# Supplementary material for: The METTL3 RNA Methyltransferase Regulates Transcriptional Networks in Prostate Cancer
Source: Cancers (Basel). 2022 Oct 20;14(20):5148. doi: 10.3390/cancers14205148 (PMC9600477; doi:10.3390/cancers14205148)
Supplement: Supplementary file 1 [file cancers-14-05148-s001.zip]

Archive with 19 entries (19 files):
- cancers-1895905-supplementary materials.pdf
- Table S1.xlsx
- Table S10.xlsx
- Table S11.xlsx
- Table S12.xlsx
- Table S13.xlsx
- Table S14.xlsx
- Table S15.xlsx
- Table S16.xlsx
- Table S17.xlsx
- Table S18.xlsx
- Table S2.xlsx
- Table S3.xlsx
- Table S4.xlsx
- Table S5.xlsx
- Table S6.xlsx
- Table S7.xlsx
- Table S8.xlsx
- Table S9.xlsx
