# Supplementary material for: The METTL3 RNA Methyltransferase Regulates Transcriptional Networks in Prostate Cancer
Source: Cancers (Basel). 2022 Oct 20;14(20):5148. doi: 10.3390/cancers14205148 (PMC9600477; doi:10.3390/cancers14205148)
Supplement: Supplementary file 1 [file cancers-14-05148-s001.zip › Table S1.xlsx]

## Sheet: Table S1
Table S1: Patient demographics of the prostate TMA cohort.
WCM PCa TMA patient demographics
Clinicopathological parameters	Frequency n (%)
Age
<60	52 (39%)
≥60	81 (61%)
Race
White	46 (35%)
African American	87 (65%)
Gleason
6	18 (14%)
≥7	115 (86%)
pTNM
T2	100 (75%)
T3	33 (25%)
BCR
No	89 (81%)
Yes	21 (19%)
