# Supplementary material for: The METTL3 RNA Methyltransferase Regulates Transcriptional Networks in Prostate Cancer
Source: Cancers (Basel). 2022 Oct 20;14(20):5148. doi: 10.3390/cancers14205148 (PMC9600477; doi:10.3390/cancers14205148)
Supplement: Supplementary file 1 [file cancers-14-05148-s001.zip › Table S10.xlsx]

## Sheet: Table S10
Table S10: Significant (dPSI ≥5% and FDR <0.05) differential splicing events with siSCR vs siMETTL3 Veh treatment in 22Rv1.
A) significant splicing events in siSCR vs siMETTL3 Veh in 22Rv1																											B) Enriched KEGG pathways with all spliced genes with METTL3 siRNA mediated knockdown 22Rv1. Significantly (FDR<0.05) enriched pathways are highlighted in grey and in bold.
Significant skipped exon (SE) events
ID	GeneID	geneSymbol	chr	strand	exonStart_0base	exonEnd	upstreamES	upstreamEE	downstreamES	downstreamEE	ID	IC_SAMPLE_1	SC_SAMPLE_1	IC_SAMPLE_2	SC_SAMPLE_2	IncFormLen	SkipFormLen	PValue	FDR	IncLevel1	IncLevel2	IncLevelDifference	dPSI	AbsdPSI			geneSet	description	size	overlap	expect	enrichmentRatio	pValue	FDR
53296	ENSG00000250979	RP11-656G20.1	8	-	72206322	72206377	72205298	72205367	72206845	72206983	53296	0,0,0	2,4,4	3,2,4	0,0,0	199	144	6.66134e-16	3.29353e-11	0.0,0.0,0.0	1.0,1.0,1.0	-1	-100	100			hsa01100	Metabolic pathways	1305	153	113.045	1.35344	1.81122e-05	0.00590456
12781	ENSG00000013297	CLDN11	3	+	170591113	170591265	170476770	170476873	170708043	170708194	12781	3,1,1	0,0,0	0,0,0	5,5,6	296	144	2.54241e-14	8.38021e-10	1.0,1.0,1.0	0.0,0.0,0.0	1	100	100			hsa00310	Lysine degradation	59	14	5.11086	2.73927	0.000391652	0.0562675
63816	ENSG00000082397	EPB41L3	18	-	5394676	5394793	5392383	5393478	5395066	5395147	63816	0,0,1	3,2,4	1,7,5	0,1,0	261	144	8.6775e-13	2.14519e-08	0.0,0.0,0.121	1.0,0.794,1.0	-0.891	-89.1	89.1			hsa01230	Biosynthesis of amino acids	75	16	6.49685	2.46273	0.000559161	0.0562675
10424	ENSG00000010310	GIPR	19	+	45677322	45677383	45676948	45677108	45677709	45677779	10424	0,0,0	2,1,3	1,1,2	0,0,1	205	144	1.09857e-06	0.000744053	0.0,0.0,0.0	1.0,1.0,0.584	-0.861	-86.1	86.1			hsa00630	Glyoxylate and dicarboxylate metabolism	30	9	2.59874	3.46321	0.000704243	0.0562675
67690	ENSG00000140105	WARS	14	-	100369114	100369258	100361830	100361921	100375510	100375607	67690	2,1,0	2,5,4	5,4,5	0,0,0	288	144	1.11022e-16	1.09784e-11	0.333,0.091,0.0	1.0,1.0,1.0	-0.859	-85.9	85.9			hsa01200	Carbon metabolism	116	21	10.0485	2.08987	0.000862999	0.0562675
49159	ENSG00000137413	TAF8	6	+	42072906	42073030	42071346	42071468	42077099	42077239	49159	2,2,3	0,0,0	0,2,0	1,1,1	268	144	6.73456e-05	0.00979944	1.0,1.0,1.0	0.0,0.518,0.0	0.827	82.7	82.7			hsa00564	Glycerophospholipid metabolism	97	18	8.4026	2.14219	0.00147594	0.0801928
73782	ENSG00000173598	NUDT4	12	+	93380792	93381031	93378607	93378790	93394608	93394719	73782	4,3,14	0,0,2	1,1,1	3,3,7	383	144	7.68193e-10	4.4684e-06	1.0,1.0,0.725	0.111,0.111,0.051	0.817	81.7	81.7			hsa01210	2-Oxocarboxylic acid metabolism	18	6	1.55924	3.84802	0.00309362	0.129776
61971	ENSG00000198626	RYR2	1	+	237680455	237680577	237678047	237678112	237698964	237699025	61971	2,4,6	0,0,0	2,0,1	2,2,2	266	144	7.01961e-10	4.33834e-06	1.0,1.0,1.0	0.351,0.0,0.213	0.812	81.2	81.2			hsa00020	Citrate cycle (TCA cycle)	30	8	2.59874	3.07841	0.00318469	0.129776
118207	ENSG00000270149	RP11-544M22.13	1	-	161022749	161022827	161021009	161021112	161038879	161038944	118207	3,2,3	0,2,0	0,0,0	2,3,2	222	144	2.07822e-10	2.28338e-06	1.0,0.393,1.0	0.0,0.0,0.0	0.798	79.8	79.8			hsa00562	Inositol phosphate metabolism	74	14	6.41023	2.18401	0.00399346	0.144652
74566	ENSG00000061938	TNK2	3	-	195896052	195896297	195888425	195888606	195897166	195897306	74566	3,0,3	7,1,1	6,4,7	0,0,0	389	144	3.30569e-11	5.44805e-07	0.137,0.0,0.526	1.0,1.0,1.0	-0.779	-77.9	77.9			hsa04136	Autophagy	32	8	2.77199	2.88601	0.0049045	0.159887
63836	ENSG00000166479	TMX3	18	-	68689947	68690006	68688958	68689054	68691294	68691361	63836	1,2,0	2,2,2	2,1,2	0,0,0	203	144	8.41145e-09	2.5205e-05	0.262,0.415,0.0	1.0,1.0,1.0	-0.774	-77.4	77.4
13278	ENSG00000114902	SPCS1	3	+	52706796	52706812	52706643	52706703	52707686	52708179	13278	1,4,2	0,0,0	2,1,0	3,2,3	160	144	5.43533e-11	7.67818e-07	1.0,1.0,1.0	0.375,0.31,0.0	0.772	77.2	77.2
69849	ENSG00000218510	LINC00339	1	+	22028179	22028379	22027413	22027534	22030279	22030612	69849	0,0,0	1,1,2	1,2,2	0,2,0	344	144	9.29423e-05	0.0118131	0.0,0.0,0.0	1.0,0.295,1.0	-0.765	-76.5	76.5
109140	ENSG00000176406	RIMS2	8	+	103652623	103652710	103525810	103525991	103697085	103697296	109140	3,1,5	0,0,0	1,4,0	1,4,1	231	144	4.56066e-07	0.000421065	1.0,1.0,1.0	0.384,0.384,0.0	0.744	74.4	74.4
94651	ENSG00000256069	A2MP1	12	-	9229682	9229737	9229371	9229413	9230252	9230355	94651	4,1,1	0,1,0	2,0,0	6,5,2	199	144	5.07826e-09	1.79344e-05	1.0,0.42,1.0	0.194,0.0,0.0	0.742	74.2	74.2
110998	ENSG00000111843	TMEM14C	6	+	10724575	10724631	10723108	10723241	10724960	10725037	110998	3,2,3	1,0,0	2,0,2	4,3,6	200	144	5.47821e-08	0.000104176	0.684,1.0,1.0	0.265,0.0,0.194	0.742	74.2	74.2
89011	ENSG00000231889	TRAF3IP2-AS1	6	+	111574620	111574802	111483540	111483665	111576361	111577160	89011	12,3,5	0,0,0	6,3,0	4,2,2	326	144	4.06962e-10	2.95193e-06	1.0,1.0,1.0	0.399,0.399,0.0	0.734	73.4	73.4
77353	ENSG00000196510	ANAPC7	12	-	110378547	110378650	110377704	110377843	110381751	110381948	77353	4,4,2	0,0,0	2,0,3	2,2,2	247	144	1.01518e-07	0.000156031	1.0,1.0,1.0	0.368,0.0,0.467	0.722	72.2	72.2
92310	ENSG00000139209	SLC38A4	12	-	46803602	46803794	46792952	46793183	46825902	46825997	92310	0,4,0	4,4,1	2,2,4	0,1,0	336	144	5.25271e-07	0.000455627	0.0,0.3,0.0	1.0,0.462,1.0	-0.721	-72.1	72.1
112008	ENSG00000166348	USP54	10	-	73601531	73601585	73575809	73576361	73606368	73606468	112008	6,1,0	2,4,2	5,3,10	0,0,0	198	144	3.64358e-09	1.34089e-05	0.686,0.154,0.0	1.0,1.0,1.0	-0.72	-72	72
51869	ENSG00000136802	LRRC8A	9	+	128892066	128892158	128886014	128886121	128906507	128906647	51869	8,4,2	1,0,0	1,5,0	3,3,2	236	144	2.16179e-07	0.000260693	0.83,1.0,1.0	0.169,0.504,0.0	0.719	71.9	71.9
43252	ENSG00000231806	PCAT7	9	+	94559123	94559152	94558883	94558968	94567389	94568127	43252	4,2,3	0,0,0	3,0,1	2,2,2	173	144	3.8551e-07	0.000383213	1.0,1.0,1.0	0.555,0.0,0.294	0.717	71.7	71.7
108526	ENSG00000140543	DET1	15	-	88531370	88531473	88527598	88527786	88531612	88531715	108526	2,4,1	5,2,3	3,4,11	0,0,0	247	144	8.29725e-12	1.64095e-07	0.189,0.538,0.163	1.0,1.0,1.0	-0.703	-70.3	70.3
19809	ENSG00000173960	UBXN2A	2	+	23939539	23939676	23927311	23927615	23958300	23958355	19809	1,8,2	0,0,1	2,0,1	3,2,3	281	144	4.24781e-08	9.51402e-05	1.0,1.0,0.506	0.255,0.0,0.146	0.702	70.2	70.2
2408	ENSG00000197756	RPL37A	2	+	216519331	216519390	216499948	216500031	216520713	216520774	2408	3,4,2	0,2,0	2,3,0	8,4,1	203	144	9.64422e-06	0.0028383	1.0,0.587,1.0	0.151,0.347,0.0	0.696	69.6	69.6
26829	ENSG00000258346	RP11-148B3.2	12	+	116385295	116385411	116381528	116381678	116389390	116389471	26829	3,6,0	4,2,2	6,6,3	0,0,0	260	144	3.66123e-09	1.34089e-05	0.293,0.624,0.0	1.0,1.0,1.0	-0.694	-69.4	69.4
47614	ENSG00000214595	EML6	2	+	54953295	54953316	54952593	54952692	54953982	54954156	47614	2,1,1	0,0,0	1,1,0	1,1,2	165	144	1.00834e-05	0.00293184	1.0,1.0,1.0	0.466,0.466,0.0	0.689	68.9	68.9
89113	ENSG00000081377	CDC14B	9	-	96509672	96509789	96500112	96503789	96515648	96515792	89113	1,1,4	1,3,3	3,9,9	0,0,0	261	144	2.78318e-09	1.25098e-05	0.356,0.155,0.424	1.0,1.0,1.0	-0.688	-68.8	68.8
1787	ENSG00000197558	SSPO	7	+	149777183	149777363	149776934	149777017	149777608	149777853	1787	8,6,0	4,3,1	6,7,12	0,0,0	324	144	1.19822e-08	3.3853e-05	0.471,0.471,0.0	1.0,1.0,1.0	-0.686	-68.6	68.6
45091	ENSG00000025434	NR1H3	11	+	47259360	47259596	47259179	47259259	47259790	47259979	45091	1,6,3	2,0,0	0,0,1	4,7,3	380	144	5.56456e-07	0.000472389	0.159,1.0,1.0	0.0,0.0,0.112	0.682	68.2	68.2
112478	ENSG00000121903	ZSCAN20	1	+	33489114	33489191	33488464	33488651	33489517	33489602	112478	6,4,0	6,2,1	1,1,6	0,0,0	221	144	6.45993e-08	0.000114681	0.395,0.566,0.0	1.0,1.0,1.0	-0.68	-68	68
84170	ENSG00000154328	NEIL2	8	+	11770173	11770335	11769709	11769791	11779597	11779723	84170	2,3,1	0,0,0	0,4,1	2,1,1	306	144	0.000178792	0.0180407	1.0,1.0,1.0	0.0,0.653,0.32	0.676	67.6	67.6
70309	ENSG00000248932	RP11-319G6.1	3	+	139579009	139579059	139577791	139577850	139583128	139583254	70309	0,0,0	2,4,11	1,2,4	0,4,1	194	144	1.24249e-05	0.00330279	0.0,0.0,0.0	1.0,0.271,0.748	-0.673	-67.3	67.3
26851	ENSG00000196678	ERI2	16	-	20792557	20792704	20790777	20790932	20799262	20799351	26851	0,2,0	1,3,3	5,6,5	1,0,2	291	144	4.71473e-07	0.000423833	0.0,0.248,0.0	0.712,1.0,0.553	-0.672	-67.2	67.2
33211	ENSG00000149761	NUDT22	11	+	64228826	64228995	64226634	64227132	64229477	64229539	33211	0,0,1	1,5,9	2,6,1	1,2,0	313	144	2.20653e-06	0.00115934	0.0,0.0,0.049	0.479,0.58,1.0	-0.67	-67	67
109829	ENSG00000168067	MAP4K2	11	-	64801578	64801594	64801110	64801183	64801709	64801813	109829	1,5,2	0,0,2	0,0,1	1,3,1	160	144	5.25362e-08	0.000101864	1.0,1.0,0.474	0.0,0.0,0.474	0.667	66.7	66.7
117246	ENSG00000250903	GMDS-AS1	6	+	2269697	2269799	2263600	2263684	2398576	2398766	117246	0,9,0	4,0,2	5,9,7	0,0,0	246	144	1.6981e-06	0.00099359	0.0,1.0,0.0	1.0,1.0,1.0	-0.667	-66.7	66.7
68321	ENSG00000267855	NDUFA7	19	-	8320719	8320906	8316495	8316645	8321307	8321396	68321	0,0,1	1,2,0	2,1,4	0,0,0	331	144	2.15589e-06	0.00115934	0.0,0.0,1.0	1.0,1.0,1.0	-0.667	-66.7	66.7
58105	ENSG00000070718	AP3M2	8	+	42156742	42156872	42155761	42156039	42157940	42158112	58105	2,2,3	0,4,0	0,1,0	2,2,2	274	144	3.60043e-06	0.00156841	1.0,0.208,1.0	0.0,0.208,0.0	0.667	66.7	66.7
119724	ENSG00000118242	MREG	2	-	215955554	215955684	215947022	215947113	215996305	215996465	119724	0,0,0	3,2,4	6,0,3	0,2,0	274	144	4.99077e-06	0.00186936	0.0,0.0,0.0	1.0,0.0,1.0	-0.667	-66.7	66.7
117988	ENSG00000169016	E2F6	2	-	11451639	11451804	11451201	11451268	11453581	11453795	117988	1,3,7	0,0,0	6,0,0	0,2,2	309	144	5.14605e-06	0.00191303	1.0,1.0,1.0	1.0,0.0,0.0	0.667	66.7	66.7
27591	ENSG00000113356	POLR3G	5	+	90478345	90478455	90474260	90474318	90485524	90485684	27591	1,3,2	0,0,0	0,0,1	1,2,0	254	144	6.15807e-06	0.00211149	1.0,1.0,1.0	0.0,0.0,1.0	0.667	66.7	66.7
20878	ENSG00000275665	CTB-58E17.9	17	-	38715577	38715666	38715327	38715358	38719114	38719267	20878	3,0,0	0,2,2	2,5,1	0,0,0	233	144	7.03533e-06	0.00229053	1.0,0.0,0.0	1.0,1.0,1.0	-0.667	-66.7	66.7
345	ENSG00000148450	MSRB2	10	+	23118395	23118497	23110241	23110318	23119045	23119134	345	0,0,0	5,6,1	0,2,2	1,0,0	246	144	1.97673e-05	0.00458848	0.0,0.0,0.0	0.0,1.0,1.0	-0.667	-66.7	66.7
68315	ENSG00000267855	NDUFA7	19	-	8320719	8320934	8316495	8316645	8321307	8321375	68315	0,0,2	1,2,0	2,1,4	0,0,0	359	144	2.05707e-05	0.00468695	0.0,0.0,1.0	1.0,1.0,1.0	-0.667	-66.7	66.7
21159	ENSG00000101773	RBBP8	18	+	22929382	22929437	22914138	22914306	22936753	22936883	21159	3,3,2	0,0,0	0,2,0	1,0,3	199	144	4.73041e-05	0.00790166	1.0,1.0,1.0	0.0,1.0,0.0	0.667	66.7	66.7
49522	ENSG00000173559	NABP1	2	+	191683289	191683393	191682491	191682595	191683728	191683804	49522	0,0,0	1,2,3	2,0,2	0,2,0	248	144	0.000645453	0.0416345	0.0,0.0,0.0	1.0,0.0,1.0	-0.667	-66.7	66.7
101868	ENSG00000005022	SLC25A5	X	+	119469666	119469766	119468399	119468626	119469973	119470147	101868	4,2,2	0,0,0	0,5,0	1,0,2	244	144	0.000839958	0.0492487	1.0,1.0,1.0	0.0,1.0,0.0	0.667	66.7	66.7
37644	ENSG00000198910	L1CAM	X	-	153873179	153873242	153872591	153872697	153875760	153875847	37644	0,0,0	1,2,1	1,4,1	1,2,0	207	144	3.15462e-05	0.00605717	0.0,0.0,0.0	0.41,0.582,1.0	-0.664	-66.4	66.4
120344	ENSG00000138614	VWA9	15	-	65607365	65607425	65605128	65605236	65610795	65611148	120344	1,0,2	3,2,8	4,2,2	1,0,1	204	144	6.96758e-07	0.000542511	0.19,0.0,0.15	0.738,1.0,0.585	-0.661	-66.1	66.1
116214	ENSG00000258704	SRP54-AS1	14	-	34971941	34972064	34969169	34969307	34982423	34982515	116214	2,4,4	0,0,1	2,1,2	4,3,2	267	144	2.90326e-07	0.000322572	1.0,1.0,0.683	0.212,0.152,0.35	0.656	65.6	65.6
106009	ENSG00000135926	TMBIM1	2	-	218277935	218278165	218277632	218277670	218278514	218278565	106009	5,5,6	0,0,0	0,2,4	2,1,1	374	144	0.000188417	0.0185573	1.0,1.0,1.0	0.0,0.435,0.606	0.653	65.3	65.3
39278	ENSG00000100519	PSMC6	14	+	52709574	52709681	52708482	52708706	52711100	52711168	39278	2,4,0	4,4,1	2,2,3	0,1,0	251	144	4.62393e-06	0.00181443	0.223,0.365,0.0	1.0,0.534,1.0	-0.649	-64.9	64.9
95603	ENSG00000128242	GAL3ST1	22	-	30558278	30558388	30557261	30557401	30574465	30574587	95603	4,6,8	2,0,0	5,1,6	8,6,10	254	144	5.63369e-07	0.000472389	0.531,1.0,1.0	0.262,0.086,0.254	0.643	64.3	64.3
63737	ENSG00000119787	ATL2	2	-	38296479	38296590	38294879	38296113	38298143	38298575	63737	8,7,4	2,2,1	0,0,1	4,5,4	255	144	5.03981e-10	3.32241e-06	0.693,0.664,0.693	0.0,0.0,0.124	0.642	64.2	64.2
10193	ENSG00000187239	FNBP1	9	-	129915965	129915980	129908889	129908999	129919158	129919242	10193	3,9,10	0,2,3	0,2,0	1,1,2	159	144	0.000133407	0.0149062	1.0,0.803,0.751	0.0,0.644,0.0	0.637	63.7	63.7
26951	ENSG00000139714	MORN3	12	-	121653074	121653259	121652727	121652808	121654273	121654433	26951	6,7,6	5,4,14	3,19,24	0,0,2	329	144	4.1793e-10	2.95193e-06	0.344,0.434,0.158	1.0,1.0,0.84	-0.635	-63.5	63.5
120331	ENSG00000138614	VWA9	15	-	65607365	65607442	65605128	65605236	65611097	65611258	120331	3,2,4	0,1,1	1,0,0	1,1,1	221	144	6.24365e-07	0.000501954	1.0,0.566,0.723	0.395,0.0,0.0	0.631	63.1	63.1
77087	ENSG00000123329	ARHGAP9	12	-	57479729	57479788	57479090	57479424	57480777	57480834	77087	1,0,3	6,1,0	2,2,1	0,0,0	203	144	0.000216767	0.0203176	0.106,0.0,1.0	1.0,1.0,1.0	-0.631	-63.1	63.1
48228	ENSG00000196338	NLGN3	X	+	71148663	71148905	71147549	71148206	71153476	71153536	48228	1,2,1	1,4,3	2,4,2	0,0,1	386	144	1.69519e-06	0.00099359	0.272,0.157,0.111	1.0,1.0,0.427	-0.629	-62.9	62.9
24423	ENSG00000130413	STK33	11	-	8480533	8480614	8477249	8477283	8594082	8594289	24423	2,7,2	0,0,0	0,2,2	6,1,1	225	144	3.28976e-09	1.30123e-05	1.0,1.0,1.0	0.0,0.561,0.561	0.626	62.6	62.6
91938	ENSG00000198753	PLXNB3	X	+	153778050	153778095	153777516	153777688	153778260	153778325	91938	5,0,2	1,2,3	3,1,2	0,0,0	189	144	8.38788e-06	0.00257034	0.792,0.0,0.337	1.0,1.0,1.0	-0.624	-62.4	62.4
111339	ENSG00000149743	TRPT1	11	-	64224794	64224938	64224554	64224717	64225498	64225580	111339	9,7,8	6,0,0	0,3,4	7,5,4	288	144	7.10216e-05	0.0101513	0.429,1.0,1.0	0.0,0.231,0.333	0.622	62.2	62.2
57777	ENSG00000228696	ARL17B	17	-	46339508	46339774	46299525	46299665	46352819	46352882	57777	1,2,2	0,0,0	0,2,1	2,0,2	410	144	3.23918e-06	0.0014693	1.0,1.0,1.0	0.0,1.0,0.149	0.617	61.7	61.7
66463	ENSG00000254485	RP11-380O24.1	3	-	9355800	9355859	9342205	9342347	9362839	9363006	66463	3,2,2	0,0,0	0,1,1	2,0,4	203	144	3.87896e-07	0.000383213	1.0,1.0,1.0	0.0,1.0,0.151	0.616	61.6	61.6
43223	ENSG00000242021	RP11-268G12.3	X	-	27164550	27164791	27162420	27162576	27166690	27166822	43223	1,4,5	1,0,0	0,1,4	1,2,4	385	144	5.95203e-06	0.00207242	0.272,1.0,1.0	0.0,0.158,0.272	0.614	61.4	61.4
14800	ENSG00000259848	AC097374.2	2	-	94896894	94897129	94895937	94896053	94909167	94909245	14800	1,2,0	2,0,1	2,2,4	0,0,0	379	144	0.000571451	0.0388371	0.16,1.0,0.0	1.0,1.0,1.0	-0.613	-61.3	61.3
75202	ENSG00000106100	NOD1	7	-	30463535	30463698	30459900	30460041	30478605	30478742	75202	0,2,0	4,1,3	1,3,6	1,0,0	307	144	3.35127e-08	8.49719e-05	0.0,0.484,0.0	0.319,1.0,1.0	-0.612	-61.2	61.2
23864	ENSG00000229358	DPY19L1P1	7	-	32590878	32591004	32585976	32586136	32593183	32593306	23864	3,7,6	1,0,0	2,2,0	3,1,5	270	144	3.69529e-08	9.13522e-05	0.615,1.0,1.0	0.262,0.516,0.0	0.612	61.2	61.2
9466	ENSG00000258461	RP11-164J13.1	15	+	42389952	42390096	42388927	42389096	42392638	42392722	9466	2,2,0	5,0,2	2,4,6	0,0,0	288	144	1.6506e-06	0.000977363	0.167,1.0,0.0	1.0,1.0,1.0	-0.611	-61.1	61.1
60556	ENSG00000229043	AC091729.9	7	+	1162772	1162891	1162444	1162543	1163451	1163495	60556	4,2,7	1,2,0	2,0,0	4,2,2	263	144	3.18158e-06	0.00145865	0.687,0.354,1.0	0.215,0.0,0.0	0.609	60.9	60.9
21386	ENSG00000204186	ZDBF2	2	+	206280625	206280702	206279539	206279592	206281800	206281909	21386	0,0,1	1,4,4	5,4,5	2,1,2	221	144	7.81762e-08	0.000131025	0.0,0.0,0.14	0.62,0.723,0.62	-0.608	-60.8	60.8
31106	ENSG00000167491	GATAD2A	19	+	19436130	19436301	19427695	19427992	19465339	19465614	31106	1,1,1	0,0,0	4,5,0	1,2,5	315	144	7.40324e-09	2.44023e-05	1.0,1.0,1.0	0.646,0.533,0.0	0.607	60.7	60.7
75208	ENSG00000106100	NOD1	7	-	30463608	30463698	30459900	30460041	30478605	30478742	75208	3,3,0	4,1,3	6,4,9	1,0,0	234	144	4.18104e-07	0.000399019	0.316,0.649,0.0	0.787,1.0,1.0	-0.607	-60.7	60.7
14805	ENSG00000259848	AC097374.2	2	-	94909167	94909245	94896894	94897129	94930018	94930173	14805	3,2,4	3,1,0	1,0,0	4,3,5	222	144	1.19754e-06	0.000792582	0.393,0.565,1.0	0.14,0.0,0.0	0.606	60.6	60.6
100114	ENSG00000134851	TMEM165	4	+	55416041	55416157	55396250	55396396	55417071	55417247	100114	3,4,3	0,0,4	1,1,0	1,4,2	260	144	1.4147e-05	0.00368214	1.0,1.0,0.293	0.356,0.122,0.0	0.605	60.5	60.5
85627	ENSG00000154358	OBSCN	1	+	228224458	228224734	228217012	228217288	228243182	228243458	85627	5,1,2	4,2,2	3,25,7	0,2,1	420	144	1.95121e-05	0.00456988	0.3,0.146,0.255	1.0,0.811,0.706	-0.605	-60.5	60.5
53959	ENSG00000226686	LINC01535	19	+	37256726	37256814	37255898	37255982	37262354	37262434	53959	2,2,7	0,0,1	0,0,1	1,2,0	232	144	8.74182e-06	0.00262083	1.0,1.0,0.813	0.0,0.0,1.0	0.604	60.4	60.4
7605	ENSG00000188215	DCUN1D3	16	-	20896307	20896381	20862107	20862643	20900203	20900384	7605	7,6,5	1,0,1	2,12,5	5,15,11	218	144	9.25589e-08	0.000150044	0.822,1.0,0.768	0.209,0.346,0.231	0.601	60.1	60.1
38201	ENSG00000180479	ZNF571	19	-	37594219	37594319	37586667	37586745	37594740	37594761	38201	1,4,2	2,3,1	3,6,1	0,0,0	244	144	1.02828e-06	0.000722072	0.228,0.44,0.541	1.0,1.0,1.0	-0.597	-59.7	59.7
86085	ENSG00000162885	B3GALNT2	1	-	235465635	235465714	235455558	235455684	235480053	235480149	86085	2,0,1	6,3,3	3,6,4	0,3,2	223	144	6.73879e-05	0.00979944	0.177,0.0,0.177	1.0,0.564,0.564	-0.591	-59.1	59.1
20363	ENSG00000214855	APOC1P1	19	+	44927794	44927930	44926955	44927033	44930999	44931386	20363	1,2,4	0,0,0	0,3,4	1,0,7	280	144	0.000492607	0.0352398	1.0,1.0,1.0	0.0,1.0,0.227	0.591	59.1	59.1
113710	ENSG00000282572	RP11-482G13.1	7	-	26288	26398	20833	21029	31059	31194	113710	1,1,1	4,1,3	8,9,5	0,0,4	254	144	9.85351e-06	0.00288273	0.124,0.362,0.159	1.0,1.0,0.415	-0.59	-59	59
8505	ENSG00000177990	DPY19L2	12	-	63624039	63624131	63621237	63621337	63626468	63626526	8505	0,0,0	2,1,1	2,1,1	0,1,1	236	144	0.000608092	0.0402754	0.0,0.0,0.0	1.0,0.379,0.379	-0.586	-58.6	58.6
43400	ENSG00000188283	ZNF383	19	+	37219687	37219749	37217925	37218274	37224817	37224879	43400	5,4,2	0,0,0	4,3,3	5,8,1	206	144	2.34162e-10	2.31551e-06	1.0,1.0,1.0	0.359,0.208,0.677	0.585	58.5	58.5
98448	ENSG00000148356	LRSAM1	9	+	127486404	127486694	127485735	127485835	127487494	127487560	98448	1,0,0	1,1,1	0,3,2	1,0,0	434	144	7.18123e-05	0.0102313	0.249,0.0,0.0	0.0,1.0,1.0	-0.584	-58.4	58.4
68965	ENSG00000168824	NSG1	4	+	4387118	4387173	4385856	4386643	4387603	4387758	68965	4,9,2	0,1,0	1,4,2	6,2,2	199	144	3.79855e-07	0.000383213	1.0,0.867,1.0	0.108,0.591,0.42	0.583	58.3	58.3
25751	ENSG00000070371	CLTCL1	22	-	19187980	19188087	19183389	19183611	19191303	19191435	25751	4,5,3	3,8,5	5,5,4	0,0,1	251	144	1.5628e-07	0.000214636	0.433,0.264,0.256	1.0,1.0,0.696	-0.581	-58.1	58.1
116661	ENSG00000197879	MYO1C	17	-	1486879	1487119	1484147	1484303	1487210	1487338	116661	4,8,1	6,0,5	9,10,7	0,0,0	384	144	3.95285e-07	0.000383213	0.2,1.0,0.07	1.0,1.0,1.0	-0.577	-57.7	57.7
78781	ENSG00000074657	ZNF532	18	+	58865334	58865385	58863603	58863750	58865469	58865579	78781	1,6,1	3,5,3	9,4,2	0,0,1	195	144	4.70705e-07	0.000423833	0.198,0.47,0.198	1.0,1.0,0.596	-0.577	-57.7	57.7
49805	ENSG00000204177	BMS1P1	10	+	46799169	46799320	46798028	46798168	46808995	46811989	49805	4,4,9	7,0,0	1,3,1	4,6,2	295	144	0.000615894	0.0404669	0.218,1.0,1.0	0.109,0.196,0.196	0.572	57.2	57.2
81470	ENSG00000101104	PABPC1L	20	+	44952642	44952704	44938673	44938748	44958336	44959035	81470	5,7,3	2,3,1	2,0,0	5,8,3	206	144	1.22463e-07	0.000172996	0.636,0.62,0.677	0.219,0.0,0.0	0.571	57.1	57.1
17846	ENSG00000121417	ZNF211	19	+	57633712	57633905	57633215	57633436	57634628	57634755	17846	4,13,5	3,1,0	2,2,4	5,8,5	337	144	0.00018123	0.0181576	0.363,0.847,1.0	0.146,0.097,0.255	0.571	57.1	57.1
1099	ENSG00000211450	C11orf31	11	+	57742061	57742227	57741818	57741954	57742862	57743038	1099	2,8,9	4,5,2	7,5,2	0,0,0	310	144	8.40811e-10	4.61909e-06	0.188,0.426,0.676	1.0,1.0,1.0	-0.57	-57	57
12655	ENSG00000130159	ECSIT	19	-	11513202	11513305	11507990	11508048	11513803	11513970	12655	0,1,0	1,0,2	1,4,1	0,1,0	247	144	6.81601e-06	0.00223179	0.0,1.0,0.0	1.0,0.7,1.0	-0.567	-56.7	56.7
92625	ENSG00000278932	bP-21264C1.2	21	+	9331230	9331290	9327239	9327298	9367173	9367275	92625	8,3,1	2,3,4	5,4,1	0,0,0	204	144	2.00123e-08	5.34843e-05	0.738,0.414,0.15	1.0,1.0,1.0	-0.566	-56.6	56.6
65437	ENSG00000215386	MIR99AHG	21	+	16594339	16594454	16537342	16537439	16606993	16607087	65437	8,0,3	2,6,1	3,4,2	0,0,0	259	144	6.16352e-08	0.000112867	0.69,0.0,0.625	1.0,1.0,1.0	-0.562	-56.2	56.2
81034	ENSG00000269834	ZNF528-AS1	19	-	52394790	52394847	52389018	52389303	52395597	52395750	81034	2,1,3	0,0,1	0,2,0	2,0,1	201	144	0.000294832	0.0251115	1.0,1.0,0.682	0.0,1.0,0.0	0.561	56.1	56.1
97608	ENSG00000257365	FNTB	14	+	65032358	65032503	65027697	65027765	65032609	65032696	97608	3,5,2	4,4,1	10,6,4	1,0,0	289	144	2.75499e-07	0.000309576	0.272,0.384,0.499	0.833,1.0,1.0	-0.559	-55.9	55.9
70315	ENSG00000248932	RP11-319G6.1	3	+	139578937	139579059	139577791	139577850	139583128	139583254	70315	1,3,0	2,4,11	1,6,5	0,4,1	266	144	0.000620826	0.0407234	0.213,0.289,0.0	1.0,0.448,0.73	-0.559	-55.9	55.9
1508	ENSG00000065665	SEC61A2	10	+	12167752	12167893	12162212	12162289	12169257	12169961	1508	2,4,6	2,4,0	0,0,0	4,2,2	285	144	3.35057e-07	0.000355714	0.336,0.336,1.0	0.0,0.0,0.0	0.557	55.7	55.7
48231	ENSG00000196338	NLGN3	X	+	71148845	71148905	71147549	71148206	71153476	71153536	48231	2,0,4	1,4,3	8,2,4	0,0,1	204	144	1.44381e-06	0.000889074	0.585,0.0,0.485	1.0,1.0,0.738	-0.556	-55.6	55.6
113794	ENSG00000155975	VPS37A	8	+	17284474	17284629	17280374	17280443	17286346	17286427	113794	0,1,0	2,4,11	3,7,0	0,1,3	299	144	0.000243252	0.0219471	0.0,0.107,0.0	1.0,0.771,0.0	-0.555	-55.5	55.5
75845	ENSG00000153885	KCTD15	19	+	33798263	33798390	33796845	33796987	33798670	33798766	75845	0,0,2	1,1,1	6,9,6	0,1,6	271	144	0.000228062	0.0209785	0.0,0.0,0.515	1.0,0.827,0.347	-0.553	-55.3	55.3
89896	ENSG00000255036	RP11-23J9.4	9	+	97350408	97350555	97343339	97343563	97354568	97354713	89896	1,6,9	0,0,0	4,6,5	1,7,4	291	144	1.4028e-10	1.73395e-06	1.0,1.0,1.0	0.664,0.298,0.382	0.552	55.2	55.2
105286	ENSG00000083838	ZNF446	19	+	58479572	58479704	58478086	58478181	58479929	58480019	105286	4,1,0	0,0,1	0,0,2	2,1,2	276	144	0.000100521	0.0123786	1.0,1.0,0.0	0.0,0.0,0.343	0.552	55.2	55.2
61408	ENSG00000167608	TMC4	19	-	54161129	54161138	54160877	54161033	54162672	54162770	61408	1,4,3	0,0,2	5,0,2	3,4,4	153	144	0.000114098	0.0134477	1.0,1.0,0.585	0.611,0.0,0.32	0.551	55.1	55.1
77867	ENSG00000196083	IL1RAP	3	+	190550341	190550505	190514058	190514219	190556129	190556216	77867	0,2,4	1,0,1	0,0,0	1,4,3	308	144	0.000284514	0.0245284	0.0,1.0,0.652	0.0,0.0,0.0	0.551	55.1	55.1
55458	ENSG00000152240	HAUS1	18	+	46119925	46120060	46105193	46105368	46123298	46123364	55458	1,2,4	0,0,0	3,1,1	0,3,2	279	144	5.37726e-05	0.00854872	1.0,1.0,1.0	1.0,0.147,0.205	0.549	54.9	54.9
15454	ENSG00000173402	DAG1	3	+	49476848	49476905	49470964	49471049	49487253	49487415	15454	5,2,1	4,3,4	2,9,1	1,0,0	201	144	1.40688e-06	0.000880499	0.472,0.323,0.152	0.589,1.0,1.0	-0.547	-54.7	54.7
87995	ENSG00000141527	CARD14	17	+	80201743	80201870	80198398	80198591	80202179	80202420	87995	2,1,2	0,0,0	1,3,6	3,6,0	271	144	1.79042e-06	0.00101751	1.0,1.0,1.0	0.15,0.21,1.0	0.547	54.7	54.7
37327	ENSG00000144893	MED12L	3	+	151192549	151192654	151190716	151190931	151193489	151193745	37327	0,0,2	1,3,1	3,6,5	8,0,0	249	144	7.44813e-05	0.0104321	0.0,0.0,0.536	0.178,1.0,1.0	-0.547	-54.7	54.7
61764	ENSG00000224699	LAMTOR5-AS1	1	+	110409084	110409158	110407824	110407954	110412172	110412293	61764	0,0,0	1,4,6	2,1,3	1,9,0	218	144	0.00062117	0.0407234	0.0,0.0,0.0	0.569,0.068,1.0	-0.546	-54.6	54.6
52464	ENSG00000083857	FAT1	4	-	186590367	186590403	186589071	186589220	186592692	186592752	52464	1,3,3	1,4,2	1,3,2	0,0,0	180	144	2.08916e-07	0.000255456	0.444,0.375,0.545	1.0,1.0,1.0	-0.545	-54.5	54.5
24416	ENSG00000130413	STK33	11	-	8480409	8480614	8477249	8477283	8594082	8594289	24416	2,12,10	0,0,0	2,4,4	6,1,1	349	144	7.96836e-09	2.5205e-05	1.0,1.0,1.0	0.121,0.623,0.623	0.544	54.4	54.4
92554	ENSG00000123728	RAP2C	X	-	132218146	132218341	132216995	132217806	132219369	132219433	92554	7,4,3	3,2,0	2,1,3	6,4,11	339	144	0.000747784	0.0457295	0.498,0.459,1.0	0.124,0.096,0.104	0.544	54.4	54.4
70571	ENSG00000168646	AXIN2	17	-	65536868	65537063	65536319	65536553	65537323	65537835	70571	4,1,4	1,0,0	0,0,3	1,5,0	339	144	4.14636e-06	0.0017013	0.63,1.0,1.0	0.0,0.0,1.0	0.543	54.3	54.3
11450	ENSG00000056487	PHF21B	22	-	44970939	44971109	44968987	44969205	44971286	44971432	11450	11,1,2	1,1,0	0,4,2	2,7,2	314	144	5.78804e-05	0.00891512	0.835,0.314,1.0	0.0,0.208,0.314	0.542	54.2	54.2
92588	ENSG00000142751	GPN2	1	-	26886867	26886986	26884159	26884290	26888968	26889125	92588	0,0,1	1,2,0	3,3,2	1,0,0	263	144	5.31273e-06	0.00193856	0.0,0.0,1.0	0.622,1.0,1.0	-0.541	-54.1	54.1
44591	ENSG00000114904	NEK4	3	-	52752790	52752893	52751931	52752336	52763469	52763624	44591	5,0,0	1,5,1	2,1,2	0,1,0	247	144	7.47406e-06	0.00237644	0.745,0.0,0.0	1.0,0.368,1.0	-0.541	-54.1	54.1
42880	ENSG00000105662	CRTC1	19	+	18771441	18771546	18765403	18765528	18775640	18775821	42880	3,2,1	2,4,2	2,2,2	0,1,0	249	144	1.18426e-05	0.00321719	0.465,0.224,0.224	1.0,0.536,1.0	-0.541	-54.1	54.1
9389	ENSG00000107890	ANKRD26	10	-	27061168	27061242	27060511	27060540	27063987	27064081	9389	2,9,6	0,0,1	3,3,6	5,2,6	218	144	1.69888e-07	0.000226913	1.0,1.0,0.799	0.284,0.498,0.398	0.54	54	54
25264	ENSG00000077935	SMC1B	22	-	45349727	45349768	45345458	45345569	45352450	45352602	25264	5,5,6	0,0,1	3,0,1	0,3,3	185	144	3.58421e-05	0.00658782	1.0,1.0,0.824	1.0,0.0,0.206	0.539	53.9	53.9
15547	ENSG00000137074	APTX	9	-	32987759	32987842	32985970	32986030	32989758	32989919	15547	1,1,2	0,0,0	7,2,0	0,2,3	227	144	0.000205339	0.0195427	1.0,1.0,1.0	1.0,0.388,0.0	0.537	53.7	53.7
9157	ENSG00000176896	TCEANC	X	+	13659651	13659768	13655288	13655373	13662500	13663564	9157	4,4,4	0,0,0	3,4,2	4,0,10	261	144	5.63704e-07	0.000472389	1.0,1.0,1.0	0.293,1.0,0.099	0.536	53.6	53.6
83744	ENSG00000271147	ARMCX5-GPRASP2	X	+	102601463	102601543	102599705	102599859	102605481	102605653	83744	4,0,2	0,1,0	1,0,0	1,1,2	224	144	1.87598e-06	0.00104217	1.0,0.0,1.0	0.391,0.0,0.0	0.536	53.6	53.6
24854	ENSG00000135951	TSGA10	2	-	99035229	99035439	99020279	99020482	99064938	99065124	24854	3,2,10	2,3,1	3,1,6	0,0,0	354	144	4.07671e-06	0.00168672	0.379,0.213,0.803	1.0,1.0,1.0	-0.535	-53.5	53.5
93100	ENSG00000167543	TP53I13	17	+	29567863	29568060	29567179	29567411	29568277	29568548	93100	3,3,3	0,1,0	2,10,2	3,11,1	341	144	6.5733e-06	0.00218121	1.0,0.559,1.0	0.22,0.277,0.458	0.535	53.5	53.5
85342	ENSG00000236850	BMS1P20	22	+	22307532	22307706	22307105	22307245	22308696	22308819	85342	1,4,1	3,2,3	13,6,14	3,0,3	318	144	0.000810023	0.0481987	0.131,0.475,0.131	0.662,1.0,0.679	-0.535	-53.5	53.5
23166	ENSG00000116132	PRRX1	1	+	170730276	170730348	170726219	170726401	170736047	170736508	23166	6,2,4	0,0,0	0,6,2	4,0,2	216	144	6.00084e-05	0.00918566	1.0,1.0,1.0	0.0,1.0,0.4	0.533	53.3	53.3
101748	ENSG00000135838	NPL	1	+	182828723	182828900	182825780	182825820	182829602	182830384	101748	0,1,3	2,0,2	2,10,12	0,0,0	321	144	8.31181e-05	0.011137	0.0,1.0,0.402	1.0,1.0,1.0	-0.533	-53.3	53.3
92553	ENSG00000123728	RAP2C	X	-	132218146	132218333	132216995	132217806	132219369	132219480	92553	6,4,5	3,2,0	2,1,3	6,4,11	331	144	0.000372514	0.0292582	0.465,0.465,1.0	0.127,0.098,0.106	0.533	53.3	53.3
85464	ENSG00000174652	ZNF266	19	-	9418765	9418895	9418504	9418631	9419050	9419299	85464	4,1,6	4,4,6	13,7,6	0,1,2	274	144	2.19727e-05	0.00483913	0.344,0.116,0.344	1.0,0.786,0.612	-0.531	-53.1	53.1
10182	ENSG00000187239	FNBP1	9	-	129919871	129920043	129919158	129919242	129923843	129923939	10182	4,3,5	4,2,1	2,6,5	0,0,0	316	144	8.25994e-08	0.000136131	0.313,0.406,0.695	1.0,1.0,1.0	-0.529	-52.9	52.9
7854	ENSG00000183354	KIAA2026	9	-	5910614	5910707	5881595	5881675	5913857	5914062	7854	2,2,0	1,1,2	7,9,5	2,0,0	237	144	0.000626662	0.0409026	0.549,0.549,0.0	0.68,1.0,1.0	-0.527	-52.7	52.7
1383	ENSG00000162769	FLVCR1	1	+	212864392	212864519	212863630	212863869	212870053	212870166	1383	4,4,3	0,0,0	5,2,2	1,2,2	271	144	0.000131012	0.0147385	1.0,1.0,1.0	0.727,0.347,0.347	0.526	52.6	52.6
107373	ENSG00000164749	HNF4G	8	+	75485784	75485816	75416463	75416569	75490088	75490208	107373	6,3,1	0,0,0	2,2,2	1,3,2	176	144	4.16623e-06	0.00170239	1.0,1.0,1.0	0.621,0.353,0.45	0.525	52.5	52.5
2656	ENSG00000065809	FAM107B	10	-	14553321	14553387	14530331	14530515	14572228	14572339	2656	15,18,1	1,2,1	1,2,3	6,7,4	210	144	2.20557e-06	0.00115934	0.911,0.861,0.407	0.103,0.164,0.34	0.524	52.4	52.4
89189	ENSG00000221914	PPP2R2A	8	+	26339902	26339973	26338889	26338987	26348965	26349080	89189	8,8,1	0,0,0	1,6,9	3,4,2	215	144	7.70598e-08	0.000131025	1.0,1.0,1.0	0.183,0.501,0.751	0.522	52.2	52.2
118199	ENSG00000270149	RP11-544M22.13	1	-	161021387	161021487	161021009	161021112	161038879	161038962	118199	9,5,4	0,2,0	1,1,6	2,3,2	244	144	8.64668e-05	0.0112768	1.0,0.596,1.0	0.228,0.164,0.639	0.522	52.2	52.2
18168	ENSG00000260238	PMF1-BGLAP	1	+	156220676	156220887	156213006	156213176	156225556	156225668	18168	8,3,1	0,2,1	0,3,0	5,11,3	355	144	9.26803e-05	0.0118043	1.0,0.378,0.289	0.0,0.1,0.0	0.522	52.2	52.2
107201	ENSG00000283050	GTF2IP12	4	-	119450040	119450150	119448827	119448959	119454245	119454638	107201	3,0,0	1,2,4	7,6,9	2,3,0	254	144	0.000116291	0.0136582	0.63,0.0,0.0	0.665,0.531,1.0	-0.522	-52.2	52.2
82650	ENSG00000180229	HERC2P3	15	-	20466194	20466370	20462830	20463001	20483402	20483517	82650	5,1,3	2,5,2	3,5,3	0,0,1	320	144	4.74033e-06	0.00183592	0.529,0.083,0.403	1.0,1.0,0.574	-0.52	-52	52
71632	ENSG00000146556	WASH2P	2	+	113594353	113594516	113588549	113588703	113595368	113595515	71632	1,0,0	2,2,3	3,2,8	4,1,0	307	144	7.65326e-06	0.00240252	0.19,0.0,0.0	0.26,0.484,1.0	-0.518	-51.8	51.8
60513	ENSG00000118412	CASP8AP2	6	+	89832263	89832320	89831229	89831339	89846561	89846644	60513	4,12,5	4,2,2	0,0,2	8,10,3	201	144	1.03998e-07	0.000156031	0.417,0.811,0.642	0.0,0.0,0.323	0.516	51.6	51.6
10547	ENSG00000102710	SUPT20H	13	-	37059194	37059313	37051487	37051583	37059479	37059650	10547	2,2,2	0,0,0	1,1,4	0,2,7	263	144	1.9387e-06	0.001071	1.0,1.0,1.0	1.0,0.215,0.238	0.516	51.6	51.6
49499	ENSG00000182327	GLTPD2	17	+	4789510	4789677	4789225	4789290	4789758	4790390	49499	6,10,6	0,0,0	4,17,10	3,9,3	311	144	9.42847e-10	4.90702e-06	1.0,1.0,1.0	0.382,0.467,0.607	0.515	51.5	51.5
100604	ENSG00000204623	ZNRD1-AS1	6	-	30003166	30003368	30001010	30002732	30021666	30021761	100604	5,1,1	0,0,1	0,2,4	2,2,2	346	144	4.83523e-05	0.00802234	1.0,1.0,0.294	0.0,0.294,0.454	0.515	51.5	51.5
104653	ENSG00000196091	MYBPC1	12	+	101626871	101626910	101617201	101617243	101629433	101629544	104653	1,2,3	1,1,1	0,2,0	4,6,3	183	144	5.96765e-05	0.00914901	0.44,0.611,0.702	0.0,0.208,0.0	0.515	51.5	51.5
25153	ENSG00000166435	XRRA1	11	-	74940784	74940882	74936883	74937068	74945017	74945085	25153	2,5,4	10,4,0	0,0,0	1,1,7	242	144	4.84417e-06	0.00183985	0.106,0.427,1.0	0.0,0.0,0.0	0.511	51.1	51.1
29213	ENSG00000141198	TOM1L1	17	+	54930407	54930523	54930072	54930165	54936648	54936709	29213	1,2,1	0,1,0	1,0,0	0,2,2	260	144	1.61881e-07	0.000219282	1.0,0.526,1.0	1.0,0.0,0.0	0.509	50.9	50.9
2634	ENSG00000267645	RP11-577H5.5	7	-	102640611	102640773	102639122	102639199	102666076	102666163	2634	8,4,1	0,3,5	6,9,6	0,0,0	306	144	2.6622e-06	0.00130971	1.0,0.386,0.086	1.0,1.0,1.0	-0.509	-50.9	50.9
88186	ENSG00000228486	LINC01125	2	+	97694446	97694599	97690255	97690327	97699025	97699066	88186	0,5,2	1,11,4	8,21,7	5,2,2	297	144	0.000114867	0.0135221	0.0,0.181,0.195	0.437,0.836,0.629	-0.509	-50.9	50.9
25595	ENSG00000123106	CCDC91	12	+	28198942	28199056	28190465	28190641	28255580	28255662	25595	0,2,0	1,1,2	1,7,9	0,4,4	258	144	0.000592124	0.0397002	0.0,0.527,0.0	1.0,0.494,0.557	-0.508	-50.8	50.8
59857	ENSG00000107164	FUBP3	9	+	130593665	130593887	130581094	130581513	130595482	130595588	59857	1,0,5	16,10,5	3,8,4	1,0,4	366	144	0.000231644	0.021229	0.024,0.0,0.282	0.541,1.0,0.282	-0.506	-50.6	50.6
83975	ENSG00000214279	SCART1	10	+	133466234	133466381	133459486	133460170	133467197	133467353	83975	5,3,0	1,4,9	9,4,2	0,2,0	291	144	4.85973e-05	0.00803602	0.712,0.271,0.0	1.0,0.497,1.0	-0.505	-50.5	50.5
43403	ENSG00000188283	ZNF383	19	+	37219598	37219749	37217925	37218274	37224817	37224879	43403	7,2,3	0,0,0	7,6,9	5,8,1	295	144	7.1323e-09	2.43199e-05	1.0,1.0,1.0	0.406,0.268,0.815	0.504	50.4	50.4
50076	ENSG00000267123	CTD-2357A8.3	17	-	78627917	78628035	78624191	78624315	78630031	78630430	50076	3,10,6	1,0,0	9,6,2	4,4,9	262	144	5.18181e-07	0.000453454	0.622,1.0,1.0	0.553,0.452,0.109	0.503	50.3	50.3
105600	ENSG00000241860	RP11-34P13.13	1	-	168609	168763	168099	168165	169048	169264	105600	4,4,1	2,1,3	8,3,6	1,0,0	298	144	1.40099e-06	0.000880499	0.491,0.659,0.139	0.794,1.0,1.0	-0.502	-50.2	50.2
33956	ENSG00000173157	ADAMTS20	12	-	43468297	43468429	43466651	43466795	43468599	43468705	33956	0,1,2	3,6,8	3,7,9	1,4,3	276	144	1.24529e-06	0.000804838	0.0,0.08,0.115	0.61,0.477,0.61	-0.501	-50.1	50.1
118919	ENSG00000150753	CCT5	5	+	10261522	10261695	10260791	10260911	10262480	10262618	118919	3,2,1	6,0,1	1,2,3	0,0,0	317	144	8.67108e-05	0.0112821	0.185,1.0,0.312	1.0,1.0,1.0	-0.501	-50.1	50.1
13844	ENSG00000067113	PLPP1	5	-	55490959	55491114	55467868	55468149	55534571	55534969	13844	17,5,17	1,1,1	11,10,4	18,4,7	299	144	5.04685e-07	0.000445587	0.891,0.707,0.891	0.227,0.546,0.216	0.5	50	50
116251	ENSG00000206149	HERC2P9	15	+	28618523	28618741	28612058	28612173	28629265	28629441	116251	2,1,2	3,6,2	2,14,4	1,0,1	362	144	1.78686e-06	0.00101751	0.21,0.062,0.285	0.443,1.0,0.614	-0.5	-50	50
57535	ENSG00000233937	CTC-338M12.4	5	+	181263627	181263766	181247115	181247386	181271572	181271689	57535	2,1,2	5,0,2	1,1,8	0,0,0	283	144	3.20096e-06	0.00145865	0.169,1.0,0.337	1.0,1.0,1.0	-0.498	-49.8	49.8
93867	ENSG00000156508	EEF1A1	6	-	73519402	73519507	73519033	73519228	73519882	73520056	93867	1,0,0	3,14,2	3,2,7	2,5,0	249	144	4.02608e-06	0.00167469	0.162,0.0,0.0	0.465,0.188,1.0	-0.497	-49.7	49.7
94276	ENSG00000204054	LINC00963	9	+	129501523	129501688	129493415	129493595	129501790	129501924	94276	7,13,2	4,2,2	2,6,8	0,0,0	309	144	1.15665e-07	0.000168636	0.449,0.752,0.318	1.0,1.0,1.0	-0.494	-49.4	49.4
18817	ENSG00000165983	PTER	10	+	16467131	16467210	16437356	16437490	16486351	16486617	18817	1,3,6	0,0,1	4,2,5	2,3,4	223	144	8.35524e-06	0.00257034	1.0,1.0,0.795	0.564,0.301,0.447	0.494	49.4	49.4
58876	ENSG00000183569	SERHL2	22	+	42560185	42560265	42558347	42558457	42571120	42571901	58876	0,3,1	2,0,3	5,2,3	0,0,1	224	144	7.10393e-05	0.0101513	0.0,1.0,0.176	1.0,1.0,0.659	-0.494	-49.4	49.4
22871	ENSG00000119242	CCDC92	12	-	123956283	123956439	123943346	123943493	123971894	123972057	22871	8,7,3	0,0,0	2,3,1	0,6,1	300	144	0.000101939	0.0124578	1.0,1.0,1.0	1.0,0.194,0.324	0.494	49.4	49.4
5416	ENSG00000230316	FEZF1-AS1	7	+	122306515	122306660	122305287	122306262	122307299	122307470	5416	7,4,7	0,0,0	10,10,10	2,6,9	289	144	3.23662e-09	1.30123e-05	1.0,1.0,1.0	0.714,0.454,0.356	0.492	49.2	49.2
24272	ENSG00000012504	NR1H4	12	+	100532457	100532598	100510777	100511143	100534889	100535023	24272	7,12,12	0,0,0	4,3,12	4,3,1	285	144	1.01882e-07	0.000156031	1.0,1.0,1.0	0.336,0.336,0.858	0.49	49	49
74723	ENSG00000168028	RPSA	3	+	39408577	39408724	39407640	39407786	39410952	39410999	74723	3,2,1	3,0,2	1,8,5	0,0,0	291	144	0.000152233	0.0162264	0.331,1.0,0.198	1.0,1.0,1.0	-0.49	-49	49
17120	ENSG00000096070	BRPF3	6	+	36225266	36225364	36217916	36218010	36230425	36232590	17120	6,11,3	3,4,3	2,7,3	0,0,0	242	144	1.04872e-08	3.05008e-05	0.543,0.621,0.373	1.0,1.0,1.0	-0.488	-48.8	48.8
10078	ENSG00000131831	RAI2	X	-	17837536	17837730	17801875	17802034	17861097	17861236	10078	13,3,4	2,1,0	2,6,1	4,2,4	338	144	0.000644462	0.0416249	0.735,0.561,1.0	0.176,0.561,0.096	0.488	48.8	48.8
87603	ENSG00000256950	RP11-87C12.2	12	+	121894745	121894841	121888808	121888994	121903005	121903107	87603	1,4,6	1,1,3	1,2,0	7,13,10	240	144	2.92348e-06	0.00138985	0.375,0.706,0.545	0.079,0.085,0.0	0.487	48.7	48.7
119205	ENSG00000149187	CELF1	11	-	47536639	47536730	47500860	47500932	47565273	47565569	119205	3,1,3	3,0,4	0,1,0	1,2,1	235	144	0.000808276	0.0481987	0.38,1.0,0.315	0.0,0.235,0.0	0.487	48.7	48.7
67684	ENSG00000140105	WARS	14	-	100375282	100375350	100361707	100361921	100375510	100376251	67684	11,2,7	2,5,4	4,3,5	0,0,0	212	144	4.13724e-08	9.51402e-05	0.789,0.214,0.543	1.0,1.0,1.0	-0.485	-48.5	48.5
100354	ENSG00000205913	SRRM2-AS1	16	-	2749544	2749659	2743551	2743719	2752441	2752600	100354	1,3,6	2,2,0	0,2,0	2,4,2	259	144	0.000183933	0.0182796	0.218,0.455,1.0	0.0,0.218,0.0	0.485	48.5	48.5
39976	ENSG00000161040	FBXL13	7	-	103046808	103047020	103029350	103029418	103055643	103055747	39976	10,0,14	0,2,2	2,0,0	2,1,1	356	144	0.000361974	0.0286122	1.0,0.0,0.739	0.288,0.0,0.0	0.484	48.4	48.4
66492	ENSG00000198178	CLEC4C	12	-	7746330	7746423	7741420	7741531	7747317	7747339	66492	6,0,8	0,2,4	1,4,7	0,0,0	237	144	0.00083538	0.0492087	1.0,0.0,0.549	1.0,1.0,1.0	-0.484	-48.4	48.4
81956	ENSG00000161960	EIF4A1	17	+	7574521	7574726	7574259	7574308	7575118	7575256	81956	6,6,3	4,2,3	15,6,5	0,0,1	349	144	1.21049e-06	0.000792711	0.382,0.553,0.292	1.0,1.0,0.674	-0.482	-48.2	48.2
29479	ENSG00000243449	C4orf48	4	+	2042788	2042824	2042326	2042484	2043860	2043964	29479	1,1,1	1,0,0	0,0,1	1,3,0	180	144	5.41731e-06	0.00196945	0.444,1.0,1.0	0.0,0.0,1.0	0.481	48.1	48.1
67765	ENSG00000103355	PRSS33	16	-	2785374	2785646	2785001	2785171	2785798	2785961	67765	9,4,12	7,4,0	4,4,8	0,0,0	416	144	1.09226e-06	0.000744053	0.308,0.257,1.0	1.0,1.0,1.0	-0.478	-47.8	47.8
35101	ENSG00000006576	PHTF2	7	+	77854732	77854834	77848335	77848409	77893607	77893664	35101	5,9,8	0,0,1	2,1,1	0,3,2	246	144	0.000105669	0.0126642	1.0,1.0,0.824	1.0,0.163,0.226	0.478	47.8	47.8
111739	ENSG00000214439	FAM185BP	7	-	77109586	77109666	77094001	77094097	77109937	77110076	111739	1,1,3	0,0,0	2,3,1	2,0,3	224	144	0.000330318	0.0269278	1.0,1.0,1.0	0.391,1.0,0.176	0.478	47.8	47.8
70755	ENSG00000169919	GUSB	7	-	65976083	65976202	65974525	65974704	65980223	65980409	70755	2,3,7	0,0,0	2,3,1	0,2,4	263	144	3.37078e-05	0.00632486	1.0,1.0,1.0	1.0,0.451,0.12	0.476	47.6	47.6
21245	ENSG00000251095	RP11-115D19.1	4	+	89686897	89687002	89681511	89681684	89691284	89691405	21245	0,1,0	9,1,2	14,1,2	1,1,1	249	144	4.32958e-08	9.51402e-05	0.0,0.366,0.0	0.89,0.366,0.536	-0.475	-47.5	47.5
103280	ENSG00000182534	MXRA7	17	-	76683846	76683927	76679568	76680879	76685071	76685165	103280	4,2,2	6,9,0	0,0,0	4,2,4	225	144	0.00040802	0.0310984	0.299,0.125,1.0	0.0,0.0,0.0	0.475	47.5	47.5
7685	ENSG00000167232	ZNF91	19	-	23342169	23342265	23339230	23339260	23358429	23358848	7685	1,7,1	6,3,1	3,1,3	2,0,0	240	144	0.000786563	0.0473686	0.091,0.583,0.375	0.474,1.0,1.0	-0.475	-47.5	47.5
77227	ENSG00000172671	ZFAND4	10	-	45648962	45649099	45648293	45648534	45663541	45663842	77227	13,10,12	14,9,9	13,17,8	2,3,0	281	144	2.40183e-05	0.00507489	0.322,0.363,0.406	0.769,0.744,1.0	-0.474	-47.4	47.4
68732	ENSG00000122378	FAM213A	10	+	80413648	80413876	80409536	80409733	80420465	80420645	68732	3,3,2	2,3,4	6,10,2	0,1,1	372	144	3.32275e-05	0.00629445	0.367,0.279,0.162	1.0,0.795,0.436	-0.474	-47.4	47.4
28017	ENSG00000162390	ACOT11	1	+	54585834	54585904	54584654	54584862	54592545	54592606	28017	8,8,1	2,5,6	5,20,11	0,4,0	214	144	0.000837022	0.0492087	0.729,0.518,0.101	1.0,0.771,1.0	-0.474	-47.4	47.4
77231	ENSG00000172671	ZFAND4	10	-	45648962	45649102	45648293	45648534	45663541	45663842	77231	12,11,12	14,9,9	13,17,8	2,3,0	284	144	2.72022e-05	0.0054784	0.303,0.383,0.403	0.767,0.742,1.0	-0.473	-47.3	47.3
119303	ENSG00000169379	ARL13B	3	+	93996562	93996684	93995873	93995944	93997079	93997301	119303	1,4,1	0,3,0	0,0,1	5,1,0	266	144	0.000658433	0.0420371	1.0,0.419,1.0	0.0,0.0,1.0	0.473	47.3	47.3
60139	ENSG00000163633	C4orf36	4	-	86890047	86890158	86888120	86888275	86891455	86891593	60139	6,8,6	4,1,0	2,3,2	1,6,9	255	144	0.000665195	0.0422736	0.459,0.819,1.0	0.53,0.22,0.111	0.472	47.2	47.2
9560	ENSG00000137841	PLCB2	15	-	40290024	40290082	40289271	40289358	40290576	40290672	9560	4,0,1	2,3,0	1,9,3	0,0,0	202	144	0.00033136	0.0269564	0.588,0.0,1.0	1.0,1.0,1.0	-0.471	-47.1	47.1
29319	ENSG00000255571	MIR9-3HG	15	+	89387430	89387497	89378099	89378165	89387816	89387881	29319	0,0,0	8,2,3	0,3,7	5,3,0	211	144	0.000104354	0.0125995	0.0,0.0,0.0	0.0,0.406,1.0	-0.469	-46.9	46.9
21378	ENSG00000204186	ZDBF2	2	+	206280526	206280702	206279539	206279592	206281800	206281909	21378	0,0,1	1,4,4	3,3,5	2,1,2	320	144	1.63814e-06	0.000975829	0.0,0.0,0.101	0.403,0.574,0.529	-0.468	-46.8	46.8
23000	ENSG00000196155	PLEKHG4	16	+	67288475	67288578	67288166	67288400	67288802	67289479	23000	3,11,2	2,2,2	10,9,2	0,0,0	247	144	3.92741e-05	0.00697238	0.467,0.762,0.368	1.0,1.0,1.0	-0.468	-46.8	46.8
23471	ENSG00000080854	IGSF9B	11	-	133929658	133929782	133926915	133927091	133930983	133931134	23471	5,3,2	0,1,0	9,3,0	0,6,2	268	144	0.000116436	0.0136582	1.0,0.617,1.0	1.0,0.212,0.0	0.468	46.8	46.8
33909	ENSG00000251209	LINC00923	15	-	97670235	97670337	97665603	97665715	97676104	97676225	33909	3,9,4	0,0,0	1,14,4	2,0,4	246	144	0.000274167	0.0239154	1.0,1.0,1.0	0.226,1.0,0.369	0.468	46.8	46.8
9380	ENSG00000107890	ANKRD26	10	-	27061143	27061242	27060511	27060540	27063987	27064081	9380	5,19,7	0,0,1	11,3,6	5,2,6	243	144	1.15965e-07	0.000168636	1.0,1.0,0.806	0.566,0.471,0.372	0.466	46.6	46.6
33225	ENSG00000164951	PDP1	8	+	93917910	93917945	93916933	93917079	93922015	93922289	33225	0,1,0	10,5,7	10,9,3	1,7,15	179	144	1.12767e-06	0.000758568	0.0,0.139,0.0	0.889,0.508,0.139	-0.466	-46.6	46.6
46715	ENSG00000241359	SYNPR-AS1	3	-	63426712	63426806	63423595	63423765	63444270	63444339	46715	4,0,4	0,1,0	0,5,0	2,2,2	238	144	8.05469e-05	0.0109108	1.0,0.0,1.0	0.0,0.602,0.0	0.466	46.6	46.6
114097	ENSG00000172775	FAM192A	16	-	57178755	57178852	57174440	57174688	57185820	57186039	114097	2,3,1	0,0,0	1,5,3	4,0,2	241	144	8.63317e-05	0.0112768	1.0,1.0,1.0	0.13,1.0,0.473	0.466	46.6	46.6
84062	ENSG00000179818	PCBP1-AS1	2	-	70055655	70055749	70053730	70053792	70083537	70083687	84062	3,8,2	6,0,2	3,5,2	0,0,0	238	144	1.79743e-05	0.00438723	0.232,1.0,0.377	1.0,1.0,1.0	-0.464	-46.4	46.4
68140	ENSG00000251503	APITD1-CORT	1	+	10440346	10440413	10430434	10430568	10451376	10451659	68140	1,2,11	2,4,0	13,7,6	1,0,0	211	144	0.000399767	0.030668	0.254,0.254,1.0	0.899,1.0,1.0	-0.464	-46.4	46.4
117983	ENSG00000169016	E2F6	2	-	11455341	11455474	11453581	11453795	11457178	11457233	117983	5,4,13	0,0,0	2,3,8	5,2,0	277	144	2.55856e-05	0.00529481	1.0,1.0,1.0	0.172,0.438,1.0	0.463	46.3	46.3
58608	ENSG00000188321	ZNF559	19	+	9333014	9333113	9324694	9324780	9338493	9338582	58608	0,0,0	6,5,4	4,4,6	4,8,1	243	144	1.04142e-07	0.000156031	0.0,0.0,0.0	0.372,0.229,0.78	-0.46	-46	46
22943	ENSG00000119242	CCDC92	12	-	123945643	123945800	123944271	123944364	123972057	123972090	22943	11,1,12	5,4,0	11,2,8	0,0,0	301	144	7.52606e-06	0.00237768	0.513,0.107,1.0	1.0,1.0,1.0	-0.46	-46	46
13472	ENSG00000128573	FOXP2	7	+	114570806	114570881	114538325	114538383	114628539	114628982	13472	1,5,6	1,7,4	10,1,4	1,0,1	219	144	3.06482e-05	0.00594245	0.397,0.32,0.497	0.868,1.0,0.725	-0.46	-46	46
31115	ENSG00000167491	GATAD2A	19	+	19436130	19436219	19427695	19427992	19465339	19465577	31115	5,2,5	0,0,0	11,4,2	1,2,5	233	144	8.86436e-07	0.000644524	1.0,1.0,1.0	0.872,0.553,0.198	0.459	45.9	45.9
96020	ENSG00000135451	TROAP	12	+	49329886	49329991	49329365	49329454	49331213	49331407	96020	1,2,2	0,0,1	0,1,1	4,0,3	249	144	3.05159e-07	0.00033367	1.0,1.0,0.536	0.0,1.0,0.162	0.458	45.8	45.8
45567	ENSG00000168781	PPIP5K1	15	-	43584798	43584892	43584357	43584532	43590171	43590175	45567	10,6,1	4,4,1	24,13,13	3,0,0	238	144	7.26079e-05	0.0102423	0.602,0.476,0.377	0.829,1.0,1.0	-0.458	-45.8	45.8
32791	ENSG00000242588	RP11-274B21.14	7	+	128578889	128578933	128574750	128574791	128591849	128592017	32791	8,6,11	1,4,1	3,3,15	9,7,13	188	144	0.000611025	0.0403378	0.86,0.535,0.894	0.203,0.247,0.469	0.457	45.7	45.7
38861	ENSG00000111247	RAD51AP1	12	+	4545781	4545832	4545218	4545312	4546308	4546418	38861	1,7,7	0,2,0	8,3,0	0,4,5	195	144	0.000612716	0.0404	1.0,0.721,1.0	1.0,0.356,0.0	0.455	45.5	45.5
24273	ENSG00000012504	NR1H4	12	+	100532457	100532610	100510777	100511143	100534889	100535023	24273	10,9,15	0,0,0	7,3,12	4,3,1	297	144	1.76693e-07	0.000226913	1.0,1.0,1.0	0.459,0.327,0.853	0.454	45.4	45.4
69892	ENSG00000152430	BOLL	2	-	197755929	197755961	197743060	197743159	197756427	197756445	69892	4,3,2	4,6,1	0,0,0	1,4,2	176	144	3.88157e-07	0.000383213	0.45,0.29,0.621	0.0,0.0,0.0	0.454	45.4	45.4
108673	ENSG00000163596	ICA1L	2	-	202870529	202870656	202828847	202829016	202871618	202871651	108673	8,7,6	7,2,2	3,2,0	7,10,5	271	144	4.6558e-05	0.00782974	0.378,0.65,0.615	0.185,0.096,0.0	0.454	45.4	45.4
102588	ENSG00000075239	ACAT1	11	+	108134220	108134316	108131906	108131954	108138897	108139041	102588	4,3,2	0,0,0	9,1,7	2,2,2	240	144	7.72534e-05	0.0106248	1.0,1.0,1.0	0.73,0.231,0.677	0.454	45.4	45.4
26001	ENSG00000174501	ANKRD36C	2	-	95938828	95938901	95935615	95935644	95938986	95939015	26001	10,5,4	2,0,0	9,2,3	4,3,2	217	144	0.000104308	0.0125995	0.768,1.0,1.0	0.599,0.307,0.499	0.454	45.4	45.4
100358	ENSG00000205913	SRRM2-AS1	16	-	2749544	2749655	2743551	2743719	2752441	2752600	100358	1,2,4	2,2,0	0,2,0	2,4,2	255	144	0.000602056	0.0400905	0.22,0.361,1.0	0.0,0.22,0.0	0.454	45.4	45.4
109102	ENSG00000149100	EIF3M	11	+	32586981	32587144	32583831	32583929	32593865	32593949	109102	0,3,2	6,4,1	4,7,2	0,2,1	307	144	0.000761442	0.0461934	0.0,0.26,0.484	1.0,0.621,0.484	-0.454	-45.4	45.4
82736	ENSG00000165115	KIF27	9	-	83870547	83870632	83859175	83859371	83880296	83880494	82736	1,4,7	0,0,0	3,3,3	0,4,4	229	144	2.61177e-06	0.00130312	1.0,1.0,1.0	1.0,0.32,0.32	0.453	45.3	45.3
30375	ENSG00000065911	MTHFD2	2	+	74205981	74206088	74201397	74201479	74207703	74207826	30375	2,6,1	4,8,9	9,5,12	2,2,4	251	144	6.14209e-05	0.00932966	0.223,0.301,0.06	0.721,0.589,0.633	-0.453	-45.3	45.3
67072	ENSG00000141380	SS18	18	-	26084051	26084175	26082362	26082528	26087500	26087577	67072	11,4,1	2,0,0	5,3,3	1,6,2	268	144	0.000179015	0.0180447	0.747,1.0,1.0	0.729,0.212,0.446	0.453	45.3	45.3
73728	ENSG00000103034	NDRG4	16	+	58500987	58501077	58494963	58495008	58503797	58503903	73728	0,2,0	1,2,2	1,4,5	4,0,2	234	144	0.000811446	0.0482209	0.0,0.381,0.0	0.133,1.0,0.606	-0.453	-45.3	45.3
92844	ENSG00000267374	RP11-244M2.1	18	-	39388428	39388527	39327765	39327951	39535457	39535615	92844	4,2,9	0,0,2	1,5,0	0,5,4	243	144	7.78872e-05	0.0106674	1.0,1.0,0.727	1.0,0.372,0.0	0.452	45.2	45.2
95985	ENSG00000135451	TROAP	12	+	49329862	49329991	49329365	49329454	49331213	49331407	95985	6,7,3	0,0,1	0,4,2	4,0,3	273	144	2.04231e-05	0.00468451	1.0,1.0,0.613	0.0,1.0,0.26	0.451	45.1	45.1
50027	ENSG00000156170	NDUFAF6	8	+	94980854	94980973	94957994	94958179	95031994	95032143	50027	5,7,6	1,0,1	2,7,0	2,1,3	263	144	0.000168339	0.017376	0.732,1.0,0.767	0.354,0.793,0.0	0.451	45.1	45.1
82732	ENSG00000165115	KIF27	9	-	83870518	83870632	83859175	83859371	83880296	83880494	82732	3,3,13	0,0,0	5,3,4	0,4,4	258	144	2.82484e-06	0.00135624	1.0,1.0,1.0	1.0,0.295,0.358	0.449	44.9	44.9
113721	ENSG00000147649	MTDH	8	+	97686667	97686752	97644545	97644887	97690951	97691038	113721	0,5,3	6,0,1	2,6,2	0,0,0	229	144	0.000605006	0.0401261	0.0,1.0,0.654	1.0,1.0,1.0	-0.449	-44.9	44.9
1551	ENSG00000273345	CTD-2410N18.4	5	-	134312291	134312380	134308573	134308727	134319357	134319497	1551	6,5,3	0,6,4	7,6,1	0,0,0	233	144	2.10761e-06	0.00114512	1.0,0.34,0.317	1.0,1.0,1.0	-0.448	-44.8	44.8
84013	ENSG00000179818	PCBP1-AS1	2	-	70059642	70059680	70053730	70053792	70083537	70083687	84013	1,1,3	6,0,2	2,1,2	0,0,0	182	144	1.91852e-05	0.00453434	0.117,1.0,0.543	1.0,1.0,1.0	-0.447	-44.7	44.7
113326	ENSG00000178568	ERBB4	2	-	211387944	211387992	211386852	211387150	211420440	211420611	113326	3,8,2	0,0,2	1,5,1	1,6,2	192	144	0.000139394	0.0154011	1.0,1.0,0.429	0.429,0.385,0.273	0.447	44.7	44.7
75967	ENSG00000126456	IRF3	19	-	49664552	49664793	49663342	49663514	49665630	49665842	75967	12,4,3	11,6,2	10,30,25	1,3,6	385	144	3.63237e-05	0.00663932	0.29,0.2,0.359	0.789,0.789,0.609	-0.446	-44.6	44.6
106300	ENSG00000258457	RP11-298I3.4	14	+	22990055	22990206	22989748	22989956	22997173	22997224	106300	0,2,1	3,2,0	6,6,4	0,0,1	295	144	5.60226e-06	0.00200717	0.0,0.328,1.0	1.0,1.0,0.661	-0.444	-44.4	44.4
43215	ENSG00000242021	RP11-268G12.3	X	-	27169035	27169140	27166690	27166822	27169866	27169952	43215	4,1,5	1,0,0	2,0,2	0,4,2	249	144	2.12363e-05	0.00475103	0.698,1.0,1.0	1.0,0.0,0.366	0.444	44.4	44.4
35737	ENSG00000144134	RABL2A	2	+	113627614	113627856	113627263	113627400	113628549	113628713	35737	3,0,9	2,3,0	7,6,2	0,1,0	386	144	0.000120328	0.0139491	0.359,0.0,1.0	1.0,0.691,1.0	-0.444	-44.4	44.4
39569	ENSG00000168026	TTC21A	3	+	39130991	39131095	39130078	39130151	39133051	39133240	39569	3,3,0	0,3,2	2,4,1	0,1,0	248	144	0.000380947	0.0297082	1.0,0.367,0.0	1.0,0.699,1.0	-0.444	-44.4	44.4
86166	ENSG00000102312	PORCN	X	+	48514239	48514365	48512834	48512852	48514524	48514625	86166	3,4,4	0,0,0	4,2,8	2,2,1	270	144	0.000673885	0.0426424	1.0,1.0,1.0	0.516,0.348,0.81	0.442	44.2	44.2
85646	ENSG00000154358	OBSCN	1	+	228219323	228219599	228217012	228217288	228243182	228243458	85646	5,6,5	4,2,2	11,28,9	0,2,1	420	144	0.000160699	0.0168512	0.3,0.507,0.462	1.0,0.828,0.755	-0.438	-43.8	43.8
46685	ENSG00000132692	BCAN	1	+	156658126	156658271	156657674	156657757	156658542	156658733	46685	10,2,2	0,1,0	2,5,5	6,5,1	289	144	7.92531e-06	0.00247222	1.0,0.499,1.0	0.142,0.333,0.714	0.437	43.7	43.7
72638	ENSG00000123130	ACOT9	X	-	23713134	23713208	23707876	23707944	23721880	23721984	72638	5,5,4	2,1,6	13,21,13	0,0,0	218	144	6.49455e-08	0.000114681	0.623,0.768,0.306	1.0,1.0,1.0	-0.434	-43.4	43.4
31879	ENSG00000160336	ZNF761	19	+	53433592	53433757	53431992	53432028	53439827	53439933	31879	4,6,4	3,0,4	3,2,6	0,0,0	309	144	5.78452e-06	0.00204287	0.383,1.0,0.318	1.0,1.0,1.0	-0.433	-43.3	43.3
20863	ENSG00000267278	MAP3K14-AS1	17	+	45255137	45255218	45249514	45249632	45267112	45267328	20863	5,4,6	0,0,0	1,8,7	2,6,0	225	144	8.14493e-05	0.0110029	1.0,1.0,1.0	0.242,0.46,1.0	0.433	43.3	43.3
46207	ENSG00000116906	GNPAT	1	+	231269862	231270087	231267679	231267911	231270757	231271000	46207	12,1,5	4,2,0	4,7,3	0,0,0	369	144	0.000302927	0.0254719	0.539,0.163,1.0	1.0,1.0,1.0	-0.433	-43.3	43.3
83905	ENSG00000270231	NBPF8	1	+	120447093	120447166	120445828	120446043	120447629	120447841	83905	5,6,2	0,1,0	3,0,2	2,3,0	217	144	0.000419735	0.0315871	1.0,0.799,1.0	0.499,0.0,1.0	0.433	43.3	43.3
23475	ENSG00000080854	IGSF9B	11	-	133929670	133929782	133926915	133927091	133930983	133931134	23475	8,4,3	0,1,0	12,7,0	0,6,2	256	144	0.00044973	0.0332998	1.0,0.692,1.0	1.0,0.396,0.0	0.432	43.2	43.2
12962	ENSG00000266412	NCOA4	10	-	46016624	46016694	46015125	46015266	46030525	46030714	12962	5,8,2	2,2,5	7,10,18	0,0,2	214	144	3.34657e-05	0.00630334	0.627,0.729,0.212	1.0,1.0,0.858	-0.43	-43	43
15844	ENSG00000234741	GAS5	1	-	173865073	173865300	173864483	173864704	173865470	173865565	15844	6,4,5	0,1,1	3,2,1	1,2,2	371	144	0.00018571	0.018342	1.0,0.608,0.66	0.538,0.28,0.163	0.429	42.9	42.9
40462	ENSG00000044446	PHKA2	X	-	18897823	18897973	18897162	18897333	18899172	18899226	40462	2,0,0	8,3,2	4,4,2	0,8,4	294	144	0.000726901	0.0447286	0.109,0.0,0.0	1.0,0.197,0.197	-0.428	-42.8	42.8
119291	ENSG00000169379	ARL13B	3	+	93997079	93997301	93995873	93995944	94035330	94035436	119291	0,2,0	2,0,1	4,1,1	0,1,0	366	144	2.19589e-05	0.00483913	0.0,1.0,0.0	1.0,0.282,1.0	-0.427	-42.7	42.7
119071	ENSG00000079277	MKNK1	1	-	46580529	46580627	46576574	46576654	46594112	46594280	119071	6,8,5	9,5,6	9,19,17	2,6,0	242	144	0.00032538	0.0267236	0.284,0.488,0.331	0.728,0.653,1.0	-0.426	-42.6	42.6
98872	ENSG00000166526	ZNF3	7	-	100079539	100079656	100075541	100075630	100082300	100082548	98872	7,13,10	0,0,1	6,3,10	2,6,2	261	144	3.3291e-06	0.00149363	1.0,1.0,0.847	0.623,0.216,0.734	0.425	42.5	42.5
115755	ENSG00000171606	ZNF274	19	+	58183920	58183996	58183309	58183442	58185711	58185838	115755	4,3,4	0,4,4	8,4,5	0,0,0	220	144	3.65508e-06	0.00157021	1.0,0.329,0.396	1.0,1.0,1.0	-0.425	-42.5	42.5
92835	ENSG00000267374	RP11-244M2.1	18	-	39233402	39233530	39207626	39208789	39388428	39388527	92835	0,0,0	3,2,4	6,4,0	1,2,2	272	144	1.79102e-05	0.00438379	0.0,0.0,0.0	0.761,0.514,0.0	-0.425	-42.5	42.5
40396	ENSG00000140398	NEIL1	15	+	75351300	75351548	75348883	75349339	75352110	75352230	40396	14,7,7	3,1,8	2,2,6	16,15,7	392	144	0.000118231	0.0138115	0.632,0.72,0.243	0.044,0.047,0.239	0.422	42.2	42.2
6899	ENSG00000156931	VPS8	3	+	184882348	184882433	184870715	184870805	184885956	184886156	6899	4,4,0	6,0,4	5,4,3	0,2,0	229	144	0.000747658	0.0457295	0.295,1.0,0.0	1.0,0.557,1.0	-0.421	-42.1	42.1
17584	ENSG00000140043	PTGR2	14	+	73874583	73874676	73874073	73874214	73879095	73879269	17584	4,3,5	0,1,0	2,8,6	3,4,3	237	144	1.52416e-05	0.00387445	1.0,0.646,1.0	0.288,0.549,0.549	0.42	42	42
62023	ENSG00000256500	RP11-73M18.2	14	+	103563214	103563379	103562961	103563124	103587273	103587364	62023	0,1,0	4,11,3	4,4,0	1,1,3	309	144	0.00021897	0.0204272	0.0,0.041,0.0	0.651,0.651,0.0	-0.42	-42	42
36808	ENSG00000100266	PACSIN2	22	-	42880548	42880622	42879047	42879169	42882183	42882304	36808	0,1,7	9,13,11	7,8,7	2,6,6	218	144	0.000180558	0.0181352	0.0,0.048,0.296	0.698,0.468,0.435	-0.419	-41.9	41.9
83104	ENSG00000259429	UBE2Q2P2	15	+	82382636	82382879	82382207	82382298	82400659	82400716	83104	5,2,3	0,1,0	5,6,1	3,2,1	387	144	6.70219e-05	0.00979944	1.0,0.427,1.0	0.383,0.527,0.271	0.415	41.5	41.5
81922	ENSG00000225489	RP11-390F4.3	9	+	6722069	6722156	6721096	6721174	6723526	6723630	81922	1,5,1	3,1,6	3,4,2	0,1,1	231	144	0.000257608	0.0229078	0.172,0.757,0.094	1.0,0.714,0.555	-0.415	-41.5	41.5
41581	ENSG00000100802	C14orf93	14	-	23000958	23001037	22998426	22999156	23010016	23010143	41581	7,4,2	0,0,0	4,7,6	1,3,5	223	144	5.10306e-08	0.000100923	1.0,1.0,1.0	0.721,0.601,0.437	0.414	41.4	41.4
17452	ENSG00000204843	DCTN1	2	-	74376741	74376762	74370978	74371176	74377431	74377466	17452	2,1,2	0,4,4	3,3,4	0,1,0	165	144	3.97686e-05	0.00702236	1.0,0.179,0.304	1.0,0.724,1.0	-0.414	-41.4	41.4
52783	ENSG00000204120	GIGYF2	2	+	232722553	232722658	232703423	232703489	232731121	232731234	52783	5,3,3	1,0,0	3,9,2	6,0,3	249	144	6.34312e-05	0.00950757	0.743,1.0,1.0	0.224,1.0,0.278	0.414	41.4	41.4
78795	ENSG00000074657	ZNF532	18	+	58865303	58865385	58863603	58863750	58865469	58865579	78795	7,9,3	3,5,3	15,13,5	0,0,1	226	144	5.6275e-07	0.000472389	0.598,0.534,0.389	1.0,1.0,0.761	-0.413	-41.3	41.3
81230	ENSG00000166979	EVA1C	21	+	32453311	32453508	32412380	32413013	32467695	32467848	81230	5,7,3	0,0,0	15,6,4	6,0,5	341	144	1.55985e-06	0.00093482	1.0,1.0,1.0	0.514,1.0,0.253	0.411	41.1	41.1
65421	ENSG00000162542	TMCO4	1	-	19799173	19799349	19787025	19787117	19799854	19799917	65421	2,5,13	1,1,0	0,3,5	1,2,2	320	144	0.000510831	0.0361346	0.474,0.692,1.0	0.0,0.403,0.529	0.411	41.1	41.1
50172	ENSG00000213420	GPC2	7	-	100175571	100175894	100174684	100174765	100176206	100176365	50172	37,15,6	0,2,1	10,12,9	3,11,5	467	144	9.78337e-06	0.00287071	1.0,0.698,0.649	0.507,0.252,0.357	0.41	41	41
64498	ENSG00000162927	PUS10	2	-	61013437	61013484	61011764	61011905	61017236	61017431	64498	0,0,0	3,2,3	2,5,4	3,3,6	191	144	7.27042e-08	0.000126129	0.0,0.0,0.0	0.334,0.557,0.334	-0.408	-40.8	40.8
81222	ENSG00000166979	EVA1C	21	+	32457596	32457720	32412436	32413013	32467695	32467848	81222	6,2,2	0,0,0	6,5,7	6,0,5	268	144	8.85854e-07	0.000644524	1.0,1.0,1.0	0.35,1.0,0.429	0.407	40.7	40.7
7800	ENSG00000129103	SUMF2	7	+	56074151	56074218	56072996	56073111	56078101	56078186	7800	3,5,2	1,5,5	0,0,1	10,1,9	211	144	5.44219e-06	0.00197125	0.672,0.406,0.214	0.0,0.0,0.07	0.407	40.7	40.7
41757	ENSG00000161912	ADCY10P1	6	+	41111222	41111321	41109829	41109904	41117297	41117382	41757	4,7,4	0,0,0	8,3,6	0,4,4	243	144	6.46434e-06	0.00216687	1.0,1.0,1.0	1.0,0.308,0.471	0.407	40.7	40.7
114093	ENSG00000172775	FAM192A	16	-	57174440	57174688	57173727	57173869	57186030	57186064	114093	15,8,18	0,3,0	14,4,10	2,7,6	392	144	0.000707512	0.0439257	1.0,0.495,1.0	0.72,0.173,0.38	0.407	40.7	40.7
110238	ENSG00000184164	CRELD2	22	+	49923134	49923284	49922592	49922707	49924359	49924455	110238	1,1,0	6,1,3	3,1,4	2,2,0	294	144	0.00064231	0.0415673	0.075,0.329,0.0	0.424,0.197,1.0	-0.406	-40.6	40.6
19304	ENSG00000101150	TPD52L2	20	+	63886015	63886042	63882718	63882820	63887560	63887589	19304	4,3,7	2,4,5	8,12,4	2,0,0	171	144	1.58803e-05	0.00399574	0.627,0.387,0.541	0.771,1.0,1.0	-0.405	-40.5	40.5
88709	ENSG00000134686	PHC2	1	-	33368535	33368622	33367115	33367428	33370420	33370585	88709	1,2,2	2,0,5	1,3,2	0,1,0	231	144	4.9742e-05	0.00818426	0.238,1.0,0.2	1.0,0.652,1.0	-0.405	-40.5	40.5
92030	ENSG00000165591	FAAH2	X	+	57446927	57447039	57380911	57381029	57488756	57489196	92030	8,10,11	0,1,0	7,3,2	0,3,3	256	144	0.000156696	0.0165688	1.0,0.849,1.0	1.0,0.36,0.273	0.405	40.5	40.5
22045	ENSG00000272514	CFAP206	6	+	87418207	87418416	87416668	87416827	87426525	87426645	22045	3,4,5	2,0,3	6,6,6	0,0,0	353	144	0.000448275	0.0332541	0.38,1.0,0.405	1.0,1.0,1.0	-0.405	-40.5	40.5
77881	ENSG00000258674	CTC-260F20.3	19	+	19532631	19532740	19527700	19527770	19535033	19535144	77881	18,20,20	0,1,6	6,13,11	5,6,9	253	144	0.000252507	0.0225965	1.0,0.919,0.655	0.406,0.552,0.41	0.402	40.2	40.2
118532	ENSG00000160218	TRAPPC10	21	+	44038175	44038293	44037791	44037927	44055697	44055893	118532	8,5,1	0,1,8	6,4,7	0,0,0	262	144	0.000462405	0.033971	1.0,0.733,0.064	1.0,1.0,1.0	-0.401	-40.1	40.1
29209	ENSG00000141198	TOM1L1	17	+	54905488	54905567	54900805	54900923	54912686	54912815	29209	6,1,3	2,4,0	7,4,6	0,0,0	223	144	0.000274259	0.0239154	0.66,0.139,1.0	1.0,1.0,1.0	-0.4	-40	40
63678	ENSG00000257591	ZNF625	19	-	12155624	12155789	12147679	12147802	12156555	12156714	63678	4,8,4	3,3,4	0,2,0	3,14,13	309	144	4.566e-08	9.77922e-05	0.383,0.554,0.318	0.0,0.062,0.0	0.398	39.8	39.8
7970	ENSG00000114030	KPNA1	3	-	122459438	122459645	122457664	122457848	122461223	122461318	7970	12,0,10	0,1,0	2,6,9	6,7,5	351	144	0.000196821	0.0191312	1.0,0.0,1.0	0.12,0.26,0.425	0.398	39.8	39.8
8507	ENSG00000177990	DPY19L2	12	-	63580661	63580836	63570757	63570857	63582405	63582525	8507	1,16,21	3,5,1	8,20,1	0,2,0	319	144	0.000841438	0.0492924	0.131,0.591,0.905	1.0,0.819,1.0	-0.397	-39.7	39.7
60360	ENSG00000110651	CD81	11	+	2376820	2376920	2376201	2376357	2386554	2386639	60360	19,15,9	0,2,0	7,9,11	3,7,4	244	144	1.44755e-06	0.000889074	1.0,0.816,1.0	0.579,0.431,0.619	0.396	39.6	39.6
18143	ENSG00000226688	ENTPD1-AS1	10	-	95894447	95894487	95876517	95876660	95897557	95897679	18143	3,2,2	2,3,2	0,1,0	6,5,10	184	144	1.85285e-05	0.00444707	0.54,0.343,0.439	0.0,0.135,0.0	0.396	39.6	39.6
116655	ENSG00000197879	MYO1C	17	-	1486951	1487119	1484147	1484303	1487210	1487338	116655	11,11,6	6,0,5	1,19,16	0,0,0	312	144	1.00078e-06	0.000711959	0.458,1.0,0.356	1.0,1.0,1.0	-0.395	-39.5	39.5
54886	ENSG00000105193	RPS16	19	-	39433493	39433606	39433206	39433418	39433664	39435708	54886	0,1,1	1,9,2	5,4,5	4,5,1	257	144	4.02663e-05	0.00705851	0.0,0.059,0.219	0.412,0.31,0.737	-0.394	-39.4	39.4
72527	ENSG00000134152	KATNBL1	15	-	34177820	34177999	34163559	34163690	34180467	34180604	72527	6,7,1	1,3,1	6,7,11	1,0,0	323	144	0.000604504	0.0401261	0.728,0.51,0.308	0.728,1.0,1.0	-0.394	-39.4	39.4
43778	ENSG00000100263	RHBDD3	22	-	29261199	29261360	29260325	29260613	29265478	29265668	43778	1,1,2	0,0,0	3,2,6	0,3,2	305	144	0.000621568	0.0407234	1.0,1.0,1.0	1.0,0.239,0.586	0.392	39.2	39.2
57342	ENSG00000229852	RP11-398K22.12	6	+	73275766	73275916	73270397	73270527	73284635	73284734	57342	3,7,8	0,0,0	5,12,7	3,2,2	294	144	3.33212e-06	0.00149363	1.0,1.0,1.0	0.449,0.746,0.632	0.391	39.1	39.1
78572	ENSG00000074054	CLASP1	2	-	121409023	121409047	121407470	121407712	121410865	121410969	78572	1,4,5	1,6,0	4,7,5	0,0,0	168	144	0.000556503	0.0382949	0.462,0.364,1.0	1.0,1.0,1.0	-0.391	-39.1	39.1
70449	ENSG00000140743	CDR2	16	-	22422160	22422214	22364901	22365014	22429795	22429948	70449	4,8,10	1,0,0	3,1,4	3,4,0	198	144	7.16258e-05	0.0102204	0.744,1.0,1.0	0.421,0.154,1.0	0.39	39	39
64621	ENSG00000155761	SPAG17	1	-	118093155	118093317	118091929	118092002	118097669	118097851	64621	0,5,1	5,0,1	2,5,1	1,0,0	306	144	0.000235458	0.021479	0.0,1.0,0.32	0.485,1.0,1.0	-0.388	-38.8	38.8
42976	ENSG00000185485	SDHAP1	3	-	195968214	195968385	195967878	195967990	195971322	195971441	42976	3,4,5	8,5,14	9,14,13	1,6,9	315	144	0.000700059	0.0437089	0.146,0.268,0.14	0.804,0.516,0.398	-0.388	-38.8	38.8
89037	ENSG00000143258	USP21	1	+	161160328	161160506	161159520	161159678	161160619	161160992	89037	45,54,42	1,7,12	22,54,29	11,48,22	322	144	3.18898e-06	0.00145865	0.953,0.775,0.61	0.472,0.335,0.371	0.387	38.7	38.7
115765	ENSG00000171606	ZNF274	19	+	58183920	58184060	58183086	58183442	58185711	58185838	115765	4,8,4	0,4,4	4,4,5	0,0,0	284	144	3.42414e-06	0.00151649	1.0,0.503,0.336	1.0,1.0,1.0	-0.387	-38.7	38.7
87742	ENSG00000010404	IDS	X	-	149503337	149503445	149500948	149501037	149504156	149504293	87742	3,1,3	0,3,0	0,0,1	2,1,0	252	144	4.04688e-05	0.00707024	1.0,0.16,1.0	0.0,0.0,1.0	0.387	38.7	38.7
97880	ENSG00000168070	C11orf85	11	-	64959304	64959422	64954756	64954802	64971876	64972085	97880	2,9,3	0,0,0	3,2,7	2,0,6	262	144	6.46356e-06	0.00216687	1.0,1.0,1.0	0.452,1.0,0.391	0.386	38.6	38.6
18587	ENSG00000188033	ZNF490	19	-	12609869	12609974	12609157	12609202	12610563	12610803	18587	7,9,3	5,6,4	18,22,7	2,2,2	249	144	0.000281116	0.0243204	0.447,0.465,0.303	0.839,0.864,0.669	-0.386	-38.6	38.6
48886	ENSG00000228956	SATB1-AS1	3	+	18846850	18846953	18763752	18763791	18920162	18920401	48886	8,7,6	0,2,0	2,13,3	6,1,2	247	144	0.000485606	0.0348953	1.0,0.671,1.0	0.163,0.883,0.467	0.386	38.6	38.6
63680	ENSG00000257591	ZNF625	19	-	12155624	12155794	12147679	12147802	12156555	12156714	63680	6,4,5	3,3,4	0,1,1	3,14,13	314	144	5.00299e-08	0.000100923	0.478,0.379,0.364	0.0,0.032,0.034	0.385	38.5	38.5
70447	ENSG00000140743	CDR2	16	-	22426212	22426366	22364901	22365014	22429795	22429948	70447	9,16,11	1,0,0	4,3,6	3,4,0	298	144	3.11466e-05	0.00601273	0.813,1.0,1.0	0.392,0.266,1.0	0.385	38.5	38.5
62452	ENSG00000198125	MB	22	-	35620208	35620324	35617162	35617265	35623190	35623401	62452	18,5,9	11,12,8	8,46,66	1,13,14	260	144	0.000185222	0.0183341	0.475,0.188,0.384	0.816,0.662,0.723	-0.385	-38.5	38.5
51771	ENSG00000102595	UGGT2	13	-	95886929	95887040	95884490	95884680	95887272	95887393	51771	6,0,8	0,3,5	8,3,6	0,1,0	255	144	0.000203165	0.019467	1.0,0.0,0.475	1.0,0.629,1.0	-0.385	-38.5	38.5
28115	ENSG00000244560	RP4-800G7.2	7	+	149288430	149289457	149287698	149287776	149289937	149290038	28115	38,28,29	0,0,1	53,37,12	1,6,3	1171	144	1.20985e-05	0.00325006	1.0,1.0,0.781	0.867,0.431,0.33	0.384	38.4	38.4
67312	ENSG00000079974	RABL2B	22	-	50783038	50783108	50782187	50782351	50783500	50783662	67312	8,5,9	0,2,0	11,1,6	4,2,3	214	144	0.000331618	0.0269564	1.0,0.627,1.0	0.649,0.252,0.574	0.384	38.4	38.4
51098	ENSG00000267106	ZNF561-AS1	19	+	9627715	9627806	9626783	9626860	9632227	9632417	51098	8,11,12	7,6,2	2,11,12	9,24,24	235	144	0.00069637	0.0436379	0.412,0.529,0.786	0.12,0.219,0.235	0.384	38.4	38.4
89510	ENSG00000116991	SIPA1L2	1	-	232404124	232404178	232403447	232403571	232425588	232425808	89510	3,5,3	1,0,0	3,6,4	3,4,2	198	144	1.82045e-05	0.00440134	0.686,1.0,1.0	0.421,0.522,0.593	0.383	38.3	38.3
45346	ENSG00000183137	CEP57L1	6	+	109100191	109100286	109095495	109095575	109106034	109106090	45346	3,3,3	3,3,1	1,2,5	0,1,0	239	144	4.15406e-05	0.00720657	0.376,0.376,0.644	1.0,0.546,1.0	-0.383	-38.3	38.3
119388	ENSG00000170113	NIPA1	15	+	22814082	22814153	22812162	22812253	22814386	22814505	119388	0,3,1	4,6,0	5,4,2	0,0,2	215	144	9.5989e-05	0.0120608	0.0,0.251,1.0	1.0,1.0,0.401	-0.383	-38.3	38.3
80754	ENSG00000028310	BRD9	5	-	868602	868804	865413	865581	869244	869394	80754	0,0,0	2,7,4	4,7,2	1,10,2	346	144	1.04029e-06	0.000722072	0.0,0.0,0.0	0.625,0.226,0.294	-0.382	-38.2	38.2
1794	ENSG00000197558	SSPO	7	+	149826678	149826821	149826449	149826577	149826912	149826959	1794	10,10,6	3,3,2	12,8,13	0,0,0	287	144	1.32219e-06	0.000843513	0.626,0.626,0.601	1.0,1.0,1.0	-0.382	-38.2	38.2
98449	ENSG00000072135	PTPN18	2	+	130359232	130359309	130358863	130358975	130369132	130369201	98449	25,17,9	8,4,4	2,14,11	9,18,11	221	144	0.000189445	0.0186215	0.671,0.735,0.594	0.126,0.336,0.395	0.381	38.1	38.1
75538	ENSG00000211683	KB-1572G7.3	22	-	23635935	23636083	23632787	23632910	23637682	23637804	75538	4,8,4	0,0,0	8,8,4	2,1,3	292	144	5.62205e-05	0.00876872	1.0,1.0,1.0	0.664,0.798,0.397	0.38	38	38
111364	ENSG00000153406	NMRAL1	16	-	4471313	4471449	4469629	4469698	4474092	4474166	111364	18,8,6	1,0,0	13,13,8	2,4,7	280	144	2.45589e-06	0.00124363	0.903,1.0,1.0	0.77,0.626,0.37	0.379	37.9	37.9
73431	ENSG00000111665	CDCA3	12	-	6849321	6849413	6846724	6846903	6849564	6849664	73431	10,5,5	0,0,0	8,11,2	0,5,3	236	144	2.2571e-05	0.00490242	1.0,1.0,1.0	1.0,0.573,0.289	0.379	37.9	37.9
108708	ENSG00000268750	CTD-2583A14.10	19	+	57839022	57839149	57820493	57820549	57856103	57856233	108708	9,12,12	1,2,0	5,16,15	2,10,11	271	144	2.6792e-05	0.00542896	0.827,0.761,1.0	0.571,0.46,0.42	0.379	37.9	37.9
38021	ENSG00000100731	PCNX	14	+	70995740	70995843	70988569	70988699	71009633	71009724	38021	3,2,4	0,0,0	5,3,4	0,1,8	247	144	0.000104632	0.0126177	1.0,1.0,1.0	1.0,0.636,0.226	0.379	37.9	37.9
114577	ENSG00000119688	ABCD4	14	-	74299547	74299675	74296332	74296449	74300149	74300268	114577	8,6,6	1,2,4	15,16,13	0,0,0	272	144	3.03616e-06	0.00142967	0.809,0.614,0.443	1.0,1.0,1.0	-0.378	-37.8	37.8
27033	ENSG00000154114	TBCEL	11	+	121053629	121053732	121047527	121047667	121086777	121086939	27033	10,2,16	6,4,0	8,10,10	0,0,1	247	144	8.36501e-05	0.011178	0.493,0.226,1.0	1.0,1.0,0.854	-0.378	-37.8	37.8
98878	ENSG00000166526	ZNF3	7	-	100079535	100079656	100075541	100075630	100082300	100082548	98878	7,14,13	0,0,1	8,5,11	2,6,2	265	144	4.87477e-06	0.00183985	1.0,1.0,0.876	0.685,0.312,0.749	0.377	37.7	37.7
91374	ENSG00000281706	LINC01012	6	+	27699596	27699667	27694078	27694226	27702313	27702417	91374	0,1,0	5,0,2	2,4,1	0,1,1	215	144	2.33884e-06	0.00120456	0.0,1.0,0.0	1.0,0.728,0.401	-0.376	-37.6	37.6
56328	ENSG00000149050	ZNF214	11	-	7019682	7019745	7006870	7006918	7020072	7020342	56328	4,1,1	0,0,0	1,5,2	0,4,2	207	144	0.000125978	0.0143729	1.0,1.0,1.0	1.0,0.465,0.41	0.375	37.5	37.5
76374	ENSG00000198054	DSCR8	21	+	38154432	38154529	38122311	38122668	38156303	38156511	76374	8,6,6	0,0,1	2,9,2	1,4,1	241	144	4.92147e-05	0.00811099	1.0,1.0,0.782	0.544,0.573,0.544	0.374	37.4	37.4
18179	ENSG00000217555	CKLF	16	+	66563149	66563217	66552562	66552793	66566082	66566251	18179	11,0,1	4,3,0	4,5,1	0,1,0	212	144	0.000566995	0.0386405	0.651,0.0,1.0	1.0,0.773,1.0	-0.374	-37.4	37.4
96843	ENSG00000230798	FOXD3-AS1	1	-	63321850	63322080	63321366	63321463	63322315	63322436	96843	2,1,3	0,1,0	0,1,3	1,0,6	374	144	3.03894e-05	0.00592491	1.0,0.278,1.0	0.0,1.0,0.161	0.372	37.2	37.2
119404	ENSG00000169193	CCDC126	7	+	23597971	23598051	23597415	23597605	23611170	23611553	119404	9,11,10	0,0,0	8,2,7	3,1,2	224	144	5.68265e-05	0.00882149	1.0,1.0,1.0	0.632,0.563,0.692	0.371	37.1	37.1
4184	ENSG00000079459	FDFT1	8	+	11803321	11803518	11802764	11802880	11808793	11808891	4184	5,20,10	0,1,0	21,20,13	1,9,8	341	144	4.76789e-06	0.00183592	1.0,0.894,1.0	0.899,0.484,0.407	0.368	36.8	36.8
108439	ENSG00000276141	WHAMMP3	15	+	22674420	22674586	22672689	22672859	22676804	22676934	108439	3,14,19	4,1,6	7,10,5	0,1,0	310	144	3.68596e-05	0.0066799	0.258,0.867,0.595	1.0,0.823,1.0	-0.368	-36.8	36.8
115569	ENSG00000160691	SHC1	1	-	154973292	154973483	154969385	154969448	154974247	154974395	115569	5,7,3	0,4,2	19,29,26	0,1,0	335	144	0.000167112	0.0173209	1.0,0.429,0.392	1.0,0.926,1.0	-0.368	-36.8	36.8
35559	ENSG00000136895	GARNL3	9	+	127264951	127265021	127243078	127243249	127291167	127291242	35559	6,2,6	0,2,4	10,2,2	0,0,0	214	144	0.000355493	0.0281674	1.0,0.402,0.502	1.0,1.0,1.0	-0.365	-36.5	36.5
23084	ENSG00000159753	RLTPR	16	+	67650048	67650150	67649805	67649968	67651186	67651315	23084	4,8,10	4,5,10	6,15,11	2,2,1	246	144	0.000499656	0.0356225	0.369,0.484,0.369	0.637,0.814,0.866	-0.365	-36.5	36.5
102008	ENSG00000058673	ZC3H11A	1	+	203796450	203796607	203796292	203796354	203801574	203801628	102008	11,5,4	6,3,0	5,15,7	0,0,0	301	144	1.83913e-06	0.00102747	0.467,0.444,1.0	1.0,1.0,1.0	-0.363	-36.3	36.3
71107	ENSG00000186352	ANKRD37	4	+	185396831	185396950	185396044	185396424	185397149	185397255	71107	5,23,4	0,7,6	9,14,5	0,0,0	263	144	2.72546e-06	0.00132762	1.0,0.643,0.267	1.0,1.0,1.0	-0.363	-36.3	36.3
104644	ENSG00000196091	MYBPC1	12	+	101636671	101636728	101634553	101634605	101642418	101642585	104644	2,6,4	0,1,0	6,16,4	11,2,2	201	144	3.54761e-05	0.00654487	1.0,0.811,1.0	0.281,0.851,0.589	0.363	36.3	36.3
32422	ENSG00000223891	OSER1-AS1	20	+	44214887	44215003	44211251	44211374	44224820	44226027	32422	0,4,1	10,11,10	2,5,8	2,5,3	260	144	8.58695e-05	0.0112768	0.0,0.168,0.052	0.356,0.356,0.596	-0.363	-36.3	36.3
95980	ENSG00000135451	TROAP	12	+	49329859	49329991	49329365	49329454	49331213	49331407	95980	2,3,1	0,0,1	0,2,2	4,0,3	276	144	2.49585e-05	0.00521781	1.0,1.0,0.343	0.0,1.0,0.258	0.362	36.2	36.2
63913	ENSG00000106348	IMPDH1	7	-	128405667	128405865	128403705	128403754	128409755	128409868	63913	5,5,7	2,8,2	3,13,10	1,1,0	342	144	4.61167e-05	0.007782	0.513,0.208,0.596	0.558,0.846,1.0	-0.362	-36.2	36.2
51622	ENSG00000240038	AMY2B	1	+	103577489	103577608	103575440	103575540	103577719	103577845	51622	24,7,19	2,2,0	7,13,10	6,8,4	263	144	9.11282e-05	0.0116726	0.868,0.657,1.0	0.39,0.471,0.578	0.362	36.2	36.2
50080	ENSG00000067560	RHOA	3	-	49368427	49368663	49359144	49360382	49375433	49375591	50080	8,13,12	3,4,2	7,1,7	4,10,9	380	144	0.000796929	0.0477608	0.503,0.552,0.695	0.399,0.037,0.228	0.362	36.2	36.2
67672	ENSG00000140105	WARS	14	-	100375282	100375406	100361707	100361921	100375510	100375744	67672	15,11,10	2,5,4	10,10,15	0,0,0	268	144	3.90511e-08	9.36993e-05	0.801,0.542,0.573	1.0,1.0,1.0	-0.361	-36.1	36.1
82634	ENSG00000176840	MIR7-3HG	19	+	4770545	4770614	4770372	4770449	4772131	4772514	82634	2,5,3	3,0,4	1,5,4	0,0,1	213	144	7.61898e-05	0.0105472	0.311,1.0,0.336	1.0,1.0,0.73	-0.361	-36.1	36.1
13859	ENSG00000226581	RP11-340I6.8	7	+	63903521	63903590	63900822	63901038	63904611	63904738	13859	2,7,3	0,0,1	1,2,3	3,2,0	213	144	0.000788614	0.0474344	1.0,1.0,0.67	0.184,0.403,1.0	0.361	36.1	36.1
63927	ENSG00000106348	IMPDH1	7	-	128405740	128405865	128403705	128403754	128409755	128409868	63927	5,5,7	2,8,2	4,13,9	1,1,0	269	144	3.3453e-05	0.00630334	0.572,0.251,0.652	0.682,0.874,1.0	-0.36	-36	36
89562	ENSG00000066427	ATXN3	14	-	92096092	92096134	92093745	92093831	92096673	92096838	89562	8,6,3	0,1,0	3,4,3	0,7,3	186	144	3.68552e-05	0.0066799	1.0,0.823,1.0	1.0,0.307,0.436	0.36	36	36
88753	ENSG00000196793	ZNF239	10	-	43567787	43568021	43557528	43558171	43574539	43574618	88753	0,2,10	1,0,0	5,3,3	2,6,3	378	144	0.000536049	0.037329	0.0,1.0,1.0	0.488,0.16,0.276	0.359	35.9	35.9
37794	ENSG00000213742	ZNF337-AS1	20	+	25632157	25632288	25624156	25624215	25634048	25634170	37794	11,9,6	0,0,0	12,8,8	4,4,1	275	144	1.81254e-07	0.000229786	1.0,1.0,1.0	0.611,0.512,0.807	0.357	35.7	35.7
42926	ENSG00000153086	ACMSD	2	+	134844364	134844471	134838617	134838739	134845232	134845277	42926	13,2,4	2,5,2	9,5,10	1,1,0	251	144	0.000201377	0.0193708	0.789,0.187,0.534	0.838,0.742,1.0	-0.357	-35.7	35.7
56333	ENSG00000149050	ZNF214	11	-	7002712	7002851	6999362	7001555	7020072	7020235	56333	2,3,1	1,0,0	0,3,3	3,2,0	283	144	0.000301512	0.0254053	0.504,1.0,1.0	0.0,0.433,1.0	0.357	35.7	35.7
78038	ENSG00000196636	SDHAF3	7	+	97136387	97136467	97117700	97117821	97181011	97181487	78038	5,15,3	4,2,1	4,7,11	0,0,0	224	144	1.65433e-05	0.00409997	0.446,0.828,0.659	1.0,1.0,1.0	-0.356	-35.6	35.6
115466	ENSG00000070081	NUCB2	11	+	17286633	17286713	17282788	17282943	17291239	17291365	115466	12,15,19	4,5,5	6,18,11	21,15,12	224	144	0.000158986	0.0166893	0.659,0.659,0.71	0.155,0.435,0.371	0.356	35.6	35.6
66730	ENSG00000121766	ZCCHC17	1	+	31310043	31310158	31296997	31297075	31319108	31319166	66730	10,7,6	6,0,4	10,12,12	0,0,0	259	144	1.38345e-06	0.00087694	0.481,1.0,0.455	1.0,1.0,1.0	-0.355	-35.5	35.5
31292	ENSG00000196670	ZFP62	5	-	180851987	180852060	180851380	180851493	180861214	180861276	31292	12,8,18	2,0,0	7,10,5	7,5,1	217	144	7.90389e-06	0.00247222	0.799,1.0,1.0	0.399,0.57,0.768	0.354	35.4	35.4
84126	ENSG00000179818	PCBP1-AS1	2	-	70053730	70053815	70051202	70051305	70055655	70055749	84126	14,6,4	2,5,2	12,10,11	0,1,0	229	144	1.07947e-05	0.00305855	0.815,0.43,0.557	1.0,0.863,1.0	-0.354	-35.4	35.4
57534	ENSG00000233937	CTC-338M12.4	5	+	181263627	181263789	181247115	181247386	181271572	181271689	57534	7,4,5	5,0,2	7,7,8	0,0,0	306	144	1.8013e-05	0.00438723	0.397,1.0,0.541	1.0,1.0,1.0	-0.354	-35.4	35.4
48344	ENSG00000213401	MAGEA12	X	+	152734271	152734373	152733778	152733859	152735147	152735253	48344	5,2,1	2,3,2	0,2,0	2,30,9	246	144	2.03689e-05	0.00468451	0.594,0.281,0.226	0.0,0.038,0.0	0.354	35.4	35.4
117261	ENSG00000250903	GMDS-AS1	6	+	2397220	2397626	2263600	2263684	2398576	2398664	117261	13,8,7	4,0,2	9,16,16	0,0,0	550	144	7.3118e-05	0.0102995	0.46,1.0,0.478	1.0,1.0,1.0	-0.354	-35.4	35.4
83039	ENSG00000265808	SEC22B	1	-	120169981	120170119	120168839	120168949	120175865	120175973	83039	2,4,2	5,2,0	11,7,1	2,0,0	282	144	0.000655856	0.0420312	0.17,0.505,1.0	0.737,1.0,1.0	-0.354	-35.4	35.4
113220	ENSG00000108961	RANGRF	17	+	8289506	8289610	8289257	8289414	8289812	8290092	113220	1,0,0	10,4,6	3,9,4	7,3,6	248	144	1.23801e-06	0.000804838	0.055,0.0,0.0	0.199,0.635,0.279	-0.353	-35.3	35.3
23668	ENSG00000073605	GSDMB	17	-	39908175	39908201	39906960	39906987	39909755	39909924	23668	0,0,1	11,3,3	2,4,4	6,3,3	170	144	6.3802e-06	0.00216661	0.0,0.0,0.22	0.22,0.53,0.53	-0.353	-35.3	35.3
11776	ENSG00000183150	GPR19	12	-	12684350	12684529	12660890	12662470	12695458	12695511	11776	11,8,4	0,4,2	5,11,4	0,0,0	323	144	0.000210694	0.0200139	1.0,0.471,0.471	1.0,1.0,1.0	-0.353	-35.3	35.3
34722	ENSG00000180071	ANKRD18A	9	-	38573083	38573129	38571357	38572059	38575475	38575698	34722	3,7,3	3,6,3	2,0,0	4,6,4	190	144	3.24147e-05	0.00616409	0.431,0.469,0.431	0.275,0.0,0.0	0.352	35.2	35.2
69889	ENSG00000152430	BOLL	2	-	197766531	197766603	197757352	197757400	197771854	197771982	69889	6,9,3	5,0,2	6,3,2	0,0,0	216	144	6.95862e-05	0.0100161	0.444,1.0,0.5	1.0,1.0,1.0	-0.352	-35.2	35.2
46911	ENSG00000259583	RP11-66B24.4	15	-	100917887	100918213	100915656	100915980	100918803	100918841	46911	3,8,18	0,1,0	4,18,27	2,2,7	470	144	2.81216e-05	0.00561778	1.0,0.71,1.0	0.38,0.734,0.542	0.351	35.1	35.1
77876	ENSG00000258674	CTC-260F20.3	19	+	19533103	19533326	19532631	19532740	19535033	19535144	77876	54,32,8	22,31,26	41,69,47	5,15,16	367	144	0.000182739	0.0182507	0.491,0.288,0.108	0.763,0.643,0.535	-0.351	-35.1	35.1
16714	ENSG00000196843	ARID5A	2	+	96549320	96549459	96547401	96547517	96549752	96549805	16714	10,15,24	1,2,0	4,14,10	4,1,9	283	144	0.000341383	0.0274899	0.836,0.792,1.0	0.337,0.877,0.361	0.351	35.1	35.1
84021	ENSG00000179818	PCBP1-AS1	2	-	70053730	70053994	70051202	70051305	70055655	70055749	84021	22,11,6	2,5,2	17,11,17	0,1,0	408	144	8.69557e-06	0.00262083	0.795,0.437,0.514	1.0,0.795,1.0	-0.35	-35	35
47615	ENSG00000214595	EML6	2	+	54966722	54966880	54964570	54964733	54966999	54967231	47615	7,4,1	0,0,1	9,8,2	4,5,2	302	144	6.09595e-05	0.00928811	1.0,1.0,0.323	0.518,0.433,0.323	0.35	35	35
28936	ENSG00000187079	TEAD1	11	+	12864685	12864748	12862249	12862314	12864837	12864900	28936	17,7,4	9,8,6	1,4,2	8,31,25	207	144	2.63204e-07	0.00029916	0.568,0.378,0.317	0.08,0.082,0.053	0.349	34.9	34.9
81107	ENSG00000178878	APOLD1	12	+	12726296	12726373	12725916	12726096	12812260	12812440	81107	7,7,7	1,1,0	4,14,4	2,7,3	221	144	6.21882e-05	0.00941112	0.82,0.82,1.0	0.566,0.566,0.465	0.348	34.8	34.8
59779	ENSG00000162819	BROX	1	+	222715144	222715269	222712558	222712942	222718924	222719031	59779	4,3,2	0,0,0	2,11,1	4,2,0	269	144	0.000322703	0.0265699	1.0,1.0,1.0	0.211,0.746,1.0	0.348	34.8	34.8
96175	ENSG00000152348	ATG10	5	+	81976192	81976327	81972050	81972306	81987558	81987678	96175	35,24,28	33,25,29	42,74,40	4,19,17	279	144	9.30055e-06	0.00274533	0.354,0.331,0.333	0.844,0.668,0.548	-0.347	-34.7	34.7
1697	ENSG00000108825	PTGES3L-AARSD1	17	-	42971606	42971696	42970288	42970342	42979169	42979268	1697	9,4,13	0,0,0	6,12,3	4,0,2	234	144	0.000416134	0.0315056	1.0,1.0,1.0	0.48,1.0,0.48	0.347	34.7	34.7
75568	ENSG00000277258	PCGF2	17	-	38747878	38747971	38740290	38740442	38748195	38748308	75568	10,1,1	1,1,3	0,1,1	1,2,4	237	144	0.000546799	0.0378378	0.859,0.378,0.168	0.0,0.233,0.132	0.347	34.7	34.7
329	ENSG00000112425	EPM2A	6	-	145635244	145635486	145627487	145627693	145686121	145686296	329	2,15,12	0,0,1	15,9,9	1,5,3	386	144	2.4241e-05	0.00510285	1.0,1.0,0.817	0.848,0.402,0.528	0.346	34.6	34.6
25243	ENSG00000215158	RP11-1023L17.1	5	-	34239374	34239448	34218294	34218450	34244615	34244796	25243	0,0,0	1,4,1	0,4,4	3,3,2	218	144	2.79669e-05	0.00560956	0.0,0.0,0.0	0.0,0.468,0.569	-0.346	-34.6	34.6
91348	ENSG00000100239	PPP6R2	22	+	50388985	50389111	50372071	50372150	50393749	50393799	91348	12,8,13	0,0,0	4,6,4	4,2,0	270	144	0.000148289	0.0160083	1.0,1.0,1.0	0.348,0.615,1.0	0.346	34.6	34.6
104944	ENSG00000132780	NASP	1	+	45600384	45600457	45594693	45594773	45602254	45602365	104944	3,25,13	0,0,2	12,11,4	8,3,2	217	144	6.51513e-06	0.00216919	1.0,1.0,0.812	0.499,0.709,0.57	0.345	34.5	34.5
88912	ENSG00000126259	KIRREL2	19	+	35862492	35862597	35861804	35862024	35862926	35863036	88912	3,5,8	6,1,0	7,19,11	0,0,0	249	144	0.000686096	0.0431307	0.224,0.743,1.0	1.0,1.0,1.0	-0.344	-34.4	34.4
64502	ENSG00000162927	PUS10	2	-	60954081	60954154	60953932	60953988	60955017	60955074	64502	8,2,12	4,2,0	7,5,10	0,0,0	217	144	0.000840194	0.0492487	0.57,0.399,1.0	1.0,1.0,1.0	-0.344	-34.4	34.4
86545	ENSG00000015676	NUDCD3	7	-	44413190	44413283	44404439	44404583	44425899	44426279	86545	0,1,0	7,0,6	1,3,7	1,1,0	237	144	7.56961e-07	0.000580249	0.0,1.0,0.0	0.378,0.646,1.0	-0.341	-34.1	34.1
81517	ENSG00000185633	NDUFA4L2	12	-	57237804	57237913	57237255	57237335	57240678	57240703	81517	1,0,1	1,2,3	2,9,11	2,7,2	253	144	0.000127625	0.014506	0.363,0.0,0.159	0.363,0.423,0.758	-0.341	-34.1	34.1
29016	ENSG00000112983	BRD8	5	-	138162053	138162134	138160894	138161068	138163129	138163344	29016	1,2,3	6,2,2	2,0,2	0,1,0	225	144	0.000419728	0.0315871	0.096,0.39,0.49	1.0,0.0,1.0	-0.341	-34.1	34.1
45249	ENSG00000146963	LUC7L2	7	+	139363175	139363259	139359911	139360322	139374400	139374471	45249	4,11,4	3,3,4	9,4,1	1,1,0	228	144	0.000504984	0.0359247	0.457,0.698,0.387	0.85,0.716,1.0	-0.341	-34.1	34.1
32870	ENSG00000121940	CLCC1	1	-	108947337	108947508	108943835	108943907	108947610	108947718	32870	10,3,8	4,2,3	1,2,1	9,3,2	315	144	8.63361e-05	0.0112768	0.533,0.407,0.549	0.048,0.234,0.186	0.34	34	34
64571	ENSG00000164136	IL15	4	+	141688821	141689035	141656185	141656307	141719365	141719476	64571	0,1,0	3,2,1	2,8,3	2,3,2	358	144	1.19373e-05	0.00322519	0.0,0.167,0.0	0.287,0.518,0.376	-0.338	-33.8	33.8
70685	ENSG00000140987	ZSCAN32	16	-	3390422	3390517	3390009	3390183	3393648	3393814	70685	4,8,7	2,2,2	27,7,6	1,0,0	239	144	0.000164033	0.0170921	0.546,0.707,0.678	0.942,1.0,1.0	-0.337	-33.7	33.7
96252	ENSG00000174720	LARP7	4	+	112637643	112637787	112637164	112637239	112638617	112638673	96252	4,2,2	5,1,2	1,0,0	4,1,2	288	144	0.000109425	0.0130054	0.286,0.5,0.333	0.111,0.0,0.0	0.336	33.6	33.6
105463	ENSG00000160323	ADAMTS13	9	+	133443375	133443561	133442613	133442743	133444862	133445052	105463	17,32,20	3,0,0	9,27,23	9,1,11	330	144	0.00033619	0.0272047	0.712,1.0,1.0	0.304,0.922,0.477	0.336	33.6	33.6
73515	ENSG00000156958	GALK2	15	+	49318110	49318192	49292326	49292537	49318888	49318934	73515	2,1,2	1,0,1	1,2,0	5,0,2	226	144	0.000568807	0.0387106	0.56,1.0,0.56	0.113,1.0,0.0	0.336	33.6	33.6
89041	ENSG00000143258	USP21	1	+	161160365	161160506	161159463	161159678	161160619	161161240	89041	55,56,39	1,7,12	22,70,37	11,48,22	285	144	8.66488e-06	0.00262083	0.965,0.802,0.622	0.503,0.424,0.459	0.334	33.4	33.4
37659	ENSG00000139793	MBNL2	13	+	97365135	97365171	97357481	97357635	97366458	97366553	37659	11,4,15	3,4,5	15,22,13	0,2,0	180	144	9.15539e-06	0.00271871	0.746,0.444,0.706	1.0,0.898,1.0	-0.334	-33.4	33.4
39162	ENSG00000088179	PTPN4	2	+	119926597	119926666	119920068	119920241	119932423	119932549	39162	14,22,12	0,0,2	14,5,10	4,5,3	213	144	1.05923e-05	0.0030185	1.0,1.0,0.802	0.703,0.403,0.693	0.334	33.4	33.4
50115	ENSG00000137968	SLC44A5	1	-	75214604	75214678	75213918	75213989	75215753	75215857	50115	15,12,17	0,0,0	14,3,10	5,1,3	218	144	7.47997e-07	0.000577857	1.0,1.0,1.0	0.649,0.665,0.688	0.333	33.3	33.3
97641	ENSG00000071462	WBSCR22	7	+	73683766	73683804	73683625	73683673	73692595	73692873	97641	0,1,0	1,0,2	1,4,0	0,0,1	182	144	1.75061e-06	0.00101233	0.0,1.0,0.0	1.0,1.0,0.0	-0.333	-33.3	33.3
29000	ENSG00000182326	C1S	12	+	7035365	7035445	6988258	6988369	7042960	7043128	29000	0,2,2	1,0,0	0,3,0	2,0,1	224	144	7.39978e-05	0.0104086	0.0,1.0,1.0	0.0,1.0,0.0	0.333	33.3	33.3
91234	ENSG00000196912	ANKRD36B	2	-	97507994	97508065	97507563	97507657	97509580	97509733	91234	0,2,2	1,0,0	0,0,2	2,1,0	215	144	9.94752e-05	0.012277	0.0,1.0,1.0	0.0,0.0,1.0	0.333	33.3	33.3
2338	ENSG00000065621	GSTO2	10	+	104279307	104279471	104277893	104278116	104285934	104285990	2338	2,3,0	0,0,1	0,2,0	2,0,1	308	144	0.00014791	0.0160023	1.0,1.0,0.0	0.0,1.0,0.0	0.333	33.3	33.3
57407	ENSG00000119509	INVS	9	+	100131869	100131954	100126400	100126549	100154363	100154454	57407	6,0,1	0,1,0	0,0,4	2,3,0	229	144	0.000161778	0.0169285	1.0,0.0,1.0	0.0,0.0,1.0	0.333	33.3	33.3
90266	ENSG00000180098	TRNAU1AP	1	+	28560867	28560920	28560632	28560732	28561112	28561260	90266	0,1,0	5,2,3	3,0,8	2,11,2	197	144	0.000203648	0.0194756	0.0,0.268,0.0	0.523,0.0,0.745	-0.333	-33.3	33.3
91046	ENSG00000268696	ZNF723P	19	+	22852497	22852530	22849197	22849293	22857117	22858496	91046	0,0,0	4,8,6	2,0,6	4,8,2	177	144	0.000226044	0.0209096	0.0,0.0,0.0	0.289,0.0,0.709	-0.333	-33.3	33.3
87474	ENSG00000178226	PRSS36	16	-	31141468	31141610	31140678	31140757	31141722	31141960	87474	0,2,2	1,0,0	0,0,2	2,1,0	286	144	0.000252487	0.0225965	0.0,1.0,1.0	0.0,0.0,1.0	0.333	33.3	33.3
32327	ENSG00000188001	TPRG1	3	+	189033306	189033424	189023749	189023946	189127056	189127166	32327	0,2,0	3,0,2	3,1,0	0,0,1	262	144	0.000469394	0.0342685	0.0,1.0,0.0	1.0,1.0,0.0	-0.333	-33.3	33.3
57214	ENSG00000072210	ALDH3A2	17	+	19655297	19655387	19652566	19652632	19656398	19656459	57214	1,0,2	0,1,0	0,0,1	1,2,0	234	144	0.000471811	0.0343304	1.0,0.0,1.0	0.0,0.0,1.0	0.333	33.3	33.3
8038	ENSG00000110318	CEP126	11	+	101955791	101956943	101948030	101948142	101958167	101958366	8038	25,22,27	4,8,0	22,29,16	0,0,1	1296	144	4.99104e-05	0.00819832	0.41,0.234,1.0	1.0,1.0,0.64	-0.332	-33.2	33.2
11959	ENSG00000105865	DUS4L	7	+	107571127	107571266	107567049	107567186	107575187	107575310	11959	11,6,7	1,1,0	4,20,19	4,8,4	283	144	0.000148958	0.0160629	0.848,0.753,1.0	0.337,0.56,0.707	0.332	33.2	33.2
41747	ENSG00000161912	ADCY10P1	6	+	41111222	41111403	41109829	41109904	41117297	41117382	41747	15,11,7	0,0,0	16,7,12	0,4,4	325	144	7.46442e-06	0.00237644	1.0,1.0,1.0	1.0,0.437,0.571	0.331	33.1	33.1
52895	ENSG00000184465	WDR27	6	-	169638538	169638660	169634427	169634525	169658275	169658358	52895	2,12,7	0,0,0	4,7,2	2,4,0	266	144	0.000120018	0.0139295	1.0,1.0,1.0	0.52,0.486,1.0	0.331	33.1	33.1
74428	ENSG00000180881	CAPS2	12	-	75371078	75371482	75359883	75361019	75390321	75390381	74428	16,16,10	0,0,0	17,12,10	0,2,4	548	144	0.000131165	0.0147389	1.0,1.0,1.0	1.0,0.612,0.396	0.331	33.1	33.1
18173	ENSG00000065615	CYB5R4	6	+	83926135	83926331	83924469	83924592	83934594	83934735	18173	3,14,8	2,0,0	13,14,12	5,5,10	340	144	0.000388113	0.0301244	0.388,1.0,1.0	0.524,0.543,0.337	0.328	32.8	32.8
94684	ENSG00000223546	LINC00630	X	+	102845856	102846020	102826968	102827144	102865041	102865152	94684	2,9,6	0,1,0	5,15,6	4,1,2	308	144	2.65403e-05	0.00540008	1.0,0.808,1.0	0.369,0.875,0.584	0.327	32.7	32.7
17872	ENSG00000178971	CTC1	17	-	8228724	8228892	8228548	8228629	8229141	8229446	17872	11,7,8	5,3,0	19,18,11	0,0,0	312	144	4.25953e-06	0.00172005	0.504,0.519,1.0	1.0,1.0,1.0	-0.326	-32.6	32.6
83578	ENSG00000183458	RP11-958N24.1	16	+	14919862	14920083	14919244	14919428	14920271	14920387	83578	9,15,14	14,18,9	16,23,26	4,10,4	365	144	0.00045539	0.0336305	0.202,0.247,0.38	0.612,0.476,0.719	-0.326	-32.6	32.6
31880	ENSG00000160336	ZNF761	19	+	53433579	53433757	53431992	53432028	53439827	53439933	31880	6,11,11	3,0,4	7,7,11	0,0,0	322	144	2.36659e-05	0.00505442	0.472,1.0,0.552	1.0,1.0,1.0	-0.325	-32.5	32.5
54784	ENSG00000068724	TTC7A	2	+	47021861	47021979	47011330	47011435	47023407	47023465	54784	4,22,11	2,0,6	14,23,12	0,0,0	262	144	3.72433e-05	0.00670821	0.524,1.0,0.502	1.0,1.0,1.0	-0.325	-32.5	32.5
39310	ENSG00000213047	DENND1B	1	-	197658299	197658319	197652234	197652315	197672036	197672156	39310	5,6,3	6,6,5	0,3,1	3,21,5	164	144	0.000391536	0.0302713	0.423,0.468,0.345	0.0,0.111,0.149	0.325	32.5	32.5
105046	ENSG00000135409	AMHR2	12	+	53429830	53429978	53429452	53429625	53430145	53430282	105046	13,2,5	1,0,0	9,13,7	9,5,0	292	144	4.73535e-05	0.00790166	0.865,1.0,1.0	0.33,0.562,1.0	0.324	32.4	32.4
119023	ENSG00000172366	FAM195A	16	+	645142	645356	642450	643144	646471	646608	119023	17,22,17	4,8,4	13,13,15	8,18,25	358	144	0.000113995	0.0134477	0.631,0.525,0.631	0.395,0.225,0.194	0.324	32.4	32.4
15701	ENSG00000086758	HUWE1	X	-	53686165	53686368	53680048	53680186	53686587	53686728	15701	10,30,8	0,0,0	8,27,15	2,6,2	347	144	2.60282e-07	0.00029916	1.0,1.0,1.0	0.624,0.651,0.757	0.323	32.3	32.3
3534	ENSG00000110514	MADD	11	+	47326543	47326552	47325261	47325329	47326737	47326807	3534	3,1,2	0,1,2	1,0,0	0,2,2	153	144	9.09195e-05	0.0116724	1.0,0.485,0.485	1.0,0.0,0.0	0.323	32.3	32.3
47398	ENSG00000105559	PLEKHA4	19	-	48858859	48859139	48854216	48854264	48859468	48859684	47398	8,25,12	5,0,3	16,25,23	0,1,0	424	144	6.32147e-05	0.00949998	0.352,1.0,0.576	1.0,0.895,1.0	-0.322	-32.2	32.2
115211	ENSG00000203875	SNHG5	6	-	85677790	85677875	85677423	85677492	85678135	85678413	115211	3,6,5	12,15,5	2,8,19	1,5,7	229	144	0.000550524	0.0380293	0.136,0.201,0.386	0.557,0.502,0.631	-0.322	-32.2	32.2
101644	ENSG00000185507	IRF7	11	-	613950	614037	613784	613865	614475	614534	101644	4,6,2	4,2,0	5,8,16	0,0,0	231	144	0.000182802	0.0182507	0.384,0.652,1.0	1.0,1.0,1.0	-0.321	-32.1	32.1
70136	ENSG00000138386	NAB1	2	+	190653726	190653780	190649069	190649360	190655976	190656153	70136	2,12,2	0,0,0	3,5,10	1,2,3	198	144	7.48926e-05	0.0104732	1.0,1.0,1.0	0.686,0.645,0.708	0.32	32	32
77330	ENSG00000196961	AP2A1	19	+	49803315	49803453	49803106	49803189	49805660	49805777	77330	8,2,6	0,3,3	4,5,5	0,1,0	282	144	0.000165289	0.0171867	1.0,0.254,0.505	1.0,0.719,1.0	-0.32	-32	32
117429	ENSG00000116497	S100PBP	1	+	32832333	32832386	32829963	32830067	32834033	32834061	117429	0,0,0	9,9,3	2,4,1	4,8,1	197	144	6.46521e-05	0.00964272	0.0,0.0,0.0	0.268,0.268,0.422	-0.319	-31.9	31.9
79529	ENSG00000101751	POLI	18	+	54272094	54272242	54269584	54270032	54273925	54274090	79529	15,12,2	1,0,0	8,5,6	8,0,2	292	144	5.78421e-05	0.00891512	0.881,1.0,1.0	0.33,1.0,0.597	0.318	31.8	31.8
19970	ENSG00000160321	ZNF208	19	-	21984427	21984544	21973646	21974807	21987215	21987311	19970	4,0,4	3,8,2	0,0,0	2,4,1	261	144	0.000101415	0.0124268	0.424,0.0,0.525	0.0,0.0,0.0	0.316	31.6	31.6
58491	ENSG00000144406	UNC80	2	+	209929870	209929971	209926842	209926986	209930967	209931054	58491	8,2,8	1,0,1	19,6,4	2,5,3	245	144	0.000739743	0.0453219	0.825,1.0,0.825	0.848,0.414,0.439	0.316	31.6	31.6
80397	ENSG00000166046	TCP11L2	12	+	106307281	106307370	106303864	106304231	106311040	106311128	80397	7,10,6	2,14,11	3,1,4	9,19,24	233	144	0.000588262	0.039563	0.684,0.306,0.252	0.171,0.032,0.093	0.315	31.5	31.5
43646	ENSG00000134780	DAGLA	11	+	61720678	61720867	61720111	61720250	61722858	61722960	43646	11,7,7	0,1,0	8,25,12	7,2,3	333	144	3.11931e-05	0.00601273	1.0,0.752,1.0	0.331,0.844,0.634	0.314	31.4	31.4
63843	ENSG00000166479	TMX3	18	-	68689947	68689981	68688958	68689054	68691294	68691361	63843	10,3,6	2,2,2	9,7,3	0,0,0	178	144	0.00033478	0.0271128	0.802,0.548,0.708	1.0,1.0,1.0	-0.314	-31.4	31.4
25756	ENSG00000070371	CLTCL1	22	-	19187980	19188225	19183413	19183611	19191303	19191435	25756	20,27,16	3,8,5	20,18,8	0,0,1	389	144	1.45863e-06	0.000890351	0.712,0.555,0.542	1.0,1.0,0.748	-0.313	-31.3	31.3
21331	ENSG00000232859	LYRM9	17	-	27882938	27882973	27882611	27882712	27892242	27892321	21331	2,0,2	0,1,0	0,2,1	2,1,1	179	144	0.0001427	0.0156614	1.0,0.0,1.0	0.0,0.617,0.446	0.312	31.2	31.2
113453	ENSG00000109046	WSB1	17	+	27301791	27302022	27294113	27294435	27303366	27303635	113453	26,28,17	3,0,1	18,24,15	5,3,10	375	144	0.000627394	0.0409234	0.769,1.0,0.867	0.58,0.754,0.365	0.312	31.2	31.2
32057	ENSG00000091073	DTX2	7	+	76477113	76477178	76463544	76463709	76480420	76480777	32057	7,2,2	5,4,4	1,0,0	9,14,12	209	144	5.83672e-07	0.000485012	0.491,0.256,0.256	0.071,0.0,0.0	0.311	31.1	31.1
31287	ENSG00000196670	ZFP62	5	-	180851987	180852060	180851380	180851493	180852428	180852549	31287	12,8,19	0,0,0	7,12,5	0,5,4	217	144	3.8374e-06	0.00161473	1.0,1.0,1.0	1.0,0.614,0.453	0.311	31.1	31.1
12115	ENSG00000249859	PVT1	8	+	128073402	128073491	128070159	128070361	128096517	128096656	12115	1,0,0	4,7,5	7,3,0	2,3,6	233	144	0.000190146	0.0186718	0.134,0.0,0.0	0.684,0.382,0.0	-0.311	-31.1	31.1
99368	ENSG00000250802	ZBED3-AS1	5	+	77100235	77100391	77098654	77098747	77105655	77105808	99368	7,2,11	1,4,2	15,4,6	1,0,1	300	144	0.000658497	0.0420371	0.771,0.194,0.725	0.878,1.0,0.742	-0.31	-31	31
78611	ENSG00000138073	PREB	2	-	27132227	27132356	27132009	27132082	27132602	27132620	78611	1,3,4	8,7,1	0,0,0	6,8,7	273	144	0.000291913	0.0249704	0.062,0.184,0.678	0.0,0.0,0.0	0.308	30.8	30.8
34037	ENSG00000139974	SLC38A6	14	+	61034018	61034113	61030444	61030523	61037058	61037141	34037	0,0,0	9,11,4	4,2,1	6,1,6	239	144	0.000343638	0.0276041	0.0,0.0,0.0	0.287,0.546,0.091	-0.308	-30.8	30.8
115978	ENSG00000160172	FAM86C2P	11	-	67799373	67799475	67793195	67793293	67803001	67803064	115978	7,13,19	0,0,0	6,14,8	0,7,4	246	144	8.23538e-07	0.000616936	1.0,1.0,1.0	1.0,0.539,0.539	0.307	30.7	30.7
29771	ENSG00000072415	MPP5	14	+	67254203	67254310	67241341	67241533	67269700	67269764	29771	11,17,6	18,11,4	1,2,7	14,26,17	251	144	2.23899e-05	0.00489829	0.26,0.47,0.463	0.039,0.042,0.191	0.307	30.7	30.7
27034	ENSG00000154114	TBCEL	11	+	121053629	121053732	121047527	121047667	121058344	121058460	27034	14,4,18	2,0,0	14,19,13	9,2,6	247	144	4.5102e-05	0.00766557	0.803,1.0,1.0	0.476,0.847,0.558	0.307	30.7	30.7
110413	ENSG00000128989	ARPP19	15	-	52568847	52568902	52564189	52564246	52569115	52569221	110413	12,12,4	0,0,0	3,11,11	5,1,1	199	144	0.000305097	0.0255891	1.0,1.0,1.0	0.303,0.888,0.888	0.307	30.7	30.7
11777	ENSG00000183150	GPR19	12	-	12684350	12684507	12662270	12662470	12695458	12695511	11777	12,8,6	0,4,2	6,13,10	0,0,0	301	144	0.000314499	0.0261423	1.0,0.489,0.589	1.0,1.0,1.0	-0.307	-30.7	30.7
40415	ENSG00000106701	FSD1L	9	+	105461519	105461615	105448101	105448235	105464235	105464331	40415	1,0,0	17,11,9	4,20,6	7,10,20	240	144	4.64806e-08	9.77922e-05	0.034,0.0,0.0	0.255,0.545,0.153	-0.306	-30.6	30.6
83579	ENSG00000183458	RP11-958N24.1	16	+	14919244	14919428	14918454	14919126	14920271	14920387	83579	16,18,12	0,0,0	8,11,4	3,4,0	328	144	1.22556e-05	0.00327538	1.0,1.0,1.0	0.539,0.547,1.0	0.305	30.5	30.5
110996	ENSG00000111843	TMEM14C	6	+	10724555	10724631	10722914	10723241	10724960	10725037	110996	5,4,9	1,0,0	13,13,7	4,3,6	220	144	1.87236e-05	0.00448302	0.766,1.0,1.0	0.68,0.739,0.433	0.305	30.5	30.5
71553	ENSG00000141499	WRAP53	17	+	7702992	7703008	7701656	7702846	7703242	7703374	71553	1,5,4	0,6,4	1,5,5	0,0,1	160	144	3.97319e-05	0.00702236	1.0,0.429,0.474	1.0,1.0,0.818	-0.305	-30.5	30.5
48066	ENSG00000070882	OSBPL3	7	-	24832569	24832635	24830767	24830905	24834086	24834736	48066	3,4,3	8,19,1	0,1,0	16,7,6	210	144	0.000102326	0.0124766	0.205,0.126,0.673	0.0,0.089,0.0	0.305	30.5	30.5
81974	ENSG00000251602	RP11-521B24.3	14	-	105418681	105418861	105416883	105418309	105419021	105419739	81974	2,3,2	1,0,0	2,18,10	3,2,4	324	144	0.000227817	0.0209755	0.471,1.0,1.0	0.229,0.8,0.526	0.305	30.5	30.5
36786	ENSG00000135968	GCC2	2	+	108451027	108451104	108449632	108449689	108452398	108452466	36786	13,9,4	0,0,0	5,13,5	0,3,6	221	144	1.51606e-05	0.00387445	1.0,1.0,1.0	1.0,0.738,0.352	0.303	30.3	30.3
84138	ENSG00000241015	TPM3P9	19	+	53433592	53433750	53431983	53432028	53439827	53439933	84138	11,6,7	3,0,4	4,8,16	0,0,0	302	144	2.11625e-05	0.00475103	0.636,1.0,0.455	1.0,1.0,1.0	-0.303	-30.3	30.3
92434	ENSG00000112759	SLC29A1	6	+	44221585	44221674	44219655	44219782	44226060	44226167	92434	2,3,3	2,11,3	0,0,0	7,5,4	233	144	2.56837e-05	0.00529481	0.382,0.144,0.382	0.0,0.0,0.0	0.303	30.3	30.3
49020	ENSG00000162194	LBHD1	11	-	62671239	62671388	62669881	62670015	62671563	62671633	49020	1,5,1	2,1,2	0,1,0	1,2,2	293	144	0.000850838	0.0496372	0.197,0.711,0.197	0.0,0.197,0.0	0.303	30.3	30.3
94680	ENSG00000223546	LINC00630	X	+	102839800	102839863	102826968	102827144	102865041	102865152	94680	3,1,1	0,1,0	3,2,4	4,1,2	207	144	0.000134012	0.0149232	1.0,0.41,1.0	0.343,0.582,0.582	0.301	30.1	30.1
26278	ENSG00000151150	ANK3	10	-	60200128	60200263	60198339	60198537	60203001	60203100	26278	20,17,9	2,0,0	16,5,11	2,4,2	279	144	0.000263765	0.0231986	0.838,1.0,1.0	0.805,0.392,0.739	0.301	30.1	30.1
88743	ENSG00000180777	ANKRD30B	18	+	14797781	14797854	14797660	14797689	14799100	14799129	88743	9,3,9	4,2,0	12,10,15	0,0,0	217	144	0.000704487	0.0438409	0.599,0.499,1.0	1.0,1.0,1.0	-0.301	-30.1	30.1
114588	ENSG00000119688	ABCD4	14	-	74297975	74298069	74296332	74296449	74300149	74300268	114588	16,7,7	1,2,4	9,15,21	0,0,0	238	144	3.68708e-05	0.0066799	0.906,0.679,0.514	1.0,1.0,1.0	-0.3	-30	30
95794	ENSG00000147421	HMBOX1	8	+	28924639	28924755	28907871	28907988	28963810	28963890	95794	2,2,3	1,0,0	5,4,4	2,4,1	260	144	0.000129063	0.0146131	0.526,1.0,1.0	0.581,0.356,0.689	0.3	30	30
56275	ENSG00000143933	CALM2	2	-	47172413	47172459	47170733	47170764	47176235	47176453	56275	6,21,7	0,0,0	6,6,7	0,4,4	190	144	7.19221e-06	0.00231903	1.0,1.0,1.0	1.0,0.532,0.57	0.299	29.9	29.9
27037	ENSG00000154114	TBCEL	11	+	121053555	121053732	121047527	121047667	121058344	121058460	27037	11,13,13	2,0,0	28,16,11	9,2,6	321	144	8.3799e-05	0.0111828	0.712,1.0,1.0	0.583,0.782,0.451	0.299	29.9	29.9
17519	ENSG00000150433	TMEM218	11	-	125110643	125110746	125102636	125102809	125111538	125111604	17519	10,9,4	12,4,9	0,6,2	4,20,21	247	144	0.000798181	0.0477667	0.327,0.567,0.206	0.0,0.149,0.053	0.299	29.9	29.9
74651	ENSG00000170537	TMC7	16	+	19056479	19056697	19051685	19051816	19059415	19059996	74651	12,22,11	0,0,0	16,17,6	4,7,0	362	144	5.95362e-07	0.000490603	1.0,1.0,1.0	0.614,0.491,1.0	0.298	29.8	29.8
110728	ENSG00000092330	TINF2	14	-	24241889	24241921	24241729	24241776	24242140	24242635	110728	7,12,6	0,0,0	7,8,6	4,3,1	176	144	1.95756e-06	0.00107541	1.0,1.0,1.0	0.589,0.686,0.831	0.298	29.8	29.8
36833	ENSG00000264734	RP11-260A9.6	17	-	26998104	26998300	26991541	26991613	26999808	26999941	36833	7,32,17	0,1,0	16,15,14	5,1,4	340	144	3.65348e-06	0.00157021	1.0,0.931,1.0	0.575,0.864,0.597	0.298	29.8	29.8
44027	ENSG00000182923	CEP63	3	+	134559149	134559305	134558141	134558347	134561376	134561768	44027	6,15,6	0,0,0	5,9,17	4,0,3	300	144	7.04177e-05	0.0100917	1.0,1.0,1.0	0.375,1.0,0.731	0.298	29.8	29.8
34130	ENSG00000120370	GORAB	1	+	170536309	170536421	170533463	170533651	170539209	170539567	34130	6,23,4	8,3,0	5,8,8	0,0,0	256	144	2.63988e-05	0.00539349	0.297,0.812,1.0	1.0,1.0,1.0	-0.297	-29.7	29.7
14522	ENSG00000156042	CFAP70	10	-	73274432	73274594	73269613	73269715	73275445	73275598	14522	16,23,7	2,0,7	11,4,18	0,0,0	306	144	6.73851e-05	0.00979944	0.79,1.0,0.32	1.0,1.0,1.0	-0.297	-29.7	29.7
55637	ENSG00000164048	ZNF589	3	+	48267917	48268016	48260812	48260939	48286245	48287627	55637	5,8,2	3,3,0	10,10,4	0,0,0	243	144	0.000157178	0.0165699	0.497,0.612,1.0	1.0,1.0,1.0	-0.297	-29.7	29.7
114571	ENSG00000119688	ABCD4	14	-	74297638	74298069	74296332	74296449	74300149	74300268	114571	26,19,19	1,2,4	15,34,33	0,0,0	575	144	1.29535e-05	0.00342488	0.867,0.704,0.543	1.0,1.0,1.0	-0.295	-29.5	29.5
27036	ENSG00000154114	TBCEL	11	+	121053555	121053732	121047527	121047667	121086777	121089607	27036	7,11,10	6,4,0	22,6,8	0,0,1	321	144	4.20522e-05	0.00726981	0.344,0.552,1.0	1.0,1.0,0.782	-0.295	-29.5	29.5
112834	ENSG00000100823	APEX1	14	+	20455721	20455773	20455194	20455394	20455913	20456101	112834	7,3,6	1,0,0	1,5,3	0,2,5	196	144	0.000112636	0.013323	0.837,1.0,1.0	1.0,0.647,0.306	0.295	29.5	29.5
98203	ENSG00000168916	ZNF608	5	-	124638781	124638823	124637277	124637906	124639132	124639214	98203	1,4,0	14,3,10	8,17,9	8,8,11	186	144	0.000836923	0.0492087	0.052,0.508,0.0	0.436,0.622,0.388	-0.295	-29.5	29.5
49540	ENSG00000106477	CEP41	7	-	130400038	130400254	130397507	130399039	130400706	130401146	49540	41,52,41	8,5,11	60,49,63	1,0,0	360	144	3.32547e-10	2.74033e-06	0.672,0.806,0.599	0.96,1.0,1.0	-0.294	-29.4	29.4
33657	ENSG00000145919	BOD1	5	-	173613130	173613195	173607520	173608292	173616199	173616659	33657	11,18,8	3,0,0	13,6,5	8,2,2	209	144	0.000280598	0.0243181	0.716,1.0,1.0	0.528,0.674,0.633	0.294	29.4	29.4
81711	ENSG00000101353	MROH8	20	-	37173994	37174116	37171911	37172057	37179222	37179588	81711	3,2,6	4,2,0	2,1,2	0,0,1	266	144	0.000567597	0.0386548	0.289,0.351,1.0	1.0,1.0,0.52	-0.293	-29.3	29.3
72603	ENSG00000257261	RP11-96H19.1	12	+	46455011	46455141	46387746	46387972	46652389	46652552	72603	3,2,1	0,0,1	11,2,2	0,3,4	274	144	0.000374222	0.0293457	1.0,1.0,0.344	1.0,0.259,0.208	0.292	29.2	29.2
116751	ENSG00000257489	RP11-175P13.3	12	-	100196871	100196979	100180552	100180716	100198843	100198972	116751	2,4,5	12,6,14	4,22,8	2,12,8	252	144	0.000645193	0.0416345	0.087,0.276,0.169	0.533,0.512,0.364	-0.292	-29.2	29.2
84035	ENSG00000179818	PCBP1-AS1	2	-	70053730	70053792	70051202	70051305	70055655	70055730	84035	13,10,5	2,5,2	16,15,10	0,1,0	206	144	1.04738e-05	0.00299335	0.82,0.583,0.636	1.0,0.913,1.0	-0.291	-29.1	29.1
60311	ENSG00000146039	SLC17A4	6	+	25775861	25776042	25773512	25773674	25776594	25777788	60311	1,0,0	6,3,6	0,3,8	5,2,3	325	144	7.91956e-05	0.0108167	0.069,0.0,0.0	0.0,0.399,0.542	-0.291	-29.1	29.1
79462	ENSG00000181722	ZBTB20	3	-	114380776	114380940	114380357	114380404	114389004	114389105	79462	0,0,0	5,4,2	1,4,2	6,4,1	308	144	0.000475793	0.0345186	0.0,0.0,0.0	0.072,0.319,0.483	-0.291	-29.1	29.1
29574	ENSG00000100031	GGT1	22	+	24607953	24608023	24603234	24603527	24610249	24610336	29574	10,3,3	4,0,2	14,27,19	0,0,0	214	144	0.000476714	0.0345601	0.627,1.0,0.502	1.0,1.0,1.0	-0.29	-29	29
112839	ENSG00000100823	APEX1	14	+	20455737	20455773	20455244	20455394	20455913	20456031	112839	7,1,2	1,0,0	1,7,2	0,2,5	180	144	0.000624029	0.0408116	0.848,1.0,1.0	1.0,0.737,0.242	0.29	29	29
42932	ENSG00000153086	ACMSD	2	+	134844361	134844471	134838615	134838739	134845232	134845277	42932	23,3,7	2,5,2	8,9,9	1,1,0	254	144	0.000756308	0.0459665	0.867,0.254,0.665	0.819,0.836,1.0	-0.29	-29	29
19975	ENSG00000088543	C3orf18	3	-	50560916	50561064	50558810	50559737	50561721	50561747	19975	7,20,20	12,1,0	6,7,12	0,0,0	292	144	0.000810583	0.0481987	0.223,0.908,1.0	1.0,1.0,1.0	-0.29	-29	29
5041	ENSG00000106723	SPIN1	9	+	88416342	88416467	88415606	88415699	88418849	88418951	5041	2,2,8	0,1,0	3,4,4	3,5,0	269	144	0.000116437	0.0136582	1.0,0.517,1.0	0.349,0.3,1.0	0.289	28.9	28.9
33910	ENSG00000251209	LINC00923	15	-	97670235	97670337	97665603	97665715	97673130	97673257	33910	4,10,4	2,4,0	1,12,4	0,0,0	246	144	0.000339902	0.0274183	0.539,0.594,1.0	1.0,1.0,1.0	-0.289	-28.9	28.9
110218	ENSG00000124459	ZNF45	19	-	43931246	43931365	43925324	43925458	43932603	43932690	110218	9,16,7	0,3,6	13,5,12	0,0,0	263	144	1.37519e-05	0.0035975	1.0,0.745,0.39	1.0,1.0,1.0	-0.288	-28.8	28.8
118120	ENSG00000096060	FKBP5	6	-	35670432	35670563	35646729	35646850	35672591	35672759	118120	0,1,0	1,4,2	1,8,2	2,4,3	275	144	4.27214e-05	0.00734286	0.0,0.116,0.0	0.207,0.512,0.259	-0.287	-28.7	28.7
7749	ENSG00000186364	NUDT17	1	+	145846432	145846655	145845970	145846196	145847249	145847348	7749	7,18,8	4,0,3	1,18,9	0,0,1	367	144	6.88323e-05	0.00993648	0.407,1.0,0.511	1.0,1.0,0.779	-0.287	-28.7	28.7
18503	ENSG00000157916	RER1	1	+	2393072	2393231	2391832	2391958	2394646	2394728	18503	0,2,0	5,3,6	2,4,5	3,2,4	303	144	0.000101731	0.0124501	0.0,0.241,0.0	0.241,0.487,0.373	-0.287	-28.7	28.7
42933	ENSG00000153086	ACMSD	2	+	134844358	134844471	134838615	134838739	134845232	134845277	42933	19,5,5	2,5,2	7,10,9	1,1,0	257	144	0.000530258	0.0371087	0.842,0.359,0.583	0.797,0.849,1.0	-0.287	-28.7	28.7
42921	ENSG00000271816	BMS1P4	10	-	73724774	73724828	73722388	73722577	73725960	73726040	42921	5,1,1	3,2,15	0,0,0	6,6,9	198	144	0.000688443	0.0432507	0.548,0.267,0.046	0.0,0.0,0.0	0.287	28.7	28.7
42526	ENSG00000181982	CCDC149	4	-	24894991	24895118	24876535	24876697	24912816	24912894	42526	4,8,16	13,16,6	1,2,0	11,31,11	271	144	1.14417e-06	0.000764468	0.141,0.21,0.586	0.046,0.033,0.0	0.286	28.6	28.6
118622	ENSG00000100228	RAB36	22	+	23145958	23146030	23145365	23145551	23146604	23146685	118622	7,7,8	16,5,8	2,2,2	14,15,15	216	144	0.000150613	0.0161708	0.226,0.483,0.4	0.087,0.082,0.082	0.286	28.6	28.6
24604	ENSG00000119929	CUTC	10	+	99754528	99754576	99747256	99747390	99755624	99755708	24604	16,13,9	0,2,1	5,12,7	3,7,2	192	144	0.000177332	0.0179483	1.0,0.83,0.871	0.556,0.563,0.724	0.286	28.6	28.6
76080	ENSG00000131943	C19orf12	19	-	29708253	29708423	29702402	29702977	29715124	29715224	76080	24,34,19	4,0,0	22,29,24	8,3,11	314	144	0.000339939	0.0274183	0.733,1.0,1.0	0.558,0.816,0.5	0.286	28.6	28.6
99728	ENSG00000100490	CDKL1	14	-	50332261	50332432	50329403	50330181	50334564	50334621	99728	7,6,12	2,0,0	12,5,12	4,2,3	315	144	0.000738966	0.0453023	0.615,1.0,1.0	0.578,0.533,0.646	0.286	28.6	28.6
118909	ENSG00000177082	WDR73	15	-	84645234	84645422	84639280	84643723	84646183	84646348	118909	8,10,2	0,0,0	13,13,13	7,1,1	332	144	4.27375e-06	0.00172005	1.0,1.0,1.0	0.446,0.849,0.849	0.285	28.5	28.5
31986	ENSG00000121964	GTDC1	2	-	143970652	143970762	143952772	143952843	144007181	144007535	31986	3,3,5	1,0,7	8,6,1	0,1,0	254	144	0.000212687	0.0201118	0.63,1.0,0.288	1.0,0.773,1.0	-0.285	-28.5	28.5
73829	ENSG00000139915	MDGA2	14	-	46873432	46873591	46855023	46855154	46874044	46874200	73829	10,5,17	6,1,0	12,26,11	0,0,0	303	144	0.000227468	0.0209755	0.442,0.704,1.0	1.0,1.0,1.0	-0.285	-28.5	28.5
93351	ENSG00000196214	ZNF766	19	+	52277153	52277541	52269592	52269631	52282110	52282237	93351	10,0,4	2,8,2	0,2,0	8,7,2	532	144	0.000390722	0.0302321	0.575,0.0,0.351	0.0,0.072,0.0	0.285	28.5	28.5
48169	ENSG00000114200	BCHE	3	-	165829516	165831041	165786144	165786311	165837313	165837462	48169	42,67,71	2,2,4	52,61,57	0,1,0	1669	144	3.29857e-05	0.00626063	0.644,0.743,0.605	1.0,0.84,1.0	-0.283	-28.3	28.3
11715	ENSG00000224078	SNHG14	15	+	25096827	25096983	25093833	25093974	25097320	25097439	11715	4,3,1	3,1,4	0,2,0	5,3,8	300	144	0.000522288	0.0368114	0.39,0.59,0.107	0.0,0.242,0.0	0.282	28.2	28.2
33516	ENSG00000221926	TRIM16	17	-	15651090	15651946	15642720	15642816	15680864	15680953	33516	123,85,88	0,3,2	98,94,57	2,10,14	1000	144	0.00072539	0.0447196	1.0,0.803,0.864	0.876,0.575,0.37	0.282	28.2	28.2
51691	ENSG00000151715	TMEM45B	11	+	129839552	129839702	129815818	129815898	129852474	129852660	51691	24,14,24	0,2,0	24,9,19	0,6,9	294	144	0.000145916	0.0158909	1.0,0.774,1.0	1.0,0.424,0.508	0.281	28.1	28.1
39496	ENSG00000133619	KRBA1	7	+	149715238	149715349	149714780	149715066	149719545	149719672	39496	4,2,3	2,14,3	1,0,0	4,5,5	255	144	0.000214798	0.0201712	0.53,0.075,0.361	0.124,0.0,0.0	0.281	28.1	28.1
43094	ENSG00000223705	NSUN5P1	7	+	75412788	75412932	75410367	75410460	75414884	75415023	43094	34,21,32	2,0,0	16,23,11	4,4,3	288	144	9.05903e-06	0.0026982	0.895,1.0,1.0	0.667,0.742,0.647	0.28	28	28
63784	ENSG00000244754	N4BP2L2	13	-	32535870	32536028	32527457	32527532	32536932	32537027	63784	8,10,12	0,1,0	13,10,7	3,4,1	302	144	1.23087e-05	0.00328073	1.0,0.827,1.0	0.674,0.544,0.769	0.28	28	28
39066	ENSG00000277957	SENP3-EIF4A1	17	+	7574547	7574726	7574259	7574308	7575118	7575256	39066	15,14,10	4,2,3	30,14,10	0,0,1	323	144	1.014e-05	0.00293184	0.626,0.757,0.598	1.0,1.0,0.817	-0.279	-27.9	27.9
14554	ENSG00000134775	FHOD3	18	+	36658074	36658188	36625510	36625749	36681435	36681570	14554	21,12,4	0,1,0	8,4,11	0,3,4	258	144	0.000182176	0.0182332	1.0,0.87,1.0	1.0,0.427,0.606	0.279	27.9	27.9
60876	ENSG00000105173	CCNE1	19	+	29820701	29820848	29817405	29817541	29821721	29821817	60876	25,14,14	4,6,1	32,33,18	0,0,0	291	144	1.95307e-07	0.000244467	0.756,0.536,0.874	1.0,1.0,1.0	-0.278	-27.8	27.8
75732	ENSG00000204179	PTPN20	10	+	46940622	46940716	46932376	46932533	46943917	46944015	75732	12,20,26	2,0,2	12,14,17	5,3,10	238	144	0.000170349	0.0175286	0.784,1.0,0.887	0.592,0.738,0.507	0.278	27.8	27.8
61103	ENSG00000183077	AFMID	17	+	78205439	78205518	78204827	78204900	78205945	78206050	61103	3,8,4	2,12,3	1,0,1	2,3,3	223	144	0.000449927	0.0332998	0.492,0.301,0.463	0.244,0.0,0.177	0.278	27.8	27.8
544	ENSG00000071205	ARHGAP10	4	+	147854675	147854842	147847150	147847222	147857552	147858488	544	2,4,2	6,3,2	0,0,0	3,6,3	311	144	2.93457e-05	0.00579211	0.134,0.382,0.316	0.0,0.0,0.0	0.277	27.7	27.7
100994	ENSG00000178026	LRRC75B	22	-	24588678	24588819	24588213	24588329	24589820	24589949	100994	32,8,16	19,15,14	27,44,56	9,16,13	285	144	0.000660163	0.0421163	0.46,0.212,0.366	0.603,0.581,0.685	-0.277	-27.7	27.7
119351	ENSG00000100296	THOC5	22	-	29550790	29550843	29549051	29549158	29553670	29553741	119351	8,5,1	13,4,3	0,0,1	16,8,4	197	144	1.20228e-06	0.000792582	0.31,0.477,0.196	0.0,0.0,0.155	0.276	27.6	27.6
88129	ENSG00000186409	CCDC30	1	+	42480460	42480566	42463353	42463657	42482662	42482816	88129	8,13,8	1,4,2	13,1,5	0,0,0	250	144	2.51272e-05	0.00524199	0.822,0.652,0.697	1.0,1.0,1.0	-0.276	-27.6	27.6
44508	ENSG00000162241	SLC25A45	11	-	65380533	65380622	65380131	65380175	65381874	65381969	44508	6,4,4	0,1,0	2,9,3	0,3,6	233	144	0.000105869	0.0126642	1.0,0.712,1.0	1.0,0.65,0.236	0.275	27.5	27.5
99655	ENSG00000180530	NRIP1	21	-	14991200	14991306	14961234	14968526	15043494	15043574	99655	4,0,3	2,2,3	0,1,0	1,7,1	250	144	0.000459347	0.0338974	0.535,0.0,0.365	0.0,0.076,0.0	0.275	27.5	27.5
52256	ENSG00000177679	SRRM3	7	+	76265447	76265468	76264764	76264815	76267257	76269992	52256	3,3,3	5,1,1	2,4,6	0,1,1	165	144	0.000537933	0.0374075	0.344,0.724,0.724	1.0,0.777,0.84	-0.275	-27.5	27.5
26283	ENSG00000151150	ANK3	10	-	60145967	60146021	60138516	60139087	60166590	60166653	26283	6,7,3	4,1,1	9,9,8	0,1,0	198	144	0.000346	0.0277487	0.522,0.836,0.686	1.0,0.867,1.0	-0.274	-27.4	27.4
65259	ENSG00000154727	GABPA	21	+	25740129	25740313	25739879	25740032	25741572	25741675	65259	4,6,7	10,3,4	2,2,0	4,17,2	328	144	0.000617279	0.040531	0.149,0.468,0.434	0.18,0.049,0.0	0.274	27.4	27.4
56573	ENSG00000196295	AC005154.6	7	-	30584710	30584808	30579005	30579128	30585329	30585479	56573	13,8,2	0,2,0	6,11,9	3,2,4	242	144	0.0007154	0.044297	1.0,0.704,1.0	0.543,0.766,0.572	0.274	27.4	27.4
11639	ENSG00000273000	KB-1572G7.2	22	-	23653239	23653352	23652859	23652944	23659864	23660000	11639	0,2,0	6,7,8	7,3,4	2,7,20	257	144	0.000348441	0.0278154	0.0,0.138,0.0	0.662,0.194,0.101	-0.273	-27.3	27.3
53571	ENSG00000153391	INO80C	18	-	35489331	35489385	35487385	35487439	35497718	35497935	53571	14,12,17	0,2,0	10,7,6	4,0,8	198	144	0.000200669	0.0193592	1.0,0.814,1.0	0.645,1.0,0.353	0.272	27.2	27.2
55271	ENSG00000100890	KIAA0391	14	+	35126734	35126782	35122721	35122910	35127478	35127611	55271	4,12,15	0,0,0	14,9,19	0,12,3	192	144	2.17012e-05	0.00480534	1.0,1.0,1.0	1.0,0.36,0.826	0.271	27.1	27.1
95031	ENSG00000171843	MLLT3	9	-	20380206	20380294	20365668	20365744	20382380	20382487	95031	1,4,3	4,2,8	0,1,0	15,9,5	232	144	9.88789e-05	0.0122221	0.134,0.554,0.189	0.0,0.065,0.0	0.271	27.1	27.1
71024	ENSG00000134490	TMEM241	18	-	23370215	23370261	23368714	23368750	23371421	23371470	71024	16,9,6	0,1,0	17,22,4	6,0,5	190	144	0.000152662	0.0162264	1.0,0.872,1.0	0.682,1.0,0.377	0.271	27.1	27.1
104186	ENSG00000145012	LPP	3	+	188225404	188225527	188153874	188154021	188406111	188406313	104186	15,13,12	0,3,0	19,12,20	8,3,6	267	144	0.000496306	0.0354092	1.0,0.7,1.0	0.562,0.683,0.643	0.271	27.1	27.1
44511	ENSG00000162241	SLC25A45	11	-	65380533	65380632	65380131	65380175	65381874	65381969	44511	4,4,4	0,1,0	4,10,3	0,3,6	243	144	0.000163465	0.0170689	1.0,0.703,1.0	1.0,0.664,0.229	0.27	27	27
33363	ENSG00000186567	CEACAM19	19	+	44673711	44673845	44672477	44672964	44676270	44676421	33363	1,4,3	1,1,0	0,1,2	2,2,0	278	144	0.000409313	0.0311149	0.341,0.674,1.0	0.0,0.206,1.0	0.27	27	27
5669	ENSG00000168852	TPTE2P5	13	-	40912513	40912583	40908158	40908212	40921618	40921749	5669	3,0,1	11,9,10	7,3,3	7,3,7	214	144	0.000762947	0.0462563	0.155,0.0,0.063	0.402,0.402,0.224	-0.27	-27	27
91765	ENSG00000116731	PRDM2	1	+	13769117	13769173	13749360	13749487	13773077	13773188	91765	1,0,0	14,3,2	4,5,4	14,5,8	200	144	1.18364e-05	0.00321719	0.049,0.0,0.0	0.171,0.419,0.265	-0.269	-26.9	26.9
38912	ENSG00000258677	RP11-463D19.2	8	-	73870268	73870301	73830380	73830472	73878807	73878854	38912	0,0,0	7,9,12	0,2,9	10,6,5	177	144	4.60898e-05	0.007782	0.0,0.0,0.0	0.0,0.213,0.594	-0.269	-26.9	26.9
8968	ENSG00000064489	BORCS8-MEF2B	19	-	19157215	19157283	19150685	19150764	19180685	19180761	8968	0,1,0	5,6,3	3,1,5	5,2,6	212	144	4.19246e-05	0.00726044	0.0,0.102,0.0	0.29,0.254,0.361	-0.268	-26.8	26.8
78505	ENSG00000135205	CCDC146	7	+	77273693	77273789	77262120	77262307	77274481	77274652	78505	5,19,5	0,0,0	7,8,8	0,2,5	240	144	6.75452e-05	0.00979944	1.0,1.0,1.0	1.0,0.706,0.49	0.268	26.8	26.8
11695	ENSG00000224078	SNHG14	15	+	24998365	24998486	24981774	24982437	24998969	24999078	11695	24,18,8	0,0,0	9,22,9	0,5,5	265	144	3.36768e-06	0.00150006	1.0,1.0,1.0	1.0,0.705,0.494	0.267	26.7	26.7
15813	ENSG00000234741	GAS5	1	-	173866527	173866578	173865856	173865894	173866760	173866796	15813	1,0,1	0,2,3	6,0,4	0,1,0	195	144	2.26025e-05	0.00490242	1.0,0.0,0.198	1.0,0.0,1.0	-0.267	-26.7	26.7
18461	ENSG00000092978	GPATCH2	1	-	217498355	217498395	217449248	217449337	217514821	217514889	18461	8,10,6	4,1,2	6,12,12	0,0,0	184	144	4.85415e-05	0.00803602	0.61,0.887,0.701	1.0,1.0,1.0	-0.267	-26.7	26.7
111358	ENSG00000153406	NMRAL1	16	-	4469503	4469698	4466152	4466402	4474092	4474166	111358	9,6,13	2,4,0	13,13,20	1,0,0	339	144	0.000596146	0.0399119	0.657,0.389,1.0	0.847,1.0,1.0	-0.267	-26.7	26.7
107976	ENSG00000126391	FRMD8	11	+	65393572	65393674	65389360	65389528	65394040	65394099	107976	44,37,31	8,13,14	10,27,32	12,29,21	246	144	0.000632356	0.0411656	0.763,0.625,0.564	0.328,0.353,0.471	0.267	26.7	26.7
32129	ENSG00000066248	NGEF	2	-	232888032	232888107	232885279	232885369	232890917	232890980	32129	5,5,5	0,0,0	4,15,10	2,3,1	219	144	0.000770881	0.0466801	1.0,1.0,1.0	0.568,0.767,0.868	0.266	26.6	26.6
83522	ENSG00000162994	CLHC1	2	-	55205604	55205728	55180509	55180712	55206269	55206376	83522	8,6,5	0,2,5	3,6,5	0,1,0	268	144	0.000142605	0.0156614	1.0,0.617,0.35	1.0,0.763,1.0	-0.265	-26.5	26.5
112638	ENSG00000015520	NPC1L1	7	-	44533738	44533853	44533430	44533478	44534446	44534629	112638	16,9,14	3,2,5	15,28,22	0,1,1	259	144	2.02854e-05	0.00468451	0.748,0.714,0.609	1.0,0.94,0.924	-0.264	-26.4	26.4
99490	ENSG00000198901	PRC1	15	-	90969078	90969120	90966464	90966653	90969523	90969619	99490	11,12,13	12,11,30	4,3,1	11,26,25	186	144	3.80749e-05	0.00678384	0.415,0.458,0.251	0.22,0.082,0.03	0.264	26.4	26.4
70525	ENSG00000196313	POM121	7	+	72913091	72913152	72890932	72891110	72913764	72913828	70525	1,0,0	13,1,13	1,4,2	5,2,9	205	144	0.000605026	0.0401261	0.051,0.0,0.0	0.123,0.584,0.135	-0.264	-26.4	26.4
81684	ENSG00000115657	ABCB6	2	-	219217669	219217801	219216363	219216465	219218124	219218990	81684	4,1,0	0,2,2	2,0,3	0,1,0	276	144	0.000622386	0.0407311	1.0,0.207,0.0	1.0,0.0,1.0	-0.264	-26.4	26.4
25082	ENSG00000116151	MORN1	1	-	2389924	2389996	2388238	2388337	2391457	2391707	25082	24,18,12	0,2,0	7,48,35	2,12,13	216	144	1.04123e-06	0.000722072	1.0,0.857,1.0	0.7,0.727,0.642	0.263	26.3	26.3
86537	ENSG00000104613	INTS10	8	+	19817874	19818091	19817139	19817666	19818193	19818342	86537	0,0,1	5,3,2	9,3,6	4,10,4	361	144	1.70235e-05	0.00420843	0.0,0.0,0.166	0.473,0.107,0.374	-0.263	-26.3	26.3
83672	ENSG00000177685	CRACR2B	11	+	828229	828259	827279	827459	828574	828772	83672	11,5,0	11,6,8	0,1,0	1,10,8	174	144	2.42538e-05	0.00510285	0.453,0.408,0.0	0.0,0.076,0.0	0.262	26.2	26.2
78642	ENSG00000141503	MINK1	17	+	4893987	4894097	4893433	4893597	4894173	4894311	78642	2,0,0	7,3,2	4,4,6	6,7,5	254	144	0.0001848	0.0183341	0.139,0.0,0.0	0.274,0.245,0.405	-0.262	-26.2	26.2
61584	ENSG00000076242	MLH1	3	+	37020314	37020463	37012041	37012099	37028783	37028932	61584	7,23,9	0,2,0	16,15,8	6,0,4	293	144	0.000721486	0.0445901	1.0,0.85,1.0	0.567,1.0,0.496	0.262	26.2	26.2
2965	ENSG00000257621	PSMA3-AS1	14	-	58293065	58293138	58291634	58291707	58297954	58298084	2965	11,27,27	35,34,29	53,61,50	24,26,36	217	144	9.75837e-05	0.0121432	0.173,0.345,0.382	0.594,0.609,0.48	-0.261	-26.1	26.1
41118	ENSG00000182552	RWDD4	4	-	183655880	183655974	183651217	183651323	183658928	183659156	41118	11,7,13	2,0,0	7,17,15	4,4,3	238	144	0.00029375	0.0250626	0.769,1.0,1.0	0.514,0.72,0.752	0.261	26.1	26.1
34240	ENSG00000121210	KIAA0922	4	+	153632717	153632838	153627604	153627687	153634191	153634280	34240	14,16,6	6,1,1	31,27,17	0,0,0	265	144	5.69584e-06	0.00203333	0.559,0.897,0.765	1.0,1.0,1.0	-0.26	-26	26
113221	ENSG00000108961	RANGRF	17	+	8289506	8289587	8289257	8289414	8289812	8290092	113221	0,0,0	10,4,6	3,3,2	7,3,6	225	144	2.15989e-05	0.00480534	0.0,0.0,0.0	0.215,0.39,0.176	-0.26	-26	26
58259	ENSG00000225151	GOLGA2P7	15	-	84204599	84204691	84204425	84204516	84204786	84204975	58259	3,5,4	0,1,0	7,4,6	1,4,1	236	144	0.000514798	0.0363353	1.0,0.753,1.0	0.81,0.379,0.785	0.26	26	26
108212	ENSG00000251669	FAM86EP	4	-	3947741	3948007	3943273	3943372	3948089	3948220	108212	14,26,4	0,2,0	11,7,7	2,0,4	410	144	0.000563737	0.038498	1.0,0.82,1.0	0.659,1.0,0.381	0.26	26	26
19626	ENSG00000260128	ULK4P2	15	+	30582893	30582957	30579287	30579412	30585877	30585924	19626	3,7,11	0,0,0	8,11,9	4,1,2	208	144	5.31712e-05	0.00848039	1.0,1.0,1.0	0.581,0.884,0.757	0.259	25.9	25.9
37338	ENSG00000213930	GALT	9	+	34648997	34649031	34648333	34648894	34649409	34649564	37338	23,20,12	1,0,3	6,22,10	3,4,8	178	144	0.000673966	0.0426424	0.949,1.0,0.764	0.618,0.816,0.503	0.259	25.9	25.9
28927	ENSG00000187079	TEAD1	11	+	12864837	12864900	12864685	12864748	12878888	12878900	28927	12,1,3	2,5,5	0,2,3	1,0,0	207	144	0.000813172	0.0482426	0.807,0.122,0.294	0.0,1.0,1.0	-0.259	-25.9	25.9
9249	ENSG00000185684	EP400NL	12	+	132084963	132085316	132084330	132084399	132090848	132090943	9249	23,20,12	0,4,2	46,30,37	0,0,0	497	144	0.000484556	0.034866	1.0,0.592,0.635	1.0,1.0,1.0	-0.258	-25.8	25.8
89870	ENSG00000138750	NUP54	4	-	76134174	76134362	76124648	76124756	76144148	76144292	89870	18,30,39	9,3,10	44,38,16	0,4,1	332	144	0.000604068	0.0401261	0.465,0.813,0.628	1.0,0.805,0.874	-0.258	-25.8	25.8
10184	ENSG00000187239	FNBP1	9	-	129919871	129920043	129915965	129915980	129923843	129923939	10184	10,3,5	3,17,13	0,1,0	17,8,1	316	144	1.91151e-05	0.00453285	0.603,0.074,0.149	0.0,0.054,0.0	0.257	25.7	25.7
5895	ENSG00000010626	LRRC23	12	+	6875531	6875758	6873681	6873781	6883703	6883919	5895	15,7,9	10,6,6	11,3,3	24,13,24	371	144	2.17221e-05	0.00480534	0.368,0.312,0.368	0.151,0.082,0.046	0.256	25.6	25.6
11440	ENSG00000111752	PHC1	12	+	8916060	8916069	8914552	8914827	8917629	8917791	11440	2,0,0	10,9,6	7,4,5	6,19,15	153	144	0.000129159	0.0146131	0.158,0.0,0.0	0.523,0.165,0.239	-0.256	-25.6	25.6
74630	ENSG00000145041	VPRBP	3	-	51496733	51496780	51483718	51483836	51499872	51500002	74630	0,2,0	6,7,3	1,8,6	6,11,5	191	144	0.000185137	0.0183341	0.0,0.177,0.0	0.112,0.354,0.475	-0.255	-25.5	25.5
16077	ENSG00000076067	RBMS2	12	+	56588931	56589018	56588293	56588374	56589277	56589503	16077	10,12,9	0,0,0	11,11,7	2,2,2	231	144	0.000264119	0.0231986	1.0,1.0,1.0	0.774,0.774,0.686	0.255	25.5	25.5
55511	ENSG00000108039	XPNPEP1	10	-	109915022	109915099	109907690	109907815	109923401	109923436	55511	5,10,12	7,4,1	10,10,4	0,1,1	221	144	0.000365631	0.0288551	0.318,0.62,0.887	1.0,0.867,0.723	-0.255	-25.5	25.5
120043	ENSG00000173715	C11orf80	11	+	66821642	66821764	66816052	66816199	66828265	66828364	120043	13,17,19	7,4,3	25,28,17	0,3,1	266	144	0.000813272	0.0482426	0.501,0.697,0.774	1.0,0.835,0.902	-0.255	-25.5	25.5
105835	ENSG00000155974	GRIP1	12	-	66456186	66456342	66455408	66455564	66462923	66463093	105835	8,5,8	0,0,0	20,13,8	2,9,0	300	144	1.9641e-05	0.00456988	1.0,1.0,1.0	0.828,0.409,1.0	0.254	25.4	25.4
116224	ENSG00000235652	RP11-545I5.3	6	+	145839792	145840000	145828360	145828456	145870929	145871493	116224	1,6,2	0,6,6	3,8,4	1,0,1	352	144	0.000346317	0.0277517	1.0,0.29,0.12	0.551,1.0,0.621	-0.254	-25.4	25.4
105775	ENSG00000146281	PM20D2	6	+	89154834	89154902	89153042	89153185	89158324	89158460	105775	43,45,46	0,4,0	17,16,16	3,3,9	212	144	6.11839e-06	0.00210807	1.0,0.884,1.0	0.794,0.784,0.547	0.253	25.3	25.3
100285	ENSG00000120029	C10orf76	10	-	101956596	101956723	101939862	101939938	101975211	101975300	100285	34,41,39	1,3,1	35,23,16	7,5,6	271	144	8.24497e-05	0.0110775	0.948,0.879,0.954	0.727,0.71,0.586	0.253	25.3	25.3
88218	ENSG00000144040	SFXN5	2	-	72961130	72961248	72942035	72945099	72968447	72968533	88218	33,26,24	8,4,5	45,40,32	0,1,0	262	144	1.44053e-08	3.95686e-05	0.694,0.781,0.725	1.0,0.956,1.0	-0.252	-25.2	25.2
32155	ENSG00000183426	NPIPA1	16	+	14937458	14937650	14935344	14935397	14941811	14941940	32155	26,18,11	0,0,0	17,16,36	6,3,0	336	144	1.1606e-05	0.00319681	1.0,1.0,1.0	0.548,0.696,1.0	0.252	25.2	25.2
119382	ENSG00000131236	CAP1	1	+	40041428	40041493	40040732	40040783	40059333	40059458	119382	0,1,0	7,1,2	2,5,2	3,3,3	209	144	6.11343e-05	0.00930041	0.0,0.408,0.0	0.315,0.535,0.315	-0.252	-25.2	25.2
40402	ENSG00000188266	HYKK	15	+	78518587	78518773	78514967	78515107	78527381	78527563	40402	3,5,7	0,0,0	11,4,7	5,0,1	330	144	0.00047097	0.0343304	1.0,1.0,1.0	0.49,1.0,0.753	0.252	25.2	25.2
7897	ENSG00000137691	C11orf70	11	+	102066484	102066651	102058879	102058955	102075872	102076045	7897	17,16,37	0,1,0	22,9,16	3,1,6	311	144	5.76909e-06	0.00204287	1.0,0.881,1.0	0.772,0.806,0.553	0.25	25	25
38216	ENSG00000142733	MAP3K6	1	-	27364660	27364684	27364203	27364394	27364772	27364912	38216	1,0,0	9,7,8	4,6,1	9,10,3	168	144	6.51173e-06	0.00216919	0.087,0.0,0.0	0.276,0.34,0.222	-0.25	-25	25
76075	ENSG00000133056	PIK3C2B	1	-	204489815	204489931	204468869	204469886	204494355	204494701	76075	0,0,0	7,5,2	6,5,0	2,19,2	260	144	0.000181237	0.0181576	0.0,0.0,0.0	0.624,0.127,0.0	-0.25	-25	25
107820	ENSG00000154640	BTG3	21	-	17604144	17604276	17601396	17601522	17604859	17604997	107820	6,24,24	0,0,1	11,16,6	0,3,4	276	144	0.000253438	0.0226389	1.0,1.0,0.926	1.0,0.736,0.439	0.25	25	25
110493	ENSG00000196081	ZNF724P	19	-	23242588	23242710	23232166	23232293	23250239	23250388	110493	11,6,1	30,12,16	14,16,9	13,11,9	266	144	0.000212382	0.0201118	0.166,0.213,0.033	0.368,0.441,0.351	-0.249	-24.9	24.9
70618	ENSG00000188706	ZDHHC9	X	-	129841930	129842080	129828980	129829141	129843695	129843884	70618	8,9,10	0,0,0	14,13,15	3,3,1	294	144	5.12417e-05	0.0083082	1.0,1.0,1.0	0.696,0.68,0.88	0.248	24.8	24.8
63024	ENSG00000189180	ZNF33A	10	+	38042576	38042693	38017290	38017386	38054377	38056861	63024	0,1,0	10,15,6	2,3,6	1,14,19	261	144	0.000204509	0.0195358	0.0,0.035,0.0	0.525,0.106,0.148	-0.248	-24.8	24.8
23183	ENSG00000143952	VPS54	2	-	63947382	63947432	63944599	63944655	63949036	63949082	23183	29,17,27	1,0,2	16,6,14	2,6,2	194	144	0.000705255	0.0438565	0.956,1.0,0.909	0.856,0.426,0.839	0.248	24.8	24.8
29802	ENSG00000173275	ZNF449	X	+	135348753	135348837	135347018	135347472	135349109	135349314	29802	0,2,0	9,17,6	2,3,10	4,18,7	228	144	4.08282e-05	0.00710792	0.0,0.069,0.0	0.24,0.095,0.474	-0.247	-24.7	24.7
81529	ENSG00000152270	PDE3B	11	+	14786436	14786532	14771936	14771987	14789105	14789242	81529	16,5,25	2,4,1	24,28,20	1,0,0	240	144	0.000441146	0.0328237	0.828,0.429,0.938	0.935,1.0,1.0	-0.247	-24.7	24.7
19573	ENSG00000215146	RP11-313J2.1	10	-	42360948	42361034	42331865	42338240	42367815	42367933	19573	7,10,5	12,9,8	1,0,6	11,10,19	230	144	0.000726528	0.0447286	0.268,0.41,0.281	0.054,0.0,0.165	0.247	24.7	24.7
99562	ENSG00000176208	ATAD5	17	+	30879422	30879487	30878002	30878096	30887191	30887372	99562	13,18,18	0,0,0	10,19,12	2,3,4	209	144	2.62244e-06	0.00130312	1.0,1.0,1.0	0.775,0.814,0.674	0.246	24.6	24.6
93838	ENSG00000143702	CEP170	1	-	243185778	243186072	243172696	243172846	243186258	243186422	93838	52,67,93	20,17,22	52,64,84	5,8,5	438	144	8.41736e-05	0.0111875	0.461,0.564,0.582	0.774,0.725,0.847	-0.246	-24.6	24.6
34233	ENSG00000267552	CTD-2528L19.4	19	-	37707913	37708012	37699784	37699895	37709695	37709822	34233	12,7,14	3,3,2	11,16,16	0,0,2	243	144	0.000263026	0.0231606	0.703,0.58,0.806	1.0,1.0,0.826	-0.246	-24.6	24.6
64771	ENSG00000228775	WEE2-AS1	7	-	141712861	141713081	141704631	141705757	141714188	141714374	64771	4,2,5	3,10,3	1,0,2	8,9,22	364	144	0.000143971	0.0157834	0.345,0.073,0.397	0.047,0.0,0.035	0.244	24.4	24.4
27157	ENSG00000070159	PTPN3	9	-	109454495	109454509	109448810	109448855	109457172	109457215	27157	0,3,1	11,13,14	9,8,4	13,16,10	158	144	0.000191854	0.0187651	0.0,0.174,0.061	0.387,0.313,0.267	-0.244	-24.4	24.4
62586	ENSG00000250222	CTC-338M12.5	5	+	181193341	181193467	181192069	181192192	181194233	181194428	62586	11,11,8	0,2,0	13,12,12	4,6,1	270	144	0.000398859	0.0306221	1.0,0.746,1.0	0.634,0.516,0.865	0.244	24.4	24.4
22775	ENSG00000247240	UBL7-AS1	15	+	74480620	74480914	74479059	74479278	74481050	74481291	22775	4,5,4	4,6,3	0,1,0	2,8,3	438	144	8.717e-06	0.00262083	0.247,0.215,0.305	0.0,0.039,0.0	0.243	24.3	24.3
45420	ENSG00000164808	SPIDR	8	+	47728932	47729102	47713488	47713641	47735306	47735529	45420	2,1,1	0,0,1	2,10,9	1,6,2	314	144	0.000364888	0.0288195	1.0,1.0,0.314	0.478,0.433,0.674	0.243	24.3	24.3
55645	ENSG00000164048	ZNF589	3	+	48267914	48268016	48260812	48260939	48286245	48287627	55645	8,10,10	3,3,0	13,18,27	0,0,0	246	144	0.000633411	0.0411801	0.61,0.661,1.0	1.0,1.0,1.0	-0.243	-24.3	24.3
108413	ENSG00000104731	KLHDC4	16	-	87763478	87763603	87761948	87762040	87765065	87765340	108413	1,0,0	1,2,5	3,5,0	3,1,1	269	144	0.000786296	0.0473686	0.349,0.0,0.0	0.349,0.728,0.0	-0.243	-24.3	24.3
51108	ENSG00000268133	AC003002.4	19	+	57370972	57371094	57368543	57368579	57371781	57371908	51108	0,0,1	4,6,3	2,6,6	5,6,6	266	144	1.01225e-05	0.00293184	0.0,0.0,0.153	0.178,0.351,0.351	-0.242	-24.2	24.2
83906	ENSG00000270231	NBPF8	1	+	120440697	120440814	120439475	120439690	120441277	120441489	83906	29,9,16	0,1,0	25,19,8	3,7,2	261	144	4.79008e-06	0.00183592	1.0,0.832,1.0	0.821,0.6,0.688	0.241	24.1	24.1
98907	ENSG00000224597	SVIL-AS1	10	+	29420490	29420661	29418181	29418304	29458273	29458400	98907	7,11,13	0,0,1	7,16,8	6,2,0	315	144	0.000261129	0.0230757	1.0,1.0,0.856	0.348,0.785,1.0	0.241	24.1	24.1
78643	ENSG00000141503	MINK1	17	+	4893987	4894081	4893433	4893597	4894173	4894311	78643	2,0,0	7,3,2	4,3,5	6,7,5	238	144	0.000414854	0.0314351	0.147,0.0,0.0	0.287,0.206,0.377	-0.241	-24.1	24.1
31882	ENSG00000160336	ZNF761	19	+	53433579	53433750	53431992	53432028	53439827	53439933	31882	13,11,14	3,0,4	8,13,21	0,0,0	315	144	5.45793e-05	0.00862191	0.665,1.0,0.615	1.0,1.0,1.0	-0.24	-24	24
10922	ENSG00000168763	CNNM3	2	+	96825057	96825169	96816249	96817502	96826832	96826909	10922	38,28,7	2,4,5	26,31,21	0,1,1	256	144	0.000146107	0.0158941	0.914,0.797,0.441	1.0,0.946,0.922	-0.239	-23.9	23.9
118657	ENSG00000264956	RP11-1109M24.5	17	+	22285004	22285128	22266424	22266668	22286277	22287423	118657	1,2,5	4,2,6	0,2,0	2,17,4	268	144	0.000326586	0.0268004	0.118,0.35,0.309	0.0,0.059,0.0	0.239	23.9	23.9
95207	ENSG00000223804	CH17-472G23.2	1	-	120340803	120340810	120267333	120267838	120341716	120341871	95207	0,0,1	2,3,5	6,0,2	6,16,3	151	144	0.000385538	0.0299949	0.0,0.0,0.16	0.488,0.0,0.389	-0.239	-23.9	23.9
84898	ENSG00000166261	ZNF202	11	-	123740116	123740189	123730751	123730985	123740416	123740536	84898	0,3,4	1,0,0	1,2,1	4,0,4	217	144	0.000395348	0.0304233	0.0,1.0,1.0	0.142,1.0,0.142	0.239	23.9	23.9
75905	ENSG00000248167	TRIM39-RPP21	6	+	30341685	30341896	30340504	30340620	30345297	30345398	75905	25,12,14	2,2,2	11,13,7	0,0,0	355	144	0.000534047	0.0372552	0.835,0.709,0.74	1.0,1.0,1.0	-0.239	-23.9	23.9
11667	ENSG00000224078	SNHG14	15	+	24998325	24998486	24981774	24982437	24998969	24999078	11667	26,21,11	0,0,0	9,23,16	0,5,5	305	144	1.71438e-06	0.000997216	1.0,1.0,1.0	1.0,0.685,0.602	0.238	23.8	23.8
15692	ENSG00000086758	HUWE1	X	-	53686269	53686368	53680048	53680186	53686587	53686729	15692	11,27,8	0,0,0	8,27,20	2,6,2	243	144	2.79982e-06	0.00135624	1.0,1.0,1.0	0.703,0.727,0.856	0.238	23.8	23.8
64770	ENSG00000228775	WEE2-AS1	7	-	141712861	141713023	141704631	141705757	141714188	141714374	64770	2,2,5	3,10,3	0,1,0	8,9,22	306	144	4.74991e-05	0.00790732	0.239,0.086,0.44	0.0,0.05,0.0	0.238	23.8	23.8
76068	ENSG00000214022	REPIN1	7	+	150370759	150370884	150369721	150369868	150371230	150371632	76068	67,63,77	23,18,10	55,76,53	23,53,51	269	144	0.000352676	0.0280116	0.609,0.652,0.805	0.561,0.434,0.357	0.238	23.8	23.8
23954	ENSG00000043514	TRIT1	1	-	39852730	39852951	39850122	39850261	39853969	39854068	23954	36,36,32	5,8,13	40,58,36	3,2,3	365	144	0.000426602	0.0319822	0.74,0.64,0.493	0.84,0.92,0.826	-0.238	-23.8	23.8
37901	ENSG00000076864	RAP1GAP	1	-	21597699	21597728	21596220	21597264	21597960	21598040	37901	14,25,14	7,14,9	16,34,30	2,6,6	173	144	0.000761338	0.0461934	0.625,0.598,0.564	0.869,0.825,0.806	-0.238	-23.8	23.8
91898	ENSG00000165819	METTL3	14	-	21500498	21500682	21499763	21499802	21500912	21501129	91898	94122115	2,5,3	54,50,40	6,11,10	328	144	6.7651e-07	0.000535174	0.954,0.915,0.944	0.798,0.666,0.637	0.237	23.7	23.7
10634	ENSG00000125648	SLC25A23	19	-	6438446	6438534	6436080	6436464	6444150	6444301	10634	4,7,3	0,1,1	4,6,1	2,15,0	232	144	0.000635091	0.0412622	1.0,0.813,0.651	0.554,0.199,1.0	0.237	23.7	23.7
69534	ENSG00000186481	ANKRD20A5P	18	+	14191861	14191917	14189180	14189313	14198458	14198489	69534	20,7,21	5,2,3	28,23,12	0,0,0	200	144	1.31172e-06	0.000842269	0.742,0.716,0.834	1.0,1.0,1.0	-0.236	-23.6	23.6
5840	ENSG00000143248	RGS5	1	-	163305202	163305313	163168257	163168368	163306232	163306329	5840	5,10,7	5,9,15	0,2,3	16,6,17	255	144	9.68984e-05	0.0121432	0.361,0.386,0.209	0.0,0.158,0.091	0.236	23.6	23.6
74029	ENSG00000114107	CEP70	3	-	138572858	138572914	138571265	138571356	138591853	138591956	74029	27,18,22	2,1,1	33,26,17	5,14,6	200	144	0.000103963	0.0125831	0.907,0.928,0.941	0.826,0.572,0.671	0.236	23.6	23.6
61642	ENSG00000206562	METTL6	3	-	15414729	15414914	15414020	15414162	15415497	15415583	61642	13,3,6	6,8,7	1,3,1	6,13,12	329	144	0.00034816	0.0278154	0.487,0.141,0.273	0.068,0.092,0.035	0.235	23.5	23.5
63722	ENSG00000153956	CACNA2D1	7	-	81983313	81983334	81982566	81982627	81984634	81984711	63722	39,19,28	38,51,43	39,34,33	17,20,27	165	144	0.000842669	0.0493353	0.472,0.245,0.362	0.667,0.597,0.516	-0.234	-23.4	23.4
68361	ENSG00000198887	SMC5	9	+	70346578	70346653	70344143	70344269	70347065	70347161	68361	0,0,1	3,3,7	2,3,2	4,4,5	219	144	0.000409683	0.0311149	0.0,0.0,0.086	0.247,0.33,0.208	-0.233	-23.3	23.3
4821	ENSG00000184056	VPS33B	15	-	91016962	91017064	91014383	91014433	91017804	91017885	4821	16,10,23	1,4,9	18,18,13	0,0,2	246	144	7.41515e-05	0.0104154	0.904,0.594,0.599	1.0,1.0,0.792	-0.232	-23.2	23.2
116898	ENSG00000129534	MIS18BP1	14	-	45252817	45252923	45250030	45250138	45253034	45253198	116898	9,2,2	6,7,3	0,0,2	1,12,5	250	144	0.000122422	0.0141097	0.464,0.141,0.277	0.0,0.0,0.187	0.232	23.2	23.2
65110	ENSG00000198208	RPS6KL1	14	-	74909542	74910148	74909100	74909190	74911247	74911380	65110	64,84,26	3,0,0	50108106	6,6,8	750	144	0.000193807	0.0189187	0.804,1.0,1.0	0.615,0.776,0.718	0.232	23.2	23.2
57749	ENSG00000146350	TBC1D32	6	-	121170404	121170527	121160947	121161056	121205074	121205163	57749	12,19,20	10,1,0	10,17,14	0,0,0	267	144	0.000239664	0.0217424	0.393,0.911,1.0	1.0,1.0,1.0	-0.232	-23.2	23.2
75776	ENSG00000113763	UNC5A	5	+	176869613	176869781	176868783	176868964	176870369	176870534	75776	1,3,2	13,16,15	3,8,6	6,4,11	312	144	0.00058497	0.0394306	0.034,0.08,0.058	0.188,0.48,0.201	-0.232	-23.2	23.2
14500	ENSG00000245958	RP11-33B1.1	4	+	119497810	119497903	119494485	119494523	119512350	119512464	14500	26,24,33	0,1,0	26,27,24	6,6,4	237	144	1.76007e-07	0.000226913	1.0,0.936,1.0	0.725,0.732,0.785	0.231	23.1	23.1
11025	ENSG00000182986	ZNF320	19	-	52893383	52893619	52891228	52891326	52893778	52893799	11025	30,24,22	0,0,1	36,14,16	2,2,4	380	144	5.70136e-05	0.00883667	1.0,1.0,0.893	0.872,0.726,0.603	0.231	23.1	23.1
53886	ENSG00000163939	PBRM1	3	-	52681694	52681820	52679573	52679723	52682091	52682143	53886	6,7,7	9,10,6	2,5,2	15,25,16	270	144	0.000262259	0.0231549	0.262,0.272,0.384	0.066,0.096,0.063	0.231	23.1	23.1
119455	ENSG00000167202	TBC1D2B	15	-	78008993	78009114	78003304	78003490	78012822	78013317	119455	12,20,11	0,2,0	14,19,8	2,2,4	265	144	0.000606001	0.0401638	1.0,0.845,1.0	0.792,0.838,0.521	0.231	23.1	23.1
45121	ENSG00000164073	MFSD8	4	-	127938782	127938836	127932984	127933093	127939852	127939997	45121	6,7,14	4,2,1	15,14,4	2,0,0	198	144	0.000676854	0.0427475	0.522,0.718,0.911	0.845,1.0,1.0	-0.231	-23.1	23.1
2786	ENSG00000255339	RP11-411B6.6	10	-	100507424	100507567	100506320	100506420	100507907	100508051	2786	23,20,15	2,5,2	9,30,30	0,0,0	287	144	2.35162e-06	0.00120487	0.852,0.667,0.79	1.0,1.0,1.0	-0.23	-23	23
18389	ENSG00000133943	C14orf159	14	+	91223678	91223795	91215404	91215556	91224683	91225331	18389	4,3,3	6,8,5	0,0,0	4,8,5	261	144	7.1892e-06	0.00231903	0.269,0.171,0.249	0.0,0.0,0.0	0.23	23	23
93935	ENSG00000109390	NDUFC1	4	-	139297384	139297443	139295731	139295960	139302415	139302479	93935	1,0,0	17,7,1	5,4,6	10,17,9	203	144	7.32125e-06	0.00234292	0.04,0.0,0.0	0.262,0.143,0.321	-0.229	-22.9	22.9
84026	ENSG00000179818	PCBP1-AS1	2	-	70085815	70085903	70085546	70085624	70086881	70087000	84026	9,11,12	1,8,4	39,11,11	0,1,2	232	144	0.000144738	0.0158323	0.848,0.46,0.651	1.0,0.872,0.773	-0.229	-22.9	22.9
10557	ENSG00000102710	SUPT20H	13	-	37054134	37054296	37051487	37051583	37059479	37059650	10557	24,8,13	0,0,0	9,13,19	0,2,7	306	144	6.69908e-06	0.00220079	1.0,1.0,1.0	1.0,0.754,0.561	0.228	22.8	22.8
41759	ENSG00000161912	ADCY10P1	6	+	41111222	41111356	41108948	41109904	41117297	41117382	41759	12,12,5	0,0,0	10,13,17	0,4,4	278	144	1.11069e-05	0.00310538	1.0,1.0,1.0	1.0,0.627,0.688	0.228	22.8	22.8
23497	ENSG00000144381	HSPD1	2	-	197494662	197494771	197494147	197494250	197495293	197495376	23497	2,2,5	3,9,5	1,0,0	8,2,2	253	144	0.000122072	0.0141097	0.275,0.112,0.363	0.066,0.0,0.0	0.228	22.8	22.8
18661	ENSG00000262481	TMEM256-PLSCR3	17	-	7393600	7393836	7393466	7393509	7394103	7394734	18661	66,55,48	3,2,5	52,58,60	18,10,10	380	144	0.000192747	0.0188338	0.893,0.912,0.784	0.523,0.687,0.695	0.228	22.8	22.8
33146	ENSG00000137941	TTLL7	1	-	83948627	83948695	83947123	83947282	83949864	83949986	33146	4,3,21	2,0,5	6,7,4	0,0,0	212	144	0.000265525	0.023277	0.576,1.0,0.74	1.0,1.0,1.0	-0.228	-22.8	22.8
53927	ENSG00000134444	KIAA1468	18	+	62279773	62279856	62275373	62275473	62280359	62280442	53927	5,10,1	16,23,27	11,10,14	10,12,18	227	144	0.000413681	0.0313703	0.165,0.216,0.023	0.411,0.346,0.33	-0.228	-22.8	22.8
111421	ENSG00000179241	LDLRAD3	11	+	36227084	36227430	36098326	36098461	36229159	36232136	111421	48,32,26	0,0,0	34,47,12	6,6,0	490	144	4.59878e-07	0.000421065	1.0,1.0,1.0	0.625,0.697,1.0	0.226	22.6	22.6
109978	ENSG00000113648	H2AFY	5	-	135360496	135360607	135345967	135346057	135388921	135389059	109978	0,1,0	6,9,8	3,4,11	5,16,11	255	144	3.1809e-06	0.00145865	0.0,0.059,0.0	0.253,0.124,0.361	-0.226	-22.6	22.6
81973	ENSG00000251602	RP11-521B24.3	14	-	105418681	105418816	105416883	105418309	105419021	105419739	81973	2,6,2	1,0,0	5,19,9	3,2,4	279	144	0.000294633	0.0251115	0.508,1.0,1.0	0.462,0.831,0.537	0.226	22.6	22.6
40499	ENSG00000144401	METTL21A	2	-	207597078	207597114	207581352	207582160	207621805	207621917	40499	0,0,0	4,7,10	2,4,1	3,8,17	180	144	0.000708959	0.0439257	0.0,0.0,0.0	0.348,0.286,0.045	-0.226	-22.6	22.6
91308	ENSG00000187634	SAMD11	1	+	941143	941306	939274	939412	942135	942251	91308	34,24,10	0,1,0	23,16,25	2,4,4	307	144	1.52398e-05	0.00387445	1.0,0.918,1.0	0.844,0.652,0.746	0.225	22.5	22.5
81209	ENSG00000235162	C12orf75	12	+	105365811	105365842	105348601	105348626	105366616	105366700	81209	58,51,61	28,52,38	47,39,27	60,69,63	175	144	0.000101012	0.0124236	0.63,0.447,0.569	0.392,0.317,0.261	0.225	22.5	22.5
74405	ENSG00000180881	CAPS2	12	-	75386350	75386525	75371078	75371482	75390837	75390901	74405	0,0,0	4,3,1	1,2,4	3,3,4	319	144	0.000262999	0.0231606	0.0,0.0,0.0	0.131,0.231,0.311	-0.224	-22.4	22.4
96343	ENSG00000262468	LINC01569	16	-	4251321	4252034	4246988	4247061	4253646	4253789	96343	65,48,37	1,0,0	64,37,51	0,8,2	857	144	0.000128582	0.0145812	0.916,1.0,1.0	1.0,0.437,0.811	0.223	22.3	22.3
95997	ENSG00000135451	TROAP	12	+	49329969	49330180	49329365	49329454	49331213	49331407	95997	9,13,12	0,0,1	9,22,16	4,0,3	355	144	0.000140235	0.0154423	1.0,1.0,0.83	0.477,1.0,0.684	0.223	22.3	22.3
10096	ENSG00000172932	ANKRD13D	11	+	67296806	67296968	67292137	67292180	67299529	67299611	10096	0,2,0	6,5,6	1,5,5	4,6,3	306	144	0.000185788	0.018342	0.0,0.158,0.0	0.105,0.282,0.44	-0.223	-22.3	22.3
54637	ENSG00000119185	ITGB1BP1	2	-	9419989	9420100	9418625	9418732	9422965	9423176	54637	17,14,20	1,0,0	10,8,13	1,3,2	255	144	0.000696891	0.0436428	0.906,1.0,1.0	0.85,0.601,0.786	0.223	22.3	22.3
91975	ENSG00000108375	RNF43	17	-	58415325	58415378	58370910	58371033	58417016	58417085	91975	73,56,51	7,6,7	70,67,42	27,32,15	197	144	3.38142e-07	0.000355714	0.884,0.872,0.842	0.655,0.605,0.672	0.222	22.2	22.2
61591	ENSG00000076242	MLH1	3	+	37020309	37020463	37012014	37012099	37028783	37028932	61591	14,38,24	0,2,0	17,22,16	6,0,4	298	144	0.000240051	0.0217575	1.0,0.902,1.0	0.578,1.0,0.659	0.222	22.2	22.2
38013	ENSG00000100731	PCNX	14	+	70995740	70995925	70976941	70978648	71009633	71009724	38013	13,4,8	15,23,32	17,30,11	17,13,11	329	144	0.000300959	0.0254053	0.275,0.071,0.099	0.304,0.503,0.304	-0.222	-22.2	22.2
49001	ENSG00000242808	SOX2-OT	3	+	181699597	181699883	181610860	181610929	181739568	181740025	49001	1,6,0	0,4,3	4,0,2	0,1,0	430	144	0.000576704	0.0390143	1.0,0.334,0.0	1.0,0.0,1.0	-0.222	-22.2	22.2
51103	ENSG00000105829	BET1	7	-	93994351	93994385	93975903	93976100	93996264	93996321	51103	33,23,46	6,9,10	36,39,31	0,2,0	178	144	2.61377e-08	6.80165e-05	0.816,0.674,0.788	1.0,0.94,1.0	-0.221	-22.1	22.1
98902	ENSG00000224597	SVIL-AS1	10	+	29418181	29418304	29415356	29415412	29420490	29420524	98902	7,9,5	41,22,19	20,22,12	13,28,15	267	144	3.78158e-05	0.00675134	0.084,0.181,0.124	0.453,0.298,0.301	-0.221	-22.1	22.1
62667	ENSG00000010322	NISCH	3	+	52480878	52481037	52480183	52480303	52484512	52484637	62667	11,7,11	0,0,0	7,13,17	0,4,3	303	144	6.27696e-05	0.00944745	1.0,1.0,1.0	1.0,0.607,0.729	0.221	22.1	22.1
6719	ENSG00000112851	ERBB2IP	5	+	66068876	66069020	66053405	66054951	66072168	66072294	6719	13,16,20	1,0,0	22,12,8	2,1,4	288	144	7.23456e-05	0.0102326	0.867,1.0,1.0	0.846,0.857,0.5	0.221	22.1	22.1
117168	ENSG00000163040	CCDC74A	2	+	131530776	131530859	131529646	131529691	131531663	131531802	117168	16,13,10	0,0,0	19,11,11	1,4,2	227	144	0.000156833	0.0165688	1.0,1.0,1.0	0.923,0.636,0.777	0.221	22.1	22.1
118447	ENSG00000041982	TNC	9	-	115063795	115064068	115057152	115057425	115073602	115073866	118447	47,32,21	6,5,3	28,43,24	1,2,0	417	144	0.000409494	0.0311149	0.73,0.688,0.707	0.906,0.881,1.0	-0.221	-22.1	22.1
101642	ENSG00000185507	IRF7	11	-	614173	614399	613784	613865	614475	614534	101642	15,15,7	4,2,0	16,27,15	0,0,0	370	144	0.000471175	0.0343304	0.593,0.745,1.0	1.0,1.0,1.0	-0.221	-22.1	22.1
120235	ENSG00000132821	VSTM2L	20	+	37931634	37931804	37903141	37903471	37943980	37944136	120235	32,24,12	4,6,1	24,41,34	0,0,1	314	144	2.65755e-06	0.00130971	0.786,0.647,0.846	1.0,1.0,0.94	-0.22	-22	22
74649	ENSG00000170537	TMC7	16	+	19056541	19056697	19051685	19051816	19059415	19059996	74649	25,30,21	0,0,0	24,22,12	4,7,0	300	144	1.48338e-06	0.000899903	1.0,1.0,1.0	0.742,0.601,1.0	0.219	21.9	21.9
10201	ENSG00000187239	FNBP1	9	-	129919158	129919242	129915965	129915980	129923843	129923939	10201	3,6,2	3,17,13	0,0,0	17,8,1	228	144	1.72449e-05	0.00424621	0.387,0.182,0.089	0.0,0.0,0.0	0.219	21.9	21.9
40726	ENSG00000155621	C9orf85	9	+	71971504	71971618	71947005	71947112	71982656	71983250	40726	26,41,75	2,2,1	33,41,33	10,3,13	258	144	1.92131e-05	0.00453434	0.879,0.92,0.977	0.648,0.884,0.586	0.219	21.9	21.9
115131	ENSG00000178177	LCORL	4	-	17972819	17972885	17962969	17963049	18021601	18021757	115131	10,12,9	0,0,0	13,24,13	8,0,2	210	144	3.51949e-05	0.00651661	1.0,1.0,1.0	0.527,1.0,0.817	0.219	21.9	21.9
32350	ENSG00000176155	CCDC57	17	-	82190433	82190530	82188218	82188419	82193755	82193830	32350	0,0,2	9,11,7	9,3,14	6,30,22	241	144	5.77828e-05	0.00891512	0.0,0.0,0.146	0.473,0.056,0.275	-0.219	-21.9	21.9
33751	ENSG00000138613	APH1B	15	+	63287423	63287546	63286557	63286628	63302344	63302472	33751	12,20,11	1,4,2	10,20,12	0,0,0	267	144	9.46959e-05	0.0119562	0.866,0.729,0.748	1.0,1.0,1.0	-0.219	-21.9	21.9
119644	ENSG00000261346	RP11-297C4.2	16	-	30485962	30486056	30481220	30481343	30489058	30489353	119644	2,0,0	6,8,5	2,8,5	14,5,9	238	144	0.000271333	0.023723	0.168,0.0,0.0	0.08,0.492,0.252	-0.219	-21.9	21.9
12611	ENSG00000203666	EFCAB2	1	+	245017241	245017326	245002120	245002232	245059385	245059458	12611	16,14,9	0,1,0	11,20,10	1,4,4	229	144	5.46584e-05	0.00862191	1.0,0.898,1.0	0.874,0.759,0.611	0.218	21.8	21.8
62034	ENSG00000175356	SCUBE2	11	-	9052745	9052832	9050605	9050710	9053098	9053215	62034	19,15,3	0,2,0	21,16,7	3,2,4	231	144	0.000750893	0.0457781	1.0,0.824,1.0	0.814,0.833,0.522	0.218	21.8	21.8
4172	ENSG00000079459	FDFT1	8	+	11802764	11802880	11795572	11796011	11808793	11808891	4172	0,1,0	20,16,11	1,10,8	15,8,14	260	144	8.0713e-07	0.00060926	0.0,0.033,0.0	0.036,0.409,0.24	-0.217	-21.7	21.7
70679	ENSG00000140987	ZSCAN32	16	-	3390009	3390183	3384083	3384941	3393648	3393814	70679	17,11,30	0,0,1	23,17,16	1,8,1	318	144	6.504e-05	0.0096714	1.0,1.0,0.931	0.912,0.49,0.879	0.217	21.7	21.7
102879	ENSG00000105793	GTPBP10	7	+	90355172	90355230	90354457	90354549	90372154	90372228	102879	35,40,46	1,6,1	43,47,36	10,11,17	202	144	3.46351e-05	0.00646206	0.961,0.826,0.97	0.754,0.753,0.602	0.216	21.6	21.6
40608	ENSG00000135747	ZNF670-ZNF695	1	-	246967694	246967792	246945546	246945827	246988120	246988255	40608	8,17,18	2,1,7	25,22,21	0,2,0	242	144	9.75035e-05	0.0121432	0.704,0.91,0.605	1.0,0.867,1.0	-0.216	-21.6	21.6
7674	ENSG00000173599	PC	11	-	66954248	66954436	66952429	66952468	66957868	66957996	7674	15,17,13	5,2,0	10,24,12	0,0,0	332	144	0.000119748	0.0139295	0.565,0.787,1.0	1.0,1.0,1.0	-0.216	-21.6	21.6
14322	ENSG00000026652	AGPAT4	6	-	161165576	161165713	161154148	161154310	161166247	161166417	14322	0,0,1	5,5,2	1,2,5	2,3,4	281	144	0.000132855	0.014895	0.0,0.0,0.204	0.204,0.255,0.39	-0.215	-21.5	21.5
65091	ENSG00000182473	EXOC7	17	-	76090328	76090459	76089174	76089320	76091142	76091272	65091	60,71,69	6,2,2	64,54,31	11,7,14	275	144	0.000137248	0.0152321	0.84,0.949,0.948	0.753,0.802,0.537	0.215	21.5	21.5
14154	ENSG00000135541	AHI1	6	-	135301407	135301504	135300499	135300558	135302711	135302817	14154	4,7,15	0,0,1	9,12,7	6,2,0	241	144	0.000241357	0.0218358	1.0,1.0,0.9	0.473,0.782,1.0	0.215	21.5	21.5
18178	ENSG00000217555	CKLF	16	+	66563071	66563217	66552562	66552793	66566082	66566251	18178	21,7,14	4,3,0	10,19,8	0,1,0	290	144	0.000484813	0.034866	0.723,0.537,1.0	1.0,0.904,1.0	-0.215	-21.5	21.5
34316	ENSG00000117593	DARS2	1	+	173850308	173850476	173845228	173845291	173853348	173853567	34316	26,13,25	1,0,0	14,11,20	1,2,4	312	144	0.000173537	0.0177826	0.923,1.0,1.0	0.866,0.717,0.698	0.214	21.4	21.4
43089	ENSG00000223705	NSUN5P1	7	+	75410605	75410726	75410367	75410460	75412788	75412932	43089	2,4,8	0,2,4	4,3,2	1,0,0	265	144	0.000233232	0.0213249	1.0,0.521,0.521	0.685,1.0,1.0	-0.214	-21.4	21.4
74578	ENSG00000061938	TNK2	3	-	195882050	195882076	195879048	195879175	195882285	195882328	74578	10,10,5	1,0,1	9,11,5	2,3,4	170	144	0.000428827	0.0320519	0.894,1.0,0.809	0.792,0.756,0.514	0.214	21.4	21.4
84900	ENSG00000166261	ZNF202	11	-	123740116	123740232	123730509	123730985	123740416	123740536	84900	6,5,9	1,0,0	6,7,15	4,0,4	260	144	0.000134003	0.0149232	0.769,1.0,1.0	0.454,1.0,0.675	0.213	21.3	21.3
51782	ENSG00000102595	UGGT2	13	-	95887272	95887393	95884490	95884680	95887891	95887971	51782	0,3,5	4,5,3	0,1,0	4,6,12	265	144	0.000321718	0.0265109	0.0,0.246,0.475	0.0,0.083,0.0	0.213	21.3	21.3
46905	ENSG00000163636	PSMD6	3	-	64022642	64022801	64022317	64022523	64023391	64023458	46905	7,12,13	0,0,0	38,36,9	1,2,4	303	144	0.000788249	0.0474344	1.0,1.0,1.0	0.948,0.895,0.517	0.213	21.3	21.3
50197	ENSG00000259753	RP11-290H9.2	17	+	47341390	47341499	47335195	47335356	47341920	47342032	50197	2,1,8	3,6,12	0,0,0	7,5,15	253	144	3.00849e-06	0.00142342	0.275,0.087,0.275	0.0,0.0,0.0	0.212	21.2	21.2
19859	ENSG00000204628	GNB2L1	5	-	181238098	181238239	181236936	181237042	181239486	181239582	19859	30,19,14	0,0,0	16,18,14	4,4,0	285	144	1.53113e-05	0.00388219	1.0,1.0,1.0	0.669,0.695,1.0	0.212	21.2	21.2
105574	ENSG00000280987	MATR3	5	+	139293452	139293592	139278994	139279129	139307238	139308327	105574	4,6,12	5,8,16	1,3,2	11,14,15	284	144	0.000200891	0.0193617	0.289,0.276,0.276	0.044,0.098,0.063	0.212	21.2	21.2
18061	ENSG00000229167	RP11-73M7.1	1	-	31575055	31575300	31572034	31572303	31575409	31575573	18061	12,12,12	14,5,18	6,8,5	25,33,15	389	144	0.000578288	0.0390868	0.241,0.47,0.198	0.082,0.082,0.11	0.212	21.2	21.2
105414	ENSG00000197121	PGAP1	2	-	196864986	196865080	196847946	196848037	196870940	196870979	105414	16,20,14	1,0,2	17,11,10	7,4,1	238	144	0.000611074	0.0403378	0.906,1.0,0.809	0.595,0.625,0.858	0.212	21.2	21.2
75011	ENSG00000266173	STRADA	17	-	63726637	63726695	63714005	63714108	63728357	63728413	75011	11,16,7	0,0,0	9,36,15	1,10,3	202	144	6.3143e-07	0.00050354	1.0,1.0,1.0	0.865,0.72,0.781	0.211	21.1	21.1
74441	ENSG00000174371	EXO1	1	+	241852210	241852411	241850408	241850586	241853357	241853481	74441	22,25,22	1,0,0	31,29,36	2,14,1	345	144	4.22778e-05	0.00729075	0.902,1.0,1.0	0.866,0.464,0.938	0.211	21.1	21.1
105409	ENSG00000197121	PGAP1	2	-	196877572	196877636	196875745	196875821	196880075	196880153	105409	0,0,0	11,19,14	4,0,4	6,12,6	208	144	0.000110358	0.0131006	0.0,0.0,0.0	0.316,0.0,0.316	-0.211	-21.1	21.1
30799	ENSG00000186020	ZNF529	19	-	36572332	36572392	36556103	36556197	36589614	36589701	30799	12,13,9	0,3,4	6,9,15	0,0,0	204	144	0.00020346	0.0194756	1.0,0.754,0.614	1.0,1.0,1.0	-0.211	-21.1	21.1
65100	ENSG00000182473	EXOC7	17	-	76090328	76090481	76089174	76089320	76091142	76091272	65100	61,69,72	6,2,2	67,58,34	11,7,14	297	144	0.000219237	0.0204328	0.831,0.944,0.946	0.747,0.801,0.541	0.211	21.1	21.1
96847	ENSG00000230798	FOXD3-AS1	1	-	63321664	63322080	63321362	63321463	63322315	63322535	96847	4,6,4	0,1,0	10,5,8	1,0,6	560	144	0.00042837	0.0320419	1.0,0.607,1.0	0.72,1.0,0.255	0.211	21.1	21.1
113128	ENSG00000171084	FAM86JP	3	+	125923878	125924140	125920824	125920905	125924965	125925115	113128	0,0,3	5,5,5	5,7,3	5,10,2	406	144	0.000837757	0.0492226	0.0,0.0,0.175	0.262,0.199,0.347	-0.211	-21.1	21.1
31997	ENSG00000179104	TMTC2	12	+	82756982	82757126	82687480	82687669	82857009	82857580	31997	5,6,6	17,5,14	0,4,0	16,38,34	288	144	2.46501e-06	0.00124363	0.128,0.375,0.176	0.0,0.05,0.0	0.21	21	21
82801	ENSG00000122390	NAA60	16	+	3447481	3447620	3443693	3443837	3448470	3448540	82801	18,23,12	0,1,0	6,16,16	0,5,4	283	144	3.06201e-05	0.00594245	1.0,0.921,1.0	1.0,0.62,0.671	0.21	21	21
44013	ENSG00000182923	CEP63	3	+	134559149	134559429	134558141	134558347	134561376	134561899	44013	8,21,11	0,0,0	17,19,31	4,0,3	424	144	0.000133062	0.0149013	1.0,1.0,1.0	0.591,1.0,0.778	0.21	21	21
32954	ENSG00000165480	SKA3	13	-	21157951	21158125	21155692	21155811	21176374	21176602	32954	15,23,17	5,0,2	22,27,7	0,0,0	318	144	0.000225098	0.0208585	0.576,1.0,0.794	1.0,1.0,1.0	-0.21	-21	21
47084	ENSG00000146828	SLC12A9	7	+	100854155	100854378	100852736	100852839	100856867	100857176	47084	15,21,22	6,4,0	20,40,32	2,0,0	367	144	0.000236686	0.0215314	0.495,0.673,1.0	0.797,1.0,1.0	-0.21	-21	21
10309	ENSG00000270617	URGCP-MRPS24	7	-	43900061	43900137	43887789	43887816	43906561	43906589	10309	0,0,0	4,15,1	4,1,2	4,8,7	220	144	0.000481324	0.0347143	0.0,0.0,0.0	0.396,0.076,0.158	-0.21	-21	21
29187	ENSG00000141198	TOM1L1	17	+	54903707	54903792	54900876	54900923	54912686	54912815	29187	10,10,4	2,4,0	12,30,14	0,0,0	229	144	0.000678518	0.0427903	0.759,0.611,1.0	1.0,1.0,1.0	-0.21	-21	21
82453	ENSG00000002016	RAD52	12	-	936806	936882	932974	933076	949601	949673	82453	0,0,0	5,7,7	3,0,4	5,5,5	220	144	0.000334463	0.0271128	0.0,0.0,0.0	0.282,0.0,0.344	-0.209	-20.9	20.9
55287	ENSG00000130244	FAM98C	19	+	38405374	38405421	38404907	38405113	38405518	38409083	55287	26,16,27	10,3,6	37,33,40	1,2,1	191	144	6.41975e-06	0.00216661	0.662,0.801,0.772	0.965,0.926,0.968	-0.208	-20.8	20.8
96229	ENSG00000040275	SPDL1	5	+	169588393	169588490	169583749	169583889	169591047	169591224	96229	13,14,12	0,3,4	13,42,23	0,0,0	241	144	0.000157563	0.0165927	1.0,0.736,0.642	1.0,1.0,1.0	-0.207	-20.7	20.7
95981	ENSG00000135451	TROAP	12	+	49329820	49329991	49329365	49329454	49331213	49331444	95981	8,14,10	0,0,1	9,6,15	4,0,3	315	144	6.22427e-05	0.00941112	1.0,1.0,0.821	0.507,1.0,0.696	0.206	20.6	20.6
56561	ENSG00000196295	AC005154.6	7	-	30579005	30579128	30568832	30568989	30585329	30585479	56561	0,2,0	11,8,7	5,2,4	5,6,7	267	144	8.56698e-05	0.0112768	0.0,0.119,0.0	0.35,0.152,0.236	-0.206	-20.6	20.6
119073	ENSG00000079277	MKNK1	1	-	46583154	46583329	46580595	46580627	46594112	46594231	119073	24,14,5	0,0,0	27,21,10	2,4,1	319	144	0.000148113	0.0160067	1.0,1.0,1.0	0.859,0.703,0.819	0.206	20.6	20.6
2929	ENSG00000161057	PSMC2	7	+	103353920	103353958	103347509	103347781	103361956	103362057	2929	14,14,8	3,6,2	12,11,7	0,2,0	182	144	0.000318179	0.0263289	0.787,0.649,0.76	1.0,0.813,1.0	-0.206	-20.6	20.6
17975	ENSG00000125863	MKKS	20	-	10412529	10412574	10408627	10408803	10420527	10420758	17975	62,50,71	2,0,3	55,31,53	9,11,11	189	144	5.93473e-08	0.000110727	0.959,1.0,0.947	0.823,0.682,0.786	0.205	20.5	20.5
64854	ENSG00000093183	SEC22C	3	-	42563764	42563980	42563544	42563686	42566743	42566836	64854	25,31,21	0,0,1	19,39,7	4,2,1	360	144	0.00042099	0.0316575	1.0,1.0,0.894	0.655,0.886,0.737	0.205	20.5	20.5
89703	ENSG00000114374	USP9Y	Y	+	12709387	12709543	12702039	12702055	12720588	12720737	89703	21,28,10	1,4,2	13,27,25	0,0,0	300	144	0.00020197	0.0193901	0.91,0.771,0.706	1.0,1.0,1.0	-0.204	-20.4	20.4
91228	ENSG00000196912	ANKRD36B	2	-	97548219	97548275	97547702	97547731	97549418	97549491	91228	6,1,0	6,3,4	0,0,0	3,3,3	200	144	0.000551105	0.0380293	0.419,0.194,0.0	0.0,0.0,0.0	0.204	20.4	20.4
84897	ENSG00000166261	ZNF202	11	-	123740116	123740192	123730486	123730985	123740416	123740536	84897	0,3,4	1,0,0	1,2,2	4,0,4	220	144	0.000663119	0.0422092	0.0,1.0,1.0	0.141,1.0,0.247	0.204	20.4	20.4
50062	ENSG00000120896	SORBS3	8	+	22565006	22565073	22564867	22564873	22565267	22565665	50062	19,22,7	0,0,0	11,31,26	3,6,2	211	144	5.22615e-06	0.00192867	1.0,1.0,1.0	0.714,0.779,0.899	0.203	20.3	20.3
43650	ENSG00000134780	DAGLA	11	+	61720678	61720890	61720111	61720250	61722858	61722960	43650	22,20,13	0,1,0	35,41,19	7,2,3	356	144	3.77329e-05	0.00675134	1.0,0.89,1.0	0.669,0.892,0.719	0.203	20.3	20.3
45972	ENSG00000221988	PPT2	6	+	32155104	32155183	32154586	32154777	32155687	32155759	45972	55,41,38	5,4,1	27,35,36	10,7,10	223	144	0.00029858	0.0253505	0.877,0.869,0.961	0.636,0.764,0.699	0.203	20.3	20.3
72002	ENSG00000198556	ZNF789	7	+	99484026	99484143	99479648	99479787	99485207	99485368	72002	12,14,9	1,10,0	4,19,9	0,1,0	261	144	0.0002991	0.0253658	0.869,0.436,1.0	1.0,0.913,1.0	-0.203	-20.3	20.3
45014	ENSG00000170264	FAM161A	2	-	61846758	61846996	61842121	61842360	61853858	61854064	45014	1,8,7	20,7,5	1,0,0	6,29,19	382	144	1.55911e-06	0.00093482	0.018,0.301,0.345	0.059,0.0,0.0	0.202	20.2	20.2
29958	ENSG00000260537	RP11-529K1.3	16	+	70312608	70312657	70299213	70299354	70314901	70314955	29958	32,36,58	4,1,1	38,36,58	20,10,6	193	144	2.9234e-05	0.00578161	0.857,0.964,0.977	0.586,0.729,0.878	0.202	20.2	20.2
110739	ENSG00000008382	MPND	19	+	4344783	4344879	4343707	4343994	4345744	4345981	110739	4,0,4	5,2,5	0,1,1	9,42,22	240	144	6.74948e-05	0.00979944	0.324,0.0,0.324	0.0,0.014,0.027	0.202	20.2	20.2
46699	ENSG00000241359	SYNPR-AS1	3	-	63426685	63426806	63423595	63423765	63444270	63444339	46699	6,4,10	0,1,0	9,8,8	2,2,2	265	144	0.000477532	0.0345686	1.0,0.685,1.0	0.71,0.685,0.685	0.202	20.2	20.2
107764	ENSG00000148408	CACNA1B	9	+	138102710	138102807	138096483	138096611	138105698	138105807	107764	6,7,8	5,0,2	9,22,19	2,0,0	241	144	0.00084638	0.049488	0.418,1.0,0.705	0.729,1.0,1.0	-0.202	-20.2	20.2
16859	ENSG00000267640	CTD-2554C21.2	19	+	37819496	37819617	37817410	37817701	37820223	37820306	16859	25,36,20	11,1,4	21,29,35	0,2,1	265	144	0.00046079	0.0339532	0.553,0.951,0.731	1.0,0.887,0.95	-0.201	-20.1	20.1
70673	ENSG00000140987	ZSCAN32	16	-	3390009	3390133	3383700	3384941	3393648	3393814	70673	10,7,24	0,0,1	19,17,14	1,8,1	268	144	9.39286e-05	0.0118783	1.0,1.0,0.928	0.911,0.533,0.883	0.2	20	20
84118	ENSG00000179818	PCBP1-AS1	2	-	70055713	70055910	70053730	70053792	70083537	70083687	84118	16,20,32	6,0,2	19,19,16	0,0,0	341	144	9.95718e-05	0.012277	0.53,1.0,0.871	1.0,1.0,1.0	-0.2	-20	20
104340	ENSG00000139531	SUOX	12	+	56001308	56001472	55997297	55997339	56002211	56002271	104340	2,0,0	4,2,7	3,7,6	8,6,7	308	144	0.00018617	0.0183543	0.189,0.0,0.0	0.149,0.353,0.286	-0.2	-20	20
34911	ENSG00000125454	SLC25A19	17	-	75288387	75288591	75286632	75286802	75289353	75289406	34911	20,26,9	1,0,1	11,28,16	3,2,4	348	144	0.000504338	0.0359046	0.892,1.0,0.788	0.603,0.853,0.623	0.2	20	20
17868	ENSG00000178971	CTC1	17	-	8228726	8228892	8228502	8228629	8229141	8229218	17868	24,16,16	5,3,0	30,32,32	0,0,0	310	144	2.07418e-05	0.00469809	0.69,0.712,1.0	1.0,1.0,1.0	-0.199	-19.9	19.9
22308	ENSG00000170364	SETMAR	3	+	4303739	4303868	4303303	4303526	4313646	4313761	22308	0,0,0	6,1,1	2,0,6	4,4,5	273	144	0.000131965	0.014812	0.0,0.0,0.0	0.209,0.0,0.388	-0.199	-19.9	19.9
69529	ENSG00000186481	ANKRD20A5P	18	+	14187223	14187350	14183928	14184102	14188004	14188111	69529	9,13,15	6,0,3	24,21,10	1,0,1	271	144	0.000657674	0.0420371	0.444,1.0,0.727	0.927,1.0,0.842	-0.199	-19.9	19.9
36827	ENSG00000264734	RP11-260A9.6	17	-	26998104	26998303	26991541	26991613	26999808	26999941	36827	19,29,34	0,1,0	33,16,25	5,1,4	343	144	1.35417e-05	0.00355191	1.0,0.924,1.0	0.735,0.87,0.724	0.198	19.8	19.8
83566	ENSG00000172661	FAM21C	10	+	45741822	45741936	45740072	45740246	45743389	45743483	83566	2,0,6	7,8,4	0,0,0	6,17,7	258	144	0.000469574	0.0342685	0.138,0.0,0.456	0.0,0.0,0.0	0.198	19.8	19.8
105729	ENSG00000110888	CAPRIN2	12	-	30720810	30720915	30719078	30719225	30723258	30723314	105729	17,15,12	4,7,1	23,20,14	1,0,2	249	144	0.000708713	0.0439257	0.711,0.553,0.874	0.93,1.0,0.802	-0.198	-19.8	19.8
18422	ENSG00000087206	UIMC1	5	-	176968554	176968755	176958092	176958154	176970741	176970866	18422	65,51,70	7,6,6	37,71,74	13,18,17	345	144	0.000721142	0.0445901	0.795,0.78,0.83	0.543,0.622,0.645	0.198	19.8	19.8
101980	ENSG00000058673	ZC3H11A	1	+	203796450	203796601	203796292	203796354	203801574	203801628	101980	20,23,16	6,3,0	20,20,12	0,0,0	295	144	1.2128e-05	0.00325006	0.619,0.789,1.0	1.0,1.0,1.0	-0.197	-19.7	19.7
79626	ENSG00000272645	GTF2IP20	1	-	223952667	223952812	223952384	223952442	223954476	223954667	79626	11,12,1	1,0,1	8,21,13	9,7,3	289	144	0.000636382	0.0412931	0.846,1.0,0.333	0.307,0.599,0.683	0.197	19.7	19.7
88755	ENSG00000196793	ZNF239	10	-	43567898	43568021	43556346	43558171	43574539	43574618	88755	21,31,31	1,0,0	20,23,24	2,6,3	267	144	6.61924e-06	0.00218911	0.919,1.0,1.0	0.844,0.674,0.812	0.196	19.6	19.6
9735	ENSG00000166762	CATSPER2	15	-	43631429	43631538	43630570	43630732	43632198	43632363	9735	0,0,0	7,6,11	1,4,2	4,6,5	253	144	0.000283783	0.0244868	0.0,0.0,0.0	0.125,0.275,0.185	-0.195	-19.5	19.5
71027	ENSG00000134490	TMEM241	18	-	23368714	23368750	23365633	23365668	23370215	23370261	71027	10,7,10	0,5,2	13,10,10	1,0,0	180	144	0.000728771	0.0447884	1.0,0.528,0.8	0.912,1.0,1.0	-0.195	-19.5	19.5
71857	ENSG00000100889	PCK2	14	+	24094765	24094845	24094149	24094254	24096891	24097137	71857	24,30,45	0,1,0	28,44,21	14,4,1	224	144	2.19094e-06	0.00115934	1.0,0.951,1.0	0.563,0.876,0.931	0.194	19.4	19.4
50992	ENSG00000106012	IQCE	7	+	2568953	2568999	2559051	2559217	2571525	2571654	50992	12,17,19	2,3,6	26,37,25	1,1,0	190	144	1.19141e-05	0.00322519	0.82,0.811,0.706	0.952,0.966,1.0	-0.194	-19.4	19.4
81752	ENSG00000213931	HBE1	11	-	5345772	5345899	5269798	5270156	5505350	5505452	81752	17,27,20	1,0,0	39,22,27	3,6,4	271	144	1.41499e-05	0.00368214	0.9,1.0,1.0	0.874,0.661,0.782	0.194	19.4	19.4
14151	ENSG00000135541	AHI1	6	-	135301407	135301539	135300499	135300558	135302711	135302753	14151	8,10,19	0,0,1	13,15,9	6,2,0	276	144	0.000198491	0.0192269	1.0,1.0,0.908	0.531,0.796,1.0	0.194	19.4	19.4
40130	ENSG00000237187	NR2F1-AS1	5	-	93438702	93438741	93409808	93411509	93553760	93553863	40130	5,9,18	16,20,18	3,7,3	30,33,21	183	144	0.00078097	0.0471467	0.197,0.262,0.44	0.073,0.143,0.101	0.194	19.4	19.4
13272	ENSG00000198246	SLC29A3	10	+	71344208	71344291	71322755	71323054	71351561	71351788	13272	18,19,9	2,2,4	11,17,11	1,0,0	227	144	9.7509e-05	0.0121432	0.851,0.858,0.588	0.875,1.0,1.0	-0.193	-19.3	19.3
8854	ENSG00000006194	ZNF263	16	+	3288453	3288570	3283954	3284205	3289392	3291460	8854	46,55,49	19,11,11	50,104,54	3,6,8	261	144	0.000212742	0.0201118	0.572,0.734,0.711	0.902,0.905,0.788	-0.193	-19.3	19.3
37418	ENSG00000152763	WDR78	1	-	66874780	66874937	66871369	66871509	66891153	66891266	37418	19,25,30	0,0,1	15,32,17	2,0,6	301	144	0.000214016	0.0201712	1.0,1.0,0.935	0.782,1.0,0.575	0.193	19.3	19.3
99197	ENSG00000029993	HMGB3	X	+	150985030	150985144	150983405	150983591	150985594	150985749	99197	0,0,2	11,11,14	2,8,8	10,10,14	258	144	5.11373e-06	0.00190819	0.0,0.0,0.074	0.1,0.309,0.242	-0.192	-19.2	19.2
94420	ENSG00000160404	TOR2A	9	-	127732563	127732773	127731843	127732278	127733384	127733560	94420	72,61,31	4,9,9	45,123,70	3,1,2	354	144	9.8472e-05	0.012187	0.88,0.734,0.584	0.859,0.98,0.934	-0.192	-19.2	19.2
5337	ENSG00000075702	WDR62	19	+	36073341	36073531	36067827	36068010	36081432	36081570	5337	14,15,26	0,0,0	23,21,24	3,2,2	334	144	0.000169451	0.0174687	1.0,1.0,1.0	0.768,0.819,0.838	0.192	19.2	19.2
73508	ENSG00000156958	GALK2	15	+	49161768	49161861	49155793	49156016	49201161	49201250	73508	6,15,10	11,14,23	6,2,1	17,17,19	237	144	0.000727346	0.0447286	0.249,0.394,0.209	0.177,0.067,0.031	0.192	19.2	19.2
79623	ENSG00000272645	GTF2IP20	1	-	223952667	223952867	223952384	223952442	223954476	223954667	79623	33,33,6	1,0,1	28,35,35	9,7,3	344	144	2.39622e-05	0.00507387	0.932,1.0,0.715	0.566,0.677,0.83	0.191	19.1	19.1
42421	ENSG00000237651	C2orf74	2	+	61159341	61159439	61145130	61145196	61163051	61163163	42421	3,0,5	7,4,4	0,1,0	9,10,3	242	144	0.000291032	0.0249511	0.203,0.0,0.427	0.0,0.056,0.0	0.191	19.1	19.1
88482	ENSG00000167635	ZNF146	19	+	36225953	36226121	36215105	36215196	36228747	36228819	88482	5,9,5	14,14,5	0,6,1	15,29,16	312	144	0.000313551	0.0260989	0.142,0.229,0.316	0.0,0.087,0.028	0.191	19.1	19.1
5275	ENSG00000075223	SEMA3C	7	-	80793271	80793493	80789305	80789528	80794853	80794957	5275	2,6,8	1,0,0	6,5,3	4,2,0	366	144	0.000480069	0.0346508	0.44,1.0,1.0	0.371,0.496,1.0	0.191	19.1	19.1
88282	ENSG00000144366	GULP1	2	+	188294199	188294393	188292831	188293180	188383762	188383889	88282	0,3,0	13,11,7	7,8,0	8,5,12	338	144	0.000528485	0.037037	0.0,0.104,0.0	0.272,0.405,0.0	-0.191	-19.1	19.1
84842	ENSG00000265491	RNF115	1	-	145787011	145787171	145784538	145784596	145788611	145788802	84842	1,7,8	5,10,8	1,2,0	10,21,4	304	144	4.65258e-05	0.00782974	0.087,0.249,0.321	0.045,0.043,0.0	0.19	19	19
103785	ENSG00000152061	RABGAP1L	1	+	174683521	174683596	174637374	174637488	174699524	174699650	103785	32,37,32	0,2,0	9,26,12	2,4,2	219	144	0.000217925	0.0203682	1.0,0.924,1.0	0.747,0.81,0.798	0.19	19	19
867	ENSG00000177426	TGIF1	18	+	3450324	3450496	3450035	3450070	3456353	3456595	867	17,14,19	0,0,0	15,23,11	1,4,1	316	144	0.000795456	0.0477298	1.0,1.0,1.0	0.872,0.724,0.834	0.19	19	19
42540	ENSG00000136643	RPS6KC1	1	+	213071005	213071041	213051232	213051509	213077695	213077816	42540	19,9,13	0,0,0	20,21,20	0,7,6	180	144	3.66808e-06	0.00157021	1.0,1.0,1.0	1.0,0.706,0.727	0.189	18.9	18.9
45543	ENSG00000177694	NAALADL2	3	+	174961168	174961318	174859321	174859450	175096789	175097291	45543	0,4,7	5,4,11	0,0,0	9,3,16	294	144	1.03044e-05	0.00296207	0.0,0.329,0.238	0.0,0.0,0.0	0.189	18.9	18.9
74851	ENSG00000185730	ZNF696	8	+	143295378	143295470	143292968	143293065	143295739	143295812	74851	5,5,2	33,38,17	8,17,14	13,33,22	236	144	1.59611e-05	0.00400159	0.085,0.074,0.067	0.273,0.239,0.28	-0.189	-18.9	18.9
54924	ENSG00000168152	THAP9	4	+	82910696	82910811	82907784	82907935	82916943	82917040	54924	9,5,9	14,9,17	0,4,3	23,25,20	259	144	3.0857e-05	0.00597122	0.263,0.236,0.227	0.0,0.082,0.077	0.189	18.9	18.9
68944	ENSG00000068912	ERLEC1	2	+	53801712	53801842	53799046	53799081	53809213	53809273	68944	12,22,18	1,0,0	17,19,19	3,4,2	274	144	6.71154e-05	0.00979944	0.863,1.0,1.0	0.749,0.714,0.833	0.189	18.9	18.9
69667	ENSG00000157593	SLC35B2	6	-	44256337	44256492	44254095	44255644	44256684	44256878	69667	20,19,11	3,2,2	15,14,24	1,0,0	299	144	0.000320693	0.0264705	0.763,0.821,0.726	0.878,1.0,1.0	-0.189	-18.9	18.9
9818	ENSG00000119686	FLVCR2	14	+	75624611	75624752	75622078	75622220	75633628	75633696	9818	15,13,13	1,0,0	22,29,11	4,0,4	285	144	0.00042197	0.031707	0.883,1.0,1.0	0.735,1.0,0.581	0.189	18.9	18.9
45916	ENSG00000144468	RHBDD1	2	+	226838072	226838154	226836055	226836087	226839408	226839627	45916	16,19,12	0,0,0	16,33,21	10,0,1	226	144	0.000218194	0.0203741	1.0,1.0,1.0	0.505,1.0,0.93	0.188	18.8	18.8
40416	ENSG00000106701	FSD1L	9	+	105461514	105461615	105448122	105448235	105464235	105464331	40416	1,0,0	17,11,9	4,6,3	7,10,20	245	144	1.3479e-05	0.00354487	0.033,0.0,0.0	0.251,0.261,0.081	-0.187	-18.7	18.7
19651	ENSG00000198482	ZNF808	19	+	52552438	52552555	52547511	52547638	52553106	52553431	19651	0,3,0	6,16,7	6,8,3	8,17,9	261	144	0.000265459	0.023277	0.0,0.094,0.0	0.293,0.206,0.155	-0.187	-18.7	18.7
280	ENSG00000143036	SLC44A3	1	+	94820948	94821056	94820400	94820478	94824492	94824635	280	22,12,23	0,0,2	17,40,23	10,3,1	252	144	0.000529774	0.0371011	1.0,1.0,0.868	0.493,0.884,0.929	0.187	18.7	18.7
74861	ENSG00000185730	ZNF696	8	+	143295384	143295470	143292968	143293065	143295739	143295812	74861	1,1,0	33,38,17	6,12,8	13,33,22	230	144	2.94583e-09	1.26651e-05	0.019,0.016,0.0	0.224,0.185,0.185	-0.186	-18.6	18.6
120696	ENSG00000196923	PDLIM7	5	-	177489770	177489828	177489392	177489627	177490869	177490906	120696	35,39,17	8,2,4	30,30,28	0,0,0	202	144	7.9588e-07	0.000605389	0.757,0.933,0.752	1.0,1.0,1.0	-0.186	-18.6	18.6
118655	ENSG00000157833	GAREML	2	+	26186188	26186358	26184232	26185276	26187230	26189663	118655	41,45,55	1,0,0	38,42,37	12,2,2	314	144	2.30667e-06	0.00119422	0.95,1.0,1.0	0.592,0.906,0.895	0.186	18.6	18.6
69048	ENSG00000151914	DST	6	-	56598475	56598709	56597739	56598006	56600068	56600221	69048	21,22,31	2,0,0	31,33,31	7,4,2	378	144	0.000147122	0.0159695	0.8,1.0,1.0	0.628,0.759,0.855	0.186	18.6	18.6
61110	ENSG00000183891	TTC32	2	-	19901475	19901592	19897868	19898035	19901705	19901956	61110	7,3,1	38,31,9	10,28,20	16,36,44	261	144	4.27905e-06	0.00172005	0.092,0.051,0.058	0.256,0.3,0.201	-0.185	-18.5	18.5
24744	ENSG00000166411	IDH3A	15	+	78156907	78157162	78155212	78155275	78157572	78157631	24744	36,32,41	0,0,0	37,37,28	0,5,4	399	144	1.17537e-05	0.0032135	1.0,1.0,1.0	1.0,0.728,0.716	0.185	18.5	18.5
79617	ENSG00000272645	GTF2IP20	1	-	223952667	223952870	223952384	223952442	223954476	223954667	79617	31,40,7	1,0,1	25,47,40	9,7,3	347	144	3.21952e-05	0.00614599	0.928,1.0,0.744	0.535,0.736,0.847	0.185	18.5	18.5
2810	ENSG00000087266	SH3BP2	4	+	2825148	2825196	2824612	2824730	2827229	2827317	2810	23,15,12	3,2,6	33,30,16	0,0,2	192	144	4.75849e-05	0.00790829	0.852,0.849,0.6	1.0,1.0,0.857	-0.185	-18.5	18.5
36721	ENSG00000154743	TSEN2	3	+	12505153	12505231	12503646	12503784	12516610	12516661	36721	52,65,78	3,6,3	36,50,42	17,9,6	222	144	0.00020528	0.0195427	0.918,0.875,0.944	0.579,0.783,0.82	0.185	18.5	18.5
38011	ENSG00000100731	PCNX	14	+	70995740	70995925	70988569	70988699	71009633	71009724	38011	16,6,12	0,0,0	22,33,19	0,1,8	329	144	0.000254636	0.0227253	1.0,1.0,1.0	1.0,0.935,0.51	0.185	18.5	18.5
45861	ENSG00000119801	YPEL5	2	+	30155849	30155910	30148244	30148541	30156627	30156792	45861	2,3,4	4,7,16	2,0,0	15,14,17	205	144	0.000279598	0.0242527	0.26,0.231,0.149	0.086,0.0,0.0	0.185	18.5	18.5
91557	ENSG00000163635	ATXN7	3	+	63913162	63913225	63912587	63912923	63952378	63952483	91557	13,16,14	0,10,2	20,30,6	0,2,0	207	144	0.000427031	0.0319901	1.0,0.527,0.83	1.0,0.913,1.0	-0.185	-18.5	18.5
29546	ENSG00000160613	PCSK7	11	-	117207066	117207160	117206680	117206798	117207969	117208064	29546	35,32,25	0,0,1	20,56,39	7,7,2	238	144	4.56867e-06	0.00180639	1.0,1.0,0.938	0.634,0.829,0.922	0.184	18.4	18.4
22919	ENSG00000119242	CCDC92	12	-	123956283	123956444	123943346	123943493	123971894	123972051	22919	9,22,11	0,0,0	5,21,10	0,6,1	305	144	0.000138791	0.0153638	1.0,1.0,1.0	1.0,0.623,0.825	0.184	18.4	18.4
56301	ENSG00000179832	MROH1	8	+	144261311	144261349	144261113	144261216	144261654	144261927	56301	12,7,4	5,2,0	14,20,11	0,1,0	182	144	0.000255742	0.0227769	0.655,0.735,1.0	1.0,0.941,1.0	-0.184	-18.4	18.4
34060	ENSG00000132329	RAMP1	2	+	237881314	237881465	237877941	237878108	237911527	237911956	34060	1,0,0	8,4,4	2,2,9	6,6,9	295	144	2.74216e-05	0.00551134	0.058,0.0,0.0	0.14,0.14,0.328	-0.183	-18.3	18.3
60890	ENSG00000166295	ANAPC16	10	+	72223887	72223950	72220169	72220379	72230365	72230440	60890	1,1,1	14,20,12	1,6,11	12,12,13	207	144	8.22571e-05	0.0110667	0.047,0.034,0.055	0.055,0.258,0.371	-0.183	-18.3	18.3
85696	ENSG00000196876	SCN8A	12	+	51683741	51683903	51662763	51663093	51684173	51684292	85696	0,4,4	3,5,5	0,0,0	2,3,5	306	144	9.63296e-05	0.0120883	0.0,0.274,0.274	0.0,0.0,0.0	0.183	18.3	18.3
97009	ENSG00000180573	HIST1H2AC	6	+	26127697	26127761	26124144	26124749	26138053	26139084	97009	10,16,12	37,50,54	14,33,22	37,31,24	208	144	0.000638992	0.0414339	0.158,0.181,0.133	0.208,0.424,0.388	-0.183	-18.3	18.3
66408	ENSG00000063015	SEZ6	17	-	28956158	28956261	28954904	28955994	28956349	28956467	66408	13,12,24	3,0,5	23,18,16	0,0,0	247	144	3.5122e-05	0.00651661	0.716,1.0,0.737	1.0,1.0,1.0	-0.182	-18.2	18.2
86810	ENSG00000173681	CXorf23	X	-	19935808	19935898	19929784	19929940	19937504	19937532	86810	21,16,16	0,0,0	25,14,18	4,3,1	234	144	5.67875e-05	0.00882149	1.0,1.0,1.0	0.794,0.742,0.917	0.182	18.2	18.2
33143	ENSG00000137941	TTLL7	1	-	83952186	83952387	83951844	83951976	83998930	83999150	33143	19,9,11	4,0,4	19,16,7	0,0,1	345	144	7.55359e-05	0.0105202	0.665,1.0,0.534	1.0,1.0,0.745	-0.182	-18.2	18.2
57633	ENSG00000105792	CFAP69	7	+	90305967	90306085	90299866	90304820	90306900	90307098	57633	1,6,4	5,6,14	0,0,1	2,1,12	262	144	0.000129969	0.0146846	0.099,0.355,0.136	0.0,0.0,0.044	0.182	18.2	18.2
61911	ENSG00000178460	MCMDC2	8	+	66880848	66880974	66878814	66878919	66883756	66883994	61911	17,11,12	0,0,0	22,24,14	2,3,2	270	144	0.000265962	0.0232946	1.0,1.0,1.0	0.854,0.81,0.789	0.182	18.2	18.2
80109	ENSG00000163378	EOGT	3	-	68991821	68991872	68988924	68989017	68998010	68998114	80109	0,2,0	6,10,17	5,1,3	16,2,8	195	144	0.000556382	0.0382949	0.0,0.129,0.0	0.188,0.27,0.217	-0.182	-18.2	18.2
89286	ENSG00000109576	AADAT	4	-	170075367	170075461	170073249	170073345	170078508	170078583	89286	3,16,10	22,17,28	2,2,1	43,49,25	238	144	3.51496e-07	0.00036587	0.076,0.363,0.178	0.027,0.024,0.024	0.181	18.1	18.1
17104	ENSG00000096070	BRPF3	6	+	36228901	36229056	36217916	36218010	36230425	36231317	17104	32,50,20	3,4,3	66,84,43	0,0,0	299	144	4.56755e-06	0.00180639	0.837,0.858,0.763	1.0,1.0,1.0	-0.181	-18.1	18.1
1323	ENSG00000181027	FKRP	19	+	46748774	46748884	46748514	46748665	46755411	46755634	1323	1,0,1	9,10,13	3,7,4	7,11,10	254	144	2.16435e-05	0.00480534	0.059,0.0,0.042	0.195,0.265,0.185	-0.181	-18.1	18.1
94414	ENSG00000160404	TOR2A	9	-	127732563	127732672	127731523	127732278	127733384	127733557	94414	50,51,25	4,9,9	36,100,56	3,1,2	253	144	5.79952e-05	0.00891891	0.877,0.763,0.613	0.872,0.983,0.941	-0.181	-18.1	18.1
75184	ENSG00000147133	TAF1	X	+	71459149	71459251	71458272	71458366	71459551	71459708	75184	27,16,18	64,45,72	34,28,23	51,31,19	246	144	7.19096e-05	0.0102313	0.198,0.172,0.128	0.281,0.346,0.415	-0.181	-18.1	18.1
3326	ENSG00000105993	DNAJB6	7	+	157409794	157415529	157385540	157385611	157416015	157417433	3326	289253232	0,0,2	275324244	2,6,1	5879	144	0.000600967	0.0400719	1.0,1.0,0.74	0.771,0.569,0.857	0.181	18.1	18.1
7416	ENSG00000135124	P2RX4	12	+	121217133	121217281	121210842	121210957	121228532	121228613	7416	35,38,29	0,0,0	22,36,33	3,1,6	292	144	6.10577e-06	0.00210807	1.0,1.0,1.0	0.783,0.947,0.731	0.18	18	18
52352	ENSG00000111371	SLC38A1	12	-	46254813	46254936	46229563	46229639	46268525	46268623	52352	12,11,14	0,0,0	7,25,15	0,7,2	267	144	1.16955e-05	0.00321252	1.0,1.0,1.0	1.0,0.658,0.802	0.18	18	18
94557	ENSG00000185838	GNB1L	22	-	19821227	19821375	19812294	19812447	19854442	19854843	94557	25,18,11	0,0,0	23,19,31	2,6,0	292	144	0.000119611	0.0139295	1.0,1.0,1.0	0.85,0.61,1.0	0.18	18	18
868	ENSG00000177426	TGIF1	18	+	3450321	3450496	3449881	3450070	3456353	3456595	868	19,14,21	0,0,0	15,26,12	1,4,1	319	144	0.000854846	0.0497829	1.0,1.0,1.0	0.871,0.746,0.844	0.18	18	18
96083	ENSG00000162104	ADCY9	16	-	4007367	4007558	3993405	3993510	4113749	4115485	96083	45,34,33	0,1,0	45,37,24	3,7,2	335	144	6.67001e-06	0.00219855	1.0,0.936,1.0	0.866,0.694,0.838	0.179	17.9	17.9
19086	ENSG00000159459	UBR1	15	-	42984886	42984942	42977879	42977947	42988818	42988967	19086	14,10,23	2,2,3	25,24,21	0,0,0	200	144	0.000248198	0.0223322	0.834,0.783,0.847	1.0,1.0,1.0	-0.179	-17.9	17.9
54803	ENSG00000182272	B4GALNT4	11	+	381083	381158	380670	380951	381668	382109	54803	4,4,0	16,4,5	0,0,0	2,28,24	219	144	0.000318522	0.0263347	0.141,0.397,0.0	0.0,0.0,0.0	0.179	17.9	17.9
11215	ENSG00000100106	TRIOBP	22	+	37754965	37754984	37751772	37751828	37755100	37755153	11215	14,5,8	0,0,2	7,22,4	2,8,1	163	144	0.000352316	0.0280116	1.0,1.0,0.779	0.756,0.708,0.779	0.179	17.9	17.9
117163	ENSG00000163040	CCDC74A	2	+	131530780	131530827	131529646	131529691	131531663	131531802	117163	22,15,17	0,0,0	18,14,11	1,4,2	191	144	0.000377169	0.0295066	1.0,1.0,1.0	0.931,0.725,0.806	0.179	17.9	17.9
38016	ENSG00000100731	PCNX	14	+	70988566	70988699	70976941	70978648	71009633	71009724	38016	5,4,1	15,23,32	9,4,16	17,13,11	277	144	0.000385837	0.0299949	0.148,0.083,0.016	0.216,0.138,0.431	-0.179	-17.9	17.9
64129	ENSG00000166704	ZNF606	19	-	57999807	57999896	57988598	57988721	58000682	58000739	64129	19,15,25	0,0,0	11,19,27	3,1,3	233	144	0.000507285	0.0360258	1.0,1.0,1.0	0.694,0.922,0.848	0.179	17.9	17.9
69568	ENSG00000182628	SKA2	17	-	59131280	59131367	59112046	59112345	59154955	59155177	69568	53,60,39	2,1,1	56,49,34	10,7,7	231	144	3.43524e-06	0.00151649	0.943,0.974,0.96	0.777,0.814,0.752	0.178	17.8	17.8
107140	ENSG00000233184	RP11-421L21.3	1	+	101077362	101077508	101075394	101075716	101086851	101087171	107140	11,21,27	1,2,7	32,28,35	0,2,0	290	144	6.65876e-05	0.00979944	0.845,0.839,0.657	1.0,0.874,1.0	-0.178	-17.8	17.8
69756	ENSG00000163681	SLMAP	3	+	57871635	57871698	57864806	57864857	57896510	57896591	69756	12,6,7	0,0,0	16,14,10	5,0,2	207	144	0.000376643	0.029503	1.0,1.0,1.0	0.69,1.0,0.777	0.178	17.8	17.8
34004	ENSG00000269533	AC003002.6	19	+	57392800	57392948	57390007	57390114	57394187	57394223	34004	8,8,5	21,41,32	22,31,23	34,35,26	292	144	3.05864e-06	0.00143343	0.158,0.088,0.072	0.242,0.304,0.304	-0.177	-17.7	17.7
112540	ENSG00000114790	ARHGEF26	3	+	154217868	154217958	154194643	154194718	154225855	154226010	112540	22,19,23	5,0,5	29,40,30	0,0,0	234	144	4.68123e-06	0.00182246	0.73,1.0,0.739	1.0,1.0,1.0	-0.177	-17.7	17.7
55283	ENSG00000130244	FAM98C	19	+	38405358	38405421	38404907	38405113	38405518	38405635	55283	33,26,34	10,3,6	49,46,52	1,2,1	207	144	6.40138e-06	0.00216661	0.697,0.858,0.798	0.971,0.941,0.973	-0.177	-17.7	17.7
78576	ENSG00000167995	BEST1	11	+	61959891	61960043	61958145	61958298	61962254	61962893	78576	24,34,53	6,1,4	42,20,43	0,0,0	296	144	7.58248e-06	0.00238788	0.661,0.943,0.866	1.0,1.0,1.0	-0.177	-17.7	17.7
109557	ENSG00000163071	SPATA18	4	+	52071916	52072156	52051411	52051791	52076778	52077040	109557	25,27,27	0,0,0	18,37,34	2,6,0	384	144	6.42407e-05	0.00959583	1.0,1.0,1.0	0.771,0.698,1.0	0.177	17.7	17.7
42877	ENSG00000105662	CRTC1	19	+	18768484	18768793	18765403	18765528	18775640	18775821	42877	48,55,17	2,4,2	47,72,33	0,1,0	453	144	0.000205931	0.0195803	0.884,0.814,0.73	1.0,0.958,1.0	-0.177	-17.7	17.7
114203	ENSG00000001631	KRIT1	7	-	92245595	92245676	92244901	92245171	92245789	92245914	114203	2,0,0	8,5,2	1,8,2	3,10,7	225	144	0.000636403	0.0412931	0.138,0.0,0.0	0.176,0.339,0.155	-0.177	-17.7	17.7
80071	ENSG00000204371	EHMT2	6	-	31889040	31889070	31888598	31888747	31889227	31889342	80071	13,10,1	56,74,52	15,19,19	41,51,31	174	144	3.14643e-05	0.00605321	0.161,0.101,0.016	0.232,0.236,0.337	-0.176	-17.6	17.6
75633	ENSG00000213186	TRIM59	3	-	160447731	160447842	160438840	160439186	160448721	160448795	75633	6,2,0	5,8,2	0,0,0	6,5,7	255	144	0.000199306	0.0192653	0.404,0.124,0.0	0.0,0.0,0.0	0.176	17.6	17.6
65345	ENSG00000197816	CCDC180	9	+	97328019	97328146	97326553	97326669	97330153	97330193	65345	14,9,23	6,2,0	12,7,6	0,1,0	271	144	0.000225281	0.0208585	0.554,0.705,1.0	1.0,0.788,1.0	-0.176	-17.6	17.6
44379	ENSG00000198176	TFDP1	13	+	113637619	113637759	113636533	113636700	113640119	113640310	44379	5,7,11	15,23,17	0,0,0	12,31,24	284	144	1.82235e-09	9.01016e-06	0.145,0.134,0.247	0.0,0.0,0.0	0.175	17.5	17.5
46866	ENSG00000188153	COL4A5	X	+	108601392	108601485	108598701	108598870	108601884	108601989	46866	27,17,17	0,1,8	19,43,22	0,0,0	237	144	0.00014778	0.0160023	1.0,0.912,0.564	1.0,1.0,1.0	-0.175	-17.5	17.5
45139	ENSG00000132744	ACY3	11	-	67645286	67645380	67645044	67645152	67645691	67645887	45139	12,5,11	5,0,2	17,13,16	0,1,0	238	144	0.000292866	0.0250303	0.592,1.0,0.769	1.0,0.887,1.0	-0.175	-17.5	17.5
83090	ENSG00000164066	INTU	4	+	127675904	127676065	127674123	127674213	127684408	127684486	83090	2,4,11	5,6,9	0,2,2	11,5,11	305	144	0.000479046	0.0346022	0.159,0.239,0.366	0.0,0.159,0.079	0.175	17.5	17.5
102686	ENSG00000179988	PSTK	10	+	122987333	122987504	122986868	122986962	122990173	122990390	102686	0,0,0	3,5,11	1,7,2	3,8,8	315	144	1.50693e-05	0.00387445	0.0,0.0,0.0	0.132,0.286,0.103	-0.174	-17.4	17.4
110737	ENSG00000008382	MPND	19	+	4357950	4358172	4357514	4357585	4359162	4359223	110737	24,32,22	1,0,0	23,28,19	4,5,0	366	144	7.24362e-05	0.0102326	0.904,1.0,1.0	0.693,0.688,1.0	0.174	17.4	17.4
85894	ENSG00000165406	MARCH8	10	-	45553111	45553204	45533141	45533289	45590523	45590574	85894	7,17,22	0,0,0	19,29,15	6,0,2	237	144	0.000130342	0.0146859	1.0,1.0,1.0	0.658,1.0,0.82	0.174	17.4	17.4
24156	ENSG00000146918	NCAPG2	7	-	158703649	158703702	158701821	158701938	158704723	158704804	24156	9,20,7	35,24,13	9,7,6	39,68,49	197	144	0.000275855	0.023996	0.158,0.379,0.282	0.144,0.07,0.082	0.174	17.4	17.4
63873	ENSG00000198089	SFI1	22	+	31613353	31613401	31613141	31613216	31613601	31613715	63873	13,12,10	5,2,0	12,19,15	0,0,0	192	144	0.000342931	0.0275921	0.661,0.818,1.0	1.0,1.0,1.0	-0.174	-17.4	17.4
91893	ENSG00000165819	METTL3	14	-	21500494	21500682	21499763	21499802	21500912	21501129	91893	171226194	2,5,3	77,81,74	6,11,10	332	144	4.94266e-08	0.000100923	0.974,0.951,0.966	0.848,0.762,0.762	0.173	17.3	17.3
109128	ENSG00000176406	RIMS2	8	+	104015423	104015456	104014505	104014615	104068511	104068612	109128	6,4,0	11,12,3	0,0,0	11,3,10	177	144	9.03691e-06	0.0026982	0.307,0.213,0.0	0.0,0.0,0.0	0.173	17.3	17.3
65736	ENSG00000099968	BCL2L13	22	+	17702242	17702386	17689073	17689142	17726676	17730855	65736	134118121	2,10,11	98,163,87	17,19,29	288	144	0.000126257	0.0143835	0.971,0.855,0.846	0.742,0.811,0.6	0.173	17.3	17.3
69619	ENSG00000139697	SBNO1	12	-	123348028	123348129	123345257	123345567	123350309	123350441	69619	27,26,47	6,2,9	23,37,38	0,3,0	245	144	6.93056e-05	0.00999021	0.726,0.884,0.754	1.0,0.879,1.0	-0.172	-17.2	17.2
120708	ENSG00000196923	PDLIM7	5	-	177489770	177490031	177489392	177489627	177490869	177490906	120708	79,73,40	8,2,4	54,78,78	0,0,0	405	144	4.36048e-07	0.00040678	0.778,0.928,0.78	1.0,1.0,1.0	-0.171	-17.1	17.1
74338	ENSG00000122435	TRMT13	1	+	100148171	100148326	100144068	100144143	100148624	100150497	74338	38,63,26	9,4,2	30,59,52	0,1,1	299	144	1.13632e-05	0.00314667	0.67,0.884,0.862	1.0,0.966,0.962	-0.171	-17.1	17.1
102158	ENSG00000132423	COQ3	6	-	99383697	99383824	99371427	99371587	99394073	99394191	102158	36,42,12	0,0,0	25,71,47	7,0,5	271	144	2.37397e-05	0.00505927	1.0,1.0,1.0	0.655,1.0,0.833	0.171	17.1	17.1
109452	ENSG00000163281	GNPDA2	4	-	44717112	44717295	44707751	44707926	44726473	44726570	109452	19,30,30	0,0,1	27,31,25	2,2,5	327	144	6.62663e-05	0.00979483	1.0,1.0,0.93	0.856,0.872,0.688	0.171	17.1	17.1
43617	ENSG00000089094	KDM2B	12	-	121443564	121443793	121442991	121443030	121444011	121444215	43617	43,44,37	4,4,6	51,52,61	4,0,0	373	144	0.000641788	0.0415607	0.806,0.809,0.704	0.831,1.0,1.0	-0.171	-17.1	17.1
61242	ENSG00000117448	AKR1A1	1	+	45552435	45552563	45550542	45551155	45566568	45566688	61242	60,40,40	5,7,7	39,65,54	2,0,1	272	144	5.24788e-06	0.00192913	0.864,0.752,0.752	0.912,1.0,0.966	-0.17	-17	17
96635	ENSG00000130511	SSBP4	19	+	18427751	18427810	18427350	18427423	18427897	18427982	96635	80,67,55	9,18,13	46,94,75	0,6,4	203	144	1.04525e-05	0.00299335	0.863,0.725,0.75	1.0,0.917,0.93	-0.17	-17	17
85647	ENSG00000154358	OBSCN	1	+	228336199	228336270	228335790	228335851	228337003	228337104	85647	19,25,13	0,8,3	35,56,40	0,0,2	215	144	3.02371e-05	0.00590909	1.0,0.677,0.744	1.0,1.0,0.931	-0.17	-17	17
40423	ENSG00000106701	FSD1L	9	+	105479353	105479376	105471903	105472005	105484380	105484502	40423	15,24,41	0,1,1	35,24,12	1,6,5	167	144	0.000107039	0.0127833	1.0,0.954,0.972	0.968,0.775,0.674	0.17	17	17
43856	ENSG00000151881	C5orf28	5	-	43479889	43479987	43453657	43454043	43483821	43483857	43856	0,7,6	9,11,8	0,2,0	12,15,4	242	144	0.000145625	0.0158766	0.0,0.275,0.309	0.0,0.074,0.0	0.17	17	17
10025	ENSG00000063169	GLTSCR1	19	+	47681975	47682152	47679335	47681276	47694114	47694726	10025	17,17,19	6,2,0	22,12,14	0,0,1	321	144	0.000180646	0.0181352	0.56,0.792,1.0	1.0,1.0,0.863	-0.17	-17	17
12300	ENSG00000140157	NIPA2	15	+	22845145	22845267	22838657	22838947	22851638	22851870	12300	40,56,44	1,1,2	43,32,34	2,6,9	266	144	0.00021452	0.0201712	0.956,0.968,0.923	0.921,0.743,0.672	0.17	17	17
62892	ENSG00000267059	AC005943.2	19	-	1599987	1600098	1599411	1599560	1602036	1602152	62892	1,0,0	4,1,1	0,5,2	1,5,3	255	144	0.000267166	0.0233794	0.124,0.0,0.0	0.0,0.361,0.274	-0.17	-17	17
40688	ENSG00000127957	PMS2P3	7	-	75512308	75512411	75510930	75511114	75512588	75512675	40688	16,10,7	0,2,0	15,14,9	6,2,1	247	144	0.000810251	0.0481987	1.0,0.745,1.0	0.593,0.803,0.84	0.17	17	17
56948	ENSG00000133687	TMTC1	12	-	29583406	29583574	29572104	29572218	29604177	29604299	56948	39,26,39	1,4,6	34,46,38	0,1,0	312	144	1.72622e-05	0.00424621	0.947,0.75,0.75	1.0,0.955,1.0	-0.169	-16.9	16.9
45170	ENSG00000106077	ABHD11	7	-	73737074	73737220	73736093	73736691	73737561	73737735	45170	4,1,2	19,24,5	13,13,5	21,11,11	290	144	0.000122492	0.0141097	0.095,0.02,0.166	0.235,0.37,0.184	-0.169	-16.9	16.9
56292	ENSG00000179832	MROH1	8	+	144261315	144261349	144261113	144261216	144261654	144261927	56292	12,7,6	5,2,0	10,12,10	0,1,0	178	144	0.000466487	0.0341578	0.66,0.739,1.0	1.0,0.907,1.0	-0.169	-16.9	16.9
76432	ENSG00000139865	TTC6	14	+	37606662	37606781	37595846	37596008	37622049	37622318	76432	9,11,13	0,1,15	4,18,4	0,0,1	263	144	0.000467727	0.0342095	1.0,0.858,0.322	1.0,1.0,0.687	-0.169	-16.9	16.9
82449	ENSG00000002016	RAD52	12	-	914410	914532	913893	914121	916343	916483	82449	12,21,27	0,0,0	23,20,24	5,1,2	266	144	6.23386e-05	0.00941123	1.0,1.0,1.0	0.713,0.915,0.867	0.168	16.8	16.8
93311	ENSG00000107147	KCNT1	9	+	135788099	135788162	135786196	135786521	135791796	135791881	93311	3,6,2	23,9,6	2,0,0	15,10,5	207	144	0.000628176	0.0409474	0.083,0.317,0.188	0.085,0.0,0.0	0.168	16.8	16.8
35959	ENSG00000248672	LY75-CD302	2	-	159780067	159780178	159777937	159777964	159780881	159780998	35959	29,17,29	5,0,6	34,30,19	0,0,0	255	144	3.65427e-06	0.00157021	0.766,1.0,0.732	1.0,1.0,1.0	-0.167	-16.7	16.7
16307	ENSG00000261740	RP11-345J4.5	16	-	29450111	29450276	29446801	29447026	29454015	29454113	16307	7,28,16	38,21,34	6,5,4	33,70,55	309	144	4.38539e-06	0.00174859	0.079,0.383,0.18	0.078,0.032,0.033	0.166	16.6	16.6
56692	ENSG00000139910	NOVA1	14	-	26472319	26472391	26448527	26448963	26479976	26480143	56692	43,23,20	1,0,0	29,16,18	2,6,1	216	144	7.77924e-05	0.0106674	0.966,1.0,1.0	0.906,0.64,0.923	0.166	16.6	16.6
112653	ENSG00000278931	bP-2189O9.2	21	+	8866870	8866899	8863997	8864082	8866990	8867040	112653	29,24,26	5,4,4	23,12,12	0,0,0	173	144	4.25992e-06	0.00172005	0.828,0.833,0.844	1.0,1.0,1.0	-0.165	-16.5	16.5
45617	ENSG00000107104	KANK1	9	+	611475	611565	540507	540667	676889	677009	45617	8,5,20	19,19,23	1,7,4	27,42,27	234	144	0.00014544	0.015874	0.206,0.139,0.349	0.022,0.093,0.084	0.165	16.5	16.5
1080	ENSG00000163660	CCNL1	3	-	157151485	157151591	157150281	157150381	157151728	157151930	1080	1,0,1	0,1,0	1,2,1	1,7,0	250	144	0.000368278	0.0289945	1.0,0.0,1.0	0.365,0.141,1.0	0.165	16.5	16.5
46293	ENSG00000059588	TARBP1	1	-	234393361	234393476	234392415	234392552	234393645	234393837	46293	18,30,22	4,1,4	35,29,24	2,0,0	259	144	0.000419149	0.0315871	0.714,0.943,0.754	0.907,1.0,1.0	-0.165	-16.5	16.5
62728	ENSG00000183474	GTF2H2C	5	+	69567726	69567777	69566966	69567053	69568152	69568207	62728	16,30,30	7,0,4	25,38,20	0,1,0	195	144	6.69335e-05	0.00979944	0.628,1.0,0.847	1.0,0.966,1.0	-0.164	-16.4	16.4
43855	ENSG00000151881	C5orf28	5	-	43476113	43476258	43453657	43454043	43479889	43479987	43855	47,38,29	0,7,6	33,52,27	0,2,0	289	144	0.000112245	0.0132927	1.0,0.73,0.707	1.0,0.928,1.0	-0.164	-16.4	16.4
1688	ENSG00000108825	PTGES3L-AARSD1	17	-	42964401	42964529	42964105	42964237	42970288	42970342	1688	50,42,15	0,2,0	18,34,25	4,7,0	272	144	0.00012697	0.0144481	1.0,0.917,1.0	0.704,0.72,1.0	0.164	16.4	16.4
95886	ENSG00000213020	ZNF611	19	-	52708176	52708326	52706621	52706864	52714014	52714141	95886	0,0,0	11,4,3	2,6,0	4,7,11	294	144	0.000524563	0.0368755	0.0,0.0,0.0	0.197,0.296,0.0	-0.164	-16.4	16.4
120697	ENSG00000196923	PDLIM7	5	-	177489770	177489841	177489392	177489627	177490869	177490906	120697	43,43,23	8,2,4	38,36,35	0,0,0	215	144	9.22638e-07	0.000665949	0.783,0.935,0.794	1.0,1.0,1.0	-0.163	-16.3	16.3
34002	ENSG00000269533	AC003002.6	19	+	57392787	57392948	57390007	57390114	57394187	57394223	34002	8,10,5	21,41,32	17,36,23	34,35,26	305	144	3.00912e-05	0.00589221	0.152,0.103,0.069	0.191,0.327,0.295	-0.163	-16.3	16.3
62706	ENSG00000121067	SPOP	17	-	49675894	49676016	49622732	49622876	49677932	49678110	62706	27,14,25	34,27,24	10,18,23	57,74,53	266	144	8.50185e-05	0.0112523	0.301,0.219,0.361	0.087,0.116,0.19	0.163	16.3	16.3
83511	ENSG00000162994	CLHC1	2	-	55181569	55181744	55180509	55180712	55206269	55206376	83511	8,16,17	0,2,5	10,16,18	0,1,0	319	144	0.000128274	0.014563	1.0,0.783,0.605	1.0,0.878,1.0	-0.163	-16.3	16.3
88967	ENSG00000162144	CYB561A3	11	-	61357732	61357779	61356627	61356728	61361732	61361913	88967	36,21,18	9,1,8	19,37,37	2,0,2	191	144	0.00033025	0.0269278	0.751,0.941,0.629	0.877,1.0,0.933	-0.163	-16.3	16.3
116209	ENSG00000083807	SLC27A5	19	-	58481063	58481187	58479511	58480805	58481414	58481616	116209	0,0,0	1,4,3	0,4,3	2,5,7	268	144	0.000596864	0.0399329	0.0,0.0,0.0	0.0,0.301,0.187	-0.163	-16.3	16.3
97717	ENSG00000163625	WDFY3	4	-	84932269	84932363	84896910	84897010	84966208	84966391	97717	17,28,18	1,4,4	23,25,17	0,1,0	238	144	6.19278e-05	0.00939223	0.911,0.809,0.731	1.0,0.938,1.0	-0.162	-16.2	16.2
19654	ENSG00000198482	ZNF808	19	+	52552438	52552584	52547511	52547638	52553106	52553431	19654	0,2,0	6,16,7	5,5,4	8,17,9	290	144	9.36169e-05	0.0118683	0.0,0.058,0.0	0.237,0.127,0.181	-0.162	-16.2	16.2
69635	ENSG00000139697	SBNO1	12	-	123348028	123348151	123345257	123345567	123350309	123350441	69635	33,27,55	6,2,9	24,41,39	0,3,0	267	144	9.78405e-05	0.0121432	0.748,0.879,0.767	1.0,0.881,1.0	-0.162	-16.2	16.2
5188	ENSG00000204149	AGAP6	10	+	50008499	50008588	50008024	50008076	50008710	50010497	5188	8,22,22	26,22,44	5,3,8	37,31,26	233	144	0.000418951	0.0315871	0.16,0.382,0.236	0.077,0.056,0.16	0.162	16.2	16.2
109359	ENSG00000198182	ZNF607	19	-	37707913	37708009	37696372	37699895	37709695	37709822	109359	30,12,15	3,3,2	36,32,22	0,0,2	240	144	0.000705625	0.0438565	0.857,0.706,0.818	1.0,1.0,0.868	-0.162	-16.2	16.2
55289	ENSG00000130244	FAM98C	19	+	38405316	38405421	38404907	38405113	38405518	38405908	55289	43,39,47	10,3,6	63,69,66	1,2,1	249	144	7.28627e-06	0.00233929	0.713,0.883,0.819	0.973,0.952,0.974	-0.161	-16.1	16.1
103527	ENSG00000266338	NBPF15	1	-	144451958	144452149	144450771	144450870	144456536	144456805	103527	8,7,6	20,43,39	19,22,5	31,19,8	335	144	2.89043e-05	0.00572786	0.147,0.065,0.062	0.209,0.332,0.212	-0.16	-16	16
32831	ENSG00000082438	COBLL1	2	-	164761282	164761380	164743686	164743875	164800533	164800554	32831	0,0,1	6,3,3	1,6,1	9,5,3	242	144	0.000214193	0.0201712	0.0,0.0,0.166	0.062,0.417,0.166	-0.16	-16	16
5987	ENSG00000226328	NUP50-AS1	22	-	45138823	45138914	45133019	45134797	45163517	45163659	5987	17,27,20	0,0,0	17,29,18	2,1,4	235	144	0.000733275	0.0450093	1.0,1.0,1.0	0.839,0.947,0.734	0.16	16	16
15362	ENSG00000099817	POLR2E	19	-	1088573	1088713	1086578	1086988	1089471	1089551	15362	0,0,1	10,9,2	6,1,1	4,10,2	284	144	0.000851952	0.0496436	0.0,0.0,0.202	0.432,0.048,0.202	-0.16	-16	16
44754	ENSG00000108848	LUC7L3	17	+	50737286	50737479	50736959	50737026	50738136	50738199	44754	35,48,27	6,6,1	14,36,62	0,2,0	337	144	5.73386e-05	0.00887313	0.714,0.774,0.92	1.0,0.885,1.0	-0.159	-15.9	15.9
111495	ENSG00000112159	MDN1	6	-	89662791	89662964	89662086	89662239	89664486	89664628	111495	35,28,29	0,1,1	33,31,22	4,2,4	317	144	0.000223931	0.020792	1.0,0.927,0.929	0.789,0.876,0.714	0.159	15.9	15.9
82456	ENSG00000002016	RAD52	12	-	914430	914529	913892	914121	916343	916483	82456	33,11,21	0,0,0	22,23,23	5,1,2	243	144	0.000102564	0.0124802	1.0,1.0,1.0	0.723,0.932,0.872	0.158	15.8	15.8
39611	ENSG00000115392	FANCL	2	-	58163028	58163074	58161521	58161638	58163433	58163539	39611	34,20,20	2,0,0	22,18,20	4,1,6	190	144	0.000110763	0.0131329	0.928,1.0,1.0	0.807,0.932,0.716	0.158	15.8	15.8
41229	ENSG00000112365	ZBTB24	6	-	109476762	109476930	109476174	109476258	109481074	109482054	41229	41,36,23	2,1,5	46,36,20	0,0,0	312	144	0.000172325	0.017695	0.904,0.943,0.68	1.0,1.0,1.0	-0.158	-15.8	15.8
18687	ENSG00000070610	GBA2	9	-	35743275	35743326	35741671	35741908	35744296	35744391	18687	0,0,1	6,8,2	3,3,2	7,5,6	195	144	0.000306076	0.0256495	0.0,0.0,0.27	0.24,0.307,0.198	-0.158	-15.8	15.8
93676	ENSG00000110871	COQ5	12	-	120526456	120526546	120522213	120522363	120528939	120529140	93676	35,47,53	54,51,45	35,48,24	35201159	234	144	0.000751874	0.0458081	0.285,0.362,0.42	0.381,0.128,0.085	0.158	15.8	15.8
32053	ENSG00000091073	DTX2	7	+	76470213	76470419	76463544	76463709	76480420	76480777	32053	3,5,0	5,4,4	0,0,2	9,14,12	350	144	0.000782054	0.0471833	0.198,0.34,0.0	0.0,0.0,0.064	0.158	15.8	15.8
8900	ENSG00000106290	TAF6	7	-	100116513	100116612	100114181	100114268	100118517	100118649	8900	4,2,5	10,15,10	0,1,0	13,25,18	243	144	1.60229e-05	0.00400159	0.192,0.073,0.229	0.0,0.023,0.0	0.157	15.7	15.7
73090	ENSG00000175309	PHYKPL	5	-	178224654	178224729	178224447	178224564	178225354	178226079	73090	33,30,23	2,0,0	21,36,36	6,5,2	219	144	9.78726e-05	0.0121432	0.916,1.0,1.0	0.697,0.826,0.922	0.157	15.7	15.7
57251	ENSG00000161558	TMEM143	19	-	48360071	48360176	48345268	48345354	48363290	48363531	57251	93,50,47	7,5,1	59,62,65	11,14,12	249	144	0.000614732	0.0404667	0.885,0.853,0.965	0.756,0.719,0.758	0.157	15.7	15.7
40500	ENSG00000144401	METTL21A	2	-	207620640	207620694	207612722	207613443	207621805	207621917	40500	3,1,2	19,11,23	6,16,7	12,40,20	198	144	0.000700597	0.0437089	0.103,0.062,0.059	0.267,0.225,0.203	-0.157	-15.7	15.7
1974	ENSG00000198496	NBR2	17	+	43132955	43133137	43125643	43125770	43138656	43138922	1974	29,41,26	0,0,0	25,44,26	3,1,3	326	144	0.000826748	0.0488077	1.0,1.0,1.0	0.786,0.951,0.793	0.157	15.7	15.7
8846	ENSG00000006194	ZNF263	16	+	3285058	3285239	3282942	3284205	3285680	3285754	8846	18,28,29	0,0,0	16,46,39	1,5,3	325	144	5.54781e-05	0.00868775	1.0,1.0,1.0	0.876,0.803,0.852	0.156	15.6	15.6
64697	ENSG00000074603	DPP8	15	-	65454262	65454415	65451959	65452102	65463760	65463906	64697	28,47,28	4,2,6	34,55,24	0,0,2	297	144	8.28855e-05	0.0111209	0.772,0.919,0.693	1.0,1.0,0.853	-0.156	-15.6	15.6
37412	ENSG00000152763	WDR78	1	-	66847483	66847678	66840468	66840671	66862146	66862302	37412	17,11,27	0,1,0	17,23,30	5,3,0	339	144	0.000152772	0.0162264	1.0,0.824,1.0	0.591,0.765,1.0	0.156	15.6	15.6
22484	ENSG00000104320	NBN	8	-	89981952	89982002	89981374	89981523	89982721	89982855	22484	22,41,29	38,42,51	13,22,19	67,64,50	194	144	0.000343256	0.0275958	0.301,0.42,0.297	0.126,0.203,0.22	0.156	15.6	15.6
57261	ENSG00000146233	CYP39A1	6	-	46630962	46631070	46625417	46625508	46636388	46636482	57261	11,26,28	0,0,2	21,33,30	4,3,4	252	144	0.000488103	0.0350008	1.0,1.0,0.889	0.75,0.863,0.811	0.155	15.5	15.5
86699	ENSG00000104886	PLEKHJ1	19	-	2234149	2234255	2233963	2234061	2235761	2235967	86699	116,104,81	21,35,35	93169151	15,24,16	250	144	0.000573132	0.0389246	0.761,0.631,0.571	0.781,0.802,0.845	-0.155	-15.5	15.5
91983	ENSG00000108375	RNF43	17	-	58415325	58415402	58370910	58371033	58417016	58417085	91983	124102104	7,6,7	129,129,92	27,32,15	221	144	4.23736e-07	0.000399058	0.92,0.917,0.906	0.757,0.724,0.8	0.154	15.4	15.4
120534	ENSG00000159147	DONSON	21	-	33583487	33583666	33582164	33582246	33584589	33584768	120534	65,92,119	4,7,6	79,83,65	17,15,8	323	144	0.000369228	0.0290232	0.879,0.854,0.898	0.674,0.712,0.784	0.154	15.4	15.4
29526	ENSG00000141252	VPS53	17	-	661808	661895	655837	655953	697417	697484	29526	31,40,24	3,8,5	36,41,35	1,0,3	231	144	0.000369219	0.0290232	0.866,0.757,0.75	0.957,1.0,0.879	-0.154	-15.4	15.4
57294	ENSG00000272968	RBAK-RBAKDN	7	+	5062275	5062360	5057683	5057779	5063694	5063755	57294	8,5,6	13,24,14	2,5,2	24,46,39	229	144	0.000392483	0.0303057	0.279,0.116,0.212	0.05,0.064,0.031	0.154	15.4	15.4
95973	ENSG00000139990	DCAF5	14	-	69152764	69152876	69122216	69122360	69152943	69152999	95973	24,30,22	5,3,1	41,65,47	0,0,1	256	144	3.62644e-05	0.00663932	0.73,0.849,0.925	1.0,1.0,0.964	-0.153	-15.3	15.3
76195	ENSG00000075643	MOCOS	18	+	36199682	36199852	36198689	36198756	36200194	36200324	76195	49,64,68	0,0,2	70,41,45	0,9,5	314	144	4.23208e-05	0.00729075	1.0,1.0,0.94	1.0,0.676,0.805	0.153	15.3	15.3
85718	ENSG00000108515	ENO3	17	+	4953050	4953109	4952794	4952890	4953271	4953341	85718	45,62,46	0,2,0	28,68,51	3,14,6	203	144	9.45911e-08	0.000150865	1.0,0.957,1.0	0.869,0.775,0.858	0.152	15.2	15.2
70729	ENSG00000171953	ATPAF2	17	-	18028250	18028377	18026318	18026416	18028614	18028659	70729	42,49,55	8,0,7	80,85,66	0,0,0	271	144	2.46712e-07	0.000287013	0.736,1.0,0.807	1.0,1.0,1.0	-0.152	-15.2	15.2
52778	ENSG00000204120	GIGYF2	2	+	232724573	232724691	232703423	232703489	232731121	232731234	52778	15,10,26	1,0,0	30,17,13	6,0,3	262	144	0.0001953	0.0190269	0.892,1.0,1.0	0.733,1.0,0.704	0.152	15.2	15.2
26275	ENSG00000151150	ANK3	10	-	60200128	60200227	60198339	60198537	60203001	60203100	26275	32,26,32	2,0,0	24,17,20	2,4,2	243	144	0.000836378	0.0492087	0.905,1.0,1.0	0.877,0.716,0.856	0.152	15.2	15.2
91953	ENSG00000160785	SLC25A44	1	+	156207936	156208013	156200389	156200472	156210239	156212795	91953	31,28,19	0,0,0	26,41,28	2,3,6	221	144	1.09713e-05	0.00309743	1.0,1.0,1.0	0.894,0.899,0.753	0.151	15.1	15.1
5347	ENSG00000075702	WDR62	19	+	36101663	36101774	36101213	36101317	36102013	36102151	5347	41,38,25	13,4,0	45,51,35	0,2,0	255	144	2.04258e-05	0.00468451	0.64,0.843,1.0	1.0,0.935,1.0	-0.151	-15.1	15.1
81924	ENSG00000225489	RP11-390F4.3	9	+	6721096	6721174	6720862	6720997	6723526	6724011	81924	9,25,15	35,38,36	3,5,4	31,41,34	222	144	2.66166e-05	0.00540449	0.143,0.299,0.213	0.059,0.073,0.071	0.151	15.1	15.1
120731	ENSG00000165714	BORCS5	12	+	12361259	12361349	12357357	12357509	12435627	12435785	120731	23,31,61	0,2,0	23,52,26	3,5,5	234	144	3.98635e-05	0.00702546	1.0,0.905,1.0	0.825,0.865,0.762	0.151	15.1	15.1
116807	ENSG00000110442	COMMD9	11	-	36276064	36276240	36274472	36274772	36277088	36277123	116807	114,70,90	3,3,1	103,81,80	10,19,4	320	144	5.36585e-05	0.00854432	0.945,0.913,0.976	0.823,0.657,0.9	0.151	15.1	15.1
13950	ENSG00000250988	SNHG21	15	+	82752438	82752554	82750582	82750848	82754628	82754784	13950	1,0,0	14,7,9	2,2,6	5,13,11	260	144	8.83544e-05	0.011391	0.038,0.0,0.0	0.181,0.079,0.232	-0.151	-15.1	15.1
76403	ENSG00000139865	TTC6	14	+	37606662	37606742	37595846	37596008	37622049	37622318	76403	18,15,25	0,1,15	14,33,11	0,0,1	224	144	0.000177276	0.0179483	1.0,0.906,0.517	1.0,1.0,0.876	-0.151	-15.1	15.1
23955	ENSG00000043514	TRIT1	1	-	39852730	39852876	39850118	39850261	39853969	39854068	23955	60,78,53	5,8,13	69,93,82	3,2,3	290	144	0.000183334	0.0182752	0.856,0.829,0.669	0.919,0.958,0.931	-0.151	-15.1	15.1
63074	ENSG00000127022	CANX	5	+	179702491	179702630	179699574	179699770	179705678	179705852	63074	0,2,0	2,6,7	0,4,7	4,5,8	283	144	0.000796939	0.0477608	0.0,0.145,0.0	0.0,0.289,0.308	-0.151	-15.1	15.1
63028	ENSG00000189180	ZNF33A	10	+	38054374	38054511	38017290	38017386	38064087	38065088	63028	26,33,38	2,7,2	27,47,32	1,0,0	281	144	2.13764e-05	0.00477158	0.869,0.707,0.907	0.933,1.0,1.0	-0.15	-15	15
83903	ENSG00000270231	NBPF8	1	+	120440741	120440814	120439475	120439690	120441277	120441489	83903	30,15,19	0,1,0	30,29,18	3,7,2	217	144	2.27316e-05	0.00490789	1.0,0.909,1.0	0.869,0.733,0.857	0.15	15	15
88092	ENSG00000282278	RP11-231C18.3	4	+	53414614	53414722	53399735	53399839	53425871	53425965	88092	175182144	46,55,30	189202163	78,86,106	252	144	0.000125286	0.0143391	0.685,0.654,0.733	0.581,0.573,0.468	0.15	15	15
43151	ENSG00000101126	ADNP	20	-	50918660	50918781	50904765	50904849	50928650	50928825	43151	0,1,0	1,2,2	0,2,6	6,4,4	265	144	0.000468227	0.0342207	0.0,0.214,0.0	0.0,0.214,0.449	-0.15	-15	15
108711	ENSG00000268750	CTD-2583A14.10	19	+	57820493	57820549	57819718	57819945	57856106	57856233	108711	17,34,30	6,5,1	22,41,39	0,3,0	200	144	0.000558751	0.0383429	0.671,0.83,0.956	1.0,0.908,1.0	-0.15	-15	15
103521	ENSG00000266338	NBPF15	1	-	144459365	144459483	144456536	144456805	144461380	144461558	103521	36,42,33	3,1,0	26,41,13	3,11,1	262	144	0.000574933	0.0389666	0.868,0.958,1.0	0.826,0.672,0.877	0.15	15	15
98384	ENSG00000175061	LRRC75A-AS1	17	+	16439659	16439703	16439326	16439414	16440201	16440253	98384	8,15,13	0,0,0	14,10,13	6,0,1	188	144	0.000814994	0.0483158	1.0,1.0,1.0	0.641,1.0,0.909	0.15	15	15
18703	ENSG00000100209	HSCB	22	+	28744614	28744704	28743881	28743978	28751240	28751288	18703	58,36,29	0,8,5	55,88,47	0,2,0	234	144	2.26071e-05	0.00490242	1.0,0.735,0.781	1.0,0.964,1.0	-0.149	-14.9	14.9
91556	ENSG00000163635	ATXN7	3	+	63913156	63913225	63912587	63912923	63952378	63952483	91556	22,26,19	0,10,2	34,53,24	0,2,0	213	144	0.000105678	0.0126642	1.0,0.637,0.865	1.0,0.947,1.0	-0.148	-14.8	14.8
43098	ENSG00000223705	NSUN5P1	7	+	75415595	75415778	75415124	75415234	75415980	75416191	43098	44,51,34	0,1,0	29,35,29	2,3,3	327	144	0.000191358	0.0187571	1.0,0.957,1.0	0.865,0.837,0.81	0.148	14.8	14.8
31295	ENSG00000196670	ZFP62	5	-	180860527	180860654	180850914	180851493	180861218	180861285	31295	37,30,46	36,50,56	10,36,21	51,68,68	271	144	0.00022935	0.0210774	0.353,0.242,0.304	0.094,0.22,0.141	0.148	14.8	14.8
97848	ENSG00000122203	KIAA1191	5	-	176350612	176350732	176348249	176348356	176359810	176359918	97848	128,110,57	6,19,19	103179131	8,3,8	264	144	0.000656143	0.0420312	0.921,0.759,0.621	0.875,0.97,0.899	-0.148	-14.8	14.8
79821	ENSG00000102796	DHRS12	13	-	51777059	51777121	51773920	51774034	51790010	51790076	79821	31,17,19	0,1,0	30,41,19	5,7,2	206	144	1.13921e-05	0.00314667	1.0,0.922,1.0	0.807,0.804,0.869	0.147	14.7	14.7
113912	ENSG00000197124	ZNF682	19	-	20036668	20036799	20024249	20024376	20039342	20039506	113912	2,3,14	24,17,12	0,2,1	30,23,23	275	144	3.76289e-05	0.00675134	0.042,0.085,0.379	0.0,0.044,0.022	0.147	14.7	14.7
61961	ENSG00000007376	RPUSD1	16	-	787603	787744	787396	787477	788255	788340	61961	40,33,35	8,0,6	31,37,35	0,2,0	285	144	9.39356e-05	0.0118783	0.716,1.0,0.747	1.0,0.903,1.0	-0.147	-14.7	14.7
60741	ENSG00000102606	ARHGEF7	13	+	111280271	111280440	111277586	111277673	111280537	111280677	60741	23,37,28	3,8,0	50,39,39	0,2,0	313	144	0.000138902	0.0153638	0.779,0.68,1.0	1.0,0.9,1.0	-0.147	-14.7	14.7
13465	ENSG00000128573	FOXP2	7	+	114658065	114658267	114653925	114654009	114659355	114659432	13465	51,39,58	10,1,7	52,41,36	1,0,2	346	144	0.000167104	0.0173209	0.68,0.942,0.775	0.956,1.0,0.882	-0.147	-14.7	14.7
63423	ENSG00000233836	RP11-255H23.2	19	+	23782371	23782499	23762943	23763134	23807825	23807939	63423	6,12,7	16,18,10	10,2,4	22,46,51	272	144	0.000339314	0.0274126	0.166,0.261,0.27	0.194,0.023,0.04	0.147	14.7	14.7
34188	ENSG00000084774	CAD	2	+	27239696	27239784	27239330	27239471	27240264	27240361	34188	32,38,26	1,1,1	27,35,53	9,2,6	232	144	0.000408209	0.0310984	0.952,0.959,0.942	0.651,0.916,0.846	0.147	14.7	14.7
17646	ENSG00000030110	BAK1	6	-	33574372	33574525	33574033	33574214	33575297	33575441	17646	1,1,2	19,17,31	2,9,11	12,24,13	297	144	1.1117e-05	0.00310538	0.025,0.028,0.03	0.075,0.154,0.291	-0.146	-14.6	14.6
4825	ENSG00000184056	VPS33B	15	-	91016962	91017024	91014383	91014433	91017804	91017885	4825	33,23,29	1,4,9	33,43,23	0,0,2	206	144	3.60003e-05	0.00660462	0.958,0.801,0.693	1.0,1.0,0.889	-0.146	-14.6	14.6
114575	ENSG00000119688	ABCD4	14	-	74295853	74295974	74294053	74295198	74296332	74296449	114575	25,25,45	5,2,4	27,57,33	0,0,2	265	144	0.00010734	0.0128038	0.731,0.872,0.859	1.0,1.0,0.9	-0.146	-14.6	14.6
97767	ENSG00000249915	PDCD6	5	+	304176	306754	272710	272772	311292	311402	97767	277251228	5,4,1	264312276	1,1,0	2722	144	0.000168177	0.017376	0.746,0.768,0.923	0.933,0.943,1.0	-0.146	-14.6	14.6
62732	ENSG00000183474	GTF2H2C	5	+	69568152	69568207	69566966	69567053	69572444	69572550	62732	16,9,22	6,3,0	5,18,7	1,0,0	199	144	0.000227658	0.0209755	0.659,0.685,1.0	0.783,1.0,1.0	-0.146	-14.6	14.6
94001	ENSG00000123636	BAZ2B	2	-	159448241	159448416	159446781	159446975	159453612	159453661	94001	20,26,20	1,6,0	31,31,7	0,0,0	319	144	0.000644057	0.0416249	0.9,0.662,1.0	1.0,1.0,1.0	-0.146	-14.6	14.6
61635	ENSG00000206562	METTL6	3	-	15415497	15415583	15414373	15414914	15415771	15415942	61635	16,17,23	0,3,4	19,18,9	0,0,0	230	144	0.00065713	0.0420312	1.0,0.78,0.783	1.0,1.0,1.0	-0.146	-14.6	14.6
7741	ENSG00000186364	NUDT17	1	+	145846597	145846690	145845628	145845832	145847249	145847348	7741	21,24,21	0,0,10	19,25,25	0,0,0	237	144	0.000851855	0.0496436	1.0,1.0,0.561	1.0,1.0,1.0	-0.146	-14.6	14.6
72605	ENSG00000257261	RP11-96H19.1	12	+	46470152	46470262	46387746	46387972	46652389	46652552	72605	18,9,9	0,0,1	10,20,11	0,3,4	254	144	0.000217805	0.0203682	1.0,1.0,0.836	1.0,0.791,0.609	0.145	14.5	14.5
59494	ENSG00000239779	WBP1	2	+	74459437	74459562	74458831	74458919	74459642	74459745	59494	20,43,14	1,0,2	34,33,24	4,10,3	269	144	0.000300965	0.0254053	0.915,1.0,0.789	0.82,0.639,0.811	0.145	14.5	14.5
89118	ENSG00000185737	NRG3	10	+	82984782	82984854	82978949	82979120	82985097	82985605	89118	0,6,2	1,4,10	0,1,0	5,3,2	216	144	0.000563733	0.038498	0.0,0.5,0.118	0.0,0.182,0.0	0.145	14.5	14.5
18701	ENSG00000100209	HSCB	22	+	28744614	28744709	28743881	28743978	28751240	28751288	18701	50,37,33	0,8,5	53,98,46	0,2,0	239	144	1.80694e-05	0.00439014	1.0,0.736,0.799	1.0,0.967,1.0	-0.144	-14.4	14.4
93999	ENSG00000123636	BAZ2B	2	-	159448241	159448403	159446781	159446975	159453612	159453661	93999	17,27,21	1,6,0	32,33,8	0,0,0	306	144	0.000650018	0.0419016	0.889,0.679,1.0	1.0,1.0,1.0	-0.144	-14.4	14.4
11417	ENSG00000169762	TAPT1	4	-	16213767	16213882	16202538	16202580	16226258	16226541	11417	58,38,56	5,6,4	52,91,44	0,0,1	259	144	1.05253e-06	0.000722774	0.866,0.779,0.886	1.0,1.0,0.961	-0.143	-14.3	14.3
60220	ENSG00000144589	STK11IP	2	+	219614160	219614242	219613915	219613930	219614475	219614689	60220	34,40,32	0,2,0	26,50,38	10,3,1	226	144	0.000167454	0.0173209	1.0,0.927,1.0	0.624,0.914,0.96	0.143	14.3	14.3
114308	ENSG00000065559	MAP2K4	17	+	12054888	12054991	12020869	12021001	12095574	12095694	114308	28,43,28	2,6,3	43,53,28	0,1,0	247	144	2.25392e-05	0.00490242	0.891,0.807,0.845	1.0,0.969,1.0	-0.142	-14.2	14.2
108537	ENSG00000140543	DET1	15	-	88530622	88531473	88527598	88527786	88531612	88531715	108537	148109146	5,2,3	98,125,93	0,0,0	995	144	3.33732e-05	0.00630334	0.811,0.887,0.876	1.0,1.0,1.0	-0.142	-14.2	14.2
120730	ENSG00000165714	BORCS5	12	+	12361220	12361349	12357357	12357509	12435627	12435885	120730	34,31,66	0,2,0	29,59,31	3,5,5	273	144	4.50196e-05	0.00766557	1.0,0.891,1.0	0.836,0.862,0.766	0.142	14.2	14.2
4474	ENSG00000230613	HM13-AS1	20	-	31569071	31569198	31567706	31567948	31572798	31572923	4474	0,0,1	7,12,12	1,8,1	3,12,9	271	144	6.99997e-05	0.0100463	0.0,0.0,0.042	0.15,0.262,0.056	-0.142	-14.2	14.2
24419	ENSG00000130413	STK33	11	-	8443738	8443828	8440725	8440753	8452821	8452906	24419	0,0,0	8,6,4	2,8,0	12,10,8	234	144	9.57119e-05	0.0120413	0.0,0.0,0.0	0.093,0.33,0.0	-0.141	-14.1	14.1
95754	ENSG00000181392	SYNE4	19	-	36007124	36007268	36005332	36005437	36008216	36008367	95754	39,53,51	0,2,1	33,60,56	6,6,3	288	144	0.000299806	0.0253821	1.0,0.93,0.962	0.733,0.833,0.903	0.141	14.1	14.1
37557	ENSG00000128891	C15orf57	15	-	40553974	40554127	40531330	40532302	40557215	40557372	37557	72,67,105	0,5,2	66,57,64	4,13,6	297	144	0.000352661	0.0280116	1.0,0.867,0.962	0.889,0.68,0.838	0.141	14.1	14.1
17673	ENSG00000011677	GABRA3	X	-	152189729	152189941	152168227	152168563	152197632	152197785	17673	16,36,37	0,0,0	40,35,24	3,3,1	356	144	0.000461961	0.0339636	1.0,1.0,1.0	0.844,0.825,0.907	0.141	14.1	14.1
54072	ENSG00000127452	FBXL12	19	-	9814137	9814339	9811155	9811717	9818544	9818813	54072	16,25,20	20,26,28	11,7,4	24,25,20	346	144	0.000824704	0.0487604	0.25,0.286,0.229	0.16,0.104,0.077	0.141	14.1	14.1
79074	ENSG00000164181	ELOVL7	5	-	60784093	60784212	60771902	60772093	60787333	60787431	79074	10,10,5	24,31,22	0,0,2	35,28,39	263	144	8.22933e-09	2.5205e-05	0.186,0.15,0.111	0.0,0.0,0.027	0.14	14	14
39865	ENSG00000136169	SETDB2	13	+	49451552	49451909	49444758	49444857	49460106	49460232	39865	89,84,101	0,2,1	77114113	2,7,12	501	144	1.84057e-05	0.0044355	1.0,0.923,0.967	0.917,0.824,0.73	0.14	14	14
80727	ENSG00000103599	IQCH	15	+	67359846	67359885	67357344	67357421	67372110	67372662	80727	11,15,10	0,0,0	6,23,15	0,5,3	183	144	8.10369e-05	0.0109622	1.0,1.0,1.0	1.0,0.784,0.797	0.14	14	14
73443	ENSG00000111665	CDCA3	12	-	6848060	6848182	6844798	6846903	6849564	6849664	73443	28,23,42	0,0,0	14,41,18	0,5,3	266	144	0.000122786	0.0141182	1.0,1.0,1.0	1.0,0.816,0.765	0.14	14	14
78152	ENSG00000143748	NVL	1	-	224311799	224311857	224305033	224305166	224317693	224317793	78152	18,18,6	1,0,0	19,15,20	0,4,4	202	144	0.000423494	0.0317974	0.928,1.0,1.0	1.0,0.728,0.781	0.14	14	14
82412	ENSG00000171617	ENC1	5	-	74637564	74637701	74636473	74636498	74640306	74640728	82412	2,7,5	4,13,14	2,4,0	29,15,28	281	144	0.000604591	0.0401261	0.204,0.216,0.155	0.034,0.12,0.0	0.14	14	14
28064	ENSG00000185798	WDR53	3	-	196560995	196561491	196554176	196554807	196566876	196567307	28064	141,97,96	5,3,4	153190122	0,0,0	640	144	2.60913e-06	0.00130312	0.864,0.879,0.844	1.0,1.0,1.0	-0.138	-13.8	13.8
97862	ENSG00000122203	KIAA1191	5	-	176359480	176359567	176348249	176348356	176359810	176359918	97862	76,74,93	6,19,19	105159115	8,3,8	231	144	3.7034e-05	0.00668931	0.888,0.708,0.753	0.891,0.971,0.9	-0.138	-13.8	13.8
65089	ENSG00000182473	EXOC7	17	-	76090328	76090397	76089174	76089320	76091142	76091235	65089	82,82,95	6,2,2	75,78,53	11,7,14	213	144	5.30944e-05	0.00848039	0.902,0.965,0.97	0.822,0.883,0.719	0.138	13.8	13.8
109457	ENSG00000163281	GNPDA2	4	-	44722083	44722242	44710952	44711137	44726473	44726570	109457	50,44,38	1,7,5	26,81,40	0,0,2	303	144	5.50756e-05	0.00864468	0.96,0.749,0.783	1.0,1.0,0.905	-0.138	-13.8	13.8
20582	ENSG00000049283	EPN3	17	+	50536028	50536199	50532724	50532985	50536420	50536709	20582	0,0,2	14,9,4	7,4,7	7,19,13	315	144	8.05324e-05	0.0109108	0.0,0.0,0.186	0.314,0.088,0.198	-0.138	-13.8	13.8
71593	ENSG00000072062	PRKACA	19	-	14093732	14093792	14093042	14093237	14097360	14097483	71593	50,51,24	2,2,1	37,53,58	5,8,13	204	144	0.000107593	0.0128184	0.946,0.947,0.944	0.839,0.824,0.759	0.138	13.8	13.8
5024	ENSG00000106723	SPIN1	9	+	88416643	88416766	88415606	88415699	88418849	88418951	5024	10,8,19	0,1,0	18,16,18	3,5,0	267	144	0.00014515	0.0158598	1.0,0.812,1.0	0.764,0.633,1.0	0.138	13.8	13.8
50535	ENSG00000185324	CDK10	16	+	89689251	89689306	89686691	89686759	89690552	89690624	50535	1,0,0	4,3,2	0,9,1	5,11,3	199	144	0.000347689	0.0278154	0.153,0.0,0.0	0.0,0.372,0.194	-0.138	-13.8	13.8
101097	ENSG00000141258	SGSM2	17	+	2367270	2367405	2365502	2365666	2371261	2371415	101097	38,40,34	1,1,8	42,42,71	0,0,0	279	144	2.5892e-05	0.00532294	0.951,0.954,0.687	1.0,1.0,1.0	-0.136	-13.6	13.6
63018	ENSG00000189180	ZNF33A	10	+	38054377	38054479	38017290	38017386	38064087	38065088	63018	15,16,10	2,7,2	2,15,14	1,0,0	246	144	9.25004e-05	0.0118025	0.814,0.572,0.745	0.539,1.0,1.0	-0.136	-13.6	13.6
31302	ENSG00000196670	ZFP62	5	-	180860527	180860679	180850914	180851493	180861218	180861285	31302	34,33,47	36,50,56	11,36,23	51,68,68	296	144	0.000191446	0.0187571	0.315,0.243,0.29	0.095,0.205,0.141	0.136	13.6	13.6
107824	ENSG00000154640	BTG3	21	-	17601396	17601522	17598616	17598824	17604144	17604276	107824	0,0,3	14,16,16	3,5,5	7,16,13	270	144	0.000264162	0.0231986	0.0,0.0,0.091	0.186,0.143,0.17	-0.136	-13.6	13.6
33213	ENSG00000149761	NUDT22	11	+	64228826	64228995	64227641	64227666	64229477	64229539	33213	0,0,1	4,7,3	2,6,1	5,7,4	313	144	0.000315582	0.0262018	0.0,0.0,0.133	0.155,0.283,0.103	-0.136	-13.6	13.6
43097	ENSG00000223705	NSUN5P1	7	+	75415595	75415770	75415124	75415234	75415980	75416191	43097	38,53,41	0,1,0	26,48,30	2,3,3	319	144	0.000328131	0.0268603	1.0,0.96,1.0	0.854,0.878,0.819	0.136	13.6	13.6
12700	ENSG00000083290	ULK2	17	-	19841488	19841547	19838500	19838583	19843120	19843222	12700	12,12,30	0,4,4	18,19,31	0,1,0	203	144	0.000397595	0.0305487	1.0,0.68,0.842	1.0,0.931,1.0	-0.136	-13.6	13.6
47027	ENSG00000163701	IL17RE	3	+	9904031	9904151	9903396	9903412	9906363	9906461	47027	49,46,32	1,11,4	78,99,87	1,2,3	264	144	0.000406012	0.0310027	0.964,0.695,0.814	0.977,0.964,0.941	-0.136	-13.6	13.6
51123	ENSG00000168575	SLC20A2	8	-	42465806	42465917	42463004	42463090	42472101	42472654	51123	19,13,17	0,0,0	23,43,33	4,2,2	255	144	0.000474474	0.0344735	1.0,1.0,1.0	0.765,0.924,0.903	0.136	13.6	13.6
83493	ENSG00000278619	MRM1	17	+	36607883	36608018	36607669	36607802	36608242	36608971	83493	31,23,20	0,0,0	31,38,38	11,0,0	279	144	0.000608558	0.0402793	1.0,1.0,1.0	0.593,1.0,1.0	0.136	13.6	13.6
27970	ENSG00000175455	CCDC14	3	-	123956739	123956795	123956354	123956427	123961143	123961378	27970	37,30,26	6,4,7	29,94,63	2,0,6	200	144	0.000753969	0.0458525	0.816,0.844,0.728	0.913,1.0,0.883	-0.136	-13.6	13.6
22107	ENSG00000137210	TMEM14B	6	+	10749201	10749268	10747758	10747881	10770076	10770204	22107	31,32,30	0,7,4	34,22,25	0,0,0	211	144	1.90513e-05	0.00453285	1.0,0.757,0.837	1.0,1.0,1.0	-0.135	-13.5	13.5
92125	ENSG00000138688	KIAA1109	4	+	122278356	122278491	122274342	122274436	122279774	122279981	92125	2,2,6	9,10,10	0,1,0	26,18,18	279	144	3.99283e-05	0.00702546	0.103,0.094,0.236	0.0,0.028,0.0	0.135	13.5	13.5
37561	ENSG00000128891	C15orf57	15	-	40553594	40554127	40531330	40532302	40557215	40557372	37561	159133188	0,5,2	133155116	4,13,6	677	144	0.000485927	0.0348953	1.0,0.85,0.952	0.876,0.717,0.804	0.135	13.5	13.5
74595	ENSG00000127419	TMEM175	4	+	948115	948615	947708	947892	950420	950518	74595	96,68,57	0,0,0	58,80,88	7,1,0	644	144	0.000524611	0.0368755	1.0,1.0,1.0	0.649,0.947,1.0	0.135	13.5	13.5
86877	ENSG00000132478	UNK	17	+	75808947	75809039	75784861	75784984	75809759	75809930	86877	8,6,8	29,40,12	4,2,0	27,39,22	236	144	0.000598747	0.0400318	0.144,0.084,0.289	0.083,0.03,0.0	0.135	13.5	13.5
102896	ENSG00000105793	GTPBP10	7	+	90355088	90355230	90354457	90354549	90372154	90372228	102896	112101120	1,6,1	115120107	10,11,17	286	144	4.14441e-06	0.0017013	0.983,0.894,0.984	0.853,0.846,0.76	0.134	13.4	13.4
54970	ENSG00000258830	RP11-123K3.4	12	-	57269037	57269082	57268302	57268457	57269322	57269449	54970	45,24,19	4,4,3	24,39,37	1,0,0	189	144	4.51167e-05	0.00766557	0.896,0.821,0.828	0.948,1.0,1.0	-0.134	-13.4	13.4
93031	ENSG00000198925	ATG9A	2	-	219228433	219228485	219227921	219228053	219229009	219229340	93031	48,52,29	0,4,0	41,68,60	7,9,8	196	144	7.83572e-05	0.0107169	1.0,0.905,1.0	0.811,0.847,0.846	0.134	13.4	13.4
42892	ENSG00000105662	CRTC1	19	+	18774899	18774986	18765403	18765528	18775640	18775821	42892	26,27,18	2,4,2	16,30,14	0,1,0	231	144	0.000586297	0.0394932	0.89,0.808,0.849	1.0,0.949,1.0	-0.134	-13.4	13.4
18264	ENSG00000128245	YWHAH	22	+	31950285	31950422	31947463	31947485	31956138	31957603	18264	1,0,1	0,1,2	4,0,3	0,1,1	281	144	0.000836321	0.0492087	1.0,0.0,0.204	1.0,0.0,0.606	-0.134	-13.4	13.4
33580	ENSG00000179588	ZFPM1	16	+	88514386	88514520	88489030	88489153	88526813	88526916	33580	45,42,51	2,0,0	76,37,51	8,5,3	278	144	2.30569e-05	0.00495647	0.921,1.0,1.0	0.831,0.793,0.898	0.133	13.3	13.3
105007	ENSG00000168802	CHTF8	16	-	69121052	69121170	69118009	69120649	69121435	69121493	105007	188195129	92,140,72	128434352	48133118	262	144	2.46425e-05	0.00517363	0.529,0.434,0.496	0.594,0.642,0.621	-0.133	-13.3	13.3
27843	ENSG00000162430	SEPN1	1	+	25801122	25801160	25800192	25800413	25805141	25805275	27843	18,29,18	0,5,4	20,35,33	0,0,0	182	144	5.02273e-05	0.00820946	1.0,0.821,0.781	1.0,1.0,1.0	-0.133	-13.3	13.3
60225	ENSG00000112981	NME5	5	-	138118817	138118936	138115171	138115764	138128478	138128579	60225	42,39,58	4,3,9	59,50,27	2,1,0	263	144	0.000130396	0.0146859	0.852,0.877,0.779	0.942,0.965,1.0	-0.133	-13.3	13.3
24481	ENSG00000127914	AKAP9	7	+	92031511	92031685	92029894	92029991	92038418	92038772	24481	32,28,47	2,0,0	32,43,28	1,3,6	318	144	0.000447228	0.0332013	0.879,1.0,1.0	0.935,0.866,0.679	0.133	13.3	13.3
53052	ENSG00000147202	DIAPH2	X	+	96763099	96763120	96758153	96758258	96881578	96881718	53052	21,28,39	0,1,0	29,25,20	3,1,7	165	144	4.67556e-05	0.00783631	1.0,0.961,1.0	0.894,0.956,0.714	0.132	13.2	13.2
60107	ENSG00000089820	ARHGAP4	X	-	153910170	153910404	153910011	153910085	153910505	153910611	60107	45,48,43	9,1,0	28,49,45	0,0,0	378	144	7.58641e-05	0.0105472	0.656,0.948,1.0	1.0,1.0,1.0	-0.132	-13.2	13.2
10007	ENSG00000276291	FRG1HP	9	+	40993252	40993434	40992248	40992479	40994632	40994699	10007	42,41,65	2,0,1	59,64,37	8,3,4	326	144	0.000281059	0.0243204	0.903,1.0,0.966	0.765,0.904,0.803	0.132	13.2	13.2
95168	ENSG00000141542	RAB40B	17	-	82658490	82658562	82657910	82658134	82659579	82659657	95168	23,25,31	2,4,2	28,28,29	0,0,0	216	144	0.000316738	0.0262537	0.885,0.806,0.912	1.0,1.0,1.0	-0.132	-13.2	13.2
95568	ENSG00000158863	FAM160B2	8	+	22093741	22093818	22089207	22089298	22094439	22094518	95568	4,3,4	28,17,6	2,0,1	18,48,23	221	144	0.00048165	0.0347143	0.085,0.103,0.303	0.068,0.0,0.028	0.132	13.2	13.2
98789	ENSG00000180879	SSR4	X	+	153795662	153795804	153794673	153794754	153795927	153796138	98789	76,77,74	1,0,2	57,70,75	5,9,5	286	144	4.83384e-06	0.00183985	0.975,1.0,0.949	0.852,0.797,0.883	0.131	13.1	13.1
116565	ENSG00000143469	SYT14	1	+	210159420	210159477	210155720	210155910	210160728	210162223	116565	0,0,0	27,26,29	0,1,10	16,18,13	201	144	0.000133263	0.0149062	0.0,0.0,0.0	0.0,0.038,0.355	-0.131	-13.1	13.1
108196	ENSG00000065970	FOXJ2	12	+	8034066	8034177	8033359	8033833	8039818	8040165	108196	12,5,9	27,32,16	2,6,1	30,38,42	255	144	0.000149315	0.0160699	0.201,0.081,0.241	0.036,0.082,0.013	0.131	13.1	13.1
963	ENSG00000214719	AC005562.1	17	+	30587673	30587795	30576507	30576661	30607551	30607665	963	0,0,0	16,8,13	8,2,0	8,24,15	266	144	0.0006621	0.0422092	0.0,0.0,0.0	0.351,0.043,0.0	-0.131	-13.1	13.1
66256	ENSG00000140488	CELF6	15	-	72289938	72290018	72289626	72289770	72290126	72290255	66256	28,35,22	2,0,0	17,39,21	6,4,0	224	144	0.000703391	0.0438003	0.9,1.0,1.0	0.646,0.862,1.0	0.131	13.1	13.1
13847	ENSG00000067113	PLPP1	5	-	55475298	55475450	55467868	55468149	55534571	55535050	13847	119,97,130	1,1,1	101115117	18,4,7	296	144	1.18925e-07	0.000170434	0.983,0.979,0.984	0.732,0.933,0.89	0.13	13	13
2303	ENSG00000126107	HECTD3	1	-	45008603	45008701	45008239	45008321	45009143	45009226	2303	30,28,27	0,0,0	32,39,46	4,4,2	242	144	6.76849e-05	0.00979944	1.0,1.0,1.0	0.826,0.853,0.932	0.13	13	13
35507	ENSG00000109184	DCUN1D4	4	+	51863679	51863709	51863436	51863507	51874270	51874385	35507	14,9,15	6,0,4	10,18,12	2,0,0	174	144	0.000592181	0.0397002	0.659,1.0,0.756	0.805,1.0,1.0	-0.13	-13	13
21814	ENSG00000214357	NEURL1B	5	+	172669784	172670330	172641265	172641437	172683418	172684138	21814	211196129	3,3,0	132160109	10,4,4	690	144	0.00066308	0.0422092	0.936,0.932,1.0	0.734,0.893,0.85	0.13	13	13
74018	ENSG00000114107	CEP70	3	-	138572858	138572984	138571265	138571356	138591853	138591956	74018	61,73,80	2,1,1	64,87,74	5,14,6	270	144	8.74627e-06	0.00262083	0.942,0.975,0.977	0.872,0.768,0.868	0.129	12.9	12.9
107074	ENSG00000196547	MAN2A2	15	+	90913272	90913374	90912876	90912991	90913613	90913755	107074	25,23,22	6,3,0	18,35,38	1,0,0	246	144	0.000118303	0.0138115	0.709,0.818,1.0	0.913,1.0,1.0	-0.129	-12.9	12.9
120322	ENSG00000089123	TASP1	20	-	13623445	13623514	13587249	13587370	13625184	13625252	120322	20,27,34	6,0,2	44,66,16	0,0,0	213	144	0.000584354	0.039416	0.693,1.0,0.92	1.0,1.0,1.0	-0.129	-12.9	12.9
27021	ENSG00000154114	TBCEL	11	+	121055051	121055308	121047527	121047667	121058344	121058471	27021	80,79,94	2,0,0	80,84,97	9,2,6	401	144	7.95389e-06	0.00247334	0.935,1.0,1.0	0.761,0.938,0.853	0.128	12.8	12.8
75326	ENSG00000259153	RP6-65G23.3	14	+	70814226	70814359	70810204	70810291	70815110	70815391	75326	4,5,1	10,9,13	0,0,1	18,8,10	277	144	0.000133736	0.0149232	0.172,0.224,0.038	0.0,0.0,0.049	0.128	12.8	12.8
58821	ENSG00000138399	FASTKD1	2	-	169569183	169569252	169563224	169563350	169571652	169572171	58821	29,58,43	2,7,13	57,37,25	1,1,2	213	144	0.000177746	0.0179718	0.907,0.849,0.691	0.975,0.962,0.894	-0.128	-12.8	12.8
116336	ENSG00000156650	KAT6B	10	+	74985079	74985241	74981786	74981928	74989018	74989112	116336	37,32,72	0,0,0	73,44,35	1,2,6	306	144	0.000182904	0.0182507	1.0,1.0,1.0	0.972,0.912,0.733	0.128	12.8	12.8
65107	ENSG00000182473	EXOC7	17	-	76091142	76091272	76089174	76089320	76094413	76094558	65107	6,1,1	28,36,19	11,6,12	16,30,32	274	144	0.000309756	0.025892	0.101,0.014,0.027	0.265,0.095,0.165	-0.128	-12.8	12.8
68587	ENSG00000161996	WDR90	16	+	663324	663553	662672	662844	665678	665801	68587	26,34,16	31,35,18	15,26,12	32,59,46	373	144	0.000337349	0.0272762	0.245,0.273,0.255	0.153,0.145,0.091	0.128	12.8	12.8
104735	ENSG00000136048	DRAM1	12	+	101920108	101920201	101914173	101914232	101921215	101923623	104735	7,21,16	0,5,2	28,25,22	0,0,1	237	144	0.000557355	0.0383252	1.0,0.718,0.829	1.0,1.0,0.93	-0.128	-12.8	12.8
46467	ENSG00000126746	ZNF384	12	-	6689097	6689250	6688166	6688226	6689367	6689510	46467	48,28,25	61,43,34	22,20,23	53,91,72	297	144	1.90806e-05	0.00453285	0.276,0.24,0.263	0.168,0.096,0.134	0.127	12.7	12.7
63027	ENSG00000189180	ZNF33A	10	+	38054374	38054479	38017290	38017386	38064087	38065088	63027	30,31,37	2,7,2	18,46,28	1,0,0	249	144	5.4185e-05	0.00858668	0.897,0.719,0.915	0.912,1.0,1.0	-0.127	-12.7	12.7
71557	ENSG00000141499	WRAP53	17	+	7702992	7703122	7701656	7702846	7703242	7703374	71557	17,46,26	0,6,4	11,39,40	0,0,1	274	144	7.23699e-05	0.0102326	1.0,0.801,0.774	1.0,1.0,0.955	-0.127	-12.7	12.7
27165	ENSG00000164078	MST1R	3	-	49889923	49890060	49887004	49887562	49890484	49890650	27165	9,31,26	1,0,0	28,28,23	2,1,7	281	144	0.000102046	0.0124578	0.822,1.0,1.0	0.878,0.935,0.627	0.127	12.7	12.7
60731	ENSG00000102606	ARHGEF7	13	+	111280271	111280368	111277586	111277673	111280537	111280677	60731	20,36,24	3,8,0	45,33,37	0,2,0	241	144	0.000144356	0.015808	0.799,0.729,1.0	1.0,0.908,1.0	-0.127	-12.7	12.7
105774	ENSG00000146281	PM20D2	6	+	89154747	89154902	89153042	89153185	89158324	89158460	105774	172177185	0,4,0	82,59,54	3,3,9	299	144	2.21586e-06	0.00115934	1.0,0.955,1.0	0.929,0.905,0.743	0.126	12.6	12.6
25754	ENSG00000070371	CLTCL1	22	-	19187980	19188091	19183389	19183611	19191303	19191435	25754	76,58,52	3,8,5	74,51,63	0,0,1	255	144	2.28643e-06	0.00118997	0.935,0.804,0.855	1.0,1.0,0.973	-0.126	-12.6	12.6
38695	ENSG00000153310	FAM49B	8	-	129896748	129896854	129871374	129871496	129903311	129903350	38695	0,0,0	6,8,9	2,10,0	9,16,14	250	144	5.48153e-05	0.00863122	0.0,0.0,0.0	0.113,0.265,0.0	-0.126	-12.6	12.6
83570	ENSG00000172661	FAM21C	10	+	45769498	45769618	45765678	45765810	45773255	45773358	83570	27,40,38	1,3,5	39,51,34	0,0,0	264	144	7.99632e-05	0.01089	0.936,0.879,0.806	1.0,1.0,1.0	-0.126	-12.6	12.6
118429	ENSG00000041982	TNC	9	-	115057152	115057425	115046409	115046682	115073602	115073866	118429	134156165	4,5,1	126,125,79	6,17,5	417	144	0.000172132	0.0176936	0.92,0.915,0.983	0.879,0.717,0.845	0.126	12.6	12.6
71594	ENSG00000072062	PRKACA	19	-	14093627	14093732	14091696	14093237	14097360	14097401	71594	54,60,54	2,2,1	51,96,67	5,8,13	249	144	0.000212396	0.0201118	0.94,0.946,0.969	0.855,0.874,0.749	0.126	12.6	12.6
118512	ENSG00000162086	ZNF75A	16	+	3313048	3313175	3312676	3312768	3317189	3318852	118512	34,35,37	1,0,0	35,29,26	0,3,5	271	144	0.000561782	0.0384176	0.948,1.0,1.0	1.0,0.837,0.734	0.126	12.6	12.6
83530	ENSG00000104365	IKBKB	8	+	42293442	42293512	42272082	42272205	42305186	42305275	83530	12,12,26	0,1,0	15,23,23	4,0,4	214	144	0.00068258	0.0429917	1.0,0.89,1.0	0.716,1.0,0.795	0.126	12.6	12.6
15730	ENSG00000171241	SHCBP1	16	-	46604227	46604461	46603593	46604143	46608296	46608389	15730	133103109	11,3,9	119158139	0,2,1	378	144	2.39298e-07	0.000281702	0.822,0.929,0.822	1.0,0.968,0.981	-0.125	-12.5	12.5
27018	ENSG00000166831	RBPMS2	15	-	64741382	64741604	64741172	64741242	64748418	64748567	27018	0,0,0	26,23,9	6,5,6	16,14,17	366	144	4.19659e-07	0.000399019	0.0,0.0,0.0	0.129,0.123,0.122	-0.125	-12.5	12.5
105012	ENSG00000168802	CHTF8	16	-	69120960	69121170	69119810	69120649	69121435	69121492	105012	87,89,62	92,140,72	58220181	48133118	354	144	3.81743e-06	0.00161319	0.278,0.205,0.259	0.33,0.402,0.384	-0.125	-12.5	12.5
105019	ENSG00000168802	CHTF8	16	-	69121052	69121184	69119810	69120649	69121435	69121493	105019	104,96,70	92,140,72	69225184	48133118	276	144	0.000158795	0.016687	0.371,0.263,0.337	0.429,0.469,0.449	-0.125	-12.5	12.5
7754	ENSG00000186364	NUDT17	1	+	145846012	145846196	145845628	145845832	145847249	145847348	7754	32,34,38	0,0,10	33,72,39	0,0,0	328	144	0.000312559	0.0260382	1.0,1.0,0.625	1.0,1.0,1.0	-0.125	-12.5	12.5
38621	ENSG00000147121	KRBOX4	X	+	46472024	46472143	46471141	46471185	46472749	46473669	38621	0,2,0	11,8,14	4,4,1	8,8,8	263	144	0.000846778	0.049488	0.0,0.12,0.0	0.215,0.215,0.064	-0.125	-12.5	12.5
91957	ENSG00000160785	SLC25A44	1	+	156207890	156208013	156200389	156200472	156210239	156212795	91957	48,51,25	0,0,0	36,73,42	2,3,6	267	144	2.64917e-05	0.00540008	1.0,1.0,1.0	0.907,0.929,0.791	0.124	12.4	12.4
97812	ENSG00000125458	NT5C	17	-	75131044	75131098	75130752	75130867	75131180	75131258	97812	48,59,58	2,1,2	56,58,46	2,13,9	198	144	0.000109011	0.0129717	0.946,0.977,0.955	0.953,0.764,0.788	0.124	12.4	12.4
70034	ENSG00000081803	CADPS2	7	-	122480851	122480860	122474380	122474517	122490080	122490281	70034	20,44,45	1,15,8	32,68,41	1,5,0	153	144	0.000113705	0.0134333	0.95,0.734,0.841	0.968,0.928,1.0	-0.124	-12.4	12.4
39625	ENSG00000103168	TAF1C	16	-	84183696	84183778	84183409	84183507	84186900	84187020	39625	23,20,23	1,0,0	29,35,13	6,2,1	226	144	0.000202971	0.019467	0.936,1.0,1.0	0.755,0.918,0.892	0.124	12.4	12.4
91949	ENSG00000160785	SLC25A44	1	+	156207861	156208013	156199834	156200472	156210239	156212795	91949	59,58,24	0,0,0	42,79,47	2,3,6	296	144	2.54023e-05	0.00528821	1.0,1.0,1.0	0.911,0.928,0.792	0.123	12.3	12.3
14696	ENSG00000113615	SEC24A	5	+	134666822	134666996	134661118	134661586	134671808	134671886	14696	38,60,68	0,15,2	44,60,35	1,0,0	318	144	4.73852e-05	0.00790166	1.0,0.644,0.939	0.952,1.0,1.0	-0.123	-12.3	12.3
25039	ENSG00000115234	SNX17	2	+	27372598	27372740	27371268	27371343	27373246	27373311	25039	172152139	10,6,9	128179145	21,25,18	286	144	5.1814e-05	0.00836167	0.896,0.927,0.886	0.754,0.783,0.802	0.123	12.3	12.3
89174	ENSG00000112210	RAB23	6	-	57210225	57210445	57196449	57196606	57221725	57222314	89174	48,53,48	10,2,1	41,44,29	1,1,0	364	144	0.000361763	0.0286122	0.655,0.913,0.95	0.942,0.946,1.0	-0.123	-12.3	12.3
12252	ENSG00000186575	NF2	22	+	29639089	29639331	29636750	29636876	29642201	29642285	12252	40,42,42	0,1,0	31,56,31	0,3,5	386	144	0.000507497	0.0360258	1.0,0.94,1.0	1.0,0.874,0.698	0.123	12.3	12.3
84358	ENSG00000129197	RPAIN	17	+	5425975	5426136	5422768	5422829	5426235	5426299	84358	0,0,0	11,12,11	0,1,11	2,7,12	305	144	1.60516e-05	0.00400159	0.0,0.0,0.0	0.0,0.063,0.302	-0.122	-12.2	12.2
48088	ENSG00000126070	AGO3	1	+	36005718	36005858	36004340	36004475	36008689	36008777	48088	0,1,3	14,18,13	3,18,8	22,23,23	284	144	0.000204974	0.0195427	0.0,0.027,0.105	0.065,0.284,0.15	-0.122	-12.2	12.2
39754	ENSG00000136052	SLC41A2	12	-	104931631	104931791	104928299	104928694	104958087	104958288	39754	0,1,2	20,18,9	0,11,5	21,11,12	304	144	0.000392593	0.0303057	0.0,0.026,0.095	0.0,0.321,0.165	-0.122	-12.2	12.2
83982	ENSG00000257103	LSM14A	19	+	34226407	34226464	34221506	34221738	34227364	34229288	83982	100,88,131	174137148	78,97,71	187285197	201	144	7.52414e-06	0.00237768	0.292,0.315,0.388	0.23,0.196,0.205	0.121	12.1	12.1
69639	ENSG00000139697	SBNO1	12	-	123348034	123348133	123345257	123345567	123350309	123350441	69639	56,50,61	6,2,9	45,93,59	0,3,0	243	144	1.84355e-05	0.0044355	0.847,0.937,0.801	1.0,0.948,1.0	-0.121	-12.1	12.1
58621	ENSG00000163617	CCDC191	3	-	114006323	114006441	114005507	114005962	114010771	114011021	58621	8,4,0	12,21,16	0,0,0	16,21,16	262	144	3.49717e-05	0.00651258	0.268,0.095,0.0	0.0,0.0,0.0	0.121	12.1	12.1
87639	ENSG00000166783	KIAA0430	16	-	15625371	15625797	15625015	15625173	15630331	15630504	87639	93,82,99	6,4,2	146,128,95	0,0,2	570	144	3.86667e-05	0.0068769	0.797,0.838,0.926	1.0,1.0,0.923	-0.121	-12.1	12.1
32932	ENSG00000181396	OGFOD3	17	-	82415405	82415627	82411454	82411530	82418411	82418637	32932	40,26,50	0,0,0	37,85,65	5,4,0	366	144	0.000253433	0.0226389	1.0,1.0,1.0	0.744,0.893,1.0	0.121	12.1	12.1
17870	ENSG00000178971	CTC1	17	-	8231275	8231469	8230562	8230651	8231725	8231815	17870	40,67,60	0,4,8	54,85,33	0,0,0	338	144	8.37342e-06	0.00257034	1.0,0.877,0.762	1.0,1.0,1.0	-0.12	-12	12
67208	ENSG00000138668	HNRNPD	4	-	82371527	82371584	82359470	82359639	82373445	82373737	67208	300278121	58,34,10	205451344	37160101	201	144	0.000122569	0.0141097	0.787,0.854,0.897	0.799,0.669,0.709	0.12	12	12
56775	ENSG00000107331	ABCA2	9	-	137023833	137023840	137022940	137023052	137024142	137024236	56775	0,0,0	9,19,16	9,1,0	18,25,11	151	144	0.00014101	0.0155103	0.0,0.0,0.0	0.323,0.037,0.0	-0.12	-12	12
71175	ENSG00000118690	ARMC2	6	+	108858198	108858271	108854224	108854485	108868823	108868995	71175	15,20,19	1,0,0	24,18,4	4,4,0	217	144	0.000198715	0.0192269	0.909,1.0,1.0	0.799,0.749,1.0	0.12	12	12
54393	ENSG00000100372	SLC25A17	22	-	40799022	40799083	40779008	40779125	40819194	40819332	54393	32,34,31	6,9,0	30,36,45	3,0,0	205	144	0.00026014	0.0230089	0.789,0.726,1.0	0.875,1.0,1.0	-0.12	-12	12
92433	ENSG00000112759	SLC29A1	6	+	44221585	44221685	44219655	44219782	44227262	44227342	92433	4,3,8	52,33,10	0,2,2	36,56,33	244	144	0.000442438	0.0328951	0.043,0.051,0.321	0.0,0.021,0.035	0.12	12	12
110784	ENSG00000131323	TRAF3	14	+	102830333	102830472	102777556	102777675	102870184	102870446	110784	64,44,54	5,7,1	38,49,31	1,0,0	283	144	4.66971e-05	0.00783631	0.867,0.762,0.965	0.951,1.0,1.0	-0.119	-11.9	11.9
77667	ENSG00000136527	TRA2B	3	-	185919436	185919481	185918364	185918438	185921103	185921187	77667	95,74,19	2,5,6	28,86,96	1,0,0	189	144	6.67063e-05	0.00979944	0.973,0.919,0.707	0.955,1.0,1.0	-0.119	-11.9	11.9
71550	ENSG00000141499	WRAP53	17	+	7702992	7703120	7701656	7702846	7703242	7703374	71550	28,48,29	0,6,4	22,46,44	0,0,1	272	144	8.79718e-05	0.0113714	1.0,0.809,0.793	1.0,1.0,0.959	-0.119	-11.9	11.9
57634	ENSG00000105792	CFAP69	7	+	90287501	90287749	90286280	90286399	90288233	90288352	57634	2,6,2	9,6,11	1,0,0	7,5,10	392	144	0.000401373	0.0307434	0.075,0.269,0.063	0.05,0.0,0.0	0.119	11.9	11.9
69701	ENSG00000268119	CTD-2561J22.5	19	-	21456460	21456588	21454382	21454472	21463743	21463897	69701	81,63,84	0,0,0	76,75,63	2,10,4	272	144	6.20954e-07	0.000501954	1.0,1.0,1.0	0.953,0.799,0.893	0.118	11.8	11.8
91985	ENSG00000108375	RNF43	17	-	58415325	58415507	58370910	58371033	58417016	58417085	91985	247193177	7,6,7	253247207	27,32,15	326	144	1.43261e-06	0.000889074	0.94,0.934,0.918	0.805,0.773,0.859	0.118	11.8	11.8
78922	ENSG00000105483	CARD8	19	-	48230437	48230697	48221729	48221855	48231659	48231810	78922	61,59,67	9,1,1	67,114,73	0,1,0	404	144	5.28758e-05	0.00848039	0.707,0.955,0.96	1.0,0.976,1.0	-0.118	-11.8	11.8
65488	ENSG00000147010	SH3KBP1	X	-	19836150	19836282	19746317	19746441	19887306	19887459	65488	27,43,31	0,0,1	36,51,39	9,0,2	276	144	0.000201304	0.0193708	1.0,1.0,0.942	0.676,1.0,0.911	0.118	11.8	11.8
35998	ENSG00000131437	KIF3A	5	-	132700215	132700284	132699170	132699295	132700646	132700700	35998	34,50,65	3,0,2	27,47,62	0,16,9	213	144	0.000516561	0.0364337	0.885,1.0,0.956	1.0,0.665,0.823	0.118	11.8	11.8
47756	ENSG00000121310	ECHDC2	1	-	52912753	52912942	52911722	52911790	52913894	52914095	47756	12,6,5	60,38,49	11,27,26	59,64,25	333	144	0.000663327	0.0422092	0.08,0.064,0.042	0.075,0.154,0.31	-0.118	-11.8	11.8
77883	ENSG00000112234	FBXL4	6	-	98917373	98917570	98905425	98905670	98926476	98927060	77883	134164157	7,8,7	150129122	19,9,21	341	144	0.000779447	0.0470905	0.89,0.896,0.905	0.769,0.858,0.71	0.118	11.8	11.8
34165	ENSG00000185728	YTHDF3	8	+	63175336	63175416	63169386	63169411	63186146	63187745	34165	59,69,72	0,0,0	65,63,52	4,4,7	224	144	1.04421e-06	0.000722072	1.0,1.0,1.0	0.913,0.91,0.827	0.117	11.7	11.7
6501	ENSG00000169180	XPO6	16	-	28180940	28181031	28175897	28176095	28211365	28211869	6501	66,56,53	3,5,6	51,94,52	0,0,0	235	144	2.38778e-06	0.00121709	0.931,0.873,0.844	1.0,1.0,1.0	-0.117	-11.7	11.7
33712	ENSG00000099219	ERMP1	9	-	5805610	5805785	5801175	5801328	5810010	5810231	33712	63,56,76	0,0,1	90,58,65	11,4,1	319	144	4.58518e-06	0.00180639	1.0,1.0,0.972	0.787,0.867,0.967	0.117	11.7	11.7
98779	ENSG00000180879	SSR4	X	+	153795662	153795856	153794673	153794754	153795927	153796126	98779	105,101,89	1,0,2	82,91,95	5,9,5	338	144	5.57175e-06	0.0020035	0.978,1.0,0.95	0.875,0.812,0.89	0.117	11.7	11.7
25731	ENSG00000170871	KIAA0232	4	+	6824184	6824684	6782641	6782841	6842066	6842204	25731	112,124,82	12,4,0	91,111,82	0,0,2	644	144	9.36088e-05	0.0118683	0.676,0.874,1.0	1.0,1.0,0.902	-0.117	-11.7	11.7
37801	ENSG00000213742	ZNF337-AS1	20	+	25639728	25639850	25634728	25634827	25645530	25645648	37801	0,1,1	9,29,26	6,4,3	11,20,24	266	144	0.000105914	0.0126642	0.0,0.018,0.02	0.228,0.098,0.063	-0.117	-11.7	11.7
6202	ENSG00000137343	ATAT1	6	+	30645894	30645974	30642767	30643011	30646066	30646109	6202	4,12,7	0,1,0	5,16,18	0,2,5	224	144	0.000275911	0.023996	1.0,0.885,1.0	1.0,0.837,0.698	0.117	11.7	11.7
18839	ENSG00000177054	ZDHHC13	11	+	19142982	19143123	19117183	19117276	19146180	19146303	18839	21,45,45	0,1,1	32,40,49	4,5,1	285	144	0.000656101	0.0420312	1.0,0.958,0.958	0.802,0.802,0.961	0.117	11.7	11.7
110872	ENSG00000067369	TP53BP1	15	-	43493036	43493257	43492283	43492468	43510369	43510614	110872	28,31,34	1,0,0	23,61,35	1,3,4	365	144	0.00080235	0.0478819	0.917,1.0,1.0	0.901,0.889,0.775	0.117	11.7	11.7
91966	ENSG00000108375	RNF43	17	-	58415325	58415962	58370910	58371033	58417016	58417352	91966	697572634	7,6,7	722670523	27,32,15	781	144	3.97974e-08	9.36993e-05	0.948,0.946,0.944	0.831,0.794,0.865	0.116	11.6	11.6
74336	ENSG00000122435	TRMT13	1	+	100148092	100148326	100144068	100144143	100148624	100150497	74336	82,98,58	9,4,2	54,112,79	0,1,1	378	144	2.07031e-05	0.00469809	0.776,0.903,0.917	1.0,0.977,0.968	-0.116	-11.6	11.6
17642	ENSG00000030110	BAK1	6	-	33574372	33574541	33574033	33574214	33575297	33575441	17642	2,2,0	19,17,31	2,8,9	12,24,13	313	144	4.27718e-05	0.00734286	0.046,0.051,0.0	0.071,0.133,0.242	-0.116	-11.6	11.6
96125	ENSG00000136848	DAB2IP	9	+	121699324	121699458	121678677	121678781	121757012	121757166	96125	28,17,7	6,2,0	19,21,13	0,0,1	278	144	9.53659e-05	0.0120131	0.707,0.815,1.0	1.0,1.0,0.871	-0.116	-11.6	11.6
110759	ENSG00000158373	HIST1H2BD	6	+	26163797	26163918	26158145	26158559	26170974	26171349	110759	0,0,0	12,7,6	0,8,2	10,13,10	265	144	9.74128e-05	0.0121432	0.0,0.0,0.0	0.0,0.251,0.098	-0.116	-11.6	11.6
74356	ENSG00000122591	FAM126A	7	-	22976692	22976808	22976209	22976305	22977340	22977421	74356	58,74,85	0,4,1	64,85,65	6,5,10	260	144	0.000241124	0.0218348	1.0,0.911,0.979	0.855,0.904,0.783	0.116	11.6	11.6
91981	ENSG00000108375	RNF43	17	-	58415325	58415511	58370910	58371033	58417016	58417085	91981	251200179	7,6,7	263252220	27,32,15	330	144	2.19783e-06	0.00115934	0.94,0.936,0.918	0.81,0.775,0.865	0.115	11.5	11.5
34727	ENSG00000108509	CAMTA2	17	-	4973584	4973691	4973174	4973253	4974384	4974500	34727	60,63,65	0,0,4	69,83,64	6,1,15	251	144	0.000316272	0.026237	1.0,1.0,0.903	0.868,0.979,0.71	0.115	11.5	11.5
4576	ENSG00000167508	MVD	16	-	88660519	88660637	88658649	88658720	88662711	88662907	4576	28,34,15	6,2,0	24,55,37	0,1,0	262	144	0.000378603	0.0295954	0.719,0.903,1.0	1.0,0.968,1.0	-0.115	-11.5	11.5
28449	ENSG00000011114	BTBD7	14	-	93253646	93253790	93251462	93251652	93257194	93257355	28449	64,44,39	0,0,2	41,46,26	2,3,4	288	144	0.000826073	0.048797	1.0,1.0,0.907	0.911,0.885,0.765	0.115	11.5	11.5
92916	ENSG00000143390	RFX5	1	-	151344761	151344847	151344416	151344536	151345105	151345177	92916	49,54,42	0,0,0	35,52,30	10,1,0	230	144	7.63497e-05	0.0105472	1.0,1.0,1.0	0.687,0.97,1.0	0.114	11.4	11.4
113454	ENSG00000109046	WSB1	17	+	27301880	27301956	27294113	27294435	27303366	27303635	113454	74,69,55	3,0,1	60,61,47	5,3,10	220	144	0.000117216	0.0137333	0.942,1.0,0.973	0.887,0.93,0.755	0.114	11.4	11.4
39631	ENSG00000103168	TAF1C	16	-	84184850	84185060	84183409	84183507	84186900	84187020	39631	43,14,34	1,0,0	42,60,39	6,2,1	354	144	0.000367805	0.0289804	0.946,1.0,1.0	0.74,0.924,0.941	0.114	11.4	11.4
108350	ENSG00000172765	TMCC1	3	-	129838897	129839060	129832773	129832826	129880308	129880559	108350	0,1,12	14,5,12	0,2,0	8,14,15	307	144	0.000493218	0.0352398	0.0,0.086,0.319	0.0,0.063,0.0	0.114	11.4	11.4
11962	ENSG00000105865	DUS4L	7	+	107571144	107571266	107567049	107567186	107575187	107575310	11962	66,72,88	1,1,0	69,63,64	4,8,4	266	144	6.08529e-06	0.00210807	0.973,0.975,1.0	0.903,0.81,0.896	0.113	11.3	11.3
51276	ENSG00000151247	EIF4E	4	-	98909677	98909959	98901875	98901982	98929094	98929125	51276	8,2,4	34,43,32	17,12,18	35,39,20	426	144	1.54989e-05	0.00390971	0.074,0.015,0.041	0.141,0.094,0.233	-0.113	-11.3	11.3
1094	ENSG00000103995	CEP152	15	-	48748442	48748610	48744895	48744992	48752348	48752469	1094	64,47,60	3,3,7	49,52,43	0,2,0	312	144	0.000140016	0.0154354	0.908,0.879,0.798	1.0,0.923,1.0	-0.113	-11.3	11.3
55424	ENSG00000135439	AGAP2	12	-	57735368	57735427	57734318	57734404	57741911	57742157	55424	5,6,15	1,0,0	2,12,12	0,2,5	203	144	0.000153046	0.0162381	0.78,1.0,1.0	1.0,0.81,0.63	0.113	11.3	11.3
120502	ENSG00000206530	CFAP44	3	-	113294464	113294564	113293951	113294038	113294686	113294821	120502	4,2,4	10,19,24	0,0,0	7,13,18	244	144	0.000258308	0.0229221	0.191,0.058,0.09	0.0,0.0,0.0	0.113	11.3	11.3
19375	ENSG00000150938	CRIM1	2	+	36537354	36537546	36522091	36522313	36544375	36544498	19375	158143154	14,18,25	211232209	9,18,9	336	144	0.000466676	0.0341578	0.829,0.773,0.725	0.909,0.847,0.909	-0.113	-11.3	11.3
88403	ENSG00000140525	FANCI	15	+	89245606	89245708	89244033	89244067	89247628	89247726	88403	9,2,4	21,19,10	2,1,0	13,22,8	246	144	0.000784088	0.0472772	0.201,0.058,0.19	0.083,0.026,0.0	0.113	11.3	11.3
71533	ENSG00000198836	OPA1	3	+	193617783	193617837	193617177	193617285	193618868	193618936	71533	26,25,14	78,49,57	8,8,12	68,71,60	198	144	0.000288539	0.0247767	0.195,0.271,0.152	0.079,0.076,0.127	0.112	11.2	11.2
104679	ENSG00000118260	CREB1	2	+	207575393	207575454	207570178	207570321	207577504	207578065	104679	26,33,22	5,2,2	21,14,18	0,0,1	205	144	0.000560046	0.0383614	0.785,0.921,0.885	1.0,1.0,0.927	-0.112	-11.2	11.2
2133	ENSG00000186376	ZNF75D	X	-	135291471	135291627	135291008	135291135	135292280	135292473	2133	10,22,16	0,0,0	7,29,8	0,7,0	300	144	0.000856961	0.0498767	1.0,1.0,1.0	1.0,0.665,1.0	0.112	11.2	11.2
108381	ENSG00000101049	SGK2	20	+	43583182	43583374	43579971	43580061	43584851	43585300	108381	18,13,14	26,57,34	6,5,10	66,60,62	336	144	2.26894e-05	0.00490789	0.229,0.089,0.15	0.037,0.034,0.065	0.111	11.1	11.1
114304	ENSG00000065559	MAP2K4	17	+	12081355	12081530	12020886	12021001	12095574	12095694	114304	49,55,66	2,6,3	66,59,64	0,1,0	319	144	5.46689e-05	0.00862191	0.917,0.805,0.909	1.0,0.964,1.0	-0.111	-11.1	11.1
67902	ENSG00000176834	VSIG10	12	-	118102988	118103170	118095545	118095678	118103592	118103862	67902	31,42,54	0,0,0	43,58,40	2,4,2	326	144	0.000477968	0.0345749	1.0,1.0,1.0	0.905,0.865,0.898	0.111	11.1	11.1
6816	ENSG00000100441	KHNYN	14	+	24430482	24430623	24429937	24430119	24430713	24430931	6816	5,2,5	14,11,9	4,1,3	21,74,53	285	144	0.000559254	0.0383508	0.153,0.084,0.219	0.088,0.007,0.028	0.111	11.1	11.1
7127	ENSG00000150625	GPM6A	4	-	175812190	175812249	175701574	175701767	176002308	176002332	7127	3,2,4	18,23,14	0,0,0	14,18,5	203	144	0.000573566	0.0389273	0.106,0.058,0.169	0.0,0.0,0.0	0.111	11.1	11.1
103638	ENSG00000278540	ACACA	17	-	37345252	37345382	37339819	37339850	37406261	37406780	103638	0,0,0	16,5,17	0,7,8	8,20,20	274	144	5.30446e-06	0.00193856	0.0,0.0,0.0	0.0,0.155,0.174	-0.11	-11	11
39309	ENSG00000213047	DENND1B	1	-	197735585	197735796	197715030	197715074	197772867	197772932	39309	11,8,17	29,22,28	2,2,8	37,44,32	355	144	1.26645e-05	0.00335744	0.133,0.129,0.198	0.021,0.018,0.092	0.11	11	11
94418	ENSG00000160404	TOR2A	9	-	127732563	127732691	127731843	127732278	127733384	127733560	94418	89,103,55	4,9,9	62182116	3,1,2	272	144	2.84692e-05	0.00567576	0.922,0.858,0.764	0.916,0.99,0.968	-0.11	-11	11
16900	ENSG00000163362	C1orf106	1	+	200900936	200901159	200900103	200900220	200907833	200907887	16900	70,69,75	0,0,1	72,87,85	5,4,4	367	144	3.67846e-05	0.0066799	1.0,1.0,0.967	0.85,0.895,0.893	0.11	11	11
31233	ENSG00000131373	HACL1	3	-	15585247	15585342	15582876	15582989	15586524	15586602	31233	81,37,68	5,5,5	71,84,55	0,3,0	239	144	8.78352e-05	0.0113686	0.907,0.817,0.891	1.0,0.944,1.0	-0.11	-11	11
46610	ENSG00000167615	LENG8	19	+	54453545	54453656	54452532	54452752	54454429	54454682	46610	184155116	19,23,13	161208124	2,10,8	255	144	2.09463e-05	0.00471816	0.845,0.792,0.834	0.978,0.922,0.897	-0.109	-10.9	10.9
83558	ENSG00000172661	FAM21C	10	+	45769454	45769618	45765678	45765810	45773255	45773358	83558	47,60,47	1,3,5	52,79,41	0,0,0	308	144	0.000214639	0.0201712	0.956,0.903,0.815	1.0,1.0,1.0	-0.109	-10.9	10.9
101185	ENSG00000071243	ING3	7	+	120964741	120964838	120955558	120955624	120966625	120966697	101185	78,91,114	4,2,4	93,86,76	7,12,11	241	144	0.000301546	0.0254053	0.921,0.965,0.945	0.888,0.811,0.805	0.109	10.9	10.9
103130	ENSG00000109171	SLAIN2	4	+	48394575	48394653	48383646	48383784	48420124	48420443	103130	105101141	120115120	128,80,79	177179127	222	144	0.000401847	0.0307559	0.362,0.363,0.433	0.319,0.225,0.287	0.109	10.9	10.9
25937	ENSG00000135525	MAP7	6	-	136383670	136383781	136377754	136377868	136388392	136388510	25937	171142180	5,12,3	184218197	20,36,19	255	144	6.19237e-06	0.00211149	0.951,0.87,0.971	0.839,0.774,0.854	0.108	10.8	10.8
116060	ENSG00000180198	RCC1	1	+	28511107	28511191	28508829	28508905	28516724	28516867	116060	0,4,6	30,18,15	0,0,0	14,22,23	228	144	0.000278506	0.0241791	0.0,0.123,0.202	0.0,0.0,0.0	0.108	10.8	10.8
40319	ENSG00000070061	IKBKAP	9	-	108919252	108919349	108917546	108917670	108922841	108922927	40319	30,34,26	6,3,0	55,44,32	2,0,0	241	144	0.000546795	0.0378378	0.749,0.871,1.0	0.943,1.0,1.0	-0.108	-10.8	10.8
64075	ENSG00000185238	PRMT3	11	+	20392896	20392999	20389743	20389826	20395802	20395962	64075	56,36,64	0,0,0	77,56,46	4,4,4	247	144	3.68835e-05	0.0066799	1.0,1.0,1.0	0.918,0.891,0.87	0.107	10.7	10.7
29417	ENSG00000248049	UBA6-AS1	4	+	67720421	67721051	67701360	67701484	67728539	67728686	29417	147135110	3,0,7	107161164	0,1,0	774	144	0.000151602	0.0162066	0.901,1.0,0.745	1.0,0.968,1.0	-0.107	-10.7	10.7
40830	ENSG00000137106	GRHPR	9	+	37424844	37424971	37422695	37422805	37425921	37426650	40830	33,25,31	0,0,0	36,61,58	2,4,4	271	144	0.000222387	0.0206875	1.0,1.0,1.0	0.905,0.89,0.885	0.107	10.7	10.7
99114	ENSG00000139641	ESYT1	12	+	56134079	56134213	56133780	56133873	56134341	56134428	99114	36,57,27	8,0,1	59,39,65	0,1,0	278	144	0.000525523	0.0368817	0.7,1.0,0.933	1.0,0.953,1.0	-0.107	-10.7	10.7
69258	ENSG00000135048	TMEM2	9	-	71734805	71734994	71732350	71732520	71740062	71740232	69258	102,89,49	4,2,8	98115117	3,0,1	333	144	0.000600323	0.0400592	0.917,0.951,0.726	0.934,1.0,0.981	-0.107	-10.7	10.7
69871	ENSG00000120899	PTK2B	8	+	27312303	27312387	27311481	27311709	27313204	27313287	69871	34,27,28	0,0,0	21,33,32	1,7,0	228	144	0.000656994	0.0420312	1.0,1.0,1.0	0.93,0.749,1.0	0.107	10.7	10.7
96190	ENSG00000111237	VPS29	12	-	110496846	110497002	110496011	110496203	110502048	110502109	96190	7,16,4	31,20,18	2,4,2	13,40,27	300	144	0.000700225	0.0437089	0.098,0.277,0.096	0.069,0.046,0.034	0.107	10.7	10.7
84063	ENSG00000179818	PCBP1-AS1	2	-	70055655	70055749	70051202	70051305	70083537	70083687	84063	2,7,0	10,16,6	0,0,0	14,13,5	238	144	0.000123128	0.0141411	0.108,0.209,0.0	0.0,0.0,0.0	0.106	10.6	10.6
17099	ENSG00000096070	BRPF3	6	+	36222167	36222265	36217916	36218010	36230425	36232590	17099	57,47,40	3,4,3	47,39,40	0,0,0	242	144	0.000136944	0.0152154	0.919,0.875,0.888	1.0,1.0,1.0	-0.106	-10.6	10.6
42546	ENSG00000136643	RPS6KC1	1	+	213117316	213117410	213104453	213104569	213129526	213129889	42546	38,39,71	0,0,0	40,49,35	2,4,3	238	144	0.000204673	0.0195358	1.0,1.0,1.0	0.924,0.881,0.876	0.106	10.6	10.6
77846	ENSG00000171574	ZNF584	19	+	58409964	58410091	58408776	58409165	58415523	58415646	77846	21,25,10	0,1,1	18,38,45	2,6,4	271	144	0.000818457	0.0484629	1.0,0.93,0.842	0.827,0.771,0.857	0.106	10.6	10.6
91970	ENSG00000108375	RNF43	17	-	58415325	58415759	58370910	58371033	58417016	58417582	91970	524427485	7,6,7	610526418	27,32,15	578	144	2.25222e-07	0.000268327	0.949,0.947,0.945	0.849,0.804,0.874	0.105	10.5	10.5
101628	ENSG00000100473	COCH	14	+	30878810	30878944	30877571	30877728	30879422	30879485	101628	72,38,41	6,3,1	32,49,43	0,0,0	278	144	0.000104912	0.0126216	0.861,0.868,0.955	1.0,1.0,1.0	-0.105	-10.5	10.5
1707	ENSG00000275778	PRH1-PRR4	12	-	11047019	11047188	10973654	10973721	11171421	11171598	1707	91,75,42	1,5,6	81,99,101	2,0,1	313	144	0.000384722	0.0299585	0.977,0.873,0.763	0.949,1.0,0.979	-0.105	-10.5	10.5
50227	ENSG00000247271	ZBED5-AS1	11	+	10865260	10865327	10858258	10858366	10878380	10878409	50227	32,23,30	0,0,0	33,33,33	2,2,4	211	144	0.000725222	0.0447196	1.0,1.0,1.0	0.918,0.918,0.849	0.105	10.5	10.5
26648	ENSG00000272896	RP11-216L13.17	9	+	136791625	136791873	136791378	136791424	136791946	136792030	26648	6,14,3	66,84,64	7,50,46	76,87,63	392	144	3.9335e-07	0.000383213	0.032,0.058,0.017	0.033,0.174,0.211	-0.104	-10.4	10.4
74856	ENSG00000185730	ZNF696	8	+	143292142	143292284	143290909	143291767	143292971	143293065	74856	0,2,0	25,25,9	0,8,6	10,18,15	286	144	3.55996e-05	0.00655544	0.0,0.039,0.0	0.0,0.183,0.168	-0.104	-10.4	10.4
91954	ENSG00000160785	SLC25A44	1	+	156207885	156208013	156194088	156194247	156210239	156212796	91954	55,53,23	0,0,0	37,76,46	0,4,7	272	144	4.91716e-05	0.00811099	1.0,1.0,1.0	1.0,0.91,0.777	0.104	10.4	10.4
51141	ENSG00000139436	GIT2	12	-	109951166	109951316	109947255	109947504	109953091	109953234	51141	91,129,89	0,2,2	82,93,76	7,4,7	294	144	5.55257e-05	0.00868775	1.0,0.969,0.956	0.852,0.919,0.842	0.104	10.4	10.4
40829	ENSG00000137106	GRHPR	9	+	37424844	37424977	37422695	37422805	37425921	37426650	40829	34,25,35	0,0,0	36,67,61	2,4,4	277	144	0.00024966	0.0224229	1.0,1.0,1.0	0.903,0.897,0.888	0.104	10.4	10.4
40836	ENSG00000137106	GRHPR	9	+	37424844	37424974	37422713	37422805	37425921	37426650	40836	33,24,33	0,0,0	36,64,61	2,4,4	274	144	0.000251728	0.0225677	1.0,1.0,1.0	0.904,0.894,0.889	0.104	10.4	10.4
26488	ENSG00000143436	MRPL9	1	-	151761446	151761552	151760873	151760899	151762104	151762155	26488	150161157	17,11,10	119221179	18,35,36	250	144	0.000314601	0.0261423	0.836,0.894,0.9	0.792,0.784,0.741	0.104	10.4	10.4
120492	ENSG00000206530	CFAP44	3	-	113338538	113338736	113333405	113333583	113341743	113341918	120492	2,7,0	5,10,7	2,0,0	13,21,5	342	144	0.000829132	0.0488901	0.144,0.228,0.0	0.061,0.0,0.0	0.104	10.4	10.4
105817	ENSG00000131748	STARD3	17	+	39651751	39651845	39637141	39637231	39653480	39653750	105817	9,0,3	32,33,8	0,2,1	40,102,58	238	144	8.59669e-05	0.0112768	0.145,0.0,0.185	0.0,0.012,0.01	0.103	10.3	10.3
2820	ENSG00000087266	SH3BP2	4	+	2825109	2825196	2824612	2824730	2827229	2827296	2820	50,26,40	3,2,6	63,53,35	0,0,2	231	144	0.000183666	0.0182781	0.912,0.89,0.806	1.0,1.0,0.916	-0.103	-10.3	10.3
27026	ENSG00000154114	TBCEL	11	+	121053550	121053732	121047527	121047667	121086777	121087096	27026	58,48,77	6,4,0	65,57,55	0,0,1	326	144	0.000214524	0.0201712	0.81,0.841,1.0	1.0,1.0,0.96	-0.103	-10.3	10.3
40826	ENSG00000137106	GRHPR	9	+	37424844	37424986	37422695	37422805	37425921	37426650	40826	34,28,36	0,0,0	36,72,63	2,4,4	286	144	0.000255905	0.0227769	1.0,1.0,1.0	0.901,0.901,0.888	0.103	10.3	10.3
46090	ENSG00000196646	ZNF136	19	+	12169281	12169391	12163063	12163206	12185784	12185911	46090	0,0,0	8,17,6	0,6,2	5,15,8	254	144	0.000566823	0.0386405	0.0,0.0,0.0	0.0,0.185,0.124	-0.103	-10.3	10.3
115188	ENSG00000104529	EEF1D	8	-	143588990	143590092	143586728	143586852	143597347	143597675	115188	237822001720	108,95,92	195132952451	53,77,73	1246	144	3.08111e-06	0.00143715	0.718,0.728,0.684	0.81,0.832,0.795	-0.102	-10.2	10.2
110977	ENSG00000134461	ANKRD16	10	-	5880297	5880376	5878086	5878287	5883005	5883167	110977	54,32,42	1,0,0	56,68,42	0,8,6	223	144	4.57226e-05	0.00774192	0.972,1.0,1.0	1.0,0.846,0.819	0.102	10.2	10.2
3143	ENSG00000124839	RAB17	2	-	237584333	237584469	237578003	237578155	237586063	237586157	3143	13,15,4	36,31,20	5,2,7	42,57,51	280	144	5.08953e-05	0.00829124	0.157,0.199,0.093	0.058,0.018,0.066	0.102	10.2	10.2
66295	ENSG00000128585	MKLN1	7	+	131373709	131373746	131327882	131327997	131375423	131375493	66295	0,4,8	39,26,23	0,0,1	23,45,38	181	144	8.43765e-05	0.0111994	0.0,0.109,0.217	0.0,0.0,0.021	0.102	10.2	10.2
108385	ENSG00000101049	SGK2	20	+	43583178	43583374	43579971	43580061	43584851	43585300	108385	20,15,11	26,57,34	7,8,10	66,60,62	340	144	0.000176697	0.0179391	0.246,0.1,0.121	0.043,0.053,0.064	0.102	10.2	10.2
83492	ENSG00000278619	MRM1	17	+	36607898	36608018	36607669	36607802	36608242	36608964	83492	58,34,33	0,0,0	46,78,63	11,0,0	264	144	0.000590782	0.0396872	1.0,1.0,1.0	0.695,1.0,1.0	0.102	10.2	10.2
3134	ENSG00000124839	RAB17	2	-	237584333	237584466	237578003	237578155	237586063	237586157	3134	13,12,4	36,31,20	2,2,8	42,57,51	277	144	3.78242e-05	0.00675134	0.158,0.168,0.094	0.024,0.018,0.075	0.101	10.1	10.1
87634	ENSG00000166783	KIAA0430	16	-	15625371	15625800	15625015	15625173	15630331	15630504	87634	105109118	6,4,2	146170103	0,0,2	573	144	7.74844e-05	0.0106417	0.815,0.873,0.937	1.0,1.0,0.928	-0.101	-10.1	10.1
22272	ENSG00000011454	RABGAP1	9	+	123071411	123071501	123070349	123070424	123073551	123073677	22272	1,1,3	25,32,46	6,6,11	53,39,22	234	144	0.000318781	0.0263347	0.024,0.019,0.039	0.065,0.086,0.235	-0.101	-10.1	10.1
44947	ENSG00000070269	TMEM260	14	+	56617182	56617297	56615943	56616027	56618593	56618763	44947	78,63,106	0,2,4	69,92,61	8,17,0	259	144	0.000514412	0.036334	1.0,0.946,0.936	0.827,0.751,1.0	0.101	10.1	10.1
94825	ENSG00000123179	EBPL	13	-	49669776	49669846	49663056	49663195	49691253	49691463	94825	217217222	71,85,104	211266266	49,72,62	214	144	0.000601804	0.0400905	0.673,0.632,0.59	0.743,0.713,0.743	-0.101	-10.1	10.1
89596	ENSG00000066427	ATXN3	14	-	92079414	92079468	92070937	92071053	92080964	92081061	89596	0,0,0	17,23,17	0,12,2	20,31,17	198	144	1.60654e-05	0.00400159	0.0,0.0,0.0	0.0,0.22,0.079	-0.1	-10	10
495	ENSG00000203288	RP11-98D18.9	1	+	151793204	151793322	151790841	151791245	151793814	151794402	495	0,0,0	11,14,10	0,1,11	2,11,18	262	144	2.22267e-05	0.0048842	0.0,0.0,0.0	0.0,0.048,0.251	-0.1	-10	10
60282	ENSG00000137812	CASC5	15	+	40610798	40610876	40610244	40610297	40611477	40611511	60282	1,0,0	15,14,35	3,10,0	12,26,16	222	144	2.85834e-05	0.00568705	0.041,0.0,0.0	0.14,0.2,0.0	-0.1	-10	10
8646	ENSG00000038532	CLEC16A	16	+	11166387	11166552	11125978	11126146	11178334	11182189	8646	53,60,67	0,0,1	58,77,57	0,3,9	309	144	9.7866e-05	0.0121432	1.0,1.0,0.969	1.0,0.923,0.747	0.1	10	10
107751	ENSG00000198521	ZNF43	19	-	21819094	21819221	21817887	21817986	21836035	21836208	107751	73,56,81	7,4,4	62,94,73	0,3,0	271	144	0.000126018	0.0143729	0.847,0.882,0.915	1.0,0.943,1.0	-0.1	-10	10
105814	ENSG00000131748	STARD3	17	+	39651754	39651845	39637146	39637231	39653480	39653750	105814	9,0,3	32,33,8	0,2,2	40,102,58	235	144	0.00017547	0.0179194	0.147,0.0,0.187	0.0,0.012,0.021	0.1	10	10
4962	ENSG00000126775	ATG14	14	-	55394630	55394715	55390910	55390992	55395939	55395982	4962	0,0,2	16,28,18	0,5,6	16,16,15	229	144	0.000259321	0.0229684	0.0,0.0,0.065	0.0,0.164,0.201	-0.1	-10	10
60089	ENSG00000107404	DVL1	1	-	1337017	1337055	1336411	1336515	1337976	1338183	60089	21,15,13	100,130,39	5,12,15	78239223	182	144	1.10259e-05	0.00309743	0.142,0.084,0.209	0.048,0.038,0.051	0.099	9.9	9.9
60426	ENSG00000181444	ZNF467	7	-	149771384	149771496	149770998	149771074	149773107	149773479	60426	0,0,0	20,24,10	2,6,5	18,22,24	256	144	3.23173e-05	0.0061574	0.0,0.0,0.0	0.059,0.133,0.105	-0.099	-9.9	9.9
69278	ENSG00000122678	POLM	7	-	44079570	44079741	44078553	44078811	44079860	44079959	69278	69,73,41	0,0,0	65,99,63	0,4,8	315	144	4.38416e-05	0.00748753	1.0,1.0,1.0	1.0,0.919,0.783	0.099	9.9	9.9
109889	ENSG00000204764	RANBP17	5	+	171284512	171284665	171265680	171265847	171293882	171293981	109889	1,8,2	18,20,8	0,0,0	21,19,18	297	144	6.75635e-05	0.00979944	0.026,0.162,0.108	0.0,0.0,0.0	0.099	9.9	9.9
94827	ENSG00000123179	EBPL	13	-	49663056	49663195	49660722	49661208	49691253	49691438	94827	237263264	8,17,28	184298267	18,44,47	283	144	0.00021192	0.020111	0.938,0.887,0.828	0.839,0.775,0.743	0.099	9.9	9.9
28248	ENSG00000132405	TBC1D14	4	+	7004843	7004924	7001144	7001251	7010652	7010781	28248	55,59,28	3,5,3	48,75,68	0,1,1	225	144	0.000215273	0.0201967	0.921,0.883,0.857	1.0,0.98,0.978	-0.099	-9.9	9.9
6815	ENSG00000100441	KHNYN	14	+	24430504	24430623	24429937	24430119	24430713	24430931	6815	9,2,1	14,11,9	3,1,3	21,74,53	263	144	0.000534975	0.0372805	0.26,0.091,0.057	0.073,0.007,0.03	0.099	9.9	9.9
61413	ENSG00000167608	TMC4	19	-	54161129	54161156	54160877	54161033	54162672	54162770	61413	21,30,22	0,0,2	22,30,35	3,4,4	171	144	0.000676975	0.0427475	1.0,1.0,0.903	0.861,0.863,0.881	0.099	9.9	9.9
21173	ENSG00000125850	OVOL2	20	-	18056656	18056877	18041533	18041723	18058889	18059050	21173	75,57,79	3,0,0	53,66,54	1,9,2	365	144	0.000729997	0.0448359	0.908,1.0,1.0	0.954,0.743,0.914	0.099	9.9	9.9
74442	ENSG00000174371	EXO1	1	+	241852291	241852411	241850491	241850586	241853357	241853481	74442	55,57,71	1,0,0	93,72,73	2,14,1	264	144	2.95275e-05	0.00581638	0.968,1.0,1.0	0.962,0.737,0.976	0.098	9.8	9.8
74540	ENSG00000164306	PRIMPOL	4	+	184682247	184682336	184678231	184678394	184685408	184685498	74540	48,43,84	4,2,6	54,65,40	0,0,0	233	144	4.06394e-05	0.00708753	0.881,0.93,0.896	1.0,1.0,1.0	-0.098	-9.8	9.8
97871	ENSG00000122203	KIAA1191	5	-	176355570	176355765	176350612	176350737	176359480	176359567	97871	77,78,83	1,1,0	73,72,59	5,5,2	339	144	0.000119911	0.0139295	0.97,0.971,1.0	0.861,0.859,0.926	0.098	9.8	9.8
29857	ENSG00000111271	ACAD10	12	+	111712497	111712657	111709525	111709684	111715820	111715962	29857	72,50,72	1,1,1	77,76,85	7,8,2	304	144	0.000233338	0.0213249	0.972,0.959,0.972	0.839,0.818,0.953	0.098	9.8	9.8
28540	ENSG00000101246	ARFRP1	20	-	63701829	63701895	63699511	63700702	63702135	63702256	28540	29,55,31	6,4,0	34,37,42	0,0,1	210	144	0.000255859	0.0227769	0.768,0.904,1.0	1.0,1.0,0.966	-0.098	-9.8	9.8
110353	ENSG00000103494	RPGRIP1L	16	-	53631251	53631338	53622218	53622356	53636438	53636512	110353	0,2,6	1,5,9	0,2,0	13,5,3	231	144	0.000848338	0.0495499	0.0,0.2,0.294	0.0,0.2,0.0	0.098	9.8	9.8
52862	ENSG00000117174	ZNHIT6	1	-	85657846	85657971	85649422	85654098	85677235	85677313	52862	135,97,175	0,1,0	109,79,117	7,7,4	269	144	4.78929e-07	0.000426657	1.0,0.981,1.0	0.893,0.858,0.94	0.097	9.7	9.7
67350	ENSG00000104450	SPAG1	8	+	100220278	100220431	100213089	100213428	100225172	100225339	67350	37,26,55	0,0,11	44,74,33	0,0,0	297	144	7.21063e-05	0.0102326	1.0,1.0,0.708	1.0,1.0,1.0	-0.097	-9.7	9.7
54390	ENSG00000100372	SLC25A17	22	-	40792524	40792676	40779008	40779125	40819194	40819350	54390	78,67,92	6,9,0	92,89,76	3,0,0	296	144	0.00018586	0.018342	0.863,0.784,1.0	0.937,1.0,1.0	-0.097	-9.7	9.7
12681	ENSG00000182504	CEP97	3	+	101728813	101728937	101727382	101727541	101731839	101731953	12681	41,25,71	0,0,0	32,67,36	1,6,2	268	144	0.000232976	0.0213249	1.0,1.0,1.0	0.945,0.857,0.906	0.097	9.7	9.7
18106	ENSG00000182150	ERCC6L2	9	+	95967458	95967625	95966561	95966714	95970575	95970656	18106	2,0,0	11,9,13	5,8,2	15,16,19	311	144	0.000288646	0.0247767	0.078,0.0,0.0	0.134,0.188,0.046	-0.097	-9.7	9.7
61391	ENSG00000144711	IQSEC1	3	-	12915103	12915133	12913427	12913553	12915593	12915733	61391	28,40,18	4,3,2	28,80,43	1,1,0	174	144	0.000574222	0.0389451	0.853,0.917,0.882	0.959,0.985,1.0	-0.097	-9.7	9.7
62812	ENSG00000198794	SCAMP5	15	+	75016592	75016749	75012676	75012805	75017869	75017971	62812	13,9,17	83,76,68	11,39,23	64,51,51	301	144	0.00062599	0.0409026	0.07,0.054,0.107	0.076,0.268,0.177	-0.097	-9.7	9.7
47013	ENSG00000163701	IL17RE	3	+	9909216	9909283	9908238	9908307	9910864	9911040	47013	56,55,46	0,0,1	53,61,48	5,1,7	211	144	4.14302e-05	0.00720004	1.0,1.0,0.969	0.879,0.977,0.824	0.096	9.6	9.6
9698	ENSG00000237094	RP4-669L17.10	1	-	498046	498305	497239	497299	498398	498456	9698	0,1,2	24,19,24	8,4,2	13,12,14	403	144	5.64872e-05	0.00879643	0.0,0.018,0.029	0.18,0.106,0.049	-0.096	-9.6	9.6
65416	ENSG00000162542	TMCO4	1	-	19785405	19785479	19780579	19780766	19787025	19787117	65416	8,0,2	24,13,11	0,0,0	19,8,26	218	144	8.21497e-05	0.0110667	0.18,0.0,0.107	0.0,0.0,0.0	0.096	9.6	9.6
89585	ENSG00000066427	ATXN3	14	-	92096092	92096137	92093745	92093831	92096673	92096838	89585	38,46,32	0,1,0	17,31,42	0,7,3	189	144	0.000125673	0.0143667	1.0,0.972,1.0	1.0,0.771,0.914	0.096	9.6	9.6
33241	ENSG00000104427	ZC2HC1A	8	+	78711989	78712106	78698413	78698513	78715220	78715328	33241	4,12,12	29,40,29	1,5,2	38,40,34	261	144	0.00016528	0.0171867	0.071,0.142,0.186	0.014,0.065,0.031	0.096	9.6	9.6
58286	ENSG00000198551	ZNF627	19	+	11604209	11604364	11597461	11597630	11614526	11614649	58286	0,0,3	31,24,39	2,8,2	8,18,23	299	144	0.000176472	0.0179347	0.0,0.0,0.036	0.107,0.176,0.04	-0.096	-9.6	9.6
32154	ENSG00000183426	NPIPA1	16	+	14937564	14937650	14935159	14935397	14941811	14941940	32154	40,43,24	0,0,0	40,46,53	6,3,0	230	144	0.000614253	0.0404666	1.0,1.0,1.0	0.807,0.906,1.0	0.096	9.6	9.6
32488	ENSG00000101596	SMCHD1	18	+	2666156	2666232	2655737	2656261	2666869	2667031	32488	72,74,99	6,8,2	76,99,102	0,0,0	220	144	1.76255e-06	0.00101331	0.887,0.858,0.97	1.0,1.0,1.0	-0.095	-9.5	9.5
3538	ENSG00000110514	MADD	11	+	47282805	47282969	47282380	47282616	47284177	47284281	3538	64,70,77	0,0,1	99,95,101	5,6,5	308	144	1.93052e-05	0.00454522	1.0,1.0,0.973	0.903,0.881,0.904	0.095	9.5	9.5
61960	ENSG00000007376	RPUSD1	16	-	787555	787645	787353	787477	788255	788381	61960	55,69,65	8,0,6	57,84,109	0,2,0	234	144	3.42434e-05	0.00640106	0.809,1.0,0.87	1.0,0.963,1.0	-0.095	-9.5	9.5
66464	ENSG00000254485	RP11-380O24.1	3	-	9342205	9342347	9330527	9330596	9362839	9363006	66464	0,1,0	21,21,19	4,2,8	29,23,16	286	144	6.62616e-05	0.00979483	0.0,0.023,0.0	0.065,0.042,0.201	-0.095	-9.5	9.5
3449	ENSG00000009830	POMT2	14	-	77311948	77312033	77306336	77306441	77320433	77320704	3449	63,69,32	1,0,0	60,54,52	4,4,4	229	144	8.86683e-05	0.0114039	0.975,1.0,1.0	0.904,0.895,0.891	0.095	9.5	9.5
14333	ENSG00000181090	EHMT1	9	+	137637501	137637624	137619006	137619049	137710966	137711030	14333	0,0,0	8,6,14	0,14,0	9,19,12	267	144	0.000120482	0.0139507	0.0,0.0,0.0	0.0,0.284,0.0	-0.095	-9.5	9.5
120597	ENSG00000055917	PUM2	2	-	20332966	20333063	20327309	20327378	20350596	20350702	120597	18,20,14	56,61,33	13,10,10	60,114,72	241	144	0.000191583	0.0187571	0.161,0.164,0.202	0.115,0.05,0.077	0.095	9.5	9.5
118764	ENSG00000171456	ASXL1	20	+	32432879	32432990	32431582	32431679	32433283	32433917	118764	55,72,49	0,2,0	76,77,49	4,2,7	255	144	0.000250085	0.0224407	1.0,0.953,1.0	0.915,0.956,0.798	0.095	9.5	9.5
57387	ENSG00000066855	MTFR1	8	+	65682842	65682944	65682352	65682451	65689565	65689599	57387	2,0,7	9,10,20	0,0,0	10,17,18	246	144	0.000311408	0.0259862	0.115,0.0,0.17	0.0,0.0,0.0	0.095	9.5	9.5
24141	ENSG00000234127	TRIM26	6	-	30201034	30201123	30198665	30199153	30213304	30213419	24141	31,47,27	2,0,1	27,66,36	1,10,5	233	144	0.000466634	0.0341578	0.905,1.0,0.943	0.943,0.803,0.817	0.095	9.5	9.5
55598	ENSG00000197386	HTT	4	+	3202976	3203066	3199731	3199939	3204006	3204148	55598	1,4,0	23,9,22	3,18,11	25,31,28	234	144	0.000822965	0.0487007	0.026,0.215,0.0	0.069,0.263,0.195	-0.095	-9.5	9.5
56073	ENSG00000138346	DNA2	10	-	68470488	68470612	68469980	68470163	68471790	68471886	56073	2,0,0	30,20,26	0,11,8	12,36,20	268	144	5.55477e-06	0.0020035	0.035,0.0,0.0	0.0,0.141,0.177	-0.094	-9.4	9.4
6517	ENSG00000169180	XPO6	16	-	28177219	28177332	28175897	28176095	28211365	28211476	6517	79,66,95	3,5,6	112,96,78	0,0,0	257	144	5.87694e-06	0.00206812	0.937,0.881,0.899	1.0,1.0,1.0	-0.094	-9.4	9.4
24989	ENSG00000064687	ABCA7	19	+	1063775	1063863	1063543	1063678	1064930	1065171	24989	0,0,0	6,7,5	0,9,2	4,27,10	232	144	7.65871e-05	0.0105567	0.0,0.0,0.0	0.0,0.171,0.11	-0.094	-9.4	9.4
42826	ENSG00000159640	ACE	17	+	63483028	63483173	63482465	63482689	63483459	63483558	42826	67,89,103	4,10,5	139,187,98	0,4,3	289	144	0.000198638	0.0192269	0.893,0.816,0.911	1.0,0.959,0.942	-0.094	-9.4	9.4
35525	ENSG00000109184	DCUN1D4	4	+	51860542	51860663	51843102	51843267	51863436	51863507	35525	3,1,2	42,19,16	6,18,7	20,44,39	265	144	0.000236476	0.0215314	0.037,0.028,0.064	0.14,0.182,0.089	-0.094	-9.4	9.4
40124	ENSG00000237187	NR2F1-AS1	5	-	93432364	93432460	93411020	93411509	93553760	93553863	40124	6,4,2	16,20,18	0,1,2	30,33,21	240	144	0.000329265	0.0269164	0.184,0.107,0.063	0.0,0.018,0.054	0.094	9.4	9.4
18936	ENSG00000042088	TDP1	14	+	90016061	90016187	89993375	89993483	90019315	90019418	18936	15,2,5	26,52,25	2,4,0	55,41,29	270	144	0.000345309	0.0277158	0.235,0.02,0.096	0.019,0.049,0.0	0.094	9.4	9.4
21967	ENSG00000072134	EPN2	17	+	19313122	19313279	19312051	19312144	19328710	19328887	21967	81,58,29	0,0,0	33,89,53	0,0,10	301	144	0.000459738	0.033901	1.0,1.0,1.0	1.0,1.0,0.717	0.094	9.4	9.4
77844	ENSG00000171574	ZNF584	19	+	58410005	58410091	58408687	58409165	58415523	58415646	77844	20,26,8	0,1,1	21,39,30	2,6,4	230	144	0.000699688	0.0437089	1.0,0.942,0.834	0.868,0.803,0.824	0.094	9.4	9.4
38433	ENSG00000186106	ANKRD46	8	-	100532355	100532460	100529522	100529860	100533208	100533311	38433	9,5,12	40,58,39	0,1,1	23,27,41	249	144	3.14318e-06	0.00145865	0.115,0.047,0.151	0.0,0.021,0.014	0.093	9.3	9.3
12079	ENSG00000164830	OXR1	8	+	106702905	106703090	106692727	106692877	106706381	106707690	12079	127151133	9,3,11	99127112	1,1,1	329	144	8.39581e-06	0.00257034	0.861,0.957,0.841	0.977,0.982,0.98	-0.093	-9.3	9.3
36790	ENSG00000135968	GCC2	2	+	108451027	108451112	108449632	108449689	108452398	108452466	36790	40,28,30	0,0,0	40,43,44	0,3,6	229	144	0.000439069	0.0327184	1.0,1.0,1.0	1.0,0.9,0.822	0.093	9.3	9.3
17232	ENSG00000164465	DCBLD1	6	+	117525361	117525434	117521524	117521576	117532259	117532393	17232	32,26,22	1,0,1	8,33,11	0,8,1	217	144	0.000556413	0.0382949	0.955,1.0,0.936	1.0,0.732,0.88	0.093	9.3	9.3
33209	ENSG00000149761	NUDT22	11	+	64227567	64227666	64226634	64227132	64229477	64229571	33209	66,61,56	1,5,9	52,64,43	1,2,0	243	144	0.000600371	0.0400592	0.975,0.878,0.787	0.969,0.95,1.0	-0.093	-9.3	9.3
35957	ENSG00000248672	LY75-CD302	2	-	159780004	159780178	159777937	159777964	159780881	159780998	35957	69,55,82	5,0,6	100,76,72	0,0,0	318	144	2.9905e-05	0.00587904	0.862,1.0,0.861	1.0,1.0,1.0	-0.092	-9.2	9.2
118121	ENSG00000096060	FKBP5	6	-	35670432	35670563	35642719	35642843	35672591	35672759	118121	0,1,0	11,16,24	6,6,2	21,29,12	275	144	6.25549e-05	0.00942948	0.0,0.032,0.0	0.13,0.098,0.08	-0.092	-9.2	9.2
119709	ENSG00000124067	SLC12A4	16	-	67954047	67954219	67952241	67952425	67954642	67954773	119709	0,1,0	16,14,19	4,6,3	13,26,14	316	144	9.47933e-05	0.0119562	0.0,0.032,0.0	0.123,0.095,0.089	-0.092	-9.2	9.2
74358	ENSG00000122591	FAM126A	7	-	22991060	22991139	22983943	22984045	23013924	23014074	74358	54,37,51	0,0,1	55,59,66	5,4,4	223	144	9.8021e-05	0.0121464	1.0,1.0,0.971	0.877,0.905,0.914	0.092	9.2	9.2
100310	ENSG00000174928	C3orf33	3	-	155805596	155805723	155802531	155802591	155806138	155806266	100310	13,4,8	29,19,40	4,1,5	49,58,40	271	144	0.000123317	0.0141464	0.192,0.101,0.096	0.042,0.009,0.062	0.092	9.2	9.2
24142	ENSG00000234127	TRIM26	6	-	30196515	30196746	30190012	30190035	30198428	30198524	24142	103,156,68	1,1,0	91218137	11,2,3	375	144	0.000167353	0.0173209	0.975,0.984,1.0	0.761,0.977,0.946	0.092	9.2	9.2
71551	ENSG00000141499	WRAP53	17	+	7702992	7703127	7702742	7702846	7703242	7703502	71551	37,63,43	0,6,4	23,61,58	0,0,1	279	144	0.000175804	0.0179194	1.0,0.844,0.847	1.0,1.0,0.968	-0.092	-9.2	9.2
21958	ENSG00000072134	EPN2	17	+	19313125	19313279	19312051	19312144	19328710	19328887	21958	66,50,26	0,0,0	24,70,54	0,0,10	298	144	0.00025945	0.0229684	1.0,1.0,1.0	1.0,1.0,0.723	0.092	9.2	9.2
57608	ENSG00000100099	HPS4	22	-	26467224	26467249	26466225	26466262	26468550	26468623	57608	0,0,0	30,40,35	3,3,4	33,37,21	169	144	0.000284999	0.0245444	0.0,0.0,0.0	0.072,0.065,0.14	-0.092	-9.2	9.2
64694	ENSG00000074603	DPP8	15	-	65456224	65456371	65451959	65452102	65463760	65463906	64694	41,59,77	4,2,6	43,72,42	0,0,2	291	144	0.000376824	0.029503	0.835,0.936,0.864	1.0,1.0,0.912	-0.092	-9.2	9.2
99020	ENSG00000132801	ZSWIM3	20	+	45872670	45872825	45857616	45857980	45876713	45879122	99020	0,2,0	16,12,2	1,9,4	13,19,13	299	144	0.000427595	0.0320082	0.0,0.074,0.0	0.036,0.186,0.129	-0.092	-9.2	9.2
104382	ENSG00000183765	CHEK2	22	-	28730455	28730548	28725242	28725367	28734402	28734727	104382	10,16,7	39,42,35	2,5,3	23,40,51	237	144	0.000450238	0.0332998	0.135,0.188,0.108	0.05,0.071,0.035	0.092	9.2	9.2
89125	ENSG00000180964	TCEAL8	X	-	103254643	103254677	103252994	103254017	103255077	103255203	89125	1,0,0	36,24,10	3,4,4	15,38,37	178	144	0.000523439	0.0368663	0.022,0.0,0.0	0.139,0.078,0.08	-0.092	-9.2	9.2
92281	ENSG00000040341	STAU2	8	-	73673106	73673238	73617291	73617451	73688653	73688813	92281	60,72,64	0,0,2	72,75,49	1,1,10	276	144	0.0005466	0.0378378	1.0,1.0,0.943	0.974,0.975,0.719	0.092	9.2	9.2
73053	ENSG00000196387	ZNF140	12	+	133093414	133093498	133083462	133083561	133105509	133107544	73053	0,0,0	15,13,34	6,2,1	17,19,20	228	144	0.000789441	0.0474553	0.0,0.0,0.0	0.182,0.062,0.031	-0.092	-9.2	9.2
60517	ENSG00000118412	CASP8AP2	6	+	89865952	89869082	89857083	89857199	89871288	89871412	60517	883804983	0,0,0	777920754	2,1,8	3274	144	5.59594e-05	0.00874178	1.0,1.0,1.0	0.945,0.976,0.806	0.091	9.1	9.1
48108	ENSG00000178623	GPR35	2	+	240627659	240627840	240618942	240619031	240629948	240631258	48108	10,14,8	39,29,33	2,6,4	34,66,44	325	144	6.82922e-05	0.00987292	0.102,0.176,0.097	0.025,0.039,0.039	0.091	9.1	9.1
74032	ENSG00000114107	CEP70	3	-	138572858	138572932	138571265	138571356	138591853	138591956	74032	77,50,60	2,1,1	72,115,71	5,14,6	218	144	8.20316e-05	0.0110664	0.962,0.971,0.975	0.905,0.844,0.887	0.091	9.1	9.1
93837	ENSG00000143702	CEP170	1	-	243191017	243191494	243185778	243186422	243199059	243199194	93837	133,95,137	4,0,6	122,110,73	0,0,0	621	144	9.12683e-05	0.0116754	0.885,1.0,0.841	1.0,1.0,1.0	-0.091	-9.1	9.1
43631	ENSG00000241990	PRR34-AS1	22	+	46055601	46055733	46053704	46053920	46056846	46056945	43631	17,5,12	48,52,24	7,8,2	47,75,79	276	144	0.000311018	0.0259755	0.156,0.048,0.207	0.072,0.053,0.013	0.091	9.1	9.1
73916	ENSG00000213096	ZNF254	19	+	24049661	24049839	24049409	24049548	24105939	24106066	73916	0,0,0	21,16,19	2,3,6	29,15,14	322	144	0.000348076	0.0278154	0.0,0.0,0.0	0.03,0.082,0.161	-0.091	-9.1	9.1
53771	ENSG00000122126	OCRL	X	+	129557860	129557950	129557324	129557435	129558632	129558753	53771	96,100,87	1,8,17	126,167,86	0,7,2	234	144	0.000540517	0.0375608	0.983,0.885,0.759	1.0,0.936,0.964	-0.091	-9.1	9.1
97331	ENSG00000102763	VWA8	13	-	41953867	41954024	41949935	41950013	41960852	41961120	97331	0,0,0	29,20,27	5,1,11	17,28,35	301	144	3.7906e-06	0.00161319	0.0,0.0,0.0	0.123,0.017,0.131	-0.09	-9	9
54738	ENSG00000148634	HERC4	10	-	67988662	67988835	67966682	67966802	67990903	67991015	54738	72,57,72	8,3,2	85,44,45	0,0,2	317	144	0.000194777	0.0189946	0.803,0.896,0.942	1.0,1.0,0.911	-0.09	-9	9
4623	ENSG00000140057	AK7	14	+	96472686	96472755	96471477	96471606	96478464	96478662	4623	38,35,32	0,0,0	23,45,33	0,7,2	213	144	0.000227132	0.020971	1.0,1.0,1.0	1.0,0.813,0.918	0.09	9	9
49504	ENSG00000130813	C19orf66	19	+	10089110	10089378	10087250	10087300	10089656	10089695	49504	4,4,4	25,11,10	0,0,1	5,23,19	412	144	0.000291447	0.0249522	0.053,0.113,0.123	0.0,0.0,0.018	0.09	9	9
28270	ENSG00000178104	PDE4DIP	1	+	148953796	148953905	148951936	148952154	148960653	148960785	28270	53,56,70	8,5,0	78,74,62	0,1,2	253	144	0.000400444	0.030696	0.79,0.864,1.0	1.0,0.977,0.946	-0.09	-9	9
74573	ENSG00000061938	TNK2	3	-	195885412	195885543	195884844	195885033	195886976	195887047	74573	0,0,0	59,16,15	0,14,7	23,37,32	275	144	3.78739e-07	0.000383213	0.0,0.0,0.0	0.0,0.165,0.103	-0.089	-8.9	8.9
120734	ENSG00000165714	BORCS5	12	+	12361205	12361349	12357120	12357509	12435627	12435785	120734	73,64,123	0,2,0	68,100,55	3,5,5	288	144	8.72596e-05	0.0113367	1.0,0.941,1.0	0.919,0.909,0.846	0.089	8.9	8.9
40877	ENSG00000121270	ABCC11	16	-	48170104	48170218	48167495	48167660	48170888	48170967	40877	116112132	0,5,3	123123102	10,9,9	258	144	0.000175831	0.0179194	1.0,0.926,0.961	0.873,0.884,0.863	0.089	8.9	8.9
97788	ENSG00000125458	NT5C	17	-	75131052	75131105	75130752	75130867	75131180	75131258	97788	67,34,56	2,1,2	35,94,65	2,13,9	197	144	0.000393309	0.0303373	0.961,0.961,0.953	0.927,0.841,0.841	0.089	8.9	8.9
2850	ENSG00000100897	DCAF11	14	+	24116971	24117044	24115381	24115749	24117265	24117393	2850	99,97,66	0,0,2	73133101	6,13,5	217	144	6.92567e-07	0.000542511	1.0,1.0,0.956	0.89,0.872,0.931	0.088	8.8	8.8
102881	ENSG00000105793	GTPBP10	7	+	90355085	90355230	90354457	90354549	90372154	90372228	102881	173175187	1,6,1	171212191	10,11,17	289	144	3.81032e-06	0.00161319	0.989,0.936,0.989	0.895,0.906,0.848	0.088	8.8	8.8
5283	ENSG00000075223	SEMA3C	7	-	80758330	80758449	80751259	80751336	80761615	80761657	5283	112105132	8,8,6	111123104	1,0,2	263	144	4.03071e-06	0.00167469	0.885,0.878,0.923	0.984,1.0,0.966	-0.088	-8.8	8.8
71989	ENSG00000198556	ZNF789	7	+	99484029	99484143	99479660	99479787	99485207	99485368	71989	50,56,53	1,10,0	37,140,72	0,1,0	258	144	0.000118276	0.0138115	0.965,0.758,1.0	1.0,0.987,1.0	-0.088	-8.8	8.8
113459	ENSG00000109046	WSB1	17	+	27301817	27301956	27294086	27294435	27303366	27303422	113459	110,107,87	3,0,1	94,116,82	5,3,10	283	144	0.000217374	0.0203551	0.949,1.0,0.978	0.905,0.952,0.807	0.088	8.8	8.8
28537	ENSG00000101246	ARFRP1	20	-	63701829	63701898	63699511	63700702	63702135	63706053	28537	36,54,35	6,4,0	39,35,43	0,0,1	213	144	0.000302763	0.0254719	0.802,0.901,1.0	1.0,1.0,0.967	-0.088	-8.8	8.8
16999	ENSG00000169813	HNRNPF	10	-	43397184	43397348	43396455	43396590	43408726	43408882	16999	5,4,8	50,43,79	10,12,9	27,31,40	308	144	0.000327037	0.0268029	0.045,0.042,0.045	0.148,0.153,0.095	-0.088	-8.8	8.8
116731	ENSG00000196092	PAX5	9	-	36923354	36923484	36882003	36882105	36966548	36966724	116731	79,66,45	0,0,0	47,72,50	0,11,1	274	144	3.21266e-05	0.00614476	1.0,1.0,1.0	1.0,0.775,0.963	0.087	8.7	8.7
107801	ENSG00000143093	STRIP1	1	+	110049111	110049238	110047771	110047869	110049459	110049560	107801	69,76,71	4,2,5	64,90,76	0,0,0	271	144	0.000101281	0.0124268	0.902,0.953,0.883	1.0,1.0,1.0	-0.087	-8.7	8.7
2715	ENSG00000185813	PCYT2	17	-	81908875	81909321	81908567	81908634	81909513	81909602	2715	244222192	1,3,1	198306232	8,11,5	590	144	0.00010132	0.0124268	0.983,0.948,0.979	0.858,0.872,0.919	0.087	8.7	8.7
34152	ENSG00000117475	BLZF1	1	+	169382061	169382281	169380480	169380609	169386996	169387209	34152	218214247	9,19,13	158236206	1,7,4	364	144	0.000164026	0.0170921	0.906,0.817,0.883	0.984,0.93,0.953	-0.087	-8.7	8.7
87661	ENSG00000067955	CBFB	16	+	67036638	67036755	67029726	67029813	67066681	67066798	87661	196145149	1,8,8	121167159	11,14,19	261	144	0.000188939	0.0185903	0.991,0.909,0.911	0.859,0.868,0.822	0.087	8.7	8.7
120536	ENSG00000159147	DONSON	21	-	33587521	33587602	33585977	33586181	33588320	33588708	120536	48,54,81	8,3,0	58,58,46	0,1,0	225	144	0.000354533	0.0281364	0.793,0.92,1.0	1.0,0.974,1.0	-0.087	-8.7	8.7
96129	ENSG00000067208	EVI5	1	-	92703840	92703921	92703394	92703619	92704554	92704744	96129	0,0,11	18,21,20	0,0,0	25,21,20	225	144	0.000366409	0.0288935	0.0,0.0,0.26	0.0,0.0,0.0	0.087	8.7	8.7
42994	ENSG00000170677	SOCS6	18	+	70314094	70314295	70288900	70289090	70324542	70330200	42994	0,0,0	5,15,5	5,4,0	13,12,5	345	144	0.000531213	0.0371492	0.0,0.0,0.0	0.138,0.122,0.0	-0.087	-8.7	8.7
97802	ENSG00000125458	NT5C	17	-	75131042	75131105	75130567	75130867	75131180	75131446	97802	67,30,52	2,1,2	40,89,68	2,13,9	207	144	0.000744794	0.0456031	0.959,0.954,0.948	0.933,0.826,0.84	0.087	8.7	8.7
10215	ENSG00000165443	PHYHIPL	10	+	59200541	59200703	59176589	59176959	59234303	59234500	10215	2,0,0	41,34,28	2,8,8	20,34,24	306	144	3.33815e-06	0.00149363	0.022,0.0,0.0	0.045,0.1,0.136	-0.086	-8.6	8.6
11413	ENSG00000169762	TAPT1	4	-	16213767	16213898	16202461	16202580	16226258	16226541	11413	123,71,114	5,6,4	90195109	0,0,1	275	144	1.00505e-05	0.00293169	0.928,0.861,0.937	1.0,1.0,0.983	-0.086	-8.6	8.6
87597	ENSG00000256950	RP11-87C12.2	12	+	121899633	121899844	121888808	121888994	121903005	121903107	87597	168153128	1,1,3	129244200	7,13,10	355	144	1.893e-05	0.00452148	0.986,0.984,0.945	0.882,0.884,0.89	0.086	8.6	8.6
94819	ENSG00000123179	EBPL	13	-	49669776	49669842	49660722	49661208	49691253	49691463	94819	0,2,11	8,17,28	0,2,0	18,44,47	210	144	2.12254e-05	0.00475103	0.0,0.075,0.212	0.0,0.03,0.0	0.086	8.6	8.6
68295	ENSG00000159199	ATP5G1	17	+	48894427	48894449	48893408	48893456	48895155	48895349	68295	54,41,74	4,7,3	44114111	0,0,3	166	144	6.97457e-05	0.0100244	0.921,0.836,0.955	1.0,1.0,0.97	-0.086	-8.6	8.6
45335	ENSG00000183137	CEP57L1	6	+	109155790	109155877	109155229	109155307	109159024	109159102	45335	53,73,64	0,0,1	55,59,50	0,4,7	231	144	0.000139652	0.0154124	1.0,1.0,0.976	1.0,0.902,0.817	0.086	8.6	8.6
73105	ENSG00000175309	PHYKPL	5	-	178224641	178224729	178224447	178224564	178225354	178226079	73105	80,69,56	2,0,0	54,73,68	6,5,2	232	144	0.000149348	0.0160699	0.961,1.0,1.0	0.848,0.901,0.955	0.086	8.6	8.6
113456	ENSG00000109046	WSB1	17	+	27301766	27301956	27294075	27294435	27303366	27303635	113456	137137108	3,0,1	115144100	5,3,10	334	144	0.000175778	0.0179194	0.952,1.0,0.979	0.908,0.954,0.812	0.086	8.6	8.6
97796	ENSG00000125458	NT5C	17	-	75130964	75131105	75130752	75130867	75131180	75131473	97796	91,68,98	2,1,2	72132100	2,13,9	285	144	0.000273468	0.0238886	0.958,0.972,0.961	0.948,0.837,0.849	0.086	8.6	8.6
81073	ENSG00000054523	KIF1B	1	+	10337370	10337533	10337073	10337203	10339768	10339859	81073	68,77,68	0,1,0	64,98,61	10,0,1	307	144	0.000378987	0.029602	1.0,0.973,1.0	0.75,1.0,0.966	0.086	8.6	8.6
77141	ENSG00000163703	CRELD1	3	+	9938018	9938106	9937561	9937672	9940849	9941026	77141	63,62,48	0,2,2	51,97,73	5,11,4	232	144	0.000542337	0.0376344	1.0,0.951,0.937	0.864,0.846,0.919	0.086	8.6	8.6
90610	ENSG00000110801	PSMD9	12	+	121899633	121899889	121888844	121888994	121903005	121903107	90610	181167137	1,1,3	149276222	7,13,10	400	144	3.00863e-05	0.00589221	0.985,0.984,0.943	0.885,0.884,0.889	0.085	8.5	8.5
32914	ENSG00000161939	RNASEK-C17orf49	17	+	7016909	7017014	7016494	7016525	7017256	7017404	32914	56,48,51	1,1,8	53,75,69	0,1,0	249	144	0.000274834	0.0239445	0.97,0.965,0.787	1.0,0.977,1.0	-0.085	-8.5	8.5
105764	ENSG00000111727	HCFC2	12	+	104097614	104097691	104096359	104096433	104098342	104098480	105764	4,2,6	17,27,29	1,0,1	29,29,29	221	144	0.000293645	0.0250626	0.133,0.046,0.119	0.022,0.0,0.022	0.085	8.5	8.5
91063	ENSG00000060971	ACAA1	3	-	38131595	38131638	38129289	38129388	38131925	38132005	91063	201217215	26,17,31	172213159	36,54,28	187	144	0.000465712	0.0341578	0.856,0.908,0.842	0.786,0.752,0.814	0.085	8.5	8.5
120698	ENSG00000196923	PDLIM7	5	-	177489770	177489832	177489392	177489627	177490869	177490906	120698	93,97,45	8,2,4	77,103,70	0,0,0	206	144	2.31688e-05	0.00496973	0.89,0.971,0.887	1.0,1.0,1.0	-0.084	-8.4	8.4
87646	ENSG00000189403	HMGB1	13	-	30461638	30461688	30460894	30461533	30462537	30462712	87646	11,5,7	61,64,28	0,1,4	49,81,41	194	144	3.73529e-05	0.00671572	0.118,0.055,0.157	0.0,0.009,0.068	0.084	8.4	8.4
77391	ENSG00000120925	RNF170	8	-	42864616	42864693	42861744	42861855	42865415	42865489	77391	1,0,0	20,13,15	0,5,7	6,24,23	221	144	7.98115e-05	0.0108857	0.032,0.0,0.0	0.0,0.12,0.165	-0.084	-8.4	8.4
18695	ENSG00000100209	HSCB	22	+	28745863	28746008	28743881	28743978	28751240	28751288	18695	33,79,64	0,8,5	68,71,30	0,2,0	289	144	0.000151274	0.0162066	1.0,0.831,0.864	1.0,0.946,1.0	-0.084	-8.4	8.4
50666	ENSG00000138592	USP8	15	+	50488402	50488546	50481480	50482065	50489800	50489881	50666	7,4,0	24,10,11	1,0,1	21,37,28	288	144	0.000176297	0.0179347	0.127,0.167,0.0	0.023,0.0,0.018	0.084	8.4	8.4
56398	ENSG00000186868	MAPT	17	+	45989877	45990075	45987039	45987095	45991459	45991586	56398	1,4,6	15,15,14	0,0,1	10,24,14	342	144	0.000324727	0.0266921	0.027,0.101,0.153	0.0,0.0,0.029	0.084	8.4	8.4
5528	ENSG00000133195	SLC39A11	17	-	73091823	73092116	73088687	73088775	73092610	73092712	5528	0,7,4	7,9,15	0,0,2	1,25,19	437	144	0.000472541	0.0343583	0.0,0.204,0.081	0.0,0.0,0.034	0.084	8.4	8.4
62233	ENSG00000140612	SEC11A	15	-	84687624	84687774	84670724	84670782	84716024	84716067	62233	127142137	2,2,3	175,107,88	9,7,7	294	144	0.000500141	0.0356314	0.969,0.972,0.957	0.905,0.882,0.86	0.084	8.4	8.4
70036	ENSG00000081803	CADPS2	7	-	122393195	122393315	122388582	122388738	122393440	122393582	70036	0,0,0	23,29,24	5,7,3	30,43,18	264	144	2.57017e-05	0.00529481	0.0,0.0,0.0	0.083,0.082,0.083	-0.083	-8.3	8.3
77393	ENSG00000120925	RNF170	8	-	42864612	42864693	42861744	42861855	42865415	42865489	77393	1,0,0	20,13,15	0,5,7	6,24,23	225	144	8.34752e-05	0.0111698	0.031,0.0,0.0	0.0,0.118,0.163	-0.083	-8.3	8.3
93907	ENSG00000077254	USP33	1	-	77746398	77746556	77745420	77745599	77759642	77759689	93907	0,0,0	42,16,22	10,4,0	20,33,33	302	144	8.51485e-05	0.0112523	0.0,0.0,0.0	0.193,0.055,0.0	-0.083	-8.3	8.3
105053	ENSG00000156374	PCGF6	10	-	103333924	103333952	103326533	103326632	103345023	103345132	105053	39,58,39	0,3,9	59,48,31	0,1,0	172	144	0.000152671	0.0162264	1.0,0.942,0.784	1.0,0.976,1.0	-0.083	-8.3	8.3
90515	ENSG00000165533	TTC8	14	+	88833692	88833722	88824573	88824821	88839451	88839572	90515	14,20,18	68,101,72	8,15,5	80113117	174	144	0.000510857	0.0361346	0.146,0.141,0.171	0.076,0.099,0.034	0.083	8.3	8.3
27004	ENSG00000101310	SEC23B	20	+	18508090	18508297	18507554	18507972	18510821	18511056	27004	29,10,6	40,34,27	0,12,11	47,69,38	351	144	0.000666752	0.0423454	0.229,0.108,0.084	0.0,0.067,0.106	0.083	8.3	8.3
118453	ENSG00000041982	TNC	9	-	115048259	115048532	115046409	115046682	115057152	115057425	118453	30,18,21	61,75,73	27,47,25	52,57,38	417	144	0.000534236	0.0372552	0.145,0.077,0.09	0.152,0.222,0.185	-0.082	-8.2	8.2
96713	ENSG00000145860	RNF145	5	-	159203433	159203656	159194715	159194824	159209230	159209551	96713	71,70,65	3,4,3	55,39,28	0,0,1	367	144	0.000609773	0.0403327	0.903,0.873,0.895	1.0,1.0,0.917	-0.082	-8.2	8.2
120131	ENSG00000168487	BMP1	8	+	22192234	22192335	22192089	22192151	22194057	22194174	120131	2,0,0	39,32,18	3,13,5	28,45,41	245	144	1.10046e-05	0.00309743	0.029,0.0,0.0	0.059,0.145,0.067	-0.081	-8.1	8.1
61592	ENSG00000076242	MLH1	3	+	37020309	37020463	37014433	37014544	37025636	37026007	61592	138166166	8,9,10	137221171	1,3,3	298	144	3.70708e-05	0.00668931	0.893,0.899,0.889	0.985,0.973,0.965	-0.081	-8.1	8.1
79202	ENSG00000137288	UQCC2	6	-	33710694	33710851	33701345	33701420	33711548	33711727	79202	28,31,25	98,83,38	23,32,29	66277176	301	144	7.63391e-05	0.0105472	0.12,0.152,0.239	0.143,0.052,0.073	0.081	8.1	8.1
87216	ENSG00000168958	MFF	2	+	227328677	227328789	227325233	227325427	227330625	227330846	87216	292294225	12,6,18	273283207	16,26,36	256	144	0.000329394	0.0269164	0.932,0.965,0.875	0.906,0.86,0.764	0.081	8.1	8.1
20815	ENSG00000121957	GPSM2	1	+	108882579	108882625	108876736	108877228	108885274	108885578	20815	10,17,7	78,56,49	2,7,11	48154117	190	144	0.000334517	0.0271128	0.089,0.187,0.098	0.031,0.033,0.067	0.081	8.1	8.1
93908	ENSG00000077254	USP33	1	-	77746398	77746556	77741616	77741748	77759642	77759689	93908	0,0,0	33,29,28	11,2,0	18,58,20	302	144	0.000461329	0.0339636	0.0,0.0,0.0	0.226,0.016,0.0	-0.081	-8.1	8.1
7158	ENSG00000106144	CASP2	7	+	143300379	143300440	143300203	143300294	143303783	143303933	7158	5,13,18	52,51,61	5,3,3	48,56,51	205	144	0.000547585	0.0378657	0.063,0.152,0.172	0.068,0.036,0.04	0.081	8.1	8.1
119173	ENSG00000136754	ABI1	10	-	26759061	26759235	26755654	26755741	26765217	26765318	119173	116132126	0,0,6	110,111,86	6,15,0	318	144	0.000810279	0.0481987	1.0,1.0,0.905	0.892,0.77,1.0	0.081	8.1	8.1
31492	ENSG00000115415	STAT1	2	-	191013524	191013674	191009875	191010004	191014017	191014197	31492	53,68,62	1,10,0	65,94,74	0,0,1	294	144	0.000158655	0.016687	0.963,0.769,1.0	1.0,1.0,0.973	-0.08	-8	8
63014	ENSG00000189180	ZNF33A	10	+	38034277	38034400	38017290	38017386	38054374	38054511	63014	7,9,6	27,34,40	0,1,4	24,49,28	267	144	0.000180367	0.0181352	0.123,0.125,0.075	0.0,0.011,0.072	0.08	8	8
92780	ENSG00000185619	PCGF3	4	+	732399	732498	730876	731110	733671	733789	92780	14,26,11	56,85,39	6,11,11	61,86,100	243	144	0.000389944	0.0302184	0.129,0.153,0.143	0.055,0.07,0.061	0.08	8	8
99614	ENSG00000174989	FBXW8	12	+	116918530	116918726	116910955	116911355	116928022	116928127	99614	2,2,0	18,19,43	1,5,10	19,33,13	340	144	0.000615481	0.0404667	0.045,0.043,0.0	0.022,0.06,0.246	-0.08	-8	8
88378	ENSG00000140525	FANCI	15	+	89245755	89245839	89245194	89245311	89247628	89247731	88378	3,5,2	37,43,69	9,4,14	27,36,57	228	144	0.00070035	0.0437089	0.049,0.068,0.018	0.174,0.066,0.134	-0.08	-8	8
70730	ENSG00000171953	ATPAF2	17	-	18028231	18028377	18026318	18026416	18028614	18028659	70730	107107118	8,0,7	152161136	0,0,0	290	144	4.01761e-06	0.00167469	0.869,1.0,0.893	1.0,1.0,1.0	-0.079	-7.9	7.9
82843	ENSG00000178904	DPY19L3	19	+	32467473	32467626	32464727	32464784	32468730	32468813	82843	7,3,2	53,45,78	18,11,9	56,57,32	297	144	2.05549e-05	0.00468695	0.06,0.031,0.012	0.135,0.086,0.12	-0.079	-7.9	7.9
118158	ENSG00000106392	C1GALT1	7	+	7215041	7215239	7182614	7182820	7234302	7234539	118158	0,0,4	19,38,14	11,2,7	18,24,25	342	144	0.000135474	0.015069	0.0,0.0,0.107	0.205,0.034,0.105	-0.079	-7.9	7.9
42780	ENSG00000169764	UGP2	2	+	63857828	63857936	63841042	63841232	63882465	63882651	42780	85,78,53	0,4,0	77135142	6,5,13	252	144	0.000417058	0.0315056	1.0,0.918,1.0	0.88,0.939,0.862	0.079	7.9	7.9
116123	ENSG00000173575	CHD2	15	+	92901166	92901299	92900319	92900824	92924320	92924552	116123	134142127	14,5,10	133149126	2,0,7	277	144	0.000471664	0.0343304	0.833,0.937,0.868	0.972,1.0,0.903	-0.079	-7.9	7.9
105951	ENSG00000156531	PHF6	X	+	134378004	134378106	134377571	134377755	134393500	134393634	105951	123144192	3,6,6	143146113	17,10,9	246	144	0.000656396	0.0420312	0.96,0.934,0.949	0.831,0.895,0.88	0.079	7.9	7.9
85908	ENSG00000101849	TBL1X	X	+	9501779	9501849	9465007	9465447	9640272	9640360	85908	79,54,56	0,4,6	62,90,62	0,0,0	214	144	0.000684937	0.0431044	1.0,0.901,0.863	1.0,1.0,1.0	-0.079	-7.9	7.9
53885	ENSG00000163939	PBRM1	3	-	52681694	52681820	52679507	52679726	52682091	52682143	53885	9,12,9	56,39,52	2,6,2	47,89,80	270	144	1.54575e-05	0.00390925	0.079,0.141,0.085	0.022,0.035,0.013	0.078	7.8	7.8
86700	ENSG00000104886	PLEKHJ1	19	-	2234149	2234240	2233997	2234061	2235761	2235828	86700	363307233	21,35,35	290506437	15,24,16	235	144	3.40068e-05	0.00636888	0.914,0.843,0.803	0.922,0.928,0.944	-0.078	-7.8	7.8
34005	ENSG00000198160	MIER1	1	+	66940185	66940222	66940027	66940052	66946149	66946295	34005	3,1,3	47,62,58	16,12,7	72,76,71	181	144	8.00627e-05	0.01089	0.048,0.013,0.04	0.15,0.112,0.073	-0.078	-7.8	7.8
17643	ENSG00000030110	BAK1	6	-	33574372	33574520	33574033	33574214	33575297	33575441	17643	1,0,0	19,17,31	0,7,4	12,24,13	292	144	0.000174276	0.0178399	0.025,0.0,0.0	0.0,0.126,0.132	-0.078	-7.8	7.8
109450	ENSG00000163281	GNPDA2	4	-	44717112	44717295	44710952	44711137	44726473	44726570	109450	66,80,104	1,7,5	79,87,69	0,0,2	327	144	0.000175959	0.0179194	0.967,0.834,0.902	1.0,1.0,0.938	-0.078	-7.8	7.8
56317	ENSG00000179832	MROH1	8	+	144260482	144260544	144260185	144260374	144260676	144260832	56317	3,1,0	34,39,37	10,9,2	33,54,43	206	144	0.000249402	0.0224201	0.058,0.018,0.0	0.175,0.104,0.031	-0.078	-7.8	7.8
24138	ENSG00000234127	TRIM26	6	-	30201034	30201138	30198665	30199153	30213304	30213427	24138	42,70,41	2,0,1	49,93,45	1,10,5	248	144	0.000478654	0.0345992	0.924,1.0,0.96	0.966,0.844,0.839	0.078	7.8	7.8
2158	ENSG00000047188	YTHDC2	5	+	113524980	113525177	113515271	113515362	113526585	113526785	2158	59,81,75	0,0,1	95,78,68	3,0,7	341	144	0.000612833	0.0404	1.0,1.0,0.969	0.93,1.0,0.804	0.078	7.8	7.8
88445	ENSG00000108384	RAD51C	17	+	58696692	58696859	58694930	58695189	58703195	58703329	88445	155162181	3,9,12	148203175	3,0,0	311	144	8.53389e-07	0.000629757	0.96,0.893,0.875	0.958,1.0,1.0	-0.077	-7.7	7.7
68956	ENSG00000115539	PDCL3	2	+	100564341	100564459	100562689	100563073	100566502	100566629	68956	11,4,8	44,54,33	1,2,2	37,90,55	262	144	4.66663e-06	0.00182246	0.121,0.039,0.118	0.015,0.012,0.02	0.077	7.7	7.7
2038	ENSG00000130958	SLC35D2	9	-	96345298	96345401	96343903	96343996	96351102	96351171	2038	88,95,85	0,1,0	107,93,85	2,2,11	247	144	4.03302e-05	0.00705851	1.0,0.982,1.0	0.969,0.964,0.818	0.077	7.7	7.7
55551	ENSG00000025708	TYMP	22	-	50528511	50528610	50527587	50527717	50529135	50529338	55551	96,86,47	1,0,0	94105125	12,2,3	243	144	4.03193e-05	0.00705851	0.983,1.0,1.0	0.823,0.969,0.961	0.077	7.7	7.7
15339	ENSG00000144354	CDCA7	2	+	173363999	173364161	173363817	173363895	173364794	173364873	15339	1,2,0	43,33,29	12,5,1	23,37,34	306	144	7.49863e-05	0.0104732	0.011,0.028,0.0	0.197,0.06,0.014	-0.077	-7.7	7.7
44583	ENSG00000135249	RINT1	7	+	105535571	105535691	105532823	105532869	105536564	105536749	44583	3,7,21	34,38,43	4,5,3	42,70,54	264	144	0.000348801	0.0278154	0.046,0.091,0.21	0.049,0.037,0.029	0.077	7.7	7.7
7823	ENSG00000167695	FAM57A	17	+	740504	740600	737845	738047	741300	742972	7823	89,93,92	5,9,5	94,119,79	1,3,1	240	144	0.000509908	0.0361346	0.914,0.861,0.917	0.983,0.96,0.979	-0.077	-7.7	7.7
27965	ENSG00000175455	CCDC14	3	-	123955842	123955959	123948945	123949132	123956045	123956115	27965	141129256	3,5,7	174149104	15,9,10	261	144	0.00063111	0.0411116	0.963,0.934,0.953	0.865,0.901,0.852	0.077	7.7	7.7
63655	ENSG00000139318	DUSP6	12	-	89350587	89351025	89349481	89349561	89351639	89353271	63655	305285357	14,0,9	373374391	0,0,2	582	144	3.35798e-07	0.000355714	0.844,1.0,0.908	1.0,1.0,0.98	-0.076	-7.6	7.6
31917	ENSG00000152193	RNF219	13	-	78644861	78644997	78642121	78642213	78659048	78659179	31917	108,89,123	4,3,7	129,95,95	0,0,0	280	144	2.47657e-05	0.00518848	0.933,0.938,0.9	1.0,1.0,1.0	-0.076	-7.6	7.6
47950	ENSG00000160439	RDH13	19	-	55059156	55059275	55056652	55056808	55062967	55063086	47950	61,69,113	0,0,0	83,80,67	0,11,1	263	144	9.27532e-05	0.0118043	1.0,1.0,1.0	1.0,0.799,0.973	0.076	7.6	7.6
42074	ENSG00000163374	YY1AP1	1	-	155668626	155668777	155661306	155661423	155670319	155670464	42074	76,86,54	12,0,1	84,62,74	0,0,2	295	144	0.000394639	0.0304161	0.756,1.0,0.963	1.0,1.0,0.948	-0.076	-7.6	7.6
19690	ENSG00000140859	KIFC3	16	-	57788574	57788713	57772222	57772288	57794998	57795141	19690	0,1,2	17,21,7	6,6,8	34,21,20	283	144	0.000423834	0.0317988	0.0,0.024,0.127	0.082,0.127,0.169	-0.076	-7.6	7.6
107931	ENSG00000160972	PPP1R16A	8	+	144478585	144478682	144477982	144478127	144490033	144490212	107931	3,9,2	17,35,16	1,2,1	26,34,42	241	144	0.000432491	0.0322769	0.095,0.133,0.069	0.022,0.034,0.014	0.076	7.6	7.6
40795	ENSG00000151491	EPS8	12	-	15682892	15682972	15670855	15670923	15789160	15789370	40795	87,76,62	0,3,8	70142106	0,0,0	224	144	0.000327158	0.0268029	1.0,0.942,0.833	1.0,1.0,1.0	-0.075	-7.5	7.5
15881	ENSG00000116580	GON4L	1	-	155831534	155831620	155826869	155827028	155853275	155853809	15881	4,3,4	22,45,19	1,0,0	19,37,28	230	144	0.000668701	0.0424147	0.102,0.04,0.116	0.032,0.0,0.0	0.075	7.5	7.5
102673	ENSG00000189057	FAM111B	11	+	59109593	59109706	59108679	59108712	59124178	59127410	102673	404405571	21,20,32	422471467	60,37,48	257	144	2.04653e-05	0.00468451	0.915,0.919,0.909	0.798,0.877,0.845	0.074	7.4	7.4
14394	ENSG00000104047	DTWD1	15	+	49630955	49631058	49625112	49625431	49632158	49632302	14394	11,7,19	48,43,88	5,1,2	48,54,44	247	144	6.4208e-05	0.00959583	0.118,0.087,0.112	0.057,0.011,0.026	0.074	7.4	7.4
35650	ENSG00000148481	FAM188A	10	-	15821655	15821726	15816834	15816915	15833629	15833709	35650	56,84,103	6,1,5	83111114	0,0,0	215	144	0.000157134	0.0165699	0.862,0.983,0.932	1.0,1.0,1.0	-0.074	-7.4	7.4
69975	ENSG00000197444	OGDHL	10	-	49739630	49739839	49738190	49738262	49740709	49740837	69975	112,95,84	0,0,0	87122134	3,6,2	353	144	0.000323324	0.0265989	1.0,1.0,1.0	0.922,0.892,0.965	0.074	7.4	7.4
114566	ENSG00000119688	ABCD4	14	-	74295853	74295979	74295147	74295198	74296332	74296449	114566	57,53,88	5,2,4	75,109,56	0,0,2	270	144	0.000416696	0.0315056	0.859,0.934,0.921	1.0,1.0,0.937	-0.074	-7.4	7.4
102475	ENSG00000187091	PLCD1	3	-	38008457	38008636	38008234	38008367	38009041	38009158	102475	44,15,14	9,0,0	33,40,22	0,0,1	323	144	0.000487375	0.0349739	0.685,1.0,1.0	1.0,1.0,0.907	-0.074	-7.4	7.4
111042	ENSG00000109762	SNX25	4	+	185282803	185282902	185266968	185267155	185288011	185288082	111042	1,11,4	50,48,17	0,0,2	20,30,32	243	144	0.000297404	0.025287	0.012,0.12,0.122	0.0,0.0,0.036	0.073	7.3	7.3
76036	ENSG00000103994	ZNF106	15	-	42454773	42454891	42451666	42451954	42456957	42457158	76036	0,0,1	17,9,28	2,8,2	20,25,30	262	144	0.000417762	0.0315347	0.0,0.0,0.019	0.052,0.15,0.035	-0.073	-7.3	7.3
10452	ENSG00000114062	UBE3A	15	-	25415714	25415842	25411907	25411971	25438488	25438513	10452	8,6,4	25,37,38	4,0,2	52,43,51	272	144	0.000477117	0.0345639	0.145,0.079,0.053	0.039,0.0,0.02	0.073	7.3	7.3
77561	ENSG00000159714	ZDHHC1	16	-	67395186	67395280	67395001	67395062	67395483	67395566	77561	71,56,47	1,1,0	76,76,64	6,3,4	238	144	0.000491227	0.0351738	0.977,0.971,1.0	0.885,0.939,0.906	0.073	7.3	7.3
7976	ENSG00000114030	KPNA1	3	-	122457725	122457848	122453869	122454001	122461223	122461318	7976	3,1,2	87,74,101	12,20,17	86,103,97	267	144	2.17457e-09	1.02396e-05	0.018,0.007,0.011	0.07,0.095,0.086	-0.072	-7.2	7.2
99093	ENSG00000103381	CPPED1	16	-	12704623	12705049	12659798	12665115	12781184	12781403	99093	228198236	0,0,0	226321248	2,6,8	570	144	1.44626e-05	0.00375362	1.0,1.0,1.0	0.966,0.931,0.887	0.072	7.2	7.2
21823	ENSG00000152520	PAN3	13	+	28275379	28275524	28271980	28272071	28277236	28277376	21823	8,6,2	27,46,38	0,0,0	37,42,34	289	144	2.30424e-05	0.00495647	0.129,0.061,0.026	0.0,0.0,0.0	0.072	7.2	7.2
924	ENSG00000138031	ADCY3	2	-	24820383	24820451	24819368	24820114	24820723	24820796	924	4,7,3	44,37,23	0,0,3	38,50,54	212	144	0.000180369	0.0181352	0.058,0.114,0.081	0.0,0.0,0.036	0.072	7.2	7.2
17565	ENSG00000140043	PTGR2	14	+	73877001	73877168	73874073	73874214	73879095	73879269	17565	119133105	0,1,0	78,109,72	3,4,3	311	144	0.000588534	0.039563	1.0,0.984,1.0	0.923,0.927,0.917	0.072	7.2	7.2
63116	ENSG00000113924	HGD	3	-	120677903	120677991	120675791	120675863	120682096	120682131	63116	2,6,4	24,30,22	1,2,0	26,55,21	232	144	0.000701424	0.0437329	0.049,0.11,0.101	0.023,0.022,0.0	0.072	7.2	7.2
44941	ENSG00000070269	TMEM260	14	+	56603814	56603992	56585760	56585912	56605569	56605683	44941	74,80,90	3,5,3	71,89,72	2,0,0	322	144	0.000827355	0.0488145	0.917,0.877,0.931	0.941,1.0,1.0	-0.072	-7.2	7.2
28187	ENSG00000205707	LYRM5	12	+	25203724	25203832	25195269	25195337	25203919	25204172	28187	3,5,11	68,37,37	1,0,1	27,84,64	252	144	7.19971e-06	0.00231903	0.025,0.072,0.145	0.021,0.0,0.009	0.071	7.1	7.1
31298	ENSG00000196670	ZFP62	5	-	180852428	180852549	180848137	180851493	180860527	180860663	31298	0,0,0	34,33,47	0,9,4	10,34,23	265	144	1.11711e-05	0.0031117	0.0,0.0,0.0	0.0,0.126,0.086	-0.071	-7.1	7.1
74337	ENSG00000122435	TRMT13	1	+	100147893	100148326	100144068	100144143	100148624	100150497	74337	219210182	9,4,2	184251165	0,1,1	577	144	6.08803e-05	0.00928811	0.859,0.929,0.958	1.0,0.984,0.976	-0.071	-7.1	7.1
69623	ENSG00000139697	SBNO1	12	-	123348028	123348133	123345257	123345567	123350309	123350441	69623	89,91,130	6,2,9	81142109	0,3,0	249	144	6.34575e-05	0.00950757	0.896,0.963,0.893	1.0,0.965,1.0	-0.071	-7.1	7.1
59171	ENSG00000003393	ALS2	2	-	201716589	201716711	201715671	201715839	201718076	201718210	59171	1,0,0	21,13,22	0,6,6	13,23,25	266	144	0.000166023	0.017245	0.025,0.0,0.0	0.0,0.124,0.115	-0.071	-7.1	7.1
494	ENSG00000203288	RP11-98D18.9	1	+	151793200	151793322	151790841	151791245	151793814	151794402	494	1,0,0	11,14,10	0,1,9	2,11,18	266	144	0.000223691	0.0207891	0.047,0.0,0.0	0.0,0.047,0.213	-0.071	-7.1	7.1
102159	ENSG00000132423	COQ3	6	-	99375939	99376182	99371427	99371587	99377385	99377485	102159	198174201	1,6,0	193210167	1,11,13	387	144	0.000561349	0.0384145	0.987,0.915,1.0	0.986,0.877,0.827	0.071	7.1	7.1
26183	ENSG00000152642	GPD1L	3	+	32138586	32138727	32128075	32128253	32140227	32140366	26183	82,98,108	0,0,1	71,81,79	6,4,0	285	144	0.000725976	0.0447278	1.0,1.0,0.982	0.857,0.911,1.0	0.071	7.1	7.1
84920	ENSG00000164924	YWHAZ	8	-	100951928	100952128	100948613	100948900	100952849	100953057	84920	539634556	41,48,39	577600521	76,55,71	344	144	0.000776921	0.0469883	0.846,0.847,0.856	0.761,0.82,0.754	0.071	7.1	7.1
89863	ENSG00000138750	NUP54	4	-	76136185	76136412	76134174	76134362	76144148	76144292	89863	160186213	1,2,1	157197165	4,13,4	371	144	2.08552e-05	0.00470837	0.984,0.973,0.988	0.938,0.855,0.941	0.07	7	7
116706	ENSG00000176978	DPP7	9	-	137113360	137113496	137112952	137113119	137113864	137114028	116706	243,198,68	4,10,8	111799618	4,4,7	280	144	5.01712e-05	0.00820946	0.969,0.911,0.814	0.935,0.99,0.978	-0.07	-7	7
116517	ENSG00000116984	MTR	1	+	236861124	236861277	236859832	236859922	236862235	236862343	116517	83113111	4,7,2	131155103	1,1,0	297	144	0.000146533	0.015923	0.91,0.887,0.964	0.984,0.987,1.0	-0.07	-7	7
107235	ENSG00000127616	SMARCA4	19	+	10977652	10977815	10961080	10961174	10984123	10984373	107235	8,2,1	24,21,14	0,0,0	12,53,47	307	144	0.00015188	0.0162189	0.135,0.043,0.032	0.0,0.0,0.0	0.07	7	7
12042	ENSG00000102893	PHKB	16	+	47562397	47562495	47547432	47547548	47580294	47580358	12042	4,1,8	21,29,33	0,0,4	37,48,60	242	144	0.000448924	0.0332772	0.102,0.02,0.126	0.0,0.0,0.038	0.07	7	7
86313	ENSG00000132670	PTPRA	20	+	2947981	2948024	2923206	2923285	2964271	2964350	86313	87,51,103	4,0,1	93,90,63	5,11,4	187	144	0.000464195	0.0340772	0.944,1.0,0.988	0.935,0.863,0.924	0.07	7	7
65489	ENSG00000147010	SH3KBP1	X	-	19836124	19836282	19746317	19746441	19887306	19887601	65489	73,75,50	0,0,1	75,107,81	9,0,2	302	144	0.000656546	0.0420312	1.0,1.0,0.96	0.799,1.0,0.951	0.07	7	7
84918	ENSG00000164924	YWHAZ	8	-	100951928	100952125	100948595	100948900	100952849	100952983	84918	544645560	41,48,39	584610530	76,55,71	341	144	0.000850675	0.0496372	0.849,0.85,0.858	0.764,0.824,0.759	0.07	7	7
85273	ENSG00000013810	TACC3	4	+	1727707	1728787	1723727	1723870	1730886	1730962	85273	164514651233	5,4,4	138020531693	22,26,14	1224	144	1.40252e-07	0.000195336	0.975,0.977,0.973	0.881,0.903,0.934	0.069	6.9	6.9
32141	ENSG00000055950	MRPL43	10	-	100987089	100987192	100986275	100986975	100987312	100987515	32141	179181123	7,10,7	189317210	3,1,0	247	144	3.07063e-07	0.00033367	0.937,0.913,0.911	0.973,0.995,1.0	-0.069	-6.9	6.9
83246	ENSG00000186185	KIF18B	17	-	44947220	44947363	44936031	44936358	44947627	44947711	83246	0,0,0	33,20,9	0,10,8	9,46,33	287	144	6.19159e-06	0.00211149	0.0,0.0,0.0	0.0,0.098,0.108	-0.069	-6.9	6.9
69578	ENSG00000182628	SKA2	17	-	59119318	59119495	59112261	59112345	59154955	59155177	69578	173161220	2,1,1	212195166	10,7,7	321	144	8.57798e-06	0.002618	0.975,0.986,0.99	0.905,0.926,0.914	0.069	6.9	6.9
72811	ENSG00000217930	PAM16	16	-	4343482	4343616	4343206	4343291	4351231	4351262	72811	20,12,15	183149131	36,41,37	90208189	278	144	1.1764e-05	0.0032135	0.054,0.04,0.056	0.172,0.093,0.092	-0.069	-6.9	6.9
109375	ENSG00000144744	UBA3	3	-	69080111	69080153	69077797	69077918	69080333	69080408	109375	59,55,33	6,6,0	29,88,78	0,0,2	186	144	0.000162074	0.0169416	0.884,0.876,1.0	1.0,1.0,0.968	-0.069	-6.9	6.9
118530	ENSG00000160218	TRAPPC10	21	+	44096604	44096713	44094062	44094233	44098356	44098534	118530	1,3,2	41,39,37	14,11,3	41,60,46	253	144	0.000384763	0.0299585	0.014,0.042,0.03	0.163,0.094,0.036	-0.069	-6.9	6.9
108407	ENSG00000104731	KLHDC4	16	-	87729309	87729364	87726764	87726924	87730551	87730644	108407	3,4,4	50,47,24	0,0,0	35,55,57	199	144	0.00066494	0.0422736	0.042,0.058,0.108	0.0,0.0,0.0	0.069	6.9	6.9
57881	ENSG00000175104	TRAF6	11	-	36496359	36496573	36494975	36495047	36497107	36497266	57881	7,0,5	22,28,15	0,1,0	36,16,10	358	144	0.000676005	0.0427409	0.113,0.0,0.118	0.0,0.025,0.0	0.069	6.9	6.9
25707	ENSG00000213614	HEXA	15	-	72353690	72353737	72353067	72353178	72355558	72355624	25707	83,79,71	8,4,6	85,132,86	2,4,0	191	144	0.000809534	0.0481987	0.887,0.937,0.899	0.97,0.961,1.0	-0.069	-6.9	6.9
10525	ENSG00000131368	MRPS25	3	-	15053290	15053467	15049880	15049935	15059368	15059498	10525	119138162	5,3,8	160215166	0,0,2	321	144	1.81189e-05	0.0043914	0.914,0.954,0.901	1.0,1.0,0.974	-0.068	-6.8	6.8
55826	ENSG00000272980	RP11-517H2.6	6	+	167026546	167026615	167024781	167024894	167032602	167032642	55826	115,78,139	0,0,0	82,85,71	2,10,1	213	144	4.33903e-05	0.00743613	1.0,1.0,1.0	0.965,0.852,0.98	0.068	6.8	6.8
10208	ENSG00000165443	PHYHIPL	10	+	59200541	59200699	59176589	59176959	59234303	59234500	10208	2,0,0	41,34,28	0,7,8	20,34,24	302	144	5.01181e-05	0.00820946	0.023,0.0,0.0	0.0,0.089,0.137	-0.068	-6.8	6.8
35405	ENSG00000215126	CBWD7	9	-	41161600	41161723	41156382	41156439	41162332	41162377	35405	3,0,0	31,41,20	0,13,5	23,36,27	267	144	7.43094e-05	0.0104228	0.05,0.0,0.0	0.0,0.163,0.091	-0.068	-6.8	6.8
11165	ENSG00000049883	PTCD2	5	+	72321119	72321179	72320367	72320509	72322171	72322264	11165	0,0,0	43,69,66	6,4,2	35,47,35	204	144	0.000147398	0.0159819	0.0,0.0,0.0	0.108,0.057,0.039	-0.068	-6.8	6.8
100035	ENSG00000147324	MFHAS1	8	-	8882445	8882608	8797364	8797491	8890060	8893645	100035	2,5,5	21,39,20	0,0,0	36,55,35	307	144	0.00020158	0.0193714	0.043,0.057,0.105	0.0,0.0,0.0	0.068	6.8	6.8
55911	ENSG00000025156	HSF2	6	+	122429992	122430152	122427902	122427956	122431429	122431514	55911	0,4,8	15,26,18	0,1,0	29,12,19	304	144	0.000242281	0.0218794	0.0,0.068,0.174	0.0,0.038,0.0	0.068	6.8	6.8
14948	ENSG00000049759	NEDD4L	18	+	58227829	58227907	58221570	58221757	58245426	58245508	14948	0,0,1	33,31,25	9,4,0	26,55,25	222	144	0.000317322	0.02628	0.0,0.0,0.025	0.183,0.045,0.0	-0.068	-6.8	6.8
38657	ENSG00000092531	SNAP23	15	+	42510160	42510278	42495641	42495713	42511832	42511903	38657	2,2,10	43,42,22	2,0,2	36,97,60	262	144	0.000395217	0.0304233	0.025,0.026,0.2	0.03,0.0,0.018	0.068	6.8	6.8
15242	ENSG00000198431	TXNRD1	12	+	104289465	104289542	104288930	104289040	104290992	104291104	15242	0,0,1	15,10,14	0,7,4	14,24,27	221	144	0.000541752	0.0376202	0.0,0.0,0.044	0.0,0.16,0.088	-0.068	-6.8	6.8
29086	ENSG00000088808	PPP1R13B	14	-	103737217	103737397	103736002	103736202	103737693	103737860	29086	11,8,4	42,25,32	3,2,1	36,34,26	324	144	0.000685241	0.0431044	0.104,0.125,0.053	0.036,0.025,0.017	0.068	6.8	6.8
113402	ENSG00000136010	ALDH1L2	12	-	105074332	105074450	105073860	105074005	105084388	105084458	113402	14,18,16	102,110,62	4,5,4	73,95,106	262	144	5.92932e-06	0.00207181	0.07,0.083,0.124	0.029,0.028,0.02	0.067	6.7	6.7
101164	ENSG00000130939	UBE4B	1	+	10098591	10098668	10095460	10095596	10101107	10101195	101164	15,1,4	51,63,64	1,0,0	78,55,51	221	144	7.04172e-06	0.00229053	0.161,0.01,0.039	0.008,0.0,0.0	0.067	6.7	6.7
54748	ENSG00000153015	CWC27	5	+	64977134	64977238	64971702	64971812	65018158	65018591	54748	187197148	4,1,0	140179127	5,9,9	248	144	1.32583e-05	0.00349614	0.964,0.991,1.0	0.942,0.92,0.891	0.067	6.7	6.7
44060	ENSG00000259288	PAK6	15	+	40263798	40263919	40253177	40253289	40264780	40264890	44060	0,0,0	35,28,35	7,6,5	46,40,51	265	144	2.23306e-05	0.00489615	0.0,0.0,0.0	0.076,0.075,0.051	-0.067	-6.7	6.7
109596	ENSG00000133731	IMPA1	8	-	81685762	81685963	81681497	81681584	81686251	81686283	109596	3,1,3	41,50,48	6,11,10	34,55,31	345	144	5.39291e-05	0.00855983	0.03,0.008,0.025	0.069,0.077,0.119	-0.067	-6.7	6.7
33071	ENSG00000099810	MTAP	9	+	21861975	21862135	21859219	21859425	21931007	21937651	33071	107,80,94	1,0,1	103104101	2,11,1	304	144	0.000237462	0.0215624	0.981,1.0,0.978	0.961,0.817,0.98	0.067	6.7	6.7
119259	ENSG00000104866	PPP1R37	19	+	45138513	45138611	45092961	45093527	45140235	45140281	119259	109,155,98	7,5,3	141159100	0,0,0	242	144	2.71518e-05	0.0054784	0.903,0.949,0.951	1.0,1.0,1.0	-0.066	-6.6	6.6
41406	ENSG00000258555	SPECC1L-ADORA2A	22	+	24432620	24432726	24423770	24423957	24433130	24433736	41406	0,1,1	15,30,3	2,9,6	10,27,27	250	144	7.63692e-05	0.0105472	0.0,0.019,0.161	0.103,0.161,0.113	-0.066	-6.6	6.6
90005	ENSG00000127329	PTPRB	12	-	70565799	70565904	70562843	70563107	70566434	70566704	90005	3,11,2	33,35,44	0,3,0	33,51,29	249	144	0.000277756	0.0241352	0.05,0.154,0.026	0.0,0.033,0.0	0.066	6.6	6.6
76305	ENSG00000090316	MAEA	4	+	1327626	1327703	1322380	1322503	1332756	1332854	76305	136125162	4,1,1	164173163	15,6,10	221	144	2.61055e-05	0.00535568	0.957,0.988,0.991	0.877,0.949,0.914	0.065	6.5	6.5
36360	ENSG00000170037	CNTROB	17	+	7944475	7944638	7944122	7944248	7945727	7945986	36360	119,130,91	2,10,2	82187141	1,0,0	307	144	3.5257e-05	0.00651661	0.965,0.859,0.955	0.975,1.0,1.0	-0.065	-6.5	6.5
34725	ENSG00000108509	CAMTA2	17	-	4973584	4973769	4973174	4973253	4974384	4974500	34725	171180190	0,0,4	157247191	6,1,15	329	144	6.54003e-05	0.00971038	1.0,1.0,0.954	0.92,0.991,0.848	0.065	6.5	6.5
116710	ENSG00000176978	DPP7	9	-	137113356	137113496	137112962	137113119	137113864	137114028	116710	280,216,78	4,10,8	135848657	4,4,7	284	144	7.5524e-05	0.0105202	0.973,0.916,0.832	0.945,0.991,0.979	-0.065	-6.5	6.5
63025	ENSG00000189180	ZNF33A	10	+	38042576	38042693	38017290	38017386	38054374	38054511	63025	2,1,0	27,34,40	2,10,6	24,49,28	261	144	7.62165e-05	0.0105472	0.039,0.016,0.0	0.044,0.101,0.106	-0.065	-6.5	6.5
30294	ENSG00000146409	SLC18B1	6	-	132790784	132790865	132790223	132790272	132796981	132797121	30294	0,2,7	88,69,66	7,14,14	66,123,53	225	144	9.10093e-05	0.0116724	0.0,0.018,0.064	0.064,0.068,0.145	-0.065	-6.5	6.5
50049	ENSG00000157823	AP3S2	15	-	89878264	89878300	89871474	89871546	89888520	89888632	50049	4,2,12	96117110	20,21,13	121116126	180	144	0.000178183	0.0179975	0.032,0.013,0.08	0.117,0.127,0.076	-0.065	-6.5	6.5
43972	ENSG00000106459	NRF1	7	+	129744172	129744229	129727240	129727365	129755017	129756015	43972	1,2,0	38,37,55	6,4,5	38,43,37	201	144	0.000241932	0.0218679	0.019,0.037,0.0	0.102,0.062,0.088	-0.065	-6.5	6.5
2616	ENSG00000064933	PMS1	2	+	189863742	189863974	189854238	189855128	189867798	189867929	2616	134134170	4,7,4	148,86,97	0,1,1	376	144	0.000258464	0.0229221	0.928,0.88,0.942	1.0,0.971,0.974	-0.065	-6.5	6.5
32830	ENSG00000082438	COBLL1	2	-	164761282	164761380	164743686	164743875	164841155	164841246	32830	1,0,1	35,32,23	2,6,6	19,48,29	242	144	0.000282011	0.0243644	0.017,0.0,0.025	0.059,0.069,0.11	-0.065	-6.5	6.5
35300	ENSG00000022976	ZNF839	14	+	102335688	102335838	102334553	102334646	102338815	102338953	35300	99,80,100	0,0,0	79,105,95	1,3,6	294	144	0.000824959	0.0487604	1.0,1.0,1.0	0.975,0.945,0.886	0.065	6.5	6.5
119683	ENSG00000137309	HMGA1	6	+	34237203	34237317	34236872	34236963	34240736	34240915	119683	234261175	0,4,3	161282194	11,15,6	258	144	4.87157e-06	0.00183985	1.0,0.973,0.97	0.891,0.913,0.947	0.064	6.4	6.4
48895	ENSG00000117479	SLC19A2	1	-	169477154	169477757	169469963	169470186	169485562	169486003	48895	567495492	3,14,9	570725534	1,3,2	747	144	1.02051e-05	0.00294207	0.973,0.872,0.913	0.991,0.979,0.981	-0.064	-6.4	6.4
99547	ENSG00000174938	SEZ6L2	16	-	29895258	29895460	29888539	29888725	29896821	29897121	99547	215227166	1,1,2	181353237	11,9,6	346	144	1.98207e-05	0.00459009	0.989,0.99,0.972	0.873,0.942,0.943	0.064	6.4	6.4
28698	ENSG00000179195	ZNF664	12	+	124004877	124004935	123988042	123988138	124011380	124011441	28698	141152199	438443489	130171101	476709607	202	144	2.88691e-05	0.00572786	0.187,0.197,0.225	0.163,0.147,0.106	0.064	6.4	6.4
2080	ENSG00000015153	YAF2	12	-	42210547	42210619	42161612	42161765	42237598	42237724	2080	1,12,18	44,60,69	5,1,1	46,72,49	216	144	8.41567e-05	0.0111875	0.015,0.118,0.148	0.068,0.009,0.013	0.064	6.4	6.4
68954	ENSG00000115539	PDCL3	2	+	100564321	100564459	100562689	100563073	100566502	100566629	68954	9,5,10	44,54,33	4,2,2	37,90,55	282	144	0.000151037	0.0161988	0.095,0.045,0.134	0.052,0.011,0.018	0.064	6.4	6.4
20519	ENSG00000076108	BAZ2A	12	-	56623122	56623232	56617394	56617532	56630775	56630865	20519	8,5,2	31,42,25	0,1,3	40,55,53	254	144	0.000224531	0.0208281	0.128,0.063,0.043	0.0,0.01,0.031	0.064	6.4	6.4
62753	ENSG00000001497	LAS1L	X	-	65533609	65533735	65532560	65532630	65534479	65534754	62753	137170126	3,9,11	136216146	2,3,2	270	144	0.000340394	0.0274326	0.961,0.91,0.859	0.973,0.975,0.975	-0.064	-6.4	6.4
42490	ENSG00000087087	SRRT	7	+	100880695	100880769	100875572	100875712	100881284	100881413	42490	7,5,12	103,102,46	26,23,24	75143106	218	144	0.000748768	0.0457331	0.043,0.031,0.147	0.186,0.096,0.13	-0.064	-6.4	6.4
91955	ENSG00000160785	SLC25A44	1	+	156207885	156208013	156196204	156200472	156210239	156212796	91955	91,97,59	0,0,0	97,126,91	2,3,6	272	144	0.000790475	0.0474885	1.0,1.0,1.0	0.963,0.957,0.889	0.064	6.4	6.4
53765	ENSG00000163964	PIGX	3	+	196728701	196728755	196727922	196728136	196730991	196731092	53765	21,7,10	94101124	2,1,8	128140149	198	144	1.8055e-06	0.00102021	0.14,0.048,0.055	0.011,0.005,0.038	0.063	6.3	6.3
94	ENSG00000131375	CAPN7	3	+	15232110	15232158	15230441	15230535	15232518	15232665	94	1,2,2	64,75,91	7,15,7	70,113,63	192	144	5.90551e-06	0.0020708	0.012,0.02,0.016	0.07,0.091,0.077	-0.063	-6.3	6.3
1169	ENSG00000023041	ZDHHC6	10	-	112433540	112433616	112433239	112433281	112434296	112434464	1169	1,0,1	41,45,54	3,9,4	39,46,44	220	144	6.47703e-05	0.0096458	0.016,0.0,0.012	0.048,0.114,0.056	-0.063	-6.3	6.3
86086	ENSG00000162885	B3GALNT2	1	-	235458602	235458743	235455558	235455684	235465635	235465714	86086	124150157	0,0,1	154122114	5,4,5	285	144	9.71792e-05	0.0121432	1.0,1.0,0.988	0.94,0.939,0.92	0.063	6.3	6.3
24281	ENSG00000130348	QRSL1	6	+	106640100	106640206	106629598	106629705	106640348	106640508	24281	0,3,0	50,40,26	8,10,2	32,62,63	250	144	0.000196544	0.0191292	0.0,0.041,0.0	0.126,0.085,0.018	-0.063	-6.3	6.3
101559	ENSG00000175115	PACS1	11	+	66242911	66243031	66241426	66241653	66243164	66244747	101559	125,94,99	4,8,0	108,119,98	0,0,0	264	144	0.000304162	0.0255448	0.945,0.865,1.0	1.0,1.0,1.0	-0.063	-6.3	6.3
1611	ENSG00000182944	EWSR1	22	+	29290412	29290593	29288605	29288786	29291564	29291599	1611	14,10,16	57,72,34	12,7,6	54,133,92	325	144	0.000416913	0.0315056	0.098,0.058,0.173	0.09,0.023,0.028	0.063	6.3	6.3
16306	ENSG00000261740	RP11-345J4.5	16	-	29450111	29450276	29446801	29447026	29452108	29452206	16306	4,25,16	0,3,5	6,1,3	0,0,1	309	144	0.000583139	0.0393609	1.0,0.795,0.599	1.0,1.0,0.583	-0.063	-6.3	6.3
104951	ENSG00000132780	NASP	1	+	45617464	45617591	45616625	45616703	45618060	45618244	104951	217192108	7,7,9	157310274	1,7,2	271	144	0.000651645	0.0419518	0.943,0.936,0.864	0.988,0.959,0.986	-0.063	-6.3	6.3
22641	ENSG00000067836	ROGDI	16	-	4797937	4797987	4797702	4797840	4798070	4798184	22641	132124114	2,4,16	93213163	1,2,1	194	144	8.61699e-06	0.00262083	0.98,0.958,0.841	0.986,0.988,0.992	-0.062	-6.2	6.2
55301	ENSG00000130244	FAM98C	19	+	38405343	38405421	38404907	38405113	38405518	38405635	55301	142,99,101	10,3,6	108173149	1,2,1	222	144	3.20969e-05	0.00614476	0.902,0.955,0.916	0.986,0.982,0.99	-0.062	-6.2	6.2
61953	ENSG00000007376	RPUSD1	16	-	787555	787744	787396	787477	788255	788340	61953	140143131	8,0,6	129173192	0,2,0	333	144	0.000119439	0.0139277	0.883,1.0,0.904	1.0,0.974,1.0	-0.062	-6.2	6.2
85310	ENSG00000113593	PPWD1	5	+	65571838	65572286	65569877	65569998	65576878	65577069	85310	218243265	6,1,6	244269247	1,0,0	592	144	0.000185188	0.0183341	0.898,0.983,0.915	0.983,1.0,1.0	-0.062	-6.2	6.2
8605	ENSG00000138231	DBR1	3	-	138163777	138163858	138163348	138163494	138167080	138167305	8605	64,69,127	1,1,0	91,74,63	4,1,7	225	144	0.000560184	0.0383614	0.976,0.978,1.0	0.936,0.979,0.852	0.062	6.2	6.2
34199	ENSG00000084774	CAD	2	+	27239696	27239798	27239330	27239471	27240264	27240361	34199	99,96,75	1,1,1	85150144	9,2,6	246	144	0.000656373	0.0420312	0.983,0.983,0.978	0.847,0.978,0.934	0.062	6.2	6.2
104965	ENSG00000132780	NASP	1	+	45617441	45617591	45616625	45616703	45618060	45618213	104965	222208126	7,7,9	165341296	1,7,2	294	144	0.000669554	0.0424416	0.94,0.936,0.873	0.988,0.96,0.986	-0.062	-6.2	6.2
113337	ENSG00000148690	FRA10AC1	10	-	93692008	93692093	93687403	93687449	93692645	93692729	113337	75,82,67	8,0,4	102100101	0,1,2	229	144	0.000753219	0.0458351	0.855,1.0,0.913	1.0,0.984,0.969	-0.062	-6.2	6.2
17976	ENSG00000125863	MKKS	20	-	10412529	10413931	10408623	10408803	10420527	10420758	17976	139713381606	2,0,3	145615751258	9,11,11	1546	144	6.03019e-07	0.000492806	0.985,1.0,0.98	0.938,0.93,0.914	0.061	6.1	6.1
61673	ENSG00000060237	WNK1	12	+	879572	880031	878214	878361	881691	881789	61673	36,26,24	61,65,56	13,20,10	91,89,61	603	144	8.20815e-06	0.0025444	0.124,0.087,0.093	0.033,0.051,0.038	0.061	6.1	6.1
61643	ENSG00000206562	METTL6	3	-	15414729	15414914	15414020	15414162	15415771	15415860	61643	10,6,4	34,48,47	0,2,0	37,47,48	329	144	1.95551e-05	0.00456988	0.114,0.052,0.036	0.0,0.018,0.0	0.061	6.1	6.1
55101	ENSG00000185627	PSMD13	11	+	251819	251936	250802	250865	252504	252845	55101	235294147	8,11,11	183341292	1,8,1	261	144	7.21806e-05	0.0102326	0.942,0.936,0.881	0.99,0.959,0.994	-0.061	-6.1	6.1
95756	ENSG00000181392	SYNE4	19	-	36006422	36006671	36005332	36005437	36008216	36008367	95756	146,90,129	0,2,1	120173138	6,6,3	393	144	0.00064387	0.0416249	1.0,0.943,0.979	0.88,0.914,0.944	0.061	6.1	6.1
118245	ENSG00000139323	POC1B	12	-	89425869	89425986	89425160	89425379	89459637	89459718	118245	4,0,8	22,40,43	0,0,0	35,35,25	261	144	0.000678182	0.0427903	0.091,0.0,0.093	0.0,0.0,0.0	0.061	6.1	6.1
105439	ENSG00000113240	CLK4	5	-	178605824	178605865	178605302	178605382	178608375	178608458	105439	4,6,1	36,52,37	0,0,0	27,34,31	185	144	0.000798487	0.0477667	0.08,0.082,0.021	0.0,0.0,0.0	0.061	6.1	6.1
40375	ENSG00000125686	MED1	17	-	39440385	39440518	39439164	39439193	39440622	39440677	40375	83,90,139	1,1,0	101,81,68	6,0,5	277	144	0.000816954	0.0484029	0.977,0.979,1.0	0.897,1.0,0.876	0.061	6.1	6.1
78413	ENSG00000106603	COA1	7	-	43649438	43649557	43648599	43648652	43650611	43650712	78413	10,19,15	78,103,76	6,2,7	93134112	263	144	2.90949e-06	0.00138985	0.066,0.092,0.098	0.034,0.008,0.033	0.06	6	6
59904	ENSG00000111300	NAA25	12	-	112087682	112087801	112081059	112081134	112090725	112090871	59904	161181154	11,8,5	158205163	3,2,1	263	144	0.000103362	0.0125548	0.889,0.925,0.944	0.966,0.982,0.989	-0.06	-6	6
63855	ENSG00000148700	ADD3	10	+	110132304	110132400	110130362	110130486	110133325	110134211	63855	122173236	7,12,15	283226189	2,3,9	240	144	0.000130088	0.0146846	0.913,0.896,0.904	0.988,0.978,0.926	-0.06	-6	6
15316	ENSG00000012963	UBR7	14	+	93219215	93219361	93218526	93218735	93220248	93220422	15316	179190181	1,0,5	178159143	8,5,8	290	144	0.00030431	0.0255448	0.989,1.0,0.947	0.917,0.94,0.899	0.06	6	6
62017	ENSG00000256500	RP11-73M18.2	14	+	103571622	103571820	103562961	103563124	103587273	103587364	62017	178149137	4,11,3	109246182	1,1,3	342	144	0.000493626	0.0352435	0.949,0.851,0.951	0.979,0.99,0.962	-0.06	-6	6
84801	ENSG00000166900	STX3	11	+	59787036	59787136	59773210	59773294	59788872	59788947	84801	154201161	5,6,0	183181118	9,17,5	244	144	0.000525061	0.0368755	0.948,0.952,1.0	0.923,0.863,0.933	0.06	6	6
119150	ENSG00000143224	PPOX	1	+	161169905	161170024	161169659	161169720	161170408	161170581	119150	95,110,59	3,7,2	81157118	0,2,1	263	144	0.000750231	0.0457781	0.945,0.896,0.942	1.0,0.977,0.985	-0.06	-6	6
3777	ENSG00000132716	DCAF8	1	-	160220458	160220564	160218848	160218968	160222650	160222781	3777	39,34,40	117150118	23,35,19	132160186	250	144	0.000801235	0.0478534	0.161,0.115,0.163	0.091,0.112,0.056	0.06	6	6
95176	ENSG00000138286	FAM149B1	10	+	73216514	73216578	73210250	73210438	73228059	73228160	95176	9,6,1	50,77,49	0,0,0	60,57,50	208	144	5.29342e-05	0.00848039	0.111,0.051,0.014	0.0,0.0,0.0	0.059	5.9	5.9
24086	ENSG00000159023	EPB41	1	+	29068732	29068783	29064981	29065158	29097806	29097935	24086	10,4,0	53,40,50	1,0,0	56,65,47	195	144	0.000103475	0.0125548	0.122,0.069,0.0	0.013,0.0,0.0	0.059	5.9	5.9
88749	ENSG00000116141	MARK1	1	+	220576645	220576736	220528849	220528873	220579353	220579508	88749	0,0,0	33,26,29	11,1,0	37,25,22	235	144	0.000150048	0.0161277	0.0,0.0,0.0	0.154,0.024,0.0	-0.059	-5.9	5.9
926	ENSG00000138031	ADCY3	2	-	24820363	24820451	24819168	24820114	24820723	24820796	926	3,9,1	44,37,23	0,0,2	38,50,54	232	144	0.000262671	0.0231606	0.041,0.131,0.026	0.0,0.0,0.022	0.059	5.9	5.9
84957	ENSG00000106682	EIF4H	7	+	74190246	74190306	74189821	74189918	74194740	74194805	84957	277230149	749734340	116376296	57213481113	204	144	0.000351099	0.0279762	0.207,0.181,0.236	0.125,0.165,0.158	0.059	5.9	5.9
75655	ENSG00000103253	HAGHL	16	+	728315	728424	728115	728233	728503	728604	75655	281224212	12,18,15	236396307	5,14,6	253	144	0.000723776	0.0446758	0.93,0.876,0.889	0.964,0.942,0.967	-0.059	-5.9	5.9
116711	ENSG00000176978	DPP7	9	-	137113356	137113496	137113205	137113287	137113864	137114028	116711	263,199,70	15,15,2	124827642	4,18,3	284	144	5.22712e-06	0.00192867	0.899,0.871,0.947	0.94,0.959,0.991	-0.058	-5.8	5.8
102674	ENSG00000189057	FAM111B	11	+	59109548	59109706	59108679	59108712	59124178	59127394	102674	667704924	21,20,32	670844756	60,37,48	302	144	1.51654e-05	0.00387445	0.938,0.944,0.932	0.842,0.916,0.882	0.058	5.8	5.8
29551	ENSG00000052723	SIKE1	1	-	114778931	114779054	114776383	114776459	114779141	114779284	29551	9,13,1	57,51,68	0,2,1	55,44,56	267	144	2.38888e-05	0.0050692	0.078,0.121,0.008	0.0,0.024,0.01	0.058	5.8	5.8
75024	ENSG00000266173	STRADA	17	-	63707246	63707418	63706634	63706739	63710490	63710614	75024	172164204	2,2,1	180222192	2,10,12	316	144	0.000103932	0.0125831	0.975,0.974,0.989	0.976,0.91,0.879	0.058	5.8	5.8
86289	ENSG00000142273	CBLC	19	+	44800178	44800292	44794203	44794281	44800380	44800450	86289	0,0,0	43,34,34	3,7,4	24,52,53	258	144	0.000230119	0.0211088	0.0,0.0,0.0	0.065,0.07,0.04	-0.058	-5.8	5.8
108325	ENSG00000161204	ABCF3	3	+	184188663	184188670	184188140	184188407	184188760	184188841	108325	0,1,0	49,49,36	6,11,1	56104114	151	144	0.000233576	0.021327	0.0,0.019,0.0	0.093,0.092,0.008	-0.058	-5.8	5.8
106903	ENSG00000118200	CAMSAP2	1	+	200760838	200761098	200739778	200739966	200807375	200807537	106903	227153147	0,0,2	137245201	6,7,2	404	144	0.00024355	0.0219539	1.0,1.0,0.963	0.891,0.926,0.973	0.058	5.8	5.8
12783	ENSG00000145348	TBCK	4	-	106242901	106243024	106242469	106242569	106244625	106244764	12783	0,0,1	31,36,14	10,2,0	24,39,8	267	144	0.000299367	0.0253667	0.0,0.0,0.037	0.183,0.027,0.0	-0.058	-5.8	5.8
70983	ENSG00000081014	AP4E1	15	+	51001899	51002021	51001025	51001183	51002501	51005900	70983	2,0,2	18,38,25	12,5,2	38,34,19	266	144	0.000536452	0.0373308	0.057,0.0,0.042	0.146,0.074,0.054	-0.058	-5.8	5.8
28157	ENSG00000198218	QRICH1	3	-	49092396	49092456	49076708	49077038	49093911	49094062	28157	13,20,9	90,68,58	12,15,9	73202176	204	144	0.000791294	0.0475089	0.093,0.172,0.099	0.104,0.05,0.035	0.058	5.8	5.8
104308	ENSG00000144559	TAMM41	3	-	11826717	11826805	11817185	11817337	11829713	11829910	104308	5,5,13	60,50,54	6,2,0	81,64,51	232	144	0.000801387	0.0478534	0.049,0.058,0.13	0.044,0.019,0.0	0.058	5.8	5.8
25293	ENSG00000167397	VKORC1	16	-	31092782	31092866	31090841	31091342	31093311	31093378	25293	49,94,65	304291232	54,64,61	332533464	228	144	1.0638e-05	0.00302282	0.092,0.169,0.15	0.093,0.07,0.077	0.057	5.7	5.7
80328	ENSG00000100983	GSS	20	-	34942487	34942585	34941712	34941829	34942930	34943006	80328	109128105	2,5,6	138217188	0,1,0	242	144	0.00015446	0.0163706	0.97,0.938,0.912	1.0,0.992,1.0	-0.057	-5.7	5.7
36670	ENSG00000116898	MRPS15	1	-	36461263	36461291	36460691	36460776	36462087	36462163	36670	86,79,123	0,1,2	102,88,76	2,9,5	172	144	0.000221864	0.0206582	1.0,0.985,0.981	0.977,0.891,0.927	0.057	5.7	5.7
119184	ENSG00000136754	ABI1	10	-	26759061	26759238	26755654	26755741	26765217	26765318	119184	174171167	0,0,6	147172108	6,15,0	321	144	0.000461885	0.0339636	1.0,1.0,0.926	0.917,0.837,1.0	0.057	5.7	5.7
16448	ENSG00000178764	ZHX2	8	+	122873439	122873577	122863476	122863539	122951291	122954028	16448	5,11,0	27,27,20	2,0,2	23,48,22	282	144	0.000492926	0.0352398	0.086,0.172,0.0	0.043,0.0,0.044	0.057	5.7	5.7
36081	ENSG00000104852	SNRNP70	19	+	49102113	49102185	49101389	49101471	49104633	49104735	36081	49,47,51	281269142	25,32,45	207328293	216	144	0.000650939	0.0419336	0.104,0.104,0.193	0.075,0.061,0.093	0.057	5.7	5.7
113418	ENSG00000112578	BYSL	6	+	41930131	41930270	41927373	41927536	41930634	41930768	113418	190113103	1,8,5	98202129	2,1,0	283	144	0.00075883	0.0460914	0.99,0.878,0.913	0.961,0.99,1.0	-0.057	-5.7	5.7
75813	ENSG00000276293	PIP4K2B	17	-	38779851	38779932	38779395	38779529	38780451	38780604	75813	5,5,15	80,81,80	0,3,0	84,127,88	225	144	9.34295e-07	0.000669477	0.038,0.038,0.107	0.0,0.015,0.0	0.056	5.6	5.6
36203	ENSG00000197548	ATG7	3	+	11477133	11477268	11426803	11426926	11554810	11554988	36203	0,0,2	75,59,44	13,6,0	41,58,42	279	144	1.49835e-05	0.00386852	0.0,0.0,0.023	0.141,0.051,0.0	-0.056	-5.6	5.6
105950	ENSG00000133704	IPO8	12	-	30685799	30685895	30684300	30684457	30690495	30690577	105950	3,5,4	72,87,149	12,16,7	79,96,59	240	144	2.38212e-05	0.00506572	0.024,0.033,0.016	0.084,0.091,0.066	-0.056	-5.6	5.6
26485	ENSG00000143436	MRPL9	1	-	151761450	151761552	151760873	151760899	151762104	151762155	26485	359433444	17,11,10	357483406	18,35,36	246	144	3.35796e-05	0.00631278	0.925,0.958,0.963	0.921,0.89,0.868	0.056	5.6	5.6
87598	ENSG00000256950	RP11-87C12.2	12	+	121894738	121894841	121888808	121888994	121903005	121903107	87598	184,168,90	1,1,3	112273237	7,13,10	247	144	5.12515e-05	0.0083082	0.991,0.99,0.946	0.903,0.924,0.933	0.056	5.6	5.6
91438	ENSG00000114346	ECT2	3	+	172752149	172752472	172750725	172750857	172754508	172754660	91438	66,56,63	121,128,94	47,56,33	97209163	467	144	8.62738e-05	0.0112768	0.144,0.119,0.171	0.13,0.076,0.059	0.056	5.6	5.6
3557	ENSG00000110514	MADD	11	+	47282812	47282969	47282380	47282616	47284177	47284281	3557	119132132	0,0,1	160183165	5,6,5	301	144	0.000138726	0.0153638	1.0,1.0,0.984	0.939,0.936,0.94	0.056	5.6	5.6
80329	ENSG00000100983	GSS	20	-	34942487	34942681	34941712	34941829	34942930	34943006	80329	181202135	2,5,6	210344275	0,1,0	338	144	0.000229586	0.0210795	0.975,0.945,0.906	1.0,0.993,1.0	-0.056	-5.6	5.6
77070	ENSG00000254673	RP11-598P20.5	8	+	43069554	43069654	43064104	43064215	43072180	43072307	77070	104126147	0,0,0	137114127	2,6,5	244	144	0.000321523	0.0265109	1.0,1.0,1.0	0.976,0.918,0.937	0.056	5.6	5.6
33222	ENSG00000149761	NUDT22	11	+	64229246	64229344	64226634	64227132	64229477	64229571	33222	120,92,109	1,5,9	113,84,127	1,2,0	242	144	0.000380021	0.0296593	0.986,0.916,0.878	0.985,0.962,1.0	-0.056	-5.6	5.6
2731	ENSG00000179178	TMEM125	1	+	43271040	43271253	43270680	43270793	43272183	43272220	2731	28,21,6	131,88,83	24,52,43	97130112	357	144	0.0005581	0.0383252	0.079,0.088,0.028	0.091,0.139,0.134	-0.056	-5.6	5.6
63381	ENSG00000175334	BANF1	11	+	66002843	66003070	66002255	66002513	66003234	66003335	63381	14,10,13	70,49,57	4,3,3	63,69,61	371	144	1.52162e-05	0.00387445	0.072,0.073,0.081	0.024,0.017,0.019	0.055	5.5	5.5
6347	ENSG00000144895	EIF2A	3	+	150581621	150581746	150575599	150575762	150583199	150583265	6347	225271383	11,12,15	333269243	5,3,2	269	144	2.56546e-05	0.00529481	0.916,0.924,0.932	0.973,0.98,0.985	-0.055	-5.5	5.5
44585	ENSG00000135249	RINT1	7	+	105555027	105555227	105551569	105551707	105563732	105563947	44585	185197213	4,3,11	165183161	0,1,1	344	144	5.84681e-05	0.00897766	0.951,0.965,0.89	1.0,0.987,0.985	-0.055	-5.5	5.5
32621	ENSG00000096080	MRPS18A	6	-	43678507	43678625	43675493	43675617	43681088	43681120	32621	176119131	0,9,5	173203154	0,1,1	262	144	0.000301621	0.0254053	1.0,0.879,0.935	1.0,0.991,0.988	-0.055	-5.5	5.5
120347	ENSG00000138614	VWA9	15	-	65607158	65607425	65605128	65605236	65610795	65611148	120347	158155170	3,2,8	131193145	1,0,1	411	144	0.000507396	0.0360258	0.949,0.964,0.882	0.979,1.0,0.981	-0.055	-5.5	5.5
5278	ENSG00000075223	SEMA3C	7	-	80758330	80758488	80751268	80751336	80761615	80761657	5278	208225273	8,8,6	229332264	1,0,2	302	144	5.74899e-06	0.00204287	0.925,0.931,0.956	0.991,1.0,0.984	-0.054	-5.4	5.4
116818	ENSG00000110442	COMMD9	11	-	36276136	36276240	36274324	36274772	36277088	36277123	116818	226188217	3,3,1	261239179	10,19,4	248	144	1.49576e-05	0.00386852	0.978,0.973,0.992	0.938,0.88,0.963	0.054	5.4	5.4
10516	ENSG00000131368	MRPS25	3	-	15053379	15053467	15049765	15049935	15059368	15059475	10516	113131151	5,3,8	152201157	0,0,2	232	144	5.49902e-05	0.00864468	0.933,0.964,0.921	1.0,1.0,0.98	-0.054	-5.4	5.4
49213	ENSG00000154059	IMPACT	18	+	24448902	24448925	24448092	24448183	24449818	24449953	49213	1,2,1	61,90,78	8,6,8	85,89,85	167	144	8.6556e-05	0.0112768	0.014,0.019,0.011	0.075,0.055,0.075	-0.054	-5.4	5.4
43324	ENSG00000197713	RPE	2	+	210003437	210003468	210002642	210002783	210009656	210009736	43324	10,4,4	66,101,66	0,6,0	59167108	175	144	0.000395676	0.0304249	0.111,0.032,0.048	0.0,0.029,0.0	0.054	5.4	5.4
98586	ENSG00000109180	OCIAD1	4	+	48832619	48832682	48831226	48831249	48842635	48842656	98586	113,130,95	13,0,5	124180157	0,4,2	207	144	0.000690346	0.0433427	0.858,1.0,0.93	1.0,0.969,0.982	-0.054	-5.4	5.4
30340	ENSG00000134759	ELP2	18	+	36138794	36138872	36138269	36138426	36141136	36141201	30340	131108142	1,1,1	164155128	6,7,7	222	144	8.47751e-05	0.0112372	0.988,0.986,0.989	0.947,0.935,0.922	0.053	5.3	5.3
72825	ENSG00000217930	PAM16	16	-	4343482	4343594	4343206	4343291	4351231	4351262	72825	14,6,16	183149131	24,29,30	90208189	256	144	0.000172767	0.0177221	0.041,0.022,0.064	0.13,0.073,0.082	-0.053	-5.3	5.3
86089	ENSG00000162885	B3GALNT2	1	-	235458602	235458783	235455558	235455684	235465635	235465714	86089	158202217	0,0,1	198171165	5,4,5	325	144	0.000236631	0.0215314	1.0,1.0,0.99	0.946,0.95,0.936	0.053	5.3	5.3
52118	ENSG00000114626	ABTB1	3	+	127679572	127679679	127677675	127677843	127679984	127680063	52118	6,0,10	53,71,38	2,1,0	41,80,61	251	144	0.000435681	0.0324905	0.061,0.0,0.131	0.027,0.007,0.0	0.053	5.3	5.3
111662	ENSG00000158062	UBXN11	1	-	26294204	26294331	26285822	26286037	26296918	26296995	111662	122170118	4,3,7	157267226	0,1,3	271	144	0.000444723	0.0330401	0.942,0.968,0.9	1.0,0.993,0.976	-0.053	-5.3	5.3
21939	ENSG00000169992	NLGN2	17	+	7412156	7412207	7408579	7408712	7414343	7414493	21939	96,84,85	2,1,1	99,97,72	12,3,2	195	144	0.000610574	0.0403378	0.973,0.984,0.984	0.859,0.96,0.964	0.053	5.3	5.3
67968	ENSG00000132591	ERAL1	17	+	28858575	28858633	28858373	28858486	28858963	28859104	67968	107,87,100	2,0,0	82,90,89	12,1,0	202	144	0.000621856	0.0407234	0.974,1.0,1.0	0.83,0.985,1.0	0.053	5.3	5.3
96645	ENSG00000130511	SSBP4	19	+	18427751	18427813	18427350	18427423	18427897	18427982	96645	292296216	9,18,13	219338291	0,6,4	206	144	2.71377e-06	0.00132762	0.958,0.92,0.921	1.0,0.975,0.981	-0.052	-5.2	5.2
2720	ENSG00000185813	PCYT2	17	-	81908875	81909035	81908567	81908634	81909513	81909602	2720	235214189	1,3,1	189286207	8,11,5	304	144	6.76611e-05	0.00979944	0.991,0.971,0.989	0.918,0.925,0.951	0.052	5.2	5.2
45433	ENSG00000164808	SPIDR	8	+	47396375	47396626	47293866	47294030	47407860	47408006	45433	270219290	3,11,3	255293246	1,0,1	395	144	8.82825e-05	0.011391	0.97,0.879,0.972	0.989,1.0,0.989	-0.052	-5.2	5.2
7506	ENSG00000153944	MSI2	17	+	57676986	57677059	57674971	57675126	57679548	57680297	7506	188170186	6,1,4	169213194	10,17,7	217	144	0.000510428	0.0361346	0.954,0.991,0.969	0.918,0.893,0.948	0.052	5.2	5.2
117823	ENSG00000090581	GNPTG	16	+	1357699	1357832	1352238	1352306	1361742	1361797	117823	7,16,8	85,74,79	1,5,4	86152120	277	144	4.90071e-06	0.00184261	0.041,0.101,0.05	0.006,0.017,0.017	0.051	5.1	5.1
71596	ENSG00000072062	PRKACA	19	-	14093627	14093792	14093049	14093237	14097360	14097401	71596	229250248	2,2,1	237312244	5,8,13	309	144	2.81025e-05	0.00561778	0.982,0.983,0.991	0.957,0.948,0.897	0.051	5.1	5.1
114373	ENSG00000214706	IFRD2	3	-	50289254	50289356	50288799	50288937	50289711	50289762	114373	216204112	6,8,6	139270224	1,2,2	246	144	0.000125018	0.014325	0.955,0.937,0.916	0.988,0.988,0.985	-0.051	-5.1	5.1
74152	ENSG00000151292	CSNK1G3	5	+	123514407	123514548	123512259	123512570	123545416	123545956	74152	6,6,4	41,43,69	1,0,0	46,58,53	285	144	0.000197072	0.0191312	0.069,0.066,0.028	0.011,0.0,0.0	0.051	5.1	5.1
30169	ENSG00000130479	MAP1S	19	+	17730912	17731034	17725828	17728172	17733192	17733428	30169	7,5,4	40,57,44	0,1,1	36,47,39	266	144	0.000373838	0.0293388	0.087,0.045,0.047	0.0,0.011,0.014	0.051	5.1	5.1
57989	ENSG00000146733	PSPH	7	-	56032216	56032296	56031928	56032054	56033380	56033494	57989	1,5,2	87,71,73	9,11,5	54,96,58	224	144	0.000552873	0.0381247	0.007,0.043,0.017	0.097,0.069,0.053	-0.051	-5.1	5.1
120357	ENSG00000138614	VWA9	15	-	65607158	65607442	65605128	65605236	65610795	65611136	120357	182188191	3,2,8	152233178	1,0,1	428	144	0.000603652	0.0401261	0.953,0.969,0.889	0.981,1.0,0.984	-0.051	-5.1	5.1
62751	ENSG00000001497	LAS1L	X	-	65528259	65528369	65524964	65525050	65529211	65529258	62751	148160156	2,1,0	116165117	8,2,4	254	144	0.000723183	0.0446671	0.977,0.989,1.0	0.892,0.979,0.943	0.051	5.1	5.1
29549	ENSG00000052723	SIKE1	1	-	114778931	114779050	114776383	114776459	114779141	114779284	29549	4,15,1	57,51,68	0,2,1	55,44,56	263	144	0.000152703	0.0162264	0.037,0.139,0.008	0.0,0.024,0.01	0.05	5	5
91443	ENSG00000114346	ECT2	3	+	172752149	172752436	172750762	172750857	172754508	172754660	91443	46,43,55	121,128,94	36,46,26	97209163	431	144	0.000357348	0.0282917	0.113,0.101,0.164	0.11,0.068,0.051	0.05	5	5
2598	ENSG00000064933	PMS1	2	+	189863742	189864228	189854238	189855128	189867798	189867929	2598	302314440	4,7,4	364299247	0,1,1	630	144	0.000410945	0.0311867	0.945,0.911,0.962	1.0,0.986,0.983	-0.05	-5	5
30866	ENSG00000089685	BIRC5	17	+	78215965	78216034	78214679	78214789	78216663	78216781	30866	50,44,33	222181207	30,34,29	226311267	213	144	0.000440549	0.032804	0.132,0.141,0.097	0.082,0.069,0.068	0.05	5	5
Significant mutually exclusive exon (MXE) events
ID	GeneID	geneSymbol	chr	strand	1stExonStart_0base	1stExonEnd	2ndExonStart_0base	2ndExonEnd	upstreamES	upstreamEE	downstreamES	downstreamEE	ID	IC_SAMPLE_1	SC_SAMPLE_1	IC_SAMPLE_2	SC_SAMPLE_2	IncFormLen	SkipFormLen	PValue	FDR	IncLevel1	IncLevel2	IncLevelDifference	dPSI	AbsdPSI
21887	ENSG00000151502	VPS26B	11	+	134235494	134235648	134236611	134236746	134234946	134235053	134239990	134240155	21887	0,0,0	2,2,1	3,2,1	0,0,0	298	279	2.38143e-13	1.82362e-09	0.0,0.0,0.0	1.0,1.0,1.0	-1	-100	100
23397	ENSG00000238035	AC138035.2	5	+	181316289	181316497	181316707	181316764	181315836	181315953	181317330	181317395	23397	1,0,0	3,1,4	1,1,1	0,0,0	352	201	5.55112e-16	6.37629e-12	0.16,0.0,0.0	1.0,1.0,1.0	-0.947	-94.7	94.7
4637	ENSG00000152520	PAN3	13	+	28274925	28275083	28275379	28275524	28271980	28272071	28277236	28277376	4637	0,0,1	8,6,2	1,4,2	0,0,0	302	289	0	0	0.0,0.0,0.324	1.0,1.0,1.0	-0.892	-89.2	89.2
13267	ENSG00000189180	ZNF33A	10	+	38034277	38034400	38042576	38042693	38017290	38017386	38054377	38056861	13267	2,3,2	0,1,0	0,0,2	2,3,6	267	261	7.09232e-10	3.25864e-06	1.0,0.746,1.0	0.0,0.0,0.246	0.833	83.3	83.3
24580	ENSG00000056736	IL17RB	3	+	53858747	53858818	53864745	53864798	53858570	53858661	53864878	53864891	24580	3,1,2	2,0,0	0,1,0	2,5,3	215	197	2.12675e-08	3.48984e-05	0.579,1.0,1.0	0.0,0.155,0.0	0.808	80.8	80.8
13773	ENSG00000124209	RAB22A	20	+	58346904	58347053	58349629	58349878	58343703	58343799	58353272	58353344	13773	4,1,4	0,3,0	0,0,0	6,1,3	293	393	2.32695e-11	1.33643e-07	1.0,0.309,1.0	0.0,0.0,0.0	0.77	77	77
1053	ENSG00000101413	RPRD1B	20	+	38070224	38070390	38087862	38088011	38066140	38066256	38089725	38092366	1053	2,0,1	2,1,6	1,10,2	0,2,0	310	293	4.56807e-07	0.000299835	0.486,0.0,0.136	1.0,0.825,1.0	-0.734	-73.4	73.4
13265	ENSG00000189180	ZNF33A	10	+	38034277	38034400	38042576	38042693	38017290	38017386	38054374	38054511	13265	7,9,6	2,1,0	0,1,4	2,10,6	267	261	5.36688e-08	6.84962e-05	0.774,0.898,1.0	0.0,0.089,0.395	0.729	72.9	72.9
20335	ENSG00000172380	GNG12	1	-	67752468	67752605	67767726	67767756	67707593	67707712	67777457	67777507	20335	3,4,2	0,0,2	0,1,0	1,2,2	174	281	1.55585e-07	0.000154537	1.0,1.0,0.618	0.0,0.447,0.0	0.724	72.4	72.4
9856	ENSG00000185864	NPIPB4	16	-	21857579	21857658	21863782	21863845	21857258	21857416	21879337	21879457	9856	1,1,3	0,2,0	0,1,0	5,3,3	207	223	3.46433e-07	0.00024117	1.0,0.35,1.0	0.0,0.264,0.0	0.695	69.5	69.5
4447	ENSG00000275665	CTB-58E17.9	17	-	38715577	38715734	38715766	38715853	38715327	38715358	38716506	38716716	4447	2,1,2	10,0,0	0,1,0	2,7,1	231	301	7.6346e-05	0.00855559	0.207,1.0,1.0	0.0,0.157,0.0	0.683	68.3	68.3
13473	ENSG00000082397	EPB41L3	18	-	5394676	5394793	5395066	5395147	5392380	5393478	5395608	5395707	13473	4,5,5	0,0,1	0,6,1	1,5,4	225	261	1.4004e-06	0.000670239	1.0,1.0,0.853	0.0,0.582,0.225	0.682	68.2	68.2
13282	ENSG00000189180	ZNF33A	10	+	38034325	38034400	38042576	38042693	38017290	38017386	38054374	38054511	13282	6,9,5	2,1,0	0,1,6	2,10,6	219	261	1.66591e-06	0.000750409	0.781,0.915,1.0	0.0,0.106,0.544	0.682	68.2	68.2
12322	ENSG00000084733	RAB10	2	+	26063817	26063940	26093590	26093745	26034109	26034735	26098661	26098722	12322	2,4,2	1,1,1	0,0,1	3,6,6	267	299	8.94749e-09	2.05551e-05	0.691,0.817,0.691	0.0,0.0,0.157	0.681	68.1	68.1
9315	ENSG00000242021	RP11-268G12.3	X	-	27166690	27166822	27169035	27169140	27162420	27162576	27169866	27169949	9315	4,4,3	2,0,0	1,1,0	1,6,4	249	276	1.23903e-08	2.50601e-05	0.689,1.0,1.0	0.526,0.156,0.0	0.669	66.9	66.9
19507	ENSG00000110911	SLC11A2	12	-	51005652	51005677	51006075	51006271	51005310	51005436	51008475	51008624	19507	1,8,4	7,8,3	6,4,8	0,0,1	340	169	1.74059e-08	3.07588e-05	0.066,0.332,0.399	1.0,1.0,0.799	-0.667	-66.7	66.7
18129	ENSG00000233098	CCDC144NL-AS1	17	+	20916106	20916290	20921004	20921169	20892370	20892432	20924358	20924833	18129	0,4,3	1,0,0	0,0,0	1,1,2	328	309	2.47044e-08	3.78356e-05	0.0,1.0,1.0	0.0,0.0,0.0	0.667	66.7	66.7
20813	ENSG00000213889	PPM1N	19	+	45499953	45500066	45500455	45500561	45497230	45497343	45502016	45502302	20813	3,2,0	0,0,2	0,0,0	1,4,2	257	250	6.60608e-06	0.00164696	1.0,1.0,0.0	0.0,0.0,0.0	0.667	66.7	66.7
22739	ENSG00000136231	IGF2BP3	7	-	23376722	23376843	23405018	23405110	23361689	23361741	23418775	23418824	22739	5,1,0	0,0,2	0,0,0	1,3,1	236	265	2.6277e-05	0.00413949	1.0,1.0,0.0	0.0,0.0,0.0	0.667	66.7	66.7
21130	ENSG00000162600	OMA1	1	-	58492782	58492944	58499218	58499310	58480877	58481174	58506059	58506209	21130	0,2,0	1,0,4	9,1,2	0,0,0	236	306	0.000289838	0.0196996	0.0,1.0,0.0	1.0,1.0,1.0	-0.667	-66.7	66.7
10229	ENSG00000163531	NFASC	1	+	204984026	204984142	204986028	204986114	204981797	204982020	204987417	204987540	10229	0,2,0	1,0,2	1,1,5	0,0,0	260	230	0.000794436	0.037943	0.0,1.0,0.0	1.0,1.0,1.0	-0.667	-66.7	66.7
22726	ENSG00000136231	IGF2BP3	7	-	23376722	23376847	23415332	23415565	23361689	23361741	23418775	23418824	22726	5,11,6	0,0,0	0,2,1	2,1,1	377	269	0.000156065	0.0131812	1.0,1.0,1.0	0.0,0.588,0.416	0.665	66.5	66.5
15578	ENSG00000151292	CSNK1G3	5	+	123514407	123514548	123532568	123532653	123512259	123512570	123545416	123545956	15578	6,6,4	2,4,0	1,0,0	2,2,4	285	229	2.26233e-07	0.000199894	0.707,0.547,1.0	0.287,0.0,0.0	0.656	65.6	65.6
4924	ENSG00000138095	LRPPRC	2	-	43895367	43895566	43896418	43896491	43894544	43894629	43896633	43896708	4924	1,1,5	5,0,3	0,0,0	2,4,1	217	343	7.19478e-06	0.00170534	0.24,1.0,0.725	0.0,0.0,0.0	0.655	65.5	65.5
22741	ENSG00000136231	IGF2BP3	7	-	23376722	23376843	23415332	23415565	23361689	23361741	23418775	23418824	22741	5,11,6	0,0,2	0,2,1	1,3,1	377	265	7.71124e-06	0.0017715	1.0,1.0,0.678	0.0,0.319,0.413	0.649	64.9	64.9
15685	ENSG00000170537	TMC7	16	+	19056479	19056697	19059415	19059494	19051685	19051816	19061777	19063181	15685	1,10,2	0,0,1	5,1,2	5,15,5	362	223	5.14914e-08	6.84962e-05	1.0,1.0,0.552	0.381,0.039,0.198	0.645	64.5	64.5
16107	ENSG00000140365	COMMD4	15	+	75339265	75339344	75339964	75340045	75338984	75339104	75340828	75343224	16107	0,1,0	1,3,1	2,1,2	0,1,1	223	225	2.21117e-07	0.000199894	0.0,0.252,0.0	1.0,0.502,0.669	-0.64	-64	64
24658	ENSG00000129534	MIS18BP1	14	-	45250030	45250049	45252817	45252923	45246820	45247377	45253034	45253198	24658	7,2,1	2,0,1	0,0,2	1,1,5	250	163	1.16755e-05	0.00237364	0.695,1.0,0.395	0.0,0.0,0.207	0.628	62.8	62.8
24523	ENSG00000180900	SCRIB	8	-	143793256	143793340	143793455	143793611	143792975	143793083	143793899	143793962	24523	0,0,1	1,1,3	2,2,3	1,0,3	300	228	2.85054e-06	0.00102321	0.0,0.0,0.202	0.603,1.0,0.432	-0.611	-61.1	61.1
7684	ENSG00000131067	GGT7	20	-	34863679	34863730	34871040	34871086	34863312	34863548	34872646	34872822	7684	0,1,0	2,2,2	1,2,6	0,5,1	190	195	6.85827e-06	0.00167612	0.0,0.339,0.0	1.0,0.291,0.86	-0.604	-60.4	60.4
11163	ENSG00000204120	GIGYF2	2	+	232719037	232719128	232731121	232731258	232703423	232703489	232735154	232735238	11163	1,2,2	1,0,0	0,1,1	7,1,5	235	281	1.30902e-08	2.50601e-05	0.545,1.0,1.0	0.0,0.545,0.193	0.602	60.2	60.2
17228	ENSG00000028203	VEZT	12	+	95224179	95224236	95242163	95242264	95217811	95217886	95251939	95252071	17228	4,0,3	9,4,9	6,8,6	0,5,2	201	245	8.86875e-05	0.00946582	0.351,0.0,0.289	1.0,0.661,0.785	-0.602	-60.2	60.2
14911	ENSG00000205517	RGL3	19	-	11399439	11399564	11400039	11400104	11397444	11397597	11400201	11400297	14911	0,0,2	3,1,0	2,3,2	0,1,0	209	269	0.0007277	0.0358123	0.0,0.0,1.0	1.0,0.794,1.0	-0.598	-59.8	59.8
5845	ENSG00000070159	PTPN3	9	-	109450242	109450369	109454495	109454509	109448810	109448855	109457172	109457215	5845	0,3,1	5,4,4	9,8,4	1,0,3	158	271	2.0113e-05	0.00339746	0.0,0.563,0.3	0.939,1.0,0.696	-0.591	-59.1	59.1
10072	ENSG00000241359	SYNPR-AS1	3	-	63426712	63426806	63453737	63453853	63423595	63423765	63549977	63550051	10072	1,0,0	3,1,3	3,0,2	0,8,0	260	238	0.000142302	0.0126865	0.234,0.0,0.0	1.0,0.0,1.0	-0.589	-58.9	58.9
5855	ENSG00000070159	PTPN3	9	-	109450242	109450366	109454495	109454509	109448810	109448855	109457172	109457215	5855	0,3,1	4,4,6	9,8,4	3,0,3	158	268	0.000112148	0.0108708	0.0,0.56,0.22	0.836,1.0,0.693	-0.583	-58.3	58.3
4724	ENSG00000175544	CABP4	11	+	67456119	67456218	67456298	67456417	67455402	67455789	67457572	67457649	4724	1,1,0	3,3,1	1,5,1	0,0,3	243	263	1.27374e-05	0.0025228	0.265,0.265,0.0	1.0,1.0,0.265	-0.578	-57.8	57.8
10206	ENSG00000123612	ACVR1C	2	-	157550161	157550392	157556092	157556332	157544444	157544612	157587186	157587417	10206	8,6,2	0,1,0	6,1,1	3,2,6	384	375	4.74041e-07	0.000302504	1.0,0.854,1.0	0.661,0.328,0.14	0.575	57.5	57.5
13505	ENSG00000163517	HDAC11	3	+	13498512	13498555	13500712	13500789	13496735	13496852	13501870	13501933	13505	5,6,5	0,1,0	2,1,4	2,5,6	187	221	5.7251e-08	6.92225e-05	1.0,0.876,1.0	0.542,0.191,0.441	0.567	56.7	56.7
19669	ENSG00000164466	SFXN1	5	+	175522858	175523024	175525791	175525891	175522374	175522422	175526637	175526883	19669	3,2,2	1,0,0	0,0,1	1,2,0	310	244	2.24751e-05	0.00371453	0.702,1.0,1.0	0.0,0.0,1.0	0.567	56.7	56.7
10995	ENSG00000127990	SGCE	7	-	94621848	94621995	94622515	94622626	94618803	94618956	94623324	94623397	10995	0,0,4	5,2,0	2,2,3	1,0,0	255	291	2.63076e-05	0.00413949	0.0,0.0,1.0	0.695,1.0,1.0	-0.565	-56.5	56.5
13553	ENSG00000167283	ATP5L	11	+	118405656	118405807	118406617	118406834	118401609	118401717	118406936	118407097	13553	2,1,1	6,2,9	7,7,5	2,2,1	295	361	1.62354e-06	0.000745952	0.29,0.38,0.12	0.811,0.811,0.86	-0.564	-56.4	56.4
24602	ENSG00000197879	MYO1C	17	-	1486879	1487098	1487210	1487338	1484147	1484303	1491599	1491678	24602	5,0,5	1,3,0	0,0,1	9,6,6	272	363	2.99365e-06	0.00104202	0.87,0.0,1.0	0.0,0.0,0.182	0.563	56.3	56.3
25282	ENSG00000170113	NIPA1	15	+	22814082	22814153	22814386	22814505	22812162	22812253	22819287	22819416	25282	0,1,1	4,6,2	5,2,1	0,0,4	215	263	5.2543e-06	0.00147204	0.0,0.169,0.38	1.0,1.0,0.234	-0.562	-56.2	56.2
8450	ENSG00000088179	PTPN4	2	+	119885794	119885882	119900717	119900806	119882502	119882623	119915178	119915242	8450	12,9,15	2,1,4	2,4,3	5,12,6	232	233	6.58837e-08	7.56773e-05	0.858,0.9,0.79	0.287,0.251,0.334	0.559	55.9	55.9
24796	ENSG00000116497	S100PBP	1	+	32832333	32832379	32845701	32845820	32829963	32830067	32847671	32847722	24796	0,1,0	3,1,3	2,2,1	0,0,4	190	263	2.74595e-06	0.00100131	0.0,0.581,0.0	1.0,1.0,0.257	-0.559	-55.9	55.9
10228	ENSG00000163531	NFASC	1	+	204984026	204984142	204985909	204986114	204981797	204982020	204987417	204987540	10228	0,2,0	2,1,2	1,1,5	0,2,0	260	349	1.78472e-05	0.00317833	0.0,0.729,0.0	1.0,0.402,1.0	-0.558	-55.8	55.8
10922	ENSG00000144681	STAC	3	+	36443396	36443640	36493150	36493229	36380572	36380754	36504392	36504457	10922	4,1,0	4,12,1	12,6,6	2,3,1	388	223	1.98052e-05	0.00339075	0.365,0.046,0.0	0.775,0.535,0.775	-0.558	-55.8	55.8
10070	ENSG00000241359	SYNPR-AS1	3	-	63426712	63426806	63444270	63444339	63423595	63423765	63549977	63550051	10070	0,2,0	3,1,3	4,4,2	0,8,0	213	238	0.000171514	0.0140255	0.0,0.691,0.0	1.0,0.358,1.0	-0.556	-55.6	55.6
10533	ENSG00000137413	TAF8	6	+	42071346	42071468	42072909	42073030	42068464	42068607	42077099	42077239	10533	0,0,2	2,3,1	1,1,2	0,2,0	266	265	2.9358e-05	0.00452645	0.0,0.0,0.666	1.0,0.332,1.0	-0.555	-55.5	55.5
17030	ENSG00000240356	RPL23AP7	2	-	113626477	113626571	113626829	113626922	113625608	113625729	113627037	113627090	17030	3,2,8	0,4,0	2,2,0	4,4,2	237	238	0.000488528	0.0279874	1.0,0.334,1.0	0.334,0.334,0.0	0.555	55.5	55.5
7791	ENSG00000166986	MARS	12	+	57489187	57489345	57489895	57490058	57489018	57489109	57490206	57490379	7791	0,3,1	3,0,2	1,8,2	0,0,0	302	307	0.000467882	0.0271431	0.0,1.0,0.337	1.0,1.0,1.0	-0.554	-55.4	55.4
17918	ENSG00000110925	CSRNP2	12	-	51076873	51076999	51081427	51081496	51076568	51076647	51083338	51083596	17918	5,2,3	0,0,2	1,0,0	0,8,6	213	270	2.934e-07	0.000225329	1.0,1.0,0.655	1.0,0.0,0.0	0.552	55.2	55.2
1125	ENSG00000160207	HSF2BP	21	-	43596800	43596883	43613829	43613947	43592224	43592328	43630321	43630454	1125	2,9,1	0,0,0	0,10,2	3,0,3	262	227	0.000140107	0.0125729	1.0,1.0,1.0	0.0,1.0,0.366	0.545	54.5	54.5
17745	ENSG00000182109	RP11-69E11.4	1	-	39523557	39523697	39524835	39525057	39522279	39522505	39529054	39529164	17745	8,2,3	2,0,0	1,2,3	1,2,7	366	284	8.40461e-06	0.00187455	0.756,1.0,1.0	0.437,0.437,0.25	0.544	54.4	54.4
1451	ENSG00000104808	DHDH	19	+	48939448	48939701	48942439	48942564	48934999	48935111	48944356	48944507	1451	5,5,6	1,1,0	1,3,6	13,5,3	397	269	1.33975e-06	0.000654853	0.772,0.772,1.0	0.05,0.289,0.575	0.543	54.3	54.3
2770	ENSG00000153130	SCOC	4	+	140365647	140365737	140369898	140370031	140343620	140343708	140379120	140379192	2770	0,1,2	3,2,2	1,3,4	1,0,0	234	277	2.05299e-06	0.000827427	0.0,0.372,0.542	0.542,1.0,1.0	-0.543	-54.3	54.3
15150	ENSG00000100889	PCK2	14	+	24094765	24094810	24095513	24095585	24094310	24094434	24096891	24097137	15150	1,1,6	0,6,0	0,3,0	5,3,3	189	216	0.000583974	0.0317155	1.0,0.16,1.0	0.0,0.533,0.0	0.542	54.2	54.2
265	ENSG00000214719	AC005562.1	17	+	30587673	30587795	30599903	30599978	30576507	30576661	30607551	30607665	265	0,0,0	4,8,5	8,2,0	0,1,10	266	219	6.53033e-05	0.0076153	0.0,0.0,0.0	1.0,0.622,0.0	-0.541	-54.1	54.1
14892	ENSG00000247708	STX18-AS1	4	+	4649369	4649542	4705672	4705910	4544737	4544907	4709515	4710938	14892	1,2,2	0,0,0	0,3,4	2,1,3	317	382	0.000319606	0.0214061	1.0,1.0,1.0	0.0,0.783,0.616	0.534	53.4	53.4
14799	ENSG00000141959	PFKL	21	+	44314955	44315127	44315364	44315463	44313912	44314021	44316243	44316339	14799	3,5,3	2,2,0	0,1,1	4,4,1	316	243	1.22446e-05	0.0024675	0.536,0.658,1.0	0.0,0.161,0.435	0.533	53.3	53.3
13366	ENSG00000156642	NPTN	15	-	73563378	73563583	73569713	73569806	73563235	73563257	73570149	73570423	13366	7,1,2	8,1,4	0,0,0	1,4,10	237	349	3.25656e-09	9.3516e-06	0.563,0.596,0.424	0.0,0.0,0.0	0.528	52.8	52.8
19441	ENSG00000138688	KIAA1109	4	+	122275956	122276022	122278356	122278491	122274342	122274436	122279774	122279981	19441	2,2,0	2,2,6	6,2,6	0,1,0	210	279	8.07773e-07	0.000446573	0.571,0.571,0.0	1.0,0.727,1.0	-0.528	-52.8	52.8
12756	ENSG00000197332	CTC-499B15.5	19	+	11644238	11644361	11646226	11646273	11639775	11639896	11648357	11648484	12756	3,2,2	0,0,0	2,1,1	0,4,2	267	191	3.56417e-05	0.0051193	1.0,1.0,1.0	1.0,0.152,0.263	0.528	52.8	52.8
806	ENSG00000088766	CRLS1	20	+	6023379	6023422	6028671	6028725	6015360	6015490	6031284	6031370	806	2,4,4	3,0,10	1,0,0	7,7,1	187	198	6.53486e-06	0.00164696	0.414,1.0,0.298	0.131,0.0,0.0	0.527	52.7	52.7
23419	ENSG00000158373	HIST1H2BD	6	+	26159277	26159490	26163797	26163918	26158145	26158559	26170974	26171349	23419	3,4,4	0,0,0	5,0,2	0,8,2	357	265	7.79977e-06	0.0017741	1.0,1.0,1.0	1.0,0.0,0.426	0.525	52.5	52.5
13390	ENSG00000159685	CHCHD6	3	+	126953024	126953184	126953221	126953398	126914679	126914750	126957415	126957551	13390	2,6,9	0,1,1	4,1,0	2,1,2	304	321	0.001015	0.0434938	1.0,0.864,0.905	0.679,0.514,0.0	0.525	52.5	52.5
12125	ENSG00000119509	INVS	9	+	100131869	100131954	100154363	100154454	100126382	100126549	100226061	100226235	12125	4,2,4	0,1,0	2,0,3	2,3,2	229	235	4.22949e-06	0.00131303	1.0,0.672,1.0	0.506,0.0,0.606	0.52	52	52
2769	ENSG00000153130	SCOC	4	+	140365647	140365737	140369898	140370036	140343620	140343708	140379120	140379192	2769	0,1,2	2,0,3	1,3,4	0,0,0	234	282	0.000956281	0.042005	0.0,1.0,0.445	1.0,1.0,1.0	-0.518	-51.8	51.8
17917	ENSG00000110925	CSRNP2	12	-	51081427	51081496	51082520	51082587	51076406	51076647	51083338	51083596	17917	2,4,2	5,2,3	9,1,4	1,0,0	211	213	1.1227e-06	0.00057315	0.288,0.669,0.402	0.901,1.0,1.0	-0.514	-51.4	51.4
3131	ENSG00000198431	TXNRD1	12	+	104289465	104289542	104309758	104309950	104288930	104289040	104311289	104311412	3131	0,0,0	4,2,3	0,10,1	2,1,1	221	336	2.43874e-05	0.0039323	0.0,0.0,0.0	0.0,0.938,0.603	-0.514	-51.4	51.4
4485	ENSG00000186866	POFUT2	21	-	45284426	45284639	45285145	45285328	45283382	45283527	45285677	45285928	4485	3,4,0	2,4,3	1,2,1	0,1,0	327	357	3.4888e-05	0.00507267	0.621,0.522,0.0	1.0,0.686,1.0	-0.514	-51.4	51.4
11323	ENSG00000226471	CTA-292E10.6	22	+	28844126	28844199	28846317	28846512	28821971	28822179	28848390	28848559	11323	0,2,1	4,8,1	2,5,3	0,3,2	217	339	0.000462504	0.0270359	0.0,0.281,0.61	1.0,0.723,0.701	-0.511	-51.1	51.1
14620	ENSG00000186481	ANKRD20A5P	18	+	14189175	14189313	14191861	14191917	14183928	14184102	14198458	14198489	14620	8,2,5	3,1,9	0,0,0	12,10,7	282	200	2.15537e-09	7.07362e-06	0.654,0.587,0.283	0.0,0.0,0.0	0.508	50.8	50.8
4567	ENSG00000204186	ZDBF2	2	+	206280526	206280593	206280625	206280702	206279539	206279592	206281800	206281909	4567	9,4,5	0,0,1	7,2,3	5,4,5	211	221	1.45202e-07	0.000151624	1.0,1.0,0.84	0.595,0.344,0.386	0.505	50.5	50.5
2763	ENSG00000171862	PTEN	10	+	87942610	87942769	87951068	87951197	87933012	87933251	87952117	87952259	2763	4,7,4	0,0,1	0,3,5	2,2,2	303	273	7.96876e-05	0.00875915	1.0,1.0,0.783	0.0,0.575,0.693	0.505	50.5	50.5
20601	ENSG00000160124	CCDC58	3	-	122365578	122365633	122366452	122366552	122362967	122363027	122368175	122368322	20601	1,0,4	2,2,2	3,3,6	1,1,0	244	199	0.000111905	0.0108708	0.29,0.0,0.62	0.71,0.71,1.0	-0.503	-50.3	50.3
22740	ENSG00000136231	IGF2BP3	7	-	23376722	23376843	23404993	23405110	23361689	23361741	23418775	23418824	22740	1,3,0	0,0,2	0,0,1	1,3,1	261	265	0.000262386	0.0184336	1.0,1.0,0.0	0.0,0.0,0.504	0.499	49.9	49.9
18682	ENSG00000203667	COX20	1	+	244836484	244836520	244839741	244839911	244835615	244835756	244841943	244842058	18682	8,0,4	4,7,11	12,6,4	3,1,1	180	314	0.000572213	0.0313733	0.777,0.0,0.388	0.875,0.913,0.875	-0.499	-49.9	49.9
14726	ENSG00000133393	FOPNL	16	-	15867827	15867895	15867895	15867970	15867419	15867516	15873490	15873627	14726	2,5,1	2,0,1	0,1,0	7,1,2	219	212	8.13648e-07	0.000446573	0.492,1.0,0.492	0.0,0.492,0.0	0.497	49.7	49.7
23477	ENSG00000111843	TMEM14C	6	+	10725910	10726008	10728639	10728720	10723108	10723241	10730614	10731119	23477	7,3,4	1,0,0	1,2,5	4,1,4	242	225	3.20964e-06	0.00107337	0.867,1.0,1.0	0.189,0.65,0.538	0.497	49.7	49.7
20616	ENSG00000156500	FAM122C	X	+	134847882	134847971	134852799	134852896	134847382	134847475	134854090	134854290	20616	0,0,1	2,1,1	0,2,2	7,0,0	233	241	0.000387988	0.0239556	0.0,0.0,0.508	0.0,1.0,1.0	-0.497	-49.7	49.7
23373	ENSG00000136628	EPRS	1	-	220040375	220040536	220041206	220041326	220040184	220040269	220046342	220046451	23373	2,6,3	2,6,1	0,2,0	3,4,2	264	305	0.000158277	0.013319	0.536,0.536,0.776	0.0,0.366,0.0	0.494	49.4	49.4
3516	ENSG00000074935	TUBE1	6	-	112076416	112076509	112079632	112079737	112075998	112076112	112081091	112081207	3516	1,1,0	6,2,2	4,2,2	1,2,1	249	237	2.80432e-05	0.00435295	0.137,0.322,0.0	0.792,0.488,0.656	-0.492	-49.2	49.2
22493	ENSG00000100814	CCNB1IP1	14	-	20317146	20317240	20318255	20318470	20316226	20316560	20325538	20325653	22493	1,2,2	0,0,0	2,4,2	2,1,2	359	238	0.000259849	0.0184336	1.0,1.0,1.0	0.399,0.726,0.399	0.492	49.2	49.2
2020	ENSG00000120992	LYPLA1	8	-	54080252	54080329	54087388	54087496	54065747	54065813	54100907	54100939	2020	2,1,4	6,1,1	0,0,0	6,7,9	252	221	8.73086e-06	0.0019286	0.226,0.467,0.778	0.0,0.0,0.0	0.49	49	49
15684	ENSG00000170537	TMC7	16	+	19056541	19056697	19059415	19059494	19051685	19051816	19061777	19063181	15684	14,18,12	0,0,1	13,6,8	5,15,5	300	223	1.69179e-09	6.47759e-06	1.0,1.0,0.899	0.659,0.229,0.543	0.489	48.9	48.9
16653	ENSG00000204428	LY6G5C	6	-	31681180	31681401	31683049	31683341	31679100	31679268	31683987	31684040	16653	1,2,9	0,2,0	5,4,1	8,6,2	436	365	5.5113e-05	0.006699	1.0,0.456,1.0	0.343,0.358,0.295	0.487	48.7	48.7
2018	ENSG00000120992	LYPLA1	8	-	54080252	54080329	54087372	54087496	54065747	54065813	54100907	54100939	2018	2,2,2	6,1,1	0,0,0	6,7,9	268	221	0.000116743	0.0112215	0.216,0.623,0.623	0.0,0.0,0.0	0.487	48.7	48.7
4415	ENSG00000196705	ZNF431	19	+	21151078	21151198	21161545	21161637	21143550	21143643	21166334	21166461	4415	3,1,7	0,1,1	0,5,3	3,4,5	264	236	6.56574e-05	0.00761792	1.0,0.472,0.862	0.0,0.528,0.349	0.486	48.6	48.6
9925	ENSG00000164323	CFAP97	4	-	185177709	185177832	185188950	185189069	185175785	185176051	185190142	185191212	9925	5,2,1	2,4,1	3,5,2	0,0,0	263	267	2.36629e-06	0.000921367	0.717,0.337,0.504	1.0,1.0,1.0	-0.481	-48.1	48.1
19013	ENSG00000113448	PDE4D	5	-	60188348	60188418	60372533	60372661	60185556	60185687	60487941	60488063	19013	1,1,1	1,0,0	0,0,2	4,1,0	272	214	4.81529e-05	0.00611336	0.44,1.0,1.0	0.0,0.0,1.0	0.48	48	48
6084	ENSG00000162390	ACOT11	1	+	54585834	54585904	54592545	54592606	54584654	54584862	54593940	54594039	6084	2,3,0	4,8,6	4,12,2	2,5,1	214	205	0.000149057	0.0128831	0.324,0.264,0.0	0.657,0.697,0.657	-0.474	-47.4	47.4
4369	ENSG00000076108	BAZ2A	12	-	56623122	56623232	56627016	56627114	56617394	56617532	56636181	56636366	4369	0,4,0	4,3,1	2,3,0	0,0,1	242	254	5.46318e-05	0.00667583	0.0,0.583,0.0	1.0,1.0,0.0	-0.472	-47.2	47.2
10329	ENSG00000178623	GPR35	2	+	240622221	240622322	240626977	240627224	240621587	240621698	240629948	240631258	10329	1,4,10	1,3,1	1,2,0	2,5,3	245	391	0.000465136	0.0270778	0.615,0.68,0.941	0.444,0.39,0.0	0.467	46.7	46.7
6620	ENSG00000186020	ZNF529	19	-	36549234	36549357	36551889	36551977	36548226	36548322	36554669	36554796	6620	1,5,1	2,3,3	2,3,1	1,0,0	232	267	1.93088e-05	0.00333519	0.365,0.657,0.277	0.697,1.0,1.0	-0.466	-46.6	46.6
17916	ENSG00000110925	CSRNP2	12	-	51081427	51081496	51082520	51082656	51076406	51076647	51083228	51083643	17916	3,7,2	3,3,2	11,5,5	1,0,0	280	213	3.9315e-06	0.00125312	0.432,0.64,0.432	0.893,1.0,1.0	-0.463	-46.3	46.3
9924	ENSG00000164323	CFAP97	4	-	185177709	185177832	185188946	185189069	185175785	185176051	185190142	185191212	9924	4,1,3	2,4,1	1,5,1	0,0,0	267	267	5.7918e-06	0.00156535	0.667,0.2,0.75	1.0,1.0,1.0	-0.461	-46.1	46.1
22675	ENSG00000103202	NME4	16	+	405145	405224	405512	405665	404955	405024	406345	406397	22675	1,1,0	6,11,9	5,4,5	8,2,7	223	297	2.46458e-06	0.000938087	0.182,0.108,0.0	0.454,0.727,0.488	-0.46	-46	46
13663	ENSG00000074603	DPP8	15	-	65451959	65452102	65454262	65454415	65446636	65447006	65463760	65463906	13663	3,0,8	4,2,7	3,5,1	0,0,2	297	287	0.000653398	0.0340374	0.42,0.0,0.525	1.0,1.0,0.326	-0.46	-46	46
16470	ENSG00000089022	MAPKAPK5	12	+	111866155	111866231	111867571	111867669	111842487	111842769	111870270	111870307	16470	0,1,4	4,8,12	4,4,5	4,3,3	220	242	0.000622822	0.0331974	0.0,0.121,0.268	0.524,0.595,0.647	-0.459	-45.9	45.9
14384	ENSG00000156345	CDK20	9	-	87969773	87969919	87970567	87970630	87969193	87969349	87970775	87970897	14384	5,5,6	4,3,3	2,2,1	15,7,4	207	290	4.04168e-05	0.00562724	0.637,0.7,0.737	0.157,0.286,0.259	0.457	45.7	45.7
23071	ENSG00000149100	EIF3M	11	+	32586981	32587144	32589519	32589651	32583831	32583929	32593865	32593949	23071	0,3,2	2,1,3	4,7,2	0,0,2	307	276	0.000554996	0.0308855	0.0,0.73,0.375	1.0,1.0,0.473	-0.456	-45.6	45.6
21078	ENSG00000070526	ST6GALNAC1	17	-	76626288	76626392	76626650	76626789	76626005	76626095	76627066	76627238	21078	1,3,0	0,5,3	9,8,13	0,3,0	283	248	0.000368761	0.0232735	1.0,0.345,0.0	1.0,0.7,1.0	-0.452	-45.2	45.2
12942	ENSG00000268043	NBPF12	1	+	146946554	146946607	146949323	146949422	146943290	146943562	146951347	146951489	12942	7,2,6	0,0,0	2,1,2	2,2,1	197	243	0.00104404	0.0440158	1.0,1.0,1.0	0.552,0.381,0.712	0.452	45.2	45.2
25503	ENSG00000055917	PUM2	2	-	20333408	20333503	20348598	20348755	20327309	20327378	20350596	20350702	25503	0,2,0	8,5,2	7,5,2	4,2,3	301	239	7.2198e-06	0.00170534	0.0,0.241,0.0	0.582,0.665,0.346	-0.451	-45.1	45.1
22256	ENSG00000160323	ADAMTS13	9	+	133442613	133442743	133443375	133443561	133442398	133442534	133444862	133445052	22256	8,1,0	12,15,16	12,10,17	2,18,14	274	330	0.000479308	0.0276662	0.445,0.074,0.0	0.878,0.401,0.594	-0.451	-45.1	45.1
4412	ENSG00000196705	ZNF431	19	+	21151150	21151198	21161545	21161637	21143550	21143643	21166334	21166461	4412	4,1,7	0,1,1	1,2,3	3,4,5	192	236	1.14007e-05	0.00233846	1.0,0.551,0.896	0.291,0.381,0.424	0.45	45	45
8441	ENSG00000277957	SENP3-EIF4A1	17	+	7574259	7574308	7574545	7574726	7572283	7572864	7575118	7575258	8441	2,2,3	6,3,3	0,0,1	11,4,8	193	325	1.21324e-06	0.000605906	0.36,0.529,0.627	0.0,0.0,0.174	0.447	44.7	44.7
14587	ENSG00000180817	PPA1	10	-	70221583	70221694	70222548	70222675	70218763	70218817	70230340	70230399	14587	1,1,5	0,0,1	1,1,0	0,1,4	271	255	9.19128e-05	0.00955436	1.0,1.0,0.825	1.0,0.485,0.0	0.447	44.7	44.7
17597	ENSG00000179818	PCBP1-AS1	2	-	70055655	70055749	70059642	70059680	70051202	70051305	70083537	70083687	17597	1,2,3	2,7,0	2,3,4	0,0,0	182	238	4.60209e-05	0.00597143	0.395,0.272,1.0	1.0,1.0,1.0	-0.444	-44.4	44.4
9899	ENSG00000154556	SORBS2	4	-	185635354	185635411	185638876	185639035	185630548	185630598	185646667	185646782	9899	3,6,0	13,11,2	9,11,7	7,3,4	303	201	0.000465579	0.0270778	0.133,0.266,0.0	0.46,0.709,0.537	-0.436	-43.6	43.6
18720	ENSG00000176124	DLEU1	13	+	50415088	50415202	50433412	50433550	50390197	50390291	50492650	50492761	18720	1,1,3	8,9,7	2,8,4	4,4,1	258	282	0.00100602	0.0432796	0.12,0.108,0.319	0.353,0.686,0.814	-0.435	-43.5	43.5
8090	ENSG00000184672	RALYL	8	+	84804769	84804802	84849979	84850027	84774578	84774654	84862295	84862453	8090	5,1,1	1,4,2	0,1,0	5,9,1	177	192	4.19891e-05	0.00571642	0.844,0.213,0.352	0.0,0.108,0.0	0.434	43.4	43.4
23476	ENSG00000111843	TMEM14C	6	+	10725906	10726008	10728639	10728720	10723108	10723241	10730614	10731119	23476	7,5,2	1,0,0	1,3,8	4,1,4	246	225	1.87196e-05	0.00328279	0.865,1.0,1.0	0.186,0.733,0.647	0.433	43.3	43.3
23075	ENSG00000149100	EIF3M	11	+	32586981	32587144	32589551	32589651	32583831	32583929	32593865	32593949	23075	0,3,2	2,1,2	4,7,2	0,0,2	307	244	0.00110043	0.0455436	0.0,0.705,0.443	1.0,1.0,0.443	-0.432	-43.2	43.2
7641	ENSG00000109184	DCUN1D4	4	+	51887122	51887246	51889271	51889351	51886567	51886638	51891759	51891851	7641	1,2,2	2,0,0	1,0,0	0,1,1	268	224	0.0011695	0.0473011	0.295,1.0,1.0	1.0,0.0,0.0	0.432	43.2	43.2
6301	ENSG00000187079	TEAD1	11	+	12864685	12864748	12864837	12864900	12862249	12862314	12878888	12878900	6301	6,9,6	7,5,3	2,3,2	6,18,19	207	207	9.09115e-06	0.00197029	0.462,0.643,0.667	0.25,0.143,0.095	0.428	42.8	42.8
8160	ENSG00000182050	MGAT4C	12	-	86001493	86001581	86028087	86028207	85989399	85989552	86049673	86049723	8160	5,0,3	1,1,3	0,0,0	4,3,1	264	232	1.77093e-05	0.00317833	0.815,0.0,0.468	0.0,0.0,0.0	0.428	42.8	42.8
4992	ENSG00000078618	NRD1	1	-	51836368	51836392	51837486	51837620	51836130	51836212	51840225	51840514	4992	17,19,21	3,1,5	11,13,1	5,9,6	278	168	0.00109616	0.0455436	0.774,0.92,0.717	0.571,0.466,0.092	0.427	42.7	42.7
8451	ENSG00000088179	PTPN4	2	+	119920068	119920241	119926597	119926666	119915178	119915242	119932423	119932549	8451	6,9,9	7,13,4	19,25,16	3,2,2	317	213	6.66727e-06	0.00164696	0.365,0.317,0.602	0.81,0.894,0.843	-0.421	-42.1	42.1
14950	ENSG00000134490	TMEM241	18	-	23370215	23370261	23371421	23371470	23356593	23356663	23373711	23373763	14950	5,1,4	3,2,1	9,7,2	0,0,0	193	190	0.000150853	0.0128831	0.621,0.33,0.797	1.0,1.0,1.0	-0.417	-41.7	41.7
10985	ENSG00000102595	UGGT2	13	-	95886929	95887040	95887272	95887393	95884490	95884680	95887891	95887971	10985	0,3,5	7,0,6	0,1,0	10,4,6	265	255	0.000725471	0.0358123	0.0,1.0,0.445	0.0,0.194,0.0	0.417	41.7	41.7
19668	ENSG00000164466	SFXN1	5	+	175522858	175523024	175525791	175525965	175522374	175522422	175526637	175526883	19668	3,2,2	2,4,2	0,0,1	1,4,4	310	318	5.17683e-06	0.00147204	0.606,0.339,0.506	0.0,0.0,0.204	0.416	41.6	41.6
24044	ENSG00000133466	C1QTNF6	22	-	37189897	37190094	37190501	37190677	37185217	37185455	37190864	37190928	24044	0,2,3	4,2,1	1,2,1	1,0,0	320	341	4.4742e-05	0.00594138	0.0,0.516,0.762	0.516,1.0,1.0	-0.413	-41.3	41.3
18719	ENSG00000176124	DLEU1	13	+	50415088	50415202	50433412	50433550	50390197	50390291	50527865	50528064	18719	1,1,3	3,5,0	2,8,4	0,0,2	258	282	0.000602727	0.0323515	0.267,0.179,1.0	1.0,1.0,0.686	-0.413	-41.3	41.3
24511	ENSG00000165525	NEMF	14	-	49796232	49796328	49797372	49797465	49795790	49795944	49799474	49799524	24511	2,3,3	4,0,4	1,2,2	0,0,0	237	240	9.94025e-06	0.00209502	0.336,1.0,0.432	1.0,1.0,1.0	-0.411	-41.1	41.1
24573	ENSG00000056736	IL17RB	3	+	53860129	53860228	53864745	53864798	53857615	53857690	53864878	53864891	24573	6,4,10	2,0,0	1,10,5	2,5,3	243	197	0.000139144	0.0125612	0.709,1.0,1.0	0.288,0.619,0.575	0.409	40.9	40.9
14838	ENSG00000196313	POM121	7	+	72901030	72901128	72913091	72913152	72890932	72891110	72913764	72913828	14838	4,6,5	1,0,0	5,2,2	1,4,2	242	205	4.97298e-06	0.00147204	0.772,1.0,1.0	0.809,0.298,0.459	0.402	40.2	40.2
22241	ENSG00000236137	RP11-27K13.3	1	-	117050166	117050334	117056771	117056864	117032113	117032336	117059372	117059490	22241	1,1,0	2,1,6	3,3,2	1,1,2	237	312	7.95094e-05	0.00875915	0.397,0.568,0.0	0.798,0.798,0.568	-0.4	-40	40
3522	ENSG00000186566	GPATCH8	17	-	44467096	44467114	44473724	44473759	44464471	44464544	44474828	44474903	3522	1,0,0	8,2,5	2,1,3	2,1,5	179	162	0.000122123	0.0114512	0.102,0.0,0.0	0.475,0.475,0.352	-0.4	-40	40
1292	ENSG00000226328	NUP50-AS1	22	-	45152404	45152623	45158059	45158185	45134362	45134797	45163576	45163781	1292	4,1,1	1,6,1	2,0,0	4,5,7	270	363	0.000542123	0.0304503	0.843,0.183,0.573	0.402,0.0,0.0	0.399	39.9	39.9
7848	ENSG00000068885	IFT80	3	-	160324145	160324294	160343650	160343815	160319759	160319939	160356012	160356150	7848	2,4,2	2,0,4	12,2,5	0,0,0	309	293	0.000325428	0.0216071	0.487,1.0,0.322	1.0,1.0,1.0	-0.397	-39.7	39.7
13792	ENSG00000078699	CBFA2T2	20	+	33573973	33574261	33600236	33600465	33550640	33550764	33606955	33607099	13792	2,3,3	0,0,0	9,3,2	1,3,2	432	373	0.000186347	0.0148644	1.0,1.0,1.0	0.886,0.463,0.463	0.396	39.6	39.6
23081	ENSG00000176406	RIMS2	8	+	104015423	104015456	104041328	104041358	104014505	104014615	104068511	104068612	23081	6,4,0	1,8,3	0,0,0	3,4,3	177	174	2.78513e-05	0.00435257	0.855,0.33,0.0	0.0,0.0,0.0	0.395	39.5	39.5
17303	ENSG00000101052	IFT52	20	+	43617787	43617886	43618246	43618353	43613849	43613976	43618939	43619026	17303	4,4,3	6,2,2	0,0,2	2,5,2	243	251	0.000434798	0.0258772	0.408,0.674,0.608	0.0,0.0,0.508	0.394	39.4	39.4
20603	ENSG00000160124	CCDC58	3	-	122365578	122365633	122366452	122366549	122362967	122363027	122368175	122368322	20603	0,0,2	2,2,2	2,0,2	1,1,0	241	199	0.000898632	0.0405022	0.0,0.0,0.452	0.623,0.0,1.0	-0.39	-39	39
10476	ENSG00000228956	SATB1-AS1	3	+	18846850	18846953	18906700	18906806	18763752	18763791	18917650	18917692	10476	5,12,5	1,0,0	2,4,2	4,2,1	247	250	2.98438e-06	0.00104202	0.835,1.0,1.0	0.336,0.669,0.669	0.387	38.7	38.7
24659	ENSG00000129534	MIS18BP1	14	-	45250030	45250053	45252817	45252923	45246820	45247377	45253034	45253198	24659	7,2,1	2,4,1	0,0,2	1,1,5	250	167	0.00050788	0.0289517	0.7,0.25,0.4	0.0,0.0,0.211	0.38	38	38
2945	ENSG00000026652	AGPAT4	6	-	161154148	161154310	161166247	161166417	161153345	161153499	161232035	161232302	2945	3,3,3	3,4,2	3,0,0	5,9,6	314	306	0.000708201	0.0352918	0.494,0.422,0.594	0.369,0.0,0.0	0.38	38	38
17237	ENSG00000180229	HERC2P3	15	-	20476924	20477056	20477201	20477361	20466194	20466370	20483402	20483517	17237	0,0,0	3,3,6	3,3,0	1,4,7	304	276	0.000796172	0.037947	0.0,0.0,0.0	0.731,0.405,0.0	-0.379	-37.9	37.9
6396	ENSG00000100031	GGT1	22	+	24607953	24608023	24610249	24610336	24603234	24603527	24610454	24610531	6396	10,3,3	9,4,9	14,26,22	3,12,4	214	231	0.000763039	0.0369038	0.545,0.447,0.265	0.834,0.7,0.856	-0.378	-37.8	37.8
16824	ENSG00000114316	USP4	3	-	49293514	49293593	49293593	49293667	49292509	49292598	49294406	49294598	16824	5,4,2	7,5,4	1,6,2	2,0,0	218	223	0.000351977	0.0228479	0.422,0.45,0.338	0.338,1.0,1.0	-0.376	-37.6	37.6
3134	ENSG00000123411	IKZF4	12	+	56011416	56011494	56011553	56011737	56007658	56007734	56018125	56018177	3134	7,1,3	8,2,4	7,13,6	0,0,5	222	328	0.000696087	0.0349875	0.564,0.425,0.526	1.0,1.0,0.639	-0.375	-37.5	37.5
17789	ENSG00000107929	LARP4B	10	-	903429	903516	918508	918625	885640	885760	931427	931705	17789	6,2,3	0,0,0	1,2,6	2,0,4	261	231	0.000726625	0.0358123	1.0,1.0,1.0	0.307,1.0,0.57	0.374	37.4	37.4
14385	ENSG00000188672	RHCE	1	-	25375348	25375428	25385710	25385844	25370466	25370540	25388975	25389113	14385	2,1,2	0,2,0	1,0,1	0,1,4	278	224	0.00025933	0.0184336	1.0,0.287,1.0	1.0,0.0,0.168	0.373	37.3	37.3
13210	ENSG00000114455	HHLA2	3	+	108362341	108362446	108375749	108375800	108357843	108358161	108376492	108376557	13210	1,5,5	1,9,5	6,11,3	2,1,1	249	195	0.000388954	0.0239556	0.439,0.303,0.439	0.701,0.896,0.701	-0.372	-37.2	37.2
25310	ENSG00000124831	LRRFIP1	2	+	237757455	237757548	237758728	237758821	237756094	237756187	237760063	237760205	25310	10,5,0	3,0,2	0,1,1	5,2,2	237	237	0.000252799	0.0182324	0.769,1.0,0.0	0.0,0.333,0.333	0.368	36.8	36.8
10745	ENSG00000023228	NDUFS1	2	-	206138484	206138614	206141940	206142064	206130087	206130242	206142685	206142825	10745	1,0,0	4,2,8	1,3,3	3,4,2	268	274	4.33667e-06	0.00132835	0.204,0.0,0.0	0.254,0.434,0.605	-0.363	-36.3	36.3
17302	ENSG00000101052	IFT52	20	+	43617787	43617886	43618240	43618353	43613849	43613976	43618939	43619026	17302	4,4,3	7,4,4	0,0,2	2,9,6	243	257	9.15171e-05	0.00955436	0.377,0.514,0.442	0.0,0.0,0.261	0.357	35.7	35.7
21514	ENSG00000259673	IQCH-AS1	15	-	67442284	67442407	67459691	67459975	67430320	67430400	67518999	67519102	21514	6,8,2	0,4,4	10,9,24	1,0,0	428	267	5.83765e-05	0.00694862	1.0,0.555,0.238	0.862,1.0,1.0	-0.356	-35.6	35.6
17462	ENSG00000172661	FAM21C	10	+	45741822	45741936	45741976	45742073	45740072	45740246	45743389	45743483	17462	2,0,6	1,2,8	0,0,0	3,6,8	258	241	0.000145835	0.0127873	0.651,0.0,0.412	0.0,0.0,0.0	0.354	35.4	35.4
17461	ENSG00000172661	FAM21C	10	+	45741822	45741936	45741979	45742073	45740072	45740246	45743389	45743483	17461	2,0,6	1,2,8	0,0,0	4,9,8	258	238	0.000149132	0.0128831	0.649,0.0,0.409	0.0,0.0,0.0	0.353	35.3	35.3
19406	ENSG00000164828	SUN1	7	+	831456	831620	832019	832101	817279	817499	832504	832601	19406	1,1,0	2,2,1	3,4,1	3,1,1	308	226	0.000729878	0.035828	0.268,0.268,0.0	0.423,0.746,0.423	-0.352	-35.2	35.2
20846	ENSG00000250802	ZBED3-AS1	5	+	77100235	77100391	77105655	77105689	77098654	77098747	77118319	77118521	20846	4,1,12	1,3,2	15,4,7	1,0,1	300	178	0.00119847	0.0480497	0.704,0.165,0.781	0.899,1.0,0.806	-0.352	-35.2	35.2
23371	ENSG00000136628	EPRS	1	-	220040359	220040536	220041206	220041326	220040184	220040269	220046342	220046451	23371	2,6,3	6,9,3	0,2,0	6,8,1	264	321	0.000262036	0.0184336	0.288,0.448,0.549	0.0,0.233,0.0	0.351	35.1	35.1
20842	ENSG00000250802	ZBED3-AS1	5	+	77100325	77100391	77105655	77105689	77098654	77098747	77118319	77118521	20842	1,3,1	1,3,2	5,4,1	1,0,1	210	178	0.000453133	0.0266236	0.459,0.459,0.298	0.809,1.0,0.459	-0.351	-35.1	35.1
24055	ENSG00000180385	EMC3-AS1	3	+	9997256	9997389	9998454	9998572	9988711	9988747	9998775	9998899	24055	1,4,4	8,2,3	0,2,0	5,5,2	277	262	0.000756978	0.0368477	0.106,0.654,0.558	0.0,0.274,0.0	0.348	34.8	34.8
16813	ENSG00000114316	USP4	3	-	49293545	49293593	49293593	49293667	49292509	49292598	49294406	49294598	16813	5,4,2	3,1,4	1,6,2	0,2,0	218	192	0.00112259	0.0458884	0.595,0.779,0.306	1.0,0.725,1.0	-0.348	-34.8	34.8
846	ENSG00000132716	DCAF8	1	-	160240202	160240370	160261284	160261358	160238606	160238747	160262116	160262451	846	10,15,11	19,13,6	6,15,8	30,43,52	218	312	0.000159554	0.0133775	0.43,0.623,0.724	0.223,0.333,0.18	0.347	34.7	34.7
18236	ENSG00000162669	HFM1	1	-	91319077	91319209	91319292	91319390	91316390	91316476	91322949	91322997	18236	3,2,1	0,2,0	4,3,1	8,1,2	242	276	0.00104303	0.0440158	1.0,0.533,1.0	0.363,0.774,0.363	0.344	34.4	34.4
8285	ENSG00000122705	CLTA	9	+	36209266	36209320	36210651	36210660	36203952	36204179	36211602	36212059	8285	4,8,3	0,0,0	4,10,4	1,5,2	198	153	9.06018e-07	0.000473045	1.0,1.0,1.0	0.756,0.607,0.607	0.343	34.3	34.3
3652	ENSG00000149179	C11orf49	11	+	47103701	47103817	47137315	47137497	47052387	47052518	47137644	47137729	3652	0,1,0	2,6,1	1,6,1	4,11,1	260	326	4.34245e-05	0.00586351	0.0,0.173,0.0	0.239,0.406,0.556	-0.343	-34.3	34.3
23154	ENSG00000167524	SGK494	17	-	28611392	28611656	28611767	28611795	28611142	28611253	28612043	28612084	23154	1,0,1	10,12,11	4,5,1	7,12,5	172	408	4.57075e-05	0.00596613	0.192,0.0,0.177	0.575,0.497,0.322	-0.342	-34.2	34.2
11020	ENSG00000276087	RP11-507M3.1	2	+	24139369	24139450	24146747	24146835	24135118	24135187	24146929	24147086	11020	0,2,0	4,7,3	1,5,4	7,2,6	225	232	0.00056236	0.0311304	0.0,0.228,0.0	0.128,0.72,0.407	-0.342	-34.2	34.2
4443	ENSG00000267278	MAP3K14-AS1	17	+	45249514	45249632	45255137	45255218	45247953	45248003	45267112	45267328	4443	0,0,0	5,4,7	2,6,0	1,8,7	262	225	0.000317454	0.0213242	0.0,0.0,0.0	0.632,0.392,0.0	-0.341	-34.1	34.1
4378	ENSG00000076108	BAZ2A	12	-	56621089	56621273	56623122	56623232	56617394	56617532	56636181	56636366	4378	4,3,1	4,6,3	0,0,1	1,2,4	254	328	4.36451e-05	0.00586351	0.564,0.392,0.301	0.0,0.0,0.244	0.338	33.8	33.8
606	ENSG00000267645	RP11-577H5.5	7	-	102666076	102666163	102667089	102667264	102639122	102639199	102668914	102669004	606	5,0,0	0,2,8	2,2,1	0,1,1	319	231	0.00043336	0.0258586	1.0,0.0,0.0	1.0,0.592,0.42	-0.337	-33.7	33.7
16617	ENSG00000247828	TMEM161B-AS1	5	+	88282718	88282866	88285743	88285903	88282046	88282106	88292567	88292643	16617	2,0,5	2,3,1	1,0,0	2,2,1	292	304	0.000543497	0.0304531	0.51,0.0,0.839	0.342,0.0,0.0	0.336	33.6	33.6
10327	ENSG00000178623	GPR35	2	+	240622904	240623138	240627659	240627840	240618942	240619031	240629948	240631258	10327	11,12,13	10,14,8	14,27,24	2,6,4	378	325	3.16559e-05	0.00475314	0.486,0.424,0.583	0.858,0.795,0.838	-0.333	-33.3	33.3
14201	ENSG00000167384	ZNF180	19	-	44484649	44484776	44486643	44486876	44484360	44484435	44497283	44497377	14201	0,0,1	2,2,0	1,2,0	0,0,1	377	271	0.000261377	0.0184336	0.0,0.0,1.0	1.0,1.0,0.0	-0.333	-33.3	33.3
9466	ENSG00000138658	ZGRF1	4	-	112589723	112589874	112606007	112606091	112587279	112587929	112609378	112609429	9466	6,10,20	6,7,8	4,5,8	14,20,12	228	295	0.000356975	0.0229714	0.564,0.649,0.764	0.27,0.244,0.463	0.333	33.3	33.3
20752	ENSG00000270011	ZNF559-ZNF177	19	+	9341101	9341184	9364861	9364948	9324694	9324780	9376315	9376423	20752	1,1,0	1,1,2	2,0,4	0,2,0	227	231	0.000110269	0.0107796	0.504,0.504,0.0	1.0,0.0,1.0	-0.331	-33.1	33.1
3659	ENSG00000225766	DHRS4L1	14	+	24038323	24038584	24048676	24048811	24036452	24036628	24049284	24049340	3659	1,0,0	5,10,7	2,6,1	10,1,3	405	279	0.000236844	0.0175517	0.121,0.0,0.0	0.121,0.805,0.187	-0.331	-33.1	33.1
5311	ENSG00000064687	ABCA7	19	+	1058145	1058269	1058617	1058751	1056933	1057084	1058819	1058940	5311	2,1,5	5,0,2	2,5,2	0,0,0	268	278	0.000182096	0.0145759	0.293,1.0,0.722	1.0,1.0,1.0	-0.328	-32.8	32.8
3943	ENSG00000148950	IMMP1L	11	-	31463171	31463305	31469717	31469797	31433459	31433570	31473723	31473786	3943	12,10,19	6,14,7	6,8,6	14,17,22	224	278	0.00066178	0.0343185	0.713,0.47,0.771	0.347,0.369,0.253	0.328	32.8	32.8
10063	ENSG00000241359	SYNPR-AS1	3	-	63444270	63444339	63498818	63498946	63423595	63423765	63549977	63550051	10063	4,14,1	0,2,0	3,9,15	4,4,2	272	213	0.000677662	0.0347499	1.0,0.846,1.0	0.37,0.638,0.855	0.328	32.8	32.8
10963	ENSG00000196118	CCDC189	16	-	30759011	30759101	30759341	30759444	30757422	30757654	30760283	30760668	10963	1,0,0	8,3,2	2,0,5	3,7,2	247	234	0.00070241	0.0350793	0.106,0.0,0.0	0.387,0.0,0.703	-0.328	-32.8	32.8
12346	ENSG00000188321	ZNF559	19	+	9333014	9333113	9337795	9337865	9324694	9324780	9338493	9338582	12346	0,0,0	5,8,5	4,4,6	8,8,9	243	214	1.61445e-07	0.000154537	0.0,0.0,0.0	0.306,0.306,0.37	-0.327	-32.7	32.7
5706	ENSG00000163013	FBXO41	2	-	73277686	73277830	73280988	73281165	73273014	73273129	73284159	73284310	5706	10,3,2	0,2,4	4,7,13	0,1,0	321	288	0.00119661	0.0480497	1.0,0.574,0.31	1.0,0.863,1.0	-0.326	-32.6	32.6
16154	ENSG00000133318	RTN3	11	+	63753661	63753708	63756111	63756202	63749990	63750198	63758155	63758543	16154	3,7,6	1,6,4	4,1,1	0,0,0	191	235	3.00525e-07	0.000225329	0.787,0.589,0.649	1.0,1.0,1.0	-0.325	-32.5	32.5
20993	ENSG00000100401	RANGAP1	22	-	41277882	41277951	41280305	41280368	41274599	41274727	41280932	41281082	20993	13,5,3	0,0,0	5,8,5	3,4,2	207	213	1.80678e-06	0.000768652	1.0,1.0,1.0	0.632,0.673,0.72	0.325	32.5	32.5
23571	ENSG00000068784	SRBD1	2	-	45476992	45477075	45488239	45488331	45419787	45419894	45546731	45546839	23571	14,10,5	3,3,2	11,16,7	26,13,7	236	227	0.000394173	0.0241475	0.818,0.762,0.706	0.289,0.542,0.49	0.322	32.2	32.2
7414	ENSG00000267618	RAD51L3-RFFL	17	-	35107365	35107447	35118500	35118619	35106385	35106481	35119110	35119172	7414	14,10,9	16,14,9	18,20,23	3,14,4	263	226	0.00101857	0.0434938	0.429,0.38,0.462	0.838,0.551,0.832	-0.317	-31.7	31.7
9053	ENSG00000144677	CTDSPL	3	+	37898000	37898228	37943804	37943921	37861959	37862278	37947056	37947211	9053	11,3,4	2,6,0	4,11,6	0,0,0	372	261	0.000133959	0.0123097	0.794,0.26,1.0	1.0,1.0,1.0	-0.315	-31.5	31.5
17335	ENSG00000259429	UBE2Q2P2	15	+	82419207	82419247	82419367	82419465	82418638	82418792	82419979	82420075	17335	4,5,9	6,15,10	1,1,1	6,14,11	184	242	0.000137437	0.0124796	0.467,0.305,0.542	0.18,0.086,0.107	0.314	31.4	31.4
8585	ENSG00000131018	SYNE1	6	-	152244536	152244656	152249160	152249262	152242239	152242440	152254879	152255089	8585	11,12,11	6,8,8	7,12,7	19,21,20	246	264	0.000281625	0.0193127	0.663,0.617,0.596	0.283,0.38,0.273	0.313	31.3	31.3
6387	ENSG00000100412	ACO2	22	+	41502629	41502771	41507445	41507606	41499725	41499862	41507790	41508049	6387	6,2,5	0,8,2	0,1,0	7,0,3	286	305	0.000241536	0.0177278	1.0,0.21,0.727	0.0,1.0,0.0	0.312	31.2	31.2
2856	ENSG00000136451	VEZF1	17	-	57985264	57985465	57985984	57986144	57982909	57983393	57988078	57988259	2856	0,0,0	8,9,2	1,6,3	2,21,7	304	345	2.35874e-06	0.000921367	0.0,0.0,0.0	0.362,0.245,0.327	-0.311	-31.1	31.1
19628	ENSG00000144713	RPL32	3	-	12840634	12840677	12840769	12840956	12840141	12840242	12841493	12841588	19628	23,17,3	0,4,3	9,13,17	0,0,0	331	187	0.000296195	0.0200132	1.0,0.706,0.361	1.0,1.0,1.0	-0.311	-31.1	31.1
24413	ENSG00000171606	ZNF274	19	+	58183920	58183998	58185711	58185838	58183086	58183442	58206719	58207202	24413	9,3,4	0,6,4	5,6,5	1,0,0	222	271	0.000127448	0.0118537	1.0,0.379,0.55	0.859,1.0,1.0	-0.31	-31	31
1771	ENSG00000170633	RNF34	12	+	121403580	121403644	121404883	121405113	121402741	121402807	121416158	121416377	1771	6,0,4	10,3,8	0,1,0	13,26,8	208	374	6.35759e-06	0.00164104	0.519,0.0,0.473	0.0,0.065,0.0	0.309	30.9	30.9
4383	ENSG00000076108	BAZ2A	12	-	56621089	56621253	56623122	56623232	56617394	56617532	56636181	56636366	4383	4,3,1	4,6,3	0,0,1	1,1,3	254	308	7.80912e-05	0.00866661	0.548,0.377,0.288	0.0,0.0,0.288	0.308	30.8	30.8
17182	ENSG00000113712	CSNK1A1	5	-	149501014	149501222	149504680	149504735	149492196	149496860	149505446	149505595	17182	7,8,4	14,12,15	2,3,0	32,12,14	199	352	0.000592121	0.0319588	0.469,0.541,0.321	0.1,0.307,0.0	0.308	30.8	30.8
20748	ENSG00000224597	SVIL-AS1	10	+	29418181	29418304	29420490	29420661	29415356	29415412	29458273	29458400	20748	4,7,2	45,31,28	20,17,8	14,38,19	267	315	4.43213e-05	0.00591972	0.095,0.21,0.078	0.628,0.345,0.332	-0.307	-30.7	30.7
7976	ENSG00000185495	RP11-504P24.3	1	+	223998099	223998158	224002521	224002622	223995956	223996094	224003519	224003654	7976	2,2,2	6,4,4	0,1,0	4,8,3	203	245	0.00025914	0.0184336	0.287,0.376,0.376	0.0,0.131,0.0	0.303	30.3	30.3
1805	ENSG00000177990	DPY19L2	12	-	63584591	63584791	63590998	63591127	63583811	63583836	63594086	63594133	1805	0,0,1	2,6,0	1,8,0	0,1,2	273	344	0.000529658	0.0298964	0.0,0.0,1.0	1.0,0.91,0.0	-0.303	-30.3	30.3
14020	ENSG00000205765	C5orf51	5	+	41913412	41913514	41916305	41916447	41912068	41912183	41917015	41921636	14020	0,1,2	5,9,19	4,2,4	5,7,7	246	286	0.000622598	0.0331974	0.0,0.114,0.109	0.482,0.249,0.399	-0.302	-30.2	30.2
21509	ENSG00000259673	IQCH-AS1	15	-	67442192	67442407	67459691	67459975	67430320	67430400	67518999	67519102	21509	6,8,2	0,3,6	10,9,24	2,0,0	428	359	0.00057492	0.0313733	1.0,0.691,0.219	0.807,1.0,1.0	-0.299	-29.9	29.9
4444	ENSG00000267278	MAP3K14-AS1	17	+	45249533	45249632	45255137	45255218	45247953	45248003	45267112	45267328	4444	0,0,0	5,4,7	1,6,0	1,8,7	243	225	0.000983907	0.0428651	0.0,0.0,0.0	0.481,0.41,0.0	-0.297	-29.7	29.7
19442	ENSG00000138688	KIAA1109	4	+	122275971	122276022	122278356	122278491	122274342	122274436	122279774	122279981	19442	8,4,3	2,2,6	6,6,14	0,1,0	195	279	1.68672e-05	0.00307532	0.851,0.741,0.417	1.0,0.896,1.0	-0.296	-29.6	29.6
6242	ENSG00000179195	ZNF664	12	+	123990858	123990943	124003418	124003540	123988045	123988138	124011380	124011441	6242	2,1,4	5,6,4	0,1,0	6,8,6	229	266	2.15992e-05	0.00359565	0.317,0.162,0.537	0.0,0.127,0.0	0.296	29.6	29.6
24208	ENSG00000272762	RP11-155D18.12	3	-	51962809	51962892	51967325	51967434	51961940	51962088	51973964	51974031	24208	19,13,17	0,0,0	12,9,29	5,5,6	253	227	3.59091e-08	5.15587e-05	1.0,1.0,1.0	0.683,0.618,0.813	0.295	29.5	29.5
4169	ENSG00000140859	KIFC3	16	-	57785463	57785666	57788574	57788713	57772222	57772288	57794998	57795141	4169	0,1,2	14,10,11	6,6,8	17,10,12	283	347	4.56687e-05	0.00596613	0.0,0.109,0.182	0.302,0.424,0.45	-0.295	-29.5	29.5
21936	ENSG00000065609	SNAP91	6	-	83616968	83617039	83623300	83623342	83610649	83610677	83641095	83641202	21936	16,21,26	11,13,19	5,13,6	19,24,11	186	215	0.00023874	0.0175787	0.627,0.651,0.613	0.233,0.385,0.387	0.295	29.5	29.5
3835	ENSG00000089063	TMEM230	20	-	5106187	5106310	5109331	5109445	5069186	5069349	5111056	5111174	3835	5,3,3	5,2,0	4,3,8	0,0,0	258	267	8.65746e-05	0.00942597	0.509,0.608,1.0	1.0,1.0,1.0	-0.294	-29.4	29.4
2772	ENSG00000153130	SCOC	4	+	140365647	140365742	140369898	140370031	140343620	140343708	140379120	140379192	2772	3,12,2	3,2,2	4,3,9	1,0,0	239	277	0.000405878	0.0246673	0.537,0.874,0.537	0.823,1.0,1.0	-0.292	-29.2	29.2
20746	ENSG00000224597	SVIL-AS1	10	+	29418181	29418304	29420490	29420661	29415356	29415412	29482832	29483918	20746	4,7,1	45,31,27	14,18,8	14,38,21	267	315	3.83328e-05	0.00540257	0.095,0.21,0.042	0.541,0.358,0.31	-0.287	-28.7	28.7
2858	ENSG00000136451	VEZF1	17	-	57985256	57985465	57985984	57986144	57982909	57983393	57988078	57988259	2858	0,0,0	8,10,2	1,6,3	3,22,7	304	353	2.49089e-06	0.000938087	0.0,0.0,0.0	0.279,0.241,0.332	-0.284	-28.4	28.4
24608	ENSG00000197879	MYO1C	17	-	1486951	1487098	1487210	1487338	1484147	1484303	1491599	1491678	24608	5,0,5	8,6,5	0,0,1	1,15,15	272	291	2.10406e-05	0.00352822	0.401,0.0,0.517	0.0,0.0,0.067	0.284	28.4	28.4
11380	ENSG00000156030	ELMSAN1	14	-	73721296	73721509	73722697	73722847	73715123	73719501	73725271	73725360	11380	57,77,35	28,26,7	59,39,53	27,92,83	294	357	0.000644146	0.0337083	0.712,0.782,0.859	0.726,0.34,0.437	0.283	28.3	28.3
1769	ENSG00000170633	RNF34	12	+	121403580	121403644	121404848	121405113	121402741	121402807	121416158	121416377	1769	6,0,4	15,9,9	0,1,0	13,31,8	208	409	1.36313e-05	0.00263152	0.44,0.0,0.466	0.0,0.06,0.0	0.282	28.2	28.2
3651	ENSG00000149179	C11orf49	11	+	47103701	47103817	47137315	47137560	47052387	47052518	47137644	47137729	3651	0,1,0	2,10,5	1,6,1	4,12,4	260	389	4.12709e-05	0.00570562	0.0,0.13,0.0	0.272,0.428,0.272	-0.281	-28.1	28.1
4166	ENSG00000140859	KIFC3	16	-	57788574	57788713	57790929	57791066	57772222	57772288	57794998	57795141	4166	3,10,5	0,1,2	10,6,15	6,6,8	281	283	0.00111651	0.0458846	1.0,0.91,0.716	0.627,0.502,0.654	0.281	28.1	28.1
11319	ENSG00000163463	KRTCAP2	1	-	155171732	155171820	155172363	155172489	155169790	155169857	155172564	155172628	11319	7,9,9	0,0,0	8,7,10	1,15,0	270	232	0.000242845	0.0177671	1.0,1.0,1.0	0.873,0.286,1.0	0.28	28	28
23785	ENSG00000170802	FOXN2	2	+	48359046	48359147	48362642	48362707	48346200	48346751	48373291	48373360	23785	17,17,21	12,13,20	14,30,20	4,7,3	245	209	7.48274e-05	0.00842828	0.547,0.527,0.472	0.749,0.785,0.85	-0.279	-27.9	27.9
2373	ENSG00000224078	SNHG14	15	+	25095648	25095728	25096827	25096983	25093833	25093974	25097320	25097439	2373	5,5,1	4,3,1	5,4,6	0,2,0	224	300	0.000644063	0.0337083	0.626,0.691,0.573	1.0,0.728,1.0	-0.279	-27.9	27.9
24988	ENSG00000096060	FKBP5	6	-	35646729	35646850	35670432	35670563	35642719	35642843	35672591	35672759	24988	0,1,0	2,12,5	6,6,2	8,13,9	275	265	8.89168e-06	0.00194541	0.0,0.074,0.0	0.42,0.308,0.176	-0.277	-27.7	27.7
8322	ENSG00000153310	FAM49B	8	-	129880375	129880458	129896748	129896854	129871374	129871496	129903311	129903350	8322	0,0,0	7,5,4	2,10,0	3,11,4	250	227	5.37146e-06	0.00148673	0.0,0.0,0.0	0.377,0.452,0.0	-0.276	-27.6	27.6
11317	ENSG00000163463	KRTCAP2	1	-	155171732	155171820	155172350	155172481	155169790	155169857	155172564	155172628	11317	11,4,1	0,0,0	4,12,12	1,15,0	275	232	3.03717e-05	0.00465152	1.0,1.0,1.0	0.771,0.403,1.0	0.275	27.5	27.5
24396	ENSG00000153790	C7orf31	7	-	25155010	25155192	25158500	25158530	25151595	25151684	25161188	25161260	24396	1,0,0	18,14,10	3,3,3	22,25,5	174	326	7.3036e-05	0.00830621	0.094,0.0,0.0	0.203,0.184,0.529	-0.274	-27.4	27.4
6895	ENSG00000183426	NPIPA1	16	+	14935344	14935397	14937564	14937650	14935159	14935276	14941811	14941940	6895	3,0,0	21,13,8	7,6,6	12,14,24	197	230	7.4843e-05	0.00842828	0.143,0.0,0.0	0.405,0.333,0.226	-0.274	-27.4	27.4
24978	ENSG00000096060	FKBP5	6	-	35643276	35643348	35678957	35679074	35642719	35642843	35688803	35688937	24978	0,0,0	1,1,1	1,3,3	2,6,8	261	216	0.000155762	0.0131812	0.0,0.0,0.0	0.293,0.293,0.237	-0.274	-27.4	27.4
22858	ENSG00000154640	BTG3	21	-	17601396	17601522	17604144	17604273	17598616	17598824	17604859	17604997	22858	14,18,17	0,0,2	10,16,15	3,8,8	273	270	3.62698e-07	0.000245067	1.0,1.0,0.894	0.767,0.664,0.65	0.271	27.1	27.1
3754	ENSG00000165995	CACNB2	10	+	18514510	18514530	18514979	18515041	18506470	18506547	18518335	18518416	3754	14,9,11	2,1,0	5,12,5	4,6,3	164	206	0.000119602	0.0113147	0.898,0.919,1.0	0.611,0.715,0.677	0.271	27.1	27.1
11314	ENSG00000163463	KRTCAP2	1	-	155171732	155171820	155172323	155172489	155169790	155169857	155172564	155172628	11314	11,13,9	0,0,0	10,9,15	1,15,0	310	232	0.000202176	0.0158331	1.0,1.0,1.0	0.882,0.31,1.0	0.269	26.9	26.9
21886	ENSG00000151502	VPS26B	11	+	134235494	134235648	134236341	134236546	134234946	134235053	134239990	134240155	21886	0,0,0	7,8,11	3,2,1	7,6,5	298	349	0.000261792	0.0184336	0.0,0.0,0.0	0.334,0.281,0.19	-0.268	-26.8	26.8
24288	ENSG00000188868	ZNF563	19	-	12319429	12319833	12321271	12321332	12319186	12319311	12322584	12322711	24288	0,1,0	12,18,17	4,2,1	11,15,13	205	548	1.77643e-05	0.00317833	0.0,0.129,0.0	0.493,0.263,0.171	-0.266	-26.6	26.6
10370	ENSG00000223482	NUTM2A-AS1	10	-	87307956	87308070	87324972	87325108	87288441	87288495	87326629	87326672	10370	0,1,0	13,15,9	4,4,2	12,6,6	280	258	5.20243e-06	0.00147204	0.0,0.058,0.0	0.235,0.381,0.235	-0.264	-26.4	26.4
18925	ENSG00000159214	CCDC24	1	+	43992319	43992426	43993803	43993964	43991841	43992004	43995777	43995856	18925	1,0,0	16,5,7	3,2,3	8,12,6	251	305	3.75531e-05	0.00532535	0.071,0.0,0.0	0.313,0.168,0.378	-0.263	-26.3	26.3
10332	ENSG00000178623	GPR35	2	+	240621567	240621698	240627659	240627840	240618942	240619031	240629948	240631258	10332	14,11,8	10,14,8	15,19,10	2,6,4	275	325	0.00120298	0.0481464	0.623,0.481,0.542	0.899,0.789,0.747	-0.263	-26.3	26.3
20750	ENSG00000224597	SVIL-AS1	10	+	29418181	29418304	29420490	29420661	29415356	29415412	29467239	29467278	20750	4,11,1	45,31,27	14,16,8	14,40,17	267	315	0.000914009	0.0407883	0.095,0.295,0.042	0.541,0.321,0.357	-0.262	-26.2	26.2
19865	ENSG00000106536	POU6F2	7	+	39339641	39340015	39406599	39406740	39207391	39207620	39433076	39433283	19865	17,40,23	0,1,0	35,18,38	0,11,9	518	285	5.15837e-06	0.00147204	1.0,0.957,1.0	1.0,0.474,0.699	0.261	26.1	26.1
14841	ENSG00000196313	POM121	7	+	72901035	72901128	72913077	72913152	72890932	72891110	72913764	72913828	14841	1,0,0	4,2,3	4,3,0	2,6,5	237	219	0.000382548	0.0238812	0.188,0.0,0.0	0.649,0.316,0.0	-0.259	-25.9	25.9
2128	ENSG00000167747	C19orf48	19	-	50800850	50800933	50801182	50801410	50799293	50799357	50802216	50802257	2128	15,4,5	6,0,3	15,8,12	0,0,1	372	227	5.44923e-05	0.00667583	0.604,1.0,0.504	1.0,1.0,0.88	-0.257	-25.7	25.7
16890	ENSG00000028310	BRD9	5	-	868602	868804	869244	869404	865413	865581	870472	870575	16890	16,9,9	0,0,0	5,18,6	2,8,2	304	346	3.15537e-07	0.000226526	1.0,1.0,1.0	0.74,0.719,0.773	0.256	25.6	25.6
13770	ENSG00000154727	GABPA	21	+	25739879	25740032	25740396	25740487	25735388	25735578	25741572	25741675	13770	10,6,4	0,1,0	5,17,3	1,3,3	297	235	8.75087e-05	0.0094382	1.0,0.826,1.0	0.798,0.818,0.442	0.256	25.6	25.6
15108	ENSG00000146556	WASH2P	2	+	113594353	113594516	113595049	113595161	113588549	113588703	113595368	113595515	15108	1,0,0	2,3,3	3,2,8	6,10,4	307	256	9.36395e-05	0.00960349	0.294,0.0,0.0	0.294,0.143,0.625	-0.256	-25.6	25.6
4729	ENSG00000175544	CABP4	11	+	67456187	67456218	67457572	67457682	67455346	67455789	67458370	67458518	4729	1,1,1	24,9,30	1,9,8	4,19,23	175	254	4.97125e-06	0.00147204	0.057,0.139,0.046	0.266,0.407,0.335	-0.255	-25.5	25.5
25498	ENSG00000055917	PUM2	2	-	20331729	20331937	20348598	20348755	20327309	20327378	20350596	20350702	25498	0,2,0	8,11,10	7,5,2	10,10,17	301	352	0.000119399	0.0113147	0.0,0.175,0.0	0.45,0.369,0.121	-0.255	-25.5	25.5
15821	ENSG00000048991	R3HDM1	2	+	135641535	135641604	135641604	135641790	135638895	135639122	135645378	135645527	15821	7,4,3	32,15,16	16,17,8	18,28,14	213	330	0.000942167	0.0416238	0.253,0.292,0.225	0.579,0.485,0.47	-0.255	-25.5	25.5
6493	ENSG00000246273	SBF2-AS1	11	+	9780375	9780575	9784591	9784776	9758295	9758503	9807847	9808038	6493	5,9,19	2,5,2	5,16,15	0,0,0	344	329	5.94825e-06	0.00158894	0.705,0.633,0.901	1.0,1.0,1.0	-0.254	-25.4	25.4
4566	ENSG00000204186	ZDBF2	2	+	206280549	206280593	206280625	206280702	206279539	206279592	206281800	206281909	4566	14,10,23	0,0,1	12,10,11	5,4,5	188	221	2.97258e-07	0.000225329	1.0,1.0,0.964	0.738,0.746,0.721	0.253	25.3	25.3
1596	ENSG00000122008	POLK	5	+	75581129	75581180	75581217	75581393	75576779	75576933	75583292	75583417	1596	0,6,4	9,14,13	0,0,0	21,20,21	195	320	1.71155e-06	0.000756144	0.0,0.413,0.336	0.0,0.0,0.0	0.25	25	25
6279	ENSG00000266472	MRPS21	1	+	150301643	150301877	150307764	150307898	150294334	150294449	150308047	150308979	6279	6,9,6	0,2,0	4,4,5	4,2,0	378	278	0.00097716	0.0426774	1.0,0.768,1.0	0.424,0.595,1.0	0.25	25	25
24489	ENSG00000083807	SLC27A5	19	-	58481063	58481187	58481414	58481616	58479511	58480805	58483531	58483646	24489	7,5,4	0,0,0	3,6,14	0,3,6	346	268	6.32479e-06	0.00164104	1.0,1.0,1.0	1.0,0.608,0.644	0.249	24.9	24.9
3472	ENSG00000159445	THEM4	1	-	151896913	151897070	151907320	151907406	151895007	151895194	151909359	151909808	3472	10,15,6	0,0,0	2,10,11	2,6,0	230	301	0.000236162	0.0175517	1.0,1.0,1.0	0.567,0.686,1.0	0.249	24.9	24.9
340	ENSG00000065665	SEC61A2	10	+	12155310	12155405	12155777	12155931	12149851	12149961	12156906	12157067	340	1,1,0	11,24,3	1,5,3	5,7,13	239	298	0.000149339	0.0128831	0.102,0.049,0.0	0.2,0.471,0.223	-0.248	-24.8	24.8
2406	ENSG00000224078	SNHG14	15	+	25095659	25095728	25096827	25096983	25093833	25093974	25097320	25097439	2406	4,5,3	4,3,1	5,7,9	0,2,0	213	300	0.00041534	0.0250021	0.585,0.701,0.809	1.0,0.831,1.0	-0.245	-24.5	24.5
13627	ENSG00000162927	PUS10	2	-	61013127	61013251	61013437	61013484	61011764	61011905	61017148	61017193	13627	1,0,0	7,8,13	2,4,2	6,16,6	191	268	8.04765e-05	0.00880374	0.167,0.0,0.0	0.319,0.26,0.319	-0.244	-24.4	24.4
10763	ENSG00000167136	ENDOG	9	+	128821437	128821576	128821687	128821814	128820738	128820848	128822327	128822677	10763	16,10,3	39,36,33	16,34,16	24,37,19	283	271	0.000108471	0.0106492	0.282,0.21,0.08	0.39,0.468,0.446	-0.244	-24.4	24.4
13938	ENSG00000221978	CCNL2	1	-	1388949	1389047	1390034	1390106	1388625	1388767	1390229	1390371	13938	0,0,0	1,5,3	0,3,3	4,4,9	216	242	0.000879065	0.0401486	0.0,0.0,0.0	0.0,0.457,0.272	-0.243	-24.3	24.3
20902	ENSG00000180530	NRIP1	21	-	14991200	14991306	15014343	15014466	14961234	14968526	15043494	15043574	20902	13,12,3	4,0,3	8,29,18	0,1,0	267	250	0.00087573	0.0401113	0.753,1.0,0.484	1.0,0.964,1.0	-0.242	-24.2	24.2
6492	ENSG00000246273	SBF2-AS1	11	+	9780378	9780575	9784591	9784776	9758295	9758503	9807847	9808038	6492	9,9,10	2,5,2	10,11,15	0,0,0	341	329	2.66156e-06	0.000986194	0.813,0.635,0.828	1.0,1.0,1.0	-0.241	-24.1	24.1
2481	ENSG00000249859	PVT1	8	+	128073402	128073491	128082752	128082848	128070159	128070361	128096517	128096656	2481	1,0,0	3,4,3	7,3,0	5,5,2	233	240	9.28943e-05	0.00956978	0.256,0.0,0.0	0.591,0.382,0.0	-0.239	-23.9	23.9
21186	ENSG00000178026	LRRC75B	22	-	24588678	24588804	24589155	24589279	24588213	24588329	24589820	24589949	21186	15,3,12	28,7,12	4,9,4	22,34,50	268	270	0.000316562	0.0213242	0.351,0.302,0.502	0.155,0.211,0.075	0.238	23.8	23.8
16510	ENSG00000148123	PLPPR1	9	+	101185449	101185557	101269879	101270068	101028708	101029102	101286103	101286236	16510	0,0,2	17,12,9	3,7,5	14,15,13	252	333	3.29962e-05	0.00482816	0.0,0.0,0.227	0.221,0.381,0.337	-0.237	-23.7	23.7
13003	ENSG00000047056	WDR37	10	+	1072115	1072293	1077906	1078003	1056403	1056564	1080010	1080106	13003	9,11,1	24,31,20	14,19,21	21,25,17	322	241	0.000646131	0.0337354	0.219,0.21,0.036	0.333,0.363,0.48	-0.237	-23.7	23.7
12032	ENSG00000133687	TMTC1	12	-	29572100	29572218	29583406	29583574	29556856	29557000	29604177	29604299	12032	8,6,14	1,3,6	14,20,14	0,1,1	312	262	4.6268e-05	0.00597143	0.87,0.627,0.662	1.0,0.944,0.922	-0.236	-23.6	23.6
21590	ENSG00000099250	NRP1	10	-	33202890	33202995	33207571	33207716	33197620	33197709	33213385	33213717	21590	17,15,12	2,1,2	15,22,16	3,12,13	289	249	0.000760759	0.0368711	0.88,0.928,0.838	0.812,0.612,0.515	0.236	23.6	23.6
6470	ENSG00000137207	YIPF3	6	-	43513056	43513200	43513358	43513450	43512762	43512874	43513587	43513633	6470	11,6,10	0,0,0	3,4,10	1,2,3	236	288	0.000670125	0.034595	1.0,1.0,1.0	0.785,0.709,0.803	0.234	23.4	23.4
6471	ENSG00000137207	YIPF3	6	-	43513056	43513200	43513358	43513441	43512762	43512874	43513587	43513633	6471	10,5,9	0,0,0	5,4,6	1,2,3	227	288	0.000727999	0.0358123	1.0,1.0,1.0	0.864,0.717,0.717	0.234	23.4	23.4
16891	ENSG00000028310	BRD9	5	-	868602	868804	869244	869394	865413	865581	870472	870575	16891	3,12,5	0,0,0	5,17,9	2,8,2	294	346	1.53514e-06	0.00071973	1.0,1.0,1.0	0.746,0.714,0.841	0.233	23.3	23.3
15106	ENSG00000146556	WASH2P	2	+	113594353	113594516	113595059	113595161	113588549	113588703	113595368	113595515	15106	1,0,0	2,3,2	3,2,8	7,8,5	307	246	0.000107385	0.0105878	0.286,0.0,0.0	0.256,0.167,0.562	-0.233	-23.3	23.3
20214	ENSG00000152348	ATG10	5	+	81987558	81987678	82164398	82164537	81972260	81972306	82178489	82178587	20214	33,30,27	58,71,25	3,18,18	39,72,60	264	283	0.000570613	0.0313733	0.379,0.312,0.537	0.076,0.211,0.243	0.233	23.3	23.3
20492	ENSG00000205309	NT5M	17	+	17323920	17324034	17333495	17333588	17323184	17323245	17344793	17344926	20492	0,0,0	15,6,12	2,6,0	4,9,5	258	237	3.2956e-05	0.00482816	0.0,0.0,0.0	0.315,0.38,0.0	-0.232	-23.2	23.2
6491	ENSG00000246273	SBF2-AS1	11	+	9780378	9780575	9784591	9784776	9758295	9758503	9790868	9791244	6491	4,6,8	1,1,4	12,3,10	0,0,0	341	329	0.000574068	0.0313733	0.794,0.853,0.659	1.0,1.0,1.0	-0.231	-23.1	23.1
12117	ENSG00000099251	HSD17B7P2	10	+	38365909	38366011	38369123	38369298	38365433	38365629	38369952	38370009	12117	5,15,3	0,4,6	16,8,4	0,1,0	246	319	0.000234032	0.0175517	1.0,0.829,0.393	1.0,0.912,1.0	-0.23	-23	23
17944	ENSG00000236850	BMS1P20	22	+	22307532	22307591	22308696	22308819	22307105	22307245	22309735	22309883	17944	1,3,1	44,39,33	8,7,9	41,14,37	203	267	1.39339e-05	0.00266752	0.029,0.092,0.038	0.204,0.397,0.242	-0.228	-22.8	22.8
17110	ENSG00000225489	RP11-390F4.3	9	+	6720421	6720535	6720578	6720671	6719070	6719154	6720862	6720997	17110	14,18,5	2,3,3	4,14,9	0,0,0	258	237	5.34163e-05	0.00663315	0.865,0.846,0.605	1.0,1.0,1.0	-0.228	-22.8	22.8
20623	ENSG00000189144	ZNF573	19	-	37759046	37759139	37770004	37770097	37758475	37758596	37771563	37771696	20623	1,10,4	0,1,0	5,9,9	2,2,4	237	237	0.000196318	0.0154453	1.0,0.909,1.0	0.714,0.818,0.692	0.228	22.8	22.8
6239	ENSG00000179195	ZNF664	12	+	123990858	123990943	124009910	124010065	123988045	123988138	124011380	124011441	6239	2,1,4	6,9,10	0,1,0	5,13,7	229	299	0.000227621	0.017315	0.303,0.127,0.343	0.0,0.091,0.0	0.227	22.7	22.7
7262	ENSG00000132329	RAMP1	2	+	237877941	237878108	237881310	237881465	237877223	237877362	237911527	237911956	7262	8,4,4	1,0,0	5,9,9	0,3,10	311	299	0.000102743	0.0103312	0.885,1.0,1.0	1.0,0.743,0.464	0.226	22.6	22.6
15290	ENSG00000057608	GDI2	10	-	5802309	5802354	5812314	5812442	5800597	5800705	5813213	5813549	15290	3,0,4	1,1,0	0,1,0	4,0,4	272	189	0.000102984	0.0103312	0.676,0.0,1.0	0.0,1.0,0.0	0.225	22.5	22.5
21198	ENSG00000178026	LRRC75B	22	-	24588678	24588819	24589155	24589279	24588213	24588329	24589820	24589949	21198	15,3,12	32,8,16	4,9,4	27,44,56	268	285	0.000118578	0.0113147	0.333,0.285,0.444	0.136,0.179,0.071	0.225	22.5	22.5
15682	ENSG00000145041	VPRBP	3	-	51492388	51492513	51496733	51496780	51483718	51483836	51499872	51500002	15682	0,2,0	3,9,11	1,8,6	23,22,8	191	269	0.000912648	0.0407883	0.0,0.238,0.0	0.058,0.339,0.514	-0.224	-22.4	22.4
22750	ENSG00000219545	UMAD1	7	+	7676101	7676208	7786787	7786948	7673308	7673453	7801669	7801743	22750	3,11,4	7,4,0	13,16,4	0,1,1	251	305	0.000576309	0.0313733	0.342,0.77,1.0	1.0,0.951,0.829	-0.223	-22.3	22.3
10129	ENSG00000146828	SLC12A9	7	+	100854155	100854378	100854619	100854780	100852776	100853018	100856867	100857176	10129	13,18,19	3,5,7	17,35,29	0,1,2	367	305	1.01543e-05	0.00212067	0.783,0.749,0.693	1.0,0.967,0.923	-0.222	-22.2	22.2
3773	ENSG00000140043	PTGR2	14	+	73862655	73862850	73870674	73870756	73860537	73860657	73874022	73874143	3773	12,21,27	7,3,2	24,17,8	0,1,0	339	226	2.54242e-05	0.00405604	0.533,0.824,0.9	1.0,0.919,1.0	-0.221	-22.1	22.1
17111	ENSG00000225489	RP11-390F4.3	9	+	6720421	6720535	6720573	6720671	6719070	6719154	6720862	6720997	17111	14,18,5	2,5,2	4,14,9	0,0,0	258	242	9.85873e-06	0.00209502	0.868,0.772,0.701	1.0,1.0,1.0	-0.22	-22	22
17978	ENSG00000174652	ZNF266	19	-	9419050	9419167	9419216	9419289	9418504	9418631	9420064	9420218	17978	14,30,11	6,5,10	27,20,17	1,1,2	217	261	6.8565e-05	0.00787572	0.737,0.878,0.57	0.97,0.96,0.911	-0.219	-21.9	21.9
5811	ENSG00000166831	RBPMS2	15	-	64741382	64741604	64748418	64748495	64741172	64741242	64748999	64749150	5811	9,11,7	0,0,0	6,8,9	3,2,6	221	366	2.02977e-06	0.000827427	1.0,1.0,1.0	0.768,0.869,0.713	0.217	21.7	21.7
25491	ENSG00000055917	PUM2	2	-	20332966	20333063	20348598	20348755	20327309	20327378	20350596	20350702	25491	0,2,0	18,20,14	7,5,2	13,10,10	301	241	3.55416e-06	0.00116643	0.0,0.074,0.0	0.301,0.286,0.138	-0.217	-21.7	21.7
10024	ENSG00000011347	SYT7	11	-	61546045	61546255	61547176	61547308	61532988	61533124	61551383	61551463	10024	16,9,9	1,1,2	15,13,6	5,13,3	276	354	0.00036639	0.0231921	0.954,0.92,0.852	0.794,0.562,0.72	0.217	21.7	21.7
15681	ENSG00000145041	VPRBP	3	-	51492388	51492488	51496733	51496780	51483718	51483836	51499872	51500002	15681	0,2,0	3,9,11	1,8,6	24,18,9	191	244	0.000777662	0.0374175	0.0,0.221,0.0	0.051,0.362,0.46	-0.217	-21.7	21.7
10054	ENSG00000241359	SYNPR-AS1	3	-	63426685	63426806	63444270	63444339	63423595	63423765	63549977	63550051	10054	0,2,0	5,6,7	4,4,2	6,12,10	213	265	0.00101707	0.0434938	0.0,0.293,0.0	0.453,0.293,0.199	-0.217	-21.7	21.7
1573	ENSG00000181938	GINS3	16	+	58395097	58395218	58401108	58401167	58392697	58392787	58403097	58403331	1573	9,11,4	0,0,0	11,19,11	3,2,3	265	203	4.20527e-05	0.00571642	1.0,1.0,1.0	0.737,0.879,0.737	0.216	21.6	21.6
5726	ENSG00000272896	RP11-216L13.17	9	+	136791755	136791777	136791946	136792034	136791378	136791424	136792250	136792358	5726	4,3,0	6,11,12	0,1,0	14,11,9	166	232	0.000481901	0.0277461	0.482,0.276,0.0	0.0,0.113,0.0	0.215	21.5	21.5
25253	ENSG00000169379	ARL13B	3	+	93996562	93996684	93997079	93997136	93995873	93995944	94003658	94003908	25253	3,15,1	0,0,1	1,5,2	5,2,0	266	201	0.00105024	0.0441889	1.0,1.0,0.43	0.131,0.654,1.0	0.215	21.5	21.5
12789	ENSG00000185480	PARPBP	12	+	102175482	102175666	102178591	102178770	102165728	102165883	102182548	102182627	12789	15,13,15	64,60,73	27,43,46	66,73,42	328	323	4.82611e-05	0.00611336	0.188,0.176,0.168	0.287,0.367,0.519	-0.214	-21.4	21.4
4676	ENSG00000137210	TMEM14B	6	+	10751132	10751234	10755141	10755225	10749201	10749268	10756466	10756971	4676	4,13,1	2,5,0	3,7,3	0,0,0	246	228	0.000137153	0.0124796	0.65,0.707,1.0	1.0,1.0,1.0	-0.214	-21.4	21.4
11812	ENSG00000101901	ALG13	X	+	111721602	111721711	111723797	111723898	111720094	111720170	111724933	111725061	11812	20,37,24	21,29,20	29,9,18	45,34,34	253	245	0.00110849	0.0457187	0.48,0.553,0.537	0.384,0.204,0.339	0.214	21.4	21.4
9909	ENSG00000119801	YPEL5	2	+	30148244	30148541	30155849	30155910	30146940	30147062	30156627	30156792	9909	28,19,31	2,6,8	35,40,38	3,2,0	441	205	0.00115123	0.0469753	0.867,0.595,0.643	0.844,0.903,1.0	-0.214	-21.4	21.4
22857	ENSG00000154640	BTG3	21	-	17601396	17601522	17604144	17604276	17598616	17598824	17604859	17604997	22857	20,40,38	0,0,2	16,32,17	3,8,8	276	270	8.76796e-08	9.59174e-05	1.0,1.0,0.949	0.839,0.796,0.675	0.213	21.3	21.3
17579	ENSG00000179818	PCBP1-AS1	2	-	70053730	70053792	70055655	70055749	70051202	70051305	70083537	70083687	17579	2,7,0	17,5,4	0,0,0	12,9,10	238	206	0.000231105	0.0174644	0.092,0.548,0.0	0.0,0.0,0.0	0.213	21.3	21.3
13004	ENSG00000047056	WDR37	10	+	1072115	1072293	1077906	1078003	1049537	1049641	1080010	1080106	13004	8,10,1	23,31,20	14,17,16	21,26,17	322	241	0.00108523	0.0452468	0.207,0.194,0.036	0.333,0.329,0.413	-0.213	-21.3	21.3
14560	ENSG00000135048	TMEM2	9	-	71685742	71685846	71690091	71690246	71683984	71685393	71694508	71694607	14560	43,41,45	39,34,46	58,83,49	22,26,22	299	248	5.53374e-06	0.00151341	0.478,0.5,0.448	0.686,0.726,0.649	-0.212	-21.2	21.2
1329	ENSG00000137343	ATAT1	6	+	30642910	30643011	30645894	30645974	30642175	30642247	30646066	30646109	1329	0,1,0	3,11,7	4,2,3	5,12,15	245	224	0.000176479	0.0142255	0.0,0.077,0.0	0.422,0.132,0.155	-0.211	-21.1	21.1
23237	ENSG00000204764	RANBP17	5	+	171028871	171028989	171158333	171158494	170968241	170968377	171161406	171161466	23237	8,13,6	2,3,6	8,10,6	2,0,0	262	305	0.000360496	0.0230688	0.823,0.835,0.538	0.823,1.0,1.0	-0.209	-20.9	20.9
25485	ENSG00000055917	PUM2	2	-	20333408	20333499	20348598	20348755	20327309	20327378	20350596	20350702	25485	0,2,0	8,7,4	7,5,2	15,7,7	301	235	0.000212067	0.0163484	0.0,0.182,0.0	0.267,0.358,0.182	-0.208	-20.8	20.8
24172	ENSG00000103037	SETD6	16	+	58516477	58516672	58516807	58516928	58516201	58516343	58518050	58518231	24172	32,29,29	31,25,38	41,46,39	19,27,12	339	265	0.000848712	0.0394685	0.447,0.476,0.374	0.628,0.571,0.718	-0.207	-20.7	20.7
10020	ENSG00000004866	ST7	7	+	116954973	116955153	117098692	117098815	116953326	116953691	117099761	117099844	10020	4,3,0	6,7,2	0,0,0	2,6,4	324	267	0.000144251	0.0126969	0.355,0.261,0.0	0.0,0.0,0.0	0.205	20.5	20.5
24990	ENSG00000096060	FKBP5	6	-	35646729	35646850	35678957	35679074	35642719	35642843	35688803	35688937	24990	0,0,0	3,14,4	1,3,3	6,10,10	261	265	0.00019376	0.0153491	0.0,0.0,0.0	0.145,0.233,0.233	-0.204	-20.4	20.4
22019	ENSG00000147996	CBWD5	9	+	65704330	65704547	65707012	65707218	65702969	65703014	65708901	65708958	22019	1,0,2	20,9,6	5,2,8	8,11,13	361	350	0.000359605	0.0230688	0.046,0.0,0.244	0.377,0.15,0.374	-0.204	-20.4	20.4
5905	ENSG00000149269	PAK1	11	-	77325327	77325376	77329150	77329312	77323023	77323360	77332729	77332867	5905	2,2,4	6,5,5	1,1,0	9,17,7	306	193	0.00041164	0.0248858	0.174,0.201,0.335	0.065,0.036,0.0	0.203	20.3	20.3
18848	ENSG00000066427	ATXN3	14	-	92093745	92093831	92096092	92096137	92088729	92088817	92096673	92096838	18848	8,17,7	0,1,0	4,8,5	1,3,2	189	230	0.000807365	0.0380074	1.0,0.954,1.0	0.83,0.764,0.753	0.202	20.2	20.2
23082	ENSG00000176406	RIMS2	8	+	104015423	104015456	104041325	104041358	104014505	104014615	104068511	104068612	23082	6,4,0	8,19,2	0,0,0	9,5,11	177	177	1.28485e-05	0.0025228	0.429,0.174,0.0	0.0,0.0,0.0	0.201	20.1	20.1
24979	ENSG00000096060	FKBP5	6	-	35643276	35643348	35646729	35646850	35642719	35642843	35688803	35688937	24979	3,14,4	1,1,1	6,10,10	2,6,8	265	216	0.00126212	0.0499909	0.71,0.919,0.765	0.71,0.576,0.505	0.201	20.1	20.1
5810	ENSG00000166831	RBPMS2	15	-	64741382	64741604	64748418	64748528	64741172	64741242	64748999	64749150	5810	16,16,8	0,0,0	11,13,8	3,2,6	254	366	3.86027e-06	0.00124904	1.0,1.0,1.0	0.841,0.904,0.658	0.199	19.9	19.9
10378	ENSG00000223482	NUTM2A-AS1	10	-	87307956	87308060	87324972	87325108	87288441	87288495	87326629	87326672	10378	0,1,0	28,29,11	4,4,2	27,9,6	280	248	1.8706e-05	0.00328279	0.0,0.03,0.0	0.116,0.282,0.228	-0.199	-19.9	19.9
173	ENSG00000223745	RP4-717I23.3	1	-	93333342	93333463	93339188	93339274	93325768	93325895	93339356	93339536	173	3,10,2	1,0,0	2,8,5	2,5,0	230	265	0.00119406	0.0480404	0.776,1.0,1.0	0.535,0.648,1.0	0.198	19.8	19.8
8532	ENSG00000025293	PHF20	20	+	35812622	35812719	35827146	35827264	35801489	35801605	35842572	35842744	8532	6,3,5	0,0,0	10,10,3	0,6,1	241	262	0.000643205	0.0337083	1.0,1.0,1.0	1.0,0.644,0.765	0.197	19.7	19.7
21192	ENSG00000178026	LRRC75B	22	-	24588678	24588833	24589155	24589279	24588213	24588329	24589820	24589949	21192	15,3,12	41,10,20	4,9,4	32,51,58	268	299	0.00032993	0.0218429	0.29,0.251,0.401	0.122,0.164,0.071	0.195	19.5	19.5
9723	ENSG00000174628	IQCK	16	+	19735413	19735450	19763847	19764112	19733697	19733827	19788837	19788922	9723	3,2,3	16,15,16	2,0,0	14,17,16	181	409	0.000987276	0.0428747	0.298,0.232,0.298	0.244,0.0,0.0	0.195	19.5	19.5
17808	ENSG00000265491	RNF115	1	-	145787011	145787031	145788611	145788802	145784538	145784596	145788907	145788966	17808	13,19,16	1,4,2	15,33,9	0,1,0	335	164	0.000268886	0.0187438	0.864,0.699,0.797	1.0,0.942,1.0	-0.194	-19.4	19.4
12168	ENSG00000105792	CFAP69	7	+	90305967	90306085	90306900	90307098	90299866	90304820	90307767	90307854	12168	1,5,3	10,10,21	0,0,2	13,10,28	262	342	0.000415741	0.0250021	0.115,0.395,0.157	0.0,0.0,0.085	0.194	19.4	19.4
3988	ENSG00000159314	ARHGAP27	17	-	45396206	45396284	45396486	45396580	45395982	45396117	45396667	45396790	3988	0,0,0	13,1,6	3,5,1	14,9,12	238	222	2.43601e-05	0.0039323	0.0,0.0,0.0	0.167,0.341,0.072	-0.193	-19.3	19.3
22588	ENSG00000198561	CTNND1	11	+	57762600	57762667	57789036	57789155	57761796	57762046	57794009	57794081	22588	0,0,0	3,6,2	6,0,1	9,12,9	211	263	0.00080567	0.0380074	0.0,0.0,0.0	0.454,0.0,0.122	-0.192	-19.2	19.2
14144	ENSG00000102901	CENPT	16	-	67831575	67831612	67831840	67831890	67831215	67831358	67832011	67832108	14144	45,42,29	24,20,23	42,67,58	10,20,9	194	181	0.000336648	0.0220337	0.636,0.662,0.541	0.797,0.758,0.857	-0.191	-19.1	19.1
11939	ENSG00000196295	AC005154.6	7	-	30579005	30579128	30584710	30584808	30568832	30568989	30585329	30585479	11939	16,8,2	0,2,0	6,13,14	5,2,4	242	267	0.000511786	0.0291021	1.0,0.815,1.0	0.57,0.878,0.794	0.191	19.1	19.1
22135	ENSG00000080546	SESN1	6	-	108990644	108990835	108992786	108992899	108988542	108988687	108994461	108994609	22135	43,48,53	72,56,53	17,27,25	55,64,69	257	335	0.000171557	0.0140255	0.438,0.528,0.566	0.287,0.355,0.321	0.19	19	19
12112	ENSG00000229852	RP11-398K22.12	6	+	73279764	73279883	73284635	73284734	73270397	73270527	73290532	73291340	12112	0,0,1	6,5,3	1,4,1	3,6,4	263	243	0.000817109	0.0382884	0.0,0.0,0.235	0.235,0.381,0.188	-0.19	-19	19
17142	ENSG00000123552	USP45	6	-	99445796	99446463	99464603	99464747	99443564	99443662	99465079	99465136	17142	10,14,24	114114126	33,28,27	107,125,70	288	811	0.000985189	0.0428651	0.198,0.257,0.349	0.465,0.387,0.521	-0.19	-19	19
13595	ENSG00000255526	NEDD8-MDP1	14	-	24228593	24228712	24231651	24231867	24218383	24218431	24232249	24232285	13595	42,25,14	5,12,4	43,62,30	1,5,3	360	263	0.00123697	0.0491641	0.86,0.603,0.719	0.969,0.901,0.88	-0.189	-18.9	18.9
11315	ENSG00000163463	KRTCAP2	1	-	155171732	155171820	155172350	155172489	155169790	155169857	155172564	155172628	11315	14,14,10	0,0,0	13,20,24	1,15,0	283	232	5.37282e-05	0.00663601	1.0,1.0,1.0	0.914,0.522,1.0	0.188	18.8	18.8
9580	ENSG00000114904	NEK4	3	-	52741410	52741499	52743351	52743461	52739428	52739634	52744238	52744305	9580	45,69,30	68,73,70	57,74,62	43,54,41	254	233	0.000400109	0.024446	0.378,0.464,0.282	0.549,0.557,0.581	-0.188	-18.8	18.8
15558	ENSG00000167106	FAM102A	9	-	127950422	127950539	127953574	127953604	127948367	127948414	127953804	127953925	15558	10,7,4	55,34,25	16,29,11	32,59,30	174	261	0.000915457	0.0407883	0.214,0.236,0.194	0.429,0.424,0.355	-0.188	-18.8	18.8
12347	ENSG00000188321	ZNF559	19	+	9333014	9333113	9337795	9338017	9324694	9324780	9338493	9338582	12347	0,0,0	16,35,28	4,4,6	28,40,27	243	366	7.64681e-07	0.000446573	0.0,0.0,0.0	0.177,0.131,0.251	-0.186	-18.6	18.6
8437	ENSG00000277957	SENP3-EIF4A1	17	+	7574547	7574678	7575118	7575256	7574259	7574308	7576523	7576692	8437	11,11,9	4,3,3	18,9,5	0,0,1	275	282	3.66568e-05	0.00523054	0.738,0.79,0.755	1.0,1.0,0.837	-0.185	-18.5	18.5
5007	ENSG00000073605	GSDMB	17	-	39908175	39908201	39908957	39909042	39906960	39906987	39909755	39909924	5007	15,17,3	0,0,1	7,20,9	2,4,4	229	170	4.95102e-05	0.00621529	1.0,1.0,0.69	0.722,0.788,0.626	0.185	18.5	18.5
22806	ENSG00000126870	WDR60	7	+	158892044	158892145	158900145	158900264	158891264	158891333	158901738	158901816	22806	0,0,0	3,1,2	2,0,5	6,8,13	245	263	0.000352254	0.0228479	0.0,0.0,0.0	0.264,0.0,0.292	-0.185	-18.5	18.5
25230	ENSG00000149187	CELF1	11	-	47536639	47536730	47552991	47553112	47500860	47500932	47565273	47565569	25230	14,15,7	3,1,3	16,30,12	0,1,0	265	235	0.000666004	0.0344597	0.805,0.93,0.674	1.0,0.964,1.0	-0.185	-18.5	18.5
23647	ENSG00000078369	GNB1	1	-	1847877	1848036	1879786	1879902	1825396	1825499	1890819	1890836	23647	14,13,14	1,3,8	4,13,8	0,0,0	260	303	6.61437e-06	0.00164696	0.942,0.835,0.671	1.0,1.0,1.0	-0.184	-18.4	18.4
22018	ENSG00000147996	CBWD5	9	+	65704330	65704547	65707012	65707152	65702969	65703014	65708901	65708958	22018	1,0,2	15,8,6	5,2,8	8,10,12	361	284	0.000532147	0.0299633	0.05,0.0,0.208	0.33,0.136,0.344	-0.184	-18.4	18.4
13643	ENSG00000164136	IL15	4	+	141656185	141656307	141688821	141689035	141636725	141636748	141719377	141719476	13643	7,12,8	0,1,0	5,6,7	2,5,0	266	358	0.000869564	0.0400621	1.0,0.942,1.0	0.771,0.618,1.0	0.184	18.4	18.4
17109	ENSG00000225489	RP11-390F4.3	9	+	6720396	6720535	6720573	6720671	6719070	6719154	6720862	6720997	17109	16,16,13	2,5,2	2,15,12	0,0,0	283	242	1.63418e-05	0.00300336	0.872,0.732,0.848	1.0,1.0,1.0	-0.183	-18.3	18.3
19339	ENSG00000125746	EML2	19	-	45624718	45624818	45626704	45626839	45621482	45621637	45629950	45630046	19339	92,69,57	9,16,8	71127121	14,104,52	279	244	0.000456763	0.0267684	0.899,0.79,0.862	0.816,0.516,0.671	0.183	18.3	18.3
25494	ENSG00000055917	PUM2	2	-	20331716	20331937	20348598	20348755	20327309	20327378	20350596	20350702	25494	0,2,0	19,24,16	7,5,2	25,13,33	301	365	8.92059e-05	0.00946582	0.0,0.092,0.0	0.253,0.318,0.068	-0.182	-18.2	18.2
21986	ENSG00000115204	MPV17	2	-	27312213	27312246	27312993	27313109	27311898	27311951	27322447	27322522	21986	69,50,54	12,13,9	49,77,50	23,36,23	260	177	0.000223872	0.0170864	0.797,0.724,0.803	0.592,0.593,0.597	0.181	18.1	18.1
14381	ENSG00000156345	CDK20	9	-	87969795	87969919	87970567	87970630	87969193	87969349	87970775	87970897	14381	5,5,6	17,20,24	2,2,1	31,24,25	207	268	0.00111513	0.0458846	0.276,0.245,0.245	0.077,0.097,0.049	0.181	18.1	18.1
14714	ENSG00000197444	OGDHL	10	-	49739630	49739839	49740709	49740809	49738190	49738262	49742827	49742978	14714	0,0,0	30,39,30	3,3,8	20,34,35	244	353	3.04061e-07	0.000225329	0.0,0.0,0.0	0.178,0.113,0.249	-0.18	-18	18
3772	ENSG00000140043	PTGR2	14	+	73862655	73862850	73870678	73870756	73860537	73860657	73874022	73874143	3772	12,21,27	5,3,1	24,17,8	0,1,0	339	222	0.00016171	0.01346	0.611,0.821,0.946	1.0,0.918,1.0	-0.18	-18	18
5772	ENSG00000215788	TNFRSF25	1	-	6462628	6462663	6462862	6462956	6461993	6462174	6463071	6463127	5772	1,4,5	14,15,8	0,0,0	10,30,11	238	179	1.10369e-05	0.00228424	0.051,0.167,0.32	0.0,0.0,0.0	0.179	17.9	17.9
2272	ENSG00000108262	GIT1	17	-	29575629	29575703	29575811	29575898	29575287	29575470	29576077	29576131	2272	92,85,57	33,18,27	83,79,67	45,68,60	231	218	0.000213231	0.0163831	0.725,0.817,0.666	0.635,0.523,0.513	0.179	17.9	17.9
18923	ENSG00000159214	CCDC24	1	+	43992319	43992377	43992522	43992639	43991846	43992004	43993889	43995162	18923	0,0,0	12,12,2	1,4,2	12,11,19	202	261	0.000432655	0.0258586	0.0,0.0,0.0	0.097,0.32,0.12	-0.179	-17.9	17.9
18310	ENSG00000177565	TBL1XR1	3	-	177098443	177098541	177160870	177160992	177064919	177065022	177197120	177197225	18310	1,6,5	26,17,7	4,0,0	23,38,30	266	242	0.000989176	0.0428761	0.034,0.243,0.394	0.137,0.0,0.0	0.178	17.8	17.8
7258	ENSG00000132329	RAMP1	2	+	237877992	237878108	237881310	237881465	237877223	237877362	237911527	237911956	7258	13,11,4	1,0,0	11,11,13	0,3,10	260	299	6.41635e-05	0.00752055	0.937,1.0,1.0	1.0,0.808,0.599	0.177	17.7	17.7
3130	ENSG00000198431	TXNRD1	12	+	104289465	104289542	104290994	104291104	104288930	104289040	104311289	104311412	3130	0,0,0	9,10,5	0,10,1	6,14,14	221	254	5.81721e-05	0.00694862	0.0,0.0,0.0	0.0,0.451,0.076	-0.176	-17.6	17.6
17108	ENSG00000225489	RP11-390F4.3	9	+	6720396	6720535	6720578	6720671	6719070	6719154	6720862	6720997	17108	16,16,13	2,3,3	2,15,12	0,0,0	283	237	0.00015302	0.0130198	0.87,0.817,0.784	1.0,1.0,1.0	-0.176	-17.6	17.6
20629	ENSG00000189144	ZNF573	19	-	37770004	37770097	37771563	37771696	37759046	37759139	37773660	37773751	20629	16,19,15	1,1,0	8,11,12	2,1,5	277	237	0.000521658	0.0295174	0.932,0.942,1.0	0.774,0.904,0.672	0.175	17.5	17.5
9090	ENSG00000174669	SLC29A2	11	-	66368433	66368671	66369059	66369131	66367771	66367869	66369368	66369532	9090	0,2,0	13,11,14	1,5,2	18,20,6	216	382	0.00122585	0.0488914	0.0,0.243,0.0	0.089,0.307,0.371	-0.175	-17.5	17.5
5871	ENSG00000114982	KANSL3	2	-	96602115	96602338	96602752	96602862	96601642	96601776	96604249	96604380	5871	59,38,39	58,45,42	39,40,34	71,89,87	254	367	8.95444e-05	0.00946582	0.595,0.55,0.573	0.442,0.394,0.361	0.174	17.4	17.4
17969	ENSG00000174652	ZNF266	19	-	9419050	9419143	9419216	9419289	9418504	9418631	9420064	9420218	17969	14,30,11	4,3,7	27,20,17	0,1,2	217	237	0.000230222	0.0174551	0.793,0.916,0.632	1.0,0.956,0.903	-0.173	-17.3	17.3
20460	ENSG00000092621	PHGDH	1	+	119740385	119740505	119741766	119741897	119737113	119737266	119742806	119743044	20460	351297149	12541169869	226825747	8481090969	264	275	6.80177e-05	0.00785212	0.226,0.209,0.152	0.217,0.441,0.445	-0.172	-17.2	17.2
1347	ENSG00000114126	TFDP2	3	-	142029497	142029629	142054114	142054149	142005440	142005544	142093060	142093127	1347	7,12,25	0,0,1	10,15,4	0,4,4	179	276	0.000821668	0.0382884	1.0,1.0,0.975	1.0,0.853,0.607	0.172	17.2	17.2
12036	ENSG00000239382	ALKBH6	19	-	36010893	36011045	36011403	36011464	36010566	36010683	36013020	36013089	12036	36,33,15	104,80,97	32,55,58	59,95,80	205	296	0.000896825	0.0405022	0.333,0.373,0.183	0.439,0.455,0.511	-0.172	-17.2	17.2
6999	ENSG00000082438	COBLL1	2	-	164761282	164761380	164800533	164800554	164743686	164743875	164841155	164841246	6999	6,2,1	1,0,1	10,5,5	2,6,6	165	242	0.00109955	0.0455436	0.898,1.0,0.595	0.88,0.55,0.55	0.171	17.1	17.1
20456	ENSG00000092621	PHGDH	1	+	119740385	119740518	119741766	119741897	119737113	119737266	119742806	119743044	20456	406351181	12541169869	251954836	8481090969	277	275	0.000273393	0.0189748	0.243,0.23,0.171	0.227,0.465,0.461	-0.17	-17	17
23392	ENSG00000078403	MLLT10	10	+	21688494	21688538	21690907	21690961	21682224	21682257	21713771	21713950	23392	3,4,7	0,1,0	4,6,8	1,1,5	188	198	0.000557495	0.0309356	1.0,0.808,1.0	0.808,0.863,0.628	0.17	17	17
9173	ENSG00000136643	RPS6KC1	1	+	213104453	213104569	213117316	213117410	213071005	213071041	213129526	213129889	9173	0,1,0	16,14,36	2,5,5	13,17,15	260	238	3.04262e-06	0.00104326	0.0,0.061,0.0	0.123,0.212,0.234	-0.169	-16.9	16.9
9638	ENSG00000108848	LUC7L3	17	+	50737286	50737479	50738136	50738199	50736959	50737026	50740305	50740345	9638	40,38,27	15,14,4	19,41,64	3,5,3	337	207	0.000963483	0.0422407	0.621,0.625,0.806	0.796,0.834,0.929	-0.169	-16.9	16.9
16672	ENSG00000167705	RILP	17	-	1648349	1648495	1648798	1649038	1647834	1647957	1649199	1649306	16672	8,14,9	45,42,38	20,18,26	34,43,26	384	290	0.00115772	0.0471566	0.118,0.201,0.152	0.308,0.24,0.43	-0.169	-16.9	16.9
3743	ENSG00000184752	NDUFA12	12	-	94996903	94996976	94997307	94997410	94994218	94994257	95002738	95002821	3743	8,23,22	1,1,0	8,27,15	6,4,1	247	217	0.000340449	0.0222191	0.875,0.953,1.0	0.539,0.856,0.929	0.168	16.8	16.8
17369	ENSG00000020129	NCDN	1	+	35562391	35562633	35563201	35563426	35560325	35561294	35563766	35563909	17369	105,119,63	112106133	92149150	70,96,77	386	369	0.000892773	0.0405022	0.473,0.518,0.312	0.557,0.597,0.651	-0.167	-16.7	16.7
6501	ENSG00000152439	ZNF773	19	+	57506357	57506593	57508519	57508564	57505301	57505400	57513021	57518404	6501	25,23,21	8,0,5	24,22,41	0,3,0	380	189	0.0010794	0.0451122	0.608,1.0,0.676	1.0,0.785,1.0	-0.167	-16.7	16.7
15389	ENSG00000175309	PHYKPL	5	-	178225354	178225429	178229939	178230099	178224641	178224729	178231404	178231523	15389	40,24,28	50,36,38	39,42,46	31,29,27	304	219	0.00110226	0.0455436	0.366,0.324,0.347	0.475,0.511,0.551	-0.167	-16.7	16.7
7251	ENSG00000132329	RAMP1	2	+	237877989	237878108	237881310	237881465	237877223	237877362	237911527	237911956	7251	9,4,4	1,0,0	6,16,11	0,3,10	263	299	0.000205093	0.0159176	0.911,1.0,1.0	1.0,0.858,0.556	0.166	16.6	16.6
2246	ENSG00000182986	ZNF320	19	-	52891228	52891346	52893778	52893856	52890308	52890328	52897519	52897649	2246	5,8,7	33,26,29	3,1,2	44,34,55	222	262	9.0237e-05	0.00946582	0.152,0.266,0.222	0.074,0.034,0.041	0.164	16.4	16.4
7871	ENSG00000134283	PPHLN1	12	+	42355160	42355222	42374862	42375074	42335882	42335974	42384939	42384996	7871	87,82,32	314349342	69136133	269299242	206	356	0.000758671	0.0368477	0.324,0.289,0.139	0.307,0.44,0.487	-0.161	-16.1	16.1
16947	ENSG00000235162	C12orf75	12	+	105348601	105348626	105365806	105365842	105330635	105330937	105366616	105366696	16947	85,104,94	59,57,65	129176137	51,46,33	169	180	1.90772e-06	0.000796838	0.605,0.66,0.606	0.729,0.803,0.816	-0.159	-15.9	15.9
8744	ENSG00000155621	C9orf85	9	+	71947005	71947112	71971504	71971618	71918424	71918555	71972691	71972843	8744	2,6,2	37,68,109	16,11,6	50,36,40	251	258	7.77829e-07	0.000446573	0.053,0.083,0.019	0.248,0.239,0.134	-0.155	-15.5	15.5
2983	ENSG00000245958	RP11-33B1.1	4	+	119475081	119475185	119488644	119488717	119462895	119462979	119493332	119493437	2983	0,0,0	8,16,10	0,3,5	7,12,11	248	217	0.000104101	0.0103979	0.0,0.0,0.0	0.0,0.179,0.285	-0.155	-15.5	15.5
16187	ENSG00000197555	SIPA1L1	14	+	71321339	71321531	71400793	71400918	71321121	71321181	71512742	71512845	16187	0,6,2	3,5,7	0,1,0	8,3,7	336	269	0.000195083	0.0154008	0.0,0.49,0.186	0.0,0.211,0.0	0.155	15.5	15.5
[truncated: 1,109 more rows]
