# Supplementary material for: The METTL3 RNA Methyltransferase Regulates Transcriptional Networks in Prostate Cancer
Source: Cancers (Basel). 2022 Oct 20;14(20):5148. doi: 10.3390/cancers14205148 (PMC9600477; doi:10.3390/cancers14205148)
Supplement: Supplementary file 1 [file cancers-14-05148-s001.zip › Table S11.xlsx]

## Sheet: Table S11
Table S11: Significantly (fold change ±1.5 and FDR-corrected p-value <0.05) DEGs with siSCR Veh vs R1881 and siMETTL3 Veh vs R1881 in LNCaP:C4-2.
A) Genes significantly down-regulated in LNCaP:C4-2 siSCR with R1881 treatment									B) Genes significantly up-regulated in LNCaP:C4-2 siSCR with R1881 treatment									C) Genes significantly down-regulated in LNCaP:C4-2 siMETTL3 with R1881 treatment									D) Genes significantly up-regulated in LNCaP:C4-2 siMETTL3 with R1881 treatment										E) Unique and commonly down-regulated genes in LNCaP:C4-2 between siSCR Veh vs R1881 and siMETTL3 Veh vs R1881												F) Unique and commonly up-regulated genes in LNCaP:C4-2 between siSCR Veh vs R1881 and siMETTL3 Veh vs R1881
Ensembl ID	baseMean	log2FoldChange	lfcSE	stat	pvalue	padj	Gene symbol		Ensembl ID	baseMean	log2FoldChange	lfcSE	stat	pvalue	padj	Gene symbol		Ensembl ID	baseMean	log2FoldChange	lfcSE	stat	pvalue	padj	Gene symbol		Ensembl ID	baseMean	log2FoldChange	lfcSE	stat	pvalue	padj	Gene symbol			607 genes included exclusively in siSCR Veh vs R1881:												600 genes included exclusively in siSCR Veh vs R1881:
ENSG00000145321	138.087	8.40811	0.851495	9.87452	5.37e-23	4.31e-21	GC		ENSG00000169756	1032.35	-0.585079	0.111339	-5.25493	1.48e-07	2.92e-06	LIMS1		ENSG00000145321	138.087	6.95774	0.669583	10.3911	2.72e-25	2.88e-23	GC		ENSG00000164855	2033.16	-0.585139	0.180625	-3.23953	0.00119726	0.0113972	TMEM184A			ENSG00000171234		590 common genes in siSCR Veh vs R1881 and siMETTL3 Veh vs R1881:										ENSG00000169756
ENSG00000081237	6.91464	7.00667	1.31572	5.32534	1.01e-07	2.05e-06	PTPRC		ENSG00000141401	884.562	-0.585089	0.116563	-5.01952	5.18e-07	9.11e-06	IMPA2		ENSG00000073734	27.6983	6.53341	1.21905	5.35942	8.35e-08	2.22e-06	ABCB11		ENSG00000107147	154.892	-0.585558	0.214996	-2.72358	0.00645789	0.0438631	KCNT1			ENSG00000124935		ENSG00000145321		298 genes included exclusively in siMETTL3Veh vs R1881:								ENSG00000101236
ENSG00000188257	240.916	6.90203	0.508497	13.5734	5.76e-42	9.84e-40	PLA2G2A		ENSG00000101236	1153.87	-0.585204	0.137575	-4.25371	2.1e-05	0.000253915	RNF24		ENSG00000258162	18.697	6.39824	1.26663	5.05139	4.39e-07	1.03e-05	AC069228.1		ENSG00000196405	1716.16	-0.586049	0.147156	-3.9825	6.82e-05	0.000963454	EVL			ENSG00000236569		ENSG00000081237		ENSG00000260493								ENSG00000171928
ENSG00000215262	10.9212	6.81403	1.27256	5.35459	8.58e-08	1.76e-06	KCNU1		ENSG00000171928	1244.11	-0.585665	0.15277	-3.83364	0.00012626	0.00123256	TVP23B		ENSG00000090402	117.437	5.85324	0.49305	11.8715	1.66e-32	2.55e-30	SI		ENSG00000141232	2651.58	-0.58632	0.109666	-5.34643	8.97e-08	2.37e-06	TOB1			ENSG00000146216		ENSG00000188257		ENSG00000077063								ENSG00000182185
ENSG00000115263	45.3824	6.52463	0.814866	8.007	1.18e-15	5.9e-14	GCG		ENSG00000182185	204.705	-0.586794	0.18932	-3.09948	0.00193863	0.0126292	RAD51B		ENSG00000198739	7.95953	5.65555	1.31504	4.30066	1.7e-05	0.000278566	LRRTM3		ENSG00000128564	327.474	-0.586755	0.216622	-2.70866	0.00675554	0.0453968	VGF			ENSG00000177990		ENSG00000215262		ENSG00000227359								ENSG00000281649
ENSG00000188393	4.98831	6.35636	1.40106	4.53683	5.71e-06	7.99e-05	CLEC2A		ENSG00000281649	1894.59	-0.586927	0.130715	-4.49014	7.12e-06	9.69e-05	EBLN3P		ENSG00000018236	5.62814	5.50614	1.35809	4.05432	5.03e-05	0.000735298	CNTN1		ENSG00000114395	371.2	-0.586982	0.127757	-4.59451	4.34e-06	8.3e-05	CYB561D2			ENSG00000125409		ENSG00000115263		ENSG00000169302								ENSG00000134109
ENSG00000018236	5.62814	6.24395	1.34462	4.64365	3.42e-06	5.04e-05	CNTN1		ENSG00000134109	1955.14	-0.587344	0.114885	-5.11245	3.18e-07	5.87e-06	EDEM1		ENSG00000133742	7.21682	5.50593	1.35414	4.06601	4.78e-05	0.000705312	CA1		ENSG00000100116	910.543	-0.588441	0.151985	-3.8717	0.000108081	0.00145002	GCAT			ENSG00000164690		ENSG00000188393		ENSG00000170075								ENSG00000176871
ENSG00000139304	4.94646	6.23519	1.35886	4.58853	4.46e-06	6.39e-05	PTPRQ		ENSG00000176871	4732.15	-0.588103	0.0967074	-6.08126	1.19e-09	3.34e-08	WSB2		ENSG00000188257	240.916	5.10179	0.260009	19.6216	1.01e-85	8.08e-83	PLA2G2A		ENSG00000136997	3563.49	-0.589157	0.094126	-6.25923	3.87e-10	1.43e-08	MYC			ENSG00000129009		ENSG00000018236		ENSG00000111405								ENSG00000116761
ENSG00000171234	8.69882	6.13607	1.32212	4.64107	3.47e-06	5.09e-05	UGT2B7		ENSG00000116761	522.741	-0.588348	0.126092	-4.66603	3.07e-06	4.56e-05	CTH		ENSG00000165194	240.857	5.08887	0.293226	17.3547	1.82e-67	7.52e-65	PCDH19		ENSG00000184709	1207.06	-0.59021	0.205847	-2.86722	0.00414089	0.0309791	LRRC26			ENSG00000220685		ENSG00000139304		ENSG00000270806								ENSG00000162496
ENSG00000146039	3.73098	5.95391	1.47183	4.04524	5.23e-05	0.000568187	SLC17A4		ENSG00000162496	264.215	-0.588552	0.225487	-2.61014	0.00905052	0.044285	DHRS3		ENSG00000215262	10.9212	5.05867	1.12809	4.48429	7.32e-06	0.000132566	KCNU1		ENSG00000233822	189.895	-0.590296	0.184946	-3.19173	0.00141423	0.0131748	H2BC15			ENSG00000137975		ENSG00000146039		ENSG00000283108								ENSG00000176485
ENSG00000165194	240.857	5.90164	0.29161	20.2381	4.52e-91	2.49e-88	PCDH19		ENSG00000176485	770.163	-0.588626	0.130548	-4.50888	6.52e-06	8.97e-05	PLAAT3		ENSG00000259422	3.44056	5.01686	1.51302	3.31578	0.00091387	0.009064	AC091100.1		ENSG00000100034	431.645	-0.590548	0.136741	-4.31875	1.57e-05	0.000258675	PPM1F			ENSG00000244321		ENSG00000165194		ENSG00000141753								ENSG00000171316
ENSG00000073734	27.6983	5.81882	0.778838	7.47115	7.95e-14	3.49e-12	ABCB11		ENSG00000171316	363.12	-0.58885	0.173693	-3.39018	0.000698474	0.00532576	CHD7		ENSG00000276644	16.8322	4.97342	1.12757	4.41073	1.03e-05	0.000179558	DACH1		ENSG00000059728	268.999	-0.592672	0.159204	-3.72273	0.000197077	0.00243294	MXD1			ENSG00000165478		ENSG00000073734		ENSG00000263154								ENSG00000151090
ENSG00000090402	117.437	5.64143	0.405176	13.9234	4.57e-44	8.62e-42	SI		ENSG00000151090	831.583	-0.589614	0.101048	-5.83499	5.38e-09	1.37e-07	THRB		ENSG00000176788	4.79781	4.79925	1.36633	3.51252	0.000443878	0.00495381	BASP1		ENSG00000105835	5612.85	-0.593034	0.109085	-5.43644	5.44e-08	1.51e-06	NAMPT			ENSG00000157851		ENSG00000090402		ENSG00000147697								ENSG00000205771
ENSG00000227121	7.78003	5.59407	1.29809	4.30946	1.64e-05	0.00020282	LINC02672		ENSG00000205771	117.363	-0.589932	0.226652	-2.60281	0.00924627	0.0449763	CATSPER2P1		ENSG00000115263	45.3824	4.7311	0.708218	6.68029	2.38e-11	1.04e-09	GCG		ENSG00000156453	448.946	-0.593231	0.148259	-4.00131	6.3e-05	0.000894587	PCDH1			ENSG00000259070		ENSG00000227121		ENSG00000279427								ENSG00000133740
ENSG00000150676	46.2956	5.59087	0.647199	8.63856	5.69e-18	3.36e-16	CCDC83		ENSG00000133740	163.723	-0.590829	0.164519	-3.59124	0.000329105	0.00281358	E2F5		ENSG00000163631	37.5137	4.69904	0.591111	7.9495	1.87e-15	1.12e-13	ALB		ENSG00000101940	1698.22	-0.593631	0.131406	-4.51754	6.26e-06	0.000115221	WDR13			ENSG00000234224		ENSG00000150676		ENSG00000177098								ENSG00000164144
ENSG00000124935	7.08269	5.5831	1.29902	4.29794	1.72e-05	0.000212322	SCGB1D2		ENSG00000164144	1069.77	-0.591249	0.145549	-4.06221	4.86e-05	0.000534293	ARFIP1		ENSG00000188393	4.98831	4.6647	1.43835	3.24309	0.00118242	0.0112857	CLEC2A		ENSG00000250722	305.811	-0.594002	0.177858	-3.33976	0.000838517	0.00845218	SELENOP			ENSG00000187678		ENSG00000263711		ENSG00000181626								ENSG00000153113
ENSG00000263711	3.12508	5.53788	1.60703	3.44603	0.000568881	0.00449323	LINC02864		ENSG00000160284	793.46	-0.591822	0.157835	-3.74962	0.000177102	0.00165549	SPATC1L		ENSG00000163817	20.308	4.65016	0.747249	6.22304	4.88e-10	1.75e-08	SLC6A20		ENSG00000232442	126.975	-0.595331	0.189605	-3.13984	0.00169039	0.0151191	MHENCR			ENSG00000185737		ENSG00000279660		ENSG00000179023								ENSG00000151553
ENSG00000236569	3.2849	5.45646	1.52297	3.58278	0.000339956	0.00289137	HNRNPA1P73		ENSG00000153113	2456.71	-0.591901	0.134175	-4.41142	1.03e-05	0.000134594	CAST		ENSG00000112303	25.5064	4.57822	0.691087	6.62467	3.48e-11	1.48e-09	VNN2		ENSG00000169738	4225.66	-0.595703	0.134986	-4.41306	1.02e-05	0.000177959	DCXR			ENSG00000150244		ENSG00000137766		ENSG00000185942								ENSG00000118689
ENSG00000146216	2.58709	5.30082	1.50294	3.52696	0.000420355	0.00347235	TTBK1		ENSG00000151553	927.264	-0.592211	0.174325	-3.39717	0.000680861	0.00521838	FAM160B1		ENSG00000260493	3.05873	4.57265	1.58573	2.88362	0.00393128	0.0297252	AC011773.4		ENSG00000174547	1293.1	-0.59703	0.115907	-5.15095	2.59e-07	6.35e-06	MRPL11			ENSG00000091972		ENSG00000163536		ENSG00000166828								ENSG00000102409
ENSG00000177990	2.47384	5.28994	1.53718	3.44133	0.000578856	0.00456292	DPY19L2		ENSG00000118689	2525.01	-0.592212	0.109199	-5.42326	5.85e-08	1.25e-06	FOXO3		ENSG00000177791	7.17767	4.57031	1.18285	3.86382	0.000111626	0.00149032	MYOZ1		ENSG00000205808	739.836	-0.598894	0.0993619	-6.0274	1.67e-09	5.65e-08	PLPP6			ENSG00000184599		ENSG00000230601		ENSG00000168447								ENSG00000205213
ENSG00000125409	3.77386	5.28778	1.45555	3.63285	0.000280311	0.00244926	TEKT3		ENSG00000140406	438.413	-0.593238	0.178358	-3.32611	0.000880667	0.0065023	TLNRD1		ENSG00000145526	8.46305	4.53906	1.32853	3.41661	0.000634064	0.00668662	CDH18		ENSG00000185418	195.489	-0.599696	0.154201	-3.88907	0.00010063	0.00136442	TARS3			ENSG00000175356		ENSG00000163631		ENSG00000250073								ENSG00000189221
ENSG00000164690	3.17117	5.23929	1.49152	3.51271	0.000443555	0.00364727	SHH		ENSG00000117592	7146.04	-0.59352	0.0708373	-8.37864	5.35e-17	2.96e-15	PRDX6		ENSG00000279660	2.8155	4.53823	1.52846	2.96915	0.00298628	0.0236778	AC005703.6		ENSG00000154265	274.521	-0.600625	0.180123	-3.33453	0.000854451	0.00858558	ABCA5			ENSG00000126970		ENSG00000243081		ENSG00000002726								ENSG00000130164
ENSG00000279660	2.8155	5.23496	1.50586	3.47639	0.000508209	0.00409397	AC005703.6		ENSG00000102409	94.8142	-0.593698	0.230584	-2.57475	0.0100311	0.0479582	BEX4		ENSG00000139219	5.5274	4.51608	1.18683	3.80517	0.000141706	0.0018209	COL2A1		ENSG00000116668	222.372	-0.601221	0.208955	-2.87728	0.00401119	0.0301815	SWT1			ENSG00000224885		ENSG00000158270		ENSG00000235574								ENSG00000255112
ENSG00000129009	2.83705	5.22248	1.50051	3.48047	0.00050054	0.00404535	ISLR		ENSG00000205213	716.184	-0.594801	0.129966	-4.57659	4.73e-06	6.71e-05	LGR4		ENSG00000082175	7.32555	4.4723	1.20197	3.7208	0.000198595	0.00245005	PGR		ENSG00000163516	2161.23	-0.60129	0.116196	-5.17478	2.28e-07	5.66e-06	ANKZF1			ENSG00000184305		ENSG00000145526		ENSG00000136842								ENSG00000127863
ENSG00000220685	2.63525	5.19395	1.5573	3.33522	0.000852331	0.00632371	AL139094.1		ENSG00000123989	1754.8	-0.594867	0.159043	-3.74028	0.000183814	0.00170327	CHPF		ENSG00000077063	4.80068	4.43429	1.36975	3.23729	0.00120669	0.0114755	CTTNBP2		ENSG00000264112	192.419	-0.603366	0.187847	-3.21201	0.00131811	0.0123816	AC015813.1			ENSG00000196440		ENSG00000139211		ENSG00000254717								ENSG00000135535
ENSG00000137975	2.81012	5.16051	1.47092	3.50837	0.000450866	0.00369512	CLCA2		ENSG00000189221	10215.5	-0.595004	0.106762	-5.57318	2.5e-08	5.7e-07	MAOA		ENSG00000173702	9.2075	4.42798	1.18562	3.73476	0.000187897	0.00233162	MUC13		ENSG00000197021	638.705	-0.603406	0.170372	-3.5417	0.000397554	0.00449671	EOLA2			ENSG00000132854		ENSG00000164379		ENSG00000277758								ENSG00000166398
ENSG00000244321	2.39009	5.14735	1.56151	3.2964	0.00097932	0.00710626	LINC01326		ENSG00000130164	2563.87	-0.595231	0.109143	-5.4537	4.93e-08	1.07e-06	LDLR		ENSG00000158270	56.0155	4.4276	0.492208	8.99538	2.35e-19	1.86e-17	COLEC12		ENSG00000100997	1978.62	-0.60368	0.114244	-5.28414	1.26e-07	3.26e-06	ABHD12			ENSG00000269846		ENSG00000224746		ENSG00000164398								ENSG00000161905
ENSG00000165478	2.5126	5.10576	1.5543	3.28492	0.00102012	0.00736727	HEPACAM		ENSG00000255112	691.627	-0.596177	0.106321	-5.60733	2.05e-08	4.78e-07	CHMP1B		ENSG00000164125	164.341	4.42539	0.311022	14.2285	6.09e-46	1.44e-43	GASK1B		ENSG00000144815	825.536	-0.606988	0.0954183	-6.36134	2e-10	7.75e-09	NXPE3			ENSG00000272486		ENSG00000175262		ENSG00000216906								ENSG00000077254
ENSG00000137766	42.2727	5.08836	0.548595	9.27526	1.77e-20	1.21e-18	UNC13C		ENSG00000127863	2804.63	-0.596715	0.091692	-6.50782	7.62e-11	2.46e-09	TNFRSF19		ENSG00000227359	5.15941	4.39762	1.33309	3.29882	0.000970918	0.00953609	AC017074.1		ENSG00000114480	1917.81	-0.607272	0.130998	-4.63573	3.56e-06	6.97e-05	GBE1			ENSG00000123388		ENSG00000091986		ENSG00000234290								ENSG00000183735
ENSG00000157851	2.48676	5.06703	1.72567	2.93626	0.00332191	0.019569	DPYSL5		ENSG00000135535	6616.24	-0.597146	0.136827	-4.36424	1.28e-05	0.000163213	CD164		ENSG00000263711	3.12508	4.39624	1.63888	2.68247	0.00730809	0.0483307	LINC02864		ENSG00000198753	1539.8	-0.609636	0.12426	-4.90613	9.29e-07	2.04e-05	PLXNB3			ENSG00000258794		ENSG00000259422		ENSG00000169621								ENSG00000135722
ENSG00000259070	3.74169	5.0138	1.4442	3.47169	0.000517197	0.00415961	LINC00639		ENSG00000166398	812.91	-0.597188	0.130665	-4.57038	4.87e-06	6.89e-05	KIAA0355		ENSG00000238117	23.4119	4.38357	0.657071	6.67139	2.53e-11	1.09e-09	AP000844.2		ENSG00000116406	1655.81	-0.610366	0.128004	-4.76835	1.86e-06	3.86e-05	EDEM3			ENSG00000234690		ENSG00000105974		ENSG00000133640								ENSG00000105939
ENSG00000163536	28.9987	5.00967	0.668576	7.49305	6.73e-14	2.99e-12	SERPINI1		ENSG00000161905	2413.38	-0.597241	0.0779496	-7.66188	1.83e-14	8.58e-13	ALOX15		ENSG00000137766	42.2727	4.32204	0.553295	7.81146	5.65e-15	3.27e-13	UNC13C		ENSG00000104983	143.302	-0.611872	0.201691	-3.03371	0.00241566	0.0201448	CCDC61			ENSG00000169856		ENSG00000238117		ENSG00000182963								ENSG00000126777
ENSG00000230601	2.99901	4.92726	1.49983	3.28522	0.00101904	0.00736214	TEX48		ENSG00000196405	1716.16	-0.597517	0.147157	-4.0604	4.9e-05	0.000537539	EVL		ENSG00000081237	6.91464	4.30804	1.37641	3.1299	0.00174863	0.0155031	PTPRC		ENSG00000140406	438.413	-0.613901	0.176866	-3.471	0.000518525	0.00567094	TLNRD1			ENSG00000277597		ENSG00000106038		ENSG00000114547								ENSG00000163626
ENSG00000234224	2.6221	4.86324	1.50182	3.23824	0.00120269	0.00846672	TMEM229A		ENSG00000077254	2045.73	-0.597628	0.136363	-4.38264	1.17e-05	0.000151571	USP33		ENSG00000227121	7.78003	4.23931	1.16397	3.64213	0.000270396	0.0032159	LINC02672		ENSG00000178935	126.745	-0.6145	0.205345	-2.99253	0.00276676	0.0222969	ZNF552			ENSG00000255193		ENSG00000134215		ENSG00000148346								ENSG00000113384
ENSG00000187678	4.15949	4.84976	1.47379	3.29068	0.000999456	0.00723647	SPRY4		ENSG00000183735	1546.74	-0.598361	0.151575	-3.94763	7.89e-05	0.000818912	TBK1		ENSG00000169302	5.51141	4.21306	1.36186	3.09362	0.0019773	0.0171155	STK32A		ENSG00000169220	856.59	-0.615175	0.171563	-3.58572	0.000336154	0.00389646	RGS14			ENSG00000205763		ENSG00000137501		ENSG00000149380								ENSG00000249042
ENSG00000185737	2.48021	4.84594	1.67748	2.88882	0.00386695	0.0220967	NRG3		ENSG00000135722	260.662	-0.598681	0.190235	-3.14706	0.00164918	0.0110151	FBXL8		ENSG00000146039	3.73098	4.18124	1.52238	2.74652	0.00602321	0.0417497	SLC17A4		ENSG00000198833	615.161	-0.615749	0.137785	-4.46892	7.86e-06	0.00014086	UBE2J1			ENSG00000215861		ENSG00000132561		ENSG00000223804								ENSG00000087053
ENSG00000163631	37.5137	4.79109	0.587685	8.15247	3.57e-16	1.85e-14	ALB		ENSG00000101940	1698.22	-0.598735	0.131892	-4.53958	5.64e-06	7.9e-05	WDR13		ENSG00000230601	2.99901	4.07303	1.49938	2.71647	0.00659827	0.0446373	TEX48		ENSG00000158711	2671.36	-0.615925	0.150782	-4.08486	4.41e-05	0.000659543	ELK4			ENSG00000196660		ENSG00000114200		ENSG00000234882								ENSG00000111897
ENSG00000150244	3.29496	4.76687	1.45218	3.28257	0.00102867	0.00741817	TRIM48		ENSG00000105939	2562.75	-0.599903	0.119122	-5.03605	4.75e-07	8.4e-06	ZC3HAV1		ENSG00000253405	5.10037	4.04243	1.24955	3.23512	0.00121591	0.0115346	EVX1-AS		ENSG00000197586	2384	-0.616014	0.123279	-4.9969	5.83e-07	1.33e-05	ENTPD6			ENSG00000111181		ENSG00000010438		ENSG00000227908								ENSG00000091039
ENSG00000091972	10.3604	4.76663	0.977786	4.87492	1.09e-06	1.79e-05	CD200		ENSG00000126777	4383.95	-0.599989	0.157074	-3.81979	0.000133566	0.00129115	KTN1		ENSG00000137501	662.336	3.98175	0.229747	17.331	2.74e-67	1.07e-64	SYTL2		ENSG00000178814	750.096	-0.61686	0.162076	-3.80599	0.000141239	0.00181612	OPLAH			ENSG00000087250		ENSG00000150361		ENSG00000170153								ENSG00000141580
ENSG00000243081	12.8162	4.73783	0.952773	4.97268	6.6e-07	1.13e-05	AC092894.1		ENSG00000163626	686.21	-0.600432	0.105827	-5.67372	1.4e-08	3.37e-07	COX18		ENSG00000170075	4.02929	3.91756	1.25232	3.12825	0.00175851	0.015558	GPR37L1		ENSG00000166341	315.095	-0.617373	0.125477	-4.92022	8.64e-07	1.92e-05	DCHS1			ENSG00000152936		ENSG00000109099		ENSG00000233791								ENSG00000128585
ENSG00000158270	56.0155	4.57413	0.466858	9.79771	1.15e-22	8.92e-21	COLEC12		ENSG00000113384	3498.45	-0.600823	0.0858878	-6.99545	2.64e-12	1e-10	GOLPH3		ENSG00000139304	4.94646	3.90723	1.38884	2.81331	0.00490343	0.0354482	PTPRQ		ENSG00000139668	437.186	-0.617401	0.128291	-4.81251	1.49e-06	3.15e-05	WDFY2			ENSG00000139187		ENSG00000158786		ENSG00000197566								ENSG00000157193
ENSG00000145526	8.46305	4.56522	1.00536	4.54089	5.6e-06	7.86e-05	CDH18		ENSG00000249042	383.08	-0.60086	0.114909	-5.22899	1.7e-07	3.32e-06	AC008771.1		ENSG00000226051	6.57721	3.83396	1.05097	3.64803	0.000264258	0.00315268	ZNF503-AS1		ENSG00000113716	2320.28	-0.61811	0.0727131	-8.50067	1.89e-17	1.28e-15	HMGXB3			ENSG00000169064		ENSG00000139219		ENSG00000261135								ENSG00000066654
ENSG00000184599	2.85518	4.55728	1.5816	2.88144	0.00395865	0.0225233	TAFA3		ENSG00000087053	1141.38	-0.600906	0.150443	-3.99425	6.49e-05	0.000687769	MTMR2		ENSG00000150676	46.2956	3.81031	0.444987	8.56274	1.1e-17	7.68e-16	CCDC83		ENSG00000141664	837.273	-0.618497	0.123115	-5.02374	5.07e-07	1.18e-05	ZCCHC2			ENSG00000147036		ENSG00000198739		ENSG00000101955								ENSG00000067167
ENSG00000139211	46.6807	4.49712	0.507074	8.86875	7.4e-19	4.55e-17	AMIGO2		ENSG00000111897	2726.01	-0.601079	0.119184	-5.04328	4.58e-07	8.13e-06	SERINC1		ENSG00000243081	12.8162	3.72858	0.794258	4.69442	2.67e-06	5.37e-05	AC092894.1		ENSG00000117592	7146.04	-0.620097	0.071011	-8.7324	2.49e-18	1.82e-16	PRDX6			ENSG00000276272		ENSG00000122025		ENSG00000163576								ENSG00000131791
ENSG00000175356	6.47504	4.49394	1.23886	3.62747	0.000286208	0.00248981	SCUBE2		ENSG00000091039	2030.98	-0.60134	0.16078	-3.74014	0.000183915	0.00170327	OSBPL8		ENSG00000150540	4.44391	3.72764	1.25246	2.97625	0.00291799	0.0232711	HNMT		ENSG00000112379	5339.51	-0.621183	0.171704	-3.61776	0.000297159	0.00348875	ARFGEF3			ENSG00000163995		ENSG00000163817		ENSG00000168032								ENSG00000170348
ENSG00000126970	2.48729	4.48046	1.65719	2.70365	0.00685819	0.0353113	ZC4H2		ENSG00000141580	4199.89	-0.601501	0.140641	-4.27684	1.9e-05	0.000231175	WDR45B		ENSG00000114200	166.374	3.71549	0.338704	10.9697	5.34e-28	6.32e-26	BCHE		ENSG00000144655	527.906	-0.621465	0.20469	-3.03612	0.00239643	0.0200019	CSRNP1			ENSG00000238755		ENSG00000141668		ENSG00000133135								ENSG00000102547
ENSG00000224885	4.54663	4.46068	1.54969	2.87844	0.0039965	0.02268	EIPR1-IT1		ENSG00000128585	4751.06	-0.601666	0.139189	-4.32266	1.54e-05	0.000191898	MKLN1		ENSG00000105974	5.30811	3.66496	1.05958	3.45887	0.000542456	0.00587815	CAV1		ENSG00000123989	1754.8	-0.624079	0.158321	-3.94186	8.09e-05	0.00112405	CHPF			ENSG00000187867		ENSG00000164125		ENSG00000184564								ENSG00000149260
ENSG00000164379	14.2869	4.45089	0.927211	4.8003	1.58e-06	2.5e-05	FOXQ1		ENSG00000157193	874.65	-0.602102	0.104573	-5.75772	8.53e-09	2.11e-07	LRP8		ENSG00000224746	34.1055	3.65015	0.530688	6.87815	6.06e-12	2.75e-10	AC015987.1		ENSG00000157992	687.878	-0.624564	0.131181	-4.76107	1.93e-06	3.99e-05	KRTCAP3			ENSG00000215864		ENSG00000175745		ENSG00000253953								ENSG00000205765
ENSG00000184305	3.22348	4.44914	1.44873	3.07106	0.00213301	0.0136442	CCSER1		ENSG00000066654	1347.03	-0.602402	0.125091	-4.81572	1.47e-06	2.34e-05	THUMPD1		ENSG00000158125	4.54569	3.64966	1.26033	2.8958	0.00378191	0.0288183	XDH		ENSG00000169733	908.611	-0.624949	0.208011	-3.00441	0.002661	0.0216173	RFNG			ENSG00000260651		ENSG00000186439		ENSG00000196730								ENSG00000144747
ENSG00000224746	34.1055	4.43278	0.610184	7.26467	3.74e-13	1.57e-11	AC015987.1		ENSG00000067167	1664.7	-0.602844	0.140399	-4.29378	1.76e-05	0.000215941	TRAM1		ENSG00000101098	41.6622	3.58925	0.412599	8.69914	3.34e-18	2.43e-16	RIMS4		ENSG00000189077	1216.98	-0.625594	0.143129	-4.37084	1.24e-05	0.000210364	TMEM120A			ENSG00000185352		ENSG00000101098		ENSG00000168398								ENSG00000085788
ENSG00000196440	3.33181	4.41092	1.47066	2.99928	0.00270621	0.0165521	ARMCX4		ENSG00000047648	2250.16	-0.603712	0.124582	-4.84589	1.26e-06	2.04e-05	ARHGAP6		ENSG00000109099	389.929	3.56274	0.148783	23.9459	1.02e-126	1.5e-123	PMP22		ENSG00000196182	2083.35	-0.626058	0.15512	-4.03596	5.44e-05	0.000789224	STK40			ENSG00000256084		ENSG00000258162		ENSG00000104332								ENSG00000149743
ENSG00000175262	9.911	4.40902	0.993691	4.43701	9.12e-06	0.000121156	C1orf127		ENSG00000131791	787.795	-0.603714	0.129147	-4.67461	2.95e-06	4.39e-05	PRKAB2		ENSG00000125780	58.7391	3.555	0.372309	9.54852	1.32e-21	1.16e-19	TGM3		ENSG00000228288	161.46	-0.626758	0.221585	-2.82852	0.00467633	0.0341281	PCAT6			ENSG00000123201		ENSG00000179314		ENSG00000204334								ENSG00000111276
ENSG00000132854	4.29901	4.3985	1.51907	2.89552	0.00378536	0.0217307	KANK4		ENSG00000170348	7262.39	-0.603736	0.11175	-5.40255	6.57e-08	1.39e-06	TMED10		ENSG00000091986	172.161	3.54751	0.228943	15.4952	3.74e-54	1.16e-51	CCDC80		ENSG00000134824	46292.3	-0.627266	0.108096	-5.80284	6.52e-09	2.05e-07	FADS2			ENSG00000124479		ENSG00000249392		ENSG00000269113								ENSG00000157741
ENSG00000091986	172.161	4.38362	0.241191	18.1749	8.16e-74	3.3e-71	CCDC80		ENSG00000102547	1206.55	-0.603793	0.178862	-3.37574	0.000736164	0.00557241	CAB39L		ENSG00000139211	46.6807	3.50444	0.394521	8.88277	6.52e-19	4.98e-17	AMIGO2		ENSG00000099337	94.8908	-0.630157	0.209517	-3.00767	0.00263261	0.0214482	KCNK6			ENSG00000175832		ENSG00000173702		ENSG00000162894								ENSG00000166206
ENSG00000259422	3.44056	4.37958	1.50331	2.91328	0.00357654	0.0207051	AC091100.1		ENSG00000149260	498.433	-0.60395	0.165213	-3.65558	0.000256599	0.00227213	CAPN5		ENSG00000111405	4.09837	3.49415	1.26808	2.75547	0.00586086	0.0408896	ENDOU		ENSG00000051825	1866.63	-0.631462	0.177267	-3.56221	0.000367743	0.00420918	MPHOSPH9			ENSG00000127831		ENSG00000133742		ENSG00000203985								ENSG00000210196
ENSG00000105974	5.30811	4.33028	1.36143	3.1807	0.0014692	0.0100155	CAV1		ENSG00000205765	1510.67	-0.604442	0.16508	-3.6615	0.000250744	0.00222426	C5orf51		ENSG00000249392	10.4612	3.4698	0.877621	3.95364	7.7e-05	0.00107792	AC096588.2		ENSG00000246082	496.651	-0.631796	0.125431	-5.037	4.73e-07	1.11e-05	NUDT16P1			ENSG00000146166		ENSG00000224186		ENSG00000182040								ENSG00000010818
ENSG00000238117	23.4119	4.32319	0.768891	5.62263	1.88e-08	4.41e-07	AP000844.2		ENSG00000144747	850.213	-0.604492	0.183062	-3.30212	0.000959576	0.00698344	TMF1		ENSG00000158786	14.3093	3.42621	0.613935	5.58074	2.39e-08	7e-07	PLA2G2F		ENSG00000136830	7087.59	-0.631875	0.156734	-4.03151	5.54e-05	0.000802485	NIBAN2			ENSG00000167281		ENSG00000150540		ENSG00000235209								ENSG00000169241
ENSG00000269846	3.09451	4.28548	1.45575	2.94384	0.00324171	0.0191707	AL136172.1		ENSG00000085788	1129.74	-0.604498	0.12207	-4.95206	7.34e-07	1.24e-05	DDHD2		ENSG00000270806	3.99157	3.37069	1.2399	2.71852	0.00655748	0.044424	C17orf50		ENSG00000141524	3606.15	-0.633898	0.146381	-4.33046	1.49e-05	0.000246564	TMC6			ENSG00000165966		ENSG00000112303		ENSG00000131459								ENSG00000124222
ENSG00000106038	14.7939	4.25289	0.834326	5.0974	3.44e-07	6.31e-06	EVX1		ENSG00000172725	3214.2	-0.604615	0.137844	-4.38622	1.15e-05	0.000149293	CORO1B		ENSG00000283108	4.43502	3.35333	1.14072	2.93966	0.00328573	0.0255657	AC011451.3		ENSG00000074657	2082.57	-0.638713	0.11385	-5.61015	2.02e-08	5.99e-07	ZNF532			ENSG00000269466		ENSG00000147113		ENSG00000159915								ENSG00000173230
ENSG00000272486	2.37356	4.2255	1.62287	2.60372	0.00922176	0.0449232	#N/A		ENSG00000149743	920.071	-0.60494	0.104376	-5.79575	6.8e-09	1.71e-07	TRPT1		ENSG00000134215	32.7841	3.35272	0.536296	6.25162	4.06e-10	1.49e-08	VAV3		ENSG00000155368	2858.11	-0.639803	0.176224	-3.63062	0.000282745	0.00334823	DBI			ENSG00000148123		ENSG00000177791		ENSG00000159167								ENSG00000101608
ENSG00000123388	2.30688	4.22249	1.56721	2.69428	0.00705417	0.0361459	HOXC11		ENSG00000111276	2124.94	-0.605275	0.17843	-3.39222	0.00069329	0.00529234	CDKN1B		ENSG00000150361	88.7258	3.33164	0.305235	10.915	9.77e-28	1.15e-25	KLHL1		ENSG00000196873	162.755	-0.639954	0.172208	-3.71618	0.00020226	0.00248572	CBWD3			ENSG00000253552		ENSG00000183690		ENSG00000026103								ENSG00000134755
ENSG00000258794	2.60819	4.21041	1.46018	2.88349	0.003933	0.0224031	DUX4L27		ENSG00000157741	1322.55	-0.605735	0.137897	-4.39265	1.12e-05	0.000145323	UBN2		ENSG00000106038	14.7939	3.29479	0.634695	5.19113	2.09e-07	5.23e-06	EVX1		ENSG00000185189	328.443	-0.641437	0.193109	-3.32164	0.000894898	0.00891735	NRBP2			ENSG00000165899		ENSG00000245688		ENSG00000227527								ENSG00000105613
ENSG00000134215	32.7841	4.20994	0.514077	8.18933	2.63e-16	1.38e-14	VAV3		ENSG00000166206	1654.64	-0.605982	0.119522	-5.07005	3.98e-07	7.19e-06	GABRB3		ENSG00000100170	8.67527	3.17848	0.780813	4.07073	4.69e-05	0.000694893	SLC5A1		ENSG00000101444	8999.52	-0.641801	0.117941	-5.44169	5.28e-08	1.47e-06	AHCY			ENSG00000166148		ENSG00000041982		ENSG00000109205								ENSG00000078804
ENSG00000234690	4.22857	4.20141	1.36139	3.08611	0.00202792	0.0130733	EPCAM-DT		ENSG00000210196	960.979	-0.606125	0.181765	-3.33467	0.000854005	0.00632903	MT-TP		ENSG00000116141	41.6742	3.14948	0.3898	8.07974	6.49e-16	3.99e-14	MARK1		ENSG00000179841	611.975	-0.64222	0.165603	-3.87807	0.00010529	0.00142057	AKAP5			ENSG00000179284		ENSG00000241956		ENSG00000163596								ENSG00000127947
ENSG00000137501	662.336	4.19806	0.226432	18.54	9.81e-77	4.63e-74	SYTL2		ENSG00000169718	4215.13	-0.606496	0.107805	-5.62588	1.85e-08	4.35e-07	DUS1L		ENSG00000141753	6.32426	3.09779	0.896859	3.45404	0.000552246	0.00594145	IGFBP4		ENSG00000153982	306.661	-0.642845	0.150015	-4.2852	1.83e-05	0.000295892	GDPD1			ENSG00000164136		ENSG00000181908		ENSG00000136425								ENSG00000168538
ENSG00000132561	16.7548	4.15406	0.820504	5.06281	4.13e-07	7.44e-06	MATN2		ENSG00000010818	997.155	-0.607603	0.176117	-3.45	0.000560578	0.00444536	HIVEP2		ENSG00000132561	16.7548	3.09482	0.557676	5.54949	2.87e-08	8.26e-07	MATN2		ENSG00000141349	1395.58	-0.642975	0.166819	-3.85433	0.000116046	0.00153649	G6PC3			ENSG00000189056		ENSG00000162552		ENSG00000270977								ENSG00000095564
ENSG00000114200	166.374	4.14241	0.301516	13.7386	5.96e-43	1.06e-40	BCHE		ENSG00000169241	4089.81	-0.608172	0.096468	-6.3044	2.89e-10	8.74e-09	SLC50A1		ENSG00000253357	13.0272	3.08425	0.695058	4.4374	9.11e-06	0.000160973	AC008708.1		ENSG00000157600	1943.03	-0.64411	0.0833297	-7.72966	1.08e-14	6.06e-13	TMEM164			ENSG00000164175		ENSG00000183230		ENSG00000173212								ENSG00000142867
ENSG00000169856	3.56294	4.13729	1.42661	2.90009	0.0037306	0.0214467	ONECUT1		ENSG00000124222	1388.68	-0.608688	0.115656	-5.2629	1.42e-07	2.81e-06	STX16		ENSG00000224511	16.7313	3.06865	0.571233	5.37198	7.79e-08	2.09e-06	LINC00365		ENSG00000188493	497.888	-0.644636	0.120303	-5.35843	8.39e-08	2.23e-06	C19orf54			ENSG00000231793		ENSG00000236935		ENSG00000246528								ENSG00000089289
ENSG00000010438	21.1032	4.11483	0.717377	5.73594	9.7e-09	2.38e-07	PRSS3		ENSG00000173230	2697.21	-0.609175	0.173783	-3.50537	0.000455967	0.00373076	GOLGB1		ENSG00000163536	28.9987	3.0658	0.481694	6.36462	1.96e-10	7.6e-09	SERPINI1		ENSG00000197774	875.087	-0.644682	0.15953	-4.04114	5.32e-05	0.000774924	EME2			ENSG00000237499		ENSG00000254140		ENSG00000171119								ENSG00000087502
ENSG00000150361	88.7258	4.11057	0.329808	12.4635	1.18e-35	1.66e-33	KLHL1		ENSG00000101608	1445.16	-0.60931	0.116341	-5.23728	1.63e-07	3.18e-06	MYL12A		ENSG00000122025	6.62142	3.042	0.955017	3.18528	0.00144613	0.0134328	FLT3		ENSG00000171425	305.406	-0.647552	0.2249	-2.87929	0.00398566	0.0300248	ZNF581			ENSG00000253266		ENSG00000165029		ENSG00000187730								ENSG00000148634
ENSG00000109099	389.929	4.10588	0.164022	25.0325	2.71e-138	3.58e-135	PMP22		ENSG00000134755	527.095	-0.609592	0.129103	-4.72174	2.34e-06	3.57e-05	DSC2		ENSG00000148735	20.7579	2.99725	0.505603	5.92808	3.07e-09	9.99e-08	PLEKHS1		ENSG00000232434	1755.43	-0.64814	0.197073	-3.28883	0.00100604	0.00980568	AJM1			ENSG00000187045		ENSG00000150687		ENSG00000144857								ENSG00000112378
ENSG00000158786	14.3093	4.09149	0.939053	4.35704	1.32e-05	0.000167469	PLA2G2F		ENSG00000105613	205.102	-0.609828	0.201529	-3.02601	0.00247804	0.0154574	MAST1		ENSG00000230847	46.0272	2.98304	0.428683	6.95863	3.44e-12	1.6e-10	OCLNP1		ENSG00000106077	1515.62	-0.648383	0.12354	-5.24837	1.53e-07	3.92e-06	ABHD11			ENSG00000003137		ENSG00000099260		ENSG00000110042								ENSG00000133393
ENSG00000139219	5.5274	4.05589	1.34873	3.0072	0.00263662	0.0162166	COL2A1		ENSG00000078804	1970.65	-0.61043	0.143077	-4.26644	1.99e-05	0.00024118	TP53INP2		ENSG00000137142	5.22577	2.96327	0.94598	3.13249	0.0017333	0.0153918	IGFBPL1		ENSG00000172081	1667.18	-0.649358	0.108799	-5.96843	2.4e-09	7.9e-08	MOB3A			ENSG00000106868		ENSG00000184144		ENSG00000230069								ENSG00000104331
ENSG00000277597	2.99952	4.05083	1.41809	2.85653	0.00428297	0.0239965	AC130343.2		ENSG00000127947	1358.19	-0.610504	0.154018	-3.96385	7.37e-05	0.00077246	PTPN12		ENSG00000263154	5.93542	2.96157	0.97033	3.05212	0.0022723	0.0190905	AC110285.3		ENSG00000129925	2235.15	-0.649768	0.142168	-4.57043	4.87e-06	9.21e-05	PGAP6			ENSG00000226286		ENSG00000158125		ENSG00000152778								ENSG00000115977
ENSG00000255193	4.77213	4.02376	1.30584	3.08137	0.00206051	0.0132492	LINC02726		ENSG00000168538	751.972	-0.611166	0.152665	-4.00332	6.25e-05	0.000665097	TRAPPC11		ENSG00000164379	14.2869	2.96038	0.762491	3.88251	0.000103385	0.00139781	FOXQ1		ENSG00000241839	221.065	-0.652589	0.177226	-3.68224	0.000231191	0.0028	PLEKHO2			ENSG00000118777		ENSG00000253405		ENSG00000152926								ENSG00000143771
ENSG00000198739	7.95953	3.99884	0.907662	4.40564	1.05e-05	0.00013796	LRRTM3		ENSG00000095564	2511.59	-0.611945	0.153087	-3.99738	6.4e-05	0.000679461	BTAF1		ENSG00000183230	21.0563	2.95686	0.594632	4.97258	6.61e-07	1.5e-05	CTNNA3		ENSG00000186787	178.438	-0.65268	0.157886	-4.13388	3.57e-05	0.000544471	SPIN2B			ENSG00000154175		ENSG00000055813		ENSG00000224189								ENSG00000117479
ENSG00000122025	6.62142	3.97447	1.24823	3.18408	0.00145217	0.00991646	FLT3		ENSG00000100116	910.543	-0.612076	0.151974	-4.02751	5.64e-05	0.000607442	GCAT		ENSG00000099260	6.80331	2.93411	0.835333	3.5125	0.000443911	0.00495381	PALMD		ENSG00000060140	126.573	-0.653876	0.187017	-3.49635	0.000471674	0.00521507	STYK1			ENSG00000258181		ENSG00000276644		ENSG00000275832								ENSG00000171428
ENSG00000205763	3.29194	3.96928	1.52181	2.60827	0.00910019	0.044495	RP9P		ENSG00000142867	572.029	-0.612238	0.142965	-4.28243	1.85e-05	0.000225998	BCL10		ENSG00000245688	5.663	2.90497	0.952078	3.05119	0.00227938	0.0191332	AC008659.1		ENSG00000170222	94.4066	-0.653981	0.237651	-2.75185	0.00592588	0.0412082	ADPRM			ENSG00000280303		ENSG00000244268		ENSG00000229404								ENSG00000153975
ENSG00000215861	3.23662	3.96813	1.46616	2.70647	0.00680023	0.0350847	AC245297.1		ENSG00000089289	897.357	-0.61316	0.129579	-4.73195	2.22e-06	3.4e-05	IGBP1		ENSG00000248429	11.5373	2.90474	0.819668	3.5438	0.000394406	0.00446372	FAM198B-AS1		ENSG00000136379	473.299	-0.654119	0.131086	-4.99	6.04e-07	1.38e-05	ABHD17C			ENSG00000068615		ENSG00000176788		ENSG00000166664								ENSG00000164244
ENSG00000196660	5.29783	3.94525	1.03498	3.81189	0.000137906	0.00132922	SLC30A10		ENSG00000087502	1129.93	-0.61354	0.173633	-3.53355	0.000410018	0.00339404	ERGIC2		ENSG00000175745	753.135	2.90004	0.205485	14.1132	3.15e-45	7.19e-43	NR2F1		ENSG00000186132	176.268	-0.65442	0.208196	-3.14329	0.00167063	0.0149739	C2orf76			ENSG00000166948		ENSG00000075651		ENSG00000186409								ENSG00000117280
ENSG00000163817	20.308	3.94283	0.666762	5.91341	3.35e-09	8.85e-08	SLC6A20		ENSG00000148634	1079.41	-0.614384	0.141048	-4.35586	1.33e-05	0.000168163	HERC4		ENSG00000141668	1518.12	2.89946	0.173607	16.7013	1.28e-62	4.55e-60	CBLN2		ENSG00000170293	159.816	-0.654464	0.184873	-3.54007	0.000400022	0.00451929	CMTM8			ENSG00000278047		ENSG00000125780		ENSG00000095303								ENSG00000117586
ENSG00000141668	1518.12	3.93011	0.177004	22.2035	3.18e-109	2.42e-106	CBLN2		ENSG00000112378	1836.87	-0.614386	0.090481	-6.79022	1.12e-11	3.95e-10	PERP		ENSG00000143502	26.084	2.88815	0.482002	5.99198	2.07e-09	6.91e-08	SUSD4		ENSG00000177380	867.119	-0.655841	0.219149	-2.99268	0.0027654	0.0222953	PPFIA3			ENSG00000235651		ENSG00000223723		ENSG00000163947								ENSG00000095585
ENSG00000111181	12.4919	3.88543	0.862905	4.50274	6.71e-06	9.2e-05	SLC6A12		ENSG00000133393	1313.27	-0.615138	0.165171	-3.72424	0.000195901	0.00180231	FOPNL		ENSG00000183690	17.544	2.86352	0.620707	4.61332	3.96e-06	7.66e-05	EFHC2		ENSG00000260285	222.945	-0.656218	0.216994	-3.02413	0.00249346	0.0206274	AL133367.1			ENSG00000006747		ENSG00000082175		ENSG00000235092								ENSG00000131473
ENSG00000164125	164.341	3.82618	0.296042	12.9245	3.28e-38	4.96e-36	GASK1B		ENSG00000104331	3879.68	-0.615327	0.119867	-5.13341	2.85e-07	5.3e-06	IMPAD1		ENSG00000147697	8.07381	2.86317	0.713621	4.01217	6.02e-05	0.000861012	GSDMC		ENSG00000119862	697.095	-0.661602	0.0929044	-7.12131	1.07e-12	5.2e-11	LGALSL			ENSG00000149564		ENSG00000146674		ENSG00000261634								ENSG00000005238
ENSG00000087250	6.29403	3.79472	1.36176	2.78662	0.00532611	0.0286658	MT3		ENSG00000115977	651.871	-0.615506	0.16159	-3.80906	0.000139497	0.00134194	AAK1		ENSG00000041982	7.18125	2.82358	0.933761	3.02387	0.0024956	0.020632	TNC		ENSG00000135245	1788.03	-0.662181	0.211665	-3.12844	0.00175736	0.015558	HILPDA			ENSG00000159714		ENSG00000265203		ENSG00000216775								ENSG00000256043
ENSG00000152936	3.22986	3.78606	1.35721	2.78959	0.00527748	0.0285031	LMNTD1		ENSG00000100902	96.627	-0.615679	0.206085	-2.9875	0.00281273	0.0170772	PSMA6		ENSG00000154438	6.62651	2.82293	0.914702	3.08617	0.00202752	0.0174312	ASZ1		ENSG00000105792	174.045	-0.6625	0.204346	-3.24206	0.00118671	0.0113079	CFAP69			ENSG00000165325		ENSG00000175928		ENSG00000117115								ENSG00000138439
ENSG00000175745	753.135	3.78238	0.2065	18.3166	6.1e-75	2.75e-72	NR2F1		ENSG00000143771	1299.44	-0.615793	0.103338	-5.95902	2.54e-09	6.83e-08	CNIH4		ENSG00000010438	21.1032	2.8085	0.526749	5.33176	9.73e-08	2.56e-06	PRSS3		ENSG00000109576	877.568	-0.662722	0.163444	-4.05475	5.02e-05	0.000734518	AADAT			ENSG00000230234		ENSG00000204983		ENSG00000205611								ENSG00000035115
ENSG00000139187	3.54616	3.78194	1.2851	2.94291	0.00325145	0.0192168	KLRG1		ENSG00000117479	667.637	-0.615866	0.133611	-4.60938	4.04e-06	5.85e-05	SLC19A2		ENSG00000184719	8.37498	2.79101	0.796413	3.50448	0.000457506	0.00508186	RNLS		ENSG00000132005	310.431	-0.663124	0.195545	-3.39115	0.000695996	0.00723624	RFX1			ENSG00000020633		ENSG00000248429		ENSG00000253333								ENSG00000114127
ENSG00000186439	13.168	3.7694	0.715828	5.26579	1.4e-07	2.77e-06	TRDN		ENSG00000171428	199.249	-0.616497	0.182142	-3.38471	0.000712531	0.0054246	NAT1		ENSG00000184258	11.4589	2.78996	0.74366	3.75166	0.000175664	0.00219689	#N/A		ENSG00000151729	2287.98	-0.664601	0.136167	-4.88078	1.06e-06	2.3e-05	SLC25A4			ENSG00000259087		ENSG00000154162		ENSG00000079101								ENSG00000158290
ENSG00000169064	8.36479	3.65349	0.837442	4.36268	1.28e-05	0.000164156	ZBBX		ENSG00000170545	265.069	-0.616867	0.157679	-3.91216	9.15e-05	0.00093069	SMAGP		ENSG00000074966	10.4216	2.75705	0.907587	3.03778	0.00238326	0.0199093	TXK		ENSG00000105514	1968.09	-0.664614	0.0953981	-6.96675	3.24e-12	1.52e-10	RAB3D			ENSG00000214595		ENSG00000164707		ENSG00000171811								ENSG00000151320
ENSG00000101098	41.6622	3.65013	0.503357	7.25157	4.12e-13	1.72e-11	RIMS4		ENSG00000153975	227.385	-0.616995	0.167024	-3.69404	0.000220717	0.00200181	ZUP1		ENSG00000265203	81.2411	2.74392	0.282976	9.69667	3.12e-22	2.86e-20	RBP3		ENSG00000164867	137.088	-0.664982	0.223471	-2.9757	0.0029232	0.0232933	NOS3			ENSG00000157765		ENSG00000162009		ENSG00000206337								ENSG00000179361
ENSG00000147036	5.15158	3.64993	1.06275	3.43443	0.00059381	0.00465304	LANCL3		ENSG00000164244	2553.06	-0.617085	0.124254	-4.96633	6.82e-07	1.16e-05	PRRC1		ENSG00000179715	32.7069	2.71589	0.410428	6.61722	3.66e-11	1.55e-09	PCED1B		ENSG00000168890	181.882	-0.666003	0.179034	-3.71998	0.000199237	0.00245361	TMEM150A			ENSG00000144015		ENSG00000144452		ENSG00000130182								ENSG00000057294
ENSG00000258162	18.697	3.63188	0.649885	5.5885	2.29e-08	5.27e-07	AC069228.1		ENSG00000053747	1532.1	-0.617098	0.106756	-5.78043	7.45e-09	1.86e-07	LAMA3		ENSG00000175262	9.911	2.6932	0.775716	3.47189	0.00051681	0.00565864	C1orf127		ENSG00000177000	1151.14	-0.666238	0.117476	-5.67129	1.42e-08	4.27e-07	MTHFR			ENSG00000173805		ENSG00000126262		ENSG00000180953								ENSG00000163611
ENSG00000276272	4.50763	3.60327	1.1389	3.16382	0.00155714	0.0104959	AC024884.2		ENSG00000117280	1087.58	-0.617979	0.0853419	-7.24121	4.45e-13	1.85e-11	RAB29		ENSG00000241956	7.96635	2.69296	0.892914	3.01592	0.00256199	0.0210088	AC109466.1		ENSG00000101384	604.641	-0.668723	0.172723	-3.87164	0.000108103	0.00145002	JAG1			ENSG00000273294		ENSG00000155980		ENSG00000104447								ENSG00000111726
ENSG00000179314	12.2728	3.59751	0.779873	4.61294	3.97e-06	5.76e-05	WSCD1		ENSG00000117586	134.93	-0.618373	0.188156	-3.28649	0.00101446	0.00733435	TNFSF4		ENSG00000262179	10.8766	2.69232	0.713585	3.77295	0.000161329	0.00204024	MYMX		ENSG00000147155	2246.12	-0.669825	0.134039	-4.99723	5.82e-07	1.33e-05	EBP			ENSG00000228873		ENSG00000188039		ENSG00000250486								ENSG00000023318
ENSG00000163995	6.73589	3.58187	1.14264	3.13474	0.00172009	0.0114348	ABLIM2		ENSG00000095585	103.335	-0.618525	0.226923	-2.7257	0.00641646	0.0334794	BLNK		ENSG00000170044	13.8886	2.68959	0.655268	4.10456	4.05e-05	0.000611035	ZPLD1		ENSG00000114650	2437.66	-0.670673	0.0963912	-6.95783	3.46e-12	1.61e-10	SCAP			ENSG00000102010		ENSG00000164266		ENSG00000160180								ENSG00000267278
ENSG00000249392	10.4612	3.54007	0.759197	4.66291	3.12e-06	4.62e-05	AC096588.2		ENSG00000131473	15845	-0.618929	0.0774046	-7.99603	1.28e-15	6.41e-14	ACLY		ENSG00000154654	1402.85	2.68479	0.13898	19.3178	3.8e-83	2.7e-80	NCAM2		ENSG00000128596	394.741	-0.670695	0.115858	-5.78896	7.08e-09	2.22e-07	CCDC136			ENSG00000146090		ENSG00000196620		ENSG00000184635								ENSG00000133121
ENSG00000238755	3.65653	3.5293	1.27566	2.76665	0.00566348	0.0301946	LINC02006		ENSG00000005238	582.156	-0.619239	0.160095	-3.86795	0.000109756	0.00109519	FAM214B		ENSG00000223723	49.7502	2.67343	0.33894	7.88761	3.08e-15	1.82e-13	BX842568.2		ENSG00000185507	1328.96	-0.670787	0.119112	-5.63155	1.79e-08	5.33e-07	IRF7			ENSG00000213123		ENSG00000148735		ENSG00000124813								ENSG00000116604
ENSG00000173702	9.2075	3.52223	0.870096	4.04809	5.16e-05	0.000562567	MUC13		ENSG00000114650	2437.66	-0.619277	0.0965928	-6.41122	1.44e-10	4.52e-09	SCAP		ENSG00000105976	185.08	2.65373	0.220735	12.0222	2.71e-33	4.2e-31	MET		ENSG00000136383	346.593	-0.670791	0.123379	-5.43682	5.42e-08	1.5e-06	ALPK3			ENSG00000130487		ENSG00000105976		ENSG00000198416								ENSG00000132823
ENSG00000133742	7.21682	3.5183	0.906887	3.87953	0.000104657	0.00105065	CA1		ENSG00000256043	125.588	-0.619546	0.178794	-3.46514	0.000529961	0.00424161	CTSO		ENSG00000204983	43.0227	2.65137	0.374286	7.08381	1.4e-12	6.79e-11	PRSS1		ENSG00000115594	778.308	-0.670937	0.121217	-5.53501	3.11e-08	8.93e-07	IL1R1			ENSG00000111863		ENSG00000121753		ENSG00000198862								ENSG00000155744
ENSG00000224186	174.943	3.50536	0.239922	14.6104	2.41e-48	5.31e-46	C5orf66		ENSG00000138439	1091.01	-0.61971	0.124977	-4.95858	7.1e-07	1.21e-05	FAM117B		ENSG00000244268	5.92793	2.61145	0.933803	2.79658	0.00516471	0.0370576	AC117394.2		ENSG00000140416	1382.09	-0.672321	0.0783344	-8.5827	9.27e-18	6.51e-16	TPM1			ENSG00000276975		ENSG00000137142		ENSG00000101096								ENSG00000256683
ENSG00000187867	6.16112	3.50465	1.28471	2.72796	0.00637269	0.0333125	PALM3		ENSG00000035115	484.317	-0.619727	0.140972	-4.39611	1.1e-05	0.000143308	SH3YL1		ENSG00000121297	17.0713	2.60154	0.545431	4.7697	1.85e-06	3.84e-05	TSHZ3		ENSG00000178752	96.4471	-0.673163	0.223739	-3.00869	0.00262375	0.0213963	ERFE			ENSG00000107165		ENSG00000237187		ENSG00000105251								ENSG00000099251
ENSG00000215864	4.34885	3.48683	1.13964	3.0596	0.0022163	0.0140951	NBPF7		ENSG00000069399	434.476	-0.620778	0.192881	-3.21845	0.00128885	0.00895241	BCL3		ENSG00000279427	7.48833	2.57489	0.777548	3.31155	0.000927812	0.00917854	AC007490.1		ENSG00000141956	799.198	-0.673616	0.101008	-6.66893	2.58e-11	1.11e-09	PRDM15			ENSG00000257951		ENSG00000224511		ENSG00000239467								ENSG00000119965
ENSG00000150540	4.44391	3.47847	1.25158	2.77926	0.00544837	0.029213	HNMT		ENSG00000114127	1465.03	-0.620821	0.16344	-3.79847	0.000145593	0.00139181	XRN1		ENSG00000121871	73.0015	2.55051	0.325313	7.84015	4.5e-15	2.65e-13	SLITRK3		ENSG00000100299	577.953	-0.673923	0.185634	-3.63039	0.000282991	0.00334907	ARSA			ENSG00000127152		ENSG00000154330		ENSG00000256340								ENSG00000151240
ENSG00000112303	25.5064	3.46087	0.538296	6.4293	1.28e-10	4.04e-09	VNN2		ENSG00000158290	2296.23	-0.621108	0.163506	-3.79867	0.000145473	0.00139133	CUL4B		ENSG00000144476	880.546	2.53301	0.157084	16.1252	1.7e-58	5.71e-56	ACKR3		ENSG00000175115	1711.07	-0.67539	0.0994286	-6.79271	1.1e-11	4.9e-10	PACS1			ENSG00000273473		ENSG00000153233		ENSG00000228451								ENSG00000158373
ENSG00000147113	10.6291	3.4368	0.710869	4.83464	1.33e-06	2.15e-05	DIPK2B		ENSG00000151320	141.874	-0.621139	0.206806	-3.00349	0.00266899	0.0163598	AKAP6		ENSG00000075651	43.6245	2.52527	0.416775	6.05908	1.37e-09	4.7e-08	PLD1		ENSG00000151611	177.87	-0.675502	0.164136	-4.11551	3.86e-05	0.000585968	MMAA			ENSG00000213976		ENSG00000188263		ENSG00000164188								ENSG00000137575
ENSG00000177791	7.17767	3.43144	1.02627	3.34361	0.000826973	0.00616327	MYOZ1		ENSG00000179361	200.525	-0.621474	0.155111	-4.00665	6.16e-05	0.000657931	ARID3B		ENSG00000184524	25.0021	2.52432	0.654897	3.85453	0.000115951	0.0015363	CEND1		ENSG00000107281	3485.73	-0.676567	0.152176	-4.44596	8.75e-06	0.000155187	NPDC1			ENSG00000226067		ENSG00000121871		ENSG00000127329								ENSG00000198740
ENSG00000260651	8.318	3.4255	0.935734	3.66076	0.000251469	0.00222969	AF213884.3		ENSG00000057294	361.353	-0.622113	0.13243	-4.69768	2.63e-06	3.98e-05	PKP2		ENSG00000153446	40.7778	2.52336	0.398825	6.327	2.5e-10	9.57e-09	C16orf89		ENSG00000178385	139.71	-0.676857	0.191563	-3.53333	0.000410359	0.00461973	PLEKHM3			ENSG00000134256		ENSG00000114248		ENSG00000211452								ENSG00000198380
ENSG00000183690	17.544	3.41749	0.628499	5.43754	5.4e-08	1.16e-06	EFHC2		ENSG00000163611	474.817	-0.62229	0.159794	-3.89433	9.85e-05	0.000996134	SPICE1		ENSG00000233251	209.244	2.5212	0.182361	13.8253	1.79e-43	3.86e-41	AC007743.1		ENSG00000176903	1136.91	-0.676877	0.135953	-4.97877	6.4e-07	1.46e-05	PNMA1			ENSG00000064692		ENSG00000181467		ENSG00000173517								ENSG00000248049
ENSG00000245688	5.663	3.39304	1.04037	3.26138	0.00110872	0.00788641	AC008659.1		ENSG00000111726	1642.11	-0.623353	0.0798647	-7.80511	5.94e-15	2.87e-13	CMAS		ENSG00000081138	18.4441	2.51801	0.577097	4.36324	1.28e-05	0.000216684	CDH7		ENSG00000090924	127.843	-0.678161	0.22439	-3.02224	0.00250913	0.0207269	PLEKHG2			ENSG00000135248		ENSG00000226051		ENSG00000215808								ENSG00000123130
ENSG00000041982	7.18125	3.36787	0.982367	3.42832	0.000607323	0.00474205	TNC		ENSG00000023318	1015.86	-0.624518	0.169026	-3.69481	0.000220052	0.00199669	ERP44		ENSG00000181908	10.5332	2.5075	0.716835	3.49802	0.000468734	0.00519155	LINC02724		ENSG00000160284	793.46	-0.678779	0.15747	-4.31052	1.63e-05	0.000267804	SPATC1L			ENSG00000118271		ENSG00000127129		ENSG00000186897								ENSG00000134202
ENSG00000241956	7.96635	3.35751	0.872895	3.8464	0.000119864	0.00118117	AC109466.1		ENSG00000267278	77.1658	-0.624587	0.217029	-2.8779	0.00400327	0.022699	MAP3K14-AS1		ENSG00000150687	53.36	2.50612	0.323855	7.7384	1.01e-14	5.71e-13	PRSS23		ENSG00000117266	317.409	-0.679447	0.139844	-4.85862	1.18e-06	2.53e-05	CDK18			ENSG00000183628		ENSG00000172296		ENSG00000033170								ENSG00000102580
ENSG00000181908	10.5332	3.32592	0.788148	4.21991	2.44e-05	0.00028984	LINC02724		ENSG00000133121	124.814	-0.625184	0.17989	-3.47537	0.000510155	0.00410798	STARD13		ENSG00000177098	12.8495	2.48846	0.612956	4.05977	4.91e-05	0.000720782	SCN4B		ENSG00000149485	10951.1	-0.679758	0.0818568	-8.30423	1e-16	6.51e-15	FADS1			ENSG00000277619		ENSG00000198133		ENSG00000107731								ENSG00000164162
ENSG00000162552	21.9747	3.29522	0.60872	5.41335	6.19e-08	1.32e-06	WNT4		ENSG00000116604	847.547	-0.625634	0.198121	-3.15784	0.00158942	0.0106916	MEF2D		ENSG00000181626	19.0841	2.48363	0.634242	3.91591	9.01e-05	0.00123688	ANKRD62		ENSG00000280120	108.876	-0.680038	0.224264	-3.03231	0.00242689	0.0201983	AC073857.1			ENSG00000260936		ENSG00000142149		ENSG00000180769								ENSG00000114739
ENSG00000185352	3.81456	3.26241	1.26246	2.58418	0.0097612	0.047008	HS6ST3		ENSG00000132823	589.147	-0.625917	0.162077	-3.86184	0.000112534	0.00111784	OSER1		ENSG00000154330	10.046	2.46544	0.685854	3.59471	0.000324754	0.00378032	PGM5		ENSG00000143515	448.394	-0.681196	0.15034	-4.53102	5.87e-06	0.000108312	ATP8B2			ENSG00000182853		ENSG00000081138		ENSG00000144730								ENSG00000144566
ENSG00000183230	21.0563	3.22413	0.513184	6.2826	3.33e-10	1e-08	CTNNA3		ENSG00000155744	413.802	-0.626419	0.145527	-4.30448	1.67e-05	0.000207046	FAM126B		ENSG00000165029	32.1943	2.46181	0.382277	6.43986	1.2e-10	4.78e-09	ABCA1		ENSG00000133313	5272.07	-0.684272	0.0835692	-8.18809	2.65e-16	1.67e-14	CNDP2			ENSG00000137948		ENSG00000233251		ENSG00000206140								ENSG00000156171
ENSG00000236935	9.84444	3.21953	0.841057	3.82796	0.000129212	0.00125704	AP003774.2		ENSG00000256683	112.506	-0.626963	0.193963	-3.23238	0.00122763	0.00861169	ZNF350		ENSG00000235049	12.941	2.45575	0.624776	3.9306	8.47e-05	0.00117123	LINC00940		ENSG00000154478	133.09	-0.685016	0.180292	-3.79947	0.000145004	0.00185499	GPR26			ENSG00000272512		ENSG00000213071		ENSG00000110318								ENSG00000144674
ENSG00000254140	24.2474	3.19909	0.63065	5.07269	3.92e-07	7.12e-06	#N/A		ENSG00000099251	88.6198	-0.627478	0.244367	-2.56777	0.0102356	0.0486191	HSD17B7P2		ENSG00000179023	8.76541	2.44312	0.818736	2.98402	0.00284492	0.0227831	KLHDC7A		ENSG00000169026	337.232	-0.685622	0.15852	-4.32515	1.52e-05	0.000252357	SLC49A3			ENSG00000162981		ENSG00000184226		ENSG00000270069								ENSG00000187837
ENSG00000256084	5.55407	3.17444	0.979895	3.23958	0.00119708	0.00843316	AC092112.1		ENSG00000119965	283.106	-0.62835	0.165994	-3.78539	0.000153467	0.00145584	C10orf88		ENSG00000065534	320.812	2.43696	0.140299	17.3697	1.4e-67	5.96e-65	MYLK		ENSG00000068120	2834.28	-0.687241	0.103615	-6.63267	3.3e-11	1.4e-09	COASY			ENSG00000273091		ENSG00000179715		ENSG00000113369								ENSG00000113916
ENSG00000123201	6.50657	3.15679	0.842725	3.74593	0.000179723	0.00167246	GUCY1B2		ENSG00000151240	665.794	-0.629	0.135922	-4.62764	3.7e-06	5.39e-05	DIP2C		ENSG00000111859	286.414	2.43552	0.166	14.6718	9.77e-49	2.6e-46	NEDD9		ENSG00000169826	655.551	-0.687425	0.17082	-4.02427	5.72e-05	0.000823856	CSGALNACT2			ENSG00000183615		ENSG00000167100		ENSG00000255471								ENSG00000167766
ENSG00000165029	32.1943	3.15285	0.405424	7.77667	7.45e-15	3.54e-13	ABCA1		ENSG00000167508	1258.4	-0.629788	0.21454	-2.93552	0.00332985	0.0195983	MVD		ENSG00000254140	24.2474	2.42909	0.497723	4.88041	1.06e-06	2.3e-05	#N/A		ENSG00000103245	1123.47	-0.687544	0.144722	-4.75078	2.03e-06	4.17e-05	CIAO3			ENSG00000133985		ENSG00000175471		ENSG00000117602								ENSG00000123739
ENSG00000124479	5.12255	3.13677	1.07387	2.92099	0.00348926	0.0202955	NDP		ENSG00000158373	568.096	-0.629986	0.132672	-4.74845	2.05e-06	3.16e-05	H2BC5		ENSG00000166432	17.0734	2.38132	0.61511	3.87137	0.000108224	0.00145002	ZMAT1		ENSG00000166821	218.897	-0.690477	0.148016	-4.66488	3.09e-06	6.12e-05	PEX11A			ENSG00000137561		ENSG00000154654		ENSG00000221909								ENSG00000155640
ENSG00000175832	12.3831	3.12868	0.769872	4.0639	4.83e-05	0.000531022	ETV4		ENSG00000137575	2212	-0.63007	0.115241	-5.46744	4.57e-08	9.97e-07	SDCBP		ENSG00000185942	8.5553	2.37496	0.739847	3.21006	0.00132705	0.0124473	NKAIN3		ENSG00000136111	572.755	-0.69175	0.127662	-5.4186	6.01e-08	1.64e-06	TBC1D4			ENSG00000235984		ENSG00000124126		ENSG00000138587								ENSG00000007866
ENSG00000150687	53.36	3.12544	0.334972	9.33045	1.05e-20	7.3e-19	PRSS23		ENSG00000198740	1483.08	-0.630237	0.124732	-5.05273	4.36e-07	7.79e-06	ZNF652		ENSG00000166828	116.554	2.36165	0.347764	6.79097	1.11e-11	4.94e-10	SCNN1G		ENSG00000106789	1250.4	-0.693953	0.111495	-6.22405	4.84e-10	1.74e-08	CORO2A			ENSG00000279278		ENSG00000143502		ENSG00000255277								ENSG00000143365
ENSG00000127831	8.68141	3.09306	1.00432	3.07976	0.00207169	0.0133035	VIL1		ENSG00000198380	3231.4	-0.630327	0.141909	-4.44176	8.92e-06	0.00011867	GFPT1		ENSG00000224186	174.943	2.35404	0.22389	10.5143	7.42e-26	8.04e-24	C5orf66		ENSG00000092068	1385.01	-0.694102	0.116407	-5.96271	2.48e-09	8.16e-08	SLC7A8			ENSG00000116726		ENSG00000111885		ENSG00000266208								ENSG00000116990
ENSG00000099260	6.80331	3.08105	0.895705	3.4398	0.000582148	0.00457976	PALMD		ENSG00000248049	194.37	-0.630453	0.1446	-4.35999	1.3e-05	0.000165864	UBA6-AS1		ENSG00000175471	100.296	2.35044	0.237733	9.88688	4.75e-23	4.53e-21	MCTP1		ENSG00000087470	2500.48	-0.694185	0.147785	-4.69728	2.64e-06	5.3e-05	DNM1L			ENSG00000228701		ENSG00000231690		ENSG00000077585								ENSG00000048028
ENSG00000146166	3.16367	3.08009	1.20317	2.55997	0.0104681	0.0494862	LGSN		ENSG00000123130	672.852	-0.630673	0.129519	-4.86933	1.12e-06	1.83e-05	ACOT9		ENSG00000101144	26.072	2.34908	0.447485	5.24951	1.53e-07	3.9e-06	BMP7		ENSG00000134285	523.153	-0.695928	0.12447	-5.59112	2.26e-08	6.63e-07	FKBP11			ENSG00000220494		ENSG00000233491		ENSG00000225978								ENSG00000107771
ENSG00000184144	20.8422	3.07428	0.538641	5.70747	1.15e-08	2.8e-07	CNTN2		ENSG00000134202	2204.16	-0.631498	0.0907849	-6.95597	3.5e-12	1.3e-10	GSTM3		ENSG00000168447	77.3301	2.34878	0.444723	5.28145	1.28e-07	3.3e-06	SCNN1B		ENSG00000072134	1412.43	-0.696478	0.115615	-6.02412	1.7e-09	5.75e-08	EPN2			ENSG00000224272		ENSG00000197888		ENSG00000270344								ENSG00000075539
ENSG00000167281	8.95991	3.0321	0.813007	3.72948	0.000191873	0.00176854	RBFOX3		ENSG00000102580	1237.99	-0.632316	0.150688	-4.19619	2.71e-05	0.000319244	DNAJC3		ENSG00000196620	972.098	2.33422	0.37309	6.25645	3.94e-10	1.45e-08	UGT2B15		ENSG00000124370	105.406	-0.697814	0.209376	-3.33282	0.000859702	0.00862491	MCEE			ENSG00000125430		ENSG00000144476		ENSG00000196220								ENSG00000104613
ENSG00000158125	4.54569	3.02069	1.11294	2.71416	0.00664442	0.0344191	XDH		ENSG00000164162	173.534	-0.632772	0.181894	-3.4788	0.000503668	0.00406731	ANAPC10		ENSG00000181467	2954.01	2.33341	0.121598	19.1895	4.53e-82	2.99e-79	RAP2B		ENSG00000129646	496.827	-0.697882	0.165265	-4.2228	2.41e-05	0.000378558	QRICH2			ENSG00000263327		ENSG00000137642		ENSG00000111879								ENSG00000152904
ENSG00000253405	5.10037	3.00996	1.11928	2.68919	0.00716247	0.0365821	EVX1-AS		ENSG00000114739	221.25	-0.633203	0.154055	-4.11023	3.95e-05	0.000447591	ACVR2B		ENSG00000164266	11.0279	2.31955	0.717817	3.2314	0.00123186	0.011657	SPINK1		ENSG00000033867	1218.68	-0.698326	0.159139	-4.38814	1.14e-05	0.000196926	SLC4A7			ENSG00000274292		ENSG00000184258		ENSG00000163633								ENSG00000100625
ENSG00000165966	11.9673	3.00577	0.688561	4.36529	1.27e-05	0.000162625	PDZRN4		ENSG00000144566	923.904	-0.633499	0.140197	-4.51862	6.22e-06	8.62e-05	RAB5A		ENSG00000155980	12.493	2.298	0.580591	3.95803	7.56e-05	0.00106065	KIF5A		ENSG00000177674	2676.02	-0.700293	0.113773	-6.15515	7.5e-10	2.63e-08	AGTRAP			ENSG00000253948		ENSG00000198947		ENSG00000091622								ENSG00000154114
ENSG00000055813	74.5726	2.9914	0.368778	8.11167	4.99e-16	2.56e-14	CCDC85A		ENSG00000177674	2676.02	-0.634327	0.114011	-5.56376	2.64e-08	5.99e-07	AGTRAP		ENSG00000250073	5.99594	2.29547	0.838002	2.73922	0.00615856	0.0424014	AP000866.2		ENSG00000163874	261.925	-0.700511	0.163982	-4.27188	1.94e-05	0.000312015	ZC3H12A			ENSG00000104899		ENSG00000122012		ENSG00000105696								ENSG00000184060
ENSG00000269466	3.83013	2.96023	1.10698	2.67414	0.00749206	0.0379422	H3Y1		ENSG00000156171	354.377	-0.635114	0.179059	-3.54696	0.000389709	0.00323945	DRAM2		ENSG00000184226	134.584	2.29269	0.246894	9.28615	1.6e-20	1.36e-18	PCDH9		ENSG00000180596	252.692	-0.700762	0.171267	-4.09163	4.28e-05	0.00064209	H2BC4			ENSG00000145949		ENSG00000249082		ENSG00000118096								ENSG00000164597
ENSG00000276644	16.8322	2.95817	0.590559	5.0091	5.47e-07	9.56e-06	DACH1		ENSG00000144674	622.631	-0.635235	0.210247	-3.02138	0.00251623	0.0156559	GOLGA4		ENSG00000184160	26.4104	2.2898	0.443268	5.16572	2.4e-07	5.93e-06	ADRA2C		ENSG00000090013	1741.48	-0.700826	0.165525	-4.23396	2.3e-05	0.000362613	BLVRB			ENSG00000102879		ENSG00000262179		ENSG00000231993								ENSG00000175544
ENSG00000244268	5.92793	2.9573	0.983462	3.00703	0.00263813	0.0162208	AC117394.2		ENSG00000187837	3981.68	-0.635553	0.090099	-7.05393	1.74e-12	6.72e-11	H1-2		ENSG00000236935	9.84444	2.28967	0.695585	3.29171	0.000995793	0.00973055	AP003774.2		ENSG00000119899	538.913	-0.702589	0.153106	-4.58889	4.46e-06	8.52e-05	SLC17A5			ENSG00000186564		ENSG00000227630		ENSG00000171877								ENSG00000165185
ENSG00000176788	4.79781	2.95449	1.08682	2.71846	0.00655857	0.0340595	BASP1		ENSG00000113916	1493.89	-0.635776	0.128224	-4.95834	7.11e-07	1.21e-05	BCL6		ENSG00000188039	17.4272	2.28865	0.485321	4.71574	2.41e-06	4.87e-05	NWD1		ENSG00000016402	71.4833	-0.703745	0.252507	-2.78704	0.00531925	0.0379816	IL20RA			ENSG00000128253		ENSG00000170044		ENSG00000258708								ENSG00000115548
ENSG00000148123	7.42551	2.94879	0.844817	3.49045	0.000482216	0.00391803	PLPPR1		ENSG00000167766	691.353	-0.635878	0.184371	-3.4489	0.000562865	0.00445815	ZNF83		ENSG00000184144	20.8422	2.28584	0.455554	5.01771	5.23e-07	1.22e-05	CNTN2		ENSG00000174669	1299.93	-0.706996	0.13039	-5.42217	5.89e-08	1.61e-06	SLC29A2			ENSG00000260401		ENSG00000154438		ENSG00000196357								ENSG00000164296
ENSG00000075651	43.6245	2.9207	0.371876	7.85397	4.03e-15	1.96e-13	PLD1		ENSG00000123739	1397.05	-0.635951	0.126848	-5.01348	5.35e-07	9.37e-06	PLA2G12A		ENSG00000121753	126.827	2.27084	0.224001	10.1376	3.76e-24	3.8e-22	ADGRB2		ENSG00000188997	286.644	-0.708848	0.136222	-5.20362	1.95e-07	4.91e-06	KCTD21			ENSG00000163975		ENSG00000064195		ENSG00000183914								ENSG00000198961
ENSG00000125780	58.7391	2.9021	0.403148	7.19859	6.08e-13	2.5e-11	TGM3		ENSG00000155640	337.418	-0.635996	0.144262	-4.40861	1.04e-05	0.000136177	#N/A		ENSG00000162631	28.8662	2.25752	0.521092	4.33229	1.48e-05	0.000244942	NTNG1		ENSG00000168118	1352.52	-0.708896	0.0914489	-7.75183	9.06e-15	5.15e-13	RAB4A			ENSG00000197142		ENSG00000205452		ENSG00000272079								ENSG00000155111
ENSG00000223723	49.7502	2.86954	0.322689	8.89259	5.97e-19	3.7e-17	BX842568.2		ENSG00000007866	596.203	-0.636254	0.145827	-4.36307	1.28e-05	0.000163966	TEAD3		ENSG00000171033	79.5436	2.25291	0.295031	7.63617	2.24e-14	1.23e-12	PKIA		ENSG00000167748	363.845	-0.710642	0.157479	-4.51261	6.4e-06	0.000117591	KLK1			ENSG00000125968		ENSG00000183666		ENSG00000167460								ENSG00000198839
ENSG00000082175	7.32555	2.85322	0.912096	3.12821	0.00175877	0.0116528	PGR		ENSG00000143365	588.839	-0.636507	0.219465	-2.90027	0.00372847	0.0214467	RORC		ENSG00000241288	46.8326	2.25096	0.366313	6.14491	8e-10	2.79e-08	LINC02614		ENSG00000078018	213.635	-0.711311	0.207136	-3.43403	0.000594668	0.00634445	MAP2			ENSG00000273084		ENSG00000140853		ENSG00000113070								ENSG00000122707
ENSG00000253552	3.91961	2.8293	1.10437	2.5619	0.01041	0.049247	HOXA-AS2		ENSG00000116990	309.229	-0.636658	0.174752	-3.64321	0.000269261	0.00236838	MYCL		ENSG00000233491	98.8946	2.21328	0.282605	7.83172	4.81e-15	2.82e-13	AC008163.1		ENSG00000197965	3202.01	-0.711934	0.0911295	-7.81234	5.61e-15	3.26e-13	MPZL1			ENSG00000168505		ENSG00000135519		ENSG00000253767								ENSG00000104497
ENSG00000146674	482.286	2.81251	0.233915	12.0237	2.67e-33	3.46e-31	IGFBP3		ENSG00000048028	1341.16	-0.636667	0.164651	-3.86678	0.000110283	0.00109989	USP28		ENSG00000126262	88.7568	2.20449	0.218341	10.0965	5.72e-24	5.74e-22	FFAR2		ENSG00000166454	2245.16	-0.713502	0.122728	-5.81369	6.11e-09	1.94e-07	ATMIN			ENSG00000043039		ENSG00000178662		ENSG00000008277								ENSG00000134278
ENSG00000265203	81.2411	2.79493	0.29482	9.48014	2.54e-21	1.84e-19	RBP3		ENSG00000107771	607.645	-0.636884	0.179218	-3.55369	0.000379867	0.00317362	CCSER2		ENSG00000211891	138.134	2.20274	0.226459	9.72688	2.32e-22	2.16e-20	IGHE		ENSG00000075826	59.7931	-0.714743	0.263808	-2.70933	0.00674187	0.0453527	SEC31B			ENSG00000245105		ENSG00000138795		ENSG00000264956								ENSG00000099822
ENSG00000175928	29.1965	2.78541	0.455142	6.11986	9.37e-10	2.66e-08	LRRN1		ENSG00000075539	1299.33	-0.63728	0.161707	-3.94095	8.12e-05	0.000837688	FRYL		ENSG00000002726	7.78514	2.20195	0.777875	2.83072	0.00464428	0.0339521	AOC1		ENSG00000136141	366.785	-0.715389	0.162251	-4.40916	1.04e-05	0.000180705	LRCH1			ENSG00000148082		ENSG00000132437		ENSG00000132837								ENSG00000185100
ENSG00000204983	43.0227	2.77657	0.392681	7.07081	1.54e-12	6.01e-11	PRSS1		ENSG00000104613	1798.14	-0.637858	0.101889	-6.26032	3.84e-10	1.15e-08	INTS10		ENSG00000124126	2605.2	2.18624	0.150684	14.5088	1.07e-47	2.69e-45	PREX1		ENSG00000051620	2272.59	-0.715625	0.0727979	-9.8303	8.34e-23	7.87e-21	HEBP2			ENSG00000134612		ENSG00000164342		ENSG00000119900								ENSG00000164975
ENSG00000165899	5.34168	2.77591	0.907745	3.05802	0.00222802	0.0141515	OTOGL		ENSG00000152904	1450.35	-0.638638	0.104416	-6.11626	9.58e-10	2.71e-08	GGPS1		ENSG00000224259	29.272	2.18072	0.376168	5.79719	6.74e-09	2.12e-07	LINC01133		ENSG00000234072	138.69	-0.716986	0.202136	-3.54705	0.000389578	0.00442214	AC074117.1			ENSG00000089692		ENSG00000205542		ENSG00000203685								ENSG00000057252
ENSG00000248429	11.5373	2.77193	0.630191	4.39856	1.09e-05	0.000141885	FAM198B-AS1		ENSG00000100625	479.215	-0.63917	0.147796	-4.32467	1.53e-05	0.000190538	SIX4		ENSG00000154162	41.1167	2.17499	0.348966	6.23265	4.59e-10	1.66e-08	CDH12		ENSG00000084676	2965.19	-0.71848	0.124734	-5.76011	8.41e-09	2.6e-07	NCOA1			ENSG00000248971		ENSG00000198729		ENSG00000139946								ENSG00000171940
ENSG00000166148	5.43357	2.76871	0.958984	2.88713	0.00388778	0.0222029	AVPR1A		ENSG00000154114	880.828	-0.639355	0.14734	-4.33932	1.43e-05	0.000180632	TBCEL		ENSG00000153233	56.3453	2.16405	0.297015	7.28599	3.19e-13	1.63e-11	PTPRR		ENSG00000166347	3312.07	-0.719705	0.102351	-7.03174	2.04e-12	9.78e-11	CYB5A			ENSG00000105963		ENSG00000171033		ENSG00000272398								ENSG00000155099
ENSG00000154162	41.1167	2.74802	0.355133	7.73801	1.01e-14	4.78e-13	CDH12		ENSG00000184060	108.372	-0.639417	0.199375	-3.2071	0.00134079	0.00924189	ADAP2		ENSG00000266094	125.174	2.15434	0.202171	10.656	1.63e-26	1.82e-24	RASSF5		ENSG00000099954	212.342	-0.720228	0.198829	-3.62234	0.000291948	0.00343599	CECR2			ENSG00000170835		ENSG00000069011		ENSG00000107968								ENSG00000156875
ENSG00000164707	41.3339	2.73396	0.342379	7.98517	1.4e-15	6.97e-14	SLC13A4		ENSG00000164597	1420.97	-0.639779	0.169054	-3.78446	0.000154043	0.00146061	COG5		ENSG00000150556	69.3913	2.14402	0.254683	8.4184	3.82e-17	2.51e-15	LYPD6B		ENSG00000166823	545.367	-0.720236	0.197363	-3.6493	0.000262953	0.00313906	MESP1			ENSG00000212123		ENSG00000160111		ENSG00000148175								ENSG00000055208
ENSG00000162009	21.1426	2.72427	0.594819	4.58	4.65e-06	6.61e-05	SSTR5		ENSG00000147454	1852.77	-0.639872	0.11934	-5.36178	8.24e-08	1.7e-06	SLC25A37		ENSG00000235574	6.65608	2.14181	0.801449	2.67242	0.00753056	0.0494798	AC073150.1		ENSG00000185813	2073.96	-0.720952	0.166078	-4.34106	1.42e-05	0.000236398	PCYT2			ENSG00000106538		ENSG00000116141		ENSG00000137825								ENSG00000104765
ENSG00000144452	59.9841	2.7144	0.314675	8.62602	6.35e-18	3.69e-16	ABCA12		ENSG00000175544	188.412	-0.639981	0.162127	-3.94741	7.9e-05	0.000819231	CABP4		ENSG00000221818	31.6824	2.14049	0.435486	4.91517	8.87e-07	1.96e-05	EBF2		ENSG00000033327	121.754	-0.721459	0.188484	-3.82768	0.000129355	0.00168249	GAB2			ENSG00000261884		ENSG00000162631		ENSG00000112812								ENSG00000086619
ENSG00000179284	5.99855	2.70368	0.893108	3.02727	0.00246772	0.0154024	DAND5		ENSG00000165185	940.829	-0.640006	0.17786	-3.59837	0.000320217	0.0027499	KIAA1958		ENSG00000237187	113.955	2.13901	0.269429	7.93905	2.04e-15	1.21e-13	NR2F1-AS1		ENSG00000077150	1196.49	-0.721546	0.130936	-5.51066	3.57e-08	1.02e-06	NFKB2			ENSG00000134240		ENSG00000171747		ENSG00000151164								ENSG00000132535
ENSG00000126262	88.7568	2.69865	0.261211	10.3313	5.09e-25	4.58e-23	FFAR2		ENSG00000143217	169.589	-0.640355	0.178392	-3.5896	0.000331181	0.0028301	NECTIN4		ENSG00000169439	91.231	2.13637	0.214953	9.93875	2.82e-23	2.72e-21	SDC2		ENSG00000110719	1360.92	-0.721734	0.115336	-6.25764	3.91e-10	1.44e-08	TCIRG1			ENSG00000279443		ENSG00000221818		ENSG00000138764								ENSG00000185920
ENSG00000155980	12.493	2.67268	0.650332	4.10972	3.96e-05	0.000448334	KIF5A		ENSG00000141664	837.273	-0.640419	0.122489	-5.22839	1.71e-07	3.33e-06	ZCCHC2		ENSG00000171004	254.158	2.13215	0.174277	12.2343	2.04e-34	3.29e-32	HS6ST2		ENSG00000079805	5256.41	-0.721861	0.118343	-6.09975	1.06e-09	3.69e-08	DNM2			ENSG00000262049		ENSG00000165495		ENSG00000274220								ENSG00000163110
ENSG00000164136	6.36532	2.65029	0.944876	2.8049	0.00503316	0.0274128	IL15		ENSG00000115548	2125.19	-0.641667	0.18005	-3.56382	0.000365492	0.00307577	KDM3A		ENSG00000064195	6.66073	2.13209	0.788158	2.70515	0.00682731	0.0457669	DLX3		ENSG00000165125	444.872	-0.723527	0.165004	-4.38491	1.16e-05	0.000199365	TRPV6			ENSG00000229422		ENSG00000100170		ENSG00000112425								ENSG00000104695
ENSG00000188039	17.4272	2.64058	0.582058	4.53663	5.72e-06	7.99e-05	NWD1		ENSG00000164296	167.53	-0.641858	0.161336	-3.9784	6.94e-05	0.00073172	TIGD6		ENSG00000136842	16.005	2.12806	0.516908	4.11691	3.84e-05	0.000582888	TMOD1		ENSG00000134504	408.011	-0.726511	0.132192	-5.49587	3.89e-08	1.1e-06	KCTD1			ENSG00000273162		ENSG00000156298		ENSG00000005059								ENSG00000139832
ENSG00000164266	11.0279	2.63513	0.71075	3.70753	0.000209287	0.00191022	SPINK1		ENSG00000198961	2620.4	-0.641923	0.151457	-4.23833	2.25e-05	0.000269156	PJA2		ENSG00000254717	11.1536	2.10517	0.74408	2.82923	0.00466605	0.0340661	GLYATL1P2		ENSG00000136478	1613.51	-0.726996	0.0806451	-9.01476	1.97e-19	1.57e-17	TEX2			ENSG00000187634		ENSG00000139220		ENSG00000023445								ENSG00000124507
ENSG00000196620	972.098	2.63465	0.370931	7.10281	1.22e-12	4.83e-11	UGT2B15		ENSG00000155111	2466.12	-0.642039	0.131398	-4.88622	1.03e-06	1.69e-05	CDK19		ENSG00000172296	113.606	2.10461	0.272516	7.72287	1.14e-14	6.36e-13	SPTLC3		ENSG00000147454	1852.77	-0.728039	0.119328	-6.10115	1.05e-09	3.66e-08	SLC25A37			ENSG00000146094		ENSG00000235049		ENSG00000131747								ENSG00000188732
ENSG00000189056	21.3345	2.63225	0.483433	5.44492	5.18e-08	1.12e-06	RELN		ENSG00000198839	591.109	-0.642973	0.152656	-4.21192	2.53e-05	0.000299756	ZNF277		ENSG00000188263	8.22589	2.10067	0.751934	2.79369	0.00521109	0.0373484	IL17REL		ENSG00000149089	388.733	-0.729935	0.143888	-5.07295	3.92e-07	9.29e-06	APIP			ENSG00000102760		ENSG00000176204		ENSG00000221963								ENSG00000142611
ENSG00000148735	20.7579	2.62233	0.47882	5.47666	4.33e-08	9.52e-07	PLEKHS1		ENSG00000122707	201.183	-0.643797	0.174816	-3.68271	0.000230766	0.00207868	RECK		ENSG00000277758	8.62733	2.086	0.687795	3.03288	0.00242231	0.0201828	FO681492.1		ENSG00000141526	6366.56	-0.731967	0.225624	-3.2442	0.00117782	0.0112568	SLC16A3			ENSG00000223773		ENSG00000243069		ENSG00000197822								ENSG00000138433
ENSG00000105976	185.08	2.62218	0.223748	11.7193	1.01e-31	1.2e-29	MET		ENSG00000104497	180.884	-0.645373	0.222275	-2.90349	0.00369032	0.021259	SNX16		ENSG00000137642	258.091	2.07837	0.175622	11.8343	2.59e-32	3.92e-30	SORL1		ENSG00000157219	110.651	-0.734289	0.220448	-3.3309	0.000865669	0.00868023	HTR5A			ENSG00000228109		ENSG00000143355		ENSG00000166086								ENSG00000143847
ENSG00000164175	26.8801	2.60222	0.512847	5.07407	3.89e-07	7.08e-06	SLC45A2		ENSG00000134278	595.527	-0.64564	0.12076	-5.34645	8.97e-08	1.83e-06	SPIRE1		ENSG00000164398	8.35299	2.07739	0.751685	2.76365	0.00571591	0.0401853	ACSL6		ENSG00000141401	884.562	-0.737315	0.115296	-6.39497	1.61e-10	6.3e-09	IMPA2			ENSG00000168913		ENSG00000144278		ENSG00000177694								ENSG00000152749
ENSG00000121753	126.827	2.59418	0.249252	10.4079	2.28e-25	2.09e-23	ADGRB2		ENSG00000099822	147.912	-0.64639	0.246658	-2.62059	0.00877784	0.0432175	HCN2		ENSG00000181634	69.1013	2.0722	0.260641	7.95039	1.86e-15	1.12e-13	TNFSF15		ENSG00000189283	121.811	-0.738147	0.18173	-4.06177	4.87e-05	0.000716031	FHIT			ENSG00000142910		ENSG00000184524		ENSG00000116983								ENSG00000147852
ENSG00000137142	5.22577	2.57498	0.958258	2.68715	0.00720649	0.0367218	IGFBPL1		ENSG00000185100	366.208	-0.646831	0.186594	-3.46652	0.000527239	0.00422324	ADSS1		ENSG00000160145	56.9842	2.07066	0.30218	6.8524	7.26e-12	3.27e-10	KALRN		ENSG00000166710	4226.04	-0.739109	0.10831	-6.82402	8.85e-12	3.97e-10	B2M			ENSG00000139926		ENSG00000211891		ENSG00000138459								ENSG00000157693
ENSG00000237187	113.955	2.57281	0.26064	9.87112	5.55e-23	4.42e-21	NR2F1-AS1		ENSG00000164975	1686.57	-0.648704	0.158321	-4.09739	4.18e-05	0.000469938	SNAPC3		ENSG00000169758	52.5167	2.06751	0.27778	7.44299	9.84e-14	5.23e-12	TMEM266		ENSG00000151726	20212.3	-0.739361	0.127258	-5.80994	6.25e-09	1.97e-07	ACSL1			ENSG00000273188		ENSG00000169439		ENSG00000235859								ENSG00000047634
ENSG00000224511	16.7313	2.57229	0.535545	4.80313	1.56e-06	2.47e-05	LINC00365		ENSG00000057252	788.98	-0.648876	0.141515	-4.58521	4.54e-06	6.48e-05	SOAT1		ENSG00000216906	9.36596	2.06374	0.727599	2.83637	0.0045629	0.0335426	AL355312.1		ENSG00000134324	3498.58	-0.740132	0.0806293	-9.17945	4.33e-20	3.58e-18	LPIN1			ENSG00000227218		ENSG00000075223		ENSG00000163412								ENSG00000171903
ENSG00000231793	8.5097	2.57159	0.855684	3.00531	0.00265314	0.0162727	DOC2GP		ENSG00000171940	5933.2	-0.649038	0.129515	-5.01129	5.41e-07	9.46e-06	ZNF217		ENSG00000114248	86.5721	2.05915	0.272296	7.56216	3.96e-14	2.15e-12	LRRC31		ENSG00000077549	2784.27	-0.740582	0.0719571	-10.292	7.66e-25	8.02e-23	CAPZB			ENSG00000268592		ENSG00000121297		ENSG00000172794								ENSG00000107036
ENSG00000154330	10.046	2.56596	0.72579	3.53541	0.000407144	0.00337166	PGM5		ENSG00000155099	109.505	-0.649096	0.215443	-3.01284	0.00258813	0.0160128	PIP4P2		ENSG00000234290	8.75275	2.05144	0.665609	3.08205	0.00205578	0.017611	AC116366.2		ENSG00000072310	22941.3	-0.741315	0.128297	-5.77812	7.55e-09	2.35e-07	SREBF1			ENSG00000120093		ENSG00000113532		ENSG00000173611								ENSG00000164331
ENSG00000153233	56.3453	2.5597	0.301936	8.47761	2.3e-17	1.31e-15	PTPRR		ENSG00000099341	3135.26	-0.649321	0.102212	-6.35269	2.12e-10	6.51e-09	PSMD8		ENSG00000169621	10.3552	2.03866	0.66775	3.05303	0.0022654	0.0190409	APLF		ENSG00000153898	95.3509	-0.742856	0.245014	-3.03189	0.00243029	0.0202054	MCOLN2			ENSG00000204262		ENSG00000065534		ENSG00000137812								ENSG00000109586
ENSG00000188263	8.22589	2.55264	0.859951	2.96836	0.00299393	0.0179626	IL17REL		ENSG00000169991	254.277	-0.650024	0.223378	-2.90998	0.00361456	0.0208809	IFFO2		ENSG00000257467	15.289	2.02075	0.600531	3.36494	0.000765615	0.00780764	PPFIA2-AS1		ENSG00000197093	56.3939	-0.743851	0.27156	-2.73917	0.00615939	0.0424014	GAL3ST4			ENSG00000250506		ENSG00000120594		ENSG00000155961								ENSG00000104067
ENSG00000121871	73.0015	2.54489	0.295344	8.61668	6.89e-18	3.99e-16	SLITRK3		ENSG00000156875	2022.55	-0.650027	0.121814	-5.33621	9.49e-08	1.93e-06	MFSD14A		ENSG00000227630	24.0861	2.01685	0.495786	4.06798	4.74e-05	0.000700446	LINC01132		ENSG00000137414	2298.15	-0.745998	0.130173	-5.73081	1e-08	3.07e-07	FAM8A1			ENSG00000229848		ENSG00000150556		ENSG00000111912								ENSG00000183044
ENSG00000114248	86.5721	2.54075	0.285429	8.90151	5.51e-19	3.42e-17	LRRC31		ENSG00000055208	1602.79	-0.650099	0.190622	-3.41041	0.000648658	0.00499979	TAB2		ENSG00000259319	24.4643	2.0096	0.492787	4.07803	4.54e-05	0.00067555	AF111167.2		ENSG00000274750	223.281	-0.746443	0.147554	-5.05879	4.22e-07	9.96e-06	H3C6			ENSG00000265806		ENSG00000101144		ENSG00000188312								ENSG00000170464
ENSG00000181467	2954.01	2.51815	0.122062	20.63	1.48e-94	8.86e-92	RAP2B		ENSG00000103264	1075.53	-0.650151	0.116657	-5.57318	2.5e-08	5.7e-07	FBXO31		ENSG00000167100	17.1366	2.0067	0.524028	3.82939	0.000128463	0.0016743	SAMD14		ENSG00000061938	1794.49	-0.747123	0.161026	-4.63977	3.49e-06	6.84e-05	TNK2			ENSG00000165816		ENSG00000172482		ENSG00000164070								ENSG00000101752
ENSG00000237499	6.25669	2.51366	0.91029	2.76138	0.00575574	0.0306123	WAKMAR2		ENSG00000104765	6684.96	-0.651846	0.148598	-4.38665	1.15e-05	0.000149096	BNIP3L		ENSG00000178662	37.6383	2.00543	0.359513	5.57818	2.43e-08	7.06e-07	CSRNP3		ENSG00000172594	127.668	-0.75066	0.202926	-3.69918	0.0002163	0.00263966	SMPDL3A			ENSG00000174307		ENSG00000037280		ENSG00000243955								ENSG00000253978
ENSG00000226051	6.57721	2.50986	0.923995	2.71632	0.00660126	0.0342453	ZNF503-AS1		ENSG00000086619	208.142	-0.65194	0.218536	-2.98322	0.00285235	0.0172361	ERO1B		ENSG00000055813	74.5726	2.0052	0.332842	6.02447	1.7e-09	5.75e-08	CCDC85A		ENSG00000131480	81.0934	-0.752822	0.226386	-3.32539	0.000882959	0.00882591	AOC2			ENSG00000188368		ENSG00000249641		ENSG00000125398								ENSG00000174032
ENSG00000127129	45.145	2.50334	0.460984	5.43043	5.62e-08	1.2e-06	EDN2		ENSG00000132535	277.41	-0.652297	0.202482	-3.2215	0.0012752	0.00887496	DLG4		ENSG00000133640	10.9363	1.997	0.624927	3.19557	0.00139554	0.0130334	LRRIQ1		ENSG00000181085	207.134	-0.75565	0.203519	-3.71291	0.000204888	0.0025164	MAPK15			ENSG00000166813		ENSG00000181634		ENSG00000164171								ENSG00000140299
ENSG00000172296	113.606	2.4965	0.283682	8.80034	1.36e-18	8.24e-17	SPTLC3		ENSG00000185920	317.232	-0.652867	0.149824	-4.35757	1.32e-05	0.00016719	PTCH1		ENSG00000144452	59.9841	1.99681	0.341745	5.84297	5.13e-09	1.64e-07	ABCA12		ENSG00000112972	3722.46	-0.758116	0.173856	-4.36059	1.3e-05	0.00021911	HMGCS1			ENSG00000234432		ENSG00000180806		ENSG00000197124								ENSG00000187650
ENSG00000198133	46.9829	2.48443	0.32331	7.68435	1.54e-14	7.22e-13	TMEM229B		ENSG00000163110	938.001	-0.652907	0.131297	-4.97276	6.6e-07	1.13e-05	PDLIM5		ENSG00000231690	12.4131	1.98299	0.625874	3.16835	0.00153305	0.0140428	LINC00574		ENSG00000172725	3214.2	-0.758462	0.137686	-5.50862	3.62e-08	1.03e-06	CORO1B			ENSG00000260742		ENSG00000095739		ENSG00000181264								ENSG00000046604
ENSG00000142149	21.4657	2.48184	0.48826	5.08303	3.71e-07	6.78e-06	HUNK		ENSG00000104695	1294.81	-0.653121	0.117925	-5.53843	3.05e-08	6.83e-07	PPP2CB		ENSG00000129682	41.2447	1.96963	0.33172	5.93763	2.89e-09	9.44e-08	FGF13		ENSG00000114378	334.298	-0.760667	0.136902	-5.55629	2.76e-08	7.97e-07	HYAL1			ENSG00000188869		ENSG00000230847		ENSG00000086205								ENSG00000151135
ENSG00000253266	15.2649	2.48111	0.660373	3.75714	0.000171868	0.00161188	AC100860.1		ENSG00000141526	6366.56	-0.653509	0.22579	-2.89432	0.00379976	0.0217882	SLC16A3		ENSG00000205542	281.351	1.96962	0.151143	13.0315	8.1e-39	1.54e-36	TMSB4X		ENSG00000198715	759.511	-0.76183	0.104036	-7.32273	2.43e-13	1.25e-11	GLMP			ENSG00000049089		ENSG00000115738		ENSG00000142065								ENSG00000105849
ENSG00000187045	8.73305	2.48007	0.883426	2.80733	0.00499543	0.0272487	TMPRSS6		ENSG00000139832	441.592	-0.653654	0.177902	-3.67423	0.000238567	0.00213548	RAB20		ENSG00000176204	28.4672	1.96882	0.416548	4.72652	2.28e-06	4.65e-05	LRRTM4		ENSG00000181856	152.363	-0.762431	0.197686	-3.85678	0.000114891	0.00152752	SLC2A4			ENSG00000262333		ENSG00000124215		ENSG00000113790								ENSG00000143622
ENSG00000081138	18.4441	2.47905	0.584075	4.24441	2.19e-05	0.00026323	CDH7		ENSG00000079805	5256.41	-0.65418	0.118493	-5.52086	3.37e-08	7.49e-07	DNM2		ENSG00000111885	274.279	1.95588	0.170957	11.4408	2.61e-30	3.51e-28	MAN1A1		ENSG00000162695	734.587	-0.76272	0.149679	-5.0957	3.47e-07	8.33e-06	SLC30A7			ENSG00000270587		ENSG00000261217		ENSG00000155893								ENSG00000085377
ENSG00000233251	209.244	2.45701	0.176148	13.9486	3.21e-44	6.12e-42	AC007743.1		ENSG00000124507	716.91	-0.6547	0.175215	-3.73655	0.000186562	0.00172455	PACSIN1		ENSG00000113532	29.4547	1.95343	0.378342	5.16314	2.43e-07	6.01e-06	ST8SIA4		ENSG00000136826	160.259	-0.764537	0.247168	-3.09319	0.00198017	0.0171317	KLF4			ENSG00000273888		ENSG00000041353		ENSG00000151725								ENSG00000171109
ENSG00000213071	36.0339	2.45208	0.394698	6.21254	5.21e-10	1.53e-08	LPAL2		ENSG00000163516	2161.23	-0.654993	0.116704	-5.61243	2e-08	4.66e-07	ANKZF1		ENSG00000075223	1502.85	1.94352	0.128223	15.1573	6.78e-52	2.03e-49	SEMA3C		ENSG00000151640	977.7	-0.764671	0.209809	-3.6446	0.000267804	0.00318902	DPYSL4			ENSG00000139445		ENSG00000074966		ENSG00000177640								ENSG00000130958
ENSG00000184226	134.584	2.44394	0.230341	10.6101	2.68e-26	2.54e-24	PCDH9		ENSG00000188732	164.477	-0.655166	0.190994	-3.4303	0.000602907	0.00471873	FAM221A		ENSG00000115461	84.7642	1.93494	0.263728	7.3369	2.19e-13	1.13e-11	IGFBP5		ENSG00000110171	427.485	-0.767246	0.14107	-5.43877	5.36e-08	1.49e-06	TRIM3			ENSG00000129194		ENSG00000166432		ENSG00000178445								ENSG00000133103
ENSG00000179715	32.7069	2.42102	0.444186	5.45046	5.02e-08	1.09e-06	PCED1B		ENSG00000142611	139.095	-0.655213	0.228319	-2.86972	0.00410834	0.0231722	PRDM16		ENSG00000142149	21.4657	1.92756	0.501073	3.84686	0.000119641	0.00157322	HUNK		ENSG00000123395	572.181	-0.768096	0.254669	-3.01605	0.00256089	0.0210088	ATG101			ENSG00000184110		ENSG00000198555		ENSG00000123094								ENSG00000119711
ENSG00000003137	7.45196	2.40142	0.742883	3.23257	0.00122681	0.00860899	CYP26B1		ENSG00000138433	313.389	-0.655256	0.178855	-3.66363	0.00024867	0.00221144	CIR1		ENSG00000147113	10.6291	1.91658	0.690508	2.77561	0.00550991	0.0390377	DIPK2B		ENSG00000156218	115.497	-0.768556	0.253031	-3.03739	0.00238635	0.0199265	ADAMTSL3			ENSG00000144395		ENSG00000184719		ENSG00000100167								ENSG00000112305
ENSG00000167100	17.1366	2.37635	0.660195	3.59947	0.000318865	0.00274022	SAMD14		ENSG00000072310	22941.3	-0.655357	0.128353	-5.10588	3.29e-07	6.05e-06	SREBF1		ENSG00000182963	12.1155	1.91289	0.612392	3.12364	0.00178631	0.0157313	GJC1		ENSG00000111666	10676.4	-0.769223	0.0986924	-7.79415	6.48e-15	3.73e-13	CHPT1			ENSG00000131370		ENSG00000162545		ENSG00000162636								ENSG00000162924
ENSG00000175471	100.296	2.37389	0.222732	10.658	1.6e-26	1.54e-24	MCTP1		ENSG00000177283	172.51	-0.655616	0.217271	-3.0175	0.00254867	0.015828	FZD8		ENSG00000114547	7.84157	1.89917	0.662789	2.86542	0.00416457	0.0311279	ROPN1B		ENSG00000105707	1970.54	-0.770197	0.210329	-3.66188	0.000250374	0.0030001	HPN			ENSG00000280239		ENSG00000153956		ENSG00000066468								ENSG00000152409
ENSG00000106868	7.10702	2.34927	0.815192	2.88186	0.00395336	0.0225061	SUSD1		ENSG00000143847	820.007	-0.655692	0.223495	-2.93382	0.00334821	0.0196809	PPFIA4		ENSG00000020181	16.7726	1.89736	0.494206	3.8392	0.000123434	0.00161548	ADGRA2		ENSG00000231113	59.4359	-0.771302	0.286423	-2.69288	0.00708374	0.0472052	AL035587.1			ENSG00000197083		ENSG00000171004		ENSG00000131019								ENSG00000115520
ENSG00000154654	1402.85	2.34583	0.137902	17.0108	6.83e-65	2.12e-62	NCAM2		ENSG00000152749	667.698	-0.656115	0.147365	-4.4523	8.5e-06	0.000113445	GPR180		ENSG00000243069	176.107	1.89486	0.210914	8.98401	2.61e-19	2.05e-17	ARHGEF26-AS1		ENSG00000104205	212.508	-0.771941	0.155663	-4.95905	7.08e-07	1.59e-05	SGK3			ENSG00000115194		ENSG00000129682		ENSG00000166313								ENSG00000167608
ENSG00000124126	2605.2	2.3382	0.151872	15.3959	1.74e-53	4.32e-51	PREX1		ENSG00000147852	651.804	-0.657684	0.156602	-4.1997	2.67e-05	0.000314885	VLDLR		ENSG00000164342	71.5129	1.89275	0.300823	6.29193	3.14e-10	1.18e-08	TLR3		ENSG00000172943	2786.73	-0.773509	0.0756951	-10.2187	1.63e-24	1.68e-22	PHF8			ENSG00000081059		ENSG00000167767		ENSG00000185519								ENSG00000106537
ENSG00000143502	26.084	2.32788	0.467016	4.98459	6.21e-07	1.07e-05	SUSD4		ENSG00000157693	1504.9	-0.65798	0.111109	-5.92196	3.18e-09	8.46e-08	TMEM268		ENSG00000146674	482.286	1.8867	0.228369	8.26164	1.44e-16	9.09e-15	IGFBP3		ENSG00000121057	3043.38	-0.777169	0.0770474	-10.0869	6.31e-24	6.27e-22	AKAP1			ENSG00000183569		ENSG00000100422		ENSG00000247903								ENSG00000157483
ENSG00000226286	6.45053	2.32105	0.852246	2.72344	0.0064605	0.0336311	AL008733.1		ENSG00000047634	1110.47	-0.657984	0.162825	-4.04105	5.32e-05	0.000576553	SCML1		ENSG00000187398	221.508	1.88389	0.180181	10.4555	1.38e-25	1.49e-23	LUZP2		ENSG00000136770	871.415	-0.778666	0.0968192	-8.04247	8.8e-16	5.38e-14	DNAJC1			ENSG00000205683		ENSG00000232855		ENSG00000106460								ENSG00000140284
ENSG00000111885	274.279	2.29844	0.176689	13.0084	1.1e-38	1.67e-36	MAN1A1		ENSG00000171903	97.2702	-0.658202	0.250097	-2.63179	0.00849375	0.0420381	CYP4F11		ENSG00000148346	8.64234	1.86798	0.643384	2.90336	0.0036918	0.0282214	LCN2		ENSG00000219200	58.2188	-0.780897	0.292491	-2.66982	0.00758929	0.0497953	RNASEK			ENSG00000120075		ENSG00000224259		ENSG00000170571								ENSG00000214013
ENSG00000118777	11.8612	2.29697	0.615956	3.72911	0.00019216	0.00177036	ABCG2		ENSG00000121057	3043.38	-0.659503	0.0766961	-8.59891	8.05e-18	4.65e-16	AKAP1		ENSG00000149380	9.64696	1.86407	0.675015	2.76152	0.00575338	0.0403895	P4HA3		ENSG00000170421	8092.93	-0.781234	0.150243	-5.19979	2e-07	5e-06	KRT8			ENSG00000256433		ENSG00000002587		ENSG00000154153								ENSG00000176142
ENSG00000154175	6.53076	2.29575	0.879639	2.60988	0.00905736	0.0443075	ABI3BP		ENSG00000107036	783.024	-0.659777	0.107248	-6.15189	7.66e-10	2.21e-08	RIC1		ENSG00000223804	13.5642	1.85541	0.545629	3.40051	0.000672614	0.00704868	AC244669.1		ENSG00000180178	166.574	-0.781348	0.225595	-3.46349	0.00053321	0.00579518	FAR2P1			ENSG00000280007		ENSG00000163697		ENSG00000166845								ENSG00000151092
ENSG00000231690	12.4131	2.28992	0.662968	3.45405	0.000552244	0.00439688	LINC00574		ENSG00000164331	432.913	-0.66007	0.17135	-3.85218	0.000117072	0.00115711	ANKRA2		ENSG00000234882	11.2709	1.85064	0.648936	2.8518	0.00434725	0.032242	EIF3EP1		ENSG00000109762	1194.81	-0.782088	0.127168	-6.15001	7.75e-10	2.72e-08	SNX25			ENSG00000258986		ENSG00000170324		ENSG00000166068								ENSG00000219545
ENSG00000258181	6.47791	2.28984	0.830396	2.75752	0.00582414	0.0308767	AC008083.3		ENSG00000131398	300.525	-0.660099	0.185312	-3.56209	0.000367919	0.00309205	KCNC3		ENSG00000227908	23.4399	1.84729	0.415152	4.44966	8.6e-06	0.000152677	AC016596.1		ENSG00000160285	4601.38	-0.78353	0.152437	-5.14001	2.75e-07	6.72e-06	LSS			ENSG00000118513		ENSG00000153446		ENSG00000169914								ENSG00000155621
ENSG00000280303	9.98855	2.27472	0.603544	3.76894	0.000163944	0.00154635	ERICD		ENSG00000109586	1405.85	-0.660466	0.12286	-5.37578	7.63e-08	1.59e-06	GALNT7		ENSG00000156298	21.6335	1.84724	0.490932	3.76272	0.000168077	0.0021158	TSPAN7		ENSG00000168453	64.0565	-0.783753	0.289703	-2.70537	0.00682283	0.0457532	HR			ENSG00000229896		ENSG00000122035		ENSG00000185215								ENSG00000182158
ENSG00000233491	98.8946	2.26922	0.275195	8.24586	1.64e-16	8.71e-15	AC008163.1		ENSG00000104067	10034.1	-0.661094	0.136949	-4.82729	1.38e-06	2.23e-05	TJP1		ENSG00000186439	13.168	1.84399	0.643136	2.86718	0.00414142	0.0309791	TRDN		ENSG00000282988	60.1563	-0.784655	0.28294	-2.77322	0.00555046	0.0392381	AL031777.2			ENSG00000280649		ENSG00000113494		ENSG00000150764								ENSG00000073711
ENSG00000068615	14.201	2.26199	0.581807	3.88787	0.000101127	0.00101987	REEP1		ENSG00000178026	821.064	-0.661713	0.123028	-5.37856	7.51e-08	1.56e-06	LRRC75B		ENSG00000198947	52.6391	1.83943	0.355227	5.17819	2.24e-07	5.56e-06	DMD		ENSG00000103264	1075.53	-0.785195	0.117137	-6.70324	2.04e-11	8.92e-10	FBXO31			ENSG00000139269		ENSG00000134326		ENSG00000170899								ENSG00000114850
ENSG00000197888	241.573	2.25996	0.225152	10.0375	1.04e-23	8.83e-22	UGT2B17		ENSG00000183044	203.051	-0.662709	0.240529	-2.75522	0.00586528	0.0310696	ABAT		ENSG00000164707	41.3339	1.83418	0.354024	5.18096	2.21e-07	5.49e-06	SLC13A4		ENSG00000182600	61.0709	-0.786184	0.248649	-3.16182	0.00156787	0.0143003	SNORC			ENSG00000068079		ENSG00000121039		ENSG00000109819								ENSG00000147853
ENSG00000144476	880.546	2.25351	0.155953	14.4499	2.51e-47	5.41e-45	ACKR3		ENSG00000170464	149.125	-0.663014	0.194331	-3.41177	0.000645427	0.00498264	DNAJC18		ENSG00000174514	58.0411	1.82954	0.286587	6.3839	1.73e-10	6.75e-09	MFSD4A		ENSG00000164114	589.441	-0.786348	0.201025	-3.91169	9.17e-05	0.00125602	MAP9			ENSG00000153563		ENSG00000020181		ENSG00000180340								ENSG00000072682
ENSG00000166948	9.99628	2.25302	0.80642	2.79385	0.0052085	0.028209	TGM6		ENSG00000101752	957.192	-0.664343	0.128157	-5.18381	2.17e-07	4.15e-06	MIB1		ENSG00000095739	379.685	1.82592	0.187735	9.72608	2.33e-22	2.16e-20	BAMBI		ENSG00000189120	363.689	-0.786425	0.204152	-3.85216	0.000117081	0.00154806	SP6			ENSG00000141448		ENSG00000187398		ENSG00000214944								ENSG00000228672
ENSG00000137642	258.091	2.23714	0.18606	12.0237	2.67e-33	3.46e-31	SORL1		ENSG00000253978	58.8333	-0.664507	0.257195	-2.58367	0.00977564	0.0470432	AC026689.1		ENSG00000120594	390.635	1.809	0.143025	12.6481	1.15e-36	2e-34	PLXDC2		ENSG00000183421	514.046	-0.788229	0.147309	-5.35087	8.75e-08	2.32e-06	RIPK4			ENSG00000260924		ENSG00000112320		ENSG00000164307								ENSG00000058063
ENSG00000184258	11.4589	2.23663	0.623856	3.58516	0.000336865	0.00287249	#N/A		ENSG00000174032	858.842	-0.664544	0.102865	-6.46032	1.04e-10	3.32e-09	SLC25A30		ENSG00000144278	12.7032	1.80864	0.601957	3.00461	0.00265926	0.0216123	GALNT13		ENSG00000146648	4432.89	-0.788887	0.176065	-4.48066	7.44e-06	0.00013421	EGFR			ENSG00000117318		ENSG00000175785		ENSG00000169604								ENSG00000083223
ENSG00000198947	52.6391	2.22082	0.354354	6.26724	3.68e-10	1.1e-08	DMD		ENSG00000140299	1709.15	-0.664904	0.139605	-4.76277	1.91e-06	2.96e-05	BNIP2		ENSG00000166033	16.5189	1.80811	0.522946	3.45754	0.000545129	0.005888	HTRA1		ENSG00000113161	3464.49	-0.790032	0.131888	-5.99016	2.1e-09	6.98e-08	HMGCR			ENSG00000129749		ENSG00000266094		ENSG00000249116								ENSG00000166123
ENSG00000278047	31.2625	2.21965	0.601365	3.69101	0.000223362	0.00201933	#N/A		ENSG00000187650	117.47	-0.66493	0.197088	-3.37378	0.000741444	0.00560381	VMAC		ENSG00000121039	474.732	1.80265	0.136901	13.1676	1.35e-39	2.61e-37	RDH10		ENSG00000099341	3135.26	-0.790562	0.102205	-7.73509	1.03e-14	5.83e-13	PSMD8			ENSG00000267909		ENSG00000164089		ENSG00000126882								ENSG00000143499
ENSG00000122012	16.7732	2.21212	0.546149	4.0504	5.11e-05	0.000557946	SV2C		ENSG00000046604	3484.36	-0.665199	0.131718	-5.05016	4.41e-07	7.89e-06	DSG2		ENSG00000175785	28.9725	1.7981	0.396073	4.53981	5.63e-06	0.0001046	PRIMA1		ENSG00000023572	247.833	-0.790841	0.161487	-4.89723	9.72e-07	2.12e-05	GLRX2			ENSG00000234771		ENSG00000257467		ENSG00000215105								ENSG00000143756
ENSG00000249082	32.4981	2.2096	0.442564	4.99272	5.95e-07	1.03e-05	C5orf66-AS1		ENSG00000151135	1661.33	-0.665698	0.136605	-4.87317	1.1e-06	1.8e-05	TMEM263		ENSG00000122012	16.7732	1.79799	0.635479	2.82935	0.00466433	0.0340661	SV2C		ENSG00000139438	518.025	-0.791709	0.184881	-4.28226	1.85e-05	0.000299067	FAM222A			ENSG00000132481		ENSG00000259319		ENSG00000163430								ENSG00000099250
ENSG00000262179	10.8766	2.20819	0.684255	3.22715	0.0012503	0.00872745	MYMX		ENSG00000105849	870.977	-0.666093	0.127844	-5.21019	1.89e-07	3.64e-06	TWISTNB		ENSG00000198133	46.9829	1.79623	0.315063	5.70119	1.19e-08	3.62e-07	TMEM229B		ENSG00000162694	563.52	-0.791837	0.152712	-5.18518	2.16e-07	5.38e-06	EXTL2			ENSG00000261485		ENSG00000166033		ENSG00000198168								ENSG00000075618
ENSG00000227630	24.0861	2.20703	0.519154	4.25121	2.13e-05	0.000256297	LINC01132		ENSG00000143622	1129.74	-0.666218	0.142503	-4.6751	2.94e-06	4.39e-05	RIT1		ENSG00000170153	16.6048	1.79045	0.475985	3.76157	0.000168851	0.00212276	RNF150		ENSG00000133315	434.305	-0.793162	0.253767	-3.12556	0.00177468	0.0156505	MACROD1			ENSG00000176912		ENSG00000222009		ENSG00000214174								ENSG00000141027
ENSG00000170044	13.8886	2.18156	0.551221	3.95768	7.57e-05	0.000791441	ZPLD1		ENSG00000139668	437.186	-0.6668	0.127219	-5.24136	1.59e-07	3.11e-06	WDFY2		ENSG00000162545	4167.31	1.78929	0.145722	12.2788	1.18e-34	1.91e-32	CAMK2N1		ENSG00000172183	257.872	-0.793207	0.205403	-3.8617	0.000112601	0.00150124	ISG20			ENSG00000170577		ENSG00000178538		ENSG00000175984								ENSG00000138802
ENSG00000154438	6.62651	2.18124	0.847914	2.57247	0.0100975	0.0481129	ASZ1		ENSG00000085377	1044.7	-0.667993	0.0963113	-6.93577	4.04e-12	1.49e-10	PREP		ENSG00000233791	9.21377	1.78077	0.641484	2.77602	0.00550292	0.0390026	LINC01136		ENSG00000167775	1469.67	-0.793818	0.186524	-4.25586	2.08e-05	0.000331877	CD320			ENSG00000238164		ENSG00000148935		ENSG00000136492								ENSG00000163875
ENSG00000235651	7.43001	2.1757	0.807601	2.69403	0.00705939	0.0361581	G3BP1P1		ENSG00000171109	1997.99	-0.668831	0.125792	-5.31697	1.06e-07	2.14e-06	MFN1		ENSG00000197566	40.1859	1.77211	0.406681	4.3575	1.32e-05	0.000222025	ZNF624		ENSG00000278540	9564.91	-0.796413	0.109935	-7.24442	4.34e-13	2.17e-11	ACACA			ENSG00000266680		ENSG00000143412		ENSG00000181433								ENSG00000280206
ENSG00000006747	29.3967	2.17209	0.571295	3.80204	0.00014351	0.00137588	SCIN		ENSG00000130958	315.064	-0.669016	0.170579	-3.92203	8.78e-05	0.000899263	SLC35D2		ENSG00000175928	29.1965	1.77026	0.412164	4.29505	1.75e-05	0.000284982	LRRN1		ENSG00000118263	119.739	-0.799424	0.212477	-3.7624	0.000168289	0.00211708	KLF7			ENSG00000229619		ENSG00000237424		ENSG00000146426								ENSG00000274180
ENSG00000149564	9.48091	2.16512	0.741143	2.92133	0.00348542	0.0202791	ESAM		ENSG00000133103	768.375	-0.66923	0.19299	-3.4677	0.000524926	0.0042068	COG6		ENSG00000261135	9.71559	1.76828	0.646558	2.73491	0.00623965	0.0427238	AL137802.2		ENSG00000123505	11116.1	-0.800578	0.153482	-5.21612	1.83e-07	4.62e-06	AMD1			ENSG00000235558		ENSG00000166963		ENSG00000185158								ENSG00000148180
ENSG00000064195	6.66073	2.13775	0.818176	2.61283	0.00897968	0.044058	DLX3		ENSG00000119711	2937.21	-0.670131	0.132147	-5.07111	3.95e-07	7.16e-06	ALDH6A1		ENSG00000147231	22.8775	1.76469	0.423379	4.16812	3.07e-05	0.00047333	RADX		ENSG00000138642	201.51	-0.802634	0.175459	-4.57448	4.77e-06	9.06e-05	HERC6			ENSG00000128342		ENSG00000084636		ENSG00000138801								ENSG00000062725
ENSG00000205452	26.2613	2.13479	0.426449	5.00596	5.56e-07	9.7e-06	AC140658.1		ENSG00000112305	162.081	-0.670378	0.204629	-3.27607	0.00105263	0.00756071	SMAP1		ENSG00000173706	37.1337	1.76211	0.338836	5.20048	1.99e-07	4.99e-06	HEG1		ENSG00000124942	1487.75	-0.802778	0.171086	-4.69224	2.7e-06	5.42e-05	AHNAK			ENSG00000011332		ENSG00000111058		ENSG00000245937								ENSG00000170340
ENSG00000159714	7.37261	2.12887	0.784584	2.71337	0.00666026	0.0344792	ZDHHC1		ENSG00000162924	126.783	-0.676382	0.221677	-3.0512	0.00227925	0.0144158	REL		ENSG00000145934	137.655	1.75975	0.191303	9.19877	3.62e-20	3.01e-18	TENM2		ENSG00000124593	227.152	-0.805931	0.200107	-4.0275	5.64e-05	0.000814463	AL365205.1			ENSG00000114270		ENSG00000113448		ENSG00000214357								ENSG00000062716
ENSG00000183666	574.629	2.1166	0.131641	16.0786	3.6e-58	9.52e-56	GUSBP1		ENSG00000181856	152.363	-0.678043	0.204484	-3.31587	0.000913569	0.00669782	SLC2A4		ENSG00000162989	71.2609	1.75972	0.27097	6.49415	8.35e-11	3.44e-09	KCNJ3		ENSG00000145819	439.899	-0.806505	0.144559	-5.57907	2.42e-08	7.04e-07	ARHGAP26			ENSG00000205220		ENSG00000164742		ENSG00000112343								ENSG00000141034
ENSG00000140853	47.8504	2.10443	0.308576	6.81982	9.12e-12	3.25e-10	NLRC5		ENSG00000152409	1082.67	-0.678172	0.198513	-3.41626	0.00063487	0.00491454	JMY		ENSG00000139194	55.1786	1.74183	0.27353	6.36798	1.92e-10	7.45e-09	RBP5		ENSG00000067064	3559.94	-0.807457	0.103311	-7.8158	5.46e-15	3.18e-13	IDI1			ENSG00000134508		ENSG00000167995		ENSG00000120549								ENSG00000052795
ENSG00000165325	14.4246	2.09739	0.553489	3.7894	0.000151011	0.0014346	DEUP1		ENSG00000136379	473.299	-0.67969	0.132422	-5.13275	2.86e-07	5.31e-06	ABHD17C		ENSG00000129675	20.6498	1.74135	0.463615	3.75604	0.000172627	0.00216314	ARHGEF6		ENSG00000185386	587.925	-0.809366	0.144733	-5.59213	2.24e-08	6.62e-07	MAPK11			ENSG00000251169		ENSG00000162989		ENSG00000030419								ENSG00000039139
ENSG00000230234	8.37317	2.09725	0.748417	2.80224	0.0050749	0.0275759	AL162582.1		ENSG00000115520	763.475	-0.67995	0.152472	-4.45949	8.22e-06	0.000110078	COQ10B		ENSG00000138795	52.5493	1.73948	0.316749	5.49168	3.98e-08	1.12e-06	LEF1		ENSG00000176532	94.2314	-0.810145	0.274057	-2.95612	0.00311538	0.0244587	PRR15			ENSG00000204659		ENSG00000271614		ENSG00000273033								ENSG00000149925
ENSG00000020633	7.32475	2.08872	0.799915	2.61118	0.00902297	0.0442047	RUNX3		ENSG00000167608	806.269	-0.680574	0.197124	-3.45252	0.000555382	0.00441476	TMC4		ENSG00000174099	34.1465	1.71652	0.347129	4.94492	7.62e-07	1.71e-05	MSRB3		ENSG00000065054	1465.15	-0.811987	0.190315	-4.26654	1.99e-05	0.000317718	SLC9A3R2			ENSG00000267868		ENSG00000125347		ENSG00000167771								ENSG00000164603
ENSG00000135519	12.9188	2.08783	0.73459	2.84217	0.00448082	0.0249288	KCNH3		ENSG00000106537	1430.49	-0.68168	0.12063	-5.65098	1.6e-08	3.81e-07	TSPAN13		ENSG00000103460	750.357	1.69408	0.148519	11.4065	3.88e-30	5.17e-28	TOX3		ENSG00000225855	200.534	-0.813181	0.28854	-2.81827	0.00482838	0.035051	RUSC1-AS1			ENSG00000276043		ENSG00000171451		ENSG00000104341								ENSG00000075790
ENSG00000259087	7.5521	2.08009	0.798092	2.60633	0.00915192	0.0446568	AL121790.2		ENSG00000180596	252.692	-0.682071	0.166744	-4.09054	4.3e-05	0.000482395	H2BC4		ENSG00000183666	574.629	1.68944	0.132627	12.7383	3.62e-37	6.55e-35	GUSBP1		ENSG00000220575	199.243	-0.813407	0.192319	-4.22947	2.34e-05	0.000368718	HTR5A-AS1			ENSG00000205041		ENSG00000112530		ENSG00000231607								ENSG00000120693
ENSG00000214595	30.3587	2.07212	0.455702	4.54709	5.44e-06	7.64e-05	EML6		ENSG00000157483	615.165	-0.682088	0.129051	-5.28541	1.25e-07	2.52e-06	MYO1E		ENSG00000101955	10.4416	1.68886	0.602891	2.80126	0.0050903	0.0365921	SRPX		ENSG00000157224	2596.43	-0.814112	0.163599	-4.97627	6.48e-07	1.47e-05	CLDN12			ENSG00000240053		ENSG00000137267		ENSG00000186814								ENSG00000173275
ENSG00000157765	7.72158	2.07125	0.722279	2.86766	0.00413515	0.0232802	SLC34A2		ENSG00000140284	381.335	-0.682344	0.153478	-4.44588	8.75e-06	0.000116573	SLC27A2		ENSG00000171747	31.7311	1.6878	0.366992	4.599	4.25e-06	8.15e-05	LGALS4		ENSG00000182378	433.561	-0.820441	0.167196	-4.90708	9.24e-07	2.04e-05	PLCXD1			ENSG00000058453		ENSG00000135314		ENSG00000138386								ENSG00000172840
ENSG00000178662	37.6383	2.07083	0.326246	6.34745	2.19e-10	6.73e-09	CSRNP3		ENSG00000164048	324.027	-0.685068	0.159188	-4.30351	1.68e-05	0.000207696	ZNF589		ENSG00000163576	9.44135	1.68721	0.592461	2.84779	0.00440235	0.0325499	EFHB		ENSG00000164620	253.266	-0.820991	0.184987	-4.43811	9.08e-06	0.000160659	RELL2			ENSG00000261437		ENSG00000253357		ENSG00000157064								ENSG00000153130
ENSG00000144015	6.65845	2.06985	0.681963	3.03514	0.00240423	0.0150965	TRIM43		ENSG00000214013	229.401	-0.685674	0.144499	-4.74518	2.08e-06	3.21e-05	GANC		ENSG00000203930	62.8967	1.68423	0.282264	5.96687	2.42e-09	7.97e-08	LINC00632		ENSG00000171552	1400.03	-0.823196	0.161546	-5.09574	3.47e-07	8.33e-06	BCL2L1			ENSG00000230555		ENSG00000198515		ENSG00000172493								ENSG00000144320
ENSG00000138795	52.5493	2.06513	0.327046	6.31449	2.71e-10	8.25e-09	LEF1		ENSG00000176142	595.084	-0.685975	0.125912	-5.44807	5.09e-08	1.1e-06	TMEM39A		ENSG00000135519	12.9188	1.66412	0.622965	2.67128	0.00755619	0.0496121	KCNH3		ENSG00000167508	1258.4	-0.823583	0.21366	-3.85464	0.0001159	0.0015363	MVD			ENSG00000234678		ENSG00000175344		ENSG00000173083								ENSG00000104763
ENSG00000132437	2651.95	2.05052	0.0971486	21.1071	6.85e-99	4.38e-96	DDC		ENSG00000151092	744.724	-0.686974	0.13414	-5.12131	3.03e-07	5.62e-06	NGLY1		ENSG00000165730	37.5339	1.65532	0.364248	4.54449	5.51e-06	0.000102803	STOX1		ENSG00000174950	52.6353	-0.826042	0.291965	-2.82925	0.00466578	0.0340661	CD164L2			ENSG00000161551		ENSG00000241288		ENSG00000109323								ENSG00000185621
ENSG00000164342	71.5129	2.02962	0.310034	6.54646	5.89e-11	1.95e-09	TLR3		ENSG00000219545	479.853	-0.688238	0.143838	-4.7848	1.71e-06	2.68e-05	UMAD1		ENSG00000125148	1184.83	1.64975	0.0913684	18.0561	7.07e-73	3.66e-70	MT2A		ENSG00000137834	1208.81	-0.826081	0.217949	-3.79025	0.000150494	0.00191585	SMAD6			ENSG00000072657		ENSG00000164920		ENSG00000135469								ENSG00000277534
ENSG00000173805	25.1877	2.01983	0.424183	4.7617	1.92e-06	2.97e-05	HAP1		ENSG00000155621	260.198	-0.68837	0.146712	-4.69197	2.71e-06	4.08e-05	C9orf85		ENSG00000165495	30.7815	1.64332	0.356471	4.60996	4.03e-06	7.78e-05	PKNOX2		ENSG00000178537	426.738	-0.828301	0.128907	-6.42559	1.31e-10	5.22e-09	SLC25A20			ENSG00000206077		ENSG00000082196		ENSG00000141642								ENSG00000138757
ENSG00000205542	281.351	2.01902	0.151338	13.3411	1.33e-40	2.19e-38	TMSB4X		ENSG00000182158	2300.58	-0.688444	0.113337	-6.07428	1.25e-09	3.49e-08	CREB3L2		ENSG00000168032	12.6338	1.64088	0.575815	2.84967	0.00437649	0.0323961	ENTPD3		ENSG00000188706	2185.62	-0.829067	0.106858	-7.75861	8.59e-15	4.9e-13	ZDHHC9			ENSG00000167900		ENSG00000133466		ENSG00000008086								ENSG00000087008
ENSG00000273294	17.7636	2.01884	0.629846	3.20529	0.00134927	0.00929064	C1QTNF3-AMACR		ENSG00000073711	312.895	-0.688473	0.156706	-4.3934	1.12e-05	0.000144915	PPP2R3A		ENSG00000002587	15.0063	1.64016	0.516201	3.17737	0.00148617	0.0137314	HS3ST1		ENSG00000047648	2250.16	-0.82945	0.124752	-6.6488	2.95e-11	1.26e-09	ARHGAP6			ENSG00000167968		ENSG00000274020		ENSG00000283047								ENSG00000111843
ENSG00000198729	94.3056	2.0166	0.241424	8.35291	6.66e-17	3.67e-15	PPP1R14C		ENSG00000114850	4383.25	-0.689336	0.127058	-5.42535	5.78e-08	1.24e-06	SSR3		ENSG00000162552	21.9747	1.63607	0.461241	3.5471	0.000389499	0.00442214	WNT4		ENSG00000103319	1645.03	-0.830474	0.0774514	-10.7225	7.98e-27	8.95e-25	EEF2K			ENSG00000188191		ENSG00000226200		ENSG00000226259								ENSG00000137992
ENSG00000228873	9.06176	2.01409	0.724665	2.77934	0.00544698	0.029213	AC012307.1		ENSG00000147853	1958.94	-0.689793	0.114351	-6.03226	1.62e-09	4.46e-08	AK3		ENSG00000132437	2651.95	1.62994	0.0966844	16.8584	9.11e-64	3.36e-61	DDC		ENSG00000131650	537.558	-0.831299	0.201559	-4.12434	3.72e-05	0.000566165	KREMEN2			ENSG00000242294		ENSG00000147231		ENSG00000259877								ENSG00000122884
ENSG00000171033	79.5436	2.0102	0.262914	7.64586	2.08e-14	9.61e-13	PKIA		ENSG00000169612	237.304	-0.690879	0.157916	-4.37498	1.21e-05	0.000156277	RAMAC		ENSG00000145687	525.051	1.62858	0.120014	13.5699	6.04e-42	1.25e-39	SSBP2		ENSG00000108556	65.8964	-0.831355	0.242293	-3.4312	0.000600925	0.00638987	CHRNE			ENSG00000247746		ENSG00000109181		ENSG00000185482								ENSG00000023287
ENSG00000102010	16.7233	2.00919	0.525586	3.82276	0.000131966	0.00127882	BMX		ENSG00000072682	1006.61	-0.691671	0.160268	-4.31573	1.59e-05	0.000197276	P4HA2		ENSG00000256304	16.8828	1.62246	0.591953	2.74086	0.00612795	0.0422456	#N/A		ENSG00000104419	10891.4	-0.834921	0.192549	-4.33614	1.45e-05	0.000241116	NDRG1			ENSG00000273036		ENSG00000160145		ENSG00000170540								ENSG00000104756
ENSG00000146090	10.0476	2.00813	0.677602	2.96358	0.00304084	0.018188	RASGEF1C		ENSG00000228672	211.485	-0.692545	0.17396	-3.98107	6.86e-05	0.00072472	PROB1		ENSG00000172469	1181.34	1.62036	0.188187	8.61036	7.28e-18	5.17e-16	MANEA		ENSG00000189143	8784.73	-0.837258	0.178645	-4.68671	2.78e-06	5.54e-05	CLDN4			ENSG00000105011		ENSG00000185634		ENSG00000100629								ENSG00000107819
ENSG00000069011	3485.48	2.00456	0.176056	11.3859	4.92e-30	5.41e-28	PITX1		ENSG00000058063	2522.27	-0.692556	0.143046	-4.84149	1.29e-06	2.08e-05	ATP11B		ENSG00000133135	14.3997	1.61568	0.585395	2.75998	0.00578049	0.0405482	RNF128		ENSG00000119771	325.493	-0.840339	0.145529	-5.77437	7.72e-09	2.4e-07	KLHL29			ENSG00000274267		ENSG00000138356		ENSG00000178458								ENSG00000061918
ENSG00000160111	65.421	1.99049	0.296792	6.70667	1.99e-11	6.86e-10	CPAMD8		ENSG00000166347	3312.07	-0.693999	0.102349	-6.78071	1.2e-11	4.21e-10	CYB5A		ENSG00000222009	47.6855	1.61561	0.380093	4.25055	2.13e-05	0.000339282	BTBD19		ENSG00000052802	3167.55	-0.840975	0.12747	-6.59744	4.18e-11	1.76e-09	MSMO1			ENSG00000065328		ENSG00000164850		ENSG00000112796								ENSG00000135766
ENSG00000213123	9.09725	1.98994	0.671479	2.96352	0.0030414	0.018188	TCTEX1D2		ENSG00000151729	2287.98	-0.69483	0.136381	-5.09476	3.49e-07	6.39e-06	SLC25A4		ENSG00000184564	20.8651	1.61498	0.450902	3.58166	0.000341421	0.00394796	SLITRK6		ENSG00000184584	112.022	-0.841835	0.20844	-4.03874	5.37e-05	0.000781107	STING1			ENSG00000178498		ENSG00000167550		ENSG00000152078								ENSG00000170381
ENSG00000130487	19.6473	1.98671	0.517466	3.83931	0.000123383	0.00120804	KLHDC7B		ENSG00000083223	616.447	-0.695368	0.142035	-4.89573	9.79e-07	1.62e-05	TUT7		ENSG00000143355	44.3583	1.61416	0.311173	5.18734	2.13e-07	5.33e-06	LHX9		ENSG00000123179	1514.57	-0.843434	0.0824922	-10.2244	1.54e-24	1.6e-22	EBPL			ENSG00000154274		ENSG00000115461		ENSG00000163689								ENSG00000125744
ENSG00000111863	14.2637	1.97177	0.62172	3.17147	0.00151669	0.0102932	ADTRP		ENSG00000166123	6406.54	-0.695604	0.125281	-5.55234	2.82e-08	6.35e-07	GPT2		ENSG00000139220	393.798	1.61246	0.138159	11.671	1.79e-31	2.51e-29	PPFIA2		ENSG00000100902	96.627	-0.843952	0.205159	-4.11364	3.89e-05	0.000589795	PSMA6			ENSG00000075702		ENSG00000103460		ENSG00000128039								ENSG00000280046
ENSG00000116141	41.6742	1.97153	0.322924	6.10524	1.03e-09	2.89e-08	MARK1		ENSG00000143499	301.918	-0.696524	0.126061	-5.52528	3.29e-08	7.32e-07	SMYD2		ENSG00000014257	132.564	1.60321	0.19383	8.2712	1.33e-16	8.48e-15	ACP3		ENSG00000151327	1955.41	-0.84427	0.124957	-6.75646	1.41e-11	6.25e-10	FAM177A1			ENSG00000234912		ENSG00000272419		ENSG00000197557								ENSG00000028839
ENSG00000162631	28.8662	1.96608	0.484384	4.05892	4.93e-05	0.00054066	NTNG1		ENSG00000143756	2922.43	-0.696676	0.160757	-4.33371	1.47e-05	0.000184513	FBXO28		ENSG00000249641	73.7125	1.60259	0.259248	6.18168	6.34e-10	2.24e-08	HOXC13-AS		ENSG00000066926	4735.17	-0.846423	0.0756012	-11.1959	4.27e-29	5.39e-27	FECH			ENSG00000261094		ENSG00000049540		ENSG00000164542								ENSG00000197016
ENSG00000171747	31.7311	1.96571	0.386656	5.08388	3.7e-07	6.76e-06	LGALS4		ENSG00000099250	845.721	-0.696743	0.128707	-5.4134	6.18e-08	1.32e-06	NRP1		ENSG00000143153	5434.62	1.60104	0.0904453	17.7017	4.07e-70	1.86e-67	ATP1B1		ENSG00000257135	107.949	-0.846462	0.225981	-3.74572	0.000179874	0.00224222	ODC1-DT			ENSG00000185347		ENSG00000134461		ENSG00000164023								ENSG00000130821
ENSG00000221818	31.6824	1.96307	0.470382	4.17335	3e-05	0.000349065	EBF2		ENSG00000075618	330.947	-0.698883	0.242835	-2.87801	0.00400189	0.0226976	FSCN1		ENSG00000253953	22.5215	1.601	0.418074	3.82946	0.000128424	0.0016743	PCDHGB4		ENSG00000170545	265.069	-0.8469	0.159462	-5.311	1.09e-07	2.86e-06	SMAGP			ENSG00000037965		ENSG00000114790		ENSG00000128602								ENSG00000129214
ENSG00000165495	30.7815	1.96302	0.390653	5.02498	5.03e-07	8.88e-06	PKNOX2		ENSG00000131650	537.558	-0.700187	0.203474	-3.44116	0.000579228	0.00456404	KREMEN2		ENSG00000041353	64.472	1.60086	0.405996	3.94304	8.05e-05	0.00111937	RAB27B		ENSG00000106211	28045.2	-0.847431	0.193262	-4.38488	1.16e-05	0.000199365	HSPB1			ENSG00000234722		ENSG00000084710		ENSG00000156170								ENSG00000164659
ENSG00000100170	8.67527	1.95822	0.717206	2.73034	0.00632683	0.0331521	SLC5A1		ENSG00000168389	287.655	-0.701611	0.165863	-4.23007	2.34e-05	0.000278389	MFSD2A		ENSG00000196730	11.6074	1.59731	0.571789	2.79353	0.00521366	0.0373529	DAPK1		ENSG00000152086	423.326	-0.849725	0.138862	-6.11919	9.41e-10	3.28e-08	TUBA3E			ENSG00000215190		ENSG00000111859		ENSG00000160991								ENSG00000073910
ENSG00000156298	21.6335	1.95072	0.492693	3.9593	7.52e-05	0.000786506	TSPAN7		ENSG00000141027	4210.59	-0.701618	0.10561	-6.64348	3.06e-11	1.04e-09	NCOR1		ENSG00000168398	11.9363	1.59184	0.515439	3.08832	0.00201294	0.0173604	BDKRB2		ENSG00000185499	144.056	-0.851012	0.220752	-3.85507	0.000115698	0.00153507	MUC1			ENSG00000152969		ENSG00000186310		ENSG00000179915								ENSG00000147650
ENSG00000276975	19.2513	1.94877	0.520915	3.74106	0.000183248	0.00170011	HYDIN2		ENSG00000138802	1195.33	-0.702058	0.203306	-3.4532	0.00055398	0.00440715	SEC24B		ENSG00000197888	241.573	1.58995	0.22811	6.9701	3.17e-12	1.49e-10	UGT2B17		ENSG00000148985	1304.58	-0.851435	0.114855	-7.41311	1.23e-13	6.48e-12	PGAP2			ENSG00000250312		ENSG00000184160		ENSG00000183935								ENSG00000169499
ENSG00000139220	393.798	1.947	0.136857	14.2265	6.27e-46	1.27e-43	PPFIA2		ENSG00000163875	1188.04	-0.70242	0.11649	-6.02988	1.64e-09	4.51e-08	MEAF6		ENSG00000127129	45.145	1.58479	0.447598	3.54066	0.000399121	0.00451176	EDN2		ENSG00000163644	864.344	-0.851582	0.14654	-5.81126	6.2e-09	1.96e-07	PPM1K			ENSG00000196814		ENSG00000146072		ENSG00000242732								ENSG00000204977
ENSG00000107165	12.0084	1.93618	0.622863	3.10852	0.00188025	0.0123014	TYRP1		ENSG00000280206	129.839	-0.702982	0.236476	-2.97274	0.00295152	0.0177297	AC026401.3		ENSG00000104332	16.0426	1.57998	0.455218	3.47083	0.000518859	0.00567136	SFRP1		ENSG00000137460	831.701	-0.852524	0.101523	-8.39737	4.57e-17	2.99e-15	FHDC1			ENSG00000126218		ENSG00000145687		ENSG00000175643								ENSG00000140465
ENSG00000235049	12.941	1.93374	0.640227	3.02039	0.00252448	0.0156876	LINC00940		ENSG00000274180	377.434	-0.703923	0.197747	-3.55971	0.000371264	0.00311356	NATD1		ENSG00000204334	19.7685	1.57873	0.514793	3.06672	0.00216421	0.0183752	ERICH2		ENSG00000139132	632.564	-0.853645	0.144312	-5.91527	3.31e-09	1.07e-07	FGD4			ENSG00000228544		ENSG00000244067		ENSG00000137710								ENSG00000159082
ENSG00000176204	28.4672	1.9293	0.363446	5.30834	1.11e-07	2.23e-06	LRRTM4		ENSG00000148180	228.681	-0.705622	0.175512	-4.02036	5.81e-05	0.000624492	GSN		ENSG00000269113	19.0931	1.57205	0.556011	2.82738	0.0046931	0.0342245	TRABD2B		ENSG00000003436	144.762	-0.854091	0.230334	-3.70805	0.000208864	0.00255705	TFPI			ENSG00000227473		ENSG00000174473		ENSG00000198478								ENSG00000197670
ENSG00000243069	176.107	1.92307	0.203469	9.45144	3.34e-21	2.41e-19	ARHGEF26-AS1		ENSG00000090924	127.843	-0.707107	0.226809	-3.11763	0.00182314	0.0119911	PLEKHG2		ENSG00000162894	14.6973	1.5699	0.570971	2.74952	0.00596831	0.0414581	FCMR		ENSG00000179532	85.6724	-0.854733	0.201369	-4.2446	2.19e-05	0.000347835	DNHD1			ENSG00000230163		ENSG00000163083		ENSG00000196470								ENSG00000168300
ENSG00000143355	44.3583	1.91994	0.332572	5.77302	7.79e-09	1.94e-07	LHX9		ENSG00000062725	1705.1	-0.707116	0.112127	-6.30636	2.86e-10	8.66e-09	APPBP2		ENSG00000232855	27.3339	1.5693	0.386592	4.05932	4.92e-05	0.000721379	AF165147.1		ENSG00000157514	2199.92	-0.857126	0.200402	-4.27702	1.89e-05	0.000305671	TSC22D3			ENSG00000078487		ENSG00000183780		ENSG00000196597								ENSG00000163683
ENSG00000144278	12.7032	1.91659	0.624182	3.07057	0.00213654	0.013658	GALNT13		ENSG00000188997	286.644	-0.708036	0.135085	-5.2414	1.59e-07	3.11e-06	KCTD21		ENSG00000203985	31.3362	1.56607	0.451945	3.46518	0.000529867	0.00576866	LDLRAD1		ENSG00000075426	1412.88	-0.857295	0.209506	-4.09198	4.28e-05	0.000641626	FOSL2			ENSG00000067798		ENSG00000188070		ENSG00000168297								ENSG00000143164
ENSG00000184524	25.0021	1.91567	0.585007	3.27461	0.0010581	0.00758896	CEND1		ENSG00000175866	1604.37	-0.708242	0.140028	-5.05788	4.24e-07	7.6e-06	BAIAP2		ENSG00000182557	28.7676	1.56427	0.367433	4.25729	2.07e-05	0.000330044	SPNS3		ENSG00000111961	964.951	-0.857541	0.100589	-8.52522	1.53e-17	1.05e-15	SASH1			ENSG00000213967		ENSG00000124406		ENSG00000119943								ENSG00000135750
ENSG00000211891	138.134	1.91027	0.236825	8.06615	7.25e-16	3.71e-14	IGHE		ENSG00000059728	268.999	-0.708269	0.15764	-4.49295	7.02e-06	9.57e-05	MXD1		ENSG00000198729	94.3056	1.56179	0.224241	6.96481	3.29e-12	1.54e-10	PPP1R14C		ENSG00000270168	378.605	-0.857824	0.202277	-4.24084	2.23e-05	0.000352835	#N/A			ENSG00000164778		ENSG00000234996		ENSG00000112029								ENSG00000154556
ENSG00000257951	25.5491	1.90375	0.36572	5.20548	1.93e-07	3.72e-06	AC126177.5		ENSG00000170340	289.188	-0.709446	0.15522	-4.57058	4.86e-06	6.88e-05	B3GNT2		ENSG00000182040	19.8171	1.56174	0.450422	3.46728	0.000525756	0.00573694	USH1G		ENSG00000181035	464.765	-0.858801	0.151006	-5.68721	1.29e-08	3.9e-07	SLC25A42			ENSG00000245848		ENSG00000265763		ENSG00000077514								ENSG00000105122
ENSG00000127152	49.6942	1.9037	0.294059	6.47387	9.55e-11	3.05e-09	BCL11B		ENSG00000062716	2195.06	-0.709452	0.106703	-6.64883	2.95e-11	1.01e-09	VMP1		ENSG00000271614	48.4467	1.55937	0.327978	4.7545	1.99e-06	4.11e-05	ATP2B1-AS1		ENSG00000105619	167.881	-0.859188	0.296758	-2.89525	0.00378854	0.0288573	TFPT			ENSG00000175170		ENSG00000140025		ENSG00000149346								ENSG00000074695
ENSG00000169439	91.231	1.90182	0.21413	8.88163	6.59e-19	4.07e-17	SDC2		ENSG00000141034	519.209	-0.710496	0.140817	-5.04555	4.52e-07	8.07e-06	GID4		ENSG00000124215	310.72	1.55843	0.151891	10.2602	1.06e-24	1.11e-22	CDH26		ENSG00000069399	434.476	-0.862571	0.189454	-4.55293	5.29e-06	9.93e-05	BCL3			ENSG00000165655		ENSG00000133773		ENSG00000122970								ENSG00000088992
ENSG00000273473	15.231	1.89309	0.516137	3.6678	0.000244642	0.00217919	BX649601.1		ENSG00000052795	705.792	-0.71125	0.121404	-5.85852	4.67e-09	1.21e-07	FNIP2		ENSG00000076356	27.7397	1.55317	0.403731	3.84705	0.00011955	0.0015731	PLXNA2		ENSG00000064763	115.856	-0.863479	0.1828	-4.72363	2.32e-06	4.7e-05	FAR2			ENSG00000224152		ENSG00000145934		ENSG00000170456								ENSG00000171302
ENSG00000075223	1502.85	1.88522	0.126569	14.8948	3.56e-50	8.4e-48	SEMA3C		ENSG00000039139	169.53	-0.711704	0.18941	-3.75748	0.000171632	0.00161043	DNAH5		ENSG00000235209	10.8582	1.55236	0.561513	2.7646	0.00569926	0.0401124	AL022318.1		ENSG00000169991	254.277	-0.864018	0.222104	-3.89015	0.000100181	0.00135929	IFFO2			ENSG00000125454		ENSG00000153721		ENSG00000116741								ENSG00000108599
ENSG00000213976	18.2064	1.87985	0.490334	3.83382	0.000126167	0.00123226	AC010615.1		ENSG00000149925	47403.8	-0.712262	0.179159	-3.97559	7.02e-05	0.000740032	ALDOA		ENSG00000128872	104.604	1.54869	0.246368	6.28608	3.26e-10	1.22e-08	TMOD2		ENSG00000144535	441.052	-0.864241	0.110264	-7.8379	4.58e-15	2.69e-13	DIS3L2			ENSG00000115318		ENSG00000187193		ENSG00000151466								ENSG00000114439
ENSG00000226067	16.6621	1.87914	0.595579	3.15516	0.00160413	0.0107832	LINC00623		ENSG00000164603	712.187	-0.712665	0.163977	-4.34613	1.39e-05	0.000175233	BMT2		ENSG00000178538	46.005	1.54629	0.304384	5.08006	3.77e-07	8.98e-06	CA8		ENSG00000128016	236.978	-0.865157	0.256307	-3.37547	0.000736901	0.00756715	ZFP36			ENSG00000248334		ENSG00000277559		ENSG00000150054								ENSG00000174021
ENSG00000121297	17.0713	1.8756	0.548003	3.42261	0.000620222	0.00482187	TSHZ3		ENSG00000075790	1136.98	-0.713278	0.138027	-5.16766	2.37e-07	4.49e-06	BCAP29		ENSG00000100422	311.226	1.546	0.13685	11.2971	1.36e-29	1.76e-27	CERK		ENSG00000151025	92.7301	-0.865658	0.211946	-4.08434	4.42e-05	0.000660533	GPR158			ENSG00000175048		ENSG00000115468		ENSG00000005448								ENSG00000155189
ENSG00000134256	13.5018	1.8664	0.576624	3.23677	0.00120892	0.00850147	CD101		ENSG00000120693	575.381	-0.713808	0.117583	-6.07066	1.27e-09	3.56e-08	SMAD9		ENSG00000244067	16.0766	1.53855	0.508195	3.02749	0.00246596	0.0204487	GSTA2		ENSG00000243701	113.778	-0.867591	0.293237	-2.95867	0.00308974	0.0243033	DUBR			ENSG00000257270		ENSG00000256304		ENSG00000163069								ENSG00000224546
ENSG00000113532	29.4547	1.8611	0.368085	5.05617	4.28e-07	7.66e-06	ST8SIA4		ENSG00000173275	125.219	-0.714012	0.246852	-2.89247	0.00382223	0.0218916	ZNF449		ENSG00000163697	498.084	1.53393	0.159056	9.6439	5.22e-22	4.74e-20	APBB2		ENSG00000265666	52.0018	-0.869622	0.290448	-2.99407	0.00275278	0.022231	RARA-AS1			ENSG00000112759		ENSG00000172469		ENSG00000169379								ENSG00000150907
ENSG00000064692	9.18195	1.85896	0.68037	2.73228	0.00628973	0.0329832	SNCAIP		ENSG00000172840	870.916	-0.714602	0.143365	-4.9845	6.21e-07	1.07e-05	PDP2		ENSG00000131459	41.366	1.53004	0.334842	4.56945	4.89e-06	9.25e-05	GFPT2		ENSG00000235863	248.012	-0.870361	0.216915	-4.01245	6.01e-05	0.000861012	B3GALT4			ENSG00000115596		ENSG00000132170		ENSG00000156642								ENSG00000072364
ENSG00000065534	320.812	1.84912	0.140755	13.1372	2.02e-39	3.17e-37	MYLK		ENSG00000153130	2771.84	-0.716622	0.145752	-4.91673	8.8e-07	1.47e-05	SCOC		ENSG00000196132	97.5238	1.52856	0.235945	6.47848	9.27e-11	3.8e-09	MYT1		ENSG00000112365	539.986	-0.870441	0.13969	-6.23126	4.63e-10	1.67e-08	ZBTB24			ENSG00000180834		ENSG00000213949		ENSG00000124151								ENSG00000109929
ENSG00000135248	7.08273	1.84908	0.696341	2.65542	0.00792092	0.0396286	FAM71F1		ENSG00000144320	1384.43	-0.716808	0.158934	-4.51011	6.48e-06	8.94e-05	LNPK		ENSG00000095637	112.167	1.52707	0.219812	6.94715	3.73e-12	1.73e-10	SORBS1		ENSG00000226328	77.5948	-0.872517	0.242876	-3.59244	0.000327597	0.00380648	NUP50-DT			ENSG00000231007		ENSG00000152669		ENSG00000173848								ENSG00000145365
ENSG00000120594	390.635	1.84061	0.138339	13.3051	2.16e-40	3.48e-38	PLXDC2		ENSG00000104763	1575.57	-0.717825	0.113503	-6.3243	2.54e-10	7.77e-09	ASAH1		ENSG00000133773	1550.95	1.52529	0.13863	11.0026	3.71e-28	4.42e-26	CCDC59		ENSG00000167700	1287.66	-0.875032	0.222946	-3.92486	8.68e-05	0.0011952	MFSD3			ENSG00000007968		ENSG00000168785		ENSG00000151239								ENSG00000066455
ENSG00000150556	69.3913	1.84044	0.264534	6.95728	3.47e-12	1.29e-10	LYPD6B		ENSG00000072134	1412.43	-0.717877	0.11591	-6.19339	5.89e-10	1.72e-08	EPN2		ENSG00000159915	13.3792	1.51755	0.5506	2.75617	0.00584831	0.0408168	ZNF233		ENSG00000176919	37.274	-0.878977	0.308175	-2.8522	0.00434178	0.0322139	C8G			ENSG00000106236		ENSG00000136630		ENSG00000152465								ENSG00000170006
ENSG00000101144	26.072	1.8355	0.427368	4.29489	1.75e-05	0.000215002	BMP7		ENSG00000185621	579.327	-0.717918	0.15826	-4.53631	5.72e-06	7.99e-05	LMLN		ENSG00000155792	247.453	1.51663	0.164245	9.23396	2.61e-20	2.18e-18	DEPTOR		ENSG00000177283	172.51	-0.879335	0.217999	-4.03366	5.49e-05	0.000796382	FZD8			ENSG00000267244		ENSG00000064651		ENSG00000166483								ENSG00000127663
ENSG00000172482	347.718	1.83145	0.205358	8.91833	4.73e-19	2.95e-17	AGXT		ENSG00000277534	182.358	-0.718128	0.177648	-4.04243	5.29e-05	0.000574115	AC007996.1		ENSG00000130635	128.262	1.51508	0.234102	6.47187	9.68e-11	3.94e-09	COL5A1		ENSG00000104687	7272.45	-0.880044	0.0756544	-11.6324	2.82e-31	3.92e-29	GSR			ENSG00000158234		ENSG00000130635		ENSG00000118507								ENSG00000187446
ENSG00000037280	50.3547	1.83091	0.348291	5.25684	1.47e-07	2.89e-06	FLT4		ENSG00000134504	408.011	-0.718806	0.1298	-5.53781	3.06e-08	6.84e-07	KCTD1		ENSG00000115290	57.7311	1.51143	0.281078	5.37724	7.56e-08	2.03e-06	GRB14		ENSG00000168298	145.807	-0.880667	0.267951	-3.28667	0.0010138	0.00986132	H1-4			ENSG00000197943		ENSG00000143416		ENSG00000243317								ENSG00000164300
ENSG00000118271	17.8833	1.8291	0.473631	3.86187	0.000112524	0.00111784	TTR		ENSG00000138757	5873.74	-0.7191	0.119622	-6.01142	1.84e-09	5.05e-08	G3BP2		ENSG00000159167	487.552	1.50227	0.147962	10.1531	3.21e-24	3.26e-22	STC1		ENSG00000175175	197.643	-0.880943	0.186161	-4.73216	2.22e-06	4.54e-05	PPM1E			ENSG00000155666		ENSG00000125813		ENSG00000137831								ENSG00000180773
ENSG00000183628	15.923	1.829	0.57029	3.20714	0.0013406	0.00924189	DGCR6		ENSG00000087008	474.313	-0.720487	0.119017	-6.05363	1.42e-09	3.95e-08	ACOX3		ENSG00000253816	43.6397	1.49254	0.313966	4.7538	2e-06	4.12e-05	AC138866.1		ENSG00000180667	826.525	-0.882605	0.166879	-5.2889	1.23e-07	3.19e-06	YOD1			ENSG00000275340		ENSG00000114805		ENSG00000003096								ENSG00000126804
ENSG00000277619	23.9613	1.82304	0.416733	4.3746	1.22e-05	0.000156448	AC008406.3		ENSG00000111843	2211.46	-0.720588	0.078822	-9.14196	6.13e-20	3.98e-18	TMEM14C		ENSG00000084710	34.2605	1.48923	0.346609	4.29657	1.73e-05	0.000283511	EFR3B		ENSG00000169562	49.7195	-0.882835	0.284503	-3.10308	0.00191518	0.0166748	GJB1			ENSG00000109089		ENSG00000213694		ENSG00000069702								ENSG00000173281
ENSG00000249641	73.7125	1.82155	0.253166	7.19511	6.24e-13	2.56e-11	HOXC13-AS		ENSG00000137992	5032.96	-0.720656	0.133408	-5.40189	6.59e-08	1.39e-06	DBT		ENSG00000026103	36.8231	1.48711	0.360012	4.13072	3.62e-05	0.000551127	FAS		ENSG00000182326	39.3424	-0.883802	0.319385	-2.7672	0.00565409	0.0398823	C1S			ENSG00000277232		ENSG00000172197		ENSG00000177425								ENSG00000114120
ENSG00000181634	69.1013	1.8196	0.254988	7.13603	9.61e-13	3.84e-11	TNFSF15		ENSG00000189120	363.689	-0.721283	0.20843	-3.46055	0.000539079	0.00430697	SP6		ENSG00000112530	13.1822	1.48418	0.555373	2.67241	0.00753088	0.0494798	PACRG		ENSG00000102471	1796.18	-0.885302	0.128118	-6.91004	4.85e-12	2.21e-10	NDFIP2			ENSG00000127564		ENSG00000146856		ENSG00000242407								ENSG00000085365
ENSG00000180806	190.793	1.80799	0.193057	9.36506	7.6e-21	5.29e-19	HOXC9		ENSG00000122884	5977.97	-0.724974	0.165465	-4.38143	1.18e-05	0.000152118	P4HA1		ENSG00000115468	51.4879	1.48049	0.289649	5.11131	3.2e-07	7.75e-06	EFHD1		ENSG00000131398	300.525	-0.89088	0.181253	-4.91512	8.87e-07	1.96e-05	KCNC3			ENSG00000245146		ENSG00000035664		ENSG00000106701								ENSG00000101654
ENSG00000260936	7.38816	1.80358	0.69176	2.60723	0.00912775	0.0445752	#N/A		ENSG00000023287	1120.5	-0.725916	0.179439	-4.04547	5.22e-05	0.000567948	RB1CC1		ENSG00000227527	20.0833	1.47917	0.552672	2.67639	0.00744201	0.0490304	AC096540.1		ENSG00000158292	455.746	-0.892106	0.166008	-5.37388	7.71e-08	2.07e-06	GPR153			ENSG00000176894		ENSG00000221890		ENSG00000107742								ENSG00000175155
ENSG00000095739	379.685	1.79895	0.194693	9.23992	2.47e-20	1.65e-18	BAMBI		ENSG00000104756	757.754	-0.726336	0.136049	-5.33878	9.36e-08	1.91e-06	KCTD9		ENSG00000133466	165.801	1.46494	0.182699	8.01831	1.07e-15	6.5e-14	C1QTNF6		ENSG00000099330	659.853	-0.893588	0.18037	-4.95419	7.26e-07	1.63e-05	OCEL1			ENSG00000122952		ENSG00000148344		ENSG00000034677								ENSG00000111816
ENSG00000230847	46.0272	1.79649	0.421565	4.26149	2.03e-05	0.000246129	OCLNP1		ENSG00000107819	787.028	-0.727441	0.135986	-5.34938	8.83e-08	1.81e-06	SFXN3		ENSG00000109205	21.5502	1.46261	0.426206	3.43169	0.000599824	0.0063817	ODAM		ENSG00000175866	1604.37	-0.895498	0.139696	-6.41033	1.45e-10	5.72e-09	BAIAP2			ENSG00000272141		ENSG00000182327		ENSG00000197603								ENSG00000154079
ENSG00000182853	12.1614	1.78509	0.580495	3.07513	0.00210414	0.0134813	VMO1		ENSG00000061918	762.953	-0.728173	0.136046	-5.35239	8.68e-08	1.78e-06	GUCY1B1		ENSG00000163596	13.8009	1.46202	0.527872	2.76965	0.00561157	0.0396262	ICA1L		ENSG00000130508	74.5325	-0.895894	0.29075	-3.08132	0.00206088	0.0176468	PXDN			ENSG00000244300		ENSG00000128536		ENSG00000166415								ENSG00000110435
ENSG00000115738	169.727	1.78283	0.215726	8.26433	1.4e-16	7.5e-15	ID2		ENSG00000135766	3990.41	-0.73056	0.115217	-6.34074	2.29e-10	7.01e-09	EGLN1		ENSG00000248445	63.392	1.46154	0.328204	4.45314	8.46e-06	0.000150782	SEMA6A-AS1		ENSG00000129757	757.426	-0.899511	0.33436	-2.69025	0.0071399	0.0474969	CDKN1C			ENSG00000119333		ENSG00000103044		ENSG00000175274								ENSG00000127995
ENSG00000124215	310.72	1.77662	0.154021	11.5349	8.8e-31	9.96e-29	CDH26		ENSG00000170381	1608.42	-0.731576	0.101275	-7.22366	5.06e-13	2.09e-11	SEMA3E		ENSG00000136630	37.4627	1.46012	0.335908	4.34679	1.38e-05	0.00023071	HLX		ENSG00000165215	2983.8	-0.899631	0.213086	-4.22191	2.42e-05	0.000379747	CLDN3			ENSG00000215883		ENSG00000196132		ENSG00000273702								ENSG00000092531
ENSG00000261217	183.649	1.77385	0.216955	8.17613	2.93e-16	1.53e-14	BCAP31P1		ENSG00000125744	90.3138	-0.731815	0.23578	-3.10381	0.00191048	0.0124744	RTN2		ENSG00000080298	239.249	1.46003	0.172284	8.47459	2.36e-17	1.59e-15	RFX3		ENSG00000164815	1458.53	-0.901843	0.145325	-6.20572	5.44e-10	1.94e-08	ORC5			ENSG00000205913		ENSG00000205208		ENSG00000107789								ENSG00000237978
ENSG00000041353	64.472	1.77343	0.409271	4.33315	1.47e-05	0.000184687	RAB27B		ENSG00000167701	528.294	-0.731895	0.185835	-3.93842	8.2e-05	0.000845232	GPT		ENSG00000115414	1069.59	1.45669	0.127161	11.4555	2.21e-30	2.98e-28	FN1		ENSG00000115963	1264.94	-0.90665	0.202051	-4.48723	7.22e-06	0.000130878	RND3			ENSG00000132016		ENSG00000198353		ENSG00000116977								ENSG00000148672
ENSG00000137948	12.1561	1.77083	0.553066	3.20185	0.00136548	0.00938923	BRDT		ENSG00000280046	67.4949	-0.732576	0.23693	-3.09196	0.00198841	0.012873	AC104581.4		ENSG00000249082	32.4981	1.45643	0.419276	3.47367	0.000513386	0.00562437	C5orf66-AS1		ENSG00000169612	237.304	-0.907868	0.157355	-5.76956	7.95e-09	2.47e-07	RAMAC			ENSG00000170561		ENSG00000101665										ENSG00000156795
ENSG00000074966	10.4216	1.76505	0.593534	2.9738	0.0029414	0.017685	TXK		ENSG00000028839	554.474	-0.733765	0.15099	-4.85969	1.18e-06	1.92e-05	TBPL1		ENSG00000037280	50.3547	1.45521	0.323992	4.4915	7.07e-06	0.000128764	FLT4		ENSG00000112715	13270.8	-0.908291	0.206246	-4.40391	1.06e-05	0.000184295	VEGFA			ENSG00000127423		ENSG00000184304										ENSG00000137449
ENSG00000166432	17.0734	1.75962	0.530856	3.31469	0.00091746	0.0067164	ZMAT1		ENSG00000197016	75.8831	-0.73479	0.260543	-2.82023	0.00479893	0.0263804	ZNF470		ENSG00000136425	10.478	1.45168	0.542036	2.6782	0.00740192	0.0488303	CIB2		ENSG00000197635	787.865	-0.90916	0.151326	-6.00797	1.88e-09	6.3e-08	DPP4			ENSG00000272086		ENSG00000182557										ENSG00000147592
ENSG00000198555	64.3392	1.75892	0.298835	5.88595	3.96e-09	1.04e-07	AC133561.1		ENSG00000130821	11504.2	-0.735996	0.205664	-3.57863	0.000345401	0.00293139	SLC6A8		ENSG00000270977	51.451	1.4486	0.357629	4.05056	5.11e-05	0.000746183	AC015849.5		ENSG00000088756	1211.33	-0.910366	0.186901	-4.87085	1.11e-06	2.4e-05	ARHGAP28			ENSG00000270093		ENSG00000106714										ENSG00000047346
ENSG00000184719	8.37498	1.75623	0.678028	2.5902	0.00959189	0.0463164	RNLS		ENSG00000136826	160.259	-0.737335	0.255653	-2.88413	0.00392499	0.0223703	KLF4		ENSG00000113448	260.948	1.44572	0.165423	8.73954	2.34e-18	1.72e-16	PDE4D		ENSG00000011478	262.557	-0.911417	0.19341	-4.71235	2.45e-06	4.95e-05	QPCTL			ENSG00000178999		ENSG00000175336										ENSG00000119801
ENSG00000272512	31.212	1.7516	0.578335	3.0287	0.0024561	0.0153493	AL645608.7		ENSG00000179841	611.975	-0.737669	0.164504	-4.4842	7.32e-06	9.94e-05	AKAP5		ENSG00000175336	45.3674	1.44518	0.288206	5.0144	5.32e-07	1.24e-05	APOF		ENSG00000060971	918.913	-0.912367	0.140956	-6.47273	9.62e-11	3.93e-09	ACAA1			ENSG00000073670		ENSG00000014257										ENSG00000125629
ENSG00000162545	4167.31	1.7451	0.146344	11.9247	8.8e-33	1.1e-30	CAMK2N1		ENSG00000183421	514.046	-0.740283	0.149149	-4.96337	6.93e-07	1.18e-05	RIPK4		ENSG00000173212	61.2927	1.4438	0.259593	5.56179	2.67e-08	7.74e-07	MAB21L3		ENSG00000113594	1345.21	-0.920835	0.154754	-5.9503	2.68e-09	8.79e-08	LIFR			ENSG00000261220		ENSG00000043355										ENSG00000093167
ENSG00000162981	22.1705	1.74384	0.502417	3.47091	0.000518707	0.00417006	LRATD1		ENSG00000129214	94.1985	-0.740603	0.269935	-2.74363	0.00607642	0.0319831	SHBG		ENSG00000179314	12.2728	1.44254	0.537827	2.68217	0.0073146	0.048357	WSCD1		ENSG00000079459	10057.8	-0.921488	0.0743265	-12.3978	2.68e-35	4.4e-33	FDFT1			ENSG00000140451		ENSG00000131773										ENSG00000171236
ENSG00000153956	313.343	1.74345	0.154503	11.2843	1.57e-29	1.71e-27	CACNA2D1		ENSG00000164659	1203.02	-0.740856	0.113832	-6.50835	7.6e-11	2.46e-09	KIAA1324L		ENSG00000246528	21.6243	1.4425	0.44195	3.26395	0.00109871	0.0105745	AC079089.1		ENSG00000182685	139.21	-0.923583	0.272185	-3.39322	0.000690771	0.00718972	BRICD5			ENSG00000092853		ENSG00000117643										ENSG00000135241
ENSG00000171004	254.158	1.7405	0.163044	10.675	1.33e-26	1.29e-24	HS6ST2		ENSG00000073910	1082.72	-0.741001	0.10263	-7.22011	5.19e-13	2.14e-11	FRY		ENSG00000213949	44.1543	1.43606	0.336371	4.26928	1.96e-05	0.000314889	ITGA1		ENSG00000171612	2977.7	-0.923591	0.104496	-8.83851	9.7e-19	7.32e-17	SLC25A33			ENSG00000106003		ENSG00000173706										ENSG00000173221
ENSG00000129682	41.2447	1.7216	0.323143	5.32769	9.95e-08	2.02e-06	FGF13		ENSG00000177000	1151.14	-0.741261	0.118773	-6.24097	4.35e-10	1.3e-08	MTHFR		ENSG00000089041	46.9476	1.43433	0.320385	4.47688	7.57e-06	0.000136474	P2RX7		ENSG00000163590	566.581	-0.923595	0.143559	-6.43357	1.25e-10	4.97e-09	PPM1L			ENSG00000249115		ENSG00000062038										ENSG00000069812
ENSG00000273091	8.75953	1.72159	0.638869	2.69474	0.00704428	0.0361275	AP000255.1		ENSG00000147650	396.502	-0.741898	0.171219	-4.33304	1.47e-05	0.000184687	LRP12		ENSG00000256235	50.5927	1.43305	0.285867	5.013	5.36e-07	1.24e-05	SMIM3		ENSG00000058600	1241.43	-0.92672	0.112008	-8.27372	1.3e-16	8.35e-15	POLR3E			ENSG00000160957		ENSG00000153237										ENSG00000164251
ENSG00000167767	51.8208	1.71982	0.339288	5.06891	4e-07	7.23e-06	KRT80		ENSG00000143578	1224.49	-0.742478	0.143382	-5.17831	2.24e-07	4.27e-06	CREB3L4		ENSG00000171119	20.5209	1.42686	0.481027	2.96627	0.00301435	0.0238412	NRTN		ENSG00000085831	657.705	-0.926955	0.109977	-8.42859	3.5e-17	2.33e-15	TTC39A			ENSG00000135476		ENSG00000176842										ENSG00000058799
ENSG00000100422	311.226	1.71598	0.143422	11.9646	5.45e-33	7.01e-31	CERK		ENSG00000169499	230.38	-0.742582	0.16247	-4.57058	4.86e-06	6.88e-05	PLEKHA2		ENSG00000168952	97.5971	1.41578	0.24572	5.76174	8.33e-09	2.58e-07	STXBP6		ENSG00000105464	52.9566	-0.92842	0.338766	-2.74059	0.00613288	0.0422644	GRIN2D			ENSG00000169962		ENSG00000227199										ENSG00000184898
ENSG00000183615	30.5564	1.71338	0.384703	4.45376	8.44e-06	0.00011283	FAM167B		ENSG00000204977	268.759	-0.743339	0.211998	-3.50636	0.000454282	0.00372005	TRIM13		ENSG00000153956	313.343	1.41383	0.15274	9.25643	2.11e-20	1.79e-18	CACNA2D1		ENSG00000005001	272.237	-0.929336	0.258389	-3.59665	0.000322336	0.00375673	PRSS22			ENSG00000136689		ENSG00000154930										ENSG00000117151
ENSG00000232855	27.3339	1.71148	0.393051	4.35436	1.33e-05	0.000169098	AF165147.1		ENSG00000140465	92.2121	-0.743747	0.22504	-3.30496	0.000949894	0.00692315	CYP1A1		ENSG00000163235	53.7175	1.41163	0.282783	4.99192	5.98e-07	1.37e-05	TGFA		ENSG00000177685	2140.13	-0.932172	0.176892	-5.26973	1.37e-07	3.51e-06	CRACR2B			ENSG00000260588		ENSG00000125148										ENSG00000145734
ENSG00000224259	29.272	1.71142	0.436877	3.9174	8.95e-05	0.000912926	LINC01133		ENSG00000136478	1613.51	-0.7442	0.0804916	-9.24569	2.34e-20	1.58e-18	TEX2		ENSG00000112149	57.1002	1.40825	0.317907	4.42976	9.43e-06	0.000166084	CD83		ENSG00000167183	1442.19	-0.935103	0.123787	-7.55415	4.22e-14	2.28e-12	PRR15L			ENSG00000256196		ENSG00000119227										ENSG00000128595
ENSG00000133985	34.8329	1.71101	0.374287	4.57138	4.85e-06	6.87e-05	TTC9		ENSG00000159082	473.455	-0.745525	0.161087	-4.6281	3.69e-06	5.38e-05	SYNJ1		ENSG00000249437	32.4188	1.40513	0.361383	3.88819	0.000100993	0.00136806	NAIP		ENSG00000105519	85.8024	-0.937576	0.269432	-3.47983	0.00050174	0.00550937	CAPS			ENSG00000230330		ENSG00000198237										ENSG00000137936
ENSG00000002587	15.0063	1.70968	0.496776	3.44155	0.000578393	0.00456109	HS3ST1		ENSG00000074657	2082.57	-0.745876	0.113625	-6.56437	5.23e-11	1.74e-09	ZNF532		ENSG00000205452	26.2613	1.39933	0.363686	3.84764	0.000119261	0.00157038	AC140658.1		ENSG00000158296	208.712	-0.939596	0.210411	-4.46553	7.99e-06	0.000142841	SLC13A3			ENSG00000249992		ENSG00000245750										ENSG00000198482
ENSG00000163697	498.084	1.70661	0.160737	10.6174	2.47e-26	2.36e-24	APBB2		ENSG00000197670	70.6725	-0.746595	0.27742	-2.69121	0.0071193	0.0364274	AL157838.1		ENSG00000187730	25.3088	1.39692	0.385554	3.62314	0.00029105	0.00342752	GABRD		ENSG00000169718	4215.13	-0.942523	0.107716	-8.75009	2.13e-18	1.58e-16	DUS1L			ENSG00000073111		ENSG00000133424										ENSG00000157181
ENSG00000170324	115.949	1.70489	0.190389	8.95479	3.4e-19	2.15e-17	FRMPD2		ENSG00000168300	969.294	-0.748499	0.18238	-4.10407	4.06e-05	0.000457868	PCMTD1		ENSG00000084636	124.789	1.39383	0.283367	4.91882	8.71e-07	1.93e-05	COL16A1		ENSG00000198517	822.398	-0.942894	0.218149	-4.32224	1.54e-05	0.000255268	MAFK			ENSG00000176809		ENSG00000076356										ENSG00000145780
ENSG00000153446	40.7778	1.70473	0.392113	4.34756	1.38e-05	0.000174206	C16orf89		ENSG00000163683	1924.28	-0.749725	0.137752	-5.44257	5.25e-08	1.13e-06	SMIM14		ENSG00000114790	3975.4	1.39042	0.0778325	17.8642	2.24e-71	1.05e-68	ARHGEF26		ENSG00000110721	1185.23	-0.943404	0.091005	-10.3665	3.52e-25	3.71e-23	CHKA			ENSG00000169136		ENSG00000119632										ENSG00000177150
ENSG00000122035	121.397	1.7004	0.196153	8.66875	4.37e-18	2.59e-16	RASL11A		ENSG00000143164	3021.02	-0.750303	0.115232	-6.51124	7.45e-11	2.42e-09	DCAF6		ENSG00000153012	23.6584	1.38919	0.439789	3.15876	0.00158442	0.0144101	LGI2		ENSG00000099977	1048.08	-0.943464	0.207982	-4.53627	5.73e-06	0.000106166	DDT			ENSG00000141497		ENSG00000253203										ENSG00000150938
ENSG00000113494	107.301	1.69623	0.23153	7.32619	2.37e-13	1e-11	PRLR		ENSG00000135750	1076.71	-0.751209	0.135197	-5.5564	2.75e-08	6.22e-07	KCNK1		ENSG00000120885	239.635	1.38902	0.16491	8.42292	3.67e-17	2.44e-15	CLU		ENSG00000151718	51.9266	-0.94729	0.268575	-3.5271	0.000420142	0.00471879	WWC2			ENSG00000148291		ENSG00000136052										ENSG00000164105
ENSG00000134326	43.1758	1.69363	0.302108	5.60604	2.07e-08	4.81e-07	CMPK2		ENSG00000154556	61.9668	-0.751213	0.266284	-2.82109	0.00478605	0.0263312	SORBS2		ENSG00000004866	1987.08	1.38683	0.0985866	14.0672	6.04e-45	1.35e-42	ST7		ENSG00000133433	251.032	-0.952028	0.169512	-5.61628	1.95e-08	5.8e-07	GSTT2B			ENSG00000112118		ENSG00000161048										ENSG00000176105
ENSG00000137561	14.4386	1.68941	0.518074	3.26094	0.00111042	0.00789564	TTPA		ENSG00000105122	96.0362	-0.751881	0.253072	-2.97102	0.00296814	0.0178188	RASAL3		ENSG00000144857	14.5917	1.38278	0.489235	2.82641	0.0047073	0.0343019	BOC		ENSG00000053747	1532.1	-0.956717	0.106697	-8.96666	3.06e-19	2.39e-17	LAMA3			ENSG00000157216		ENSG00000109320										ENSG00000089775
ENSG00000121039	474.732	1.68933	0.136468	12.379	3.4e-35	4.72e-33	RDH10		ENSG00000074695	2489.64	-0.753541	0.15536	-4.85029	1.23e-06	2e-05	LMAN1		ENSG00000185634	21.4425	1.37427	0.424961	3.23387	0.00122125	0.0115681	SHC4		ENSG00000188064	630.882	-0.959566	0.176711	-5.43016	5.63e-08	1.55e-06	WNT7B			ENSG00000178409		ENSG00000153012										ENSG00000102172
ENSG00000020181	16.7726	1.68394	0.603672	2.7895	0.00527894	0.0285031	ADGRA2		ENSG00000088992	99.8297	-0.754352	0.288337	-2.61622	0.00889091	0.0437307	TESC		ENSG00000164742	224.776	1.3692	0.167591	8.16992	3.09e-16	1.93e-14	ADCY1		ENSG00000140323	79.4643	-0.963756	0.234028	-4.11812	3.82e-05	0.000580288	DISP2			ENSG00000115556		ENSG00000166780										ENSG00000166165
ENSG00000187398	221.508	1.68081	0.17632	9.53269	1.53e-21	1.12e-19	LUZP2		ENSG00000171302	3614.63	-0.754383	0.116017	-6.50235	7.91e-11	2.54e-09	CANT1		ENSG00000274020	28.9234	1.36873	0.357981	3.82347	0.000131588	0.00171038	LINC01138		ENSG00000167105	58.6649	-0.965366	0.291705	-3.30939	0.000934996	0.00924008	TMEM92			ENSG00000020129		ENSG00000052850										ENSG00000152217
ENSG00000235984	45.032	1.68059	0.320425	5.24488	1.56e-07	3.06e-06	GPC5-AS1		ENSG00000108599	935.735	-0.754409	0.150732	-5.00497	5.59e-07	9.74e-06	AKAP10		ENSG00000110042	53.8057	1.36865	0.281342	4.86471	1.15e-06	2.47e-05	DTX4		ENSG00000168827	2376.8	-0.968805	0.113116	-8.56468	1.08e-17	7.58e-16	GFM1			ENSG00000170779		ENSG00000090539										ENSG00000188994
ENSG00000112320	67.8674	1.67178	0.243163	6.87515	6.19e-12	2.24e-10	SOBP		ENSG00000023572	247.833	-0.755133	0.157156	-4.80499	1.55e-06	2.45e-05	GLRX2		ENSG00000230069	25.2297	1.36713	0.43781	3.12265	0.00179228	0.0157695	LRRC37A15P		ENSG00000154359	1612.55	-0.972388	0.107195	-9.07119	1.18e-19	9.44e-18	LONRF1			ENSG00000271254		ENSG00000004866										ENSG00000188177
ENSG00000175785	28.9725	1.66998	0.431062	3.8741	0.000107017	0.00107163	PRIMA1		ENSG00000092068	1385.01	-0.75533	0.116097	-6.50605	7.72e-11	2.49e-09	SLC7A8		ENSG00000167767	51.8208	1.35942	0.302501	4.49394	6.99e-06	0.000127783	KRT80		ENSG00000254285	34.0794	-0.973009	0.320074	-3.03995	0.00236618	0.0197753	KRT8P3			ENSG00000131470		ENSG00000203724										ENSG00000185250
ENSG00000266094	125.174	1.66932	0.205982	8.10419	5.31e-16	2.72e-14	RASSF5		ENSG00000114439	2325.02	-0.755372	0.158118	-4.77726	1.78e-06	2.77e-05	BBX		ENSG00000167315	189.665	1.35655	0.156494	8.66841	4.38e-18	3.16e-16	ACAA2		ENSG00000147535	1113.79	-0.978027	0.087277	-11.206	3.81e-29	4.87e-27	PLPP5			ENSG00000213888		ENSG00000215158										ENSG00000065833
ENSG00000279278	10.7197	1.66506	0.589224	2.82585	0.00471553	0.0260383	AC245060.6		ENSG00000174021	1578.22	-0.755402	0.0855408	-8.83089	1.04e-18	6.33e-17	GNG5		ENSG00000076641	697.563	1.35555	0.137556	9.85452	6.55e-23	6.22e-21	PAG1		ENSG00000186480	36825.2	-0.978155	0.105537	-9.26832	1.89e-20	1.6e-18	INSIG1			ENSG00000119686		ENSG00000143153										ENSG00000243753
ENSG00000116726	13.4043	1.66172	0.570007	2.91527	0.0035538	0.0206023	PRAMEF12		ENSG00000155189	1312.03	-0.756054	0.116927	-6.46603	1.01e-10	3.2e-09	AGPAT5		ENSG00000112320	67.8674	1.35447	0.247698	5.46826	4.54e-08	1.27e-06	SOBP		ENSG00000125895	48.0986	-0.979264	0.293178	-3.34017	0.000837274	0.00844854	TMEM74B			ENSG00000105875		ENSG00000159556										ENSG00000198087
ENSG00000228701	9.45218	1.65694	0.63847	2.59517	0.00945446	0.0457879	TNKS2-AS1		ENSG00000170421	8092.93	-0.756951	0.150295	-5.03643	4.74e-07	8.39e-06	KRT8		ENSG00000152778	62.8942	1.35205	0.249219	5.42514	5.79e-08	1.59e-06	IFIT5		ENSG00000083307	2886.99	-0.980088	0.0898867	-10.9036	1.11e-27	1.29e-25	GRHL2			ENSG00000244165		ENSG00000106070										ENSG00000138814
ENSG00000220494	17.8543	1.65508	0.475132	3.48342	0.00049505	0.00401243	YAP1P1		ENSG00000224546	176.402	-0.75702	0.190093	-3.98237	6.82e-05	0.000721532	EIF4BP3		ENSG00000152926	132.994	1.35162	0.266361	5.0744	3.89e-07	9.23e-06	ZNF117		ENSG00000151835	2230.1	-0.980197	0.170679	-5.74292	9.31e-09	2.87e-07	SACS			ENSG00000168350		ENSG00000175305										ENSG00000105856
ENSG00000164089	31.926	1.65136	0.335628	4.92021	8.65e-07	1.44e-05	ETNPPL		ENSG00000150907	165.348	-0.759083	0.172326	-4.40494	1.06e-05	0.000138319	FOXO1		ENSG00000224189	17.7046	1.3454	0.484257	2.77827	0.00546486	0.038819	HAGLR		ENSG00000183098	132.143	-0.980569	0.191935	-5.10885	3.24e-07	7.85e-06	GPC6			ENSG00000100297		ENSG00000110811										ENSG00000136158
ENSG00000257467	15.289	1.64869	0.525402	3.13795	0.00170132	0.0113214	PPFIA2-AS1		ENSG00000072364	5225.1	-0.759269	0.147783	-5.13773	2.78e-07	5.19e-06	AFF4		ENSG00000241549	78.9568	1.34413	0.267951	5.01633	5.27e-07	1.23e-05	GUSBP2		ENSG00000124635	425.039	-0.982769	0.173546	-5.66288	1.49e-08	4.47e-07	H2BC11			ENSG00000174371		ENSG00000076641										ENSG00000198189
ENSG00000259319	24.4643	1.64587	0.45407	3.62471	0.00028929	0.00251331	AF111167.2		ENSG00000109929	1762.21	-0.760457	0.14117	-5.38681	7.17e-08	1.5e-06	SC5D		ENSG00000173705	21.6772	1.3419	0.46406	2.89165	0.00383225	0.0291205	SUSD5		ENSG00000169891	528.918	-0.98454	0.119028	-8.27148	1.32e-16	8.48e-15	REPS2			ENSG00000088727		ENSG00000072422										ENSG00000239305
ENSG00000224272	8.85236	1.64155	0.640008	2.56489	0.0103209	0.0489298	AC131097.2		ENSG00000141232	2651.58	-0.762458	0.109709	-6.9498	3.66e-12	1.35e-10	TOB1		ENSG00000183780	17.5969	1.34052	0.469877	2.85292	0.00433191	0.0321552	SLC35F3		ENSG00000184731	251.252	-0.986683	0.206072	-4.78804	1.68e-06	3.53e-05	FAM110C			ENSG00000156096		ENSG00000130518										ENSG00000163191
ENSG00000166033	16.5189	1.63725	0.504637	3.24442	0.00117691	0.00830587	HTRA1		ENSG00000145365	335.122	-0.765304	0.188561	-4.05866	4.94e-05	0.000540963	TIFA		ENSG00000164089	31.926	1.33684	0.368817	3.62467	0.000289329	0.00340935	ETNPPL		ENSG00000100014	1458.56	-0.987282	0.107902	-9.14981	5.7e-20	4.67e-18	SPECC1L			ENSG00000186185		ENSG00000160179										ENSG00000196968
ENSG00000222009	47.6855	1.62846	0.380738	4.27711	1.89e-05	0.000231039	BTBD19		ENSG00000166455	70.8691	-0.766951	0.217427	-3.5274	0.000419667	0.00346812	C16orf46		ENSG00000019991	341.192	1.33676	0.192458	6.94575	3.76e-12	1.74e-10	HGF		ENSG00000163659	298.423	-0.988007	0.163813	-6.03132	1.63e-09	5.54e-08	TIPARP			ENSG00000102780		ENSG00000164199										ENSG00000066629
ENSG00000125430	24.5058	1.62476	0.503177	3.229	0.00124224	0.00869294	HS3ST3B1		ENSG00000140416	1382.09	-0.768123	0.0778008	-9.87293	5.45e-23	4.36e-21	TPM1		ENSG00000275832	26.9843	1.33577	0.395234	3.3797	0.000725652	0.00746764	ARHGAP23		ENSG00000166455	70.8691	-0.988909	0.233035	-4.24361	2.2e-05	0.000349085	C16orf46			ENSG00000160949		ENSG00000249437										ENSG00000168615
ENSG00000178538	46.005	1.61077	0.306295	5.25891	1.45e-07	2.86e-06	CA8		ENSG00000066455	1712.43	-0.769637	0.171915	-4.47686	7.57e-06	0.000102397	GOLGA5		ENSG00000166780	55.9743	1.33426	0.295507	4.51515	6.33e-06	0.000116304	BMERB1		ENSG00000104643	566.476	-0.994124	0.158929	-6.25515	3.97e-10	1.46e-08	MTMR9			ENSG00000183018		ENSG00000174099										ENSG00000107864
ENSG00000148935	25.1032	1.60944	0.414138	3.88625	0.000101804	0.00102564	GAS2		ENSG00000100997	1978.62	-0.770626	0.114713	-6.71789	1.84e-11	6.41e-10	ABHD12		ENSG00000156103	1181.97	1.33005	0.159191	8.35502	6.54e-17	4.25e-15	MMP16		ENSG00000143578	1224.49	-0.99688	0.143415	-6.95102	3.63e-12	1.68e-10	CREB3L4			ENSG00000278291		ENSG00000129675										ENSG00000170871
ENSG00000263327	16.4708	1.60472	0.489822	3.27612	0.00105243	0.00756071	TAPT1-AS1		ENSG00000172081	1667.18	-0.771281	0.109135	-7.06724	1.58e-12	6.13e-11	MOB3A		ENSG00000114805	390.927	1.32583	0.125953	10.5264	6.53e-26	7.11e-24	PLCH1		ENSG00000135374	238.871	-1.00073	0.154876	-6.46148	1.04e-10	4.19e-09	ELF5			ENSG00000085999		ENSG00000070961										ENSG00000280123
ENSG00000274292	15.3191	1.59949	0.55069	2.90453	0.00367806	0.0212007	AC084018.2		ENSG00000170006	63.2629	-0.77133	0.272759	-2.82788	0.0046857	0.025887	TMEM154		ENSG00000229404	28.0675	1.32031	0.393764	3.35305	0.000799261	0.00810335	LINC00858		ENSG00000100628	52.6674	-1.00315	0.324654	-3.08991	0.00200214	0.0172887	ASB2			ENSG00000142961		ENSG00000156103										ENSG00000123427
ENSG00000253948	11.6973	1.59845	0.61317	2.60686	0.0091376	0.0446119	VPS13B-DT		ENSG00000127663	3531.41	-0.771741	0.147684	-5.22562	1.74e-07	3.37e-06	KDM4B		ENSG00000237424	35.3992	1.31981	0.330595	3.99221	6.55e-05	0.000927565	FOXD2-AS1		ENSG00000153208	601.07	-1.00379	0.11856	-8.4665	2.53e-17	1.7e-15	MERTK			ENSG00000237149		ENSG00000105467										ENSG00000013441
ENSG00000143412	291.138	1.5965	0.160214	9.96481	2.17e-23	1.8e-21	ANXA9		ENSG00000187446	2985.88	-0.772952	0.114504	-6.75043	1.47e-11	5.16e-10	CHP1		ENSG00000146072	522.471	1.31781	0.130567	10.093	5.93e-24	5.92e-22	TNFRSF21		ENSG00000163472	336.378	-1.00934	0.182702	-5.52451	3.3e-08	9.45e-07	TMEM79			ENSG00000077782		ENSG00000114251										ENSG00000135373
ENSG00000237424	35.3992	1.58431	0.344327	4.60117	4.2e-06	6.06e-05	FOXD2-AS1		ENSG00000164300	5703.99	-0.773959	0.161015	-4.80675	1.53e-06	2.44e-05	SERINC5		ENSG00000166664	14.8802	1.31631	0.476004	2.76533	0.00568654	0.0400523	CHRFAM7A		ENSG00000204634	485.846	-1.01535	0.131842	-7.70121	1.35e-14	7.49e-13	TBC1D8			ENSG00000229267		ENSG00000139800										ENSG00000112367
ENSG00000104899	132.081	1.57538	0.340748	4.62328	3.78e-06	5.49e-05	AMH		ENSG00000180773	475.388	-0.774046	0.144334	-5.36289	8.19e-08	1.69e-06	SLC36A4		ENSG00000112218	112.176	1.31382	0.190837	6.88453	5.8e-12	2.63e-10	GPR63		ENSG00000116667	2014.05	-1.0178	0.155926	-6.52745	6.69e-11	2.77e-09	C1orf21			ENSG00000141577		ENSG00000089041										ENSG00000243646
ENSG00000166963	51.7511	1.56765	0.298871	5.24525	1.56e-07	3.06e-06	MAP1A		ENSG00000126804	1401.11	-0.775413	0.157468	-4.92426	8.47e-07	1.42e-05	ZBTB1		ENSG00000245750	256.553	1.30854	0.164591	7.95021	1.86e-15	1.12e-13	DRAIC		ENSG00000147408	55.4441	-1.01803	0.274647	-3.70668	0.000209998	0.00256929	CSGALNACT1			ENSG00000149929		ENSG00000101004										ENSG00000068971
ENSG00000145949	11.6074	1.56386	0.602138	2.59718	0.0093994	0.0455757	MYLK4		ENSG00000173281	979.154	-0.776706	0.198385	-3.91515	9.03e-05	0.000920047	PPP1R3B		ENSG00000090539	24.4991	1.30823	0.407459	3.21071	0.0013241	0.0124256	CHRD		ENSG00000198721	2164.13	-1.02241	0.082068	-12.4581	1.26e-35	2.14e-33	ECI2			ENSG00000182253		ENSG00000185133										ENSG00000005187
ENSG00000102879	62.6492	1.56365	0.322001	4.85604	1.2e-06	1.95e-05	CORO1A		ENSG00000151718	51.9266	-0.77699	0.264545	-2.93708	0.00331317	0.0195234	WWC2		ENSG00000105467	18.3126	1.30718	0.474525	2.75471	0.00587433	0.0409686	SYNGR4		ENSG00000141179	366.437	-1.02648	0.117191	-8.75905	1.97e-18	1.47e-16	PCTP			ENSG00000165895		ENSG00000122863										ENSG00000230724
ENSG00000084636	124.789	1.55999	0.297172	5.24946	1.53e-07	2.99e-06	COL16A1		ENSG00000114120	3092.44	-0.777632	0.157573	-4.93505	8.01e-07	1.35e-05	SLC25A36		ENSG00000170759	11535	1.30271	0.146827	8.87243	7.16e-19	5.44e-17	KIF5B		ENSG00000047365	115.087	-1.02691	0.222271	-4.62009	3.84e-06	7.45e-05	ARAP2			ENSG00000260942		ENSG00000065717										ENSG00000100968
ENSG00000111058	59.3407	1.55265	0.277222	5.60076	2.13e-08	4.94e-07	ACSS3		ENSG00000085365	2606.46	-0.778243	0.147932	-5.26081	1.43e-07	2.84e-06	SCAMP1		ENSG00000153237	19.514	1.30228	0.42444	3.06823	0.00215332	0.0183238	CCDC148		ENSG00000163932	2017.75	-1.02956	0.142754	-7.2121	5.51e-13	2.72e-11	PRKCD			ENSG00000124160		ENSG00000115041										ENSG00000081377
ENSG00000186564	24.1725	1.54692	0.476295	3.24781	0.00116295	0.00822785	FOXD2		ENSG00000101654	1201.9	-0.778378	0.145143	-5.36283	8.19e-08	1.69e-06	RNMT		ENSG00000095209	1320.5	1.30148	0.145807	8.92602	4.42e-19	3.41e-17	TMEM38B		ENSG00000143147	169.869	-1.02974	0.167127	-6.1614	7.21e-10	2.55e-08	GPR161			ENSG00000236144		ENSG00000079841										ENSG00000088826
ENSG00000128253	15.2643	1.54417	0.499757	3.08984	0.00200268	0.0129431	RFPL2		ENSG00000189283	121.811	-0.77895	0.178759	-4.35755	1.32e-05	0.00016719	FHIT		ENSG00000103044	18.8304	1.29962	0.425521	3.05419	0.00225672	0.0189763	HAS3		ENSG00000143217	169.589	-1.03392	0.18007	-5.74179	9.37e-09	2.89e-07	NECTIN4			ENSG00000158089		ENSG00000229214										ENSG00000116017
ENSG00000113448	260.948	1.54236	0.162504	9.49117	2.28e-21	1.66e-19	PDE4D		ENSG00000175155	256.947	-0.780315	0.229861	-3.39472	0.000686987	0.00525232	YPEL2		ENSG00000261217	183.649	1.29933	0.207843	6.25146	4.07e-10	1.49e-08	BCAP31P1		ENSG00000283064	28.9319	-1.03495	0.351993	-2.94026	0.00327939	0.0255371	AL353759.1			ENSG00000260274		ENSG00000280254										ENSG00000153214
ENSG00000260401	17.4094	1.54145	0.486075	3.17122	0.001518	0.0102967	AP002761.4		ENSG00000111816	180.672	-0.780958	0.202916	-3.84867	0.000118759	0.00117146	FRK		ENSG00000133424	36.3694	1.29718	0.318977	4.06668	4.77e-05	0.000703813	LARGE1		ENSG00000064042	14997.8	-1.03768	0.142856	-7.26379	3.76e-13	1.89e-11	LIMCH1			ENSG00000135423		ENSG00000251634										ENSG00000129128
ENSG00000163975	43.7959	1.54041	0.428931	3.59127	0.000329069	0.00281358	MELTF		ENSG00000154079	245.368	-0.783278	0.197394	-3.9681	7.24e-05	0.000761642	SDHAF4		ENSG00000049130	64.9173	1.29473	0.309548	4.18266	2.88e-05	0.000447275	KITLG		ENSG00000135090	2061.52	-1.0482	0.129821	-8.07415	6.79e-16	4.16e-14	TAOK3			ENSG00000187741		ENSG00000019991										ENSG00000176171
ENSG00000197142	21.2188	1.53892	0.463492	3.32027	0.000899293	0.00661518	ACSL5		ENSG00000110435	2541.92	-0.783494	0.093358	-8.39236	4.76e-17	2.65e-15	PDHX		ENSG00000143061	419.829	1.29191	0.139701	9.24767	2.29e-20	1.93e-18	IGSF3		ENSG00000065882	1179.29	-1.05358	0.120003	-8.77969	1.64e-18	1.23e-16	TBC1D1			ENSG00000146670		ENSG00000127720										ENSG00000145868
ENSG00000164742	224.776	1.53776	0.165795	9.27508	1.77e-20	1.21e-18	ADCY1		ENSG00000060140	126.573	-0.783598	0.178831	-4.38179	1.18e-05	0.000151963	STYK1		ENSG00000186409	20.4769	1.29067	0.472402	2.73216	0.00629213	0.0430217	CCDC30		ENSG00000108669	1075.32	-1.05516	0.0982477	-10.7398	6.62e-27	7.46e-25	CYTH1			ENSG00000225138		ENSG00000163053										ENSG00000110628
ENSG00000125968	795.385	1.53713	0.254901	6.0303	1.64e-09	4.5e-08	ID1		ENSG00000127995	786.942	-0.783626	0.172725	-4.53684	5.71e-06	7.99e-05	CASD1		ENSG00000082196	72.192	1.28694	0.242207	5.31339	1.08e-07	2.82e-06	C1QTNF3		ENSG00000154914	761.88	-1.06179	0.15118	-7.02333	2.17e-12	1.03e-10	USP43			ENSG00000145506		ENSG00000154146										ENSG00000242247
ENSG00000167995	141.712	1.53327	0.20172	7.60098	2.94e-14	1.35e-12	BEST1		ENSG00000092531	673.914	-0.786247	0.0997356	-7.88331	3.19e-15	1.56e-13	SNAP23		ENSG00000125347	124.765	1.2842	0.176311	7.28374	3.25e-13	1.65e-11	IRF1		ENSG00000131844	1905.78	-1.06325	0.118122	-9.00128	2.23e-19	1.77e-17	MCCC2			ENSG00000131759		ENSG00000166444										ENSG00000196233
ENSG00000273084	28.4332	1.53238	0.393671	3.89255	9.92e-05	0.00100194	AC092171.5		ENSG00000237978	53.1701	-0.787505	0.273724	-2.877	0.00401472	0.0227444	KCNMB2-AS1		ENSG00000095303	40.1548	1.28063	0.294387	4.35017	1.36e-05	0.000227972	PTGS1		ENSG00000255346	152.785	-1.06332	0.172931	-6.14878	7.81e-10	2.73e-08	NOX5			ENSG00000167604		ENSG00000108375										ENSG00000164463
ENSG00000162989	71.2609	1.53112	0.275213	5.5634	2.65e-08	5.99e-07	KCNJ3		ENSG00000148672	5152.76	-0.788181	0.112166	-7.02692	2.11e-12	8.06e-11	GLUD1		ENSG00000182022	101.298	1.27996	0.21525	5.94638	2.74e-09	8.97e-08	CHST15		ENSG00000120875	126.262	-1.06351	0.218764	-4.86145	1.17e-06	2.5e-05	DUSP4			ENSG00000162302		ENSG00000166535										ENSG00000126458
ENSG00000271614	48.4467	1.53103	0.309738	4.94298	7.69e-07	1.3e-05	ATP2B1-AS1		ENSG00000156795	249.608	-0.790655	0.171975	-4.59751	4.28e-06	6.14e-05	WDYHV1		ENSG00000215158	482.369	1.27519	0.117981	10.8085	3.14e-27	3.58e-25	AC138409.2		ENSG00000130222	491.11	-1.06643	0.224735	-4.7453	2.08e-06	4.28e-05	GADD45G			ENSG00000262877		ENSG00000172478										ENSG00000184489
ENSG00000125347	124.765	1.52853	0.1833	8.33894	7.5e-17	4.09e-15	IRF1		ENSG00000137449	150.716	-0.791198	0.207702	-3.80929	0.000139365	0.00134132	CPEB2		ENSG00000161048	947.681	1.27432	0.171481	7.43126	1.08e-13	5.68e-12	NAPEPLD		ENSG00000168389	287.655	-1.0709	0.166036	-6.44981	1.12e-10	4.5e-09	MFSD2A			ENSG00000168496		ENSG00000013619										ENSG00000085832
ENSG00000171451	268.502	1.52484	0.205764	7.41062	1.26e-13	5.42e-12	DSEL		ENSG00000178537	426.738	-0.791913	0.127089	-6.23119	4.63e-10	1.37e-08	SLC25A20		ENSG00000127720	245.716	1.27431	0.203807	6.25254	4.04e-10	1.48e-08	METTL25		ENSG00000152503	433.788	-1.07247	0.133703	-8.0213	1.05e-15	6.37e-14	TRIM36			ENSG00000138172		ENSG00000187123										ENSG00000114268
ENSG00000112530	13.1822	1.51695	0.546415	2.77618	0.00550011	0.0294563	PACRG		ENSG00000147592	527.103	-0.792626	0.136977	-5.78658	7.18e-09	1.8e-07	LACTB2		ENSG00000069011	3485.48	1.26973	0.17585	7.22049	5.18e-13	2.57e-11	PITX1		ENSG00000160712	1912.87	-1.07445	0.0910844	-11.7962	4.08e-32	6.02e-30	IL6R			ENSG00000230844		ENSG00000163235										ENSG00000159753
ENSG00000137267	93.4493	1.51289	0.265194	5.70484	1.16e-08	2.83e-07	TUBB2A		ENSG00000047346	1415.12	-0.793002	0.159877	-4.96009	7.05e-07	1.2e-05	FAM214A		ENSG00000186310	20.2715	1.26879	0.421874	3.0075	0.00263408	0.0214482	NAP1L3		ENSG00000143995	167.975	-1.0768	0.200091	-5.38157	7.38e-08	1.99e-06	MEIS1			ENSG00000163531		ENSG00000186212										ENSG00000147862
ENSG00000135314	97.9428	1.51065	0.267966	5.63745	1.73e-08	4.1e-07	KHDC1		ENSG00000280120	108.876	-0.793643	0.224394	-3.53683	0.000404954	0.00335493	AC073857.1		ENSG00000148935	25.1032	1.26682	0.44934	2.8193	0.00481292	0.0349652	GAS2		ENSG00000166025	81.4439	-1.07732	0.240949	-4.47118	7.78e-06	0.000139664	AMOTL1			ENSG00000173846		ENSG00000253816										ENSG00000204186
ENSG00000168505	14.9682	1.51056	0.50948	2.96491	0.00302771	0.0181307	GBX2		ENSG00000166821	218.897	-0.79715	0.147763	-5.39478	6.86e-08	1.45e-06	PEX11A		ENSG00000117643	77.7326	1.26262	0.225586	5.59707	2.18e-08	6.44e-07	MAN1C1		ENSG00000033800	1591.88	-1.0781	0.160889	-6.70088	2.07e-11	9.05e-10	PIAS1			ENSG00000236088		ENSG00000112149										ENSG00000111711
ENSG00000253357	13.0272	1.50916	0.57218	2.63756	0.00835038	0.0414632	AC008708.1		ENSG00000066926	4735.17	-0.797483	0.0754217	-10.5737	3.95e-26	3.69e-24	FECH		ENSG00000198515	51.5327	1.26123	0.301338	4.18543	2.85e-05	0.0004422	CNGA1		ENSG00000164048	324.027	-1.07911	0.158153	-6.82321	8.9e-12	3.99e-10	ZNF589			ENSG00000177602		ENSG00000049130										ENSG00000258590
ENSG00000198515	51.5327	1.50352	0.314562	4.77973	1.76e-06	2.75e-05	CNGA1		ENSG00000119862	697.095	-0.797944	0.0935988	-8.52515	1.53e-17	8.74e-16	LGALSL		ENSG00000163947	78.7165	1.25902	0.259784	4.8464	1.26e-06	2.69e-05	ARHGEF3		ENSG00000181577	31.9685	-1.0814	0.328135	-3.29558	0.000982181	0.00961224	C6orf223			ENSG00000168404		ENSG00000143061										ENSG00000224897
ENSG00000175344	69.0433	1.49412	0.233482	6.39928	1.56e-10	4.86e-09	CHRNA7		ENSG00000119801	621.818	-0.798125	0.16644	-4.79527	1.62e-06	2.56e-05	YPEL5		ENSG00000235092	18.3548	1.25564	0.465905	2.69506	0.00703766	0.0469798	ID2-AS1		ENSG00000131389	283.298	-1.08196	0.249332	-4.33943	1.43e-05	0.000237948	SLC6A6			ENSG00000196584		ENSG00000139880										ENSG00000164647
ENSG00000241288	46.8326	1.48834	0.36588	4.06783	4.75e-05	0.000523893	LINC02614		ENSG00000125629	1108.14	-0.79858	0.14525	-5.49797	3.84e-08	8.49e-07	INSIG2		ENSG00000261634	20.3029	1.2477	0.408014	3.05798	0.00222834	0.0187953	AC026992.2		ENSG00000151715	21.9091	-1.08623	0.398802	-2.72372	0.00645514	0.0438631	TMEM45B			ENSG00000141682		ENSG00000095209										ENSG00000178053
ENSG00000164920	245.078	1.48629	0.157992	9.40735	5.09e-21	3.61e-19	OSR2		ENSG00000093167	806.54	-0.79947	0.100109	-7.98598	1.39e-15	6.94e-14	LRRFIP2		ENSG00000109181	60.7414	1.24483	0.459161	2.71109	0.00670632	0.0451615	UGT2B10		ENSG00000217275	43.136	-1.08708	0.320314	-3.3938	0.000689295	0.00717826	AL031777.1			ENSG00000183741		ENSG00000138030										ENSG00000135338
ENSG00000082196	72.192	1.48079	0.251814	5.88051	4.09e-09	1.07e-07	C1QTNF3		ENSG00000165215	2983.8	-0.800621	0.21363	-3.7477	0.000178465	0.00166509	CLDN3		ENSG00000187123	80.2726	1.24468	0.248279	5.01324	5.35e-07	1.24e-05	LYPD6		ENSG00000137198	256.497	-1.0871	0.173687	-6.25892	3.88e-10	1.43e-08	GMPR			ENSG00000115266		ENSG00000115414										ENSG00000159399
ENSG00000133466	165.801	1.47982	0.186798	7.92203	2.34e-15	1.15e-13	C1QTNF6		ENSG00000171236	377.78	-0.800911	0.177057	-4.52346	6.08e-06	8.46e-05	LRG1		ENSG00000124406	116.346	1.24321	0.200286	6.20719	5.39e-10	1.93e-08	ATP8A1		ENSG00000100994	5188.7	-1.10146	0.140898	-7.81745	5.39e-15	3.15e-13	PYGB			ENSG00000260063		ENSG00000123364										ENSG00000213639
ENSG00000274020	28.9234	1.47668	0.351489	4.20121	2.65e-05	0.000313163	LINC01138		ENSG00000134824	46292.3	-0.802238	0.108122	-7.41973	1.17e-13	5.09e-12	FADS2		ENSG00000138356	36.4539	1.24232	0.419904	2.95859	0.00309052	0.0243033	AOX1		ENSG00000197892	303.918	-1.10357	0.17605	-6.26852	3.64e-10	1.36e-08	KIF13B			ENSG00000182541		ENSG00000239911										ENSG00000185303
ENSG00000226200	40.0208	1.47637	0.348724	4.23363	2.3e-05	0.000274363	SGMS1-AS1		ENSG00000135241	1842	-0.803154	0.152067	-5.28159	1.28e-07	2.56e-06	PNPLA8		ENSG00000198555	64.3392	1.24191	0.270844	4.58534	4.53e-06	8.65e-05	AC133561.1		ENSG00000127838	1814.89	-1.10452	0.10372	-10.649	1.76e-26	1.95e-24	PNKD			ENSG00000162144		ENSG00000138376										ENSG00000184678
ENSG00000147231	22.8775	1.47495	0.377021	3.91213	9.15e-05	0.00093069	RADX		ENSG00000205808	739.836	-0.805387	0.0991431	-8.12348	4.53e-16	2.34e-14	PLPP6		ENSG00000227199	53.9974	1.24091	0.272009	4.56203	5.07e-06	9.55e-05	ST7-AS1		ENSG00000172175	903.859	-1.10705	0.163431	-6.77378	1.25e-11	5.55e-10	MALT1			ENSG00000141655		ENSG00000172508										ENSG00000260916
ENSG00000109181	60.7414	1.45982	0.43159	3.38242	0.000718508	0.0054659	UGT2B10		ENSG00000151611	177.87	-0.806317	0.161641	-4.98832	6.09e-07	1.05e-05	MMAA		ENSG00000165434	131.723	1.23849	0.240237	5.15527	2.53e-07	6.23e-06	PGM2L1		ENSG00000204257	81.9237	-1.10719	0.225474	-4.91048	9.09e-07	2e-05	HLA-DMA			ENSG00000184068		ENSG00000120885										ENSG00000101745
ENSG00000160145	56.9842	1.45104	0.301155	4.81824	1.45e-06	2.32e-05	KALRN		ENSG00000173221	127.994	-0.807056	0.190668	-4.23277	2.31e-05	0.000275233	GLRX		ENSG00000172482	347.718	1.23554	0.197762	6.24759	4.17e-10	1.52e-08	AGXT		ENSG00000136167	537.757	-1.10784	0.128478	-8.62275	6.54e-18	4.66e-16	LCP1			ENSG00000253368		ENSG00000277363										ENSG00000132432
ENSG00000185634	21.4425	1.44996	0.387062	3.74606	0.000179633	0.00167246	SHC4		ENSG00000167183	1442.19	-0.808365	0.123656	-6.53719	6.27e-11	2.06e-09	PRR15L		ENSG00000174473	53.0089	1.23542	0.292266	4.22705	2.37e-05	0.000372082	GALNTL6		ENSG00000114450	1268.63	-1.11147	0.137244	-8.09853	5.56e-16	3.43e-14	GNB4			ENSG00000235194		ENSG00000010810										ENSG00000162433
ENSG00000138356	36.4539	1.44819	0.412841	3.50786	0.000451723	0.00370061	AOX1		ENSG00000069812	49.2755	-0.808387	0.314718	-2.56861	0.0102107	0.0485243	HES2		ENSG00000132170	15.7987	1.23404	0.462329	2.66917	0.00760383	0.0498456	PPARG		ENSG00000167964	770.55	-1.11398	0.207796	-5.36095	8.28e-08	2.21e-06	RAB26			ENSG00000185818		ENSG00000133937										ENSG00000099194
ENSG00000164850	679.699	1.44108	0.154721	9.31404	1.23e-20	8.47e-19	GPER1		ENSG00000164815	1458.53	-0.808911	0.144345	-5.604	2.09e-08	4.85e-07	ORC5		ENSG00000166750	714.788	1.22986	0.113785	10.8087	3.13e-27	3.58e-25	SLFN5		ENSG00000178026	821.064	-1.11542	0.12166	-9.16836	4.8e-20	3.95e-18	LRRC75B			ENSG00000077238		ENSG00000173705										ENSG00000133872
ENSG00000167550	18.5737	1.43513	0.475013	3.02124	0.00251739	0.0156577	RHEBL1		ENSG00000172594	127.668	-0.809433	0.195278	-4.14503	3.4e-05	0.00039124	SMPDL3A		ENSG00000172478	2549.41	1.22723	0.145765	8.41925	3.79e-17	2.5e-15	MAB21L4		ENSG00000235688	33.1509	-1.11692	0.33497	-3.33438	0.000854886	0.00858558	SNTG2-AS1			ENSG00000137411		ENSG00000102870										ENSG00000146278
ENSG00000115461	84.7642	1.43312	0.283047	5.06317	4.12e-07	7.44e-06	IGFBP5		ENSG00000164251	873.893	-0.810469	0.124247	-6.52303	6.89e-11	2.25e-09	F2RL1		ENSG00000216775	63.9453	1.22605	0.290496	4.22054	2.44e-05	0.000381429	AL109918.1		ENSG00000189227	242.022	-1.11828	0.151892	-7.3623	1.81e-13	9.39e-12	C15orf61			ENSG00000119185		ENSG00000168952										ENSG00000105879
ENSG00000043039	18.4517	1.43298	0.460631	3.11091	0.00186511	0.0122265	BARX2		ENSG00000058799	722.593	-0.812728	0.137894	-5.89385	3.77e-09	9.94e-08	YIPF1		ENSG00000072832	122.414	1.22346	0.231099	5.29408	1.2e-07	3.11e-06	CRMP1		ENSG00000198793	3062.6	-1.12118	0.111309	-10.0727	7.29e-24	7.21e-22	MTOR			ENSG00000184786		ENSG00000181458										ENSG00000234177
ENSG00000103460	750.357	1.43169	0.14826	9.65661	4.61e-22	3.49e-20	TOX3		ENSG00000184898	209.475	-0.813104	0.173568	-4.68465	2.8e-06	4.2e-05	RBM43		ENSG00000181458	278.71	1.22264	0.176402	6.93096	4.18e-12	1.92e-10	TMEM45A		ENSG00000205356	1189.38	-1.12387	0.175209	-6.41447	1.41e-10	5.6e-09	TECPR1			ENSG00000179348		ENSG00000111331										ENSG00000278611
ENSG00000245105	14.0091	1.43126	0.548912	2.60745	0.00912199	0.0445686	A2M-AS1		ENSG00000100014	1458.56	-0.813328	0.108105	-7.5235	5.33e-14	2.39e-12	SPECC1L		ENSG00000117115	79.8431	1.22256	0.214404	5.70211	1.18e-08	3.61e-07	PADI2		ENSG00000255769	629.938	-1.12499	0.221313	-5.08324	3.71e-07	8.85e-06	GOLGA2P10			ENSG00000084774		ENSG00000171368										ENSG00000025039
ENSG00000272419	49.0663	1.43113	0.287866	4.97153	6.64e-07	1.14e-05	LINC01145		ENSG00000117151	883.826	-0.814083	0.174926	-4.65387	3.26e-06	4.81e-05	CTBS		ENSG00000205611	27.1179	1.21648	0.425199	2.86096	0.00422365	0.0314713	LINC01597		ENSG00000198945	97.4076	-1.12639	0.218469	-5.15584	2.52e-07	6.21e-06	L3MBTL3			ENSG00000134574		ENSG00000139194										ENSG00000102144
ENSG00000049540	33.997	1.43034	0.346405	4.12909	3.64e-05	0.000415996	ELN		ENSG00000145734	4117.64	-0.814237	0.177184	-4.59544	4.32e-06	6.19e-05	BDP1		ENSG00000136944	153.193	1.21619	0.237436	5.12219	3.02e-07	7.33e-06	LMX1B		ENSG00000087085	47.449	-1.12792	0.302617	-3.72723	0.000193598	0.00239462	ACHE			ENSG00000205746		ENSG00000182022										ENSG00000186951
ENSG00000134461	499.151	1.42993	0.1701	8.40641	4.23e-17	2.37e-15	ANKRD16		ENSG00000051825	1866.63	-0.814614	0.177067	-4.6006	4.21e-06	6.06e-05	MPHOSPH9		ENSG00000265763	23.7202	1.21524	0.389987	3.1161	0.00183257	0.016065	ZNF488		ENSG00000169908	95.9612	-1.13021	0.192714	-5.8647	4.5e-09	1.45e-07	TM4SF1			ENSG00000137203		ENSG00000271013										ENSG00000068366
ENSG00000148082	30.1535	1.42912	0.417488	3.42314	0.000619018	0.00481629	SHC3		ENSG00000189143	8784.73	-0.815232	0.178811	-4.55919	5.14e-06	7.23e-05	CLDN4		ENSG00000143412	291.138	1.21326	0.159454	7.6088	2.77e-14	1.51e-12	ANXA9		ENSG00000070540	515.796	-1.13051	0.161105	-7.01723	2.26e-12	1.07e-10	WIPI1			ENSG00000183317		ENSG00000129474										ENSG00000169251
ENSG00000134612	20.9906	1.42733	0.529071	2.6978	0.00697995	0.0358625	FOLH1B		ENSG00000128595	8027.91	-0.815765	0.120277	-6.78237	1.18e-11	4.17e-10	CALU		ENSG00000171451	268.502	1.21147	0.211222	5.73556	9.72e-09	2.99e-07	DSEL		ENSG00000155093	494.964	-1.13275	0.124662	-9.08662	1.02e-19	8.3e-18	PTPRN2			ENSG00000106268		ENSG00000254701										ENSG00000165591
ENSG00000114790	3975.4	1.42687	0.0780767	18.2752	1.3e-74	5.74e-72	ARHGEF26		ENSG00000137936	171.341	-0.817904	0.162542	-5.03196	4.86e-07	8.57e-06	BCAR3		ENSG00000253333	39.3655	1.20717	0.309844	3.89604	9.78e-05	0.00133045	AC146944.2		ENSG00000143067	232.201	-1.14082	0.156856	-7.27305	3.51e-13	1.78e-11	ZNF697			ENSG00000167670		ENSG00000158321										ENSG00000152256
ENSG00000089692	14.4425	1.42556	0.506275	2.81579	0.00486577	0.0266809	LAG3		ENSG00000198482	270.692	-0.81972	0.150556	-5.44462	5.19e-08	1.12e-06	ZNF808		ENSG00000162009	21.1426	1.19935	0.439644	2.728	0.00637196	0.0434745	SSTR5		ENSG00000164442	3505.8	-1.14301	0.175054	-6.52945	6.6e-11	2.74e-09	CITED2			ENSG00000197694		ENSG00000137310										ENSG00000155016
ENSG00000084710	34.2605	1.42363	0.352614	4.03735	5.41e-05	0.000584435	EFR3B		ENSG00000157181	551.579	-0.82071	0.177365	-4.62723	3.71e-06	5.4e-05	ODR4		ENSG00000079101	30.0453	1.19653	0.360584	3.31832	0.000905614	0.00900541	CLUL1		ENSG00000177675	35.6121	-1.14514	0.303566	-3.77228	0.000161761	0.00204436	CD163L1			ENSG00000166801		ENSG00000049323										ENSG00000133138
ENSG00000111859	286.414	1.4226	0.164863	8.62899	6.19e-18	3.61e-16	NEDD9		ENSG00000145780	735.118	-0.820889	0.166837	-4.9203	8.64e-07	1.44e-05	FEM1C		ENSG00000107159	733.378	1.19546	0.255465	4.67952	2.88e-06	5.72e-05	CA9		ENSG00000167701	528.294	-1.14652	0.184762	-6.20542	5.46e-10	1.94e-08	GPT			ENSG00000274712		ENSG00000203727										ENSG00000169242
ENSG00000248971	24.4211	1.42075	0.465265	3.05363	0.00226091	0.0143237	KRT8P46		ENSG00000177150	493.2	-0.821173	0.151502	-5.42021	5.95e-08	1.27e-06	FAM210A		ENSG00000171811	28.6329	1.19161	0.408011	2.92052	0.00349442	0.0269489	CFAP46		ENSG00000102804	4201.06	-1.14773	0.119034	-9.64201	5.31e-22	4.81e-20	TSC22D1			ENSG00000146859		ENSG00000203930										ENSG00000101265
ENSG00000186310	20.2715	1.42042	0.416656	3.4091	0.000651776	0.00502187	NAP1L3		ENSG00000116871	4252.74	-0.821718	0.20644	-3.98043	6.88e-05	0.000726281	MAP7D1		ENSG00000138311	71.351	1.18768	0.271839	4.36905	1.25e-05	0.000211717	ZNF365		ENSG00000103121	1685.56	-1.15127	0.117573	-9.79192	1.22e-22	1.15e-20	CMC2			ENSG00000214425		ENSG00000163071										ENSG00000138640
ENSG00000184160	26.4104	1.41902	0.467549	3.03501	0.00240525	0.0150981	ADRA2C		ENSG00000150938	275.963	-0.822302	0.13248	-6.207	5.4e-10	1.58e-08	CRIM1		ENSG00000115738	169.727	1.1858	0.21457	5.52639	3.27e-08	9.37e-07	ID2		ENSG00000167011	23.2419	-1.152	0.403331	-2.85621	0.0042873	0.0318589	NAT16			ENSG00000080854		ENSG00000165434										ENSG00000109046
ENSG00000146072	522.471	1.41381	0.132591	10.6629	1.52e-26	1.47e-24	TNFRSF21		ENSG00000164105	469.547	-0.823232	0.187004	-4.40222	1.07e-05	0.000139693	SAP30		ENSG00000167550	18.5737	1.18558	0.438234	2.70537	0.00682288	0.0457532	RHEBL1		ENSG00000025423	37.9457	-1.15243	0.348288	-3.30884	0.000936841	0.00925354	HSD17B6			ENSG00000228798		ENSG00000085719										ENSG00000120860
ENSG00000105963	14.5593	1.4135	0.547825	2.5802	0.00987444	0.0473806	ADAP1		ENSG00000176105	2037.04	-0.824503	0.13775	-5.9855	2.16e-09	5.87e-08	YES1		ENSG00000206337	53.4309	1.18227	0.278825	4.24017	2.23e-05	0.000353595	HCP5		ENSG00000049759	4906.13	-1.15331	0.091373	-12.622	1.6e-36	2.76e-34	NEDD4L			ENSG00000161249		ENSG00000166750										ENSG00000113615
ENSG00000145687	525.051	1.41287	0.118468	11.9261	8.65e-33	1.09e-30	SSBP2		ENSG00000089775	860.687	-0.825344	0.132719	-6.21873	5.01e-10	1.47e-08	ZBTB25		ENSG00000130182	21.5961	1.18044	0.428874	2.75243	0.00591554	0.0411809	ZSCAN10		ENSG00000159674	2000.16	-1.15751	0.199095	-5.81384	6.11e-09	1.94e-07	SPON2			ENSG00000122783		ENSG00000185760										ENSG00000178163
ENSG00000170835	49.9657	1.41126	0.307831	4.58453	4.55e-06	6.49e-05	CEL		ENSG00000176532	94.2314	-0.826109	0.282621	-2.92303	0.00346644	0.0202043	PRR15		ENSG00000108375	167.067	1.17574	0.188423	6.23986	4.38e-10	1.59e-08	RNF43		ENSG00000135587	329.815	-1.15925	0.158486	-7.3145	2.58e-13	1.32e-11	SMPD2			ENSG00000196155		ENSG00000275437										ENSG00000116014
ENSG00000212123	39.8027	1.40822	0.311568	4.51979	6.19e-06	8.58e-05	PRR22		ENSG00000102172	2759.21	-0.827087	0.100618	-8.22006	2.03e-16	1.07e-14	SMS		ENSG00000254701	57.3185	1.16888	0.265458	4.40326	1.07e-05	0.000184686	AC138866.2		ENSG00000257261	67.2038	-1.16678	0.272082	-4.28835	1.8e-05	0.000292247	AC008014.1			ENSG00000107263		ENSG00000132570										ENSG00000173826
ENSG00000106538	14.1999	1.40774	0.500176	2.8145	0.00488533	0.0267734	RARRES2		ENSG00000104687	7272.45	-0.827521	0.0754901	-10.962	5.82e-28	5.92e-26	GSR		ENSG00000106070	19548.8	1.16696	0.0814074	14.3348	1.33e-46	3.26e-44	GRB10		ENSG00000182165	236.266	-1.17043	0.160761	-7.28058	3.32e-13	1.69e-11	TP53TG1			ENSG00000106560		ENSG00000132436										ENSG00000241764
ENSG00000244067	16.0766	1.40409	0.50469	2.78209	0.00540103	0.0289981	GSTA2		ENSG00000257135	107.949	-0.828584	0.213962	-3.87258	0.000107691	0.00107717	ODC1-DT		ENSG00000277559	38.7421	1.16487	0.355202	3.27945	0.00104012	0.0100798	AC018553.1		ENSG00000172243	103.891	-1.17296	0.347613	-3.37432	0.000739972	0.00759461	CLEC7A			ENSG00000177943		ENSG00000167306										ENSG00000128590
ENSG00000174473	53.0089	1.40256	0.281911	4.97517	6.52e-07	1.12e-05	GALNTL6		ENSG00000166165	60969.4	-0.828725	0.165861	-4.9965	5.84e-07	1.02e-05	CKB		ENSG00000163053	417.456	1.16383	0.13	8.95253	3.47e-19	2.71e-17	SLC16A14		ENSG00000259295	174.576	-1.17297	0.226334	-5.18247	2.19e-07	5.45e-06	CSPG4P12			ENSG00000113430		ENSG00000143479										ENSG00000166046
ENSG00000163083	243.284	1.39921	0.18845	7.42486	1.13e-13	4.91e-12	INHBB		ENSG00000169826	655.551	-0.829336	0.17171	-4.82988	1.37e-06	2.2e-05	CSGALNACT2		ENSG00000137962	838.053	1.15953	0.156817	7.39418	1.42e-13	7.45e-12	ARHGAP29		ENSG00000231908	75.6294	-1.17457	0.258065	-4.55146	5.33e-06	9.98e-05	IDH1-AS1			ENSG00000196632		ENSG00000143013										ENSG00000111846
ENSG00000183780	17.5969	1.39817	0.498481	2.80486	0.00503381	0.0274128	SLC35F3		ENSG00000152217	360.764	-0.829662	0.141652	-5.85704	4.71e-09	1.21e-07	SETBP1		ENSG00000253203	56.3987	1.15907	0.247363	4.6857	2.79e-06	5.56e-05	GUSBP3		ENSG00000128298	111.878	-1.17534	0.25388	-4.62949	3.67e-06	7.15e-05	BAIAP2L2			ENSG00000269825		ENSG00000187720										ENSG00000164096
ENSG00000188070	119.955	1.38259	0.281725	4.90758	9.22e-07	1.53e-05	C11orf95		ENSG00000111666	10676.4	-0.829993	0.0987493	-8.40505	4.28e-17	2.39e-15	CHPT1		ENSG00000119632	60.5938	1.15645	0.397104	2.91221	0.0035888	0.0275659	IFI27L2		ENSG00000163399	14257.1	-1.17884	0.0829048	-14.2192	6.96e-46	1.63e-43	ATP1A1			ENSG00000068024		ENSG00000177707										ENSG00000021645
ENSG00000124406	116.346	1.38194	0.184409	7.49386	6.69e-14	2.98e-12	ATP8A1		ENSG00000269516	59.6535	-0.833785	0.275923	-3.0218	0.00251279	0.0156444	CYP4F23P		ENSG00000172197	59.0558	1.15628	0.245799	4.70418	2.55e-06	5.13e-05	MBOAT1		ENSG00000179241	787.142	-1.18158	0.108333	-10.9069	1.07e-27	1.25e-25	LDLRAD3			ENSG00000133247		ENSG00000169758										ENSG00000269906
ENSG00000261884	25.8446	1.3817	0.382032	3.6167	0.000298383	0.00258325	AC040162.1		ENSG00000188994	513.417	-0.834397	0.229271	-3.63935	0.000273324	0.00240092	ZNF292		ENSG00000160179	181.227	1.15541	0.244378	4.72796	2.27e-06	4.63e-05	ABCG1		ENSG00000188959	502.896	-1.18268	0.127037	-9.30973	1.28e-20	1.1e-18	C9orf152			ENSG00000196689		ENSG00000235374										ENSG00000164292
ENSG00000134240	4672.08	1.37983	0.119378	11.5586	6.68e-31	7.61e-29	HMGCS2		ENSG00000188177	387.376	-0.834468	0.215036	-3.8806	0.000104197	0.00104657	ZC3H6		ENSG00000143013	970.481	1.15507	0.104879	11.0134	3.29e-28	3.95e-26	LMO4		ENSG00000115758	13791.4	-1.18334	0.106662	-11.0943	1.34e-28	1.63e-26	ODC1			ENSG00000129028		ENSG00000165730										ENSG00000197358
ENSG00000279443	30.2842	1.37545	0.401843	3.42286	0.000619663	0.00481941	AL513497.1		ENSG00000185250	41.2762	-0.835684	0.292206	-2.85991	0.0042376	0.0238032	PPIL6		ENSG00000064651	1906.57	1.15125	0.132738	8.67311	4.2e-18	3.04e-16	SLC12A2		ENSG00000269516	59.6535	-1.18445	0.279949	-4.23095	2.33e-05	0.000366598	CYP4F23P			ENSG00000164074		ENSG00000139173										ENSG00000117394
ENSG00000234996	46.4573	1.37385	0.305965	4.49022	7.11e-06	9.69e-05	AC098934.2		ENSG00000065833	3497.94	-0.83603	0.146622	-5.70194	1.18e-08	2.88e-07	ME1		ENSG00000152669	74.6407	1.14918	0.304088	3.7791	0.000157396	0.00199313	CCNO		ENSG00000260276	31.6052	-1.18472	0.333306	-3.55445	0.000378766	0.0043173	AC022167.2			ENSG00000143476		ENSG00000091436										ENSG00000185278
ENSG00000262049	68.5684	1.37308	0.329672	4.16499	3.11e-05	0.000361265	AC139530.1		ENSG00000243753	66.936	-0.837254	0.30302	-2.76303	0.00572671	0.0304661	HLA-L		ENSG00000139970	50.5539	1.14459	0.310328	3.68831	0.00022575	0.00274451	RTN1		ENSG00000204531	119.077	-1.19697	0.234709	-5.09982	3.4e-07	8.19e-06	POU5F1			ENSG00000260260		ENSG00000120149										ENSG00000131711
ENSG00000229422	32.649	1.37281	0.407349	3.37012	0.000751367	0.00566369	AL512625.2		ENSG00000128016	236.978	-0.83732	0.26056	-3.21354	0.00131108	0.00908132	ZFP36		ENSG00000180953	30.0089	1.14415	0.396269	2.88729	0.00388572	0.0294571	ST20		ENSG00000229212	112.599	-1.19708	0.239307	-5.00227	5.67e-07	1.31e-05	AC044860.1			ENSG00000115163		ENSG00000106571										ENSG00000110841
ENSG00000265763	23.7202	1.37102	0.435789	3.14606	0.00165485	0.0110418	ZNF488		ENSG00000243701	113.778	-0.839866	0.275899	-3.04411	0.0023337	0.0147003	DUBR		ENSG00000221890	213.632	1.14082	0.176279	6.47165	9.69e-11	3.94e-09	NPTXR		ENSG00000120129	1063.32	-1.19801	0.445366	-2.68994	0.00714658	0.0475249	DUSP1			ENSG00000203772		ENSG00000241549										ENSG00000271270
ENSG00000273162	21.3857	1.36956	0.434196	3.15424	0.00160918	0.0108113	AL133215.2		ENSG00000198087	4164.68	-0.840037	0.153443	-5.47459	4.39e-08	9.61e-07	CD2AP		ENSG00000226200	40.0208	1.14022	0.35912	3.17504	0.00149814	0.013789	SGMS1-AS1		ENSG00000154124	1161.65	-1.19806	0.106959	-11.2012	4.02e-29	5.11e-27	OTULIN			ENSG00000157110		ENSG00000156140										ENSG00000261253
ENSG00000140025	284.062	1.3691	0.146088	9.3717	7.14e-21	5.02e-19	EFCAB11		ENSG00000138814	5988.33	-0.841694	0.0983794	-8.5556	1.17e-17	6.74e-16	PPP3CA		ENSG00000114251	83.2819	1.14004	0.25146	4.53368	5.8e-06	0.000107271	WNT5A		ENSG00000243708	25.0142	-1.19922	0.399473	-3.002	0.00268215	0.0217798	PLA2G4B			ENSG00000177084		ENSG00000100478										ENSG00000139865
ENSG00000133773	1550.95	1.36736	0.138832	9.84905	6.92e-23	5.42e-21	CCDC59		ENSG00000105856	1134.07	-0.842183	0.156373	-5.38574	7.21e-08	1.51e-06	HBP1		ENSG00000104447	170.816	1.1386	0.214704	5.30311	1.14e-07	2.97e-06	TRPS1		ENSG00000184672	86.9552	-1.20489	0.223482	-5.39143	6.99e-08	1.89e-06	RALYL			ENSG00000089280		ENSG00000136944										ENSG00000114023
ENSG00000145934	137.655	1.36446	0.182278	7.48564	7.12e-14	3.15e-12	TENM2		ENSG00000136158	40.3381	-0.842224	0.304163	-2.76899	0.00562311	0.0300116	SPRY2		ENSG00000168785	38.6592	1.13672	0.351232	3.23638	0.00121057	0.0115067	TSPAN5		ENSG00000166147	49.9245	-1.20514	0.380763	-3.16508	0.00155039	0.0141813	FBN1			ENSG00000156689		ENSG00000182179										ENSG00000153132
ENSG00000153721	302.522	1.35667	0.131916	10.2844	8.29e-25	7.33e-23	CNKSR3		ENSG00000198189	233.402	-0.842314	0.167006	-5.04361	4.57e-07	8.13e-06	HSD17B11		ENSG00000075213	52.0091	1.13441	0.317352	3.57463	0.000350729	0.00403854	SEMA3A		ENSG00000235027	24.9432	-1.20772	0.438116	-2.75663	0.00584004	0.0407888	AC068580.3			ENSG00000135454		ENSG00000092421										ENSG00000114796
ENSG00000187634	375.98	1.35578	0.240929	5.62731	1.83e-08	4.32e-07	SAMD11		ENSG00000168118	1352.52	-0.842627	0.0898876	-9.37423	6.97e-21	4.91e-19	RAB4A		ENSG00000170522	1469.95	1.13344	0.131903	8.59302	8.47e-18	5.97e-16	ELOVL6		ENSG00000162409	506.434	-1.21052	0.221051	-5.47619	4.35e-08	1.22e-06	PRKAA2			ENSG00000111206		ENSG00000115290										ENSG00000259881
ENSG00000187193	110.634	1.35554	0.198525	6.82805	8.61e-12	3.08e-10	MT1X		ENSG00000178385	139.71	-0.84292	0.196532	-4.28897	1.79e-05	0.000219984	PLEKHM3		ENSG00000035664	128.039	1.13341	0.180344	6.28471	3.28e-10	1.23e-08	DAPK2		ENSG00000143753	9267.25	-1.21596	0.200151	-6.07521	1.24e-09	4.28e-08	DEGS1			ENSG00000099385		ENSG00000057019										ENSG00000168306
ENSG00000277559	38.7421	1.3533	0.339123	3.99059	6.59e-05	0.000698095	AC018553.1		ENSG00000229212	112.599	-0.84306	0.239685	-3.51736	0.000435858	0.00359293	AC044860.1		ENSG00000139173	68.2501	1.13129	0.256182	4.41595	1.01e-05	0.00017624	TMEM117		ENSG00000163072	147.204	-1.2167	0.178376	-6.82098	9.04e-12	4.04e-10	NOSTRIN			ENSG00000121281		ENSG00000075213										ENSG00000109610
ENSG00000115468	51.4879	1.35197	0.294567	4.58968	4.44e-06	6.36e-05	EFHD1		ENSG00000149485	10951.1	-0.843487	0.0819865	-10.2881	7.97e-25	7.08e-23	FADS1		ENSG00000203724	129.48	1.13036	0.202161	5.59137	2.25e-08	6.63e-07	C1orf53		ENSG00000167747	3950.99	-1.21675	0.130092	-9.35299	8.52e-21	7.33e-19	C19orf48			ENSG00000016391		ENSG00000119969										ENSG00000125510
ENSG00000256304	16.8828	1.34794	0.432807	3.11442	0.00184308	0.0120941	#N/A		ENSG00000239305	546.692	-0.845219	0.119967	-7.04543	1.85e-12	7.11e-11	RNF103		ENSG00000122035	121.397	1.12687	0.176672	6.37828	1.79e-10	6.99e-09	RASL11A		ENSG00000169122	447.766	-1.22022	0.143922	-8.47835	2.28e-17	1.54e-15	FAM110B			ENSG00000100726		ENSG00000123407										ENSG00000090530
ENSG00000146094	121.622	1.34457	0.377262	3.56403	0.0003652	0.00307572	DOK3		ENSG00000163191	1058.15	-0.846086	0.105274	-8.03703	9.2e-16	4.68e-14	S100A11		ENSG00000229214	41.887	1.12582	0.310434	3.6266	0.000287179	0.0033861	LINC00242		ENSG00000068078	101.964	-1.22134	0.231256	-5.28132	1.28e-07	3.3e-06	FGFR3			ENSG00000159259		ENSG00000149289										ENSG00000221947
ENSG00000102760	19.1546	1.33727	0.501646	2.66577	0.00768115	0.0386829	RGCC		ENSG00000196968	1474.62	-0.846362	0.149848	-5.64815	1.62e-08	3.86e-07	FUT11		ENSG00000062038	776.412	1.12517	0.100796	11.1629	6.2e-29	7.71e-27	CDH3		ENSG00000225057	17.4499	-1.22149	0.448365	-2.72433	0.00644326	0.0438206	AC012485.1			ENSG00000113368		ENSG00000174514										ENSG00000171843
ENSG00000172469	1181.34	1.33671	0.1874	7.1329	9.83e-13	3.91e-11	MANEA		ENSG00000066629	497.268	-0.846861	0.120269	-7.04139	1.9e-12	7.31e-11	EML1		ENSG00000185010	222.794	1.12512	0.173584	6.48171	9.07e-11	3.73e-09	F8		ENSG00000263847	26.4037	-1.22234	0.36098	-3.38618	0.000708729	0.00733159	AP005899.1			ENSG00000270964		ENSG00000231856										ENSG00000186665
ENSG00000132170	15.7987	1.32473	0.445488	2.97367	0.00294262	0.017687	PPARG		ENSG00000011478	262.557	-0.847631	0.195698	-4.33133	1.48e-05	0.000185777	QPCTL		ENSG00000180806	190.793	1.12431	0.177676	6.32786	2.49e-10	9.53e-09	HOXC9		ENSG00000065485	1326.29	-1.22254	0.1103	-11.0838	1.5e-28	1.82e-26	PDIA5			ENSG00000140044		ENSG00000198964										ENSG00000116678
ENSG00000213949	44.1543	1.32365	0.31228	4.23868	2.25e-05	0.000269062	ITGA1		ENSG00000168615	4839.04	-0.848992	0.103742	-8.18373	2.75e-16	1.44e-14	ADAM9		ENSG00000026559	92.1626	1.12421	0.241464	4.65581	3.23e-06	6.36e-05	KCNG1		ENSG00000099864	20.1277	-1.225	0.417948	-2.93098	0.00337897	0.026238	PALM			ENSG00000100647		ENSG00000181826										ENSG00000042317
ENSG00000223773	15.3264	1.32007	0.495164	2.66593	0.00767756	0.0386747	CD99P1		ENSG00000077150	1196.49	-0.849528	0.131745	-6.44828	1.13e-10	3.58e-09	NFKB2		ENSG00000170324	115.949	1.12163	0.192383	5.83021	5.54e-09	1.77e-07	FRMPD2		ENSG00000204128	430.801	-1.22575	0.153375	-7.99186	1.33e-15	8.01e-14	C2orf72			ENSG00000119242		ENSG00000258701										ENSG00000100504
ENSG00000228109	53.864	1.31686	0.382004	3.44724	0.000566349	0.00448216	MELTF-AS1		ENSG00000107864	189.511	-0.849839	0.215248	-3.94819	7.87e-05	0.00081785	CPEB3		ENSG00000250486	68.3061	1.12025	0.25435	4.40437	1.06e-05	0.000184073	FAM218A		ENSG00000215481	24.2388	-1.23753	0.397445	-3.11372	0.00184744	0.0161584	BCRP3			ENSG00000176890		ENSG00000163293										ENSG00000228013
ENSG00000152669	74.6407	1.31674	0.314103	4.19208	2.76e-05	0.000324308	CCNO		ENSG00000170871	1628.59	-0.853695	0.121684	-7.01565	2.29e-12	8.72e-11	KIAA0232		ENSG00000160180	206.056	1.11755	0.22743	4.9138	8.93e-07	1.97e-05	TFF3		ENSG00000106133	24.3256	-1.24157	0.411689	-3.01579	0.00256312	0.0210091	NSUN5P2			ENSG00000183763		ENSG00000102302										ENSG00000272068
ENSG00000168785	38.6592	1.31229	0.35462	3.70056	0.000215122	0.00195823	TSPAN5		ENSG00000134324	3498.58	-0.854351	0.0809712	-10.5513	5.01e-26	4.66e-24	LPIN1		ENSG00000172379	34.8653	1.11731	0.328921	3.3969	0.000681542	0.00712849	ARNT2		ENSG00000278709	154.63	-1.24307	0.193837	-6.41295	1.43e-10	5.64e-09	NKILA			ENSG00000091651		ENSG00000185630										ENSG00000111674
ENSG00000136630	37.4627	1.31216	0.320285	4.09684	4.19e-05	0.000470779	HLX		ENSG00000278540	9564.91	-0.855574	0.109892	-7.7856	6.94e-15	3.31e-13	ACACA		ENSG00000072422	153.391	1.11548	0.188585	5.91502	3.32e-09	1.07e-07	RHOBTB1		ENSG00000102554	303.878	-1.24352	0.17319	-7.18012	6.97e-13	3.42e-11	KLF5			ENSG00000165804		ENSG00000149212										ENSG00000164211
ENSG00000064651	1906.57	1.30903	0.1322	9.90193	4.08e-23	3.32e-21	SLC12A2		ENSG00000280123	85.9644	-0.856408	0.278741	-3.07241	0.00212336	0.0135913	#N/A		ENSG00000271013	38.7389	1.11451	0.371356	3.00118	0.00268935	0.0218198	LRRC37A9P		ENSG00000172785	1419.13	-1.24528	0.0905814	-13.7476	5.26e-43	1.12e-40	CBWD1			ENSG00000167106		ENSG00000248445										ENSG00000135409
ENSG00000130635	128.262	1.30862	0.242587	5.39443	6.87e-08	1.45e-06	COL5A1		ENSG00000123427	239.144	-0.858109	0.187024	-4.58822	4.47e-06	6.39e-05	EEF1AKMT3		ENSG00000070087	587.464	1.11161	0.122509	9.07373	1.15e-19	9.26e-18	PFN2		ENSG00000099860	203.259	-1.24585	0.282045	-4.41721	1e-05	0.000175429	GADD45B			ENSG00000094804		ENSG00000198417										ENSG00000274528
ENSG00000168913	48.2792	1.30625	0.361533	3.61309	0.000302566	0.00261603	ENHO		ENSG00000013441	790.944	-0.85959	0.182188	-4.71815	2.38e-06	3.63e-05	CLK1		ENSG00000184635	39.1529	1.11069	0.302726	3.66895	0.000243551	0.0029275	ZNF93		ENSG00000260244	548.194	-1.2467	0.146557	-8.50659	1.79e-17	1.22e-15	AC104083.1			ENSG00000121060		ENSG00000138311										ENSG00000274835
ENSG00000142910	30.5191	1.30572	0.3382	3.86078	0.000113024	0.00112214	TINAGL1		ENSG00000135373	9721.59	-0.860502	0.101763	-8.45596	2.77e-17	1.56e-15	EHF		ENSG00000140025	284.062	1.10618	0.145169	7.61995	2.54e-14	1.39e-12	EFCAB11		ENSG00000153179	13818.2	-1.24859	0.145128	-8.60338	7.74e-18	5.48e-16	RASSF3			ENSG00000185924		ENSG00000031003										ENSG00000126561
ENSG00000143416	6109.28	1.30217	0.132613	9.81929	9.3e-23	7.26e-21	SELENBP1		ENSG00000283064	28.9319	-0.861361	0.333973	-2.57914	0.00990473	0.0474799	AL353759.1		ENSG00000251634	28.6257	1.10476	0.373331	2.95919	0.00308448	0.0242857	NAIPP4		ENSG00000138771	3684.58	-1.25322	0.106585	-11.7579	6.43e-32	9.41e-30	SHROOM3			ENSG00000168061		ENSG00000257167										ENSG00000261141
ENSG00000125813	415.875	1.30159	0.162565	8.00661	1.18e-15	5.9e-14	PAX1		ENSG00000112367	387.684	-0.861739	0.150718	-5.71756	1.08e-08	2.64e-07	FIG4		ENSG00000070961	2954.1	1.10378	0.125344	8.80601	1.3e-18	9.75e-17	ATP2B1		ENSG00000205189	1304.4	-1.254	0.162952	-7.69551	1.41e-14	7.81e-13	ZBTB10			ENSG00000128191		ENSG00000183779										ENSG00000132872
ENSG00000114805	390.927	1.29961	0.123466	10.5261	6.55e-26	6.06e-24	PLCH1		ENSG00000084676	2965.19	-0.862085	0.124445	-6.92744	4.29e-12	1.58e-10	NCOA1		ENSG00000130518	102.886	1.10365	0.224529	4.9154	8.86e-07	1.96e-05	IQCN		ENSG00000131037	24.0298	-1.25631	0.374113	-3.35811	0.000784775	0.00797757	EPS8L1			ENSG00000144959		ENSG00000104290										ENSG00000123178
ENSG00000213694	55.6765	1.29816	0.283858	4.57328	4.8e-06	6.82e-05	S1PR3		ENSG00000166025	81.4439	-0.862421	0.242103	-3.5622	0.000367758	0.00309201	AMOTL1		ENSG00000165300	68.8812	1.10148	0.269266	4.09068	4.3e-05	0.000644225	SLITRK5		ENSG00000101049	38.4008	-1.25924	0.41903	-3.00512	0.00265473	0.0215846	SGK2			ENSG00000165684		ENSG00000155792										ENSG00000185664
ENSG00000172197	59.0558	1.29663	0.258882	5.00859	5.48e-07	9.57e-06	MBOAT1		ENSG00000243646	189.619	-0.863694	0.179613	-4.80863	1.52e-06	2.42e-05	IL10RB		ENSG00000160111	65.421	1.10072	0.278123	3.95767	7.57e-05	0.00106147	CPAMD8		ENSG00000116133	23295.1	-1.25985	0.0870382	-14.4747	1.75e-47	4.36e-45	DHCR24			ENSG00000179750		ENSG00000072832										ENSG00000106688
ENSG00000146856	44.1401	1.29573	0.277642	4.66689	3.06e-06	4.55e-05	AGBL3		ENSG00000068971	1024.84	-0.86521	0.211416	-4.09246	4.27e-05	0.000478961	PPP2R5B		ENSG00000166444	99.6079	1.10029	0.208054	5.28849	1.23e-07	3.2e-06	DENND2B		ENSG00000133065	3143.64	-1.26259	0.077676	-16.2546	2.07e-59	7.1e-57	SLC41A1			ENSG00000101347		ENSG00000151693										ENSG00000272870
ENSG00000139926	65.8992	1.28793	0.299229	4.30415	1.68e-05	0.000207233	FRMD6		ENSG00000005187	443.339	-0.868433	0.162452	-5.34579	9e-08	1.84e-06	ACSM3		ENSG00000131773	31.4428	1.09831	0.38421	2.85862	0.00425486	0.0316793	KHDRBS3		ENSG00000229715	28.398	-1.2636	0.385511	-3.27773	0.00104647	0.0101226	EEF1DP3			ENSG00000238105		ENSG00000125266										ENSG00000158023
ENSG00000035664	128.039	1.28747	0.18653	6.90222	5.12e-12	1.87e-10	DAPK2		ENSG00000270168	378.605	-0.868475	0.210342	-4.12887	3.65e-05	0.000416138	#N/A		ENSG00000113494	107.301	1.09564	0.236852	4.62584	3.73e-06	7.27e-05	PRLR		ENSG00000131069	5666.5	-1.26631	0.108316	-11.6909	1.42e-31	2e-29	ACSS2			ENSG00000102805		ENSG00000137393										ENSG00000162772
ENSG00000221890	213.632	1.28722	0.184719	6.96852	3.2e-12	1.2e-10	NPTXR		ENSG00000230724	36.6913	-0.868748	0.334209	-2.59941	0.00933829	0.0453571	LINC01001		ENSG00000136783	748.581	1.09446	0.128466	8.51949	1.6e-17	1.1e-15	NIPSNAP3A		ENSG00000186352	354.02	-1.26774	0.276936	-4.57773	4.7e-06	8.94e-05	ANKRD37			ENSG00000105771		ENSG00000005884										ENSG00000102174
ENSG00000273188	27.4585	1.28686	0.405658	3.17228	0.00151247	0.0102681	AL022328.3		ENSG00000100968	160.479	-0.869353	0.194462	-4.47056	7.8e-06	0.000105099	NFATC4		ENSG00000198417	81.3682	1.08833	0.227922	4.77499	1.8e-06	3.75e-05	MT1F		ENSG00000160191	505.848	-1.27316	0.149594	-8.51079	1.73e-17	1.18e-15	PDE9A			ENSG00000067601		ENSG00000159403										ENSG00000008311
ENSG00000148344	30.8573	1.28607	0.375249	3.42723	0.000609769	0.00475553	PTGES		ENSG00000081377	246.958	-0.869755	0.145578	-5.97451	2.31e-09	6.26e-08	CDC14B		ENSG00000149212	3418.55	1.08688	0.180046	6.03669	1.57e-09	5.37e-08	SESN3		ENSG00000137434	23.8558	-1.27514	0.41746	-3.05451	0.00225426	0.0189639	C6orf52			ENSG00000170629		ENSG00000136783										ENSG00000237330
ENSG00000182327	58.7964	1.28499	0.275731	4.66032	3.16e-06	4.68e-05	GLTPD2		ENSG00000088826	88.2758	-0.869985	0.288599	-3.01451	0.00257393	0.0159498	SMOX		ENSG00000110811	28.8999	1.08666	0.39184	2.77322	0.00555048	0.0392381	P3H3		ENSG00000167800	24.8833	-1.2816	0.4044	-3.16914	0.00152893	0.0140185	TBX10			ENSG00000144354		ENSG00000110328										ENSG00000237595
ENSG00000128536	108.665	1.28342	0.178826	7.17691	7.13e-13	2.9e-11	CDHR3		ENSG00000116017	337.92	-0.870625	0.210314	-4.13964	3.48e-05	0.000399844	ARID3A		ENSG00000085719	5471.59	1.08539	0.146351	7.41632	1.2e-13	6.34e-12	CPNE3		ENSG00000276710	476.67	-1.28288	0.172034	-7.45712	8.84e-14	4.71e-12	CSPG4P10			ENSG00000279069		ENSG00000267169										ENSG00000266711
ENSG00000227218	24.4181	1.27913	0.397299	3.21957	0.00128381	0.00892656	AL157935.2		ENSG00000153214	1083.19	-0.873973	0.134812	-6.48291	9e-11	2.89e-09	TMEM87B		ENSG00000177707	454.676	1.08495	0.22262	4.87356	1.1e-06	2.37e-05	NECTIN3		ENSG00000116871	4252.74	-1.28457	0.206347	-6.22529	4.81e-10	1.73e-08	MAP7D1			ENSG00000135451		ENSG00000107159										ENSG00000224596
ENSG00000268592	43.4869	1.2742	0.446428	2.8542	0.00431448	0.0241321	AL355312.3		ENSG00000254285	34.0794	-0.874522	0.302107	-2.89474	0.00379473	0.0217656	KRT8P3		ENSG00000124813	34.436	1.08355	0.367883	2.94537	0.00322573	0.0252114	RUNX2		ENSG00000225151	545.766	-1.29094	0.153933	-8.38636	5.01e-17	3.27e-15	GOLGA2P7			ENSG00000100836		ENSG00000152104										ENSG00000138061
ENSG00000103044	18.8304	1.27382	0.419107	3.03938	0.00237065	0.0149046	HAS3		ENSG00000129128	1762.67	-0.875606	0.161971	-5.40595	6.45e-08	1.37e-06	SPCS3		ENSG00000198416	37.1043	1.08186	0.344049	3.14449	0.00166377	0.0149404	ZNF658B		ENSG00000108551	45.0011	-1.29408	0.347035	-3.72897	0.000192261	0.0023827	RASD1			ENSG00000080947		ENSG00000095637										ENSG00000269086
ENSG00000120093	34.9928	1.26882	0.349236	3.63314	0.000279994	0.00244757	HOXB3		ENSG00000176171	20172.8	-0.876983	0.146097	-6.00273	1.94e-09	5.3e-08	BNIP3		ENSG00000184304	3321.78	1.08045	0.0688054	15.7031	1.44e-55	4.61e-53	PRKD1		ENSG00000204528	26.1424	-1.29826	0.379037	-3.42515	0.000614463	0.00651575	PSORS1C3			ENSG00000174804		ENSG00000172379										ENSG00000026025
ENSG00000196132	97.5238	1.26824	0.238751	5.312	1.08e-07	2.19e-06	MYT1		ENSG00000145868	739.813	-0.877014	0.107121	-8.18715	2.67e-16	1.41e-14	FBXO38		ENSG00000198862	675.094	1.07772	0.179107	6.0172	1.77e-09	5.98e-08	LTN1		ENSG00000140986	47.8481	-1.29882	0.311178	-4.17388	2.99e-05	0.000462628	RPL3L			ENSG00000168487		ENSG00000137601										ENSG00000099875
ENSG00000205208	822.605	1.26813	0.194246	6.52846	6.64e-11	2.18e-09	C4orf46		ENSG00000051620	2272.59	-0.878626	0.0728881	-12.0544	1.84e-33	2.41e-31	HEBP2		ENSG00000124145	1487.6	1.07591	0.118495	9.07978	1.09e-19	8.8e-18	SDC4		ENSG00000096080	820.324	-1.30014	0.114837	-11.3217	1.03e-29	1.34e-27	MRPS18A			ENSG00000085840		ENSG00000172687										ENSG00000125122
ENSG00000198353	93.7893	1.2646	0.215458	5.86933	4.38e-09	1.13e-07	HOXC4		ENSG00000189227	242.022	-0.879873	0.152588	-5.76633	8.1e-09	2.01e-07	C15orf61		ENSG00000010810	80.4536	1.07495	0.230437	4.6648	3.09e-06	6.12e-05	FYN		ENSG00000123836	1229.58	-1.30581	0.0968871	-13.4776	2.12e-41	4.27e-39	PFKFB2			ENSG00000204792		ENSG00000164684										ENSG00000196867
ENSG00000101665	94.046	1.26328	0.270802	4.66497	3.09e-06	4.58e-05	SMAD7		ENSG00000181035	464.765	-0.880758	0.151679	-5.80674	6.37e-09	1.61e-07	SLC25A42		ENSG00000101096	60.0493	1.06912	0.248881	4.29571	1.74e-05	0.000284366	NFATC2		ENSG00000140526	36095.8	-1.30698	0.13094	-9.98148	1.84e-23	1.8e-21	ABHD2			ENSG00000183579		ENSG00000104081										ENSG00000100593
ENSG00000204262	17.9973	1.26135	0.488633	2.5814	0.00984016	0.0472493	COL5A2		ENSG00000197965	3202.01	-0.884179	0.0908532	-9.73196	2.2e-22	1.7e-20	MPZL1		ENSG00000070214	2612.01	1.06688	0.123619	8.63041	6.11e-18	4.37e-16	SLC44A1		ENSG00000135643	20.3661	-1.30778	0.484878	-2.69713	0.00699403	0.0467211	KCNMB4			ENSG00000085552		ENSG00000170522										ENSG00000069956
ENSG00000184304	3321.78	1.26095	0.069045	18.2627	1.64e-74	7.06e-72	PRKD1		ENSG00000116406	1655.81	-0.885615	0.127378	-6.95263	3.59e-12	1.33e-10	EDEM3		ENSG00000272419	49.0663	1.06579	0.27106	3.93192	8.43e-05	0.00116567	LINC01145		ENSG00000171345	801.174	-1.3095	0.160303	-8.16892	3.11e-16	1.93e-14	KRT19			ENSG00000158062		ENSG00000197587										ENSG00000154511
ENSG00000182557	28.7676	1.25565	0.374833	3.34989	0.000808443	0.00604335	SPNS3		ENSG00000110628	1348.3	-0.886512	0.169814	-5.2205	1.78e-07	3.46e-06	SLC22A18		ENSG00000102870	220.092	1.06385	0.228584	4.65408	3.25e-06	6.41e-05	ZNF629		ENSG00000278985	20.976	-1.31126	0.480726	-2.72766	0.0063785	0.0435036	AC092718.7			ENSG00000243479		ENSG00000185010										ENSG00000109107
ENSG00000106714	79.2784	1.25398	0.220672	5.68255	1.33e-08	3.21e-07	CNTNAP3		ENSG00000242247	1854.95	-0.889972	0.154407	-5.76382	8.22e-09	2.03e-07	ARFGAP3		ENSG00000105251	22.7259	1.06086	0.34555	3.07005	0.0021402	0.0182283	SHD		ENSG00000215187	41.644	-1.31496	0.289774	-4.53789	5.68e-06	0.000105457	FAM166B			ENSG00000225663		ENSG00000161791										ENSG00000054356
ENSG00000175336	45.3674	1.25275	0.292702	4.27994	1.87e-05	0.00022826	APOF		ENSG00000196233	791.003	-0.890464	0.162759	-5.47107	4.47e-08	9.77e-07	LCOR		ENSG00000164684	185.478	1.05993	0.216988	4.88473	1.04e-06	2.26e-05	ZNF704		ENSG00000198576	105.623	-1.31589	0.258138	-5.09761	3.44e-07	8.26e-06	ARC			ENSG00000239306		ENSG00000072840										ENSG00000150961
ENSG00000014257	132.564	1.25199	0.187622	6.67291	2.51e-11	8.6e-10	ACP3		ENSG00000164463	385.423	-0.890722	0.272437	-3.26946	0.00107754	0.0077033	CREBRF		ENSG00000140853	47.8504	1.05954	0.281888	3.75872	0.000170782	0.00214283	NLRC5		ENSG00000123643	1005.44	-1.32112	0.112489	-11.7444	7.54e-32	1.1e-29	SLC36A1			ENSG00000162783		ENSG00000164938										ENSG00000172426
ENSG00000043355	1007.88	1.25028	0.139986	8.93146	4.2e-19	2.63e-17	ZIC2		ENSG00000126458	288.127	-0.891387	0.21083	-4.228	2.36e-05	0.000280795	RRAS		ENSG00000205208	822.605	1.05543	0.194255	5.43323	5.53e-08	1.53e-06	C4orf46		ENSG00000113645	3799.69	-1.3216	0.10598	-12.4702	1.08e-35	1.86e-33	WWC1			ENSG00000188486		ENSG00000159335										ENSG00000226900
ENSG00000131773	31.4428	1.24757	0.384231	3.24693	0.00116656	0.0082475	KHDRBS3		ENSG00000255769	629.938	-0.892638	0.222454	-4.01268	6e-05	0.000643093	GOLGA2P10		ENSG00000239467	136.365	1.05381	0.190193	5.54077	3.01e-08	8.66e-07	AC007405.4		ENSG00000151365	38.0748	-1.32765	0.341214	-3.89095	9.99e-05	0.00135577	THRSP			ENSG00000105486		ENSG00000164002										ENSG00000276952
ENSG00000117643	77.7326	1.24721	0.252014	4.94898	7.46e-07	1.26e-05	MAN1C1		ENSG00000175115	1711.07	-0.893531	0.099578	-8.97318	2.88e-19	1.82e-17	PACS1		ENSG00000256340	27.7782	1.04541	0.369033	2.83285	0.0046135	0.0337854	ABCC6P1		ENSG00000274307	17.386	-1.32937	0.453344	-2.93236	0.00336393	0.0261318	#N/A			ENSG00000056736		ENSG00000167315										ENSG00000197565
ENSG00000250506	22.9313	1.24607	0.465521	2.67672	0.00743466	0.0376867	CDK3		ENSG00000123179	1514.57	-0.893717	0.0822237	-10.8693	1.61e-27	1.62e-25	EBPL		ENSG00000104290	630.098	1.04354	0.173031	6.03094	1.63e-09	5.54e-08	FZD3		ENSG00000226380	31.7612	-1.33169	0.383857	-3.46925	0.000521916	0.00570152	AC016831.1			ENSG00000131153		ENSG00000186907										ENSG00000264569
ENSG00000229848	61.0068	1.24535	0.335815	3.70844	0.000208536	0.00190441	AC139149.1		ENSG00000184489	118.849	-0.896128	0.292791	-3.06063	0.00220868	0.0140512	PTP4A3		ENSG00000171368	262.702	1.04279	0.147981	7.04677	1.83e-12	8.8e-11	TPPP		ENSG00000164116	1998.23	-1.33252	0.0918326	-14.5103	1.04e-47	2.66e-45	GUCY1A1			ENSG00000174886		ENSG00000139970										ENSG00000178607
ENSG00000173706	37.1337	1.24372	0.355671	3.49682	0.000470848	0.00384141	HEG1		ENSG00000099330	659.853	-0.896166	0.18145	-4.93891	7.86e-07	1.33e-05	OCEL1		ENSG00000228451	109.696	1.03673	0.214983	4.8224	1.42e-06	3.01e-05	SDAD1P1		ENSG00000133519	127.674	-1.33377	0.210581	-6.33375	2.39e-10	9.23e-09	ZDHHC8P1			ENSG00000184178		ENSG00000276672										ENSG00000226054
ENSG00000265806	24.8878	1.24348	0.46304	2.68546	0.00724298	0.0368603	MIR4292		ENSG00000085832	1972.96	-0.896177	0.148445	-6.03709	1.57e-09	4.34e-08	EPS15		ENSG00000185046	77.7061	1.03556	0.243117	4.25952	2.05e-05	0.000327307	ANKS1B		ENSG00000231721	131.283	-1.33445	0.189819	-7.03013	2.06e-12	9.87e-11	LINC-PINT			ENSG00000139515		ENSG00000185046										ENSG00000152952
ENSG00000062038	776.412	1.24165	0.102957	12.0598	1.72e-33	2.28e-31	CDH3		ENSG00000167964	770.55	-0.896191	0.209211	-4.28366	1.84e-05	0.00022489	RAB26		ENSG00000213071	36.0339	1.03437	0.387531	2.66913	0.00760475	0.0498456	LPAL2		ENSG00000105675	36.0206	-1.33891	0.350212	-3.82315	0.000131759	0.00171144	ATP4A			ENSG00000148700		ENSG00000245694										ENSG00000229124
ENSG00000153237	19.514	1.24018	0.44107	2.81174	0.00492736	0.0269575	CCDC148		ENSG00000114268	2519.69	-0.897018	0.186102	-4.82003	1.44e-06	2.3e-05	PFKFB4		ENSG00000164188	42.8789	1.03382	0.361206	2.86214	0.00420786	0.0313659	RANBP3L		ENSG00000154065	423.877	-1.34861	0.141405	-9.53722	1.47e-21	1.28e-19	ANKRD29			ENSG00000175602		ENSG00000256235										ENSG00000159761
ENSG00000176842	135.294	1.24	0.222198	5.58061	2.4e-08	5.5e-07	IRX5		ENSG00000033867	1218.68	-0.897895	0.156614	-5.73317	9.86e-09	2.42e-07	SLC4A7		ENSG00000138376	2108.6	1.03201	0.148778	6.93658	4.02e-12	1.85e-10	BARD1		ENSG00000156011	301.342	-1.35498	0.163841	-8.27008	1.34e-16	8.53e-15	PSD3			ENSG00000165244		ENSG00000275395										ENSG00000006459
ENSG00000165816	158.47	1.23541	0.204815	6.03186	1.62e-09	4.47e-08	VWA2		ENSG00000159753	67.1923	-0.89864	0.300555	-2.98994	0.00279032	0.0169567	CARMIL2		ENSG00000089177	384.292	1.02847	0.151285	6.79823	1.06e-11	4.72e-10	KIF16B		ENSG00000136205	42.2764	-1.35817	0.308144	-4.4076	1.05e-05	0.000181675	TNS3			ENSG00000180385		ENSG00000112218										ENSG00000185615
ENSG00000227199	53.9974	1.23518	0.29066	4.24957	2.14e-05	0.000257862	ST7-AS1		ENSG00000119899	538.913	-0.905809	0.153967	-5.88313	4.03e-09	1.05e-07	SLC17A5		ENSG00000167306	535.311	1.02842	0.115732	8.88624	6.32e-19	4.85e-17	MYO5B		ENSG00000112561	442.176	-1.36062	0.179215	-7.59214	3.15e-14	1.71e-12	TFEB			ENSG00000146955		ENSG00000165300										ENSG00000145088
ENSG00000154930	385.879	1.23496	0.130668	9.45109	3.35e-21	2.41e-19	ACSS1		ENSG00000182326	39.3424	-0.906874	0.328543	-2.76029	0.00577493	0.0306897	C1S		ENSG00000127329	37.7107	1.02807	0.352756	2.9144	0.00356377	0.0274066	PTPRB		ENSG00000111845	1074.75	-1.3634	0.155973	-8.74122	2.31e-18	1.7e-16	PAK1IP1			ENSG00000105722		ENSG00000164749										ENSG00000124493
ENSG00000125148	1184.83	1.23466	0.0930375	13.2705	3.43e-40	5.49e-38	MT2A		ENSG00000147862	1049.43	-0.908887	0.131691	-6.90166	5.14e-12	1.87e-10	NFIB		ENSG00000071073	132.22	1.02313	0.24868	4.11424	3.88e-05	0.000588748	MGAT4A		ENSG00000158104	38.6221	-1.36849	0.315994	-4.33073	1.49e-05	0.000246472	HPD			ENSG00000099783		ENSG00000132470										ENSG00000196593
ENSG00000119227	69.0165	1.23409	0.289489	4.26297	2.02e-05	0.000244651	PIGZ		ENSG00000204186	315.398	-0.909508	0.228457	-3.98109	6.86e-05	0.00072472	ZDBF2		ENSG00000211452	71.2271	1.02176	0.225498	4.53115	5.87e-06	0.000108312	DIO1		ENSG00000055118	66.5144	-1.36892	0.273369	-5.00758	5.51e-07	1.27e-05	KCNH2			ENSG00000280670		ENSG00000005379										ENSG00000171124
ENSG00000174307	163	1.2331	0.27345	4.50941	6.5e-06	8.95e-05	PHLDA3		ENSG00000123505	11116.1	-0.909746	0.153443	-5.92887	3.05e-09	8.16e-08	AMD1		ENSG00000280254	90.7237	1.01822	0.215122	4.73323	2.21e-06	4.52e-05	AC233723.2		ENSG00000100031	1113.61	-1.37051	0.165304	-8.29087	1.12e-16	7.26e-15	GGT1			ENSG00000071054		ENSG00000274922										ENSG00000267226
ENSG00000198237	48.8478	1.23226	0.319529	3.85647	0.000115035	0.00113982	AC131392.1		ENSG00000111711	876.568	-0.911515	0.161356	-5.64908	1.61e-08	3.85e-07	GOLT1B		ENSG00000173517	33.2436	1.01611	0.351674	2.88937	0.0038602	0.0292868	PEAK1		ENSG00000181744	1116.55	-1.37305	0.114166	-12.0268	2.57e-33	4.01e-31	DIPK2A			ENSG00000080839		ENSG00000060982										ENSG00000249216
ENSG00000188368	29.6991	1.23154	0.409588	3.00678	0.00264035	0.0162294	PRR19		ENSG00000258590	624.175	-0.912035	0.170042	-5.36358	8.16e-08	1.69e-06	NBEAP1		ENSG00000137267	93.4493	1.01246	0.250571	4.04061	5.33e-05	0.000776097	TUBB2A		ENSG00000139289	98.9626	-1.3753	0.282459	-4.86902	1.12e-06	2.42e-05	PHLDA1			ENSG00000168792		ENSG00000143669										ENSG00000100196
ENSG00000166813	53.8371	1.23117	0.313409	3.92831	8.55e-05	0.00087744	KIF7		ENSG00000224897	35.9353	-0.913689	0.312473	-2.92406	0.00345499	0.0201612	POT1-AS1		ENSG00000119227	69.0165	1.012	0.2757	3.67066	0.000241921	0.00291705	PIGZ		ENSG00000077092	72.7456	-1.37871	0.287722	-4.79182	1.65e-06	3.47e-05	RARB			ENSG00000151229		ENSG00000142871										ENSG00000226833
ENSG00000245750	256.553	1.2303	0.166221	7.40155	1.35e-13	5.76e-12	DRAIC		ENSG00000143995	167.975	-0.913768	0.194637	-4.69472	2.67e-06	4.04e-05	MEIS1		ENSG00000198964	709.04	1.00917	0.119856	8.41986	3.77e-17	2.49e-15	SGMS1		ENSG00000179094	930.134	-1.38444	0.221149	-6.26023	3.84e-10	1.43e-08	PER1			ENSG00000125319		ENSG00000134253										ENSG00000142279
ENSG00000133424	36.3694	1.22567	0.327709	3.74012	0.000183933	0.00170327	LARGE1		ENSG00000138642	201.51	-0.915537	0.169278	-5.40849	6.36e-08	1.35e-06	HERC6		ENSG00000146856	44.1401	1.00718	0.29252	3.44311	0.00057506	0.00616269	AGBL3		ENSG00000213759	883.202	-1.3908	0.231408	-6.01018	1.85e-09	6.22e-08	UGT2B11			ENSG00000013810		ENSG00000186063										ENSG00000076554
ENSG00000076356	27.7397	1.22521	0.405242	3.02342	0.00249938	0.0155707	PLXNA2		ENSG00000135587	329.815	-0.91804	0.155007	-5.92259	3.17e-09	8.44e-08	SMPD2		ENSG00000148143	483.739	1.00528	0.122286	8.22073	2.02e-16	1.28e-14	ZNF462		ENSG00000166387	823.549	-1.39482	0.108275	-12.8822	5.67e-38	1.05e-35	PPFIBP2			ENSG00000178685		ENSG00000170759										ENSG00000261652
ENSG00000119632	60.5938	1.22432	0.416833	2.9372	0.00331195	0.019522	IFI27L2		ENSG00000166454	2245.16	-0.918133	0.122284	-7.50823	5.99e-14	2.67e-12	ATMIN		ENSG00000187720	35.5462	1.00494	0.364552	2.75665	0.00583973	0.0407888	THSD4		ENSG00000144445	535.156	-1.3959	0.178863	-7.80427	5.98e-15	3.46e-13	KANSL1L			ENSG00000183684		ENSG00000128578										ENSG00000225449
ENSG00000234432	132.01	1.22426	0.278346	4.39834	1.09e-05	0.000141939	AC092171.3		ENSG00000103319	1645.03	-0.918196	0.0780045	-11.7711	5.5e-32	6.61e-30	EEF2K		ENSG00000215808	36.7966	1.00461	0.31766	3.16253	0.00156402	0.0142788	LINC01139		ENSG00000231445	25.3488	-1.40022	0.395695	-3.53863	0.000402208	0.00453751	TIMM8AP1			ENSG00000223764		ENSG00000151491										ENSG00000226179
ENSG00000260742	36.1657	1.22267	0.321573	3.80216	0.000143438	0.00137585	AC009962.1		ENSG00000144815	825.536	-0.918383	0.094528	-9.71546	2.59e-22	1.99e-20	NXPE3		ENSG00000186897	50.6662	1.00422	0.357198	2.81137	0.00493304	0.0356219	C1QL4		ENSG00000280753	19.2456	-1.40111	0.445656	-3.14392	0.00166704	0.0149594	#N/A			ENSG00000214796		ENSG00000154447										ENSG00000246375
ENSG00000253203	56.3987	1.22193	0.26241	4.65657	3.22e-06	4.75e-05	GUSBP3		ENSG00000164647	2947.53	-0.91853	0.138256	-6.64368	3.06e-11	1.04e-09	STEAP1		ENSG00000033170	439.026	1.00235	0.131624	7.61524	2.63e-14	1.44e-12	FUT8		ENSG00000171097	271.455	-1.40361	0.209541	-6.69849	2.11e-11	9.18e-10	KYAT1			ENSG00000147536		ENSG00000138758										ENSG00000258667
ENSG00000136052	314.948	1.22177	0.14643	8.34368	7.2e-17	3.95e-15	SLC41A2		ENSG00000178053	693.109	-0.920491	0.12116	-7.59734	3.02e-14	1.38e-12	MLF1		ENSG00000107731	154.098	0.999536	0.175287	5.70229	1.18e-08	3.61e-07	UNC5B		ENSG00000157911	1903.17	-1.40628	0.147014	-9.56562	1.12e-21	9.85e-20	PEX10			ENSG00000126215		ENSG00000005249										ENSG00000128340
ENSG00000161048	947.681	1.22148	0.171374	7.12755	1.02e-12	4.06e-11	NAPEPLD		ENSG00000162695	734.587	-0.921323	0.147899	-6.22942	4.68e-10	1.38e-08	SLC30A7		ENSG00000180769	33.2206	0.998355	0.366152	2.72661	0.00639878	0.0436169	WDFY3-AS2		ENSG00000141337	190.089	-1.4069	0.164826	-8.53567	1.39e-17	9.61e-16	ARSG			ENSG00000179886		ENSG00000106459										ENSG00000197930
ENSG00000109320	1003.2	1.21988	0.0975645	12.5034	7.16e-36	1.02e-33	NFKB1		ENSG00000117266	317.409	-0.922289	0.140575	-6.56084	5.35e-11	1.78e-09	CDK18		ENSG00000164938	1317.37	0.998158	0.135379	7.37307	1.67e-13	8.69e-12	TP53INP1		ENSG00000143158	3589.72	-1.41379	0.0775819	-18.2232	3.38e-74	1.85e-71	MPC2			ENSG00000115107		ENSG00000071073										ENSG00000278156
ENSG00000153012	23.6584	1.21677	0.442153	2.75193	0.00592458	0.0312836	LGI2		ENSG00000135338	38.2029	-0.926305	0.307749	-3.00993	0.00261306	0.0161373	LCA5		ENSG00000164850	679.699	0.998092	0.152221	6.55687	5.49e-11	2.29e-09	GPER1		ENSG00000074706	41.8753	-1.42777	0.345047	-4.13792	3.5e-05	0.000536258	IPCEF1			ENSG00000262714		ENSG00000056998										ENSG00000170909
ENSG00000166780	55.9743	1.21456	0.298182	4.07323	4.64e-05	0.000513604	BMERB1		ENSG00000197635	787.865	-0.926826	0.149335	-6.20634	5.42e-10	1.59e-08	DPP4		ENSG00000049540	33.997	0.997933	0.32159	3.10313	0.00191488	0.0166748	ELN		ENSG00000185442	1307.71	-1.43688	0.11235	-12.7893	1.88e-37	3.44e-35	FAM174B			ENSG00000162062		ENSG00000117461										ENSG00000278626
ENSG00000188869	30.3872	1.21213	0.394442	3.07303	0.00211897	0.0135676	TMC3		ENSG00000159399	3654.46	-0.927163	0.146818	-6.31503	2.7e-10	8.24e-09	HK2		ENSG00000144730	130.654	0.997647	0.200404	4.97818	6.42e-07	1.46e-05	IL17RD		ENSG00000130513	11842.1	-1.43872	0.429029	-3.35344	0.000798135	0.00809621	GDF15			ENSG00000087087		ENSG00000157470										ENSG00000131746
ENSG00000052850	88.0984	1.21144	0.234135	5.17412	2.29e-07	4.35e-06	ALX4		ENSG00000213639	4506.66	-0.929386	0.137073	-6.78024	1.2e-11	4.22e-10	PPP1CB		ENSG00000163083	243.284	0.995708	0.184372	5.40054	6.64e-08	1.8e-06	INHBB		ENSG00000156284	52.2205	-1.44042	0.320457	-4.4949	6.96e-06	0.000127328	CLDN8			ENSG00000272455		ENSG00000114019										ENSG00000205129
ENSG00000090539	24.4991	1.2085	0.465152	2.59807	0.00937482	0.045501	CHRD		ENSG00000185303	79.616	-0.92978	0.216648	-4.29166	1.77e-05	0.000217475	SFTPA2		ENSG00000186063	1891.1	0.99544	0.170134	5.85093	4.89e-09	1.57e-07	AIDA		ENSG00000141458	1387.54	-1.44167	0.0957681	-15.0538	3.26e-51	9.33e-49	NPC1			ENSG00000164291		ENSG00000171729										ENSG00000162511
ENSG00000049089	42.7159	1.20837	0.358401	3.37157	0.000747397	0.00563937	COL9A2		ENSG00000198833	615.161	-0.931199	0.138125	-6.74171	1.57e-11	5.45e-10	UBE2J1		ENSG00000206140	27.8354	0.994169	0.357598	2.78013	0.00543369	0.0386548	TMEM191C		ENSG00000277224	90.7355	-1.44425	0.229489	-6.29333	3.11e-10	1.17e-08	H2BC7			ENSG00000097046		ENSG00000122644										ENSG00000084628
ENSG00000262333	31.4368	1.20831	0.347216	3.48	0.000501416	0.00405078	HNRNPA1P16		ENSG00000124370	105.406	-0.933834	0.215307	-4.33723	1.44e-05	0.000182244	MCEE		ENSG00000072840	474.031	0.993993	0.109104	9.11052	8.2e-20	6.69e-18	EVC		ENSG00000137809	30.1491	-1.44925	0.389084	-3.72479	0.000195482	0.0024148	ITGA11			ENSG00000167523		ENSG00000180354										ENSG00000176402
ENSG00000004866	1987.08	1.20826	0.0980854	12.3184	7.21e-35	9.85e-33	ST7		ENSG00000104205	212.508	-0.934666	0.150176	-6.2238	4.85e-10	1.43e-08	SGK3		ENSG00000277363	443.023	0.992891	0.15079	6.58458	4.56e-11	1.92e-09	SRCIN1		ENSG00000106069	30.5341	-1.45189	0.367687	-3.94872	7.86e-05	0.00109793	CHN2			ENSG00000148019		ENSG00000128872										ENSG00000223886
ENSG00000203724	129.48	1.20658	0.202148	5.96877	2.39e-09	6.47e-08	C1orf53		ENSG00000188706	2185.62	-0.935492	0.106754	-8.76305	1.9e-18	1.14e-16	ZDHHC9		ENSG00000110318	50.9484	0.991082	0.306943	3.22888	0.00124277	0.0117429	CEP126		ENSG00000115590	22.242	-1.45323	0.468846	-3.09958	0.00193795	0.0168501	IL1R2			ENSG00000166188		ENSG00000140332										ENSG00000268307
ENSG00000215158	482.369	1.2058	0.117472	10.2645	1.02e-24	8.93e-23	AC138409.2		ENSG00000133315	434.305	-0.93562	0.254792	-3.67209	0.000240577	0.00214946	MACROD1		ENSG00000270069	65.1915	0.990534	0.359664	2.75406	0.00588616	0.0410362	MIR222HG		ENSG00000170476	45.5469	-1.4547	0.360375	-4.03663	5.42e-05	0.000787576	MZB1			ENSG00000203666		ENSG00000171435										ENSG00000184368
ENSG00000143153	5434.62	1.20232	0.0903364	13.3093	2.04e-40	3.32e-38	ATP1B1		ENSG00000135374	238.871	-0.936361	0.148435	-6.30824	2.82e-10	8.56e-09	ELF5		ENSG00000164199	209.699	0.99019	0.20537	4.8215	1.42e-06	3.02e-05	ADGRV1		ENSG00000272574	24.7426	-1.45734	0.390917	-3.72801	0.000192995	0.00239024	AL596325.2			ENSG00000176619		ENSG00000070087										ENSG00000156052
ENSG00000159556	89.9815	1.19985	0.291989	4.10925	3.97e-05	0.000448991	ISL2		ENSG00000184678	2827.71	-0.937521	0.131432	-7.13314	9.81e-13	3.91e-11	H2BC21		ENSG00000113369	1005.54	0.990082	0.206805	4.78751	1.69e-06	3.53e-05	ARRDC3		ENSG00000154122	2118.05	-1.4681	0.113387	-12.9477	2.42e-38	4.55e-36	ANKH			ENSG00000060491		ENSG00000139263										ENSG00000144339
ENSG00000270587	14.7051	1.19737	0.462795	2.58726	0.00967432	0.0466689	AC046185.2		ENSG00000260916	252.008	-0.939232	0.171586	-5.47382	4.4e-08	9.64e-07	CCPG1		ENSG00000203727	187.302	0.990056	0.207725	4.76619	1.88e-06	3.89e-05	SAMD5		ENSG00000230392	14.3017	-1.47024	0.531744	-2.76495	0.00569322	0.0400847	AC004835.1			ENSG00000103260		ENSG00000206535										ENSG00000229956
ENSG00000106070	19548.8	1.19047	0.0814441	14.6171	2.19e-48	4.87e-46	GRB10		ENSG00000101745	875.656	-0.939806	0.233438	-4.02594	5.67e-05	0.000611182	ANKRD12		ENSG00000148344	30.8573	0.988696	0.326286	3.03015	0.00244434	0.0203045	PTGES		ENSG00000183971	16.5464	-1.47578	0.5415	-2.72536	0.00642323	0.0437153	NPW			ENSG00000175063		ENSG00000124145										ENSG00000259556
ENSG00000175305	197.459	1.18961	0.211479	5.62521	1.85e-08	4.36e-07	CCNE2		ENSG00000132432	2635.45	-0.940245	0.156492	-6.00825	1.88e-09	5.14e-08	SEC61G		ENSG00000138758	1799.94	0.986298	0.115365	8.54935	1.24e-17	8.57e-16	SEPTIN11		ENSG00000059377	200.45	-1.47671	0.180417	-8.18495	2.72e-16	1.71e-14	TBXAS1			ENSG00000165626		ENSG00000137962										ENSG00000227392
ENSG00000273888	29.2916	1.18882	0.392076	3.03212	0.00242841	0.015205	FRMD6-AS1		ENSG00000255346	152.785	-0.940831	0.162689	-5.78299	7.34e-09	1.84e-07	NOX5		ENSG00000185630	325.35	0.985974	0.13607	7.24606	4.29e-13	2.15e-11	PBX1		ENSG00000206190	165.792	-1.47737	0.197062	-7.49701	6.53e-14	3.49e-12	ATP10A			ENSG00000104738		ENSG00000008513										ENSG00000026652
ENSG00000110811	28.8999	1.1874	0.435995	2.72343	0.00646081	0.0336311	P3H3		ENSG00000162433	8734.78	-0.944099	0.107146	-8.81132	1.24e-18	7.5e-17	AK4		ENSG00000114019	103.242	0.985602	0.204095	4.82914	1.37e-06	2.91e-05	AMOTL2		ENSG00000254531	296.342	-1.47963	0.190049	-7.78553	6.94e-15	3.98e-13	AP001816.1			ENSG00000166987		ENSG00000197461										ENSG00000168899
ENSG00000076641	697.563	1.18656	0.137477	8.63098	6.08e-18	3.58e-16	PAG1		ENSG00000153982	306.661	-0.945973	0.150107	-6.30198	2.94e-10	8.86e-09	GDPD1		ENSG00000255471	40.6987	0.983881	0.326051	3.01756	0.00254817	0.0209492	AP001528.1		ENSG00000184254	101.057	-1.48357	0.244804	-6.06027	1.36e-09	4.68e-08	ALDH1A3			ENSG00000076650		ENSG00000140391										ENSG00000152931
ENSG00000139445	36.0005	1.18419	0.392628	3.01607	0.00256075	0.0158831	FOXN4		ENSG00000099194	81360.8	-0.946298	0.138441	-6.8354	8.18e-12	2.94e-10	SCD		ENSG00000111052	4316.95	0.98007	0.151854	6.45403	1.09e-10	4.39e-09	LIN7A		ENSG00000261572	18.7754	-1.48505	0.458917	-3.23598	0.00121225	0.011517	AC097639.1			ENSG00000154832		ENSG00000111052										ENSG00000135363
ENSG00000129194	33.4421	1.1821	0.41832	2.82584	0.00471572	0.0260383	SOX15		ENSG00000180178	166.574	-0.950333	0.226831	-4.18961	2.79e-05	0.000327273	FAR2P1		ENSG00000267169	55.5694	0.979976	0.252229	3.88526	0.00010222	0.00138303	AC022098.1		ENSG00000170122	113.107	-1.49264	0.278325	-5.36295	8.19e-08	2.19e-06	FOXD4			ENSG00000247092		ENSG00000162817										ENSG00000261594
ENSG00000184110	81.2365	1.17862	0.358571	3.28699	0.00101263	0.00732384	EIF3C		ENSG00000133872	3435.96	-0.951041	0.0803222	-11.8403	2.42e-32	2.95e-30	SARAF		ENSG00000117602	523.429	0.979237	0.151715	6.45443	1.09e-10	4.38e-09	RCAN3		ENSG00000170379	117.417	-1.49496	0.236052	-6.33315	2.4e-10	9.23e-09	TCAF2			ENSG00000163435		ENSG00000166803										ENSG00000103184
ENSG00000072422	153.391	1.1742	0.178104	6.59277	4.32e-11	1.45e-09	RHOBTB1		ENSG00000172183	257.872	-0.952268	0.21162	-4.49991	6.8e-06	9.32e-05	ISG20		ENSG00000043355	1007.88	0.977979	0.139812	6.99497	2.65e-12	1.26e-10	ZIC2		ENSG00000272264	24.6477	-1.4952	0.428828	-3.48672	0.000488988	0.00538167	AC009686.2			ENSG00000093217		ENSG00000263843										ENSG00000134107
ENSG00000130518	102.886	1.17405	0.236383	4.9667	6.81e-07	1.16e-05	IQCN		ENSG00000110799	87.6374	-0.955862	0.306789	-3.1157	0.00183508	0.0120457	VWF		ENSG00000234996	46.4573	0.97731	0.283136	3.45174	0.000556986	0.00598572	AC098934.2		ENSG00000075886	419.579	-1.4955	0.150376	-9.94512	2.65e-23	2.56e-21	TUBA3D			ENSG00000139190		ENSG00000213047										ENSG00000126803
ENSG00000160179	181.227	1.17337	0.244973	4.78979	1.67e-06	2.63e-05	ABCG1		ENSG00000146278	311.561	-0.956413	0.225229	-4.2464	2.17e-05	0.000261062	PNRC1		ENSG00000056998	59.9609	0.972653	0.264403	3.67868	0.000234446	0.00283584	GYG2		ENSG00000175793	44.258	-1.49702	0.398926	-3.75262	0.000174997	0.00218998	SFN			ENSG00000104889		ENSG00000081026										ENSG00000248019
ENSG00000164199	209.699	1.17255	0.20554	5.70475	1.17e-08	2.83e-07	ADGRV1		ENSG00000115594	778.308	-0.956749	0.120686	-7.92756	2.23e-15	1.1e-13	IL1R1		ENSG00000137393	119.757	0.971595	0.193487	5.02151	5.13e-07	1.2e-05	RNF144B		ENSG00000110799	87.6374	-1.49919	0.308055	-4.86662	1.14e-06	2.45e-05	VWF			ENSG00000000460		ENSG00000070214										ENSG00000108932
ENSG00000249437	32.4188	1.17208	0.337957	3.46813	0.0005241	0.00420319	NAIP		ENSG00000277224	90.7355	-0.956854	0.204265	-4.68438	2.81e-06	4.2e-05	H2BC7		ENSG00000221909	49.6676	0.969934	0.290807	3.33532	0.000852022	0.00856809	FAM200A		ENSG00000259605	15.3661	-1.50613	0.49777	-3.02576	0.00248011	0.0205571	AC074212.1			ENSG00000186638		ENSG00000001084										ENSG00000069667
ENSG00000174099	34.1465	1.17054	0.340248	3.44024	0.00058119	0.00457586	MSRB3		ENSG00000105879	1534.41	-0.958239	0.107201	-8.93873	3.94e-19	2.47e-17	CBLL1		ENSG00000079841	514.778	0.966572	0.167237	5.77965	7.49e-09	2.34e-07	RIMS1		ENSG00000153902	15.2669	-1.50907	0.478259	-3.15534	0.00160312	0.0145113	LGI4			ENSG00000166851		ENSG00000049246										ENSG00000196557
ENSG00000129675	20.6498	1.16891	0.455455	2.56646	0.0102743	0.0487354	ARHGEF6		ENSG00000234177	271.952	-0.958274	0.16923	-5.66256	1.49e-08	3.58e-07	LINC01114		ENSG00000049323	148.962	0.966161	0.188247	5.13242	2.86e-07	6.96e-06	LTBP1		ENSG00000117143	6956.79	-1.5138	0.109333	-13.8458	1.35e-43	2.94e-41	UAP1			ENSG00000111788		ENSG00000074410										ENSG00000248771
ENSG00000070961	2954.1	1.16479	0.124881	9.32722	1.09e-20	7.5e-19	ATP2B1		ENSG00000171612	2977.7	-0.959257	0.104252	-9.20137	3.53e-20	2.35e-18	SLC25A33		ENSG00000138587	170.613	0.965227	0.276774	3.48742	0.000487702	0.00537061	MNS1		ENSG00000129990	16.3195	-1.51877	0.484553	-3.13438	0.00172219	0.0153286	SYT5			ENSG00000165891		ENSG00000171617										ENSG00000157510
ENSG00000156103	1181.97	1.1618	0.158272	7.34053	2.13e-13	9.01e-12	MMP16		ENSG00000278611	25.282	-0.960079	0.366142	-2.62215	0.00873772	0.0430307	ZNF426-DT		ENSG00000057019	75.0002	0.962891	0.23577	4.08403	4.43e-05	0.000660769	DCBLD2		ENSG00000092054	12.0897	-1.52006	0.554584	-2.7409	0.00612715	0.0422456	MYH7			ENSG00000189337		ENSG00000187017										ENSG00000263639
ENSG00000105467	18.3126	1.16107	0.432841	2.68245	0.00730851	0.0371652	SYNGR4		ENSG00000025039	493.379	-0.964517	0.203904	-4.73024	2.24e-06	3.43e-05	RRAGD		ENSG00000255277	29.4758	0.962275	0.341773	2.81554	0.00486957	0.0352876	ABCC6P2		ENSG00000146411	148.322	-1.52104	0.228213	-6.66502	2.65e-11	1.14e-09	SLC2A12			ENSG00000125449		ENSG00000039560										ENSG00000107249
ENSG00000114251	83.2819	1.1607	0.258268	4.49416	6.98e-06	9.53e-05	WNT5A		ENSG00000102144	49966.9	-0.964748	0.138323	-6.9746	3.07e-12	1.15e-10	PGK1		ENSG00000266208	106.708	0.962225	0.197184	4.87984	1.06e-06	2.3e-05	AC080112.2		ENSG00000167749	1483.29	-1.5233	0.15769	-9.66007	4.46e-22	4.07e-20	KLK4			ENSG00000125503		ENSG00000029153										ENSG00000273284
ENSG00000144395	33.7435	1.1594	0.36599	3.16785	0.0015357	0.0103831	CCDC150		ENSG00000186951	850.829	-0.966329	0.17718	-5.45392	4.93e-08	1.07e-06	PPARA		ENSG00000077585	71.3517	0.961764	0.259175	3.71087	0.000206546	0.00253191	GPR137B		ENSG00000070778	916.34	-1.53283	0.137766	-11.1263	9.34e-29	1.16e-26	PTPN21			ENSG00000132773		ENSG00000117298										ENSG00000197993
ENSG00000131370	47.1909	1.15741	0.351382	3.29387	0.000988179	0.00716529	SH3BP5		ENSG00000136770	871.415	-0.968723	0.096434	-10.0454	9.62e-24	8.18e-22	DNAJC1		ENSG00000134326	43.1758	0.960997	0.297005	3.23563	0.00121375	0.0115231	CMPK2		ENSG00000275011	47.1689	-1.53577	0.359928	-4.26687	1.98e-05	0.000317634	AC129492.6			ENSG00000207652		ENSG00000177508										ENSG00000274976
ENSG00000280239	47.2286	1.15496	0.278084	4.1533	3.28e-05	0.000377801	AC011498.7		ENSG00000068366	234.114	-0.968916	0.174859	-5.54114	3.01e-08	6.74e-07	ACSL4		ENSG00000092421	2884.81	0.960895	0.0999339	9.61531	6.89e-22	6.12e-20	SEMA6A		ENSG00000165272	51.348	-1.53678	0.377723	-4.06854	4.73e-05	0.000699859	AQP3			ENSG00000116560		ENSG00000166974										ENSG00000128591
ENSG00000197083	36.4097	1.15483	0.345819	3.3394	0.000839603	0.00624331	ZNF300P1		ENSG00000169251	1438.72	-0.969553	0.155577	-6.23196	4.61e-10	1.37e-08	NMD3		ENSG00000225978	27.135	0.957358	0.33815	2.83116	0.00463792	0.0339382	HAR1A		ENSG00000261606	14.0224	-1.5442	0.543122	-2.84319	0.00446642	0.0329474	AC091230.1			ENSG00000204588		ENSG00000116679										ENSG00000103485
ENSG00000115194	33.3108	1.15395	0.378616	3.04781	0.00230518	0.0145483	SLC30A3		ENSG00000165591	252.991	-0.969766	0.151755	-6.39033	1.66e-10	5.15e-09	FAAH2		ENSG00000134461	499.151	0.954899	0.168284	5.67434	1.39e-08	4.2e-07	ANKRD16		ENSG00000171621	158.423	-1.54461	0.213702	-7.22785	4.91e-13	2.44e-11	SPSB1			ENSG00000214826		ENSG00000272501										ENSG00000100979
ENSG00000139800	400.995	1.15353	0.128409	8.98323	2.63e-19	1.68e-17	ZIC5		ENSG00000276710	476.67	-0.970402	0.173017	-5.60871	2.04e-08	4.75e-07	CSPG4P10		ENSG00000164124	352.588	0.953589	0.148066	6.44032	1.19e-10	4.77e-09	TMEM144		ENSG00000149177	659.955	-1.55464	0.194383	-7.99781	1.27e-15	7.66e-14	PTPRJ			ENSG00000117399		ENSG00000162804										ENSG00000144824
ENSG00000089041	46.9476	1.15153	0.307412	3.74588	0.000179762	0.00167246	P2RX7		ENSG00000152256	4520.2	-0.970485	0.136735	-7.09754	1.27e-12	5e-11	PDK1		ENSG00000270344	39.178	0.953162	0.301835	3.15789	0.00158914	0.0144393	POC1B-AS1		ENSG00000133808	27.3583	-1.56138	0.440375	-3.54556	0.00039178	0.00443981	#N/A			ENSG00000101412		ENSG00000068650										ENSG00000260317
ENSG00000101004	103.807	1.14905	0.226057	5.08301	3.72e-07	6.78e-06	NINL		ENSG00000155016	509.285	-0.970832	0.137375	-7.06703	1.58e-12	6.13e-11	CYP2U1		ENSG00000176842	135.294	0.950883	0.215539	4.41164	1.03e-05	0.000178965	IRX5		ENSG00000005469	866.408	-1.56967	0.133956	-11.7178	1.03e-31	1.47e-29	CROT			ENSG00000114770		ENSG00000031691										ENSG00000185022
ENSG00000081059	22.9133	1.14786	0.420977	2.72666	0.00639785	0.0334264	TCF7		ENSG00000105707	1970.54	-0.971052	0.211047	-4.60112	4.2e-06	6.06e-05	HPN		ENSG00000196220	44.568	0.950298	0.284259	3.34307	0.000828576	0.00837399	SRGAP3		ENSG00000171385	63.597	-1.56969	0.340028	-4.61635	3.91e-06	7.57e-05	KCND3			ENSG00000204305		ENSG00000020577										ENSG00000100097
ENSG00000185133	442.909	1.14642	0.14279	8.02876	9.85e-16	4.98e-14	INPP5J		ENSG00000274750	223.281	-0.971121	0.146249	-6.64018	3.13e-11	1.06e-09	H3C6		ENSG00000197594	161.265	0.948795	0.194175	4.88629	1.03e-06	2.24e-05	ENPP1		ENSG00000166736	21.1425	-1.57393	0.438634	-3.58824	0.00033292	0.0038613	HTR3A			ENSG00000161692		ENSG00000174953										ENSG00000275929
ENSG00000122863	364.098	1.14433	0.161459	7.08746	1.37e-12	5.37e-11	CHST3		ENSG00000099954	212.342	-0.973805	0.204603	-4.75949	1.94e-06	3e-05	CECR2		ENSG00000111879	63.4069	0.947601	0.284551	3.33016	0.000867958	0.00869863	FAM184A		ENSG00000154734	3940.65	-1.57542	0.119709	-13.1604	1.48e-39	2.84e-37	ADAMTS1			ENSG00000137877		ENSG00000026559										ENSG00000154277
ENSG00000183569	25.9487	1.14398	0.40262	2.84134	0.00449249	0.0249867	SERHL2		ENSG00000157600	1943.03	-0.975084	0.0829306	-11.7578	6.44e-32	7.68e-30	TMEM164		ENSG00000175344	69.0433	0.942783	0.221111	4.26385	2.01e-05	0.000321293	CHRNA7		ENSG00000099840	81.0274	-1.57698	0.301175	-5.2361	1.64e-07	4.18e-06	IZUMO4			ENSG00000166402		ENSG00000164574										ENSG00000123453
ENSG00000205683	30.0304	1.14356	0.425282	2.68895	0.00716779	0.0365998	DPF3		ENSG00000133138	495.919	-0.97586	0.163674	-5.96223	2.49e-09	6.72e-08	TBC1D8B		ENSG00000091436	608.769	0.942023	0.145714	6.46489	1.01e-10	4.11e-09	MAP3K20		ENSG00000196167	237.282	-1.58081	0.22611	-6.99133	2.72e-12	1.29e-10	COLCA1			ENSG00000139517		ENSG00000163704										ENSG00000168994
ENSG00000065717	142.398	1.14113	0.235587	4.84379	1.27e-06	2.06e-05	TLE2		ENSG00000163932	2017.75	-0.977284	0.14318	-6.82558	8.76e-12	3.13e-10	PRKCD		ENSG00000165338	294.662	0.941719	0.218565	4.30865	1.64e-05	0.000269838	HECTD2		ENSG00000259479	222.907	-1.58374	0.191588	-8.26637	1.38e-16	8.77e-15	SORD2P			ENSG00000127586		ENSG00000251192										ENSG00000223561
ENSG00000115041	122.953	1.14067	0.223151	5.11164	3.19e-07	5.88e-06	KCNIP3		ENSG00000077549	2784.27	-0.977382	0.0717677	-13.6187	3.1e-42	5.34e-40	CAPZB		ENSG00000052850	88.0984	0.938426	0.237857	3.94534	7.97e-05	0.00111027	ALX4		ENSG00000137857	74.4485	-1.60148	0.25415	-6.30131	2.95e-10	1.13e-08	DUOX1			ENSG00000154839		ENSG00000173852										ENSG00000228496
ENSG00000079841	514.778	1.13803	0.166959	6.8162	9.35e-12	3.32e-10	RIMS1		ENSG00000147535	1113.79	-0.977769	0.0880557	-11.104	1.2e-28	1.27e-26	PLPP5		ENSG00000154930	385.879	0.936662	0.12889	7.26712	3.67e-13	1.85e-11	ACSS1		ENSG00000280927	167.863	-1.60654	0.177199	-9.06628	1.23e-19	9.84e-18	CTBP1-AS			ENSG00000101003		ENSG00000108679										ENSG00000229759
ENSG00000229214	41.887	1.13739	0.316216	3.59688	0.000322055	0.00276045	LINC00242		ENSG00000169242	3687.24	-0.979384	0.219586	-4.46014	8.19e-06	0.00010982	EFNA1		ENSG00000198237	48.8478	0.936252	0.301783	3.1024	0.0019196	0.0167056	AC131392.1		ENSG00000144331	1225.05	-1.61034	0.118425	-13.5979	4.12e-42	8.58e-40	ZNF385B			ENSG00000166508		ENSG00000080298										ENSG00000065609
ENSG00000280254	90.7237	1.13523	0.213738	5.31133	1.09e-07	2.19e-06	AC233723.2		ENSG00000175175	197.643	-0.979942	0.178333	-5.495	3.91e-08	8.61e-07	PPM1E		ENSG00000163633	98.4883	0.931509	0.229185	4.06444	4.81e-05	0.000708967	C4orf36		ENSG00000128271	30.7276	-1.61421	0.439526	-3.67263	0.00024007	0.00289655	ADORA2A			ENSG00000134901		ENSG00000012048										ENSG00000232599
ENSG00000120075	38.0153	1.13327	0.342028	3.3134	0.000921704	0.00674	HOXB5		ENSG00000156453	448.946	-0.980318	0.152535	-6.42682	1.3e-10	4.1e-09	PCDH1		ENSG00000013619	80.1502	0.931042	0.247241	3.76572	0.000166068	0.00209188	MAMLD1		ENSG00000235023	10.5505	-1.61469	0.56966	-2.83448	0.00459008	0.0336781	AP001626.1			ENSG00000188157		ENSG00000101670										ENSG00000235690
ENSG00000251634	28.6257	1.13312	0.366623	3.0907	0.00199683	0.0129149	NAIPP4		ENSG00000101265	82.4034	-0.981421	0.232564	-4.22001	2.44e-05	0.00028984	RASSF2		ENSG00000153721	302.522	0.930903	0.129171	7.20675	5.73e-13	2.82e-11	CNKSR3		ENSG00000142694	257.971	-1.61588	0.527093	-3.06565	0.00217195	0.0184006	EVA1B			ENSG00000237649		ENSG00000145911										ENSG00000147168
ENSG00000019991	341.192	1.13292	0.190771	5.93864	2.87e-09	7.72e-08	HGF		ENSG00000138640	985.688	-0.983022	0.179886	-5.46468	4.64e-08	1.01e-06	FAM13A		ENSG00000120149	109.652	0.928734	0.195868	4.74164	2.12e-06	4.35e-05	MSX2		ENSG00000140263	10159.3	-1.61677	0.0903672	-17.8911	1.38e-71	6.63e-69	SORD			ENSG00000135119		ENSG00000111145										ENSG00000267504
ENSG00000256433	26.7393	1.13129	0.407167	2.77844	0.00546199	0.02927	AC005840.2		ENSG00000167747	3950.99	-0.985209	0.130126	-7.5712	3.7e-14	1.68e-12	C19orf48		ENSG00000274922	50.39	0.926346	0.269206	3.44103	0.000579497	0.00619543	AL139384.1		ENSG00000100906	1409.47	-1.61852	0.183033	-8.84276	9.34e-19	7.08e-17	NFKBIA			ENSG00000112096		ENSG00000196083										ENSG00000204682
ENSG00000280007	17.7471	1.13122	0.433532	2.60931	0.00907262	0.0443712	AC008079.1		ENSG00000109046	2545.5	-0.987865	0.18975	-5.20614	1.93e-07	3.71e-06	WSB1		ENSG00000174607	767.738	0.921801	0.161169	5.71947	1.07e-08	3.27e-07	UGT8		ENSG00000064393	12072.1	-1.62119	0.162554	-9.97327	2e-23	1.94e-21	HIPK2			ENSG00000099282		ENSG00000139910										ENSG00000166743
ENSG00000127720	245.716	1.12849	0.202924	5.56111	2.68e-08	6.06e-07	METTL25		ENSG00000120860	630.052	-0.988168	0.143927	-6.86576	6.61e-12	2.38e-10	WASHC3		ENSG00000091622	49.015	0.919263	0.27284	3.36924	0.000753748	0.00771123	PITPNM3		ENSG00000137507	26.1412	-1.62388	0.444629	-3.65222	0.000259986	0.00310751	LRRC32			ENSG00000075240		ENSG00000089177										ENSG00000143199
ENSG00000258986	54.0911	1.12403	0.300403	3.74174	0.000182751	0.00169629	TMEM179		ENSG00000113615	2499.55	-0.988543	0.192151	-5.14461	2.68e-07	5.01e-06	SEC24A		ENSG00000001084	1253.42	0.919212	0.102978	8.92626	4.41e-19	3.41e-17	GCLC		ENSG00000128487	1669.56	-1.63616	0.0929487	-17.6028	2.34e-69	1.05e-66	SPECC1			ENSG00000136450		ENSG00000130338										ENSG00000186474
ENSG00000118513	86.577	1.12175	0.282501	3.97077	7.16e-05	0.000753555	MYB		ENSG00000047365	115.087	-0.989207	0.218878	-4.51944	6.2e-06	8.59e-05	ARAP2		ENSG00000183779	956.967	0.918674	0.242601	3.78676	0.000152622	0.00194037	ZNF703		ENSG00000113763	72.4795	-1.63638	0.283089	-5.78046	7.45e-09	2.33e-07	UNC5A			ENSG00000196700		ENSG00000181751										ENSG00000157502
ENSG00000229896	22.8914	1.1205	0.426759	2.6256	0.00864973	0.0426503	AL157373.2		ENSG00000110721	1185.23	-0.991949	0.0903474	-10.9793	4.81e-28	4.91e-26	CHKA		ENSG00000106459	453.877	0.915031	0.12116	7.55222	4.28e-14	2.3e-12	NRF1		ENSG00000081320	966.485	-1.64241	0.139967	-11.7342	8.51e-32	1.23e-29	STK17B			ENSG00000133056		ENSG00000145349										ENSG00000170345
ENSG00000163053	417.456	1.11898	0.128619	8.69998	3.32e-18	1.98e-16	SLC16A14		ENSG00000064763	115.856	-0.99355	0.177703	-5.59106	2.26e-08	5.2e-07	FAR2		ENSG00000172508	406.952	0.912113	0.149559	6.0987	1.07e-09	3.7e-08	CARNS1		ENSG00000115648	1590.08	-1.65692	0.111372	-14.8773	4.63e-50	1.25e-47	MLPH			ENSG00000221829		ENSG00000108984										ENSG00000129152
ENSG00000154146	269.765	1.11875	0.14132	7.91644	2.44e-15	1.2e-13	NRGN		ENSG00000136111	572.755	-0.995242	0.127817	-7.78648	6.89e-15	3.29e-13	TBC1D4		ENSG00000035862	1443.87	0.911346	0.156204	5.83435	5.4e-09	1.73e-07	TIMP2		ENSG00000103942	1422.06	-1.67403	0.0965183	-17.3442	2.18e-67	8.71e-65	HOMER2			ENSG00000121152		ENSG00000144560										ENSG00000215110
ENSG00000166444	99.6079	1.11707	0.204947	5.45057	5.02e-08	1.09e-06	DENND2B		ENSG00000178163	1218.99	-0.995557	0.159818	-6.22933	4.68e-10	1.38e-08	ZNF518B		ENSG00000171729	74.4709	0.911277	0.257529	3.53854	0.000402346	0.00453751	TMEM51		ENSG00000214193	871.746	-1.67845	0.174119	-9.63967	5.44e-22	4.89e-20	SH3D21			ENSG00000092621		ENSG00000182195										ENSG00000279765
ENSG00000280649	34.8998	1.11623	0.39741	2.80876	0.00497324	0.0271477	AC245100.8		ENSG00000116014	264.562	-0.996198	0.288735	-3.45022	0.000560126	0.00444356	KISS1R		ENSG00000231856	41.8602	0.909696	0.291701	3.11859	0.00181718	0.0159446	AL162377.1		ENSG00000267475	56.7626	-1.68401	0.280593	-6.0016	1.95e-09	6.53e-08	AC008736.1			ENSG00000130766		ENSG00000164124										ENSG00000227782
ENSG00000108375	167.067	1.11599	0.192229	5.80554	6.42e-09	1.62e-07	RNF43		ENSG00000111961	964.951	-0.998474	0.0996151	-10.0233	1.2e-23	1.02e-21	SASH1		ENSG00000111058	59.3407	0.909032	0.267406	3.39944	0.000675229	0.00707018	ACSS3		ENSG00000144485	3802.47	-1.69288	0.220049	-7.69317	1.44e-14	7.93e-13	HES6			ENSG00000108312		ENSG00000235823										ENSG00000096006
ENSG00000139269	47.783	1.11538	0.342373	3.25778	0.00112286	0.00797549	INHBE		ENSG00000173826	35.3685	-1.00015	0.331059	-3.02106	0.00251888	0.0156577	KCNH6		ENSG00000132436	1454.54	0.908848	0.176857	5.13889	2.76e-07	6.75e-06	FIGNL1		ENSG00000158406	760.953	-1.69702	0.126466	-13.4188	4.69e-41	9.28e-39	H4C8			ENSG00000188242		ENSG00000227268										ENSG00000196415
ENSG00000166535	47.8577	1.11538	0.281868	3.95708	7.59e-05	0.000792994	A2ML1		ENSG00000241764	72.9445	-1.00016	0.280282	-3.56841	0.000359149	0.00303632	AC002467.1		ENSG00000105696	147.535	0.907557	0.247544	3.66624	0.000246142	0.00295494	TMEM59L		ENSG00000137193	924.002	-1.69854	0.405312	-4.1907	2.78e-05	0.000432763	PIM1			ENSG00000014138		ENSG00000171444										ENSG00000248485
ENSG00000172478	2549.41	1.11325	0.146471	7.60049	2.95e-14	1.35e-12	MAB21L4		ENSG00000128590	668.883	-1.00294	0.162191	-6.18368	6.26e-10	1.82e-08	DNAJB9		ENSG00000118096	139.773	0.905336	0.190459	4.75345	2e-06	4.12e-05	IFT46		ENSG00000154144	2737.59	-1.71554	0.074696	-22.9669	9.98e-117	1.13e-113	TBRG1			ENSG00000169045		ENSG00000151883										ENSG00000234193
ENSG00000013619	80.1502	1.11109	0.250675	4.43241	9.32e-06	0.00012369	MAMLD1		ENSG00000137460	831.701	-1.00477	0.101207	-9.92785	3.15e-23	2.57e-21	FHDC1		ENSG00000156140	118.082	0.904706	0.250667	3.60919	0.000307151	0.00359725	ADAMTS3		ENSG00000197588	61.6172	-1.71921	0.386205	-4.45155	8.53e-06	0.000151763	KLKP1			ENSG00000089685		ENSG00000165338										ENSG00000224689
ENSG00000187123	80.2726	1.10883	0.260773	4.25208	2.12e-05	0.00025561	LYPD6		ENSG00000166046	228.761	-1.00525	0.2618	-3.83975	0.00012316	0.00120646	TCP11L2		ENSG00000116679	3145	0.901643	0.106749	8.44634	3.01e-17	2.01e-15	IVNS1ABP		ENSG00000165092	687.253	-1.72247	0.18218	-9.45476	3.24e-21	2.8e-19	ALDH1A1			ENSG00000182871		ENSG00000155858										ENSG00000270116
ENSG00000163235	53.7175	1.10689	0.276199	4.00758	6.13e-05	0.000656047	TGFA		ENSG00000111846	133.279	-1.00612	0.224674	-4.47814	7.53e-06	0.00010209	GCNT2		ENSG00000259129	144.393	0.900765	0.228016	3.95045	7.8e-05	0.00109082	LINC00648		ENSG00000270689	21.1977	-1.72558	0.437262	-3.94633	7.94e-05	0.00110732	BUD13P1			ENSG00000130816		ENSG00000148143										ENSG00000203952
ENSG00000186212	448.421	1.10688	0.161487	6.8543	7.17e-12	2.58e-10	SOWAHB		ENSG00000164096	5415	-1.00659	0.155518	-6.47251	9.64e-11	3.07e-09	C4orf3		ENSG00000231993	44.3777	0.897983	0.30463	2.94778	0.0032006	0.0250354	EP300-AS1		ENSG00000180535	508.441	-1.73229	0.25984	-6.66676	2.62e-11	1.12e-09	BHLHA15			ENSG00000187244		ENSG00000196227										ENSG00000125999
ENSG00000068079	198.505	1.10685	0.209555	5.2819	1.28e-07	2.56e-06	IFI35		ENSG00000021645	26.2913	-1.00665	0.38447	-2.61829	0.00883713	0.043477	NRXN3		ENSG00000005249	426.676	0.89621	0.154007	5.81929	5.91e-09	1.88e-07	PRKAR2B		ENSG00000110931	4176.19	-1.7354	0.109352	-15.8698	1.03e-56	3.33e-54	CAMKK2			ENSG00000104679		ENSG00000151575										ENSG00000249173
ENSG00000153563	37.8023	1.10523	0.298879	3.6979	0.000217392	0.00197708	CD8A		ENSG00000106789	1250.4	-1.00957	0.112123	-9.00414	2.17e-19	1.39e-17	CORO2A		ENSG00000163808	266.1	0.895932	0.228854	3.91486	9.05e-05	0.0012414	KIF15		ENSG00000174562	224.989	-1.7428	0.142551	-12.2258	2.26e-34	3.62e-32	KLK15			ENSG00000146830		ENSG00000259129										ENSG00000258819
ENSG00000141448	156.984	1.1043	0.182583	6.04819	1.46e-09	4.08e-08	GATA6		ENSG00000269906	26.4089	-1.01043	0.353063	-2.8619	0.00421113	0.0236877	AL606834.1		ENSG00000171877	93.1773	0.895916	0.209825	4.26983	1.96e-05	0.000314373	FRMD5		ENSG00000224468	9.82425	-1.74293	0.597199	-2.91851	0.00351704	0.0270798	LAMC1-AS1			ENSG00000215447		ENSG00000163808										ENSG00000200385
ENSG00000260924	38.6741	1.10426	0.325342	3.39416	0.0006884	0.0052611	LINC01311		ENSG00000164292	83.5101	-1.01404	0.250384	-4.04993	5.12e-05	0.000558772	RHOBTB3		ENSG00000197321	283.827	0.893913	0.157278	5.68366	1.32e-08	3.98e-07	SVIL		ENSG00000012660	5882.56	-1.75102	0.0938192	-18.6638	9.76e-78	5.67e-75	ELOVL5			ENSG00000004660		ENSG00000197321										ENSG00000226155
ENSG00000253816	43.6397	1.10344	0.307051	3.59367	0.000326051	0.00279229	AC138866.1		ENSG00000087470	2500.48	-1.01493	0.147615	-6.87553	6.18e-12	2.24e-10	DNM1L		ENSG00000213047	975.128	0.893795	0.141983	6.29508	3.07e-10	1.16e-08	DENND1B		ENSG00000144749	1316.63	-1.7545	0.148716	-11.7977	4.01e-32	5.96e-30	LRIG1			ENSG00000139437		ENSG00000197594										ENSG00000205978
ENSG00000117318	438.12	1.10058	0.217396	5.06254	4.14e-07	7.45e-06	ID3		ENSG00000160712	1912.87	-1.01615	0.0914819	-11.1077	1.15e-28	1.23e-26	IL6R		ENSG00000258708	55.2644	0.891815	0.294554	3.02768	0.00246437	0.0204443	SLC25A21-AS1		ENSG00000111262	10.7419	-1.75457	0.567733	-3.09049	0.00199826	0.0172726	KCNA1			ENSG00000128335		ENSG00000169762										ENSG00000110675
ENSG00000112149	57.1002	1.09957	0.314579	3.49538	0.000473388	0.00385579	CD83		ENSG00000108669	1075.32	-1.01686	0.0986438	-10.3084	6.46e-25	5.77e-23	CYTH1		ENSG00000055163	1016.61	0.88993	0.120386	7.39231	1.44e-13	7.54e-12	CYFIP2		ENSG00000110660	2354.69	-1.75549	0.0976345	-17.9802	2.78e-72	1.37e-69	SLC35F2			ENSG00000054690		ENSG00000035862										ENSG00000247287
ENSG00000049130	64.9173	1.09919	0.301497	3.64578	0.000266583	0.00234899	KITLG		ENSG00000164442	3505.8	-1.01799	0.17506	-5.81511	6.06e-09	1.54e-07	CITED2		ENSG00000181751	739.285	0.889473	0.137306	6.47801	9.29e-11	3.8e-09	MACIR		ENSG00000223969	9.35254	-1.75696	0.626124	-2.80609	0.00501469	0.0361435	AC002456.1			ENSG00000068137		ENSG00000104320										ENSG00000134802
ENSG00000129749	22.6049	1.09715	0.381823	2.87345	0.00406016	0.0229668	CHRNA10		ENSG00000197358	35.6925	-1.01846	0.370743	-2.74708	0.00601291	0.0316741	BNIP3P1		ENSG00000196357	33.1026	0.889076	0.325665	2.73003	0.00633276	0.0432532	ZNF565		ENSG00000130270	94.9991	-1.75721	0.26084	-6.73673	1.62e-11	7.11e-10	ATP8B3			ENSG00000267575		ENSG00000260293										ENSG00000132932
ENSG00000143061	419.829	1.09583	0.140438	7.80294	6.05e-15	2.91e-13	IGSF3		ENSG00000117394	3042.22	-1.01964	0.12649	-8.06107	7.56e-16	3.85e-14	SLC2A1		ENSG00000104320	912.181	0.886157	0.168479	5.25976	1.44e-07	3.7e-06	NBN		ENSG00000261829	7.44487	-1.76765	0.641172	-2.75691	0.00583512	0.0407841	AC009407.1			ENSG00000082781		ENSG00000072201										ENSG00000236975
ENSG00000267909	18.9814	1.09363	0.421457	2.59488	0.00946226	0.0458133	CCDC177		ENSG00000099840	81.0274	-1.02161	0.312098	-3.27337	0.00106274	0.00761397	IZUMO4		ENSG00000213694	55.6765	0.884689	0.280883	3.14968	0.00163452	0.014741	S1PR3		ENSG00000073849	93.7354	-1.77037	0.251144	-7.04921	1.8e-12	8.67e-11	ST6GAL1			ENSG00000111665		ENSG00000055163										ENSG00000079393
ENSG00000234771	93.0784	1.09	0.201506	5.40928	6.33e-08	1.35e-06	SLC25A25-AS1		ENSG00000112379	5339.51	-1.02471	0.171749	-5.96631	2.43e-09	6.56e-08	ARFGEF3		ENSG00000143416	6109.28	0.879366	0.132388	6.64234	3.09e-11	1.32e-09	SELENBP1		ENSG00000163884	469.05	-1.77527	0.174093	-10.1973	2.04e-24	2.08e-22	KLF15			ENSG00000100105		ENSG00000176244										ENSG00000148795
ENSG00000139880	380.653	1.08972	0.145625	7.48305	7.26e-14	3.2e-12	CDH24		ENSG00000185278	678.889	-1.02918	0.177366	-5.80259	6.53e-09	1.65e-07	ZBTB37		ENSG00000183914	59.279	0.877907	0.264625	3.31755	0.000908091	0.00902536	DNAH2		ENSG00000173267	12.5084	-1.77651	0.52717	-3.36991	0.00075194	0.00770096	SNCG			ENSG00000040608		ENSG00000235162										ENSG00000168743
ENSG00000095209	1320.5	1.08808	0.14548	7.47923	7.48e-14	3.29e-12	TMEM38B		ENSG00000112972	3722.46	-1.02932	0.17411	-5.91191	3.38e-09	8.92e-08	HMGCS1		ENSG00000196083	256.93	0.876682	0.190785	4.59514	4.32e-06	8.29e-05	IL1RAP		ENSG00000218416	19.7394	-1.782	0.499433	-3.56805	0.000359652	0.00412889	AC110619.1			ENSG00000170390		ENSG00000174607										ENSG00000233792
ENSG00000132481	67.658	1.08793	0.281647	3.86273	0.000112126	0.00111546	TRIM47		ENSG00000131711	5051.95	-1.02961	0.160268	-6.42434	1.32e-10	4.16e-09	MAP1B		ENSG00000272079	44.7909	0.876512	0.292778	2.99378	0.00275546	0.0222339	AC004233.2		ENSG00000112183	1075.23	-1.78549	0.169391	-10.5406	5.61e-26	6.15e-24	RBM24			ENSG00000108187												ENSG00000229403
ENSG00000261485	24.1413	1.08564	0.367836	2.95144	0.003163	0.0187837	PAN3-AS1		ENSG00000137414	2298.15	-1.02989	0.129781	-7.93556	2.1e-15	1.04e-13	FAM8A1		ENSG00000151575	87.6283	0.874687	0.219023	3.99358	6.51e-05	0.000923593	TEX9		ENSG00000086967	16.5787	-1.7873	0.531264	-3.36424	0.000767547	0.00781903	MYBPC2			ENSG00000164543												ENSG00000213777
ENSG00000138030	197.841	1.08531	0.199247	5.44703	5.12e-08	1.11e-06	KHK		ENSG00000259479	222.907	-1.03252	0.186893	-5.52463	3.3e-08	7.34e-07	SORD2P		ENSG00000125813	415.875	0.87071	0.155389	5.60343	2.1e-08	6.22e-07	PAX1		ENSG00000167653	199.822	-1.78942	0.144299	-12.4008	2.59e-35	4.28e-33	PSCA			ENSG00000087088												ENSG00000149596
ENSG00000176912	129.177	1.08215	0.196846	5.49745	3.85e-08	8.5e-07	TYMSOS		ENSG00000110841	1439.16	-1.03444	0.166001	-6.23152	4.62e-10	1.37e-08	PPFIBP1		ENSG00000145349	234.274	0.867834	0.178526	4.86111	1.17e-06	2.5e-05	CAMK2D		ENSG00000042832	11.8352	-1.79	0.591917	-3.02407	0.00249397	0.0206274	TG			ENSG00000010319												ENSG00000279317
ENSG00000170577	36.0979	1.08189	0.346552	3.12187	0.00179707	0.0118629	SIX2		ENSG00000137198	256.497	-1.03545	0.172689	-5.99607	2.02e-09	5.51e-08	GMPR		ENSG00000111145	104.478	0.867351	0.218155	3.97585	7.01e-05	0.000988587	ELK3		ENSG00000145703	1502.57	-1.79156	0.179472	-9.9824	1.82e-23	1.79e-21	IQGAP2			ENSG00000276791												ENSG00000172365
ENSG00000115414	1069.59	1.08182	0.127032	8.51609	1.65e-17	9.42e-16	FN1		ENSG00000271270	21.2292	-1.03622	0.399286	-2.59519	0.00945386	0.0457879	TMCC1-AS1		ENSG00000169762	594.728	0.86656	0.157301	5.50891	3.61e-08	1.03e-06	TAPT1		ENSG00000111837	33.5435	-1.79424	0.380478	-4.71575	2.41e-06	4.87e-05	MAK			ENSG00000175772												ENSG00000248791
ENSG00000238164	28.3014	1.08162	0.422862	2.55785	0.010532	0.0497409	TNFRSF14-AS1		ENSG00000136205	42.2764	-1.03714	0.30455	-3.40546	0.000660519	0.00507936	TNS3		ENSG00000167460	177.35	0.86567	0.197749	4.37762	1.2e-05	0.000205197	TPM4		ENSG00000112186	1039.93	-1.80046	0.147318	-12.2216	2.38e-34	3.78e-32	CAP2			ENSG00000114999												ENSG00000159261
ENSG00000123364	359.455	1.08119	0.145826	7.41426	1.22e-13	5.28e-12	HOXC13		ENSG00000151327	1955.41	-1.04149	0.12537	-8.30736	9.79e-17	5.27e-15	FAM177A1		ENSG00000113070	105.189	0.863973	0.208306	4.14761	3.36e-05	0.000516948	HBEGF		ENSG00000260337	18.1518	-1.80158	0.580902	-3.10135	0.00192641	0.0167574	AC091544.4			ENSG00000149782												ENSG00000166292
ENSG00000266680	27.4819	1.08008	0.359044	3.00822	0.00262784	0.0161829	AL135905.1		ENSG00000166823	545.367	-1.04299	0.198017	-5.26714	1.39e-07	2.76e-06	MESP1		ENSG00000166963	51.7511	0.863636	0.281461	3.06841	0.00215204	0.018321	MAP1A		ENSG00000185950	190.839	-1.8024	0.246555	-7.31033	2.66e-13	1.36e-11	IRS2			ENSG00000161328												ENSG00000249956
ENSG00000229619	29.7078	1.07556	0.343888	3.12765	0.00176212	0.0116672	MBNL1-AS1		ENSG00000180667	826.525	-1.04867	0.166507	-6.29803	3.01e-10	9.08e-09	YOD1		ENSG00000263843	68.2934	0.863077	0.264005	3.26917	0.00107865	0.0104076	AC022211.3		ENSG00000089356	349.663	-1.80943	0.159145	-11.3697	5.92e-30	7.77e-28	FXYD3			ENSG00000270959
ENSG00000239911	114.06	1.07551	0.204676	5.25468	1.48e-07	2.92e-06	PRKAG2-AS1		ENSG00000127838	1814.89	-1.0498	0.104472	-10.0486	9.32e-24	7.96e-22	PNKD		ENSG00000149289	69.1989	0.862749	0.263479	3.27445	0.00105867	0.0102302	ZC3H12C		ENSG00000138646	63.3227	-1.81398	0.282985	-6.41017	1.45e-10	5.72e-09	HERC5			ENSG00000073350
ENSG00000138376	2108.6	1.07478	0.14836	7.24443	4.34e-13	1.81e-11	BARD1		ENSG00000119771	325.493	-1.05085	0.146859	-7.1555	8.34e-13	3.37e-11	KLHL29		ENSG00000166974	141.171	0.862354	0.191591	4.50101	6.76e-06	0.000123843	MAPRE2		ENSG00000163251	975.912	-1.8198	0.0950429	-19.1471	1.02e-81	6.54e-79	FZD5			ENSG00000149483
ENSG00000235558	22.1601	1.07331	0.405773	2.6451	0.00816661	0.040673	AC146949.1		ENSG00000136167	537.757	-1.05165	0.125317	-8.39194	4.78e-17	2.65e-15	LCP1		ENSG00000135314	97.9428	0.857713	0.259037	3.31116	0.000929089	0.00918643	KHDC1		ENSG00000120833	235.893	-1.82207	0.224993	-8.09835	5.57e-16	3.43e-14	SOCS2			ENSG00000118418
ENSG00000172508	406.952	1.07038	0.153371	6.97904	2.97e-12	1.12e-10	CARNS1		ENSG00000163644	864.344	-1.0522	0.145468	-7.23322	4.72e-13	1.96e-11	PPM1K		ENSG00000253767	53.6831	0.854964	0.282626	3.02508	0.00248571	0.0205768	PCDHGA8		ENSG00000169710	119486	-1.82792	0.155871	-11.7272	9.25e-32	1.32e-29	FASN			ENSG00000171241
ENSG00000120885	239.635	1.06832	0.173811	6.14642	7.93e-10	2.27e-08	CLU		ENSG00000261253	23.3843	-1.05254	0.369423	-2.84916	0.0043835	0.0244629	AC137932.2		ENSG00000008277	317.387	0.854103	0.170778	5.00125	5.7e-07	1.31e-05	ADAM22		ENSG00000169047	454.416	-1.82897	0.173353	-10.5506	5.05e-26	5.56e-24	IRS1			ENSG00000087903
ENSG00000128342	37.3216	1.06754	0.318471	3.35208	0.000802055	0.00600238	LIF		ENSG00000143147	169.869	-1.05373	0.171052	-6.16032	7.26e-10	2.09e-08	GPR161		ENSG00000264956	49.7491	0.852362	0.299872	2.84242	0.0044773	0.0330022	AC138761.1		ENSG00000027075	904.698	-1.83056	0.155073	-11.8045	3.7e-32	5.54e-30	PRKCH			ENSG00000152795
ENSG00000011332	118.828	1.06682	0.272245	3.9186	8.91e-05	0.000909795	DPF1		ENSG00000186132	176.268	-1.05429	0.206095	-5.11554	3.13e-07	5.78e-06	C2orf76		ENSG00000186212	448.421	0.85234	0.158117	5.39057	7.02e-08	1.9e-06	SOWAHB		ENSG00000103196	211.474	-1.85954	0.308899	-6.0199	1.75e-09	5.89e-08	CRISPLD2
ENSG00000277363	443.023	1.06412	0.151762	7.01177	2.35e-12	8.93e-11	SRCIN1		ENSG00000259295	174.576	-1.05455	0.23088	-4.56752	4.94e-06	6.97e-05	CSPG4P12		ENSG00000132837	42.4974	0.851571	0.297253	2.8648	0.00417278	0.0311528	DMGDH		ENSG00000215910	71.7988	-1.86124	0.271418	-6.85745	7.01e-12	3.16e-10	C1orf167
ENSG00000010810	80.4536	1.06325	0.241079	4.41038	1.03e-05	0.000135158	FYN		ENSG00000116668	222.372	-1.05718	0.20876	-5.06409	4.1e-07	7.41e-06	SWT1		ENSG00000029153	389.776	0.849586	0.170906	4.97108	6.66e-07	1.51e-05	ARNTL2		ENSG00000163497	72.4926	-1.86505	0.305797	-6.099	1.07e-09	3.7e-08	FEV
ENSG00000133937	92.9512	1.06102	0.255151	4.15839	3.21e-05	0.000370996	GSC		ENSG00000139865	2708.78	-1.06142	0.159991	-6.63424	3.26e-11	1.1e-09	TTC6		ENSG00000119900	2047.62	0.849484	0.150237	5.65431	1.56e-08	4.69e-07	OGFRL1		ENSG00000186806	286.229	-1.86679	0.192215	-9.71202	2.68e-22	2.47e-20	VSIG10L
ENSG00000114270	50.0643	1.06025	0.312414	3.39373	0.000689465	0.00526721	COL7A1		ENSG00000188064	630.882	-1.0627	0.175716	-6.04784	1.47e-09	4.08e-08	WNT7B		ENSG00000171444	117.805	0.846878	0.190082	4.45533	8.38e-06	0.000149526	MCC		ENSG00000162194	507.111	-1.87678	0.273011	-6.87436	6.23e-12	2.82e-10	LBHD1
ENSG00000173705	21.6772	1.05858	0.412743	2.56474	0.0103253	0.0489298	SUSD5		ENSG00000151640	977.7	-1.06423	0.211478	-5.03234	4.85e-07	8.56e-06	DPYSL4		ENSG00000132570	533.316	0.846755	0.137466	6.15974	7.29e-10	2.57e-08	PCBD2		ENSG00000121075	8.22008	-1.87698	0.648535	-2.89419	0.00380135	0.0289319	TBX4
ENSG00000205220	33.6505	1.05715	0.393354	2.68754	0.00719803	0.0366881	PSMB10		ENSG00000184672	86.9552	-1.06482	0.21331	-4.99192	5.98e-07	1.04e-05	RALYL		ENSG00000111331	541.822	0.846336	0.149554	5.65908	1.52e-08	4.57e-07	OAS3		ENSG00000169583	14.2788	-1.88036	0.577198	-3.25774	0.00112303	0.0107762	CLIC3
ENSG00000102870	220.092	1.05615	0.225457	4.68446	2.81e-06	4.2e-05	ZNF629		ENSG00000114023	7418.46	-1.0653	0.110893	-9.60656	7.5e-22	5.61e-20	FAM162A		ENSG00000203685	65.0239	0.846265	0.260978	3.24267	0.00118414	0.0112947	STUM		ENSG00000118985	1463.31	-1.88046	0.174139	-10.7986	3.49e-27	3.96e-25	ELL2
ENSG00000168952	97.5971	1.05608	0.236647	4.46266	8.09e-06	0.000108903	STXBP6		ENSG00000162694	563.52	-1.06939	0.150266	-7.11664	1.11e-12	4.38e-11	EXTL2		ENSG00000139946	71.671	0.843681	0.254352	3.31698	0.000909946	0.00903836	PELI2		ENSG00000280890	7.60868	-1.88527	0.688958	-2.7364	0.00621149	0.0426327	ELDR
ENSG00000181458	278.71	1.05485	0.179011	5.89266	3.8e-09	1e-07	TMEM45A		ENSG00000059377	200.45	-1.07062	0.173203	-6.18129	6.36e-10	1.85e-08	TBXAS1		ENSG00000239911	114.06	0.842953	0.207639	4.05971	4.91e-05	0.000720782	PRKAG2-AS1		ENSG00000145779	405.643	-1.89168	0.171708	-11.0168	3.17e-28	3.82e-26	TNFAIP8
ENSG00000111331	541.822	1.05388	0.150401	7.00713	2.43e-12	9.22e-11	OAS3		ENSG00000151025	92.7301	-1.07217	0.205442	-5.21886	1.8e-07	3.48e-06	GPR158		ENSG00000175305	197.459	0.842594	0.215608	3.90798	9.31e-05	0.00127452	CCNE2		ENSG00000224367	45.0371	-1.89782	0.299662	-6.3332	2.4e-10	9.23e-09	OACYLP
ENSG00000171368	262.702	1.05171	0.152145	6.91255	4.76e-12	1.74e-10	TPPP		ENSG00000153132	1425.51	-1.07278	0.148338	-7.23199	4.76e-13	1.97e-11	CLGN		ENSG00000272398	57.2455	0.842447	0.28417	2.96459	0.00303087	0.0239226	CD24		ENSG00000229056	72.9534	-1.91117	0.338348	-5.64853	1.62e-08	4.84e-07	HECW2-AS1
ENSG00000139194	55.1786	1.04949	0.284626	3.68728	0.000226668	0.00204735	RBP5		ENSG00000115844	83.4623	-1.07333	0.259451	-4.13695	3.52e-05	0.000404327	DLX2		ENSG00000107968	140.085	0.842149	0.16975	4.96111	7.01e-07	1.58e-05	MAP3K8		ENSG00000166833	36.0766	-1.92114	0.434927	-4.41715	1e-05	0.000175429	NAV2
ENSG00000182022	101.298	1.04783	0.226176	4.63281	3.61e-06	5.28e-05	CHST15		ENSG00000005001	272.237	-1.07551	0.264726	-4.06275	4.85e-05	0.000533349	PRSS22		ENSG00000151883	558.489	0.842141	0.119993	7.01827	2.25e-12	1.07e-10	PARP8		ENSG00000115844	83.4623	-1.9266	0.268503	-7.17535	7.21e-13	3.54e-11	DLX2
ENSG00000134508	276.42	1.04738	0.145978	7.17492	7.24e-13	2.94e-11	CABLES1		ENSG00000114796	763.134	-1.07672	0.189438	-5.68377	1.32e-08	3.19e-07	KLHL24		ENSG00000148175	979.85	0.836749	0.133854	6.25122	4.07e-10	1.49e-08	STOM		ENSG00000164181	1332.88	-1.92729	0.177321	-10.8689	1.62e-27	1.87e-25	ELOVL7
ENSG00000251169	49.6947	1.04224	0.326138	3.19571	0.00139489	0.00957814	LINC01843		ENSG00000113161	3464.49	-1.07709	0.131717	-8.17731	2.9e-16	1.52e-14	HMGCR		ENSG00000245694	468.577	0.832636	0.113657	7.32583	2.37e-13	1.22e-11	CRNDE		ENSG00000103222	3765.77	-1.93545	0.115374	-16.7754	3.7e-63	1.34e-60	ABCC1
ENSG00000271013	38.7389	1.04186	0.356713	2.92073	0.00349215	0.0203063	LRRC37A9P		ENSG00000087085	47.449	-1.07738	0.302843	-3.55754	0.000374338	0.00313668	ACHE		ENSG00000164920	245.078	0.832605	0.155769	5.34513	9.04e-08	2.38e-06	OSR2		ENSG00000163362	80.1408	-1.94856	0.33513	-5.81434	6.09e-09	1.94e-07	INAVA
ENSG00000204659	33.621	1.03993	0.338533	3.07187	0.00212725	0.0136118	CBY3		ENSG00000259881	32.8337	-1.07744	0.350102	-3.07751	0.00208741	0.0133914	AC092384.2		ENSG00000137825	97.42	0.830846	0.243096	3.41777	0.000631354	0.00667272	ITPKA		ENSG00000141750	12.7426	-1.95974	0.575178	-3.40719	0.00065635	0.00689887	STAC2
ENSG00000267868	42.6298	1.03911	0.28698	3.62084	0.000293653	0.00254898	AL356740.1		ENSG00000250722	305.811	-1.07905	0.175078	-6.16322	7.13e-10	2.06e-08	SELENOP		ENSG00000112812	170.96	0.830432	0.168086	4.94051	7.79e-07	1.74e-05	PRSS16		ENSG00000163406	45.3123	-1.98257	0.370703	-5.34815	8.89e-08	2.35e-06	SLC15A2
ENSG00000129474	690.148	1.03754	0.139186	7.4543	9.03e-14	3.95e-12	AJUBA		ENSG00000100994	5188.7	-1.0795	0.140944	-7.65908	1.87e-14	8.73e-13	PYGB		ENSG00000008513	6261.6	0.829367	0.0872459	9.50609	1.98e-21	1.73e-19	ST3GAL1		ENSG00000105219	9.06886	-1.99223	0.640948	-3.10825	0.00188198	0.0164379	CNTD2
ENSG00000254701	57.3185	1.03549	0.265238	3.904	9.46e-05	0.00095957	AC138866.2		ENSG00000149089	388.733	-1.07975	0.143426	-7.52824	5.14e-14	2.31e-12	APIP		ENSG00000122863	364.098	0.828282	0.159619	5.18913	2.11e-07	5.28e-06	CHST3		ENSG00000142513	20.661	-1.99425	0.527495	-3.78061	0.000156445	0.0019837	ACP4
ENSG00000276043	768.883	1.03212	0.209046	4.9373	7.92e-07	1.34e-05	UHRF1		ENSG00000198793	3062.6	-1.08	0.111198	-9.71242	2.67e-22	2.04e-20	MTOR		ENSG00000133937	92.9512	0.828127	0.247351	3.34798	0.00081402	0.00823991	GSC		ENSG00000123358	1265.73	-1.99973	0.205375	-9.73695	2.1e-22	1.96e-20	NR4A1
ENSG00000205041	24.6567	1.02895	0.394799	2.60627	0.00915355	0.0446568	AC118344.1		ENSG00000168306	235.251	-1.08177	0.201925	-5.3573	8.45e-08	1.74e-06	ACOX2		ENSG00000154146	269.765	0.828088	0.140137	5.90911	3.44e-09	1.11e-07	NRGN		ENSG00000221869	541.868	-2.0173	0.24693	-8.1695	3.1e-16	1.93e-14	CEBPD
ENSG00000158321	181.764	1.02834	0.161097	6.38337	1.73e-10	5.36e-09	AUTS2		ENSG00000235863	248.012	-1.0824	0.224901	-4.81281	1.49e-06	2.37e-05	B3GALT4		ENSG00000158321	181.764	0.826694	0.16226	5.09488	3.49e-07	8.35e-06	AUTS2		ENSG00000156113	766.886	-2.03335	0.135217	-15.0377	4.16e-51	1.17e-48	KCNMA1
ENSG00000137310	828.139	1.02751	0.159693	6.4343	1.24e-10	3.91e-09	TCF19		ENSG00000280927	167.863	-1.08581	0.176235	-6.16115	7.22e-10	2.09e-08	CTBP1-AS		ENSG00000151164	41.7442	0.824794	0.284281	2.90133	0.00371578	0.0283536	RAD9B		ENSG00000168461	65.9251	-2.04798	0.359444	-5.69765	1.21e-08	3.68e-07	RAB31
ENSG00000049323	148.962	1.02704	0.183246	5.60471	2.09e-08	4.84e-07	LTBP1		ENSG00000109610	36.0916	-1.08586	0.37047	-2.93103	0.00337838	0.0198193	SOD3		ENSG00000138764	1178.06	0.821436	0.133362	6.15943	7.3e-10	2.57e-08	CCNG2		ENSG00000009694	472.207	-2.05086	0.201107	-10.1979	2.03e-24	2.08e-22	TENM1
ENSG00000240053	34.4911	1.02115	0.377665	2.70384	0.00685429	0.0353084	LY6G5B		ENSG00000148985	1304.58	-1.08829	0.114612	-9.49541	2.19e-21	1.6e-19	PGAP2		ENSG00000274220	48.0219	0.821102	0.295984	2.77414	0.00553475	0.0391623	AC009163.7		ENSG00000169252	73.7701	-2.05121	0.297095	-6.90422	5.05e-12	2.3e-10	ADRB2
ENSG00000058453	283.76	1.01862	0.181175	5.62227	1.88e-08	4.41e-07	CROCC		ENSG00000125510	111.19	-1.09477	0.23642	-4.63061	3.65e-06	5.32e-05	OPRL1		ENSG00000182179	71.499	0.820992	0.267297	3.07146	0.00213016	0.018159	UBA7		ENSG00000138641	1362.44	-2.05504	0.153822	-13.3598	1.04e-40	2.03e-38	HERC3
ENSG00000203727	187.302	1.01817	0.204621	4.9759	6.49e-07	1.12e-05	SAMD5		ENSG00000083307	2886.99	-1.09814	0.0894676	-12.2742	1.25e-34	1.69e-32	GRHL2		ENSG00000159556	89.9815	0.819819	0.285128	2.87527	0.00403686	0.030339	ISL2		ENSG00000221241	7.52073	-2.07052	0.704569	-2.9387	0.0032959	0.0256345	SNORD88A
ENSG00000203930	62.8967	1.01697	0.28981	3.50908	0.000449657	0.00368762	LINC00632		ENSG00000090530	57.9685	-1.1018	0.308173	-3.57527	0.00034987	0.00296551	P3H2		ENSG00000163071	96.618	0.818329	0.234506	3.48958	0.000483774	0.00533347	SPATA18		ENSG00000168874	48.9885	-2.0786	0.318572	-6.52474	6.81e-11	2.81e-09	ATOH8
ENSG00000261437	65.0011	1.01374	0.27022	3.75155	0.000175747	0.00164437	AC108860.2		ENSG00000151835	2230.1	-1.10466	0.170018	-6.49729	8.18e-11	2.63e-09	SACS		ENSG00000112425	78.664	0.81732	0.247744	3.29905	0.000970121	0.00953314	EPM2A		ENSG00000116883	254.951	-2.09012	0.185687	-11.2561	2.16e-29	2.78e-27	#N/A
ENSG00000230555	31.7131	1.01359	0.378215	2.67993	0.00736375	0.0373973	AL450326.1		ENSG00000221947	357.543	-1.1063	0.169761	-6.51681	7.18e-11	2.34e-09	XKR9		ENSG00000140391	3034.22	0.815717	0.0883856	9.22907	2.73e-20	2.28e-18	TSPAN3		ENSG00000246985	14.602	-2.09014	0.54191	-3.85699	0.000114792	0.00152727	SOCS2-AS1
ENSG00000234678	44.0506	1.01307	0.274961	3.6844	0.000229238	0.00206679	ELF3-AS1		ENSG00000143515	448.394	-1.10785	0.150579	-7.35727	1.88e-13	7.97e-12	ATP8B2		ENSG00000020577	114.2	0.814816	0.215288	3.78477	0.000153854	0.00195473	SAMD4A		ENSG00000149218	8858.66	-2.0925	0.109464	-19.1159	1.86e-81	1.15e-78	ENDOD1
ENSG00000163071	96.618	1.01264	0.23386	4.33013	1.49e-05	0.000186552	SPATA18		ENSG00000171843	991.316	-1.10801	0.144877	-7.6479	2.04e-14	9.48e-13	MLLT3		ENSG00000005059	62.0548	0.813696	0.30175	2.69659	0.0070053	0.0467801	MCUB		ENSG00000124664	3172.19	-2.0954	0.15479	-13.5371	9.45e-42	1.93e-39	SPDEF
ENSG00000161551	60.2143	1.01204	0.229839	4.40325	1.07e-05	0.00013931	ZNF577		ENSG00000170122	113.107	-1.11033	0.27109	-4.09578	4.21e-05	0.000472682	FOXD4		ENSG00000023445	101.736	0.813264	0.259702	3.13153	0.001739	0.0154352	BIRC3		ENSG00000144355	332.505	-2.09694	0.165778	-12.6491	1.13e-36	1.99e-34	DLX1
ENSG00000165434	131.723	1.01135	0.233858	4.32464	1.53e-05	0.000190538	PGM2L1		ENSG00000139132	632.564	-1.11096	0.144214	-7.70356	1.32e-14	6.24e-13	FGD4		ENSG00000167995	141.712	0.812516	0.199678	4.06912	4.72e-05	0.000699084	BEST1		ENSG00000067113	2207.32	-2.10026	0.103062	-20.3787	2.58e-92	2.15e-89	PLPP1
ENSG00000085719	5471.59	1.01006	0.146075	6.91468	4.69e-12	1.72e-10	CPNE3		ENSG00000228288	161.46	-1.11146	0.226586	-4.90524	9.33e-07	1.55e-05	PCAT6		ENSG00000101670	120.209	0.811055	0.17696	4.58327	4.58e-06	8.72e-05	LIPG		ENSG00000182795	3009.64	-2.1026	0.0942717	-22.3036	3.41e-110	3.27e-107	C1orf116
ENSG00000072657	31.1148	1.00774	0.382001	2.63805	0.00833842	0.0414312	TRHDE		ENSG00000186665	430.707	-1.1117	0.128826	-8.62951	6.16e-18	3.61e-16	C17orf58		ENSG00000072201	223.379	0.80446	0.14898	5.3998	6.67e-08	1.81e-06	LNX1		ENSG00000275342	212.119	-2.10322	0.18338	-11.4692	1.88e-30	2.56e-28	PRAG1
ENSG00000206077	70.9653	1.00764	0.237665	4.23974	2.24e-05	0.000267955	ZDHHC11B		ENSG00000116678	25.0256	-1.11333	0.396267	-2.80953	0.00496134	0.027115	LEPR		ENSG00000139800	400.995	0.801027	0.127445	6.28528	3.27e-10	1.23e-08	ZIC5		ENSG00000125257	8369.72	-2.11363	0.153884	-13.7352	6.25e-43	1.32e-40	ABCC4
ENSG00000167900	4783.55	1.0073	0.131033	7.68739	1.5e-14	7.07e-13	TK1		ENSG00000155093	494.964	-1.11374	0.123624	-9.00909	2.08e-19	1.33e-17	PTPRN2		ENSG00000131747	3701.11	0.800874	0.18714	4.27955	1.87e-05	0.000302476	TOP2A		ENSG00000166446	2273.8	-2.12152	0.142115	-14.9282	2.16e-50	5.91e-48	CDYL2
ENSG00000167968	48.8605	1.00631	0.2954	3.40658	0.000657815	0.00506446	DNASE1L2		ENSG00000042317	220.486	-1.11518	0.194937	-5.72073	1.06e-08	2.6e-07	SPATA7		ENSG00000166535	47.8577	0.800647	0.29203	2.74166	0.00611299	0.0421728	A2ML1		ENSG00000100385	10.6557	-2.12942	0.689977	-3.08622	0.0020272	0.0174312	IL2RB
ENSG00000166750	714.788	1.00525	0.109874	9.14914	5.74e-20	3.77e-18	SLFN5		ENSG00000183098	132.143	-1.11569	0.184532	-6.04602	1.48e-09	4.12e-08	GPC6		ENSG00000172687	77.5541	0.800063	0.231444	3.45683	0.000546576	0.00590031	ZNF738		ENSG00000189058	127.545	-2.13762	0.221796	-9.63779	5.54e-22	4.96e-20	APOD
ENSG00000188191	751.871	1.00304	0.195455	5.13178	2.87e-07	5.34e-06	PRKAR1B		ENSG00000016402	71.4833	-1.11591	0.248252	-4.49506	6.95e-06	9.51e-05	IL20RA		ENSG00000258701	50.9406	0.798189	0.277018	2.88136	0.00395963	0.0298992	LINC00638		ENSG00000163993	165.82	-2.14115	0.205032	-10.443	1.58e-25	1.69e-23	S100P
ENSG00000185760	219.515	1.00272	0.164154	6.10844	1.01e-09	2.84e-08	KCNQ5		ENSG00000140986	47.8481	-1.11624	0.307119	-3.63457	0.000278445	0.00243726	RPL3L		ENSG00000221963	155.99	0.795009	0.204222	3.89288	9.91e-05	0.00134697	APOL6		ENSG00000184292	36.2869	-2.14207	0.383759	-5.58181	2.38e-08	6.97e-07	TACSTD2
ENSG00000275437	148.75	1.00083	0.188785	5.30146	1.15e-07	2.31e-06	AL121832.3		ENSG00000100504	994.039	-1.11647	0.169011	-6.60588	3.95e-11	1.33e-09	PYGL		ENSG00000197822	1279.81	0.794395	0.128048	6.20389	5.51e-10	1.96e-08	OCLN		ENSG00000130066	1809.76	-2.15892	0.151277	-14.2713	3.3e-46	8.02e-44	SAT1
ENSG00000132570	533.316	0.99959	0.135425	7.38111	1.57e-13	6.69e-12	PCBD2		ENSG00000143067	232.201	-1.11655	0.156346	-7.14154	9.23e-13	3.72e-11	ZNF697		ENSG00000166086	60.2348	0.79311	0.279942	2.83313	0.00460951	0.0337819	JAM3		ENSG00000166451	2946.52	-2.16488	0.102727	-21.074	1.38e-98	1.2e-95	CENPN
ENSG00000132436	1454.54	0.99713	0.176716	5.64256	1.68e-08	3.99e-07	FIGNL1		ENSG00000158711	2671.36	-1.11673	0.150832	-7.40381	1.32e-13	5.69e-12	ELK4		ENSG00000177694	181.466	0.792866	0.179576	4.41521	1.01e-05	0.000176686	NAALADL2		ENSG00000149150	5361.36	-2.16692	0.0865067	-25.0492	1.78e-138	3.1e-135	SLC43A1
ENSG00000167306	535.311	0.996061	0.115434	8.62887	6.2e-18	3.61e-16	MYO5B		ENSG00000213759	883.202	-1.12117	0.228089	-4.91547	8.86e-07	1.48e-05	UGT2B11		ENSG00000116983	58.3662	0.791789	0.279284	2.83507	0.00458155	0.0336395	HPCAL4		ENSG00000141404	779.528	-2.18799	0.137787	-15.8795	8.78e-57	2.9e-54	GNAL
ENSG00000242294	214.28	0.994737	0.303865	3.27361	0.00106182	0.00761013	STAG3L5P		ENSG00000228013	23.3572	-1.12163	0.365411	-3.06949	0.00214424	0.0136896	IL6R-AS1		ENSG00000138459	610.626	0.791493	0.191315	4.13712	3.52e-05	0.000537682	SLC35A5		ENSG00000113924	129.26	-2.19008	0.22053	-9.93099	3.05e-23	2.93e-21	HGD
ENSG00000247746	27.2378	0.991297	0.344005	2.88163	0.0039562	0.0225158	USP51		ENSG00000272068	33.1382	-1.12239	0.426372	-2.63243	0.00847776	0.0419905	AL365181.2		ENSG00000132470	217.424	0.790924	0.154863	5.10724	3.27e-07	7.89e-06	ITGB4		ENSG00000122859	10.8572	-2.19107	0.609714	-3.59361	0.00032613	0.00379173	NEUROG3
ENSG00000143479	57.3192	0.989784	0.256223	3.86298	0.000112012	0.00111489	DYRK3		ENSG00000111674	2350.56	-1.12249	0.337567	-3.32524	0.000883438	0.00651791	ENO2		ENSG00000235859	50.2	0.79061	0.270522	2.92254	0.0034719	0.0268076	AC006978.1		ENSG00000171517	2171.42	-2.1928	0.127918	-17.1422	7.19e-66	2.76e-63	LPAR3
ENSG00000273036	27.4474	0.988945	0.34422	2.87301	0.00406587	0.0229881	AL390726.4		ENSG00000164211	1709.61	-1.12263	0.149897	-7.48937	6.92e-14	3.07e-12	STARD4		ENSG00000163412	119.209	0.790216	0.197184	4.0075	6.14e-05	0.000875373	EIF4E3		ENSG00000182704	1520.63	-2.19366	0.17324	-12.6625	9.54e-37	1.69e-34	TSKU
ENSG00000105011	1102.93	0.988172	0.137114	7.20696	5.72e-13	2.35e-11	ASF1B		ENSG00000164114	589.441	-1.12535	0.198525	-5.66856	1.44e-08	3.47e-07	MAP9		ENSG00000197587	91.0252	0.789795	0.206596	3.82289	0.000131895	0.00171204	DMBX1		ENSG00000135063	7.85274	-2.21637	0.767173	-2.88901	0.00386455	0.0293082	FAM189A2
ENSG00000274267	32.3667	0.987493	0.331213	2.98145	0.00286889	0.0173226	#N/A		ENSG00000102554	303.878	-1.12813	0.172403	-6.54359	6.01e-11	1.98e-09	KLF5		ENSG00000129474	690.148	0.78972	0.138063	5.72001	1.07e-08	3.26e-07	AJUBA		ENSG00000043591	132.729	-2.22404	0.198664	-11.1949	4.32e-29	5.41e-27	ADRB1
ENSG00000143013	970.481	0.986993	0.105346	9.36908	7.32e-21	5.12e-19	LMO4		ENSG00000099337	94.8908	-1.12956	0.223937	-5.04408	4.56e-07	8.12e-06	KCNK6		ENSG00000068650	1342	0.788097	0.108653	7.25335	4.07e-13	2.04e-11	ATP11A		ENSG00000188848	498.924	-2.26005	0.198704	-11.374	5.64e-30	7.45e-28	BEND4
ENSG00000187720	35.5462	0.982914	0.376492	2.61072	0.00903528	0.0442322	THSD4		ENSG00000135409	53.7056	-1.1302	0.306122	-3.69199	0.000222506	0.00201435	AMHR2		ENSG00000172794	63.2281	0.787964	0.249083	3.16345	0.00155909	0.0142405	RAB37		ENSG00000255353	17.5637	-2.26858	0.643057	-3.52781	0.000419008	0.00471157	AP003057.1
ENSG00000065328	824.833	0.981418	0.189432	5.18084	2.21e-07	4.21e-06	MCM10		ENSG00000135090	2061.52	-1.13047	0.129655	-8.7191	2.8e-18	1.68e-16	TAOK3		ENSG00000031691	190.394	0.787596	0.21193	3.7163	0.000202165	0.00248572	CENPQ		ENSG00000178803	58.9606	-2.27183	0.362057	-6.2748	3.5e-10	1.31e-08	ADORA2A-AS1
ENSG00000178498	29.0249	0.981008	0.376944	2.60253	0.00925393	0.0450025	DTX3		ENSG00000274528	53.1407	-1.13086	0.266608	-4.24166	2.22e-05	0.00026599	AC090970.2		ENSG00000173611	462.604	0.78592	0.196809	3.99331	6.52e-05	0.000923955	SCAI		ENSG00000232774	11.0587	-2.27806	0.705113	-3.23078	0.00123453	0.0116765	AL355916.1
ENSG00000177707	454.676	0.976877	0.220408	4.43214	9.33e-06	0.000123759	NECTIN3		ENSG00000118263	119.739	-1.13219	0.218012	-5.19327	2.07e-07	3.96e-06	KLF7		ENSG00000159403	306.291	0.78406	0.151963	5.15956	2.48e-07	6.11e-06	C1R		ENSG00000006025	23.9411	-2.28003	0.419592	-5.43392	5.51e-08	1.53e-06	OSBPL7
ENSG00000169758	52.5167	0.974614	0.262438	3.7137	0.000204253	0.00187306	TMEM266		ENSG00000274835	54.2143	-1.13252	0.305313	-3.70937	0.000207772	0.0018983	AC100757.2		ENSG00000137812	1176.56	0.78362	0.192289	4.07521	4.6e-05	0.000682709	KNL1		ENSG00000260213	41.3932	-2.28062	0.384814	-5.92654	3.09e-09	1.01e-07	AC092718.2
ENSG00000235374	126.15	0.974069	0.230406	4.22762	2.36e-05	0.000281093	SSR4P1		ENSG00000124942	1487.75	-1.1386	0.172571	-6.59785	4.17e-11	1.4e-09	AHNAK		ENSG00000128578	350.606	0.783337	0.146293	5.35457	8.58e-08	2.28e-06	STRIP2		ENSG00000109846	28.0695	-2.29104	0.433523	-5.2847	1.26e-07	3.26e-06	CRYAB
ENSG00000154274	42.1269	0.970893	0.335632	2.89273	0.00381905	0.0218858	C4orf19		ENSG00000126561	96.95	-1.13911	0.272741	-4.17653	2.96e-05	0.000344628	STAT5A		ENSG00000136052	314.948	0.783069	0.14956	5.23582	1.64e-07	4.18e-06	SLC41A2		ENSG00000161031	14.4894	-2.30256	0.550762	-4.18068	2.91e-05	0.00045082	PGLYRP2
ENSG00000165730	37.5339	0.970194	0.345394	2.80895	0.00497036	0.0271418	STOX1		ENSG00000123836	1229.58	-1.14041	0.096341	-11.8373	2.5e-32	3.05e-30	PFKFB2		ENSG00000155961	58.4565	0.782647	0.236826	3.30473	0.000950672	0.00937084	RAB39B		ENSG00000169213	2532.51	-2.3036	0.150055	-15.3517	3.45e-53	1.05e-50	RAB3B
ENSG00000075702	596.57	0.967605	0.179224	5.39884	6.71e-08	1.42e-06	WDR62		ENSG00000261141	15.4595	-1.14277	0.433703	-2.63491	0.00841594	0.0417469	AC092718.5		ENSG00000111912	498.883	0.782389	0.156846	4.98826	6.09e-07	1.39e-05	NCOA7		ENSG00000145569	613.346	-2.31359	0.149163	-15.5104	2.95e-54	9.27e-52	OTULINL
ENSG00000234912	104.028	0.966951	0.217055	4.45486	8.39e-06	0.000112329	SNHG20		ENSG00000102471	1796.18	-1.14314	0.127668	-8.95403	3.43e-19	2.16e-17	NDFIP2		ENSG00000188070	119.955	0.77978	0.276169	2.82356	0.00474934	0.034582	C11orf95		ENSG00000172771	185.818	-2.32365	0.179732	-12.9284	3.11e-38	5.8e-36	EFCAB12
ENSG00000139173	68.2501	0.966288	0.257264	3.75601	0.000172642	0.00161761	TMEM117		ENSG00000204634	485.846	-1.14421	0.13133	-8.71249	2.97e-18	1.78e-16	TBC1D8		ENSG00000188312	125.862	0.778247	0.187751	4.14511	3.4e-05	0.000521781	CENPP		ENSG00000087128	46.0208	-2.3274	0.352683	-6.59913	4.14e-11	1.75e-09	TMPRSS11E
ENSG00000261094	46.0196	0.965041	0.303501	3.17969	0.00147431	0.0100434	AC007066.2		ENSG00000132872	23.9628	-1.14914	0.417462	-2.75268	0.00591104	0.0312379	SYT4		ENSG00000151491	196.941	0.775985	0.18329	4.23365	2.3e-05	0.000362806	EPS8		ENSG00000237838	9.04083	-2.32948	0.799042	-2.91534	0.00355304	0.027335	AC092422.1
ENSG00000091436	608.769	0.964638	0.143706	6.71259	1.91e-11	6.64e-10	MAP3K20		ENSG00000123178	414.336	-1.15134	0.120645	-9.54327	1.38e-21	1.02e-19	SPRYD7		ENSG00000164070	1968.69	0.773963	0.160984	4.8077	1.53e-06	3.23e-05	HSPA4L		ENSG00000171885	8.19959	-2.33472	0.779762	-2.99414	0.00275221	0.022231	AQP4
ENSG00000120149	109.652	0.963447	0.196861	4.89404	9.88e-07	1.63e-05	MSX2		ENSG00000136141	366.785	-1.15228	0.161458	-7.13669	9.56e-13	3.83e-11	LRCH1		ENSG00000171617	283.326	0.773653	0.161879	4.7792	1.76e-06	3.68e-05	ENC1		ENSG00000162174	674.758	-2.33522	0.125117	-18.6642	9.67e-78	5.67e-75	ASRGL1
ENSG00000185347	701.777	0.961535	0.222033	4.3306	1.49e-05	0.000186274	TEDC1		ENSG00000185664	87.486	-1.15293	0.271779	-4.24215	2.21e-05	0.000265575	PMEL		ENSG00000243955	54.1014	0.773426	0.286183	2.70256	0.00688083	0.0460773	GSTA1		ENSG00000235643	13.3714	-2.364	0.683592	-3.4582	0.00054379	0.00588017	LINC01647
ENSG00000037965	59.9727	0.957978	0.263903	3.63003	0.000283384	0.00246958	HOXC8		ENSG00000164116	1998.23	-1.15683	0.0902321	-12.8206	1.26e-37	1.83e-35	GUCY1A1		ENSG00000005884	301.777	0.772319	0.188245	4.10273	4.08e-05	0.000614924	ITGA3		ENSG00000109956	22.3795	-2.39413	0.491063	-4.87541	1.09e-06	2.35e-05	B3GAT1
ENSG00000234722	92.132	0.954147	0.195875	4.8712	1.11e-06	1.82e-05	LINC01287		ENSG00000166710	4226.04	-1.15719	0.107978	-10.717	8.47e-27	8.36e-25	B2M		ENSG00000125398	166.311	0.769736	0.150996	5.09773	3.44e-07	8.26e-06	SOX9		ENSG00000010610	5.51855	-2.39602	0.882268	-2.71575	0.00661263	0.0447029	CD4
ENSG00000215190	55.5861	0.953131	0.287628	3.31376	0.000920501	0.00673369	LINC00680		ENSG00000106688	86.9346	-1.1575	0.271224	-4.2677	1.97e-05	0.000240107	SLC1A1		ENSG00000164171	586.326	0.769213	0.154589	4.97586	6.5e-07	1.47e-05	ITGA2		ENSG00000270578	10.2215	-2.40005	0.732365	-3.27712	0.00104871	0.0101391	AP000787.2
ENSG00000106571	339.781	0.951621	0.139549	6.81927	9.15e-12	3.26e-10	GLI3		ENSG00000141337	190.089	-1.15827	0.163599	-7.07992	1.44e-12	5.64e-11	ARSG		ENSG00000197124	91.6129	0.767848	0.260524	2.94733	0.00320534	0.0250623	ZNF682		ENSG00000123983	12757.8	-2.40035	0.106609	-22.5154	2.93e-112	3.12e-109	ACSL3
ENSG00000152969	183.55	0.951043	0.19253	4.93972	7.82e-07	1.32e-05	JAKMIP1		ENSG00000272870	100.584	-1.15877	0.268227	-4.32011	1.56e-05	0.000193878	SAP30-DT		ENSG00000104081	153.002	0.767287	0.200946	3.81838	0.000134329	0.00173893	BMF		ENSG00000198648	3752.27	-2.40727	0.101418	-23.7362	1.53e-124	2.09e-121	STK39
ENSG00000250312	113.047	0.948321	0.179565	5.28121	1.28e-07	2.57e-06	ZNF718		ENSG00000224367	45.0371	-1.16442	0.295906	-3.93511	8.32e-05	0.000853859	OACYLP		ENSG00000181264	159.714	0.764263	0.175161	4.36321	1.28e-05	0.000216684	TLCD5		ENSG00000174469	234.786	-2.42116	0.165546	-14.6253	1.94e-48	5.09e-46	CNTNAP2
ENSG00000196814	307.314	0.948111	0.136461	6.94786	3.71e-12	1.37e-10	MVB12B		ENSG00000168827	2376.8	-1.16739	0.112507	-10.3762	3.18e-25	2.89e-23	GFM1		ENSG00000086205	19770.7	0.764033	0.107055	7.13685	9.55e-13	4.66e-11	FOLH1		ENSG00000157343	62.2482	-2.43683	0.273915	-8.89631	5.77e-19	4.45e-17	ARMC12
ENSG00000241549	78.9568	0.946158	0.264178	3.58152	0.000341598	0.0029041	GUSBP2		ENSG00000114378	334.298	-1.16742	0.143369	-8.14278	3.86e-16	2e-14	HYAL1		ENSG00000142065	89.0834	0.761993	0.264959	2.87589	0.00402894	0.0302913	ZFP14		ENSG00000173482	720.305	-2.47066	0.175426	-14.0838	4.78e-45	1.08e-42	PTPRM
ENSG00000156140	118.082	0.9449	0.244541	3.86397	0.000111558	0.00111205	ADAMTS3		ENSG00000260244	548.194	-1.16823	0.140774	-8.29863	1.05e-16	5.64e-15	AC104083.1		ENSG00000106571	339.781	0.761018	0.138347	5.50081	3.78e-08	1.07e-06	GLI3		ENSG00000134760	9.02375	-2.47662	0.853372	-2.90215	0.00370607	0.0283033	DSG1
ENSG00000100478	72.5185	0.944555	0.232992	4.05402	5.03e-05	0.000550288	AP4S1		ENSG00000158023	170.072	-1.16855	0.243156	-4.80575	1.54e-06	2.44e-05	WDR66		ENSG00000113790	186.743	0.760561	0.181241	4.1964	2.71e-05	0.00042305	EHHADH		ENSG00000107562	17.0007	-2.4817	0.535452	-4.63477	3.57e-06	6.99e-05	CXCL12
ENSG00000136944	153.193	0.943195	0.238733	3.95084	7.79e-05	0.000809714	LMX1B		ENSG00000105835	5612.85	-1.17067	0.109112	-10.729	7.44e-27	7.37e-25	NAMPT		ENSG00000155893	232.225	0.759282	0.164586	4.61329	3.96e-06	7.66e-05	PXYLP1		ENSG00000144837	28.0767	-2.48553	0.453148	-5.48502	4.13e-08	1.17e-06	PLA1A
ENSG00000126218	29.4728	0.942971	0.352944	2.67173	0.00754617	0.0381486	F10		ENSG00000085831	657.705	-1.17317	0.110083	-10.6572	1.61e-26	1.54e-24	TTC39A		ENSG00000151725	986.266	0.758803	0.212749	3.56666	0.00036156	0.00414831	CENPU		ENSG00000092607	36.4897	-2.52264	0.43208	-5.83837	5.27e-09	1.69e-07	TBX15
ENSG00000182179	71.499	0.941329	0.283406	3.32148	0.00089541	0.00659151	UBA7		ENSG00000162772	675.312	-1.17917	0.17975	-6.56007	5.38e-11	1.79e-09	ATF3		ENSG00000177640	49.5954	0.757153	0.262575	2.88357	0.00393194	0.0297252	CASC2		ENSG00000135226	402.372	-2.56385	0.266556	-9.61841	6.69e-22	5.96e-20	UGT2B28
ENSG00000092421	2884.81	0.9396	0.0997794	9.41677	4.65e-21	3.32e-19	SEMA6A		ENSG00000169122	447.766	-1.18187	0.141655	-8.34331	7.22e-17	3.95e-15	FAM110B		ENSG00000178445	112.45	0.756839	0.188639	4.01211	6.02e-05	0.000861012	GLDC		ENSG00000116285	1857.86	-2.56928	0.147467	-17.4228	5.54e-68	2.41e-65	ERRFI1
ENSG00000228544	75.4204	0.938279	0.314262	2.98566	0.0028297	0.017159	CCDC183-AS1		ENSG00000158406	760.953	-1.18228	0.123455	-9.57656	1e-21	7.45e-20	H4C8		ENSG00000123094	179.615	0.756329	0.192268	3.93372	8.36e-05	0.0011578	RASSF8		ENSG00000140506	8.80449	-2.58473	0.688564	-3.75379	0.000174178	0.00218115	LMAN1L
ENSG00000227473	79.7461	0.938187	0.314438	2.9837	0.0028479	0.0172203	TSSK5P		ENSG00000102174	56.2207	-1.18342	0.329892	-3.5873	0.000334124	0.00285034	PHEX		ENSG00000185133	442.909	0.756019	0.139283	5.42794	5.7e-08	1.57e-06	INPP5J		ENSG00000271850	7.13739	-2.59043	0.82397	-3.14384	0.00166745	0.0149594	LINC02343
ENSG00000230163	46.4117	0.93785	0.322698	2.90628	0.00365757	0.0210949	AL122010.1		ENSG00000145819	439.899	-1.18697	0.145506	-8.15752	3.42e-16	1.78e-14	ARHGAP26		ENSG00000139880	380.653	0.755647	0.143517	5.26522	1.4e-07	3.59e-06	CDH24		ENSG00000197249	15.5174	-2.601	0.527731	-4.92865	8.28e-07	1.84e-05	SERPINA1
ENSG00000078487	33.4216	0.935621	0.36589	2.55711	0.0105547	0.0498124	ZCWPW1		ENSG00000008311	78.4608	-1.18819	0.220899	-5.37889	7.49e-08	1.56e-06	AASS		ENSG00000106714	79.2784	0.75472	0.224447	3.36258	0.000772172	0.00786197	CNTNAP3		ENSG00000172238	51.846	-2.60963	0.329731	-7.91441	2.48e-15	1.47e-13	ATOH1
ENSG00000115290	57.7311	0.933946	0.278135	3.35788	0.000785424	0.00588904	GRB14		ENSG00000108556	65.8964	-1.18877	0.2476	-4.80116	1.58e-06	2.49e-05	CHRNE		ENSG00000139263	229.864	0.753446	0.144258	5.22291	1.76e-07	4.47e-06	LRIG3		ENSG00000198915	7.9329	-2.61089	0.807628	-3.23279	0.00122586	0.011606	RASGEF1A
ENSG00000067798	64.3225	0.924458	0.237405	3.89401	9.86e-05	0.000996401	NAV3		ENSG00000163362	80.1408	-1.18895	0.328819	-3.61581	0.00029941	0.00259043	INAVA		ENSG00000100167	512.203	0.753092	0.120565	6.24637	4.2e-10	1.53e-08	SEPTIN3		ENSG00000176165	50.0761	-2.65608	0.352577	-7.53333	4.95e-14	2.65e-12	FOXG1
ENSG00000213967	79.2661	0.924153	0.321997	2.87006	0.00410388	0.0231634	ZNF726		ENSG00000237330	127.457	-1.18902	0.35018	-3.39546	0.000685131	0.00524467	RNF223		ENSG00000162636	430.159	0.751156	0.17155	4.37864	1.19e-05	0.000204425	FAM102B		ENSG00000180720	13.9921	-2.65831	0.554352	-4.79535	1.62e-06	3.42e-05	CHRM4
ENSG00000057019	75.0002	0.923892	0.218228	4.23362	2.3e-05	0.000274363	DCBLD2		ENSG00000237595	40.1652	-1.18907	0.385409	-3.08523	0.00203397	0.013108	LINC01275		ENSG00000275437	148.75	0.750003	0.179651	4.17478	2.98e-05	0.000461175	AL121832.3		ENSG00000113083	528.23	-2.69786	0.16229	-16.6237	4.69e-62	1.64e-59	LOX
ENSG00000164778	124.428	0.923841	0.283567	3.25792	0.00112231	0.00797445	EN2		ENSG00000067064	3559.94	-1.1892	0.103352	-11.5063	1.23e-30	1.37e-28	IDI1		ENSG00000066468	136.721	0.74888	0.186254	4.02074	5.8e-05	0.000833165	FGFR2		ENSG00000237686	1302.49	-2.69998	0.228141	-11.8347	2.58e-32	3.92e-30	AL109615.3
ENSG00000075213	52.0091	0.923458	0.289834	3.18616	0.00144174	0.0098521	SEMA3A		ENSG00000158292	455.746	-1.19257	0.168734	-7.06773	1.57e-12	6.12e-11	GPR153		ENSG00000131019	44.5843	0.748469	0.270162	2.77045	0.00559795	0.0395446	ULBP3		ENSG00000261061	382.466	-2.70893	0.145929	-18.5634	6.36e-77	3.59e-74	AC092718.4
ENSG00000245848	180.041	0.923095	0.349923	2.638	0.00833976	0.0414312	CEBPA		ENSG00000266711	154.363	-1.19284	0.262731	-4.54015	5.62e-06	7.88e-05	AC021534.1		ENSG00000143669	154.941	0.74821	0.166567	4.49195	7.06e-06	0.000128615	LYST		ENSG00000142319	25.4183	-2.72649	0.488718	-5.57885	2.42e-08	7.04e-07	SLC6A3
ENSG00000175170	79.3869	0.919505	0.288502	3.18717	0.00143672	0.00982794	FAM182B		ENSG00000156218	115.497	-1.19516	0.255004	-4.68681	2.77e-06	4.17e-05	ADAMTSL3		ENSG00000166313	123.469	0.74586	0.214511	3.47702	0.000507015	0.00556093	APBB1		ENSG00000152766	21.8733	-2.73303	0.546881	-4.99749	5.81e-07	1.33e-05	ANKRD22
ENSG00000165655	216.144	0.919185	0.203961	4.50666	6.59e-06	9.06e-05	ZNF503		ENSG00000224596	29.7296	-1.20034	0.428098	-2.80389	0.00504909	0.0274733	ZMIZ1-AS1		ENSG00000143479	57.3192	0.745108	0.26497	2.81205	0.0049227	0.0355741	DYRK3		ENSG00000124713	188.154	-2.76003	0.205554	-13.4273	4.19e-41	8.36e-39	GNMT
ENSG00000119969	467.792	0.918368	0.170889	5.37408	7.7e-08	1.6e-06	HELLS		ENSG00000154265	274.521	-1.20294	0.181971	-6.61064	3.83e-11	1.29e-09	ABCA5		ENSG00000125266	454.769	0.744635	0.157115	4.73942	2.14e-06	4.39e-05	EFNB2		ENSG00000232909	28.4473	-2.76346	0.421178	-6.56126	5.34e-11	2.22e-09	AL157823.2
ENSG00000224152	33.5093	0.916026	0.346714	2.64202	0.00824137	0.0410144	AC009506.2		ENSG00000138061	45.2468	-1.20419	0.280486	-4.29324	1.76e-05	0.000216338	CYP1B1		ENSG00000162804	546.321	0.744271	0.144402	5.15418	2.55e-07	6.25e-06	SNED1		ENSG00000237372	7.08081	-2.77406	0.825034	-3.36237	0.000772778	0.00786396	AL606807.1
ENSG00000125454	325.392	0.915787	0.155833	5.87671	4.18e-09	1.09e-07	SLC25A19		ENSG00000269086	16.8249	-1.21107	0.468874	-2.58294	0.00979627	0.0471196	AC008555.2		ENSG00000198353	93.7893	0.742564	0.210852	3.52174	0.000428731	0.00480118	HOXC4		ENSG00000140443	860.705	-2.78155	0.185714	-14.9776	1.03e-50	2.86e-48	IGF1R
ENSG00000123407	395.893	0.915764	0.157277	5.82263	5.79e-09	1.47e-07	HOXC12		ENSG00000105792	174.045	-1.21151	0.201709	-6.00623	1.9e-09	5.19e-08	CFAP69		ENSG00000185519	61.2119	0.742015	0.27089	2.73917	0.00615936	0.0424014	FAM131C		ENSG00000154143	9.90408	-2.78384	0.756518	-3.67981	0.00023341	0.00282509	PANX3
ENSG00000149289	69.1989	0.915171	0.249087	3.6741	0.000238688	0.00213548	ZC3H12C		ENSG00000026025	109.109	-1.21156	0.241674	-5.01321	5.35e-07	9.38e-06	VIM		ENSG00000247903	100.829	0.739232	0.239455	3.08714	0.00202092	0.0174135	AC024896.1		ENSG00000230393	18.2072	-2.80694	0.551941	-5.08558	3.67e-07	8.76e-06	AC092667.1
ENSG00000115318	38.9172	0.914143	0.299378	3.05347	0.0022621	0.0143267	LOXL3		ENSG00000099875	20325.6	-1.21323	0.222786	-5.44574	5.16e-08	1.11e-06	MKNK2		ENSG00000106460	615.493	0.737873	0.192435	3.83441	0.000125867	0.00164382	TMEM106B		ENSG00000254162	11.4968	-2.83546	0.798442	-3.55124	0.000383427	0.00436264	AC009812.3
ENSG00000174514	58.0411	0.91322	0.288515	3.16524	0.00154954	0.0104589	MFSD4A		ENSG00000065485	1326.29	-1.21766	0.110764	-10.9933	4.11e-28	4.23e-26	PDIA5		ENSG00000170571	2186.46	0.737386	0.154466	4.77377	1.81e-06	3.77e-05	EMB		ENSG00000107099	50.0082	-2.85196	0.333272	-8.55747	1.15e-17	8.01e-16	DOCK8
ENSG00000231856	41.8602	0.913213	0.271041	3.36928	0.000753636	0.00567648	AL162377.1		ENSG00000198721	2164.13	-1.22115	0.0816527	-14.9555	1.43e-50	3.47e-48	ECI2		ENSG00000142871	89.321	0.733811	0.213362	3.43928	0.000583271	0.00622632	CCN1		ENSG00000138696	131.758	-2.85678	0.24725	-11.5542	7.03e-31	9.62e-29	BMPR1B
ENSG00000248334	38.2827	0.912769	0.304468	2.99791	0.00271838	0.0166163	WHAMMP2		ENSG00000154124	1161.65	-1.22184	0.106333	-11.4907	1.47e-30	1.64e-28	OTULIN		ENSG00000154153	406.948	0.733593	0.155405	4.72051	2.35e-06	4.77e-05	RETREG1		ENSG00000170426	6.25491	-2.86395	0.987134	-2.90127	0.00371649	0.0283536	SDR9C7
ENSG00000175048	158.96	0.912388	0.180332	5.05948	4.2e-07	7.55e-06	ZDHHC14		ENSG00000125122	29.9244	-1.22253	0.448628	-2.72504	0.00642934	0.033529	LRRC29		ENSG00000166845	150.884	0.732975	0.240863	3.04312	0.00234138	0.019585	C18orf54		ENSG00000159216	404.958	-2.87212	0.167891	-17.1071	1.31e-65	4.94e-63	RUNX1
ENSG00000257270	85.2629	0.911723	0.220623	4.1325	3.59e-05	0.000410805	AL928654.2		ENSG00000196867	44.9474	-1.22273	0.305172	-4.00668	6.16e-05	0.000657931	ZFP28		ENSG00000174953	1989.87	0.731809	0.143466	5.10094	3.38e-07	8.15e-06	DHX36		ENSG00000121068	33.9252	-2.91445	0.452417	-6.44196	1.18e-10	4.73e-09	TBX2
ENSG00000198964	709.04	0.909815	0.118896	7.65222	1.98e-14	9.19e-13	SGMS1		ENSG00000151726	20212.3	-1.22901	0.127331	-9.6521	4.82e-22	3.63e-20	ACSL1		ENSG00000276672	106.643	0.731119	0.256787	2.84717	0.00441092	0.0326007	AL161891.1		ENSG00000261578	353.205	-2.916	0.204636	-14.2497	4.5e-46	1.08e-43	AP003119.3
ENSG00000112759	954.813	0.909331	0.135726	6.69976	2.09e-11	7.18e-10	SLC29A1		ENSG00000157514	2199.92	-1.23192	0.201129	-6.125	9.07e-10	2.57e-08	TSC22D3		ENSG00000272501	68.4549	0.730826	0.241589	3.02508	0.00248564	0.0205768	AL662844.4		ENSG00000175183	6.13304	-2.92568	1.02551	-2.8529	0.00433219	0.0321552	CSRP2
ENSG00000181826	119.714	0.909317	0.190888	4.76362	1.9e-06	2.96e-05	RELL1		ENSG00000184584	112.022	-1.23333	0.211475	-5.83203	5.48e-09	1.4e-07	STING1		ENSG00000166068	160.201	0.730772	0.178	4.10547	4.03e-05	0.00060912	SPRED1		ENSG00000101180	16.6206	-2.92636	0.628978	-4.65257	3.28e-06	6.45e-05	HRH3
ENSG00000115596	38.2436	0.908652	0.334456	2.7168	0.00659159	0.0342041	WNT6		ENSG00000205356	1189.38	-1.23489	0.176688	-6.98908	2.77e-12	1.04e-10	TECPR1		ENSG00000130338	439.097	0.729383	0.130586	5.58547	2.33e-08	6.83e-07	TULP4		ENSG00000143797	6922.78	-2.93323	0.13517	-21.7003	2.04e-104	1.86e-101	MBOAT2
ENSG00000180834	26.9203	0.907117	0.348081	2.60605	0.00915934	0.044674	MAP6D1		ENSG00000100593	107.646	-1.2354	0.307351	-4.01952	5.83e-05	0.00062605	ISM2		ENSG00000164002	77.3525	0.728158	0.227326	3.20315	0.00135935	0.0127315	EXO5		ENSG00000124939	13.1531	-2.94211	0.664047	-4.43057	9.4e-06	0.000165612	SCGB2A1
ENSG00000231007	74.482	0.907054	0.223151	4.06476	4.81e-05	0.000529616	CDC20P1		ENSG00000128271	30.7276	-1.23579	0.434123	-2.84664	0.00441837	0.0246298	ADORA2A		ENSG00000185760	219.515	0.727447	0.168918	4.30651	1.66e-05	0.000271769	KCNQ5		ENSG00000167434	14.6023	-2.95442	0.554787	-5.32532	1.01e-07	2.65e-06	CA4
ENSG00000007968	331.444	0.90704	0.175896	5.15668	2.51e-07	4.73e-06	E2F2		ENSG00000069956	5353.47	-1.23883	0.159013	-7.79075	6.66e-15	3.19e-13	MAPK6		ENSG00000169914	339.341	0.725807	0.148248	4.8959	9.79e-07	2.14e-05	OTUD3		ENSG00000149506	10.4819	-2.99305	0.809278	-3.69842	0.000216946	0.00264585	ZP1
ENSG00000258701	50.9406	0.903022	0.279788	3.22752	0.00124869	0.00871944	LINC00638		ENSG00000179241	787.142	-1.24046	0.10699	-11.5942	4.41e-31	5.08e-29	LDLRAD3		ENSG00000185215	256.669	0.723359	0.220589	3.27922	0.00104094	0.0100798	TNFAIP2		ENSG00000144406	21.8433	-2.99492	0.555719	-5.38926	7.07e-08	1.9e-06	UNC80
ENSG00000106236	87.9733	0.902968	0.212565	4.24795	2.16e-05	0.000259574	NPTX2		ENSG00000154511	279.718	-1.24236	0.19985	-6.21647	5.08e-10	1.49e-08	DIPK1A		ENSG00000150764	122.769	0.723298	0.244946	2.95289	0.00314812	0.0246652	DIXDC1		ENSG00000115361	730.47	-3.03215	0.156098	-19.4247	4.78e-84	3.52e-81	ACADL
ENSG00000267244	65.525	0.901611	0.280846	3.21034	0.00132578	0.00916071	AC012615.6		ENSG00000101049	38.4008	-1.24321	0.413618	-3.0057	0.00264968	0.0162616	SGK2		ENSG00000170899	172.585	0.721942	0.179795	4.01535	5.94e-05	0.000851155	GSTA4		ENSG00000227070	6.4259	-3.11417	1.03042	-3.02222	0.00250924	0.0207269	EPS15-AS1
ENSG00000163293	286.055	0.901448	0.173491	5.19595	2.04e-07	3.9e-06	NIPAL1		ENSG00000109107	8862.85	-1.25251	0.197571	-6.33953	2.3e-10	7.06e-09	ALDOC		ENSG00000117461	1065	0.721921	0.0935003	7.72106	1.15e-14	6.43e-13	PIK3R3		ENSG00000124225	1805.54	-3.1274	0.132693	-23.5687	8.07e-123	1.03e-119	PMEPA1
ENSG00000158234	428.958	0.899818	0.17474	5.14947	2.61e-07	4.9e-06	FAIM		ENSG00000113645	3799.69	-1.25452	0.10586	-11.8507	2.13e-32	2.63e-30	WWC1		ENSG00000115041	122.953	0.72143	0.217818	3.31208	0.000926053	0.0091706	KCNIP3		ENSG00000134762	6.39271	-3.13037	0.916063	-3.4172	0.000632692	0.0066795	DSC3
ENSG00000102302	245.86	0.899496	0.191865	4.68818	2.76e-06	4.15e-05	FGD1		ENSG00000054356	44.6259	-1.25652	0.374015	-3.35955	0.000780701	0.00585806	PTPRN		ENSG00000109819	142.594	0.719729	0.22193	3.24304	0.0011826	0.0112857	PPARGC1A		ENSG00000095932	12.6292	-3.148	0.656508	-4.79506	1.63e-06	3.42e-05	SMIM24
ENSG00000197943	41.6867	0.898698	0.332843	2.70006	0.00693264	0.0356379	PLCG2		ENSG00000150961	1053.22	-1.25851	0.193327	-6.50977	7.53e-11	2.44e-09	SEC24D		ENSG00000101665	94.046	0.719605	0.256897	2.80114	0.00509225	0.0365924	SMAD7		ENSG00000237413	7.94615	-3.15806	1.02803	-3.07196	0.0021266	0.0181447	AC096531.2
ENSG00000185630	325.35	0.896899	0.134702	6.6584	2.77e-11	9.46e-10	PBX1		ENSG00000163659	298.423	-1.26659	0.162386	-7.7999	6.2e-15	2.97e-13	TIPARP		ENSG00000139910	432.343	0.719294	0.157595	4.5642	5.01e-06	9.47e-05	NOVA1		ENSG00000057704	63.615	-3.2046	0.366268	-8.74931	2.15e-18	1.59e-16	TMCC3
ENSG00000155666	40.7609	0.894329	0.296864	3.01259	0.00259027	0.0160211	KDM8		ENSG00000100906	1409.47	-1.26717	0.183182	-6.91753	4.6e-12	1.69e-10	NFKBIA		ENSG00000186907	223.166	0.718025	0.204386	3.51309	0.00044293	0.00494863	RTN4RL2		ENSG00000118515	108.574	-3.24219	0.311044	-10.4236	1.94e-25	2.06e-23	SGK1
ENSG00000275340	38.6107	0.89389	0.316588	2.82351	0.00475013	0.0261845	FGD5P1		ENSG00000172426	17.4401	-1.27112	0.466564	-2.72442	0.00644143	0.033571	RSPH9		ENSG00000031003	619.945	0.717395	0.197283	3.63638	0.000276494	0.00328029	FAM13B		ENSG00000198033	16.0467	-3.24765	0.639267	-5.08027	3.77e-07	8.98e-06	TUBA3C
ENSG00000109089	1938.24	0.892177	0.150743	5.91852	3.25e-09	8.62e-08	CDR2L		ENSG00000112561	442.176	-1.27364	0.181558	-7.01502	2.3e-12	8.75e-11	TFEB		ENSG00000161791	161.263	0.71682	0.182915	3.91888	8.9e-05	0.00122439	FMNL3		ENSG00000135596	2847.12	-3.25267	0.130054	-25.0101	4.75e-138	7.59e-135	MICAL1
ENSG00000277232	35.3497	0.891837	0.339653	2.62573	0.0086464	0.0426445	GTSE1-DT		ENSG00000075886	419.579	-1.27611	0.148574	-8.58906	8.77e-18	5.05e-16	TUBA3D		ENSG00000171435	199.54	0.716021	0.176111	4.06574	4.79e-05	0.00070557	KSR2		ENSG00000090382	4.30976	-3.28788	1.15043	-2.85795	0.00426388	0.0317295	LYZ
ENSG00000127564	814.747	0.890946	0.217267	4.1007	4.12e-05	0.000464059	PKMYT1		ENSG00000226900	21.9824	-1.27638	0.463507	-2.75375	0.0058916	0.0311676	AL451069.1		ENSG00000173852	305.574	0.713967	0.174884	4.08252	4.46e-05	0.000664172	DPY19L1		ENSG00000066032	11.8576	-3.32725	1.17449	-2.83294	0.00461218	0.0337854	CTNNA2
ENSG00000245146	60.2823	0.890239	0.287961	3.09153	0.0019913	0.0128849	MALINC1		ENSG00000144485	3802.47	-1.27757	0.220234	-5.80097	6.59e-09	1.66e-07	HES6		ENSG00000182327	58.7964	0.713284	0.265219	2.68941	0.00715775	0.0475522	GLTPD2		ENSG00000163762	5.56008	-3.3299	1.22244	-2.72398	0.00645003	0.0438511	TM4SF18
ENSG00000176894	56.2842	0.887897	0.260663	3.4063	0.000658486	0.00506725	PXMP2		ENSG00000276952	22.3291	-1.28229	0.453203	-2.82939	0.00466364	0.0257938	AL121772.3		ENSG00000182195	2476.78	0.710875	0.0942258	7.54438	4.54e-14	2.44e-12	LDOC1		ENSG00000147251	12.9646	-3.36103	0.768519	-4.37339	1.22e-05	0.00020848	DOCK11
ENSG00000149212	3418.55	0.887224	0.179943	4.93059	8.2e-07	1.38e-05	SESN3		ENSG00000075426	1412.88	-1.28387	0.210106	-6.11059	9.93e-10	2.81e-08	FOSL2		ENSG00000180340	163.484	0.7084	0.191038	3.70816	0.000208772	0.00255705	FZD2		ENSG00000182866	10.9029	-3.38133	0.806932	-4.19035	2.79e-05	0.000433073	LCK
ENSG00000122952	1862.56	0.886891	0.182169	4.86851	1.12e-06	1.84e-05	ZWINT		ENSG00000197565	34.0924	-1.28423	0.380906	-3.37151	0.000747571	0.00563937	COL4A6		ENSG00000214944	55.5107	0.708103	0.262004	2.70264	0.00687905	0.0460773	ARHGEF28		ENSG00000144218	919.168	-3.40534	0.128181	-26.5667	1.65e-155	3.51e-152	AFF3
ENSG00000248445	63.392	0.886706	0.313319	2.83004	0.00465415	0.0257485	SEMA6A-AS1		ENSG00000049759	4906.13	-1.28527	0.0912139	-14.0907	4.33e-45	8.5e-43	NEDD4L		ENSG00000164307	305.139	0.706949	0.16425	4.30409	1.68e-05	0.000274517	ERAP1		ENSG00000233041	31.4509	-3.40875	0.626074	-5.44464	5.19e-08	1.45e-06	PHGR1
ENSG00000198417	81.3682	0.884337	0.234412	3.77257	0.000161575	0.00152546	MT1F		ENSG00000264569	17.9589	-1.28574	0.449575	-2.85991	0.00423766	0.0238032	DCXR-DT		ENSG00000169604	520.911	0.706136	0.126312	5.59043	2.27e-08	6.65e-07	ANTXR1		ENSG00000103316	13.2174	-3.41166	0.673193	-5.06788	4.02e-07	9.53e-06	CRYM
ENSG00000272141	78.861	0.884239	0.320009	2.76316	0.00572439	0.0304619	AL390719.2		ENSG00000133519	127.674	-1.28883	0.216181	-5.96178	2.49e-09	6.73e-08	ZDHHC8P1		ENSG00000249116	106.636	0.705785	0.202379	3.48744	0.000487673	0.00537061	IRX4-AS1		ENSG00000260896	34.1225	-3.41322	0.506303	-6.74147	1.57e-11	6.89e-10	ARLNC1
ENSG00000138311	71.351	0.883643	0.250409	3.52879	0.000417459	0.00345131	ZNF365		ENSG00000198945	97.4076	-1.29035	0.213739	-6.03704	1.57e-09	4.34e-08	L3MBTL3		ENSG00000251192	148.27	0.705762	0.185184	3.81113	0.000138333	0.00178593	ZNF674		ENSG00000096060	8181.52	-3.44145	0.0960887	-35.8153	6.38e-281	4.08e-277	FKBP5
ENSG00000244300	1237.62	0.880678	0.158905	5.54216	2.99e-08	6.71e-07	GATA2-AS1		ENSG00000254531	296.342	-1.29376	0.188211	-6.874	6.24e-12	2.25e-10	AP001816.1		ENSG00000235823	99.6514	0.705186	0.222245	3.17301	0.0015087	0.0138661	OLMALINC		ENSG00000130038	18.3553	-3.48672	0.612195	-5.69544	1.23e-08	3.73e-07	CRACR2A
ENSG00000031003	619.945	0.879673	0.194719	4.51766	6.25e-06	8.65e-05	FAM13B		ENSG00000116133	23295.1	-1.29411	0.0869746	-14.8791	4.5e-50	1.05e-47	DHCR24		ENSG00000110328	188.647	0.705065	0.175325	4.02146	5.78e-05	0.000831237	GALNT18		ENSG00000080709	716.036	-3.4876	0.178111	-19.581	2.25e-85	1.72e-82	KCNN2
ENSG00000119333	1366.1	0.879181	0.150154	5.85518	4.76e-09	1.23e-07	WDR34		ENSG00000178607	1481.29	-1.29463	0.174609	-7.41448	1.22e-13	5.28e-12	ERN1		ENSG00000126882	148.173	0.70444	0.171874	4.09858	4.16e-05	0.000625555	FAM78A		ENSG00000109452	267.356	-3.52597	0.248622	-14.182	1.18e-45	2.73e-43	INPP4B
ENSG00000215883	202.954	0.877086	0.151222	5.79998	6.63e-09	1.67e-07	CYB5RL		ENSG00000226054	14.1557	-1.29476	0.487195	-2.65758	0.00787043	0.0394462	MEMO1P1		ENSG00000215105	105.535	0.70429	0.189475	3.71707	0.000201547	0.00248014	TTC3P1		ENSG00000262006	19.589	-3.52615	0.559943	-6.29735	3.03e-10	1.15e-08	AC005920.4
ENSG00000205913	71.1602	0.875971	0.249593	3.5096	0.000448773	0.00368407	SRRM2-AS1		ENSG00000152952	4851.54	-1.2951	0.174303	-7.43017	1.08e-13	4.72e-12	PLOD2		ENSG00000065717	142.398	0.703694	0.223155	3.15338	0.0016139	0.0145991	TLE2		ENSG00000138119	185.746	-3.52865	0.253521	-13.9186	4.89e-44	1.08e-41	MYOF
ENSG00000132016	161.301	0.875531	0.184254	4.75177	2.02e-06	3.11e-05	C19orf57		ENSG00000079459	10057.8	-1.29661	0.074564	-17.3892	9.96e-68	3.4e-65	FDFT1		ENSG00000197461	153.796	0.703298	0.181161	3.88218	0.000103526	0.00139873	PDGFA		ENSG00000142405	4.89723	-3.53604	1.28172	-2.75883	0.00580095	0.0406131	NLRP12
ENSG00000257167	135.774	0.875515	0.160301	5.46168	4.72e-08	1.03e-06	TMPO-AS1		ENSG00000274307	17.386	-1.29907	0.48105	-2.70048	0.00692392	0.0356115	#N/A		ENSG00000163430	110.394	0.703208	0.174467	4.03061	5.56e-05	0.000804977	FSTL1		ENSG00000265485	11.5014	-3.56366	0.741371	-4.80685	1.53e-06	3.24e-05	LINC01915
ENSG00000183779	956.967	0.872927	0.244342	3.57257	0.0003535	0.00299117	ZNF703		ENSG00000114450	1268.63	-1.29958	0.136929	-9.4909	2.29e-21	1.66e-19	GNB4		ENSG00000198168	1588.55	0.702846	0.10533	6.6728	2.51e-11	1.09e-09	SVIP		ENSG00000122378	10.7727	-3.57401	0.833428	-4.28833	1.8e-05	0.000292247	PRXL2A
ENSG00000104290	630.098	0.871883	0.172876	5.04339	4.57e-07	8.13e-06	FZD3		ENSG00000114480	1917.81	-1.30245	0.131649	-9.89335	4.45e-23	3.58e-21	GBE1		ENSG00000214174	170.585	0.702336	0.193953	3.62117	0.000293268	0.003448	AMZ2P1		ENSG00000155629	570.353	-3.60168	0.16121	-22.3416	1.46e-110	1.47e-107	PIK3AP1
ENSG00000170561	53.6609	0.870448	0.262594	3.3148	0.000917075	0.0067164	IRX2		ENSG00000163072	147.204	-1.30343	0.176674	-7.37759	1.61e-13	6.85e-12	NOSTRIN		ENSG00000164749	143.013	0.701818	0.190121	3.69142	0.000223007	0.0027146	HNF4G		ENSG00000160862	309.974	-3.61144	0.248114	-14.5556	5.38e-48	1.4e-45	AZGP1
ENSG00000155792	247.453	0.869837	0.161369	5.39035	7.03e-08	1.48e-06	DEPTOR		ENSG00000229124	29.3282	-1.30545	0.367648	-3.5508	0.000384062	0.00319923	VIM-AS1		ENSG00000175984	106.229	0.701712	0.255482	2.74663	0.00602119	0.0417497	DENND2C		ENSG00000005844	12.701	-3.65051	0.786529	-4.64129	3.46e-06	6.79e-05	ITGAL
ENSG00000072832	122.414	0.869603	0.227089	3.82936	0.000128478	0.00125052	CRMP1		ENSG00000231445	25.3488	-1.30576	0.379315	-3.44242	0.000576541	0.00454829	TIMM8AP1		ENSG00000180354	154.668	0.701675	0.192397	3.64701	0.000265308	0.00316127	MTURN		ENSG00000196208	983.987	-3.67765	0.116624	-31.5344	2.94e-218	1.13e-214	GREB1
ENSG00000151693	610.27	0.868332	0.0940758	9.23013	2.7e-20	1.8e-18	ASAP2		ENSG00000065882	1179.29	-1.31572	0.119679	-10.9938	4.1e-28	4.23e-26	TBC1D1		ENSG00000136492	380.855	0.701464	0.222306	3.1554	0.0016028	0.0145113	BRIP1		ENSG00000171522	199.485	-3.7129	0.246558	-15.0589	3.02e-51	8.77e-49	PTGER4
ENSG00000127423	144.649	0.864983	0.219238	3.94541	7.97e-05	0.000824815	AUNIP		ENSG00000141179	366.437	-1.32195	0.119915	-11.024	2.93e-28	3.05e-26	PCTP		ENSG00000117298	405.602	0.701418	0.142184	4.93317	8.09e-07	1.8e-05	ECE1		ENSG00000127412	8.44395	-3.74558	0.877181	-4.27002	1.95e-05	0.000314369	TRPV5
ENSG00000125266	454.769	0.864129	0.153501	5.62948	1.81e-08	4.27e-07	EFNB2		ENSG00000159761	19.2607	-1.32473	0.452096	-2.9302	0.00338746	0.0198608	C16orf86		ENSG00000181433	280.537	0.700728	0.202024	3.46853	0.000523306	0.00571345	SAGE1		ENSG00000134765	24.7568	-3.77258	0.631845	-5.97074	2.36e-09	7.81e-08	DSC1
ENSG00000137393	119.757	0.864011	0.189398	4.56189	5.07e-06	7.14e-05	RNF144B		ENSG00000204257	81.9237	-1.33164	0.227327	-5.85782	4.69e-09	1.21e-07	HLA-DMA		ENSG00000146426	58.7759	0.700611	0.234733	2.98472	0.00283838	0.0227402	TIAM2		ENSG00000106123	27.1161	-3.77758	0.488989	-7.72528	1.12e-14	6.26e-13	EPHB6
ENSG00000272086	42.4247	0.863217	0.318448	2.7107	0.00671416	0.0347129	AC025181.2		ENSG00000005469	866.408	-1.33334	0.130375	-10.227	1.5e-24	1.3e-22	CROT		ENSG00000187193	110.634	0.699922	0.181752	3.85096	0.000117655	0.00155136	MT1X		ENSG00000184012	9497.02	-3.81676	0.210146	-18.1624	1.02e-73	5.46e-71	TMPRSS2
ENSG00000005884	301.777	0.862987	0.194166	4.44457	8.81e-06	0.000117207	ITGA3		ENSG00000123643	1005.44	-1.33647	0.111716	-11.9631	5.55e-33	7.09e-31	SLC36A1		ENSG00000100478	72.5185	0.699564	0.236514	2.95781	0.00309831	0.0243546	AP4S1		ENSG00000039987	23.5261	-3.82713	0.583104	-6.56338	5.26e-11	2.2e-09	BEST2
ENSG00000270093	120.503	0.862869	0.270071	3.19497	0.00139847	0.00959438	#N/A		ENSG00000154065	423.877	-1.3383	0.139513	-9.59265	8.59e-22	6.4e-20	ANKRD29		ENSG00000101004	103.807	0.698335	0.22341	3.1258	0.00177321	0.0156447	NINL		ENSG00000116574	3464.48	-3.84944	0.110796	-34.7436	1.73e-264	8.31e-261	RHOU
ENSG00000178999	665.309	0.861157	0.166617	5.16849	2.36e-07	4.48e-06	AURKB		ENSG00000006459	1315.78	-1.34844	0.172581	-7.81335	5.57e-15	2.7e-13	KDM7A		ENSG00000137601	592.771	0.697056	0.127519	5.46629	4.6e-08	1.29e-06	NEK1		ENSG00000164120	119.47	-3.87822	0.321444	-12.065	1.62e-33	2.54e-31	HPGD
ENSG00000159403	306.291	0.860328	0.155279	5.54055	3.02e-08	6.76e-07	C1R		ENSG00000131844	1905.78	-1.35418	0.117537	-11.5214	1.03e-30	1.16e-28	MCCC2		ENSG00000185158	172.855	0.69697	0.201155	3.46484	0.000530548	0.00577252	LRRC37B		ENSG00000175287	11.8157	-3.88849	0.78682	-4.94203	7.73e-07	1.73e-05	PHYHD1
ENSG00000136783	748.581	0.859994	0.128489	6.69312	2.18e-11	7.5e-10	NIPSNAP3A		ENSG00000174562	224.989	-1.35518	0.135997	-9.96475	2.17e-23	1.8e-21	KLK15		ENSG00000138801	1688.5	0.696636	0.100742	6.91503	4.68e-12	2.14e-10	PAPSS1		ENSG00000186526	5.68295	-3.9128	1.27834	-3.06084	0.00220718	0.0186497	CYP4F8
ENSG00000073670	175.087	0.859074	0.232591	3.69349	0.000221196	0.00200432	ADAM11		ENSG00000185499	144.056	-1.35588	0.228234	-5.94076	2.84e-09	7.63e-08	MUC1		ENSG00000109320	1003.2	0.696146	0.0964456	7.21801	5.28e-13	2.61e-11	NFKB1		ENSG00000214313	13.6473	-3.91532	0.790225	-4.95469	7.24e-07	1.63e-05	AZGP1P1
ENSG00000110328	188.647	0.858865	0.180226	4.76548	1.88e-06	2.93e-05	GALNT18		ENSG00000185615	41.0959	-1.35735	0.413707	-3.28094	0.0010346	0.00745281	PDIA2		ENSG00000187017	273.146	0.695526	0.227412	3.05845	0.00222487	0.0187743	ESPN		ENSG00000142515	3017.51	-3.92981	0.131879	-29.7986	4.07e-195	9.76e-192	KLK3
ENSG00000267169	55.5694	0.858456	0.253886	3.38127	0.000721525	0.00548464	AC022098.1		ENSG00000112365	539.986	-1.35799	0.136049	-9.9816	1.83e-23	1.53e-21	ZBTB24		ENSG00000245937	580.478	0.694273	0.114665	6.05481	1.41e-09	4.82e-08	LINC01184		ENSG00000170236	6.11298	-3.94855	1.18855	-3.32216	0.000893234	0.0089054	USP50
ENSG00000107159	733.378	0.857903	0.257467	3.33209	0.000861963	0.00638084	CA9		ENSG00000145088	81.0297	-1.3594	0.232813	-5.83902	5.25e-09	1.35e-07	EAF2		ENSG00000227268	70.7086	0.693928	0.225966	3.07094	0.00213389	0.0181826	KLLN		ENSG00000171346	8.07509	-3.95568	0.90397	-4.3759	1.21e-05	0.000206277	KRT15
ENSG00000152104	227.094	0.8558	0.179798	4.7598	1.94e-06	3e-05	PTPN14		ENSG00000124493	91.0149	-1.3618	0.276352	-4.92779	8.32e-07	1.39e-05	GRM4		ENSG00000108984	482.248	0.693688	0.138715	5.00081	5.71e-07	1.31e-05	MAP2K6		ENSG00000167711	19.5084	-3.99948	0.623257	-6.41706	1.39e-10	5.51e-09	SERPINF2
ENSG00000261220	60.1584	0.854511	0.273667	3.12244	0.00179357	0.0118477	AC103706.1		ENSG00000157911	1903.17	-1.36319	0.147382	-9.24935	2.26e-20	1.53e-18	PEX10		ENSG00000214357	491.625	0.692545	0.162244	4.26855	1.97e-05	0.000315656	NEURL1B		ENSG00000279622	4.06428	-4.02235	1.46314	-2.74912	0.00597557	0.0414785	AC025280.2
ENSG00000140451	416.728	0.854396	0.195946	4.36037	1.3e-05	0.000165684	PIF1		ENSG00000169908	95.9612	-1.36612	0.190964	-7.15378	8.44e-13	3.41e-11	TM4SF1		ENSG00000112343	311.229	0.692108	0.13954	4.95994	7.05e-07	1.59e-05	TRIM38		ENSG00000109906	628.8	-4.06234	0.225784	-17.9921	2.25e-72	1.13e-69	ZBTB16
ENSG00000095637	112.167	0.853778	0.216313	3.94695	7.92e-05	0.00082036	SORBS1		ENSG00000177675	35.6121	-1.37083	0.304732	-4.49849	6.84e-06	9.36e-05	CD163L1		ENSG00000120549	569.683	0.689183	0.14921	4.61889	3.86e-06	7.49e-05	KIAA1217		ENSG00000198734	67.3534	-4.10724	0.588599	-6.97799	2.99e-12	1.41e-10	F5
ENSG00000092853	542.86	0.853108	0.206672	4.12783	3.66e-05	0.000417794	CLSPN		ENSG00000182165	236.266	-1.37167	0.164703	-8.32816	8.21e-17	4.45e-15	TP53TG1		ENSG00000039560	937.079	0.689009	0.161267	4.27246	1.93e-05	0.000311463	RAI14		ENSG00000167034	4465.54	-4.11158	0.113291	-36.2921	2.15e-288	2.06e-284	NKX3-1
ENSG00000172379	34.8653	0.852322	0.321817	2.64847	0.00808578	0.0403312	ARNT2		ENSG00000168453	64.0565	-1.37983	0.305537	-4.51607	6.3e-06	8.7e-05	HR		ENSG00000030419	118.39	0.688961	0.192175	3.58507	0.000336992	0.00390363	IKZF2		ENSG00000166391	215.84	-4.12601	0.237758	-17.3538	1.84e-67	7.52e-65	MOGAT2
ENSG00000106003	377.311	0.852241	0.19719	4.32193	1.55e-05	0.000192414	LFNG		ENSG00000003436	144.762	-1.3851	0.22774	-6.08193	1.19e-09	3.33e-08	TFPI		ENSG00000273033	56.292	0.687462	0.24969	2.75326	0.00590047	0.0411061	LINC02035		ENSG00000070526	1788.43	-4.13866	0.13127	-31.5279	3.6e-218	1.15e-214	ST6GALNAC1
ENSG00000249115	624.185	0.851566	0.154464	5.51305	3.53e-08	7.82e-07	HAUS5		ENSG00000100031	1113.61	-1.38655	0.166285	-8.33839	7.53e-17	4.1e-15	GGT1		ENSG00000167771	158.852	0.685653	0.234806	2.92009	0.00349934	0.0269652	RCOR2		ENSG00000167751	2349.79	-4.18758	0.165075	-25.3677	5.73e-142	1.1e-138	KLK2
ENSG00000160957	1370.92	0.851187	0.174485	4.87827	1.07e-06	1.76e-05	RECQL4		ENSG00000163399	14257.1	-1.38884	0.082814	-16.7705	4.01e-63	1.19e-60	ATP1A1		ENSG00000104341	976.504	0.685625	0.142012	4.82792	1.38e-06	2.93e-05	LAPTM4B		ENSG00000227742	5.45889	-4.2194	1.21914	-3.46096	0.000538251	0.00584004	CALR4P
ENSG00000135476	1065.53	0.850864	0.171507	4.96112	7.01e-07	1.19e-05	ESPL1		ENSG00000157224	2596.43	-1.38969	0.163946	-8.47652	2.32e-17	1.32e-15	CLDN12		ENSG00000235162	454.575	0.684902	0.107965	6.34372	2.24e-10	8.67e-09	C12orf75		ENSG00000075461	9.80881	-4.22142	0.950957	-4.43913	9.03e-06	0.000160046	CACNG4
ENSG00000137601	592.771	0.849722	0.126017	6.74291	1.55e-11	5.42e-10	NEK1		ENSG00000109762	1194.81	-1.39195	0.127281	-10.936	7.75e-28	7.8e-26	SNX25		ENSG00000231607	125.523	0.684863	0.195375	3.50537	0.000455973	0.00506778	DLEU2		ENSG00000124491	3.97785	-4.27876	1.43269	-2.98652	0.00282171	0.022654	F13A1
ENSG00000172687	77.5541	0.849721	0.228501	3.71868	0.000200267	0.00183736	ZNF738		ENSG00000115758	13791.4	-1.392	0.106552	-13.0641	5.28e-39	8.11e-37	ODC1		ENSG00000122644	341.926	0.684409	0.170776	4.00765	6.13e-05	0.000875373	ARL4A		ENSG00000133116	11.0619	-4.31776	1.13053	-3.81923	0.000133868	0.00173413	KL
ENSG00000169962	63.0463	0.846592	0.267093	3.16966	0.00152619	0.0103329	TAS1R3		ENSG00000163590	566.581	-1.3931	0.144433	-9.64525	5.15e-22	3.86e-20	PPM1L		ENSG00000186814	249.414	0.684097	0.143486	4.76768	1.86e-06	3.87e-05	ZSCAN30		ENSG00000186847	4.61564	-4.35267	1.45605	-2.98937	0.00279555	0.0224911	KRT14
ENSG00000164684	185.478	0.845898	0.215902	3.91797	8.93e-05	0.000911249	ZNF704		ENSG00000104643	566.476	-1.39382	0.157292	-8.86132	7.91e-19	4.85e-17	MTMR9		ENSG00000138386	202.007	0.682507	0.205511	3.32103	0.000896857	0.00893223	NAB1		ENSG00000018408	26.2903	-4.39084	0.634713	-6.91784	4.59e-12	2.1e-10	WWTR1
ENSG00000136689	52.4397	0.845524	0.316899	2.66812	0.00762776	0.0384629	IL1RN		ENSG00000154478	133.09	-1.39406	0.188497	-7.39568	1.41e-13	6.01e-12	GPR26		ENSG00000157064	112.35	0.682098	0.206883	3.29702	0.00097716	0.00957287	NMNAT2		ENSG00000143512	10.4745	-4.39737	1.13584	-3.87148	0.000108178	0.00145002	HHIPL2
ENSG00000104081	153.002	0.844894	0.205798	4.10546	4.04e-05	0.000455894	BMF		ENSG00000140263	10159.3	-1.39421	0.0901057	-15.4731	5.27e-54	1.32e-51	SORD		ENSG00000172493	1906.49	0.681263	0.13802	4.93596	7.98e-07	1.78e-05	AFF1		ENSG00000158022	3.5468	-4.47868	1.50283	-2.98017	0.00288092	0.0230138	TRIM63
ENSG00000170522	1469.95	0.844657	0.131651	6.41588	1.4e-10	4.39e-09	ELOVL6		ENSG00000196593	19.3019	-1.39709	0.472374	-2.9576	0.00310045	0.0185121	ANKRD20A19P		ENSG00000173083	80.9515	0.681215	0.239085	2.84926	0.00438217	0.0324257	HPSE		ENSG00000167769	4.19409	-4.58912	1.40744	-3.26061	0.00111174	0.0106785	ACER1
ENSG00000260588	42.0952	0.84458	0.283437	2.97978	0.00288453	0.0174065	AC027702.2		ENSG00000169891	528.918	-1.39815	0.119017	-11.7474	7.28e-32	8.64e-30	REPS2		ENSG00000140332	4407.39	0.678356	0.129496	5.23843	1.62e-07	4.13e-06	TLE3		ENSG00000152377	11.9273	-4.59069	1.14591	-4.00614	6.17e-05	0.000879095	SPOCK1
ENSG00000256196	33.7234	0.843541	0.320464	2.63225	0.00848215	0.0420017	AP003721.1		ENSG00000055118	66.5144	-1.40006	0.280775	-4.9864	6.15e-07	1.06e-05	KCNH2		ENSG00000109323	768.307	0.675605	0.12736	5.30468	1.13e-07	2.95e-06	MANBA		ENSG00000081277	4.06226	-4.64288	1.42761	-3.25221	0.00114513	0.0109772	PKP1
ENSG00000230330	62.0465	0.843195	0.300327	2.80759	0.00499141	0.0272342	HMGN2P3		ENSG00000171124	134.215	-1.40094	0.282216	-4.96405	6.9e-07	1.18e-05	FUT3		ENSG00000135469	212.366	0.675124	0.174605	3.86657	0.000110376	0.00147671	COQ10A		ENSG00000101680	196.732	-4.64559	0.365207	-12.7204	4.55e-37	8.16e-35	LAMA1
ENSG00000249992	45.9445	0.842958	0.303646	2.77612	0.00550123	0.0294563	TMEM158		ENSG00000167748	363.845	-1.40438	0.158866	-8.84004	9.57e-19	5.85e-17	KLK1		ENSG00000141642	71.023	0.675067	0.242117	2.78818	0.00530054	0.0378802	ELAC1		ENSG00000267675	2.72891	-4.66086	1.55322	-3.00077	0.00269297	0.02184	AC105105.2
ENSG00000073111	3406.4	0.842718	0.172802	4.87678	1.08e-06	1.77e-05	MCM2		ENSG00000129990	16.3195	-1.41023	0.535236	-2.63478	0.00841925	0.0417528	SYT5		ENSG00000163293	286.055	0.674761	0.174624	3.86407	0.000111515	0.00148987	NIPAL1		ENSG00000198796	4.84168	-4.7983	1.3517	-3.54983	0.000385482	0.00438343	ALPK2
ENSG00000197587	91.0252	0.842639	0.226926	3.71328	0.000204587	0.00187526	DMBX1		ENSG00000267226	17.2052	-1.41447	0.517162	-2.73506	0.00623692	0.0327323	AC104971.1		ENSG00000260293	122.296	0.672627	0.225137	2.98763	0.00281151	0.0225816	AC106820.4		ENSG00000019549	42.7283	-4.82473	0.678146	-7.11458	1.12e-12	5.45e-11	SNAI2
ENSG00000185010	222.794	0.841508	0.175772	4.78749	1.69e-06	2.65e-05	F8		ENSG00000141458	1387.54	-1.41706	0.0961101	-14.7442	3.35e-49	7.73e-47	NPC1		ENSG00000008086	112.114	0.672494	0.244976	2.74514	0.00604856	0.041879	CDKL5		ENSG00000248144	6.79419	-4.94274	1.37219	-3.60208	0.000315676	0.00368808	ADH1C
ENSG00000161791	161.263	0.841502	0.179577	4.68603	2.79e-06	4.18e-05	FMNL3		ENSG00000249216	17.1564	-1.42254	0.552945	-2.57265	0.0100922	0.0480994	AC105389.2		ENSG00000181826	119.714	0.671565	0.190795	3.51982	0.000431834	0.00483232	RELL1		ENSG00000258926	4.20998	-4.94329	1.45722	-3.39227	0.000693153	0.00721059	AL355916.2
ENSG00000176809	72.3372	0.840553	0.220433	3.8132	0.000137181	0.00132288	LRRC37A3		ENSG00000166736	21.1425	-1.42485	0.436732	-3.26253	0.00110424	0.00786016	HTR3A		ENSG00000206535	114.622	0.670312	0.202336	3.31287	0.000923435	0.00914941	LNP1		ENSG00000144481	116.713	-4.96867	0.447059	-11.1141	1.07e-28	1.32e-26	TRPM8
ENSG00000072840	474.031	0.840466	0.110267	7.62211	2.5e-14	1.15e-12	EVC		ENSG00000052802	3167.55	-1.4265	0.127748	-11.1665	5.95e-29	6.41e-27	MSMO1		ENSG00000283047	176.444	0.670107	0.154439	4.33898	1.43e-05	0.000238228	FRG1FP		ENSG00000158715	4511.4	-5.00773	0.137358	-36.4575	5.23e-291	1e-286	SLC45A3
ENSG00000169136	495.962	0.840219	0.212502	3.95393	7.69e-05	0.000801007	ATF5		ENSG00000116667	2014.05	-1.4284	0.156215	-9.14384	6.03e-20	3.94e-18	C1orf21		ENSG00000151693	610.27	0.668513	0.093471	7.15209	8.55e-13	4.18e-11	ASAP2		ENSG00000231344	2.72782	-5.0946	1.50243	-3.39091	0.000696603	0.00723863	AL020997.1
ENSG00000141497	138.72	0.84002	0.214376	3.91845	8.91e-05	0.000909908	ZMYND15		ENSG00000100196	507.984	-1.42875	0.207462	-6.88683	5.71e-12	2.07e-10	KDELR3		ENSG00000226259	729.822	0.668417	0.14833	4.50628	6.6e-06	0.000120926	GTF2H2B		ENSG00000127472	11.5439	-5.14356	1.13118	-4.54708	5.44e-06	0.000101741	PLA2G5
ENSG00000148291	398.229	0.83768	0.2235	3.74802	0.000178238	0.00166375	SURF2		ENSG00000138771	3684.58	-1.42877	0.106901	-13.3654	9.63e-41	1.6e-38	SHROOM3		ENSG00000259877	100.037	0.668288	0.214127	3.12098	0.00180249	0.0158447	AC009113.1		ENSG00000182601	22.1054	-5.18963	0.940973	-5.51517	3.48e-08	9.96e-07	HS3ST4
ENSG00000112118	1711.48	0.83328	0.147095	5.66491	1.47e-08	3.54e-07	MCM3		ENSG00000130222	491.11	-1.43121	0.227974	-6.27798	3.43e-10	1.03e-08	GADD45G		ENSG00000185482	98.2318	0.667875	0.23468	2.8459	0.00442865	0.0326939	STAC3		ENSG00000185736	7.39409	-5.20985	1.35593	-3.84228	0.000121896	0.00159958	ADARB2
ENSG00000157216	1786.38	0.833162	0.14976	5.56331	2.65e-08	5.99e-07	SSBP3		ENSG00000226833	16.9593	-1.43146	0.477357	-2.99871	0.00271125	0.0165779	AC092164.1		ENSG00000123407	395.893	0.664885	0.154339	4.30796	1.65e-05	0.000270361	HOXC12		ENSG00000257989	4.65927	-5.23952	1.41994	-3.68997	0.000224279	0.00272835	AC078864.1
ENSG00000164938	1317.37	0.831589	0.135607	6.13237	8.66e-10	2.46e-08	TP53INP1		ENSG00000152503	433.788	-1.43491	0.134037	-10.7053	9.61e-27	9.43e-25	TRIM36		ENSG00000162817	715.633	0.662521	0.0904112	7.32786	2.34e-13	1.21e-11	C1orf115		ENSG00000122787	36.7797	-5.24192	0.704918	-7.43622	1.04e-13	5.49e-12	AKR1D1
ENSG00000159335	4118.2	0.831379	0.195759	4.24695	2.17e-05	0.000260579	PTMS		ENSG00000168298	145.807	-1.43629	0.268119	-5.3569	8.47e-08	1.74e-06	H1-4		ENSG00000170540	3426.57	0.661802	0.164473	4.02376	5.73e-05	0.000825021	ARL6IP1		ENSG00000224087	4.45951	-5.24787	1.41746	-3.70231	0.000213648	0.00261187	POTEF-AS1
ENSG00000178409	184.148	0.830634	0.163775	5.0718	3.94e-07	7.14e-06	BEND3		ENSG00000204128	430.801	-1.43629	0.162845	-8.81999	1.14e-18	6.96e-17	C2orf72		ENSG00000119969	467.792	0.660959	0.173764	3.80377	0.000142509	0.00182999	HELLS		ENSG00000198959	79.6922	-5.3718	0.566456	-9.48316	2.47e-21	2.14e-19	TGM2
ENSG00000115556	46.1427	0.830504	0.29769	2.78983	0.00527359	0.0284993	PLCD4		ENSG00000167749	1483.29	-1.43814	0.158002	-9.10206	8.86e-20	5.72e-18	KLK4		ENSG00000100629	183.672	0.660508	0.183473	3.60002	0.000318193	0.00371523	CEP128		ENSG00000265369	2.73422	-5.37674	1.48501	-3.62069	0.00029382	0.00345166	PCAT18
ENSG00000164002	77.3525	0.829753	0.228226	3.63566	0.000277274	0.00242915	EXO5		ENSG00000142279	12.1499	-1.44642	0.560073	-2.58256	0.00980703	0.0471485	WTIP		ENSG00000235374	126.15	0.657203	0.229077	2.86892	0.0041188	0.0308339	SSR4P1		ENSG00000131016	1050.7	-5.37716	0.173973	-30.908	9.31e-210	2.55e-206	AKAP12
ENSG00000167315	189.665	0.829703	0.154364	5.37498	7.66e-08	1.59e-06	ACAA2		ENSG00000156011	301.342	-1.44686	0.157473	-9.18795	4e-20	2.65e-18	PSD3		ENSG00000178458	440.121	0.656024	0.177262	3.70087	0.000214865	0.00262381	H3P16		ENSG00000188089	34.5975	-5.39323	0.703084	-7.67083	1.71e-14	9.41e-13	PLA2G4E
ENSG00000020129	1565.17	0.829235	0.147276	5.63048	1.8e-08	4.26e-07	NCDN		ENSG00000103121	1685.56	-1.44739	0.117343	-12.3347	5.89e-35	8.11e-33	CMC2		ENSG00000123364	359.455	0.655838	0.143743	4.56257	5.05e-06	9.54e-05	HOXC13		ENSG00000133106	3.65293	-5.43549	1.47866	-3.67597	0.000236951	0.00286252	EPSTI1
ENSG00000170779	792.899	0.829146	0.142622	5.81359	6.11e-09	1.55e-07	CDCA4		ENSG00000076554	3809.54	-1.44814	0.17384	-8.33028	8.07e-17	4.38e-15	TPD52		ENSG00000112796	186.072	0.655082	0.240126	2.72808	0.00637035	0.0434745	ENPP5		ENSG00000263257	4.72984	-5.43927	1.38486	-3.92767	8.58e-05	0.00118389	AC040173.2
ENSG00000271254	491.982	0.826871	0.176255	4.69133	2.71e-06	4.09e-05	AC240274.1		ENSG00000135245	1788.03	-1.44873	0.213184	-6.79569	1.08e-11	3.82e-10	HILPDA		ENSG00000152078	340.062	0.653474	0.213028	3.06755	0.00215824	0.0183435	TLCD4		ENSG00000211689	14.1239	-5.44242	1.34586	-4.04381	5.26e-05	0.000767297	TRGC1
ENSG00000131470	203.161	0.826284	0.219395	3.76619	0.000165757	0.00156196	PSMC3IP		ENSG00000171621	158.423	-1.4494	0.219097	-6.61537	3.71e-11	1.25e-09	SPSB1		ENSG00000163689	193.84	0.650167	0.178785	3.63658	0.000276281	0.00327979	C3orf67		ENSG00000111249	3.76477	-5.49482	1.40855	-3.90106	9.58e-05	0.00130734	CUX2
ENSG00000186907	223.166	0.825393	0.208854	3.95201	7.75e-05	0.000807009	RTN4RL2		ENSG00000261652	81.0848	-1.45274	0.288445	-5.03646	4.74e-07	8.39e-06	C15orf65		ENSG00000128039	520.355	0.64935	0.1259	5.15768	2.5e-07	6.16e-06	SRD5A3		ENSG00000018625	3.91573	-5.5545	1.46902	-3.78108	0.000156148	0.00198125	ATP1A2
ENSG00000213888	156.041	0.825203	0.295457	2.79297	0.00522266	0.0282471	LINC01521		ENSG00000225057	17.4499	-1.4632	0.462573	-3.16319	0.00156051	0.0105115	AC012485.1		ENSG00000197557	329.285	0.648859	0.170392	3.80804	0.00014007	0.00180593	TTC30A		ENSG00000163492	44.0082	-5.77192	0.876907	-6.58213	4.64e-11	1.95e-09	CCDC141
ENSG00000119686	39.6177	0.824839	0.285332	2.89081	0.00384256	0.0219876	FLVCR2		ENSG00000130508	74.5325	-1.46352	0.302819	-4.83298	1.35e-06	2.17e-05	PXDN		ENSG00000164542	189.49	0.648322	0.207333	3.12697	0.0017662	0.0156088	KIAA0895		ENSG00000186049	4.11206	-5.93798	1.43402	-4.1408	3.46e-05	0.000530403	KRT73
ENSG00000105875	584.577	0.824751	0.112675	7.31975	2.48e-13	1.05e-11	WDR91		ENSG00000225449	34.7393	-1.47417	0.336725	-4.37796	1.2e-05	0.000154252	RAB6C-AS1		ENSG00000164023	368.785	0.647866	0.150201	4.31334	1.61e-05	0.000264633	SGMS2		ENSG00000196091	177.497	-6.00513	0.398059	-15.086	2e-51	5.9e-49	MYBPC1
ENSG00000139970	50.5539	0.824349	0.272079	3.02982	0.00244701	0.015307	RTN1		ENSG00000170222	94.4066	-1.47491	0.243641	-6.05365	1.42e-09	3.95e-08	ADPRM		ENSG00000145911	218.891	0.647229	0.168996	3.82985	0.00012822	0.00167341	N4BP3		ENSG00000275591	11.7601	-6.06441	1.29357	-4.68811	2.76e-06	5.52e-05	XKR5
ENSG00000244165	126.772	0.823038	0.280089	2.93848	0.00329824	0.0194643	P2RY11		ENSG00000172785	1419.13	-1.47932	0.0901512	-16.4094	1.64e-60	4.64e-58	CBWD1		ENSG00000128602	116.81	0.647092	0.214441	3.01758	0.00254803	0.0209492	SMO		ENSG00000164326	7.2278	-6.09965	1.30753	-4.66502	3.09e-06	6.12e-05	CARTPT
ENSG00000276672	106.643	0.821463	0.258389	3.17918	0.00147694	0.0100491	AL161891.1		ENSG00000226179	14.6657	-1.48225	0.531501	-2.7888	0.00529042	0.0285357	LINC00685		ENSG00000156170	246.573	0.647005	0.160466	4.03204	5.53e-05	0.000801301	NDUFAF6		ENSG00000127954	18.3921	-6.11803	1.2485	-4.90029	9.57e-07	2.1e-05	STEAP4
ENSG00000168350	239.527	0.819805	0.162655	5.04015	4.65e-07	8.26e-06	DEGS2		ENSG00000184292	36.2869	-1.48273	0.36288	-4.08601	4.39e-05	0.000489961	TACSTD2		ENSG00000160991	619.438	0.646254	0.179125	3.60785	0.00030875	0.00361377	ORAI2		ENSG00000106128	5.28026	-6.13607	1.34767	-4.55311	5.29e-06	9.93e-05	GHRHR
ENSG00000100297	1243.59	0.819136	0.178001	4.60188	4.19e-06	6.04e-05	MCM5		ENSG00000096080	820.324	-1.48434	0.115295	-12.8743	6.28e-38	9.22e-36	MRPS18A		ENSG00000163704	267.137	0.644938	0.197941	3.25824	0.00112105	0.0107625	PRRT3		ENSG00000171611	11.2922	-6.31658	1.25724	-5.02415	5.06e-07	1.18e-05	PTCRA
ENSG00000174371	399.254	0.818273	0.182776	4.47691	7.57e-06	0.000102397	EXO1		ENSG00000246375	18.1827	-1.48893	0.449783	-3.31033	0.000931849	0.00680415	PPM1K-DT		ENSG00000137310	828.139	0.644282	0.15814	4.07413	4.62e-05	0.000685357	TCF19		ENSG00000120903	142.501	-6.3867	0.514324	-12.4176	2.1e-35	3.49e-33	CHRNA2
ENSG00000088727	85.7365	0.815482	0.221499	3.68165	0.000231734	0.00208361	KIF9		ENSG00000092054	12.0897	-1.49005	0.562672	-2.64817	0.00809297	0.0403519	MYH7		ENSG00000179915	141.275	0.64329	0.219522	2.93042	0.00338508	0.0262689	NRXN1		ENSG00000178573	592.39	-6.48538	0.280765	-23.0989	4.74e-118	5.69e-115	MAF
ENSG00000156096	34.5073	0.813013	0.315216	2.57922	0.0099023	0.0474797	UGT2B4		ENSG00000137507	26.1412	-1.49053	0.472624	-3.15373	0.00161196	0.0108249	LRRC32		ENSG00000176244	217.934	0.63912	0.160779	3.97516	7.03e-05	0.000990759	ACBD7		ENSG00000091138	35.5592	-6.57921	1.22059	-5.3902	7.04e-08	1.9e-06	SLC26A3
ENSG00000186185	1020.72	0.812629	0.143799	5.65115	1.59e-08	3.81e-07	KIF18B		ENSG00000258667	35.2681	-1.49076	0.364904	-4.08534	4.4e-05	0.000491089	HIF1A-AS3		ENSG00000102302	245.86	0.637359	0.190946	3.33791	0.000844126	0.00850425	FGD1		ENSG00000175535	10.8842	-6.6609	1.27636	-5.21866	1.8e-07	4.56e-06	PNLIP
ENSG00000102780	715.067	0.812035	0.172237	4.71463	2.42e-06	3.68e-05	DGKH		ENSG00000064042	14997.8	-1.49858	0.142862	-10.4897	9.63e-26	8.87e-24	LIMCH1		ENSG00000183935	102.58	0.637107	0.206675	3.08266	0.00205161	0.0175989	HTR7P1		ENSG00000139209	36.6048	-6.66142	1.23363	-5.39987	6.67e-08	1.81e-06	SLC38A4
ENSG00000185046	77.7061	0.810767	0.248054	3.26851	0.00108116	0.00771527	ANKS1B		ENSG00000128340	12.4747	-1.50199	0.557471	-2.6943	0.00705377	0.0361459	RAC2		ENSG00000154447	1469.13	0.636428	0.0819108	7.76976	7.86e-15	4.5e-13	SH3RF1		ENSG00000140459	206.336	-6.7008	0.57784	-11.5963	4.3e-31	5.94e-29	CYP11A1
ENSG00000245694	468.577	0.809604	0.114242	7.08676	1.37e-12	5.38e-11	CRNDE		ENSG00000166387	823.549	-1.5076	0.108667	-13.8736	9.16e-44	1.68e-41	PPFIBP2		ENSG00000242732	119.38	0.63612	0.213873	2.97429	0.00293663	0.0233808	RTL5		ENSG00000169994	17.5674	-6.72566	1.27482	-5.27578	1.32e-07	3.4e-06	MYO7B
ENSG00000160949	1493.71	0.809156	0.167784	4.82261	1.42e-06	2.28e-05	TONSL		ENSG00000197930	4902.48	-1.50783	0.20704	-7.28279	3.27e-13	1.37e-11	ERO1A		ENSG00000074410	230.631	0.632838	0.147768	4.28264	1.85e-05	0.000298805	CA12		ENSG00000069206	18.3326	-6.73504	1.23576	-5.4501	5.03e-08	1.4e-06	ADAM7
ENSG00000183018	64.0587	0.809046	0.291723	2.77334	0.0055484	0.0296929	SPNS2		ENSG00000157219	110.651	-1.50841	0.222095	-6.79174	1.11e-11	3.92e-10	HTR5A		ENSG00000128536	108.665	0.632072	0.179581	3.51971	0.000432015	0.00483232	CDHR3		ENSG00000230978	11.1961	-6.78732	1.30182	-5.21371	1.85e-07	4.67e-06	LINC00160
ENSG00000278291	73.7717	0.808644	0.310318	2.60586	0.0091645	0.0446882	AL161772.1		ENSG00000278156	11.0433	-1.50849	0.562901	-2.67985	0.00736547	0.0373973	TSC22D1-AS1		ENSG00000144560	1098.6	0.631913	0.127737	4.94697	7.54e-07	1.69e-05	VGLL4		ENSG00000163273	701.029	-6.87172	0.55337	-12.4179	2.09e-35	3.49e-33	NPPC
ENSG00000085999	543.986	0.807145	0.143434	5.62729	1.83e-08	4.32e-07	RAD54L		ENSG00000170909	23.7843	-1.5088	0.538044	-2.80424	0.00504358	0.0274509	OSCAR		ENSG00000175643	259.905	0.63184	0.163161	3.8725	0.000107726	0.00144935	RMI2		ENSG00000233038	12.3661	-6.87541	1.26866	-5.41943	5.98e-08	1.64e-06	AC011899.2
ENSG00000142961	217.745	0.806155	0.138065	5.83896	5.25e-09	1.35e-07	MOB3C		ENSG00000278626	38.3266	-1.50965	0.365432	-4.13113	3.61e-05	0.000412791	AC023310.4		ENSG00000005379	300.867	0.631614	0.179105	3.5265	0.000421094	0.00472394	TSPOAP1		ENSG00000257542	28.3385	-7.06907	1.22061	-5.79141	6.98e-09	2.19e-07	OR7E47P
ENSG00000237149	123.398	0.805196	0.243367	3.30856	0.000937761	0.00684227	ZNF503-AS2		ENSG00000131746	19.1677	-1.51439	0.579054	-2.61529	0.00891527	0.0438071	TNS4		ENSG00000137710	5000.2	0.630699	0.136831	4.60933	4.04e-06	7.79e-05	RDX		ENSG00000166741	13.2917	-7.12034	1.2611	-5.64615	1.64e-08	4.9e-07	NNMT
ENSG00000256235	50.5927	0.803998	0.285498	2.81613	0.00486059	0.0266673	SMIM3		ENSG00000171097	271.455	-1.51694	0.212509	-7.13824	9.45e-13	3.8e-11	KYAT1		ENSG00000198478	170.408	0.628209	0.183942	3.41525	0.000637232	0.00671634	SH3BGRL2		ENSG00000096088	488.217	-7.12323	0.369522	-19.2768	8.4e-83	5.75e-80	PGC
ENSG00000275395	109.556	0.80387	0.204148	3.93769	8.23e-05	0.00084694	FCGBP		ENSG00000131037	24.0298	-1.52371	0.418783	-3.63842	0.000274314	0.00240854	EPS8L1		ENSG00000196470	248.597	0.628196	0.188957	3.32455	0.000885619	0.00884788	SIAH1		ENSG00000228278	39.4683	-7.13843	1.20591	-5.91953	3.23e-09	1.05e-07	ORM2
ENSG00000077782	67.6024	0.80311	0.276597	2.90353	0.00368976	0.021259	FGFR1		ENSG00000197892	303.918	-1.52397	0.179966	-8.46813	2.49e-17	1.41e-15	KIF13B		ENSG00000196597	124.91	0.625661	0.185464	3.37349	0.000742226	0.00761368	ZNF782		ENSG00000248517	10.6964	-7.14252	1.3208	-5.40773	6.38e-08	1.74e-06	LINC02437
ENSG00000229267	72.6499	0.802014	0.239982	3.34198	0.000831842	0.00619489	SNHG31		ENSG00000205129	47.6566	-1.52672	0.31951	-4.7783	1.77e-06	2.76e-05	C4orf47		ENSG00000168297	190.13	0.625094	0.196816	3.17604	0.00149303	0.0137683	PXK		ENSG00000229314	22.6092	-7.45366	1.2473	-5.97585	2.29e-09	7.58e-08	ORM1
ENSG00000141577	835.915	0.801751	0.233438	3.43453	0.00059358	0.00465304	CEP131		ENSG00000175793	44.258	-1.52674	0.425437	-3.58864	0.000332401	0.00283686	SFN		ENSG00000119943	135.092	0.624923	0.201895	3.0953	0.00196616	0.0170567	PYROXD2		ENSG00000158747	88.1549	-7.46447	0.864279	-8.63664	5.79e-18	4.16e-16	NBL1
ENSG00000149929	573.486	0.797606	0.251526	3.17107	0.00151877	0.0102967	HIRIP3		ENSG00000162511	11.6594	-1.53172	0.554773	-2.76098	0.00576289	0.0306421	LAPTM5		ENSG00000112029	394.584	0.62443	0.185112	3.37326	0.000742843	0.00761593	FBXO5		ENSG00000059804	101.419	-7.61808	0.874635	-8.71002	3.04e-18	2.21e-16	SLC2A3
ENSG00000182253	115.588	0.796365	0.181386	4.39043	1.13e-05	0.000146714	SYNM		ENSG00000139289	98.9626	-1.53332	0.279989	-5.47634	4.34e-08	9.53e-07	PHLDA1		ENSG00000257167	135.774	0.624002	0.159999	3.90003	9.62e-05	0.00131149	TMPO-AS1		ENSG00000260372	19.8826	-7.67283	1.23754	-6.20008	5.64e-10	2e-08	AQP4-AS1
ENSG00000112218	112.176	0.795816	0.194087	4.10031	4.13e-05	0.00046457	GPR63		ENSG00000267475	56.7626	-1.53364	0.288682	-5.31256	1.08e-07	2.18e-06	AC008736.1		ENSG00000077514	455.402	0.6232	0.144114	4.32435	1.53e-05	0.000253058	POLD3		ENSG00000203837	35.5432	-8.56794	1.21018	-7.07986	1.44e-12	6.97e-11	PNLIPRP3
ENSG00000165895	49.4045	0.795244	0.261261	3.04386	0.00233563	0.0147077	ARHGAP42		ENSG00000112715	13270.8	-1.53883	0.206416	-7.45496	8.99e-14	3.94e-12	VEGFA		ENSG00000149346	165.149	0.623183	0.197407	3.15685	0.00159484	0.014484	SLX4IP
ENSG00000260942	72.3862	0.794908	0.238049	3.33926	0.000840008	0.00624397	CAPN10-DT		ENSG00000225151	545.766	-1.54002	0.156265	-9.85518	6.51e-23	5.12e-21	GOLGA2P7		ENSG00000122970	507.192	0.622062	0.133003	4.67706	2.91e-06	5.78e-05	IFT81
ENSG00000124160	938.623	0.793995	0.151919	5.22643	1.73e-07	3.35e-06	NCOA5		ENSG00000174469	234.786	-1.5402	0.150843	-10.2106	1.78e-24	1.54e-22	CNTNAP2		ENSG00000170456	260.312	0.621125	0.181534	3.42153	0.000622697	0.00659213	DENND5B
ENSG00000236144	113.728	0.793662	0.210783	3.7653	0.000166347	0.00156549	TMEM147-AS1		ENSG00000231721	131.283	-1.5406	0.183259	-8.40668	4.22e-17	2.37e-15	LINC-PINT		ENSG00000155858	254.161	0.619581	0.148762	4.1649	3.11e-05	0.000479658	LSM11
ENSG00000158089	75.9326	0.793443	0.231744	3.4238	0.000617527	0.00480846	GALNT14		ENSG00000167653	199.822	-1.54299	0.156545	-9.85651	6.42e-23	5.07e-21	PSCA		ENSG00000116741	105.037	0.619284	0.207982	2.97759	0.00290527	0.0231986	RGS2
ENSG00000260274	53.1357	0.790837	0.251336	3.14654	0.00165217	0.0110276	AC068338.2		ENSG00000084628	20.9312	-1.5493	0.514094	-3.01365	0.00258123	0.0159801	NKAIN1		ENSG00000157470	292.797	0.619032	0.173032	3.57757	0.000346809	0.00400544	FAM81A
ENSG00000135423	87.1259	0.790723	0.267072	2.96071	0.00306932	0.0183373	GLS2		ENSG00000163884	469.05	-1.55023	0.172705	-8.97619	2.8e-19	1.78e-17	KLF15		ENSG00000151466	209.311	0.61895	0.216154	2.86347	0.00419028	0.0312592	SCLT1
ENSG00000165300	68.8812	0.790379	0.259342	3.04764	0.00230648	0.0145519	SLITRK5		ENSG00000231908	75.6294	-1.56001	0.277082	-5.63014	1.8e-08	4.26e-07	IDH1-AS1		ENSG00000150054	313.062	0.618615	0.153074	4.04128	5.32e-05	0.000774924	MPP7
ENSG00000164749	143.013	0.790097	0.180183	4.38497	1.16e-05	0.000150053	HNF4G		ENSG00000220575	199.243	-1.56049	0.195565	-7.97939	1.47e-15	7.29e-14	HTR5A-AS1		ENSG00000005448	307.157	0.618542	0.154265	4.0096	6.08e-05	0.0008689	WDR54
ENSG00000132470	217.424	0.789765	0.16497	4.78733	1.69e-06	2.65e-05	ITGB4		ENSG00000142513	20.661	-1.56081	0.537811	-2.90215	0.00370616	0.0213317	ACP4		ENSG00000134253	243.259	0.617829	0.160405	3.85168	0.000117308	0.00154998	TRIM45
ENSG00000187741	543.984	0.789609	0.178563	4.42203	9.78e-06	0.000128664	FANCA		ENSG00000163251	975.912	-1.56476	0.0950201	-16.4677	6.26e-61	1.8e-58	FZD5		ENSG00000177508	748.77	0.61591	0.131545	4.68214	2.84e-06	5.65e-05	IRX3
ENSG00000005379	300.867	0.789602	0.182835	4.31865	1.57e-05	0.000195043	TSPOAP1		ENSG00000176402	13.6468	-1.56756	0.502477	-3.11966	0.00181058	0.0119323	GJC3		ENSG00000138030	197.841	0.615891	0.196562	3.13331	0.00172845	0.01537	KHK
ENSG00000274922	50.39	0.788768	0.268943	2.93285	0.00335867	0.0197269	AL139384.1		ENSG00000131069	5666.5	-1.56853	0.108832	-14.4125	4.32e-47	9.11e-45	ACSS2		ENSG00000163069	535.485	0.615887	0.121962	5.04983	4.42e-07	1.04e-05	SGCB
ENSG00000060982	634.982	0.786362	0.171358	4.589	4.45e-06	6.38e-05	BCAT1		ENSG00000223886	9.66794	-1.57623	0.613991	-2.56718	0.0102528	0.0486775	AC073073.1		ENSG00000169379	319.913	0.613643	0.152269	4.03	5.58e-05	0.000806457	ARL13B
ENSG00000146670	1404.65	0.784763	0.16271	4.82307	1.41e-06	2.27e-05	CDCA5		ENSG00000125895	48.0986	-1.57888	0.333285	-4.73733	2.17e-06	3.32e-05	TMEM74B		ENSG00000156642	1339.49	0.613169	0.0946183	6.48045	9.15e-11	3.75e-09	NPTN
ENSG00000225138	194.338	0.78389	0.248691	3.15206	0.00162121	0.0108772	SLC9A3-AS1		ENSG00000143158	3589.72	-1.58294	0.077713	-20.3691	3.14e-92	1.83e-89	MPC2		ENSG00000124151	760.192	0.612136	0.127366	4.8061	1.54e-06	3.25e-05	NCOA3
ENSG00000143669	154.941	0.781477	0.164105	4.76205	1.92e-06	2.97e-05	LYST		ENSG00000153179	13818.2	-1.59088	0.145165	-10.9591	6.01e-28	6.08e-26	RASSF3		ENSG00000173848	1536.29	0.611982	0.112213	5.45375	4.93e-08	1.38e-06	NET1
ENSG00000142871	89.321	0.781141	0.223576	3.49385	0.000476105	0.00387473	CCN1		ENSG00000255353	17.5637	-1.59504	0.596749	-2.67289	0.00752017	0.0380462	AP003057.1		ENSG00000151239	4001.25	0.611636	0.155424	3.93528	8.31e-05	0.00115197	TWF1
ENSG00000145506	170.719	0.781016	0.21278	3.67053	0.00024205	0.00215971	NKD2		ENSG00000186352	354.02	-1.59579	0.28199	-5.65902	1.52e-08	3.65e-07	ANKRD37		ENSG00000081026	631.144	0.611621	0.131233	4.66057	3.15e-06	6.23e-05	MAGI3
ENSG00000131759	439.222	0.780283	0.193567	4.03107	5.55e-05	0.000599298	RARA		ENSG00000198576	105.623	-1.59701	0.275054	-5.80617	6.39e-09	1.62e-07	ARC		ENSG00000152465	336.153	0.610337	0.14029	4.35053	1.36e-05	0.0002278	NMT2
ENSG00000167604	100.812	0.779698	0.202745	3.84571	0.000120202	0.00118333	NFKBID		ENSG00000185442	1307.71	-1.60059	0.112949	-14.1708	1.39e-45	2.75e-43	FAM174B		ENSG00000166483	840.492	0.609684	0.131648	4.63118	3.64e-06	7.11e-05	WEE1
ENSG00000134253	243.259	0.779581	0.163241	4.77566	1.79e-06	2.79e-05	TRIM45		ENSG00000128487	1669.56	-1.60293	0.0924261	-17.3428	2.23e-67	7.5e-65	SPECC1		ENSG00000012048	957.559	0.6094	0.202447	3.01017	0.00261103	0.0213288	BRCA1
ENSG00000186063	1891.1	0.778946	0.169965	4.58297	4.58e-06	6.53e-05	AIDA		ENSG00000268307	20.4961	-1.60777	0.416518	-3.86003	0.000113372	0.00112447	LINC02560		ENSG00000108679	1266.57	0.60871	0.11792	5.16207	2.44e-07	6.03e-06	LGALS3BP
ENSG00000170759	11535	0.778832	0.146757	5.30697	1.11e-07	2.24e-06	KIF5B		ENSG00000115963	1264.94	-1.61366	0.201481	-8.00897	1.16e-15	5.82e-14	RND3		ENSG00000060982	634.982	0.607868	0.173169	3.51025	0.000447681	0.00499008	BCAT1
ENSG00000162302	965.27	0.778737	0.194407	4.0057	6.18e-05	0.000660206	RPS6KA4		ENSG00000070540	515.796	-1.62443	0.163034	-9.96375	2.2e-23	1.81e-21	WIPI1		ENSG00000118507	178.344	0.606826	0.219822	2.76054	0.00577065	0.0404959	AKAP7
ENSG00000128578	350.606	0.778117	0.145397	5.35169	8.71e-08	1.79e-06	STRIP2		ENSG00000146648	4432.89	-1.63078	0.176397	-9.24492	2.35e-20	1.58e-18	EGFR		ENSG00000243317	1781.18	0.606506	0.0999723	6.06674	1.31e-09	4.5e-08	STMP1
ENSG00000151491	196.941	0.777483	0.178076	4.36602	1.27e-05	0.000162191	EPS8		ENSG00000102804	4201.06	-1.63108	0.119049	-13.7009	1e-42	1.76e-40	TSC22D1		ENSG00000049246	829.412	0.60606	0.137804	4.398	1.09e-05	0.000188533	PER3
ENSG00000262877	61.9024	0.777417	0.293573	2.64812	0.00809401	0.0403519	AC110285.2		ENSG00000154122	2118.05	-1.63317	0.113466	-14.3935	5.69e-47	1.19e-44	ANKH		ENSG00000137831	647.254	0.605763	0.133674	4.53164	5.85e-06	0.000108207	UACA
ENSG00000154447	1469.13	0.777305	0.0823557	9.43839	3.79e-21	2.71e-19	SH3RF1		ENSG00000160191	505.848	-1.64069	0.15138	-10.8383	2.27e-27	2.26e-25	PDE9A		ENSG00000196227	519.69	0.604703	0.148202	4.08026	4.5e-05	0.00066961	FAM217B
ENSG00000168496	1813.26	0.776798	0.172245	4.50985	6.49e-06	8.94e-05	FEN1		ENSG00000184368	17.037	-1.64593	0.48959	-3.36185	0.000774229	0.0058139	MAP7D2		ENSG00000003096	154.972	0.604197	0.183063	3.30048	0.000965182	0.00949434	KLHL13
ENSG00000138758	1799.94	0.775244	0.114864	6.74925	1.49e-11	5.19e-10	SEPTIN11		ENSG00000188959	502.896	-1.65298	0.129401	-12.774	2.29e-37	3.31e-35	C9orf152		ENSG00000069702	321.703	0.602832	0.172747	3.48969	0.000483586	0.00533347	TGFBR3
ENSG00000138172	72.2952	0.774378	0.241441	3.20732	0.00133978	0.00924136	CALHM2		ENSG00000230392	14.3017	-1.65649	0.481828	-3.43792	0.000586204	0.00460619	AC004835.1		ENSG00000177425	2165.72	0.602236	0.13068	4.60847	4.06e-06	7.81e-05	PAWR
ENSG00000005249	426.676	0.773975	0.150191	5.15326	2.56e-07	4.8e-06	PRKAR2B		ENSG00000156052	29.6618	-1.6602	0.349257	-4.75352	2e-06	3.09e-05	GNAQ		ENSG00000242407	223.205	0.601729	0.159302	3.77729	0.000158542	0.00200632	AC091179.1
ENSG00000230844	262.598	0.773063	0.132309	5.84286	5.13e-09	1.32e-07	ZNF674-AS1		ENSG00000144339	15.0998	-1.66069	0.50323	-3.30007	0.000966621	0.0070244	TMEFF2		ENSG00000106701	203.415	0.60168	0.156705	3.83957	0.000123252	0.00161516	FSD1L
ENSG00000163531	101.171	0.771942	0.213844	3.60984	0.00030638	0.00264555	NFASC		ENSG00000229956	8.65187	-1.66698	0.638045	-2.61263	0.00898474	0.0440719	ZRANB2-AS2		ENSG00000107742	213.006	0.600247	0.200903	2.98775	0.00281038	0.0225816	SPOCK2
ENSG00000173846	184.657	0.771577	0.174427	4.42351	9.71e-06	0.000127993	PLK3		ENSG00000184731	251.252	-1.6705	0.21198	-7.88043	3.26e-15	1.59e-13	FAM110C		ENSG00000034677	530.833	0.599904	0.157005	3.82093	0.000132951	0.00172458	RNF19A
ENSG00000236088	122.169	0.771	0.187856	4.1042	4.06e-05	0.000457862	COX10-AS1		ENSG00000033800	1591.88	-1.67113	0.16065	-10.4023	2.42e-25	2.21e-23	PIAS1		ENSG00000197603	366.525	0.599454	0.195409	3.06768	0.00215724	0.0183435	CPLANE1
ENSG00000177602	360.645	0.768681	0.152574	5.03808	4.7e-07	8.34e-06	HASPIN		ENSG00000246985	14.602	-1.67151	0.502776	-3.32455	0.000885603	0.00653145	SOCS2-AS1		ENSG00000166415	172.311	0.599052	0.190621	3.14264	0.00167432	0.015	WDR72
ENSG00000106459	453.877	0.768176	0.121694	6.31237	2.75e-10	8.35e-09	NRF1		ENSG00000154144	2737.59	-1.67194	0.0745868	-22.4161	2.74e-111	2.36e-108	TBRG1		ENSG00000152104	227.094	0.596706	0.173796	3.43338	0.000596106	0.00635625	PTPN14
ENSG00000071073	132.22	0.768081	0.248647	3.08904	0.00200802	0.0129643	MGAT4A		ENSG00000257261	67.2038	-1.6746	0.272842	-6.13762	8.38e-10	2.39e-08	AC008014.1		ENSG00000275395	109.556	0.595572	0.202348	2.9433	0.00324732	0.0253388	FCGBP
ENSG00000168404	135.593	0.767377	0.177725	4.31779	1.58e-05	0.00019569	MLKL		ENSG00000006025	23.9411	-1.67595	0.457073	-3.66671	0.000245696	0.00218731	OSBPL7		ENSG00000166803	348.023	0.593363	0.216636	2.73899	0.00616284	0.0424099	PCLAF
ENSG00000056998	59.9609	0.767296	0.272411	2.81669	0.00485221	0.0266287	GYG2		ENSG00000129757	757.426	-1.68055	0.336721	-4.99092	6.01e-07	1.04e-05	CDKN1C		ENSG00000175274	617.11	0.592848	0.15393	3.85141	0.000117439	0.00155026	TP53I11
ENSG00000196584	892.111	0.767092	0.223004	3.43981	0.000582113	0.00457976	XRCC2		ENSG00000144331	1225.05	-1.68622	0.114657	-14.7067	5.84e-49	1.33e-46	ZNF385B		ENSG00000159335	4118.2	0.590259	0.195466	3.01975	0.00252986	0.0208434	PTMS
ENSG00000141682	150.672	0.766917	0.188326	4.07229	4.66e-05	0.000515108	PMAIP1		ENSG00000259556	13.1614	-1.69216	0.501073	-3.37707	0.00073262	0.00555619	AC090971.4		ENSG00000273702	123.574	0.590232	0.177615	3.3231	0.000890245	0.00888769	AC091271.1
ENSG00000183741	3317.87	0.766148	0.163839	4.67621	2.92e-06	4.37e-05	CBX6		ENSG00000111845	1074.75	-1.69647	0.154118	-11.0076	3.51e-28	3.64e-26	PAK1IP1		ENSG00000164574	750.562	0.58904	0.104795	5.62088	1.9e-08	5.66e-07	GALNT10
ENSG00000115266	590.379	0.764626	0.219546	3.48276	0.000496269	0.00402067	APC2		ENSG00000108551	45.0011	-1.69754	0.371616	-4.568	4.92e-06	6.96e-05	RASD1		ENSG00000107789	457.218	0.587153	0.152503	3.85012	0.000118061	0.00155565	MINPP1
ENSG00000260063	52.453	0.763809	0.267492	2.85544	0.00429771	0.0240519	AL512408.1		ENSG00000227392	11.3487	-1.69961	0.568009	-2.99223	0.00276945	0.0168557	HPN-AS1		ENSG00000116977	931.871	0.586708	0.170317	3.4448	0.000571492	0.00612788	LGALS8
ENSG00000117461	1065	0.761879	0.0938095	8.12156	4.6e-16	2.37e-14	PIK3R3		ENSG00000026652	12.0625	-1.69999	0.640787	-2.65297	0.00797863	0.039877	AGPAT4
ENSG00000182541	481.15	0.761694	0.14009	5.43716	5.41e-08	1.16e-06	LIMK2		ENSG00000154359	1612.55	-1.70128	0.107839	-15.7761	4.54e-56	1.18e-53	LONRF1
ENSG00000162144	996.374	0.760518	0.162345	4.68458	2.81e-06	4.2e-05	CYB561A3		ENSG00000168899	14.2578	-1.70134	0.477092	-3.56606	0.000362394	0.00305598	VAMP5
ENSG00000141655	84.8402	0.759145	0.239465	3.17017	0.00152352	0.0103219	TNFRSF11A		ENSG00000156113	766.886	-1.7017	0.129759	-13.1143	2.73e-39	4.25e-37	KCNMA1
ENSG00000157470	292.797	0.758788	0.168665	4.49878	6.83e-06	9.36e-05	FAM81A		ENSG00000153208	601.07	-1.70639	0.120092	-14.2091	8.05e-46	1.61e-43	MERTK
ENSG00000114019	103.242	0.756163	0.220983	3.42182	0.000622043	0.00483034	AMOTL2		ENSG00000196167	237.282	-1.71432	0.219652	-7.80469	5.96e-15	2.88e-13	COLCA1
ENSG00000184068	93.2051	0.756081	0.211425	3.57612	0.000348733	0.00295714	SREBF2-AS1		ENSG00000135643	20.3661	-1.71493	0.475171	-3.60908	0.000307285	0.00265221	KCNMB4
ENSG00000253368	192.966	0.755698	0.181917	4.15408	3.27e-05	0.000377173	TRNP1		ENSG00000154734	3940.65	-1.71681	0.119819	-14.3283	1.46e-46	3e-44	ADAMTS1
ENSG00000235194	415.792	0.754381	0.134583	5.60534	2.08e-08	4.83e-07	PPP1R3E		ENSG00000105675	36.0206	-1.72007	0.373242	-4.60847	4.06e-06	5.88e-05	ATP4A
ENSG00000185818	59.4507	0.754137	0.279166	2.70139	0.00690503	0.035542	NAT8L		ENSG00000152931	29.9097	-1.72072	0.336267	-5.11713	3.1e-07	5.74e-06	PART1
ENSG00000077238	57.2759	0.753817	0.259728	2.90234	0.00370389	0.021331	IL4R		ENSG00000133065	3143.64	-1.72316	0.0775732	-22.2134	2.55e-109	2.02e-106	SLC41A1
ENSG00000137411	1023.74	0.753134	0.132836	5.66967	1.43e-08	3.45e-07	VARS2		ENSG00000153902	15.2669	-1.72893	0.583143	-2.96485	0.00302833	0.0181307	LGI4
ENSG00000171729	74.4709	0.752875	0.257206	2.92713	0.00342107	0.0200223	TMEM51		ENSG00000135363	17.4151	-1.73038	0.482909	-3.58324	0.000339357	0.00289001	LMO2
ENSG00000119185	682.171	0.752639	0.126981	5.9272	3.08e-09	8.22e-08	ITGB1BP1		ENSG00000172175	903.859	-1.73102	0.163187	-10.6076	2.75e-26	2.59e-24	MALT1
ENSG00000184786	41.5703	0.752323	0.292326	2.57357	0.0100655	0.0480494	TCTE3		ENSG00000186480	36825.2	-1.7314	0.105615	-16.3935	2.13e-60	5.94e-58	INSIG1
ENSG00000179348	4143.15	0.751991	0.169143	4.44589	8.75e-06	0.000116573	GATA2		ENSG00000206190	165.792	-1.73212	0.199555	-8.67992	3.96e-18	2.36e-16	ATP10A
ENSG00000122644	341.926	0.749255	0.16916	4.42926	9.46e-06	0.000125092	ARL4A		ENSG00000113924	129.26	-1.73883	0.211057	-8.23866	1.74e-16	9.23e-15	HGD
ENSG00000180354	154.668	0.746743	0.191073	3.90815	9.3e-05	0.000943732	MTURN		ENSG00000215910	71.7988	-1.74094	0.279245	-6.23447	4.53e-10	1.35e-08	C1orf167
ENSG00000084774	1399.34	0.745792	0.134051	5.56348	2.64e-08	5.99e-07	CAD		ENSG00000272264	24.6477	-1.75919	0.43164	-4.07559	4.59e-05	0.000509268	AC009686.2
ENSG00000134574	728.102	0.74555	0.116796	6.38336	1.73e-10	5.36e-09	DDB2		ENSG00000113763	72.4795	-1.76232	0.30274	-5.82123	5.84e-09	1.48e-07	UNC5A
ENSG00000128872	104.604	0.745109	0.230233	3.23632	0.00121081	0.00851174	TMOD2		ENSG00000221869	541.868	-1.7654	0.248503	-7.10414	1.21e-12	4.79e-11	CEBPD
ENSG00000205746	267.851	0.743362	0.21427	3.46928	0.00052186	0.00419119	AC126755.1		ENSG00000170476	45.5469	-1.76848	0.380875	-4.64319	3.43e-06	5.04e-05	MZB1
ENSG00000137203	157.769	0.743117	0.182142	4.07988	4.51e-05	0.000501373	TFAP2A		ENSG00000261594	17.2025	-1.7733	0.48906	-3.62594	0.000287916	0.00250247	TPBGL
ENSG00000140332	4407.39	0.741884	0.129734	5.7185	1.07e-08	2.63e-07	TLE3		ENSG00000186806	286.229	-1.77712	0.191772	-9.26679	1.92e-20	1.3e-18	VSIG10L
ENSG00000183317	92.2946	0.740398	0.257856	2.87136	0.00408708	0.0230817	EPHA10		ENSG00000278709	154.63	-1.78041	0.194737	-9.14265	6.09e-20	3.97e-18	NKILA
ENSG00000171435	199.54	0.74006	0.173955	4.25433	2.1e-05	0.000253362	KSR2		ENSG00000103184	11.4592	-1.78268	0.58758	-3.03394	0.00241383	0.0151328	SEC14L5
ENSG00000070087	587.464	0.739525	0.120497	6.13729	8.39e-10	2.39e-08	PFN2		ENSG00000120875	126.262	-1.7833	0.222527	-8.01385	1.11e-15	5.61e-14	DUSP4
ENSG00000139263	229.864	0.738592	0.14421	5.12164	3.03e-07	5.61e-06	LRIG3		ENSG00000140526	36095.8	-1.7906	0.130977	-13.6711	1.51e-42	2.63e-40	ABHD2
ENSG00000206535	114.622	0.738199	0.195362	3.77862	0.000157697	0.0014924	LNP1		ENSG00000270578	10.2215	-1.79326	0.696555	-2.57448	0.0100392	0.0479737	AP000787.2
ENSG00000106268	220.043	0.738055	0.28071	2.62925	0.00855742	0.042311	NUDT1		ENSG00000110660	2354.69	-1.79464	0.096859	-18.5284	1.22e-76	5.62e-74	SLC35F2
ENSG00000167670	1007.98	0.736563	0.142929	5.15334	2.56e-07	4.8e-06	CHAF1A		ENSG00000064393	12072.1	-1.79583	0.162431	-11.0559	2.05e-28	2.16e-26	HIPK2
ENSG00000197694	1693.72	0.736307	0.076937	9.57027	1.07e-21	7.88e-20	SPTAN1		ENSG00000156284	52.2205	-1.80318	0.324644	-5.55433	2.79e-08	6.28e-07	CLDN8
ENSG00000124145	1487.6	0.73542	0.119607	6.14863	7.82e-10	2.24e-08	SDC4		ENSG00000043591	132.729	-1.8034	0.192271	-9.37948	6.63e-21	4.69e-19	ADRB1
ENSG00000137962	838.053	0.734918	0.155872	4.71487	2.42e-06	3.68e-05	ARHGAP29		ENSG00000134107	3670.91	-1.80444	0.375121	-4.81029	1.51e-06	2.4e-05	BHLHE40
ENSG00000166801	1023.16	0.734569	0.172503	4.2583	2.06e-05	0.000249207	FAM111A		ENSG00000137857	74.4485	-1.80823	0.252634	-7.15753	8.21e-13	3.33e-11	DUOX1
ENSG00000274712	86.086	0.734567	0.234756	3.12907	0.00175363	0.0116304	AC005332.4		ENSG00000169252	73.7701	-1.81344	0.290141	-6.2502	4.1e-10	1.22e-08	ADRB2
ENSG00000008513	6261.6	0.733074	0.0874591	8.3819	5.21e-17	2.88e-15	ST3GAL1		ENSG00000152766	21.8733	-1.82606	0.467935	-3.90239	9.52e-05	0.000965003	ANKRD22
ENSG00000146859	541.852	0.7329	0.10921	6.71091	1.93e-11	6.69e-10	TMEM140		ENSG00000214193	871.746	-1.82687	0.176645	-10.3421	4.55e-25	4.11e-23	SH3D21
ENSG00000214425	157.771	0.732656	0.214793	3.41099	0.000647275	0.00499302	LRRC37A4P		ENSG00000144445	535.156	-1.82902	0.177185	-10.3226	5.57e-25	4.99e-23	KANSL1L
ENSG00000080854	52.1436	0.731696	0.274002	2.6704	0.00757611	0.0382609	IGSF9B		ENSG00000074706	41.8753	-1.8302	0.332863	-5.49836	3.83e-08	8.48e-07	IPCEF1
ENSG00000197461	153.796	0.731111	0.192501	3.79797	0.000145888	0.00139371	PDGFA		ENSG00000113594	1345.21	-1.83219	0.153962	-11.9003	1.18e-32	1.46e-30	LIFR
ENSG00000140391	3034.22	0.731058	0.0880835	8.29961	1.04e-16	5.61e-15	TSPAN3		ENSG00000143753	9267.25	-1.83622	0.200296	-9.16752	4.84e-20	3.19e-18	DEGS1
ENSG00000228798	110.113	0.72977	0.252895	2.88566	0.00390591	0.0222872	#N/A		ENSG00000169710	119486	-1.83907	0.155886	-11.7975	4.02e-32	4.86e-30	FASN
ENSG00000111052	4316.95	0.729546	0.151727	4.80827	1.52e-06	2.42e-05	LIN7A		ENSG00000110931	4176.19	-1.84129	0.109409	-16.8294	1.49e-63	4.46e-61	CAMKK2
ENSG00000161249	166.885	0.729536	0.205164	3.55587	0.00037673	0.00315273	DMKN		ENSG00000278985	20.976	-1.84295	0.486463	-3.78846	0.000151581	0.00143864	AC092718.7
ENSG00000162817	715.633	0.728969	0.0920683	7.9177	2.42e-15	1.19e-13	C1orf115		ENSG00000126803	15.6374	-1.84571	0.542039	-3.40513	0.000661332	0.00508364	HSPA2
ENSG00000122783	888.227	0.728868	0.130627	5.57975	2.41e-08	5.51e-07	CYREN		ENSG00000205189	1304.4	-1.84679	0.163398	-11.3024	1.28e-29	1.4e-27	ZBTB10
ENSG00000196155	909.13	0.728611	0.205352	3.5481	0.000388021	0.00322948	PLEKHG4		ENSG00000248019	26.6974	-1.8492	0.468738	-3.94505	7.98e-05	0.000825626	FAM13A-AS1
ENSG00000107263	1394.92	0.728608	0.130821	5.56949	2.55e-08	5.81e-07	RAPGEF1		ENSG00000179094	930.134	-1.85088	0.224442	-8.2466	1.63e-16	8.68e-15	PER1
ENSG00000166803	348.023	0.728299	0.214988	3.38763	0.000704996	0.00537137	PCLAF		ENSG00000130038	18.3553	-1.85919	0.583743	-3.18495	0.00144777	0.00988988	CRACR2A
ENSG00000106560	55.6546	0.727975	0.269257	2.70364	0.00685841	0.0353113	GIMAP2		ENSG00000181744	1116.55	-1.86329	0.113827	-16.3695	3.16e-60	8.57e-58	DIPK2A
ENSG00000177943	796.902	0.727394	0.248686	2.92495	0.00344512	0.0201214	MAMDC4		ENSG00000108932	92.109	-1.8635	0.264473	-7.04608	1.84e-12	7.1e-11	SLC16A6
ENSG00000113430	1588.97	0.727183	0.194262	3.74331	0.000181612	0.0016865	IRX4		ENSG00000069667	61.1202	-1.86589	0.356935	-5.22753	1.72e-07	3.34e-06	RORA
ENSG00000263843	68.2934	0.72613	0.265998	2.72983	0.00633662	0.0331697	AC022211.3		ENSG00000120129	1063.32	-1.87296	0.446956	-4.19047	2.78e-05	0.000326233	DUSP1
ENSG00000196632	410.323	0.725498	0.177336	4.09108	4.29e-05	0.00048153	WNK3		ENSG00000171345	801.174	-1.87757	0.164245	-11.4316	2.91e-30	3.22e-28	KRT19
ENSG00000269825	102.738	0.725455	0.238159	3.04609	0.00231835	0.0146175	AC022150.4		ENSG00000196557	153.984	-1.87918	0.329588	-5.70162	1.19e-08	2.88e-07	CACNA1H
ENSG00000068024	201.084	0.725334	0.177462	4.08726	4.36e-05	0.00048788	HDAC4		ENSG00000149177	659.955	-1.87984	0.194643	-9.65791	4.55e-22	3.46e-20	PTPRJ
ENSG00000133247	467.948	0.724532	0.176372	4.10798	3.99e-05	0.000451207	KMT5C		ENSG00000088756	1211.33	-1.87991	0.1878	-10.0101	1.38e-23	1.15e-21	ARHGAP28
ENSG00000196689	72.6744	0.724137	0.238667	3.03409	0.00241262	0.0151328	TRPV1		ENSG00000104419	10891.4	-1.89059	0.1928	-9.80594	1.06e-22	8.25e-21	NDRG1
ENSG00000129028	141.022	0.723563	0.239831	3.01697	0.00255315	0.0158508	THAP10		ENSG00000184254	101.057	-1.9016	0.251898	-7.54909	4.38e-14	1.98e-12	ALDH1A3
ENSG00000213047	975.128	0.723483	0.141623	5.10852	3.25e-07	5.97e-06	DENND1B		ENSG00000248771	19.4715	-1.90409	0.52806	-3.60582	0.000311173	0.00268342	SMIM31
ENSG00000164074	633.098	0.722888	0.13407	5.39187	6.97e-08	1.47e-06	ABHD18		ENSG00000215187	41.644	-1.91267	0.316663	-6.04008	1.54e-09	4.27e-08	FAM166B
ENSG00000143476	579.74	0.722454	0.216638	3.33484	0.000853491	0.00632759	DTL		ENSG00000137434	23.8558	-1.91767	0.37054	-5.17534	2.27e-07	4.33e-06	C6orf52
ENSG00000260260	326.41	0.722397	0.282442	2.55768	0.0105372	0.0497536	SNHG19		ENSG00000185950	190.839	-1.92634	0.248513	-7.75145	9.08e-15	4.31e-13	IRS2
ENSG00000115163	364.352	0.72159	0.128971	5.59497	2.21e-08	5.1e-07	CENPA		ENSG00000115648	1590.08	-1.9278	0.112195	-17.1825	3.59e-66	1.15e-63	MLPH
ENSG00000203772	90.1713	0.721282	0.261276	2.76061	0.00576935	0.0306682	SPRN		ENSG00000099860	203.259	-1.92908	0.294775	-6.54426	5.98e-11	1.97e-09	GADD45B
ENSG00000157110	195.621	0.720517	0.175057	4.11589	3.86e-05	0.00043825	RBPMS		ENSG00000157510	28.2629	-1.93206	0.430437	-4.4886	7.17e-06	9.75e-05	AFAP1L1
ENSG00000177084	1491.33	0.71798	0.112653	6.3734	1.85e-10	5.72e-09	POLE		ENSG00000162194	507.111	-1.93787	0.274109	-7.0697	1.55e-12	6.05e-11	LBHD1
ENSG00000089280	3129.59	0.717952	0.187181	3.83561	0.000125255	0.00122516	FUS		ENSG00000263639	15.7016	-1.94053	0.54286	-3.57464	0.000350704	0.00297004	MSMB
ENSG00000156689	40.1621	0.717896	0.274962	2.61089	0.00903059	0.0442202	GLYATL2		ENSG00000107249	9.13658	-1.94272	0.648955	-2.99362	0.00275688	0.0167999	GLIS3
ENSG00000135454	463.181	0.717392	0.135002	5.31395	1.07e-07	2.17e-06	B4GALNT1		ENSG00000117143	6956.79	-1.95575	0.109488	-17.8627	2.3e-71	8.94e-69	UAP1
ENSG00000081026	631.144	0.717383	0.129756	5.52872	3.23e-08	7.19e-07	MAGI3		ENSG00000133808	27.3583	-1.95711	0.405483	-4.82662	1.39e-06	2.23e-05	#N/A
ENSG00000111206	3260.45	0.71572	0.116517	6.14262	8.12e-10	2.32e-08	FOXM1		ENSG00000197588	61.6172	-1.96606	0.39868	-4.93143	8.16e-07	1.37e-05	KLKP1
ENSG00000099385	340.26	0.715533	0.228125	3.13659	0.00170927	0.0113667	BCL7C		ENSG00000073849	93.7354	-1.97243	0.257448	-7.66146	1.84e-14	8.59e-13	ST6GAL1
ENSG00000121281	126.943	0.714938	0.194775	3.67059	0.00024199	0.00215971	ADCY7		ENSG00000149506	10.4819	-1.9956	0.585004	-3.41126	0.00064664	0.00499006	ZP1
ENSG00000016391	1033.02	0.713388	0.13001	5.48718	4.08e-08	8.98e-07	CHDH		ENSG00000077092	72.7456	-1.99741	0.283998	-7.03316	2.02e-12	7.72e-11	RARB
ENSG00000070214	2612.01	0.713351	0.123527	5.77484	7.7e-09	1.92e-07	SLC44A1		ENSG00000273284	32.834	-1.99774	0.45814	-4.36053	1.3e-05	0.000165669	AP001033.4
ENSG00000001084	1253.42	0.712953	0.102804	6.9351	4.06e-12	1.5e-10	GCLC		ENSG00000149150	5361.36	-1.99908	0.0861109	-23.2151	3.2e-119	3.17e-116	SLC43A1
ENSG00000049246	829.412	0.712659	0.138479	5.14632	2.66e-07	4.98e-06	PER3		ENSG00000197993	13.3962	-2.00422	0.575358	-3.48343	0.000495038	0.00401243	KEL
ENSG00000074410	230.631	0.712624	0.150413	4.73777	2.16e-06	3.32e-05	CA12		ENSG00000124664	3172.19	-2.00542	0.155179	-12.9232	3.33e-38	5e-36	SPDEF
ENSG00000171617	283.326	0.712488	0.162154	4.3939	1.11e-05	0.000144678	ENC1		ENSG00000144355	332.505	-2.00787	0.165902	-12.1028	1.02e-33	1.37e-31	DLX1
ENSG00000100726	1286.45	0.712086	0.175613	4.05486	5.02e-05	0.000548621	TELO2		ENSG00000151365	38.0748	-2.01178	0.392381	-5.12711	2.94e-07	5.46e-06	THRSP
ENSG00000159259	838.37	0.711614	0.12752	5.58041	2.4e-08	5.5e-07	CHAF1B		ENSG00000274976	8.94636	-2.02007	0.706765	-2.85819	0.00426069	0.0239123	AC087588.2
ENSG00000187017	273.146	0.711479	0.231696	3.07074	0.00213527	0.0136543	ESPN		ENSG00000112186	1039.93	-2.02174	0.146954	-13.7577	4.58e-43	8.25e-41	CAP2
ENSG00000113368	4103.95	0.710265	0.131318	5.40873	6.35e-08	1.35e-06	LMNB1		ENSG00000169047	454.416	-2.02735	0.173264	-11.7009	1.26e-31	1.47e-29	IRS1
ENSG00000039560	937.079	0.709173	0.160464	4.41952	9.89e-06	0.000129992	RAI14		ENSG00000100628	52.6674	-2.03982	0.350306	-5.82297	5.78e-09	1.47e-07	ASB2
ENSG00000029153	389.776	0.708982	0.168201	4.21508	2.5e-05	0.000295942	ARNTL2		ENSG00000070778	916.34	-2.04255	0.139296	-14.6634	1.11e-48	2.49e-46	PTPN21
ENSG00000117298	405.602	0.708922	0.144587	4.90309	9.43e-07	1.56e-05	ECE1		ENSG00000103222	3765.77	-2.04589	0.115405	-17.7279	2.55e-70	9.2e-68	ABCC1
ENSG00000270964	69.5335	0.704729	0.235278	2.99531	0.0027417	0.0167228	AC016355.1		ENSG00000112183	1075.23	-2.04755	0.169565	-12.0753	1.43e-33	1.9e-31	RBM24
ENSG00000140044	402.652	0.704354	0.228862	3.07764	0.00208645	0.0133896	JDP2		ENSG00000226380	31.7612	-2.05305	0.346005	-5.93359	2.96e-09	7.95e-08	AC016831.1
ENSG00000100647	762.834	0.703775	0.101264	6.94988	3.66e-12	1.35e-10	SUSD6		ENSG00000169583	14.2788	-2.05778	0.647278	-3.17912	0.00147721	0.0100491	CLIC3
ENSG00000177508	748.77	0.702802	0.132616	5.29954	1.16e-07	2.33e-06	IRX3		ENSG00000128591	11.4867	-2.05974	0.62105	-3.31654	0.000911398	0.00668437	FLNC
ENSG00000119242	343.403	0.702761	0.136751	5.139	2.76e-07	5.16e-06	CCDC92		ENSG00000168874	48.9885	-2.0612	0.347554	-5.93059	3.02e-09	8.08e-08	ATOH8
ENSG00000176890	843.384	0.701377	0.139715	5.02005	5.17e-07	9.09e-06	TYMS		ENSG00000167105	58.6649	-2.08312	0.317006	-6.57124	4.99e-11	1.66e-09	TMEM92
ENSG00000183763	291.361	0.70131	0.155341	4.51465	6.34e-06	8.75e-05	TRAIP		ENSG00000182795	3009.64	-2.08491	0.0938041	-22.2262	1.92e-109	1.58e-106	C1orf116
ENSG00000166974	141.171	0.700708	0.180419	3.88377	0.000102848	0.00103412	MAPRE2		ENSG00000232774	11.0587	-2.08804	0.580295	-3.59825	0.000320371	0.0027499	AL355916.1
ENSG00000091651	531.202	0.699782	0.17394	4.02312	5.74e-05	0.000617889	ORC6		ENSG00000166451	2946.52	-2.12435	0.102306	-20.7647	9.03e-96	5.59e-93	CENPN
ENSG00000116679	3145	0.699592	0.106197	6.58767	4.47e-11	1.49e-09	IVNS1ABP		ENSG00000123358	1265.73	-2.12438	0.206608	-10.2822	8.48e-25	7.47e-23	NR4A1
ENSG00000165804	426.867	0.698621	0.188203	3.71207	0.000205573	0.00188168	ZNF219		ENSG00000103485	10.2974	-2.13074	0.713424	-2.98664	0.00282059	0.0171196	QPRT
ENSG00000272501	68.4549	0.698227	0.239286	2.91796	0.0035233	0.0204634	AL662844.4		ENSG00000166833	36.0766	-2.14794	0.424366	-5.06153	4.16e-07	7.48e-06	NAV2
ENSG00000167106	1703.68	0.697956	0.13691	5.09791	3.43e-07	6.3e-06	FAM102A		ENSG00000270689	21.1977	-2.15822	0.418109	-5.16186	2.45e-07	4.61e-06	BUD13P1
ENSG00000094804	1302.04	0.696201	0.200258	3.47651	0.000507977	0.00409377	CDC6		ENSG00000162409	506.434	-2.16376	0.223191	-9.69466	3.18e-22	2.42e-20	PRKAA2
ENSG00000162804	546.321	0.695306	0.14519	4.78895	1.68e-06	2.63e-05	SNED1		ENSG00000125257	8369.72	-2.16455	0.153671	-14.0857	4.65e-45	9.04e-43	ABCC4
ENSG00000068650	1342	0.692777	0.108853	6.36432	1.96e-10	6.05e-09	ATP11A		ENSG00000197249	15.5174	-2.17846	0.538312	-4.04684	5.19e-05	0.00056527	SERPINA1
ENSG00000121060	1426.47	0.691542	0.117758	5.87257	4.29e-09	1.11e-07	TRIM25		ENSG00000100979	7.76102	-2.17869	0.792254	-2.74999	0.00595972	0.0314273	PLTP
ENSG00000185924	461.331	0.6899	0.170788	4.03952	5.36e-05	0.000579378	RTN4RL1		ENSG00000012660	5882.56	-2.18092	0.0934498	-23.3378	1.83e-120	1.91e-117	ELOVL5
ENSG00000168061	533.755	0.689329	0.243269	2.83361	0.0046025	0.0255126	SAC3D1		ENSG00000144824	23.5736	-2.18461	0.479429	-4.55669	5.2e-06	7.31e-05	PHLDB2
ENSG00000031691	190.394	0.689081	0.207766	3.31663	0.00091111	0.00668437	CENPQ		ENSG00000135226	402.372	-2.1874	0.252585	-8.66006	4.72e-18	2.79e-16	UGT2B28
ENSG00000128191	993.621	0.689045	0.166692	4.13365	3.57e-05	0.000409091	DGCR8		ENSG00000260317	12.0251	-2.19151	0.562773	-3.89412	9.86e-05	0.000996401	AC009812.4
ENSG00000144959	518.69	0.688756	0.154738	4.45112	8.54e-06	0.000113998	NCEH1		ENSG00000137193	924.002	-2.19214	0.407588	-5.37834	7.52e-08	1.56e-06	PIM1
ENSG00000020577	114.2	0.688655	0.220683	3.12057	0.00180504	0.0119044	SAMD4A		ENSG00000185022	380.882	-2.19612	0.455434	-4.82204	1.42e-06	2.28e-05	MAFF
ENSG00000165684	933.168	0.6884	0.1687	4.08061	4.49e-05	0.000500075	SNAPC4		ENSG00000144837	28.0767	-2.20067	0.374022	-5.88379	4.01e-09	1.05e-07	PLA1A
ENSG00000179750	425.871	0.687995	0.155647	4.42023	9.86e-06	0.000129654	APOBEC3B		ENSG00000180535	508.441	-2.20459	0.264922	-8.32164	8.68e-17	4.68e-15	BHLHA15
ENSG00000174953	1989.87	0.686151	0.142881	4.80224	1.57e-06	2.48e-05	DHX36		ENSG00000172238	51.846	-2.20663	0.347009	-6.35901	2.03e-10	6.26e-09	ATOH1
ENSG00000026559	92.1626	0.686057	0.260445	2.63417	0.00843433	0.0418172	KCNG1		ENSG00000009694	472.207	-2.20853	0.197968	-11.156	6.69e-29	7.17e-27	TENM1
ENSG00000101347	1338.72	0.684859	0.11247	6.08928	1.13e-09	3.19e-08	SAMHD1		ENSG00000162174	674.758	-2.2088	0.124437	-17.7504	1.71e-70	6.28e-68	ASRGL1
ENSG00000164574	750.562	0.684455	0.105584	6.48255	9.02e-11	2.89e-09	GALNT10		ENSG00000100097	17.7575	-2.20947	0.49529	-4.46097	8.16e-06	0.000109545	LGALS1
ENSG00000238105	273.326	0.68384	0.187982	3.63781	0.00027497	0.00241216	GOLGA2P5		ENSG00000109846	28.0695	-2.21245	0.422103	-5.24149	1.59e-07	3.11e-06	CRYAB
ENSG00000102805	540.189	0.683658	0.118611	5.76389	8.22e-09	2.03e-07	CLN5		ENSG00000067113	2207.32	-2.22103	0.102992	-21.565	3.83e-103	2.53e-100	PLPP1
ENSG00000105771	289.386	0.683575	0.156632	4.36422	1.28e-05	0.000163213	SMG9		ENSG00000173267	12.5084	-2.22234	0.666375	-3.33497	0.000853101	0.00632706	SNCG
ENSG00000163704	267.137	0.683428	0.199286	3.42939	0.000604945	0.00473094	PRRT3		ENSG00000275929	7.5335	-2.22661	0.794154	-2.80376	0.00505112	0.0274768	AC068831.6
ENSG00000067601	68.377	0.682303	0.237858	2.86853	0.00412387	0.0232378	PMS2P4		ENSG00000275342	212.119	-2.23284	0.180376	-12.3788	3.4e-35	4.72e-33	PRAG1
ENSG00000170629	74.9453	0.682302	0.234271	2.91245	0.00358603	0.0207487	DPY19L2P2		ENSG00000103942	1422.06	-2.23465	0.0971972	-22.9909	5.74e-117	5.42e-114	HOMER2
ENSG00000144354	362.868	0.681776	0.164059	4.15568	3.24e-05	0.000374754	CDCA7		ENSG00000144749	1316.63	-2.23795	0.148944	-15.0255	5e-51	1.22e-48	LRIG1
ENSG00000251192	148.27	0.680949	0.185322	3.67442	0.000238393	0.00213548	ZNF674		ENSG00000154277	9.39704	-2.2457	0.695553	-3.22866	0.00124373	0.00869994	UCHL1
ENSG00000173852	305.574	0.680932	0.173	3.93603	8.28e-05	0.000851053	DPY19L1		ENSG00000118985	1463.31	-2.27007	0.172595	-13.1526	1.65e-39	2.61e-37	ELL2
ENSG00000279069	70.0259	0.680795	0.254794	2.67194	0.0075413	0.0381337	AC015813.5		ENSG00000165092	687.253	-2.27373	0.179409	-12.6735	8.3e-37	1.19e-34	ALDH1A1
ENSG00000108679	1266.57	0.680594	0.118948	5.72178	1.05e-08	2.59e-07	LGALS3BP		ENSG00000165272	51.348	-2.27968	0.40553	-5.6215	1.89e-08	4.43e-07	AQP3
ENSG00000080298	239.249	0.679752	0.166428	4.08436	4.42e-05	0.000492895	RFX3		ENSG00000164181	1332.88	-2.28318	0.176808	-12.9134	3.78e-38	5.6e-36	ELOVL7
ENSG00000012048	957.559	0.676925	0.201689	3.35628	0.000789982	0.00592098	BRCA1		ENSG00000081320	966.485	-2.28859	0.140535	-16.2848	1.26e-59	3.39e-57	STK17B
ENSG00000101670	120.209	0.676649	0.177768	3.80636	0.000141025	0.00135533	LIPG		ENSG00000087128	46.0208	-2.28872	0.318338	-7.18958	6.5e-13	2.66e-11	TMPRSS11E
ENSG00000135451	1153.58	0.676374	0.15757	4.29252	1.77e-05	0.000216905	TROAP		ENSG00000116883	254.951	-2.29769	0.19268	-11.9249	8.78e-33	1.1e-30	#N/A
ENSG00000100836	863.575	0.67564	0.251393	2.68758	0.00719715	0.0366881	PABPN1		ENSG00000145703	1502.57	-2.30274	0.17832	-12.9136	3.77e-38	5.6e-36	IQGAP2
ENSG00000080947	70.7946	0.675182	0.261162	2.5853	0.0097295	0.0469009	CROCCP3		ENSG00000027075	904.698	-2.30345	0.158197	-14.5607	5e-48	1.09e-45	PRKCH
ENSG00000174804	946.559	0.674617	0.0923061	7.30848	2.7e-13	1.14e-11	FZD4		ENSG00000182866	10.9029	-2.31488	0.623499	-3.71273	0.000205039	0.00187853	LCK
ENSG00000168487	244.898	0.673355	0.183974	3.66006	0.000252155	0.00223478	BMP1		ENSG00000089356	349.663	-2.33664	0.175097	-13.3448	1.27e-40	2.1e-38	FXYD3
ENSG00000085840	500.925	0.673164	0.196333	3.42868	0.000606531	0.0047396	ORC1		ENSG00000280753	19.2456	-2.3501	0.484228	-4.85329	1.21e-06	1.97e-05	#N/A
ENSG00000204792	143.643	0.669543	0.191272	3.50047	0.000464432	0.00379375	LINC01291		ENSG00000111837	33.5435	-2.35347	0.338127	-6.96031	3.4e-12	1.27e-10	MAK
ENSG00000183579	410.336	0.669486	0.136307	4.91161	9.03e-07	1.5e-05	ZNRF3		ENSG00000107562	17.0007	-2.36099	0.529132	-4.46201	8.12e-06	0.000109162	CXCL12
ENSG00000085552	347.181	0.668822	0.193761	3.45179	0.00055689	0.00442498	IGSF9		ENSG00000163406	45.3123	-2.37279	0.337292	-7.03483	2e-12	7.65e-11	SLC15A2
ENSG00000158062	221.849	0.668512	0.200233	3.33867	0.000841803	0.00625497	UBXN11		ENSG00000261061	382.466	-2.37404	0.141691	-16.7551	5.2e-63	1.52e-60	AC092718.4
ENSG00000243479	459.332	0.668377	0.160925	4.15334	3.28e-05	0.000377801	MNX1-AS1		ENSG00000145779	405.643	-2.39196	0.171999	-13.9068	5.76e-44	1.08e-41	TNFAIP8
ENSG00000225663	199.595	0.66823	0.221087	3.02247	0.0025072	0.0156145	MCRIP1		ENSG00000149218	8858.66	-2.39512	0.109441	-21.885	3.61e-106	2.56e-103	ENDOD1
ENSG00000145911	218.891	0.66816	0.173476	3.85161	0.000117343	0.00115921	N4BP3		ENSG00000180720	13.9921	-2.4265	0.60037	-4.04167	5.31e-05	0.000575339	CHRM4
ENSG00000239306	960.181	0.668096	0.136111	4.90845	9.18e-07	1.53e-05	RBM14		ENSG00000106123	27.1161	-2.42735	0.450408	-5.38921	7.08e-08	1.49e-06	EPHB6
ENSG00000111145	104.478	0.667678	0.21544	3.09914	0.00194086	0.0126354	ELK3		ENSG00000141404	779.528	-2.43671	0.136668	-17.8294	4.18e-71	1.56e-68	GNAL
ENSG00000162783	211.137	0.666957	0.175613	3.79789	0.000145932	0.00139371	IER5		ENSG00000163497	72.4926	-2.44457	0.325382	-7.51292	5.78e-14	2.59e-12	FEV
ENSG00000196083	256.93	0.666787	0.189144	3.52528	0.00042303	0.003493	IL1RAP		ENSG00000235643	13.3714	-2.44594	0.540804	-4.52277	6.1e-06	8.48e-05	LINC01647
ENSG00000188486	4434.82	0.665789	0.166406	4.00098	6.31e-05	0.000670996	H2AX		ENSG00000123453	8.14049	-2.44879	0.88851	-2.75607	0.0058501	0.031003	SARDH
ENSG00000105486	451.986	0.665703	0.159757	4.16698	3.09e-05	0.000358328	LIG1		ENSG00000109956	22.3795	-2.45564	0.485699	-5.0559	4.28e-07	7.67e-06	B3GAT1
ENSG00000056736	294.908	0.66564	0.18546	3.58913	0.000331778	0.00283399	IL17RB		ENSG00000168994	23.3245	-2.46521	0.501656	-4.91414	8.92e-07	1.48e-05	PXDC1
ENSG00000139910	432.343	0.665244	0.153435	4.33567	1.45e-05	0.000183075	NOVA1		ENSG00000272574	24.7426	-2.46611	0.42852	-5.75495	8.67e-09	2.14e-07	AL596325.2
ENSG00000131153	335.858	0.664146	0.197404	3.36439	0.000767123	0.00576272	GINS2		ENSG00000223561	4.2436	-2.47119	0.964751	-2.56148	0.0104228	0.0492955	AC005165.1
ENSG00000174886	161.353	0.66303	0.25763	2.57358	0.0100653	0.0480494	NDUFA11		ENSG00000166446	2273.8	-2.47175	0.142634	-17.3293	2.83e-67	9.34e-65	CDYL2
ENSG00000184178	294.821	0.662772	0.146493	4.52424	6.06e-06	8.44e-05	SCFD2		ENSG00000127412	8.44395	-2.47338	0.753454	-3.28273	0.00102807	0.00741655	TRPV5
ENSG00000139515	98.1034	0.662591	0.201113	3.29463	0.00098553	0.0071487	PDX1		ENSG00000124939	13.1531	-2.47515	0.570784	-4.3364	1.45e-05	0.000182699	SCGB2A1
ENSG00000148700	7253.34	0.662512	0.114753	5.77336	7.77e-09	1.94e-07	ADD3		ENSG00000137809	30.1491	-2.47791	0.440572	-5.62431	1.86e-08	4.37e-07	ITGA11
ENSG00000175602	1300.26	0.662331	0.230804	2.86967	0.00410896	0.0231722	CCDC85B		ENSG00000172771	185.818	-2.48027	0.182914	-13.5597	6.94e-42	1.18e-39	EFCAB12
ENSG00000165244	459.16	0.661467	0.154512	4.281	1.86e-05	0.000227318	ZNF367		ENSG00000229056	72.9534	-2.49744	0.330742	-7.55104	4.32e-14	1.95e-12	HECW2-AS1
ENSG00000180385	144.067	0.66106	0.241209	2.74061	0.00613248	0.032261	EMC3-AS1		ENSG00000228496	5.10292	-2.50143	0.936121	-2.67212	0.00753738	0.0381236	AC106875.1
ENSG00000089177	384.292	0.661004	0.152451	4.33585	1.45e-05	0.000183036	KIF16B		ENSG00000170379	117.417	-2.50729	0.245011	-10.2334	1.41e-24	1.23e-22	TCAF2
ENSG00000130338	439.097	0.660664	0.131511	5.02365	5.07e-07	8.93e-06	TULP4		ENSG00000218416	19.7394	-2.5167	0.537655	-4.68089	2.86e-06	4.27e-05	AC110619.1
ENSG00000146955	141.932	0.660576	0.197153	3.35058	0.000806418	0.00603048	RAB19		ENSG00000229759	6.4024	-2.51795	0.933163	-2.69829	0.00696962	0.0358187	MRPS18AP1
ENSG00000105722	547.894	0.659448	0.191889	3.43661	0.000589053	0.00462491	ERF		ENSG00000171885	8.19959	-2.51993	0.824994	-3.05448	0.00225449	0.0142921	AQP4
ENSG00000099783	4960.14	0.659289	0.161555	4.08089	4.49e-05	0.00049975	HNRNPM		ENSG00000121068	33.9252	-2.54026	0.444715	-5.7121	1.12e-08	2.72e-07	TBX2
ENSG00000280670	121.089	0.657531	0.193262	3.40228	0.000668256	0.00513089	CCDC163		ENSG00000171517	2171.42	-2.54818	0.128644	-19.8079	2.54e-87	1.33e-84	LPAR3
ENSG00000071054	2250.12	0.65494	0.101105	6.47785	9.3e-11	2.97e-09	MAP4K4		ENSG00000168461	65.9251	-2.55423	0.392444	-6.50853	7.59e-11	2.46e-09	RAB31
ENSG00000080839	501.171	0.65472	0.201572	3.24807	0.00116193	0.00822353	RBL1		ENSG00000065609	7.25244	-2.55423	0.810784	-3.15033	0.00163087	0.0109259	SNAP91
ENSG00000168792	195.28	0.654649	0.191743	3.41421	0.000639683	0.00494265	ABHD15		ENSG00000122378	10.7727	-2.55918	0.695717	-3.67848	0.000234627	0.00210675	PRXL2A
ENSG00000151229	172.295	0.65418	0.171246	3.82012	0.000133389	0.00129008	SLC2A13		ENSG00000182601	22.1054	-2.57186	0.524417	-4.90422	9.38e-07	1.55e-05	HS3ST4
ENSG00000125319	150.191	0.65399	0.190724	3.42898	0.000605853	0.00473617	HROB		ENSG00000167011	23.2419	-2.57301	0.498676	-5.1597	2.47e-07	4.66e-06	NAT16
ENSG00000013810	2333.96	0.653695	0.131314	4.9781	6.42e-07	1.11e-05	TACC3		ENSG00000232599	8.80135	-2.58018	0.688656	-3.74669	0.000179184	0.00167023	AL008707.1
ENSG00000178685	1568.64	0.653613	0.158708	4.11833	3.82e-05	0.000434142	PARP10		ENSG00000235690	8.24511	-2.58191	0.862773	-2.99257	0.00276636	0.0168433	CUBNP3
ENSG00000183684	1823.89	0.653486	0.193978	3.36887	0.000754782	0.00568295	ALYREF		ENSG00000147168	4.68215	-2.60218	1.01273	-2.56947	0.0101853	0.0484385	IL2RG
ENSG00000223764	322.757	0.653127	0.18779	3.47796	0.000505248	0.00407675	LINC02593		ENSG00000182704	1520.63	-2.60868	0.17456	-14.9443	1.7e-50	4.05e-48	TSKU
ENSG00000214796	219.894	0.653074	0.205425	3.17913	0.00147718	0.0100491	AC098934.1		ENSG00000198648	3752.27	-2.60918	0.101145	-25.7964	9.74e-147	1.48e-143	STK39
ENSG00000181751	739.285	0.652693	0.136298	4.78871	1.68e-06	2.64e-05	MACIR		ENSG00000267504	8.18439	-2.61124	0.799628	-3.26557	0.00109244	0.0077874	AC090236.2
ENSG00000147536	385.231	0.651451	0.16827	3.87146	0.000108186	0.00108085	GINS4		ENSG00000163993	165.82	-2.61713	0.247223	-10.5861	3.46e-26	3.25e-24	S100P
ENSG00000145349	234.274	0.651343	0.177019	3.67951	0.000233678	0.00209918	CAMK2D		ENSG00000130270	94.9991	-2.61929	0.28519	-9.18437	4.14e-20	2.73e-18	ATP8B3
ENSG00000126215	622.564	0.650503	0.147372	4.41402	1.01e-05	0.000133079	XRCC3		ENSG00000138641	1362.44	-2.6256	0.154937	-16.9462	2.05e-64	6.26e-62	HERC3
ENSG00000108984	482.248	0.649575	0.135419	4.79679	1.61e-06	2.54e-05	MAP2K6		ENSG00000204682	8.41063	-2.63113	0.883386	-2.97846	0.00289702	0.0174658	MIR1915HG
ENSG00000179886	567.86	0.649172	0.212243	3.05862	0.0022236	0.0141279	TIGD5		ENSG00000130513	11842.1	-2.63567	0.429279	-6.13975	8.26e-10	2.36e-08	GDF15
ENSG00000115107	400.613	0.648185	0.155646	4.16449	3.12e-05	0.00036184	STEAP3		ENSG00000166743	7.13907	-2.64234	0.894929	-2.95257	0.00315139	0.0187428	ACSM1
ENSG00000262714	92.4142	0.647679	0.230062	2.81524	0.00487407	0.0267191	AC007342.5		ENSG00000106069	30.5341	-2.678	0.399101	-6.71008	1.95e-11	6.72e-10	CHN2
ENSG00000162062	404.459	0.647491	0.20322	3.18616	0.00144175	0.0098521	TEDC2		ENSG00000120833	235.893	-2.68703	0.230583	-11.6532	2.21e-31	2.56e-29	SOCS2
ENSG00000087087	3833.03	0.64733	0.131155	4.93562	7.99e-07	1.35e-05	SRRT		ENSG00000154143	9.90408	-2.71408	0.643119	-4.22017	2.44e-05	0.00028984	PANX3
ENSG00000272455	75.7751	0.646828	0.251414	2.57276	0.0100891	0.0480961	AL391244.2		ENSG00000169213	2532.51	-2.74175	0.150219	-18.2517	2.01e-74	8.46e-72	RAB3B
ENSG00000144560	1098.6	0.646377	0.127779	5.05854	4.22e-07	7.58e-06	VGLL4		ENSG00000138646	63.3227	-2.74464	0.27811	-9.86889	5.68e-23	4.5e-21	HERC5
ENSG00000164291	181.703	0.646076	0.175128	3.68916	0.000224991	0.00203313	ARSK		ENSG00000143199	4.71495	-2.7529	1.01121	-2.72237	0.00648147	0.033721	ADCY10
ENSG00000182195	2476.78	0.645824	0.0939234	6.87607	6.15e-12	2.23e-10	LDOC1		ENSG00000186474	9.15415	-2.76669	0.82162	-3.36736	0.000758916	0.00570756	KLK12
ENSG00000097046	694.439	0.645439	0.193869	3.32926	0.000870777	0.00644369	CDC7		ENSG00000188848	498.924	-2.77107	0.197546	-14.0274	1.06e-44	2.04e-42	BEND4
ENSG00000167523	141.409	0.644059	0.188511	3.41655	0.000634191	0.0049112	SPATA33		ENSG00000271850	7.13739	-2.77393	0.901682	-3.07639	0.0020952	0.0134371	LINC02343
ENSG00000148019	755.912	0.643408	0.184245	3.49212	0.000479194	0.00389667	CEP78		ENSG00000157502	7.39526	-2.7768	0.760471	-3.65142	0.000260795	0.00230208	PWWP3B
ENSG00000166188	296.833	0.642313	0.138963	4.62218	3.8e-06	5.51e-05	ZNF319		ENSG00000171385	63.597	-2.78156	0.387242	-7.18299	6.82e-13	2.78e-11	KCND3
ENSG00000203666	85.8644	0.642279	0.214394	2.99579	0.00273738	0.0167016	EFCAB2		ENSG00000146411	148.322	-2.78334	0.240157	-11.5897	4.65e-31	5.33e-29	SLC2A12
ENSG00000176619	3505.67	0.641184	0.167712	3.82312	0.000131774	0.00127758	LMNB2		ENSG00000170345	76.8302	-2.78704	0.499058	-5.5846	2.34e-08	5.39e-07	FOS
ENSG00000060491	1107.93	0.639548	0.234105	2.73189	0.00629716	0.0330135	OGFR		ENSG00000129152	6.43529	-2.79485	1.0747	-2.60058	0.00930665	0.0452478	MYOD1
ENSG00000103260	1949.96	0.638815	0.218595	2.92237	0.00347379	0.0202293	METRN		ENSG00000215110	5.23098	-2.81905	0.903689	-3.11949	0.00181167	0.0119355	UGT2B25P
ENSG00000175063	1273.91	0.6385	0.106275	6.008	1.88e-09	5.14e-08	UBE2C		ENSG00000147251	12.9646	-2.82048	0.704921	-4.00112	6.3e-05	0.00067095	DOCK11
ENSG00000165626	192.96	0.637532	0.148158	4.30306	1.68e-05	0.000207859	BEND7		ENSG00000265485	11.5014	-2.8219	0.688056	-4.10126	4.11e-05	0.000463195	LINC01915
ENSG00000104738	2445.99	0.635475	0.178847	3.55318	0.00038061	0.00317822	MCM4		ENSG00000279765	11.9189	-2.82361	0.71664	-3.94006	8.15e-05	0.000840343	AC013394.1
ENSG00000164124	352.588	0.635101	0.145817	4.35548	1.33e-05	0.000168342	TMEM144		ENSG00000167434	14.6023	-2.84428	0.652615	-4.35829	1.31e-05	0.000166838	CA4
ENSG00000166987	1262.34	0.634704	0.16658	3.81022	0.000138845	0.00133726	MBD6		ENSG00000124713	188.154	-2.85017	0.207821	-13.7146	8.31e-43	1.47e-40	GNMT
ENSG00000235823	99.6514	0.633885	0.221965	2.8558	0.00429291	0.0240318	OLMALINC		ENSG00000116285	1857.86	-2.85672	0.147416	-19.3786	1.17e-83	5.66e-81	ERRFI1
ENSG00000076650	143.141	0.633802	0.208355	3.04194	0.00235062	0.0147833	GPATCH1		ENSG00000262006	19.589	-2.86949	0.582377	-4.9272	8.34e-07	1.4e-05	AC005920.4
ENSG00000154832	546.999	0.633653	0.154027	4.11392	3.89e-05	0.000441516	CXXC1		ENSG00000254162	11.4968	-2.89218	0.603144	-4.79517	1.63e-06	2.56e-05	AC009812.3
ENSG00000247092	220.651	0.633421	0.183766	3.44688	0.000567099	0.00448273	SNHG10		ENSG00000227782	16.0295	-2.91416	0.661951	-4.40237	1.07e-05	0.000139693	AC002553.1
ENSG00000163435	680.297	0.632942	0.22465	2.81745	0.00484063	0.0265799	ELF3		ENSG00000232909	28.4473	-2.92157	0.437958	-6.67088	2.54e-11	8.7e-10	AL157823.2
ENSG00000093217	262.71	0.63291	0.164776	3.84103	0.000122519	0.00120137	XYLB		ENSG00000237838	9.04083	-2.92259	0.756666	-3.86245	0.000112254	0.00111618	AC092422.1
ENSG00000227268	70.7086	0.632735	0.213742	2.96028	0.00307362	0.0183574	KLLN		ENSG00000042832	11.8352	-2.94523	0.658658	-4.47156	7.77e-06	0.000104682	TG
ENSG00000139190	123.376	0.631138	0.209589	3.01131	0.0026012	0.0160836	VAMP1		ENSG00000198033	16.0467	-2.95678	0.550217	-5.37385	7.71e-08	1.6e-06	TUBA3C
ENSG00000104889	965.529	0.630513	0.179861	3.50555	0.00045566	0.00372979	RNASEH2A		ENSG00000100385	10.6557	-2.96687	0.786422	-3.77262	0.00016154	0.00152546	IL2RB
ENSG00000000460	257.94	0.629954	0.215051	2.92932	0.00339703	0.0199109	C1orf112		ENSG00000096006	14.6082	-2.9701	0.597771	-4.96862	6.74e-07	1.16e-05	CRISP3
ENSG00000186638	322.073	0.629125	0.166858	3.77042	0.000162971	0.0015379	KIF24		ENSG00000130066	1809.76	-2.98759	0.154103	-19.387	9.94e-84	4.92e-81	SAT1
ENSG00000166851	1571.69	0.628746	0.125342	5.01624	5.27e-07	9.25e-06	PLK1		ENSG00000189058	127.545	-3.00965	0.23037	-13.0644	5.26e-39	8.11e-37	APOD
ENSG00000111788	261.676	0.628692	0.176735	3.55726	0.00037475	0.00313748	AC009533.1		ENSG00000176165	50.0761	-3.0276	0.323205	-9.36741	7.43e-21	5.19e-19	FOXG1
ENSG00000165891	458.8	0.62762	0.196443	3.19492	0.00139871	0.00959438	E2F7		ENSG00000123983	12757.8	-3.03549	0.106523	-28.4961	1.31e-178	2.36e-175	ACSL3
ENSG00000171444	117.805	0.626603	0.179941	3.48228	0.000497172	0.0040247	MCC		ENSG00000260213	41.3932	-3.03946	0.398349	-7.63013	2.35e-14	1.08e-12	AC092718.2
ENSG00000189337	175.736	0.626041	0.169373	3.69622	0.00021883	0.00198742	KAZN		ENSG00000138696	131.758	-3.04255	0.225981	-13.4637	2.56e-41	4.3e-39	BMPR1B
ENSG00000125449	331.318	0.625873	0.170862	3.66303	0.000249251	0.00221398	ARMC7		ENSG00000018408	26.2903	-3.06163	0.470105	-6.51264	7.38e-11	2.4e-09	WWTR1
ENSG00000151883	558.489	0.625173	0.118664	5.26843	1.38e-07	2.74e-06	PARP8		ENSG00000173482	720.305	-3.07168	0.172049	-17.8535	2.72e-71	1.04e-68	PTPRM
ENSG00000125503	488.913	0.624829	0.212102	2.94589	0.00322023	0.0190494	PPP1R12C		ENSG00000196415	17.553	-3.09337	0.842989	-3.66953	0.000242998	0.00216719	PRTN3
ENSG00000132773	291.323	0.624617	0.162432	3.8454	0.000120355	0.00118425	TOE1		ENSG00000248485	13.9553	-3.10734	0.771107	-4.02971	5.58e-05	0.000602116	PCP4L1
ENSG00000207652	80.1497	0.623833	0.232209	2.68652	0.00722007	0.0367626	MIR621		ENSG00000161031	14.4894	-3.11774	0.669931	-4.65382	3.26e-06	4.81e-05	PGLYRP2
ENSG00000116560	7188.99	0.623594	0.120654	5.16847	2.36e-07	4.48e-06	SFPQ		ENSG00000233041	31.4509	-3.13173	0.711381	-4.40233	1.07e-05	0.000139693	PHGR1
ENSG00000204588	69.6716	0.622641	0.237622	2.6203	0.00878534	0.0432437	LINC01123		ENSG00000080709	716.036	-3.16654	0.176936	-17.8965	1.26e-71	4.97e-69	KCNN2
ENSG00000165338	294.662	0.622503	0.215606	2.88723	0.00388652	0.0222021	HECTD2		ENSG00000261578	353.205	-3.17126	0.203414	-15.5902	8.49e-55	2.16e-52	AP003119.3
ENSG00000214826	307.513	0.622403	0.209388	2.97248	0.00295404	0.0177395	DDX12P		ENSG00000234193	7.60526	-3.17313	0.91052	-3.48496	0.000492207	0.0039943	ACSL3-AS1
ENSG00000117399	2763.63	0.622122	0.127481	4.88011	1.06e-06	1.75e-05	CDC20		ENSG00000159216	404.958	-3.20861	0.160593	-19.9798	8.25e-89	4.42e-86	RUNX1
ENSG00000155858	254.161	0.620736	0.150945	4.11233	3.92e-05	0.000444048	LSM11		ENSG00000224689	4.21267	-3.2093	1.10213	-2.91192	0.00359218	0.0207722	ZNF812P
ENSG00000148143	483.739	0.620604	0.119107	5.21048	1.88e-07	3.64e-06	ZNF462		ENSG00000279622	4.06428	-3.21329	1.04661	-3.07019	0.00213921	0.0136702	AC025280.2
ENSG00000101412	1252.44	0.6206	0.142011	4.3701	1.24e-05	0.000159395	E2F1		ENSG00000260896	34.1225	-3.21656	0.445955	-7.21273	5.48e-13	2.26e-11	ARLNC1
ENSG00000114770	873.175	0.620212	0.115079	5.38946	7.07e-08	1.49e-06	ABCC5		ENSG00000103196	211.474	-3.22652	0.324054	-9.95672	2.36e-23	1.93e-21	CRISPLD2
ENSG00000204305	85.7789	0.617265	0.237413	2.59996	0.0093234	0.0452975	AGER		ENSG00000099864	20.1277	-3.22814	0.558677	-5.77818	7.55e-09	1.89e-07	PALM
ENSG00000196227	519.69	0.616641	0.146548	4.20777	2.58e-05	0.000304769	FAM217B		ENSG00000143797	6922.78	-3.24515	0.135016	-24.0353	1.19e-127	1.31e-124	MBOAT2
ENSG00000161692	441.41	0.616432	0.147172	4.18853	2.81e-05	0.000328456	DBF4B		ENSG00000124225	1805.54	-3.24605	0.133211	-24.3677	3.76e-131	4.38e-128	PMEPA1
ENSG00000137877	856.867	0.616302	0.144448	4.2666	1.98e-05	0.000241156	SPTBN5		ENSG00000237372	7.08081	-3.27259	1.0526	-3.10904	0.00187695	0.0122839	AL606807.1
ENSG00000166402	865.61	0.616258	0.100423	6.13662	8.43e-10	2.4e-08	TUB		ENSG00000118515	108.574	-3.27981	0.274707	-11.9393	7.39e-33	9.38e-31	SGK1
ENSG00000151575	87.6283	0.616026	0.2037	3.02419	0.00249304	0.0155409	TEX9		ENSG00000198915	7.9329	-3.31399	0.844087	-3.92612	8.63e-05	0.000885007	RASGEF1A
ENSG00000259129	144.393	0.614711	0.216551	2.83864	0.00453063	0.0251495	LINC00648		ENSG00000237686	1302.49	-3.31643	0.231713	-14.3127	1.82e-46	3.73e-44	AL109615.3
ENSG00000139517	1690.94	0.614452	0.108474	5.66452	1.47e-08	3.54e-07	LNX2		ENSG00000039987	23.5261	-3.32039	0.590281	-5.6251	1.85e-08	4.36e-07	BEST2
ENSG00000127586	1632.12	0.614322	0.166617	3.68702	0.000226896	0.00204847	CHTF18		ENSG00000134765	24.7568	-3.3261	0.507095	-6.55912	5.41e-11	1.79e-09	DSC1
ENSG00000154839	438.314	0.613772	0.15978	3.84135	0.000122357	0.00120037	SKA1		ENSG00000109452	267.356	-3.34256	0.231445	-14.4421	2.81e-47	5.99e-45	INPP4B
ENSG00000101003	1604.22	0.61344	0.163071	3.76181	0.000168688	0.00158581	GINS1		ENSG00000270116	4.29379	-3.3641	1.26337	-2.6628	0.00774927	0.0389435	AP001429.1
ENSG00000166508	6936.58	0.613374	0.150368	4.07916	4.52e-05	0.000502639	MCM7		ENSG00000115361	730.47	-3.3762	0.155316	-21.7376	9.05e-105	6.19e-102	ACADL
ENSG00000134901	163.871	0.613119	0.198983	3.08127	0.00206122	0.0132492	POGLUT2		ENSG00000103316	13.2174	-3.39526	0.741241	-4.58051	4.64e-06	6.6e-05	CRYM
ENSG00000188157	6513.78	0.612816	0.154901	3.95619	7.62e-05	0.00079514	AGRN		ENSG00000140443	860.705	-3.41318	0.187473	-18.2063	4.6e-74	1.9e-71	IGF1R
ENSG00000237649	1099.61	0.612317	0.133098	4.60048	4.22e-06	6.06e-05	KIFC1		ENSG00000203952	4.38681	-3.42414	1.13826	-3.00821	0.00262787	0.0161829	CCDC160
ENSG00000135119	216.493	0.612223	0.160682	3.81016	0.000138874	0.00133726	RNFT2		ENSG00000230393	18.2072	-3.42558	0.560646	-6.11007	9.96e-10	2.81e-08	AC092667.1
ENSG00000112096	1595.24	0.611141	0.0878265	6.9585	3.44e-12	1.29e-10	SOD2		ENSG00000258926	4.20998	-3.42915	1.17421	-2.9204	0.00349585	0.0203159	AL355916.2
ENSG00000099282	1322.55	0.610864	0.118419	5.15849	2.49e-07	4.69e-06	TSPAN15		ENSG00000142319	25.4183	-3.43709	0.507543	-6.77202	1.27e-11	4.45e-10	SLC6A3
ENSG00000075240	508.627	0.610591	0.189276	3.22593	0.00125564	0.00875545	GRAMD4		ENSG00000145569	613.346	-3.45538	0.151079	-22.8714	8.94e-116	8.06e-113	OTULINL
ENSG00000136450	2882.44	0.610302	0.176212	3.46346	0.000533274	0.00426297	SRSF1		ENSG00000096060	8181.52	-3.50726	0.095461	-36.7403	1.66e-295	1.1e-291	FKBP5
ENSG00000196700	1302.76	0.610069	0.185808	3.28333	0.00102588	0.00740616	ZNF512B		ENSG00000186526	5.68295	-3.56678	1.12714	-3.16444	0.0015538	0.0104805	CYP4F8
ENSG00000133056	1162.95	0.609686	0.130468	4.67305	2.97e-06	4.42e-05	PIK3C2B		ENSG00000125999	4.93685	-3.61968	1.21661	-2.97522	0.00292777	0.0176298	BPIFB1
ENSG00000221829	890.068	0.609253	0.122908	4.95698	7.16e-07	1.21e-05	FANCG		ENSG00000144218	919.168	-3.62851	0.124452	-29.1559	7.03e-187	1.39e-183	AFF3
ENSG00000121152	1111.61	0.6087	0.168502	3.61241	0.000303361	0.00262158	NCAPH		ENSG00000196208	983.987	-3.66695	0.108461	-33.8088	1.46e-250	5.8e-247	GREB1
ENSG00000092621	11581.3	0.608491	0.125105	4.86383	1.15e-06	1.88e-05	PHGDH		ENSG00000249173	8.34041	-3.68431	0.907797	-4.05852	4.94e-05	0.00054099	LINC01093
ENSG00000130766	910.073	0.607012	0.159934	3.79538	0.000147417	0.00140383	SESN2		ENSG00000135596	2847.12	-3.69504	0.130606	-28.2916	4.39e-176	7.25e-173	MICAL1
ENSG00000108312	2379.24	0.60697	0.140215	4.32885	1.5e-05	0.000187522	UBTF		ENSG00000258819	6.4377	-3.70112	1.03853	-3.56381	0.000365516	0.00307577	LINC02289
ENSG00000163808	266.1	0.606746	0.226713	2.67627	0.0074446	0.0377217	KIF15		ENSG00000157343	62.2482	-3.70267	0.329551	-11.2355	2.73e-29	2.96e-27	ARMC12
ENSG00000188242	529.051	0.605827	0.128264	4.72328	2.32e-06	3.55e-05	AC010442.1		ENSG00000170236	6.11298	-3.70485	1.02821	-3.60321	0.000314316	0.00270582	USP50
ENSG00000014138	705.646	0.605225	0.156118	3.87673	0.000105872	0.00106123	POLA2		ENSG00000113083	528.23	-3.70895	0.169418	-21.8924	3.07e-106	2.25e-103	LOX
ENSG00000169045	5757.64	0.604164	0.116424	5.18934	2.11e-07	4.03e-06	HNRNPH1		ENSG00000005844	12.701	-3.75915	0.830922	-4.52407	6.07e-06	8.44e-05	ITGAL
ENSG00000089685	3177.14	0.603861	0.120564	5.00865	5.48e-07	9.57e-06	BIRC5		ENSG00000214313	13.6473	-3.76813	0.741515	-5.08166	3.74e-07	6.82e-06	AZGP1P1
ENSG00000182871	336.221	0.603786	0.217026	2.78209	0.005401	0.0289981	COL18A1		ENSG00000160862	309.974	-3.85957	0.247152	-15.6162	5.65e-55	1.45e-52	AZGP1
ENSG00000130816	3167.11	0.603345	0.116838	5.16397	2.42e-07	4.57e-06	DNMT1		ENSG00000116574	3464.48	-3.88425	0.108805	-35.6991	4.09e-279	2.02e-275	RHOU
ENSG00000187244	583.602	0.603197	0.196948	3.06272	0.00219335	0.0139761	BCAM		ENSG00000200385	3.38494	-3.89218	1.47649	-2.6361	0.00838652	0.0416113	AL136296.1
ENSG00000104679	511.191	0.603171	0.183858	3.28063	0.00103576	0.00745844	R3HCC1		ENSG00000107099	50.0082	-3.91072	0.384238	-10.1778	2.49e-24	2.15e-22	DOCK8
ENSG00000146830	3115.07	0.602949	0.165944	3.63345	0.000279659	0.00244602	GIGYF1		ENSG00000164120	119.47	-3.91532	0.281764	-13.8957	6.72e-44	1.25e-41	HPGD
ENSG00000197321	283.827	0.601828	0.159305	3.77784	0.000158197	0.00149642	SVIL		ENSG00000226155	2.76035	-3.92491	1.50575	-2.60661	0.00914422	0.0446333	#N/A
ENSG00000215447	186.17	0.601555	0.167975	3.58123	0.000341982	0.00290487	#N/A		ENSG00000205978	3.31911	-3.92575	1.4638	-2.68188	0.00732086	0.0371994	NYNRIN
ENSG00000004660	674.999	0.601408	0.133685	4.49868	6.84e-06	9.36e-05	CAMKK1		ENSG00000101680	196.732	-3.94381	0.323444	-12.1932	3.38e-34	4.56e-32	LAMA1
ENSG00000139437	580.241	0.601262	0.138032	4.35595	1.32e-05	0.000168163	TCHP		ENSG00000224087	4.45951	-3.9954	1.27731	-3.12798	0.0017601	0.0116577	POTEF-AS1
ENSG00000128335	265.685	0.6009	0.178141	3.37317	0.000743074	0.00561185	APOL2		ENSG00000092607	36.4897	-4.00057	0.498182	-8.03033	9.72e-16	4.93e-14	TBX15
ENSG00000197594	161.265	0.600316	0.184107	3.26069	0.00111143	0.00789999	ENPP1		ENSG00000138119	185.746	-4.00203	0.244143	-16.3921	2.18e-60	5.99e-58	MYOF
ENSG00000054690	894.041	0.599805	0.095131	6.30505	2.88e-10	8.72e-09	PLEKHH1		ENSG00000070526	1788.43	-4.00205	0.134051	-29.8548	7.61e-196	1.88e-192	ST6GALNAC1
ENSG00000068137	2676.85	0.599767	0.192286	3.11915	0.00181376	0.0119453	PLEKHH3		ENSG00000167751	2349.79	-4.0051	0.16389	-24.4377	6.81e-132	8.43e-129	KLK2
ENSG00000267575	116.092	0.59852	0.163899	3.65177	0.000260435	0.00229993	AC006504.5		ENSG00000109906	628.8	-4.01882	0.228372	-17.5977	2.56e-69	8.92e-67	ZBTB16
ENSG00000082781	1105.15	0.597888	0.128881	4.63908	3.5e-06	5.14e-05	ITGB5		ENSG00000086967	16.5787	-4.02069	0.791576	-5.07934	3.79e-07	6.89e-06	MYBPC2
ENSG00000111665	989.114	0.597101	0.15192	3.93038	8.48e-05	0.000870402	CDCA3		ENSG00000057704	63.615	-4.03643	0.365411	-11.0463	2.28e-28	2.4e-26	TMCC3
ENSG00000100105	1217.45	0.596922	0.127739	4.67299	2.97e-06	4.42e-05	PATZ1		ENSG00000110675	4.0423	-4.05195	1.38778	-2.91972	0.00350342	0.0203539	ELMOD1
ENSG00000040608	299.157	0.596782	0.194002	3.07616	0.00209687	0.0134435	RTN4R		ENSG00000163492	44.0082	-4.08462	0.409494	-9.97479	1.97e-23	1.64e-21	CCDC141
ENSG00000169762	594.728	0.596375	0.156012	3.82263	0.000132036	0.00127886	TAPT1		ENSG00000142515	3017.51	-4.09604	0.132121	-31.0023	5.02e-211	1.42e-207	KLK3
ENSG00000035862	1443.87	0.59626	0.156677	3.80566	0.000141427	0.00135787	TIMP2		ENSG00000267675	2.72891	-4.10639	1.54384	-2.65985	0.00781762	0.0392207	AC105105.2
ENSG00000104320	912.181	0.595937	0.167203	3.56416	0.00036503	0.00307572	NBN		ENSG00000247287	2.83735	-4.11532	1.54315	-2.66683	0.00765713	0.0385914	AL359220.1
ENSG00000260293	122.296	0.595923	0.231469	2.57452	0.0100379	0.0479737	AC106820.4		ENSG00000134802	4.47592	-4.13513	1.41447	-2.92344	0.00346182	0.0201872	SLC43A3
ENSG00000170390	166.083	0.595871	0.196564	3.03144	0.00243393	0.0152348	DCLK2		ENSG00000171522	199.485	-4.14065	0.242018	-17.1089	1.27e-65	4.01e-63	PTGER4
ENSG00000108187	210.111	0.59571	0.143336	4.15605	3.24e-05	0.000374374	PBLD		ENSG00000155629	570.353	-4.14802	0.164555	-25.2074	3.32e-140	4.7e-137	PIK3AP1
ENSG00000164543	239.396	0.595485	0.176263	3.3784	0.000729099	0.00553373	STK17A		ENSG00000132932	3.7451	-4.16586	1.34242	-3.10326	0.00191405	0.0124936	ATP8A2
ENSG00000087088	600.758	0.595363	0.195538	3.04474	0.00232883	0.0146742	BAX		ENSG00000133116	11.0619	-4.16637	0.791935	-5.261	1.43e-07	2.84e-06	KL
ENSG00000072201	223.379	0.595185	0.148814	3.99951	6.35e-05	0.000674415	LNX1		ENSG00000166391	215.84	-4.19576	0.243733	-17.2146	2.06e-66	6.7e-64	MOGAT2
ENSG00000010319	152.628	0.594825	0.203337	2.92532	0.00344103	0.0201061	SEMA3G		ENSG00000265369	2.73422	-4.24538	1.5251	-2.78367	0.00537473	0.0288961	PCAT18
ENSG00000055163	1016.61	0.593935	0.119576	4.967	6.8e-07	1.16e-05	CYFIP2		ENSG00000144406	21.8433	-4.2576	0.622971	-6.83435	8.24e-12	2.95e-10	UNC80
ENSG00000276791	111.922	0.593	0.226736	2.61538	0.00891289	0.0438062	AC092117.1		ENSG00000167034	4465.54	-4.27193	0.112789	-37.8754	0	0	NKX3-1
ENSG00000175772	81.8344	0.592671	0.218669	2.71036	0.00672102	0.0347393	LINC01106		ENSG00000184012	9497.02	-4.27894	0.210838	-20.2949	1.43e-91	8.08e-89	TMPRSS2
ENSG00000114999	1114.23	0.592084	0.12319	4.80626	1.54e-06	2.44e-05	TTL		ENSG00000175287	11.8157	-4.39638	0.950687	-4.62443	3.76e-06	5.46e-05	PHYHD1
ENSG00000149782	540.715	0.591599	0.171962	3.44029	0.000581096	0.00457586	PLCB3		ENSG00000236975	2.61197	-4.44569	1.66415	-2.67145	0.00755254	0.0381613	LINC02814
ENSG00000161328	145.115	0.590572	0.205017	2.88059	0.00396927	0.0225772	LRRC56		ENSG00000261829	7.44487	-4.45694	1.30847	-3.40622	0.000658689	0.00506725	AC009407.1
ENSG00000270959	175.396	0.590175	0.172145	3.42837	0.000607222	0.00474205	LPP-AS2		ENSG00000079393	3.98394	-4.47616	1.5361	-2.91397	0.00356864	0.0206783	DUSP13
ENSG00000073350	2740.17	0.589889	0.123638	4.77109	1.83e-06	2.85e-05	LLGL2		ENSG00000163762	5.56008	-4.48742	1.19586	-3.75247	0.000175101	0.00163987	TM4SF18
ENSG00000176244	217.934	0.588781	0.160797	3.66164	0.000250606	0.00222403	ACBD7		ENSG00000227742	5.45889	-4.65787	1.36056	-3.42349	0.000618218	0.00481195	CALR4P
ENSG00000149483	701.621	0.588607	0.142877	4.11967	3.79e-05	0.000431866	TMEM138		ENSG00000198796	4.84168	-4.67579	1.35581	-3.4487	0.00056329	0.00445974	ALPK2
ENSG00000118418	620.328	0.588118	0.134465	4.37376	1.22e-05	0.000156948	HMGN3		ENSG00000148795	3.52618	-4.69109	1.45861	-3.21614	0.0012993	0.00901546	CYP17A1
ENSG00000171241	859.173	0.586818	0.154181	3.80604	0.000141209	0.00135644	SHCBP1		ENSG00000143512	10.4745	-4.78438	0.958615	-4.99093	6.01e-07	1.04e-05	HHIPL2
ENSG00000235162	454.575	0.585829	0.107626	5.44322	5.23e-08	1.13e-06	C12orf75		ENSG00000168743	2.27909	-4.78629	1.60831	-2.97597	0.00292059	0.0175942	NPNT
ENSG00000087903	191.756	0.585637	0.179319	3.2659	0.00109118	0.0077812	RFX2		ENSG00000233792	2.22634	-4.79527	1.77755	-2.69769	0.00698233	0.0358654	PUDPP2
ENSG00000152795	2344.06	0.58557	0.153156	3.82336	0.000131643	0.00127693	HNRNPDL		ENSG00000166741	13.2917	-4.79588	0.94578	-5.07082	3.96e-07	7.17e-06	NNMT
ENSG00000174607	767.738	0.585227	0.159296	3.67383	0.000238942	0.00213678	UGT8		ENSG00000229403	2.37877	-4.80943	1.62839	-2.95348	0.00314214	0.018699	AC005999.1
									ENSG00000198959	79.6922	-4.82023	0.528162	-9.12641	7.08e-20	4.59e-18	TGM2
									ENSG00000213777	3.29828	-4.82418	1.43914	-3.35213	0.000801937	0.00600238	AC011487.1
									ENSG00000149596	5.72576	-4.84063	1.37863	-3.51119	0.000446109	0.00366372	JPH2
									ENSG00000186847	4.61564	-4.92982	1.44679	-3.40742	0.000655802	0.00505093	KRT14
									ENSG00000257542	28.3385	-5.03787	0.667721	-7.54487	4.53e-14	2.04e-12	OR7E47P
									ENSG00000158022	3.5468	-5.05642	1.51408	-3.33961	0.000838971	0.00624095	TRIM63
									ENSG00000127472	11.5439	-5.06943	1.13542	-4.46479	8.01e-06	0.000107902	PLA2G5
									ENSG00000167711	19.5084	-5.07207	0.909749	-5.57524	2.47e-08	5.65e-07	SERPINF2
									ENSG00000140459	206.336	-5.12547	0.507991	-10.0897	6.14e-24	5.26e-22	CYP11A1
									ENSG00000019549	42.7283	-5.25463	0.581915	-9.02988	1.72e-19	1.11e-17	SNAI2
									ENSG00000111249	3.76477	-5.26639	1.4159	-3.71947	0.000199642	0.00183417	CUX2
									ENSG00000158715	4511.4	-5.30448	0.139138	-38.1238	0	0	SLC45A3
									ENSG00000081277	4.06226	-5.31949	1.43569	-3.70518	0.000211244	0.00192647	PKP1
									ENSG00000018625	3.91573	-5.33796	1.47553	-3.61765	0.000297285	0.00257499	ATP1A2
									ENSG00000144481	116.713	-5.34358	0.386709	-13.8181	1.98e-43	3.6e-41	TRPM8
									ENSG00000196091	177.497	-5.34551	0.302082	-17.6955	4.54e-70	1.61e-67	MYBPC1
									ENSG00000279317	2.44873	-5.45846	1.63769	-3.33302	0.000859096	0.00636438	AC006994.1
									ENSG00000106128	5.28026	-5.5387	1.35976	-4.07329	4.64e-05	0.000513604	GHRHR
									ENSG00000172365	2.90821	-5.55245	1.70554	-3.25554	0.00113176	0.00803215	OR5B2
									ENSG00000228278	39.4683	-5.55475	0.597624	-9.29472	1.48e-20	1.01e-18	ORM2
									ENSG00000248517	10.6964	-5.59015	1.32689	-4.21296	2.52e-05	0.000298548	LINC02437
									ENSG00000178573	592.39	-5.60176	0.192061	-29.1666	5.14e-187	1.13e-183	MAF
									ENSG00000124491	3.97785	-5.61779	1.42648	-3.93822	8.21e-05	0.000845505	F13A1
									ENSG00000169994	17.5674	-5.62767	1.13295	-4.96728	6.79e-07	1.16e-05	MYO7B
									ENSG00000095932	12.6292	-5.6759	1.2755	-4.44993	8.59e-06	0.000114555	SMIM24
									ENSG00000198734	67.3534	-5.81859	0.497172	-11.7034	1.23e-31	1.44e-29	F5
									ENSG00000171346	8.07509	-5.88946	1.31043	-4.4943	6.98e-06	9.53e-05	KRT15
									ENSG00000066032	11.8576	-5.94472	1.13488	-5.23817	1.62e-07	3.16e-06	CTNNA2
									ENSG00000263257	4.72984	-5.96352	1.37676	-4.33156	1.48e-05	0.000185699	AC040173.2
									ENSG00000248791	3.631	-5.98674	1.53847	-3.89137	9.97e-05	0.00100577	AC010627.1
									ENSG00000142405	4.89723	-6.00944	1.39715	-4.3012	1.7e-05	0.000209487	NLRP12
									ENSG00000260372	19.8826	-6.0237	1.08759	-5.53855	3.05e-08	6.83e-07	AQP4-AS1
									ENSG00000275591	11.7601	-6.04058	1.29452	-4.66627	3.07e-06	4.56e-05	XKR5
									ENSG00000257989	4.65927	-6.05682	1.40605	-4.30767	1.65e-05	0.000204338	AC078864.1
									ENSG00000159261	4.83714	-6.12876	1.42784	-4.29232	1.77e-05	0.00021696	CLDN14
									ENSG00000166292	7.26453	-6.19233	1.34548	-4.60234	4.18e-06	6.04e-05	TMEM100
									ENSG00000211689	14.1239	-6.21298	1.17718	-5.27783	1.31e-07	2.61e-06	TRGC1
									ENSG00000075461	9.80881	-6.26853	1.33766	-4.68618	2.78e-06	4.18e-05	CACNG4
									ENSG00000170426	6.25491	-6.2784	1.35546	-4.63195	3.62e-06	5.3e-05	SDR9C7
									ENSG00000229314	22.6092	-6.48477	1.0938	-5.92869	3.05e-09	8.16e-08	ORM1
									ENSG00000185736	7.39409	-6.51679	1.35285	-4.81709	1.46e-06	2.33e-05	ADARB2
									ENSG00000171611	11.2922	-6.53406	1.26478	-5.16615	2.39e-07	4.52e-06	PTCRA
									ENSG00000164326	7.2278	-6.53851	1.30306	-5.01782	5.23e-07	9.18e-06	CARTPT
									ENSG00000249956	5.38983	-6.64084	1.39404	-4.76373	1.9e-06	2.96e-05	UGT2B24P
									ENSG00000131016	1050.7	-6.65779	0.203273	-32.753	2.75e-235	9.08e-232	AKAP12
									ENSG00000158747	88.1549	-6.77868	0.685095	-9.89451	4.4e-23	3.56e-21	NBL1
									ENSG00000203837	35.5432	-6.81623	1.05686	-6.44952	1.12e-10	3.55e-09	PNLIPRP3
									ENSG00000139209	36.6048	-6.82778	0.903379	-7.55805	4.09e-14	1.86e-12	SLC38A4
									ENSG00000248144	6.79419	-6.93225	1.33924	-5.17626	2.26e-07	4.31e-06	ADH1C
									ENSG00000230978	11.1961	-7.1142	1.29987	-5.47301	4.42e-08	9.68e-07	LINC00160
									ENSG00000175535	10.8842	-7.15057	1.27286	-5.61771	1.94e-08	4.52e-07	PNLIP
									ENSG00000163273	701.029	-7.1688	0.574927	-12.4691	1.1e-35	1.56e-33	NPPC
									ENSG00000233038	12.3661	-7.30854	1.26601	-5.77289	7.79e-09	1.94e-07	AC011899.2
									ENSG00000096088	488.217	-7.38837	0.376742	-19.6112	1.24e-85	6.3e-83	PGC
									ENSG00000152377	11.9273	-7.46142	1.27855	-5.83583	5.35e-09	1.37e-07	SPOCK1
									ENSG00000069206	18.3326	-7.63396	1.2366	-6.17334	6.69e-10	1.94e-08	ADAM7
									ENSG00000122787	36.7797	-7.91058	1.21007	-6.53729	6.26e-11	2.06e-09	AKR1D1
									ENSG00000120903	142.501	-7.95128	0.743709	-10.6914	1.12e-26	1.09e-24	CHRNA2
									ENSG00000127954	18.3921	-8.10108	1.24322	-6.51623	7.21e-11	2.35e-09	STEAP4
									ENSG00000188089	34.5975	-8.57752	1.21027	-7.08727	1.37e-12	5.37e-11	PLA2G4E
									ENSG00000091138	35.5592	-9.25346	1.215	-7.61602	2.62e-14	1.2e-12	SLC26A3
									ENSG00000059804	101.419	-10.2154	1.20774	-8.45826	2.71e-17	1.53e-15	SLC2A3
