# Supplementary material for: The METTL3 RNA Methyltransferase Regulates Transcriptional Networks in Prostate Cancer
Source: Cancers (Basel). 2022 Oct 20;14(20):5148. doi: 10.3390/cancers14205148 (PMC9600477; doi:10.3390/cancers14205148)
Supplement: Supplementary file 1 [file cancers-14-05148-s001.zip › Table S12.xlsx]

## Sheet: Table S12
Table S12: Enriched KEGG pathways with DEGs with siSCR Veh vs R1881 and siMETTL3 Veh vs R1881 in LNCaP:C4-2. Significantly enriched pathways are highlighted in grey and in bold.
A) Enriched KEGG pathways with DEGs with siSCR treated with R1881 in LNCaP:C4-2. Significantly (FDR<0.05) enriched pathways are highlighted in grey and in bold.														B) Enriched KEGG pathways with DEGs with siMETTL3 treated with R1881 in LNCaP:C4-2. Significantly (FDR<0.05) enriched pathways are highlighted in grey and in bold.														C) Enriched KEGG pathways with common and unique down-regulated DEGs LNCaP:C4-2 siSCR Veh vs R1881 and siMETTL3 Veh vs R1881. Significantly (FDR<0.05) enriched pathways are highlighted in grey and in bold.																		D) Enriched KEGG pathways with common and unique up-regulated DEGs in LNCaP:C4-2 siSCR Veh vs R1881 and siMETTL3 Veh vs R1881. Significantly (FDR<0.05) enriched pathways are highlighted in grey and in bold.
Enriched KEGG pathways with genes down-regulated in siSCR with R1881														Enriched KEGG pathways with genes down-regulated in siMETTL3 with R1881														Enriched KEGG pathways with down-regulated genes exclusively in siSCR treated with R1881																		Enriched KEGG pathways with up-regulated genes exclusively in siSCR treated with R1881
geneSet	description	size	overlap	expect	enrichmentRatio	pValue	FDR							geneSet	description	size	overlap	expect	enrichmentRatio	pValue	FDR							geneSet	description	size	overlap	expect	enrichmentRatio	pValue	FDR											geneSet	description	size	overlap
hsa03030	DNA replication	36	10	1.78337	5.60736	6.29624e-06	0.00156341							hsa04360	Axon guidance	175	19	6.63074	2.86544	3.17698e-05	0.010357							hsa03030	DNA replication	36	10	0.790467	12.6507	3.07757e-09	1.00329e-06											hsa04141	Protein processing in endoplasmic reticulum	165	14
hsa05217	Basal cell carcinoma	63	13	3.1209	4.16547	9.59145e-06	0.00156341							hsa05200	Pathways in cancer	526	37	19.9301	1.85649	0.000165842	0.0270322							hsa04110	Cell cycle	124	16	2.72272	5.87648	9.80851e-09	1.59879e-06											hsa04152	AMPK signaling pathway	120	11
hsa05225	Hepatocellular carcinoma	168	22	8.3224	2.64347	2.53327e-05	0.00275282							hsa04510	Focal adhesion	199	18	7.5401	2.38724	0.00052015	0.0477848							hsa05217	Basal cell carcinoma	63	8	1.38332	5.7832	6.31696e-05	0.00686442											hsa04931	Insulin resistance	107	10
hsa05226	Gastric cancer	149	20	7.38118	2.7096	4.13352e-05	0.00336882							hsa05205	Proteoglycans in cancer	201	18	7.61588	2.36348	0.000586316	0.0477848							hsa05225	Hepatocellular carcinoma	168	12	3.68885	3.25305	0.000306552	0.024984											hsa03320	PPAR signaling pathway	74	8
hsa05200	Pathways in cancer	526	46	26.057	1.76536	9.33932e-05	0.00492587							hsa05412	Arrhythmogenic right ventricular cardiomyopathy (ARVC)	72	9	2.72808	3.29903	0.00148262	0.0966669							Enriched KEGG pathways with down-regulated genes exclusively in siMETTL3 treated with R1881																		hsa04066	HIF-1 signaling pathway	100	9
hsa05224	Breast cancer	147	19	7.2821	2.60914	0.00010792	0.00492587							hsa04810	Regulation of actin cytoskeleton	213	17	8.07056	2.10642	0.00289658	0.149662							geneSet	description	size	overlap	expect	enrichmentRatio	pValue	FDR											hsa00330	Arginine and proline metabolism	50	6
hsa04110	Cell cycle	124	17	6.14272	2.7675	0.000119288	0.00492587							hsa00910	Nitrogen metabolism	17	4	0.644129	6.20994	0.00324828	0.149662							hsa01524	Platinum drug resistance	73	5	0.752577	6.64384	0.000888259	0.289573											hsa04728	Dopaminergic synapse	131	10
hsa04510	Focal adhesion	199	23	9.85808	2.33311	0.00012088	0.00492587							hsa04512	ECM-receptor interaction	82	9	3.10698	2.89671	0.00367269	0.149662							hsa05205	Proteoglycans in cancer	201	7	2.07216	3.37811	0.00450335	0.734046											hsa01100	Metabolic pathways	1305	53
hsa04360	Axon guidance	175	20	8.66917	2.30703	0.000387003	0.0140181							hsa00512	Mucin type O-glycan biosynthesis	31	5	1.17459	4.25681	0.00569941	0.199006							hsa05200	Pathways in cancer	526	11	5.42268	2.02852	0.0182859	1											hsa01200	Carbon metabolism	116	9
hsa04390	Hippo signaling pathway	154	18	7.62887	2.35946	0.000572928	0.0180929							hsa01524	Platinum drug resistance	73	8	2.76597	2.8923	0.00610447	0.199006							hsa04360	Axon guidance	175	5	1.80412	2.77143	0.0340161	1											hsa04922	Glucagon signaling pathway	103	8
hsa04512	ECM-receptor interaction	82	12	4.06212	2.95412	0.000652657	0.0180929							Enriched KEGG pathways with genes up-regulated in siMETTL3 with R1881														hsa04115	p53 signaling pathway	72	3	0.742268	4.04167	0.0378335	1											Enriched KEGG pathways with up-regulated genes exclusively in siMETTL3 treated with R1881
hsa05214	Glioma	71	11	3.5172	3.12748	0.000665996	0.0180929							geneSet	description	size	overlap	expect	enrichmentRatio	pValue	FDR							hsa00250	Alanine, aspartate and glutamate metabolism	35	2	0.360825	5.54286	0.050146	1											geneSet	description	size	overlap
hsa04350	TGF-beta signaling pathway	84	12	4.1612	2.88378	0.000814172	0.019532							hsa01100	Metabolic pathways	1305	86	57.833	1.48704	4.65714e-05	0.0116702							hsa05410	Hypertrophic cardiomyopathy (HCM)	83	3	0.85567	3.50602	0.0538349	1											hsa04370	VEGF signaling pathway	59	4
hsa04972	Pancreatic secretion	96	13	4.75566	2.73359	0.000838799	0.019532							hsa04152	AMPK signaling pathway	120	16	5.31798	3.00866	7.15963e-05	0.0116702							hsa04960	Aldosterone-regulated sodium reabsorption	37	2	0.381443	5.24324	0.0553998	1											hsa01100	Metabolic pathways	1305	20
hsa04916	Melanogenesis	101	13	5.00335	2.59826	0.00135603	0.029471							hsa01212	Fatty acid metabolism	48	9	2.12719	4.23093	0.000214387	0.0232967							hsa04310	Wnt signaling pathway	146	4	1.50515	2.65753	0.0634464	1											hsa05014	Amyotrophic lateral sclerosis (ALS)	51	3
hsa04934	Cushing syndrome	154	17	7.62887	2.22838	0.0015365	0.0313062							hsa04068	FoxO signaling pathway	132	15	5.84978	2.5642	0.000701742	0.0417616							hsa00260	Glycine, serine and threonine metabolism	40	2	0.412371	4.85	0.0636236	1											hsa00360	Phenylalanine metabolism	17	2
Enriched KEGG pathways with genes up-regulated in siSCR with R1881														hsa04931	Insulin resistance	107	13	4.74187	2.74154	0.00084051	0.0417616							Enriched KEGG pathways with down-regulated genes common in siSCR and siMETTL3 treated with R1881																		hsa00100	Steroid biosynthesis	19	2
geneSet	description	size	overlap	expect	enrichmentRatio	pValue	FDR							hsa04920	Adipocytokine signaling pathway	69	10	3.05784	3.27028	0.000842335	0.0417616							geneSet	description	size	overlap	expect	enrichmentRatio	pValue	FDR											hsa04071	Sphingolipid signaling pathway	118	4
hsa04152	AMPK signaling pathway	120	26	7.87254	3.30262	4.15721e-08	1.35525e-05							hsa04960	Aldosterone-regulated sodium reabsorption	37	7	1.63971	4.26905	0.00102701	0.0417616							hsa04510	Focal adhesion	199	16	5.48855	2.91516	0.00011344	0.0369813											hsa04664	Fc epsilon RI signaling pathway	68	3
hsa04931	Insulin resistance	107	21	7.01968	2.99159	4.59967e-06	0.000749746							hsa00564	Glycerophospholipid metabolism	97	12	4.2987	2.79154	0.00112521	0.0417616							hsa04360	Axon guidance	175	14	4.82662	2.90058	0.000321664	0.0524313											hsa00592	alpha-Linolenic acid metabolism	25	2
hsa01100	Metabolic pathways	1305	119	85.6139	1.38996	4.88061e-05	0.0053036							hsa00100	Steroid biosynthesis	19	5	0.842014	5.93815	0.00115293	0.0417616							hsa00910	Nitrogen metabolism	17	4	0.468871	8.53113	0.00100852	0.0849447											hsa05220	Chronic myeloid leukemia	76	3
hsa04920	Adipocytokine signaling pathway	69	14	4.52671	3.09275	0.000123235	0.0100436							hsa00061	Fatty acid biosynthesis	13	4	0.576115	6.94306	0.0019697	0.0642121							hsa04972	Pancreatic secretion	96	9	2.64774	3.39912	0.00126099	0.0849447											hsa04550	Signaling pathways regulating pluripotency of stem cells	139	4
hsa01212	Fatty acid metabolism	48	11	3.14902	3.49315	0.000211797	0.0138091																					hsa00512	Mucin type O-glycan biosynthesis	31	5	0.855001	5.84795	0.0014393	0.0849447											Enriched KEGG pathways with down-regulated genes common in siSCR and siMETTL3 treated with R1881
hsa04068	FoxO signaling pathway	132	19	8.65979	2.19405	0.000927144	0.0458909																					hsa04512	ECM-receptor interaction	82	8	2.26161	3.5373	0.00180969	0.0849447											geneSet	description	size	overlap
hsa00061	Fatty acid biosynthesis	13	5	0.852858	5.86264	0.000985388	0.0458909																					hsa04014	Ras signaling pathway	232	15	6.39871	2.34422	0.00182396	0.0849447											hsa04152	AMPK signaling pathway	120	15
hsa05202	Transcriptional misregulation in cancer	186	23	12.2024	1.88487	0.00233313	0.0950752																					hsa05200	Pathways in cancer	526	26	14.5074	1.79219	0.00252248	0.0948528											hsa01212	Fatty acid metabolism	48	8
hsa03320	PPAR signaling pathway	74	12	4.85473	2.47181	0.00290912	0.105375																					hsa04978	Mineral absorption	51	6	1.40661	4.26556	0.00261864	0.0948528											hsa04920	Adipocytokine signaling pathway	69	9
hsa04140	Autophagy	128	17	8.39738	2.02444	0.00402593	0.131245																					hsa04024	cAMP signaling pathway	199	13	5.48855	2.36857	0.00332788	0.104887											hsa00061	Fatty acid biosynthesis	13	4
																																														hsa04068	FoxO signaling pathway	132	13
																																														hsa04961	Endocrine and other factor-regulated calcium reabsorption	47	7
																																														hsa04931	Insulin resistance	107	11
																																														hsa04960	Aldosterone-regulated sodium reabsorption	37	6
																																														hsa01100	Metabolic pathways	1305	66
																																														hsa00564	Glycerophospholipid metabolism	97	10
[truncated: 4 more columns]
