# Supplementary material for: The METTL3 RNA Methyltransferase Regulates Transcriptional Networks in Prostate Cancer
Source: Cancers (Basel). 2022 Oct 20;14(20):5148. doi: 10.3390/cancers14205148 (PMC9600477; doi:10.3390/cancers14205148)
Supplement: Supplementary file 1 [file cancers-14-05148-s001.zip › Table S13.xlsx]

## Sheet: Table S13
Table S13: Significantly (fold change ±1.5 and FDR-corrected p-value <0.05) DEGs with siSCR Veh vs R1881 and siMETTL3 Veh vs R1881 in 22Rv1.
A) Genes significantly down-regulated in 22Rv1 siSCR with R1881 treatment									B) Genes significantly up-regulated in 22Rv1 siSCR with R1881 treatment									C) Genes significantly down-regulated in 22Rv1 siMETTL3 with R1881 treatment									D) Genes significantly up-regulated in 22Rv1 siMETTL3 with R1881 treatment									E) Unique and commonly down-regulated genes in 22Rv1 between siSCR Veh vs R1881 and siMETTL3 Veh vs R1881												F) Unique and commonly up-regulated genes in 22Rv1 between siSCR Veh vs R1881 and siMETTL3 Veh vs R1881
Ensembl ID	baseMean	log2FoldChange	lfcSE	stat	pvalue	padj	Gene symbol		Ensembl ID	baseMean	log2FoldChange	lfcSE	stat	pvalue	padj	Gene symbol		Ensembl ID	baseMean	log2FoldChange	lfcSE	stat	pvalue	padj	Gene symbol		Ensembl ID	baseMean	log2FoldChange	lfcSE	stat	pvalue	padj	Gene symbol		517 genes included exclusively in siSCR Veh vs R1881:												203 genes included exclusively in siSCR Veh vs R1881:
ENSG00000090402	19.7228	7.52719	1.23282	6.10565	1.02e-09	2.24e-08	SI		ENSG00000165240	436.911	-0.58555	0.11217	-5.22022	1.79e-07	2.7e-06	ATP7A		ENSG00000090402	19.7228	6.85752	1.23039	5.57345	2.5e-08	4.14e-07	SI		ENSG00000196208	187.159	-0.586113	0.15235	-3.84714	0.000119503	0.000910059	GREB1		ENSG00000163823		1068 common genes in siSCR Veh vs R1881 and siMETTL3 Veh vs R1881:										ENSG00000165240
ENSG00000007216	16.5739	6.10822	1.23983	4.92668	8.36e-07	1.12e-05	SLC13A2		ENSG00000196505	363.672	-0.585598	0.139723	-4.19113	2.78e-05	0.000258121	GDAP2		ENSG00000236008	5.78566	5.99459	1.36614	4.38797	1.14e-05	0.000112666	LINC01814		ENSG00000205710	334.508	-0.586136	0.152906	-3.83332	0.000126427	0.000955031	C17orf107		ENSG00000171560		ENSG00000090402		402 genes included exclusively in siMETTL3 Veh vs R1881:								ENSG00000196505
ENSG00000232629	18.2597	5.50362	1.0828	5.08279	3.72e-07	5.32e-06	HLA-DQB2		ENSG00000215478	75.2283	-0.586142	0.22411	-2.61542	0.00891181	0.0357895	CES5AP1		ENSG00000232629	18.2597	5.84862	1.07899	5.42047	5.94e-08	9.26e-07	HLA-DQB2		ENSG00000115425	146.968	-0.586301	0.171258	-3.4235	0.000618198	0.00375985	PECR		ENSG00000150676		ENSG00000007216		ENSG00000184809								ENSG00000215478
ENSG00000159618	16.5549	5.4362	1.12067	4.85085	1.23e-06	1.58e-05	ADGRG5		ENSG00000138709	1299.67	-0.587949	0.101293	-5.80446	6.46e-09	1.24e-07	LARP1B		ENSG00000007216	16.5739	5.82207	1.08483	5.36683	8.01e-08	1.21e-06	SLC13A2		ENSG00000134294	23235.6	-0.586575	0.0776227	-7.55675	4.13e-14	1.54e-12	SLC38A2		ENSG00000220161		ENSG00000232629		ENSG00000121281								ENSG00000138709
ENSG00000163823	3.10813	5.42908	1.50509	3.60715	0.000309583	0.00215198	CCR1		ENSG00000168310	266.962	-0.588611	0.126987	-4.6352	3.57e-06	4.11e-05	IRF2		ENSG00000184809	4.313	5.64834	1.42143	3.97369	7.08e-05	0.000570276	B3GALT5-AS1		ENSG00000185088	1373.49	-0.586858	0.0732366	-8.01318	1.12e-15	4.92e-14	RPS27L		ENSG00000133661		ENSG00000159618		ENSG00000280114								ENSG00000168310
ENSG00000171560	6.12231	5.42366	1.32862	4.08216	4.46e-05	0.000393202	FGA		ENSG00000120306	1064.09	-0.588679	0.0696522	-8.45168	2.87e-17	1.46e-15	CYSTM1		ENSG00000243766	7.29937	5.56338	1.30292	4.26992	1.96e-05	0.000181141	HOTTIP		ENSG00000170270	288.291	-0.586953	0.133989	-4.38062	1.18e-05	0.000116037	GON7		ENSG00000115263		ENSG00000145321		ENSG00000111405								ENSG00000120306
ENSG00000150676	3.12969	5.29741	1.45885	3.63122	0.000282081	0.00198748	CCDC83		ENSG00000213551	625.752	-0.589431	0.0986494	-5.97501	2.3e-09	4.76e-08	DNAJC9		ENSG00000121281	6.07249	5.35984	1.3567	3.95066	7.79e-05	0.000622232	ADCY7		ENSG00000174628	124.099	-0.587037	0.170944	-3.43408	0.000594567	0.00363866	IQCK		ENSG00000101938		ENSG00000253308		ENSG00000236313								ENSG00000213551
ENSG00000145321	394.815	5.1983	0.216874	23.9693	5.82e-127	5.46e-124	GC		ENSG00000198833	2094.9	-0.589681	0.0862942	-6.83338	8.29e-12	2.43e-10	UBE2J1		ENSG00000145321	394.815	5.339	0.214863	24.8484	2.69e-136	3.47e-133	GC		ENSG00000134375	1841.53	-0.589325	0.0892697	-6.60162	4.07e-11	1.04e-09	TIMM17A		ENSG00000115604		ENSG00000104321		ENSG00000247157								ENSG00000198833
ENSG00000253308	11.4744	4.98387	1.15679	4.30836	1.64e-05	0.000163279	AC004080.1		ENSG00000231259	112.318	-0.590005	0.1805	-3.26872	0.00108036	0.00624085	ANAPC1P2		ENSG00000280114	3.8393	4.57218	1.43989	3.17537	0.00149646	0.00799999	AL021920.2		ENSG00000187608	2431.11	-0.589373	0.091151	-6.4659	1.01e-10	2.45e-09	ISG15		ENSG00000230910		ENSG00000253508		ENSG00000132561								ENSG00000231259
ENSG00000104321	4.15783	4.78116	1.41923	3.36883	0.00075488	0.00459928	TRPA1		ENSG00000186871	253.535	-0.590439	0.14835	-3.98003	6.89e-05	0.000580687	ERCC6L		ENSG00000119125	14.1554	4.42362	0.813455	5.43807	5.39e-08	8.5e-07	GDA		ENSG00000087494	83.3229	-0.589837	0.23359	-2.5251	0.0115666	0.0441024	PTHLH		ENSG00000078596		ENSG00000196616		ENSG00000182255								ENSG00000186871
ENSG00000220161	6.68424	4.68308	1.31838	3.55215	0.000382091	0.00257767	LINC02076		ENSG00000184635	400.729	-0.590921	0.142897	-4.13531	3.54e-05	0.000321168	ZNF93		ENSG00000183778	48.4624	4.3906	0.456956	9.60836	7.37e-22	5.09e-20	B3GALT5		ENSG00000100554	1159.77	-0.590266	0.0814247	-7.24922	4.19e-13	1.41e-11	ATP6V1D		ENSG00000213891		ENSG00000134193		ENSG00000074803								ENSG00000184635
ENSG00000253508	7.01761	4.63285	1.32282	3.50225	0.000461345	0.003033	AC004080.2		ENSG00000184220	1097.85	-0.59145	0.0835854	-7.076	1.48e-12	4.81e-11	CMSS1		ENSG00000111405	4.60318	4.22512	1.42343	2.96826	0.00299492	0.0145036	ENDOU		ENSG00000111845	515.495	-0.590929	0.124378	-4.75107	2.02e-06	2.35e-05	PAK1IP1		ENSG00000145861		ENSG00000102010		ENSG00000259683								ENSG00000177707
ENSG00000133661	4.27057	4.62739	1.44314	3.20646	0.00134377	0.00748436	SFTPD		ENSG00000177707	373.338	-0.59171	0.138524	-4.27154	1.94e-05	0.000188911	NECTIN3		ENSG00000134193	19.1014	4.19431	0.70084	5.98469	2.17e-09	4.33e-08	REG4		ENSG00000180185	770.037	-0.591558	0.0933764	-6.3352	2.37e-10	5.49e-09	FAHD1		ENSG00000265417		ENSG00000106038		ENSG00000148948								ENSG00000011198
ENSG00000115263	4.5213	4.57929	1.46662	3.12235	0.00179411	0.00951475	GCG		ENSG00000011198	518.145	-0.591966	0.126486	-4.6801	2.87e-06	3.37e-05	ABHD5		ENSG00000168955	16.6758	4.12665	0.700349	5.89227	3.81e-09	7.32e-08	TM4SF20		ENSG00000063127	153.574	-0.591847	0.158973	-3.72294	0.000196919	0.00139699	SLC6A16		ENSG00000184384		ENSG00000139055		ENSG00000275601								ENSG00000165868
ENSG00000101938	4.17465	4.57611	1.4136	3.23721	0.00120705	0.00685234	CHRDL1		ENSG00000165868	60.7499	-0.592001	0.226861	-2.60954	0.00906651	0.0362771	HSPA12A		ENSG00000253508	7.01761	4.04965	1.00808	4.0172	5.89e-05	0.000483853	AC004080.2		ENSG00000203760	287.949	-0.592289	0.135113	-4.38367	1.17e-05	0.000114639	CENPW		ENSG00000010327		ENSG00000142484		ENSG00000124813								ENSG00000109929
ENSG00000115604	3.10717	4.46228	1.4362	3.10701	0.00188991	0.00994614	IL18R1		ENSG00000109929	1698.1	-0.592015	0.099468	-5.95181	2.65e-09	5.42e-08	SC5D		ENSG00000236313	4.17118	4.04192	1.37485	2.9399	0.00328319	0.0156173	VN1R53P		ENSG00000197498	2706.7	-0.592309	0.090495	-6.54522	5.94e-11	1.49e-09	RPF2		ENSG00000172296		ENSG00000116329		ENSG00000235098								ENSG00000165097
ENSG00000196616	61.4622	4.39315	0.446334	9.84275	7.37e-23	5.24e-21	ADH1B		ENSG00000165097	655.908	-0.592225	0.0952192	-6.2196	4.98e-10	1.15e-08	KDM1B		ENSG00000247157	4.10207	4.0355	1.43096	2.82014	0.00480027	0.0213933	LINC01252		ENSG00000111057	4277.49	-0.592558	0.0814013	-7.27946	3.35e-13	1.14e-11	KRT18		ENSG00000156218		ENSG00000253405		ENSG00000171812								ENSG00000170340
ENSG00000134193	19.1014	4.31662	0.750489	5.75175	8.83e-09	1.65e-07	REG4		ENSG00000170340	472.572	-0.592238	0.0966466	-6.12788	8.91e-10	1.97e-08	B3GNT2		ENSG00000253308	11.4744	3.9997	0.902195	4.4333	9.28e-06	9.33e-05	AC004080.1		ENSG00000175581	1041.36	-0.592605	0.0870304	-6.80918	9.82e-12	2.78e-10	MRPL48		ENSG00000197467		ENSG00000243766		ENSG00000166924								ENSG00000025039
ENSG00000230910	5.15303	4.30958	1.25364	3.43764	0.000586807	0.00372831	AL391807.1		ENSG00000081181	249.001	-0.592957	0.142247	-4.16852	3.07e-05	0.00028194	ARG2		ENSG00000132561	5.90151	3.99248	1.19512	3.34065	0.000835823	0.00486937	MATN2		ENSG00000151632	8386.17	-0.593066	0.0688234	-8.61722	6.86e-18	3.65e-16	AKR1C2		ENSG00000127920		ENSG00000171564		ENSG00000273432								ENSG00000196878
ENSG00000078596	3.6015	4.30262	1.4786	2.90994	0.00361503	0.0169689	ITM2A		ENSG00000111845	515.495	-0.593133	0.123329	-4.80935	1.51e-06	1.91e-05	PAK1IP1		ENSG00000104321	4.15783	3.97568	1.43153	2.77722	0.00548261	0.0240159	TRPA1		ENSG00000132661	318.401	-0.593087	0.119089	-4.9802	6.35e-07	8.2e-06	NXT1		ENSG00000003137		ENSG00000126838		ENSG00000184361								ENSG00000196981
ENSG00000213891	4.73349	4.29935	1.48373	2.89766	0.00375954	0.0175236	RPL3P6		ENSG00000149089	552.335	-0.593695	0.107837	-5.50548	3.68e-08	6.24e-07	APIP		ENSG00000164176	46.9157	3.95923	0.457942	8.64569	5.35e-18	2.89e-16	EDIL3		ENSG00000197813	62.3082	-0.593949	0.225152	-2.63799	0.00833994	0.033882	AC011450.1		ENSG00000274021		ENSG00000224116		ENSG00000233017								ENSG00000223396
ENSG00000102010	25.8371	4.20944	0.602953	6.98137	2.92e-12	9.01e-11	BMX		ENSG00000025039	2020.82	-0.594471	0.0772047	-7.69993	1.36e-14	5.39e-13	RRAGD		ENSG00000135905	32.8078	3.94241	0.501232	7.86544	3.68e-15	1.52e-13	DOCK10		ENSG00000010278	2001.68	-0.594064	0.0868542	-6.83978	7.93e-12	2.27e-10	CD9		ENSG00000105989		ENSG00000250376		ENSG00000117148								ENSG00000198855
ENSG00000106038	81.1232	4.20578	0.372611	11.2873	1.52e-29	1.56e-27	EVX1		ENSG00000196878	222.972	-0.595829	0.137779	-4.32453	1.53e-05	0.000152783	LAMB3		ENSG00000182255	4.93853	3.93354	1.23131	3.19459	0.00140029	0.00757223	KCNA4		ENSG00000221968	440.209	-0.59435	0.119657	-4.96712	6.8e-07	8.71e-06	FADS3		ENSG00000154342		ENSG00000182050		ENSG00000188817								ENSG00000122884
ENSG00000139055	6.98231	4.19928	1.19571	3.51194	0.00044484	0.0029376	ERP27		ENSG00000196981	408.574	-0.596319	0.0995963	-5.98737	2.13e-09	4.44e-08	WDR5B		ENSG00000102010	25.8371	3.89704	0.577944	6.74294	1.55e-11	4.26e-10	BMX		ENSG00000181744	799.084	-0.595186	0.110041	-5.40879	6.35e-08	9.84e-07	DIPK2A		ENSG00000170667		ENSG00000075673		ENSG00000107719								ENSG00000094804
ENSG00000142484	15.9004	4.04792	0.839447	4.82212	1.42e-06	1.81e-05	TM4SF5		ENSG00000223396	391.352	-0.597548	0.108979	-5.48314	4.18e-08	7.01e-07	RPS10P7		ENSG00000074803	3.42998	3.86402	1.47581	2.61824	0.00883859	0.0355231	SLC12A1		ENSG00000173727	86.5516	-0.595233	0.19747	-3.01429	0.0025758	0.0127891	AP000769.1		ENSG00000168065		ENSG00000189431		ENSG00000132677								ENSG00000169738
ENSG00000116329	3.39786	3.96752	1.41561	2.8027	0.00506769	0.022406	OPRD1		ENSG00000101928	410.919	-0.597725	0.125253	-4.77213	1.82e-06	2.25e-05	MOSPD1		ENSG00000106031	150.535	3.80824	0.228337	16.6782	1.89e-62	5.91e-60	HOXA13		ENSG00000058091	2162.82	-0.595456	0.0865626	-6.8789	6.03e-12	1.76e-10	CDK14		ENSG00000257335		ENSG00000170703		ENSG00000122145								ENSG00000225151
ENSG00000253405	12.6606	3.91415	0.838084	4.67036	3.01e-06	3.52e-05	EVX1-AS		ENSG00000198855	300.231	-0.598236	0.121292	-4.9322	8.13e-07	1.09e-05	FICD		ENSG00000182050	196.767	3.79297	0.242638	15.6322	4.39e-55	1.15e-52	MGAT4C		ENSG00000140450	501.088	-0.595702	0.108614	-5.48455	4.15e-08	6.63e-07	ARRDC4		ENSG00000235949		ENSG00000106031		ENSG00000265179								ENSG00000071537
ENSG00000243766	7.29937	3.89209	1.17753	3.30531	0.000948712	0.00558719	HOTTIP		ENSG00000122884	1455.21	-0.598884	0.0961042	-6.23161	4.62e-10	1.07e-08	P4HA1		ENSG00000196616	61.4622	3.78809	0.354027	10.7	1.02e-26	9.01e-25	ADH1B		ENSG00000129991	74.6689	-0.595903	0.226826	-2.62713	0.00861074	0.0347767	TNNI3		ENSG00000105137		ENSG00000164176		ENSG00000259953								ENSG00000120053
ENSG00000145861	5.02831	3.88856	1.23768	3.14182	0.00167901	0.00902628	C1QTNF2		ENSG00000094804	1272.79	-0.599048	0.0971112	-6.16868	6.89e-10	1.56e-08	CDC6		ENSG00000171564	66.8531	3.70287	0.34006	10.8889	1.3e-27	1.19e-25	FGB		ENSG00000132855	190.409	-0.596023	0.174198	-3.42153	0.000622692	0.00378161	ANGPTL3		ENSG00000239911		ENSG00000163631		ENSG00000172318								ENSG00000259429
ENSG00000171564	66.8531	3.88288	0.349924	11.0963	1.31e-28	1.27e-26	FGB		ENSG00000169738	1695.92	-0.600355	0.101218	-5.93133	3e-09	6.06e-08	DCXR		ENSG00000139055	6.98231	3.70081	1.03554	3.57381	0.000351825	0.0023071	ERP27		ENSG00000166171	419.991	-0.597067	0.132464	-4.50737	6.56e-06	6.82e-05	DPCD		ENSG00000158258		ENSG00000147036		ENSG00000230725								ENSG00000198740
ENSG00000265417	3.4997	3.87523	1.41148	2.7455	0.0060418	0.0259671	AP005119.2		ENSG00000177426	555.218	-0.600468	0.0911992	-6.58413	4.58e-11	1.21e-09	TGIF1		ENSG00000147257	31.9368	3.67937	0.541449	6.79541	1.08e-11	3.04e-10	GPC3		ENSG00000100079	232.034	-0.597844	0.187064	-3.19593	0.0013938	0.00754473	LGALS2		ENSG00000174370		ENSG00000134258		ENSG00000187867								ENSG00000107186
ENSG00000126838	13.3483	3.87238	0.724676	5.3436	9.11e-08	1.45e-06	PZP		ENSG00000225151	131.757	-0.600776	0.185169	-3.24447	0.00117671	0.00670224	GOLGA2P7		ENSG00000253405	12.6606	3.65754	0.719351	5.0845	3.69e-07	4.95e-06	EVX1-AS		ENSG00000073331	610.148	-0.598234	0.0965699	-6.19483	5.83e-10	1.27e-08	ALPK1		ENSG00000205683		ENSG00000176136		ENSG00000205611								ENSG00000279377
ENSG00000224116	6.08957	3.7894	1.25214	3.02634	0.00247534	0.0124613	INHBA-AS1		ENSG00000071537	6656.79	-0.60085	0.0908873	-6.61094	3.82e-11	1.02e-09	SEL1L		ENSG00000250376	4.93011	3.64974	1.25928	2.89827	0.00375228	0.0174623	AC093720.1		ENSG00000166166	684.707	-0.598313	0.113475	-5.27262	1.34e-07	1.96e-06	TRMT61A		ENSG00000127249		ENSG00000125337		ENSG00000156463								ENSG00000119661
ENSG00000250376	4.93011	3.78515	1.26233	2.99854	0.00271275	0.0134078	AC093720.1		ENSG00000120053	3468.46	-0.600863	0.0619111	-9.70526	2.86e-22	1.96e-20	GOT1		ENSG00000259683	4.90407	3.64621	1.2162	2.99804	0.0027172	0.0133753	AC243562.2		ENSG00000198721	866.876	-0.59845	0.0858103	-6.9741	3.08e-12	9.3e-11	ECI2		ENSG00000054803		ENSG00000185008		ENSG00000162373								ENSG00000196655
ENSG00000182050	196.767	3.73031	0.230398	16.1907	5.86e-59	1.63e-56	MGAT4C		ENSG00000259429	104.483	-0.601131	0.17506	-3.43386	0.000595048	0.0037737	UBE2Q2P2		ENSG00000125510	9.74609	3.61496	0.874322	4.13459	3.56e-05	0.000309139	OPRL1		ENSG00000099977	556.782	-0.59852	0.163496	-3.66076	0.00025147	0.00172182	DDT		ENSG00000171992		ENSG00000182667		ENSG00000131477								ENSG00000106780
ENSG00000075673	6.88311	3.68622	1.0405	3.54273	0.000396007	0.00265679	ATP12A		ENSG00000198740	749.82	-0.60201	0.101494	-5.93151	3e-09	6.06e-08	ZNF652		ENSG00000148948	4.2848	3.58605	1.26809	2.82792	0.00468516	0.0209709	LRRC4C		ENSG00000069956	2711.15	-0.598615	0.0920444	-6.50354	7.84e-11	1.94e-09	MAPK6		ENSG00000153902		ENSG00000141668		ENSG00000269959								ENSG00000119547
ENSG00000184384	3.44047	3.68511	1.42125	2.59288	0.00951769	0.0376871	MAML2		ENSG00000107186	613.526	-0.602457	0.108519	-5.55163	2.83e-08	4.91e-07	MPDZ		ENSG00000259070	23.8198	3.57524	0.549237	6.50947	7.54e-11	1.87e-09	LINC00639		ENSG00000135597	1920.88	-0.598889	0.0843775	-7.09773	1.27e-12	4.01e-11	REPS1		ENSG00000177519		ENSG00000013297		ENSG00000137709								ENSG00000164332
ENSG00000189431	5.02967	3.67932	1.39165	2.64386	0.00819677	0.0333727	RASSF10		ENSG00000175691	307.138	-0.602538	0.134562	-4.47778	7.54e-06	8.05e-05	ZNF77		ENSG00000124780	9.59664	3.55483	0.884	4.02129	5.79e-05	0.000477812	KCNK17		ENSG00000123989	2585.88	-0.599373	0.0945697	-6.3379	2.33e-10	5.41e-09	CHPF		ENSG00000265579		ENSG00000215386		ENSG00000129451								ENSG00000042445
ENSG00000170703	29.4923	3.65111	0.516342	7.07111	1.54e-12	4.97e-11	TTLL6		ENSG00000279377	84.1491	-0.602708	0.202031	-2.98325	0.00285205	0.0139923	AC003973.2		ENSG00000038945	17.6585	3.55134	0.634685	5.59543	2.2e-08	3.69e-07	MSR1		ENSG00000189060	8093.37	-0.600613	0.0886129	-6.77793	1.22e-11	3.42e-10	H1-0		ENSG00000206337		ENSG00000109193		ENSG00000258168								ENSG00000134046
ENSG00000106031	150.535	3.63758	0.229767	15.8316	1.88e-56	4.63e-54	HOXA13		ENSG00000129562	1552.96	-0.602775	0.0761206	-7.91869	2.4e-15	1.03e-13	DAD1		ENSG00000275601	5.19928	3.55024	1.25601	2.8266	0.00470457	0.0210486	AC011330.2		ENSG00000135940	2678.07	-0.600672	0.143621	-4.18235	2.89e-05	0.000255777	COX5B		ENSG00000173930		ENSG00000175262		ENSG00000112818								ENSG00000135002
ENSG00000010327	4.3409	3.62589	1.25526	2.88855	0.00387017	0.0179468	STAB1		ENSG00000119661	799.708	-0.602819	0.114761	-5.25285	1.5e-07	2.29e-06	DNAL1		ENSG00000124813	4.14504	3.5322	1.29686	2.72365	0.00645646	0.0274204	RUNX2		ENSG00000131446	3268.13	-0.600702	0.081715	-7.35118	1.96e-13	6.89e-12	MGAT1		ENSG00000179083		ENSG00000242574		ENSG00000186510								ENSG00000138641
ENSG00000164176	46.9157	3.59157	0.383347	9.36898	7.32e-21	4.58e-19	EDIL3		ENSG00000176142	772.059	-0.602987	0.103529	-5.82432	5.73e-09	1.11e-07	TMEM39A		ENSG00000182667	21.5631	3.48828	0.600373	5.81019	6.24e-09	1.16e-07	NTM		ENSG00000197982	1012.21	-0.60072	0.110498	-5.4365	5.43e-08	8.56e-07	C1orf122		ENSG00000265995		ENSG00000148702		ENSG00000151617								ENSG00000116127
ENSG00000172296	8.23974	3.56598	0.973157	3.66434	0.000247979	0.00177017	SPTLC3		ENSG00000196655	927.739	-0.603114	0.0730187	-8.25972	1.46e-16	6.94e-15	TRAPPC4		ENSG00000235098	4.21975	3.47599	1.25208	2.77617	0.00550031	0.0240469	ANKRD65		ENSG00000115944	1361.78	-0.601725	0.0940222	-6.39982	1.56e-10	3.68e-09	COX7A2L		ENSG00000168509		ENSG00000123360		ENSG00000221818								ENSG00000187098
ENSG00000156218	4.27585	3.56511	1.22918	2.9004	0.00372688	0.0174028	ADAMTSL3		ENSG00000170310	316.572	-0.603801	0.123304	-4.89687	9.74e-07	1.28e-05	STX8		ENSG00000136999	67.6388	3.4692	0.348471	9.95547	2.39e-23	1.78e-21	CCN3		ENSG00000151690	986.635	-0.601759	0.0941733	-6.38991	1.66e-10	3.92e-09	MFSD6		ENSG00000213023		ENSG00000136999		ENSG00000271447								ENSG00000149970
ENSG00000197467	5.18768	3.51298	1.23665	2.84073	0.00450109	0.0203387	COL13A1		ENSG00000269586	132.814	-0.604256	0.181227	-3.33425	0.000855309	0.00511895	CT45A10		ENSG00000082482	9.21227	3.4193	0.867958	3.93947	8.17e-05	0.000647947	KCNK2		ENSG00000170264	363.036	-0.601809	0.115441	-5.21313	1.86e-07	2.65e-06	FAM161A		ENSG00000240950		ENSG00000135905		ENSG00000279041								ENSG00000276900
ENSG00000127920	3.39005	3.51208	1.39379	2.5198	0.011742	0.044776	GNG11		ENSG00000106780	891.024	-0.605372	0.0802901	-7.53981	4.71e-14	1.78e-12	MEGF9		ENSG00000198739	6.84266	3.4191	1.04464	3.27298	0.00106419	0.0059723	LRRTM3		ENSG00000178038	178.586	-0.603577	0.178586	-3.37975	0.00072551	0.00430837	ALS2CL		ENSG00000213145		ENSG00000231121		ENSG00000228126								ENSG00000183527
ENSG00000163631	8177.48	3.51094	0.109502	32.0629	1.45e-225	4.99e-222	ALB		ENSG00000119547	977.159	-0.605894	0.113022	-5.36083	8.28e-08	1.33e-06	ONECUT2		ENSG00000232306	9.56187	3.40712	0.796182	4.27932	1.87e-05	0.000174993	AC012485.2		ENSG00000172175	535.316	-0.603663	0.129386	-4.6656	3.08e-06	3.44e-05	MALT1		ENSG00000101958		ENSG00000147257		ENSG00000105971								ENSG00000143971
ENSG00000147036	22.4808	3.49976	0.568179	6.15961	7.29e-10	1.64e-08	LANCL3		ENSG00000164332	635.341	-0.606186	0.104155	-5.82004	5.88e-09	1.14e-07	UBLCP1		ENSG00000159618	16.5549	3.38593	0.665341	5.08902	3.6e-07	4.85e-06	ADGRG5		ENSG00000155304	3981.12	-0.604391	0.103932	-5.81524	6.05e-09	1.12e-07	HSPA13		ENSG00000279289		ENSG00000105974		ENSG00000246792								ENSG00000009694
ENSG00000134258	7.96985	3.47533	0.923355	3.76381	0.000167345	0.00125266	VTCN1		ENSG00000042445	717.322	-0.607373	0.0854044	-7.11173	1.15e-12	3.76e-11	RETSAT		ENSG00000171812	3.49524	3.37578	1.33315	2.53219	0.0113352	0.0433392	COL8A2		ENSG00000113732	1173.87	-0.604986	0.0924036	-6.54721	5.86e-11	1.48e-09	ATP6V0E1		ENSG00000187510		ENSG00000122641		ENSG00000163638								ENSG00000181061
ENSG00000176136	10.8227	3.44758	0.877485	3.92893	8.53e-05	0.000700449	MC5R		ENSG00000134046	1239.4	-0.60868	0.0883773	-6.88729	5.69e-12	1.7e-10	MBD2		ENSG00000166924	3.50231	3.36472	1.27987	2.62894	0.00856508	0.0346466	NYAP1		ENSG00000164080	1285.79	-0.605015	0.0846445	-7.14772	8.82e-13	2.85e-11	RAD54L2		ENSG00000164794		ENSG00000259457		ENSG00000226453								ENSG00000117500
ENSG00000125337	11.9268	3.44087	0.734846	4.68244	2.83e-06	3.34e-05	KIF25		ENSG00000163376	230.975	-0.609159	0.136958	-4.44776	8.68e-06	9.16e-05	KBTBD8		ENSG00000273432	3.54328	3.34776	1.35059	2.47873	0.013185	0.0490012	AC004951.4		ENSG00000171970	116.048	-0.605103	0.17637	-3.43087	0.00060165	0.00367329	ZNF57		ENSG00000229413		ENSG00000162873		ENSG00000152784								ENSG00000180178
ENSG00000003137	3.61573	3.43481	1.387	2.47644	0.0132699	0.0492637	CYP26B1		ENSG00000166173	582.909	-0.61045	0.130723	-4.66979	3.02e-06	3.52e-05	LARP6		ENSG00000106038	81.1232	3.31319	0.316212	10.4778	1.09e-25	9.02e-24	EVX1		ENSG00000143498	269.737	-0.605377	0.126464	-4.78697	1.69e-06	2.01e-05	TAF1A		ENSG00000279742		ENSG00000134612		ENSG00000237248								ENSG00000015153
ENSG00000185008	40.659	3.40383	0.430059	7.9148	2.48e-15	1.05e-13	ROBO2		ENSG00000135002	803.896	-0.610717	0.113102	-5.39969	6.68e-08	1.09e-06	RFK		ENSG00000184361	3.759	3.3057	1.3267	2.49167	0.0127144	0.0476384	SPATA32		ENSG00000089876	1023.25	-0.605901	0.0780872	-7.75928	8.54e-15	3.46e-13	DHX32		ENSG00000146215		ENSG00000281832		ENSG00000259129								ENSG00000172409
ENSG00000182667	21.5631	3.40279	0.585394	5.81282	6.14e-09	1.18e-07	NTM		ENSG00000013392	254.484	-0.611269	0.136232	-4.48697	7.22e-06	7.76e-05	RWDD2A		ENSG00000116329	3.39786	3.28573	1.27729	2.57241	0.0100993	0.0395947	OPRD1		ENSG00000170421	7886.22	-0.606218	0.0867886	-6.98499	2.85e-12	8.66e-11	KRT8		ENSG00000187323		ENSG00000106565		ENSG00000229122								ENSG00000110328
ENSG00000141668	101.455	3.38627	0.306952	11.0319	2.68e-28	2.54e-26	CBLN2		ENSG00000138641	501.92	-0.611424	0.120485	-5.07469	3.88e-07	5.53e-06	HERC3		ENSG00000175262	12.7262	3.28064	0.761109	4.31034	1.63e-05	0.000154326	C1orf127		ENSG00000129562	1552.96	-0.606827	0.0762126	-7.96229	1.69e-15	7.27e-14	DAD1		ENSG00000248740		ENSG00000265015		ENSG00000170801								ENSG00000147400
ENSG00000274021	4.12366	3.37179	1.25253	2.69198	0.00710284	0.0297345	AC024909.1		ENSG00000010278	2001.68	-0.611648	0.0867578	-7.05007	1.79e-12	5.74e-11	CD9		ENSG00000185008	40.659	3.23145	0.386377	8.36346	6.09e-17	2.96e-15	ROBO2		ENSG00000166816	504.301	-0.607548	0.117341	-5.17764	2.25e-07	3.14e-06	LDHD		ENSG00000180066		ENSG00000162989		ENSG00000234604								ENSG00000004864
ENSG00000105989	12.2163	3.34981	0.722811	4.63442	3.58e-06	4.12e-05	WNT2		ENSG00000115520	792.129	-0.612934	0.0892497	-6.86763	6.53e-12	1.93e-10	COQ10B		ENSG00000150471	47.1037	3.22899	0.377839	8.54594	1.27e-17	6.61e-16	ADGRL3		ENSG00000146410	258.544	-0.607669	0.137032	-4.43452	9.23e-06	9.29e-05	MTFR2		ENSG00000132204		ENSG00000101115		ENSG00000046889								ENSG00000171988
ENSG00000013297	124.238	3.32243	0.244778	13.5732	5.77e-42	9.38e-40	CLDN11		ENSG00000108829	2548.13	-0.613175	0.0736248	-8.32837	8.2e-17	4.02e-15	LRRC59		ENSG00000233017	4.54611	3.22805	1.10262	2.92762	0.00341568	0.0161282	AL121832.1		ENSG00000118960	672.281	-0.608026	0.122388	-4.96803	6.76e-07	8.67e-06	HS1BP3		ENSG00000278673		ENSG00000179344		ENSG00000011332								ENSG00000197860
ENSG00000154342	3.40343	3.30383	1.32441	2.49456	0.0126112	0.0473552	WNT3A		ENSG00000132855	190.409	-0.613265	0.172711	-3.55081	0.000384046	0.00258664	ANGPTL3		ENSG00000117148	5.55092	3.2256	1.0502	3.07142	0.00213042	0.0108066	ACTL8		ENSG00000104205	81.321	-0.608158	0.210944	-2.88303	0.00393872	0.0181537	SGK3		ENSG00000099337		ENSG00000168955		ENSG00000250241								ENSG00000178607
ENSG00000170667	5.58044	3.30332	1.29975	2.54151	0.0110374	0.0425271	RASA4B		ENSG00000116127	839.077	-0.613666	0.127191	-4.82477	1.4e-06	1.78e-05	ALMS1		ENSG00000188817	3.39801	3.22115	1.30264	2.47278	0.0134065	0.0496458	SNTN		ENSG00000111639	2005.94	-0.608692	0.113494	-5.36322	8.17e-08	1.24e-06	MRPL51		ENSG00000181072		ENSG00000187398		ENSG00000086717								ENSG00000168876
ENSG00000168065	3.64375	3.30303	1.25107	2.64016	0.00828672	0.0336732	SLC22A11		ENSG00000187098	385.227	-0.614773	0.113335	-5.42438	5.82e-08	9.57e-07	MITF		ENSG00000105974	63.7109	3.18722	0.332101	9.59712	8.22e-22	5.65e-20	CAV1		ENSG00000183735	1168.38	-0.608991	0.115482	-5.27348	1.34e-07	1.96e-06	TBK1		ENSG00000150394		ENSG00000139970		ENSG00000242419								ENSG00000114209
ENSG00000215386	18.9416	3.29377	0.583937	5.64063	1.69e-08	3.03e-07	MIR99AHG		ENSG00000149970	267.334	-0.614774	0.144998	-4.23987	2.24e-05	0.000214397	CNKSR2		ENSG00000166897	5.30621	3.17265	1.10466	2.87205	0.00407812	0.0186586	ELFN2		ENSG00000260259	169.217	-0.609065	0.141868	-4.29317	1.76e-05	0.000165243	LINC02166		ENSG00000270996		ENSG00000238117		ENSG00000188263								ENSG00000166839
ENSG00000109193	41.857	3.26884	0.381908	8.55925	1.14e-17	5.98e-16	SULT1E1		ENSG00000276900	176.962	-0.615008	0.155625	-3.95187	7.75e-05	0.000645296	AC023157.2		ENSG00000266605	9.72542	3.15177	0.766853	4.11	3.96e-05	0.000340281	LONRF2P1		ENSG00000144034	367.048	-0.609861	0.125294	-4.86745	1.13e-06	1.39e-05	TPRKB		ENSG00000267121		ENSG00000150471		ENSG00000099715								ENSG00000111961
ENSG00000257335	4.85847	3.25922	1.08388	3.00699	0.00263853	0.01311	MGAM		ENSG00000187678	677.11	-0.615683	0.105374	-5.84284	5.13e-09	9.99e-08	SPRY4		ENSG00000251424	10.8686	3.12648	0.875687	3.57031	0.000356554	0.00233218	AC021146.9		ENSG00000023909	1077.26	-0.610036	0.0765071	-7.97359	1.54e-15	6.67e-14	GCLM		ENSG00000088386		ENSG00000259070		ENSG00000254308								ENSG00000214338
ENSG00000175262	12.7262	3.2431	0.699816	4.63422	3.58e-06	4.12e-05	C1orf127		ENSG00000183527	718.824	-0.616741	0.10079	-6.11905	9.41e-10	2.07e-08	PSMG1		ENSG00000142449	17.8342	3.10804	0.598927	5.18935	2.11e-07	2.98e-06	FBN3		ENSG00000134109	2157.55	-0.61065	0.077485	-7.88088	3.25e-15	1.36e-13	EDEM1		ENSG00000270948		ENSG00000102174		ENSG00000040731								ENSG00000175175
ENSG00000235949	5.57731	3.23028	1.19928	2.69352	0.00707018	0.0296579	#N/A		ENSG00000143971	855.595	-0.617004	0.131554	-4.69013	2.73e-06	3.23e-05	ETAA1		ENSG00000013297	124.238	3.10348	0.212018	14.6378	1.61e-48	3.39e-46	CLDN11		ENSG00000113552	701.494	-0.610666	0.0884565	-6.90358	5.07e-12	1.5e-10	GNPDA1		ENSG00000197261		ENSG00000105825		ENSG00000267372								ENSG00000116954
ENSG00000242574	50.1434	3.22906	0.394052	8.19452	2.52e-16	1.18e-14	HLA-DMB		ENSG00000009694	316.082	-0.618898	0.127588	-4.85074	1.23e-06	1.58e-05	TENM1		ENSG00000075673	6.88311	3.10266	0.952395	3.25775	0.00112299	0.0062716	ATP12A		ENSG00000027697	524.733	-0.610673	0.104951	-5.81864	5.93e-09	1.1e-07	IFNGR1		ENSG00000183853		ENSG00000266605		ENSG00000265218								ENSG00000082269
ENSG00000105137	9.33168	3.19151	0.790792	4.03584	5.44e-05	0.000469829	SYDE1		ENSG00000181061	1737.82	-0.619233	0.128025	-4.83683	1.32e-06	1.69e-05	HIGD1A		ENSG00000143867	32.0479	3.08732	0.440568	7.00758	2.42e-12	7.4e-11	OSR1		ENSG00000155189	3399.41	-0.610893	0.0889504	-6.86779	6.52e-12	1.9e-10	AGPAT5		ENSG00000106003		ENSG00000176788		ENSG00000228395								ENSG00000178381
ENSG00000239911	6.3588	3.18761	0.956962	3.33097	0.000865454	0.00516768	PRKAG2-AS1		ENSG00000115718	177.136	-0.619324	0.20717	-2.98945	0.0027948	0.0137514	PROC		ENSG00000107719	5.33095	3.07832	1.08769	2.83014	0.00465275	0.0208394	PALD1		ENSG00000108932	110.553	-0.61153	0.227179	-2.69184	0.00710584	0.0296622	SLC16A6		ENSG00000153404		ENSG00000146039		ENSG00000237457								ENSG00000129493
ENSG00000148702	65.1948	3.17681	0.322647	9.84609	7.13e-23	5.09e-21	HABP2		ENSG00000117500	2414.37	-0.619745	0.119177	-5.20021	1.99e-07	2.98e-06	TMED5		ENSG00000134612	13.6549	3.05764	0.681972	4.48353	7.34e-06	7.56e-05	FOLH1B		ENSG00000196998	1561.49	-0.611711	0.078976	-7.74553	9.52e-15	3.84e-13	WDR45		ENSG00000169026		ENSG00000086205		ENSG00000170382								ENSG00000119326
ENSG00000158258	5.41824	3.14877	1.21434	2.59298	0.00951473	0.0376827	CLSTN2		ENSG00000180178	1008.64	-0.620821	0.117446	-5.28601	1.25e-07	1.95e-06	FAR2P1		ENSG00000146039	124.711	3.02019	0.21681	13.9301	4.16e-44	7.66e-42	SLC17A4		ENSG00000132518	236.901	-0.612818	0.160375	-3.82115	0.00013283	0.000996465	GUCY2D		ENSG00000189212		ENSG00000120054		ENSG00000231690								ENSG00000166206
ENSG00000123360	14.2163	3.12791	0.676568	4.6232	3.78e-06	4.32e-05	PDE1B		ENSG00000055118	1629.63	-0.621155	0.103634	-5.99375	2.05e-09	4.29e-08	KCNH2		ENSG00000132677	3.96775	2.99956	1.12819	2.65874	0.00784332	0.0321749	RHBG		ENSG00000132963	1260.47	-0.613262	0.0791438	-7.74871	9.28e-15	3.75e-13	POMP		ENSG00000238005		ENSG00000223414		ENSG00000198003								ENSG00000084234
ENSG00000136999	67.6388	3.1257	0.322689	9.68643	3.44e-22	2.34e-20	CCN3		ENSG00000015153	503.155	-0.621547	0.152468	-4.07657	4.57e-05	0.000402085	YAF2		ENSG00000122145	4.253	2.99246	1.20033	2.49303	0.0126658	0.0475168	TBX22		ENSG00000181004	162.758	-0.613423	0.150124	-4.0861	4.39e-05	0.000372734	BBS12		ENSG00000275793		ENSG00000014257		ENSG00000165194								ENSG00000072682
ENSG00000135905	32.8078	3.10952	0.436411	7.12521	1.04e-12	3.44e-11	DOCK10		ENSG00000164032	9103.57	-0.621599	0.0982102	-6.32927	2.46e-10	5.94e-09	H2AZ1		ENSG00000265179	4.49649	2.99008	1.13681	2.63023	0.00853272	0.034536	AP000894.2		ENSG00000119650	465.089	-0.614581	0.118546	-5.18434	2.17e-07	3.05e-06	IFT43		ENSG00000279631		ENSG00000179915		ENSG00000207926								ENSG00000186063
ENSG00000174370	4.97113	3.09992	1.07371	2.88711	0.00388792	0.0180121	C11orf45		ENSG00000166816	504.301	-0.622272	0.122838	-5.06578	4.07e-07	5.78e-06	LDHD		ENSG00000126838	13.3483	2.96142	0.695536	4.25775	2.06e-05	0.000189417	PZP		ENSG00000130545	658.144	-0.615797	0.133971	-4.59649	4.3e-06	4.64e-05	CRB3		ENSG00000163909		ENSG00000134363		ENSG00000163121								ENSG00000162631
ENSG00000231121	11.6976	3.09737	0.770528	4.0198	5.82e-05	0.000498403	#N/A		ENSG00000077092	92.7466	-0.623147	0.183047	-3.4043	0.000663327	0.00413802	RARB		ENSG00000102174	57.8238	2.94882	0.33173	8.88922	6.15e-19	3.55e-17	PHEX		ENSG00000136003	2995.64	-0.615876	0.0769433	-8.00428	1.2e-15	5.26e-14	ISCU		ENSG00000232850		ENSG00000183778		ENSG00000279525								ENSG00000077232
ENSG00000205683	3.52781	3.09706	1.10482	2.80323	0.00505935	0.0223787	DPF3		ENSG00000167994	184.487	-0.623179	0.146832	-4.24415	2.19e-05	0.000210541	RAB3IL1		ENSG00000179344	23.5864	2.94239	0.525025	5.60429	2.09e-08	3.53e-07	HLA-DQB1		ENSG00000219665	225.226	-0.617318	0.140086	-4.40671	1.05e-05	0.000104245	ZNF433-AS1		ENSG00000165863		ENSG00000038945		ENSG00000185070								ENSG00000128573
ENSG00000127249	5.64958	3.09697	1.05174	2.94463	0.00323342	0.0155158	ATP13A4		ENSG00000172409	204.032	-0.62353	0.144528	-4.31424	1.6e-05	0.000159378	CLP1		ENSG00000142484	15.9004	2.93743	0.576454	5.09569	3.47e-07	4.7e-06	TM4SF5		ENSG00000169710	15576.8	-0.617572	0.0998302	-6.18622	6.16e-10	1.34e-08	FASN		ENSG00000152049		ENSG00000182168		ENSG00000272971								ENSG00000280077
ENSG00000147257	31.9368	3.09635	0.439509	7.04501	1.85e-12	5.92e-11	GPC3		ENSG00000137947	582.044	-0.624775	0.098446	-6.34637	2.2e-10	5.32e-09	GTF2B		ENSG00000137142	5.25107	2.92115	0.984308	2.96772	0.00300015	0.0145194	IGFBPL1		ENSG00000157796	1681.52	-0.617726	0.0764478	-8.08037	6.46e-16	2.91e-14	WDR19		ENSG00000167641		ENSG00000204610		ENSG00000243284								ENSG00000083223
ENSG00000105974	63.7109	3.09108	0.33142	9.32678	1.09e-20	6.78e-19	CAV1		ENSG00000110328	152.818	-0.626015	0.1861	-3.36386	0.000768603	0.00467178	GALNT18		ENSG00000171551	15.3262	2.88736	0.598013	4.82826	1.38e-06	1.65e-05	ECEL1		ENSG00000136111	863.615	-0.618297	0.0902625	-6.84999	7.39e-12	2.13e-10	TBC1D4		ENSG00000174327		ENSG00000116299		ENSG00000255622								ENSG00000179241
ENSG00000054803	9.83586	3.08214	0.769849	4.00356	6.24e-05	0.000531471	CBLN4		ENSG00000181004	162.758	-0.626309	0.145296	-4.31058	1.63e-05	0.000161807	BBS12		ENSG00000276644	50.98	2.88109	0.321712	8.95548	3.38e-19	2.01e-17	DACH1		ENSG00000175854	336.235	-0.618603	0.109079	-5.67116	1.42e-08	2.48e-07	SWI5		ENSG00000142611		ENSG00000079112		ENSG00000248587								ENSG00000011478
ENSG00000122641	150.751	3.06943	0.20874	14.7045	6.03e-49	1.22e-46	INHBA		ENSG00000099875	3862.45	-0.626384	0.101508	-6.17081	6.79e-10	1.54e-08	MKNK2		ENSG00000197888	39.3864	2.87924	0.392326	7.3389	2.15e-13	7.49e-12	UGT2B17		ENSG00000242372	1230.95	-0.619051	0.127787	-4.8444	1.27e-06	1.53e-05	EIF6		ENSG00000197768		ENSG00000104760		ENSG00000238755								ENSG00000087502
ENSG00000259457	23.0192	3.05338	0.543645	5.6165	1.95e-08	3.48e-07	AC100826.1		ENSG00000147400	699.485	-0.627295	0.103496	-6.06108	1.35e-09	2.92e-08	CETN2		ENSG00000118946	69.2673	2.8574	0.309663	9.22745	2.77e-20	1.74e-18	PCDH17		ENSG00000182158	2328.81	-0.621151	0.108667	-5.71612	1.09e-08	1.95e-07	CREB3L2		ENSG00000170430		ENSG00000184588		ENSG00000196277								ENSG00000087470
ENSG00000162873	47.6564	3.04497	0.374783	8.12462	4.49e-16	2.05e-14	KLHDC8A		ENSG00000132837	231.625	-0.627598	0.208043	-3.01667	0.00255569	0.0127908	DMGDH		ENSG00000259953	6.6363	2.85471	0.934055	3.05626	0.00224117	0.011299	AL138756.1		ENSG00000128944	1297.3	-0.62142	0.0929998	-6.68194	2.36e-11	6.26e-10	KNSTRN		ENSG00000134323		ENSG00000129521		ENSG00000248712								ENSG00000113319
ENSG00000134612	13.6549	3.04079	0.662078	4.5928	4.37e-06	4.95e-05	FOLH1B		ENSG00000185561	493.317	-0.628203	0.139398	-4.50654	6.59e-06	7.14e-05	TLCD2		ENSG00000232680	5.69238	2.84728	0.951398	2.99273	0.00276492	0.0135616	AC002511.1		ENSG00000130751	168.508	-0.622283	0.164418	-3.78477	0.000153851	0.00113043	NPAS1		ENSG00000154330		ENSG00000198739		ENSG00000101746								ENSG00000133019
ENSG00000171992	6.64549	3.03381	1.04424	2.90529	0.00366914	0.0171632	SYNPO		ENSG00000130222	317.801	-0.631026	0.149453	-4.22225	2.42e-05	0.000229001	GADD45G		ENSG00000187398	22.0033	2.84661	0.506068	5.62496	1.86e-08	3.17e-07	LUZP2		ENSG00000179918	4437.45	-0.623218	0.0781434	-7.97532	1.52e-15	6.59e-14	SEPHS2		ENSG00000172733		ENSG00000141639		ENSG00000128655								ENSG00000235316
ENSG00000281832	13.3236	3.02318	0.685261	4.41172	1.03e-05	0.000106424	LINC00602		ENSG00000198915	480.928	-0.632687	0.105114	-6.01907	1.75e-09	3.71e-08	RASGEF1A		ENSG00000183186	84.7497	2.84254	0.318868	8.91447	4.9e-19	2.86e-17	C2CD4C		ENSG00000164951	278.438	-0.623829	0.128932	-4.83842	1.31e-06	1.58e-05	PDP1		ENSG00000139629		ENSG00000139874		ENSG00000165474								ENSG00000128585
ENSG00000106565	9.32438	3.01579	0.780676	3.86306	0.000111978	0.000886115	TMEM176B		ENSG00000116761	265.867	-0.632874	0.120925	-5.23361	1.66e-07	2.53e-06	CTH		ENSG00000166426	14.5629	2.83974	0.562206	5.05108	4.39e-07	5.82e-06	CRABP1		ENSG00000122034	3252.02	-0.624117	0.0732569	-8.51956	1.6e-17	8.18e-16	GTF3A		ENSG00000263470		ENSG00000118271		ENSG00000272320								ENSG00000156804
ENSG00000265015	14.6651	3.00388	0.65111	4.61348	3.96e-06	4.51e-05	AP005901.3		ENSG00000004864	1265.97	-0.633192	0.0683336	-9.26618	1.93e-20	1.17e-18	SLC25A13		ENSG00000172318	5.76347	2.8386	0.994141	2.85533	0.00429916	0.0195055	B3GALT1		ENSG00000224689	184.89	-0.624164	0.194008	-3.2172	0.00129446	0.00707412	ZNF812P		ENSG00000118257		ENSG00000271474		ENSG00000002587								ENSG00000032742
ENSG00000162989	76.0497	2.99736	0.292414	10.2504	1.18e-24	9.21e-23	KCNJ3		ENSG00000151632	8386.17	-0.635357	0.0687614	-9.24002	2.46e-20	1.49e-18	AKR1C2		ENSG00000139970	239.213	2.83804	0.170068	16.6877	1.61e-62	5.19e-60	RTN1		ENSG00000164182	534.628	-0.62441	0.107285	-5.82009	5.88e-09	1.1e-07	NDUFAF2		ENSG00000244067		ENSG00000197410		ENSG00000244161								ENSG00000083799
ENSG00000101115	8.74962	2.98956	0.809076	3.69504	0.000219855	0.0015948	SALL4		ENSG00000171988	2340.23	-0.63539	0.108565	-5.8526	4.84e-09	9.46e-08	JMJD1C		ENSG00000163631	8177.48	2.83107	0.108892	25.999	5.08e-149	8.07e-146	ALB		ENSG00000184220	1097.85	-0.624584	0.0845883	-7.38382	1.54e-13	5.46e-12	CMSS1		ENSG00000235663		ENSG00000067798		ENSG00000213062								ENSG00000040487
ENSG00000179344	23.5864	2.9816	0.536202	5.56059	2.69e-08	4.69e-07	HLA-DQB1		ENSG00000197860	175.015	-0.635443	0.186185	-3.41297	0.000642588	0.00403181	SGTB		ENSG00000176136	10.8227	2.82648	0.776814	3.63855	0.000274174	0.00185625	MC5R		ENSG00000127922	1109.92	-0.62481	0.11852	-5.27175	1.35e-07	1.97e-06	SEM1		ENSG00000226421		ENSG00000169507		ENSG00000231154								ENSG00000186625
ENSG00000168955	16.6758	2.97845	0.622763	4.78264	1.73e-06	2.15e-05	TM4SF20		ENSG00000115425	146.968	-0.635594	0.166916	-3.80786	0.000140174	0.00108104	PECR		ENSG00000124749	44.8857	2.79448	0.353265	7.91043	2.56e-15	1.08e-13	COL21A1		ENSG00000101000	1193.84	-0.62578	0.113695	-5.50403	3.71e-08	5.98e-07	PROCR		ENSG00000189410		ENSG00000156475		ENSG00000278200								ENSG00000105173
ENSG00000187398	22.0033	2.9581	0.527387	5.60897	2.04e-08	3.62e-07	LUZP2		ENSG00000178607	2007.96	-0.637606	0.0798535	-7.9847	1.41e-15	6.11e-14	ERN1		ENSG00000134121	82.8412	2.78418	0.261603	10.6428	1.88e-26	1.64e-24	CHL1		ENSG00000141378	528.068	-0.625847	0.100582	-6.22226	4.9e-10	1.09e-08	PTRH2		ENSG00000255045		ENSG00000181634		ENSG00000079101								ENSG00000225302
ENSG00000139970	239.213	2.95283	0.18144	16.2744	1.5e-59	4.29e-57	RTN1		ENSG00000168876	391.797	-0.637713	0.117037	-5.44883	5.07e-08	8.41e-07	ANKRD49		ENSG00000067798	183.755	2.75936	0.183965	14.9994	7.41e-51	1.66e-48	NAV3		ENSG00000171174	131.609	-0.626214	0.171419	-3.65312	0.000259073	0.00176918	RBKS		ENSG00000225756		ENSG00000176204		ENSG00000275149								ENSG00000277938
ENSG00000238117	19.7337	2.95138	0.554546	5.32217	1.03e-07	1.63e-06	AP000844.2		ENSG00000151611	728.894	-0.637828	0.103055	-6.18919	6.05e-10	1.38e-08	MMAA		ENSG00000265296	25.6328	2.7572	0.529235	5.2098	1.89e-07	2.69e-06	FEM1AP2		ENSG00000128346	55.2144	-0.626706	0.251655	-2.49034	0.0127622	0.0477743	C22orf23		ENSG00000174473		ENSG00000141505		ENSG00000233067								ENSG00000151304
ENSG00000153902	5.59739	2.94274	0.937927	3.13749	0.00170399	0.00913075	LGI4		ENSG00000114209	1133.45	-0.638511	0.115805	-5.51368	3.51e-08	5.98e-07	PDCD10		ENSG00000166148	50.8639	2.7543	0.339529	8.11211	4.97e-16	2.25e-14	AVPR1A		ENSG00000169976	1711.33	-0.627626	0.0813461	-7.7155	1.21e-14	4.76e-13	SF3B5		ENSG00000153086		ENSG00000126262		ENSG00000235887								ENSG00000120860
ENSG00000150471	47.1037	2.93687	0.358665	8.18832	2.65e-16	1.24e-14	ADGRL3		ENSG00000166839	62.3489	-0.63912	0.25122	-2.54406	0.0109571	0.0422594	ANKDD1A		ENSG00000215386	18.9416	2.75048	0.5594	4.91685	8.79e-07	1.1e-05	MIR99AHG		ENSG00000170006	72.1206	-0.628065	0.244886	-2.56472	0.0103259	0.0402637	TMEM154		ENSG00000257108		ENSG00000152208		ENSG00000158486								ENSG00000196091
ENSG00000177519	5.97155	2.93327	0.988973	2.96598	0.00301721	0.0146597	RPRM		ENSG00000145194	485.488	-0.639129	0.123236	-5.18622	2.15e-07	3.2e-06	ECE2		ENSG00000122641	150.751	2.73942	0.198235	13.8191	1.96e-43	3.51e-41	INHBA		ENSG00000116990	138.543	-0.629361	0.172499	-3.64849	0.000263782	0.00179539	MYCL		ENSG00000239556		ENSG00000137142		ENSG00000184408								ENSG00000266916
ENSG00000259070	23.8198	2.92738	0.466403	6.2765	3.46e-10	8.17e-09	LINC00639		ENSG00000134109	2157.55	-0.63948	0.0752869	-8.49391	2e-17	1.03e-15	EDEM1		ENSG00000175356	151.856	2.73197	0.185717	14.7104	5.52e-49	1.19e-46	SCUBE2		ENSG00000113811	960.95	-0.629402	0.0849671	-7.4076	1.29e-13	4.6e-12	SELENOK		ENSG00000184160		ENSG00000006747		ENSG00000142178								ENSG00000254343
ENSG00000102174	57.8238	2.90549	0.31893	9.11013	8.23e-20	4.86e-18	PHEX		ENSG00000131871	852.564	-0.639964	0.0861	-7.4328	1.06e-13	3.88e-12	SELENOS		ENSG00000197415	15.2476	2.72688	0.556454	4.90047	9.56e-07	1.19e-05	VEPH1		ENSG00000146674	3482.31	-0.629771	0.0775853	-8.11714	4.77e-16	2.16e-14	IGFBP3		ENSG00000135144		ENSG00000140093		ENSG00000163947								ENSG00000274605
ENSG00000105825	15.6794	2.90309	0.606208	4.78893	1.68e-06	2.09e-05	TFPI2		ENSG00000181744	799.084	-0.641477	0.109623	-5.85166	4.87e-09	9.51e-08	DIPK2A		ENSG00000126262	23.0257	2.71844	0.480782	5.6542	1.57e-08	2.71e-07	FFAR2		ENSG00000084628	263.513	-0.629889	0.137247	-4.58947	4.44e-06	4.77e-05	NKAIN1		ENSG00000160207		ENSG00000164946		ENSG00000152284								ENSG00000164251
ENSG00000266605	9.72542	2.90104	0.856164	3.38842	0.000702975	0.00434854	LONRF2P1		ENSG00000111961	285.566	-0.642157	0.125926	-5.09946	3.41e-07	4.91e-06	SASH1		ENSG00000230725	4.44235	2.71581	1.08051	2.51346	0.0119552	0.0453641	AL035252.3		ENSG00000148672	9955.19	-0.629906	0.0824833	-7.63677	2.23e-14	8.54e-13	GLUD1		ENSG00000231107		ENSG00000081138		ENSG00000077264								ENSG00000205659
ENSG00000176788	186.384	2.89481	0.196187	14.7553	2.84e-49	5.87e-47	BASP1		ENSG00000214338	55.0872	-0.642899	0.248763	-2.58438	0.00975531	0.0384803	SOGA3		ENSG00000184588	214.963	2.7155	0.169721	15.9998	1.28e-57	3.52e-55	PDE4B		ENSG00000254858	644.468	-0.630606	0.108314	-5.82203	5.81e-09	1.08e-07	MPV17L2		ENSG00000251074		ENSG00000165821		ENSG00000274290								ENSG00000128886
ENSG00000265579	5.95755	2.87106	0.944201	3.04073	0.00236004	0.0119685	AC023301.1		ENSG00000008405	832.641	-0.644385	0.0860551	-7.48805	6.99e-14	2.58e-12	CRY1		ENSG00000197291	14.7095	2.69179	0.622773	4.32227	1.54e-05	0.000147229	RAMP2-AS1		ENSG00000176014	393.456	-0.631048	0.120069	-5.25572	1.47e-07	2.14e-06	TUBB6		ENSG00000070886		ENSG00000251424		ENSG00000144199								ENSG00000138821
ENSG00000206337	3.18388	2.85546	1.15383	2.47477	0.0133323	0.049452	HCP5		ENSG00000120889	5373.39	-0.64487	0.0580712	-11.1048	1.19e-28	1.16e-26	TNFRSF10B		ENSG00000265015	14.6651	2.6874	0.55929	4.80502	1.55e-06	1.84e-05	AP005901.3		ENSG00000006459	1978.05	-0.631239	0.09332	-6.76424	1.34e-11	3.73e-10	KDM7A		ENSG00000250569		ENSG00000236008		ENSG00000233175								ENSG00000152422
ENSG00000146039	124.711	2.85376	0.218639	13.0524	6.16e-39	9.02e-37	SLC17A4		ENSG00000073331	610.148	-0.646891	0.0958489	-6.74907	1.49e-11	4.22e-10	ALPK1		ENSG00000086205	1226.11	2.68512	0.0984738	27.2673	1.04e-163	2.37e-160	FOLH1		ENSG00000135048	1231.29	-0.631256	0.0678488	-9.30387	1.35e-20	8.65e-19	CEMIP2		ENSG00000188368		ENSG00000166897		ENSG00000279511								ENSG00000261770
ENSG00000086205	1226.11	2.85171	0.101016	28.2301	2.5e-175	5.72e-172	FOLH1		ENSG00000175175	890.205	-0.647441	0.0868358	-7.45592	8.92e-14	3.28e-12	PPM1E		ENSG00000079112	242.13	2.68226	0.17183	15.61	6.23e-55	1.59e-52	CDH17		ENSG00000070526	76.549	-0.631574	0.214455	-2.94501	0.0032294	0.0154041	ST6GALNAC1		ENSG00000183386		ENSG00000173567		ENSG00000139200								ENSG00000134548
ENSG00000120054	11.0548	2.84294	0.671464	4.23394	2.3e-05	0.00021963	CPN1		ENSG00000003436	2553.82	-0.647586	0.11374	-5.69356	1.24e-08	2.27e-07	TFPI		ENSG00000125337	11.9268	2.67985	0.650683	4.11852	3.81e-05	0.000329142	KIF25		ENSG00000204923	138.317	-0.631908	0.163391	-3.86746	0.000109976	0.000844047	FBXO48		ENSG00000248429		ENSG00000112773		ENSG00000184731								ENSG00000261556
ENSG00000173930	4.69099	2.83581	1.01262	2.80046	0.00510305	0.0225141	SLCO4C1		ENSG00000116954	463.178	-0.648026	0.140359	-4.61691	3.89e-06	4.44e-05	RRAGC		ENSG00000134258	7.96985	2.67563	0.824126	3.24662	0.00116784	0.00647996	VTCN1		ENSG00000115520	792.129	-0.632376	0.0906204	-6.97829	2.99e-12	9.05e-11	COQ10B		ENSG00000214140		ENSG00000168952		ENSG00000130038								ENSG00000272990
ENSG00000223414	234.324	2.83224	0.168576	16.8009	2.4e-63	7.4e-61	#N/A		ENSG00000163001	1657.71	-0.648442	0.0879154	-7.37574	1.63e-13	5.86e-12	CFAP36		ENSG00000123360	14.2163	2.66763	0.556123	4.79684	1.61e-06	1.91e-05	PDE1B		ENSG00000178449	716.955	-0.632393	0.151551	-4.1728	3.01e-05	0.000265261	COX14		ENSG00000169583		ENSG00000183186		ENSG00000278989								ENSG00000123191
ENSG00000014257	101.676	2.80632	0.240231	11.6817	1.58e-31	1.7e-29	ACP3		ENSG00000082269	659.44	-0.648961	0.133532	-4.85997	1.17e-06	1.52e-05	FAM135A		ENSG00000014257	101.676	2.6584	0.234919	11.3162	1.09e-29	1.14e-27	ACP3		ENSG00000143977	828.898	-0.633125	0.0889368	-7.11882	1.09e-12	3.45e-11	SNRPG		ENSG00000171408		ENSG00000186417		ENSG00000127124								ENSG00000265683
ENSG00000179083	7.58315	2.79467	0.814551	3.43094	0.000601499	0.0038111	FAM133A		ENSG00000183735	1168.38	-0.649015	0.1149	-5.6485	1.62e-08	2.91e-07	TBK1		ENSG00000187867	6.76415	2.65607	0.98027	2.70953	0.00673792	0.0284028	PALM3		ENSG00000065485	475.911	-0.633361	0.0995829	-6.36014	2.02e-10	4.71e-09	PDIA5		ENSG00000277758		ENSG00000269540		ENSG00000138650								ENSG00000267259
ENSG00000265995	4.74084	2.79238	0.979684	2.85028	0.00436804	0.0198268	AC069114.1		ENSG00000130707	288.591	-0.649682	0.13728	-4.73253	2.22e-06	2.69e-05	ASS1		ENSG00000205611	5.26276	2.65469	1.00522	2.64091	0.00826828	0.0336572	LINC01597		ENSG00000163001	1657.71	-0.634712	0.088683	-7.15709	8.24e-13	2.67e-11	CFAP36		ENSG00000137561		ENSG00000134121		ENSG00000145626								ENSG00000120694
ENSG00000179915	82.1724	2.791	0.270199	10.3294	5.19e-25	4.2e-23	NRXN1		ENSG00000100554	1159.77	-0.649948	0.0809376	-8.03024	9.73e-16	4.32e-14	ATP6V1D		ENSG00000256870	41.0761	2.63592	0.348016	7.57416	3.61e-14	1.36e-12	SLC5A8		ENSG00000214050	151.951	-0.635235	0.153941	-4.12647	3.68e-05	0.000318908	FBXO16		ENSG00000128268		ENSG00000198822		ENSG00000234753								ENSG00000046774
ENSG00000134363	579.188	2.78178	0.140315	19.8252	1.8e-87	8.66e-85	FST		ENSG00000178381	470.374	-0.650127	0.101496	-6.40546	1.5e-10	3.7e-09	ZFAND2A		ENSG00000156463	8.39489	2.6322	0.743568	3.53996	0.000400195	0.00257437	SH3RF2		ENSG00000105186	1304.63	-0.63583	0.0791684	-8.03136	9.64e-16	4.27e-14	ANKRD27		ENSG00000136943		ENSG00000118946		ENSG00000050438								ENSG00000153113
ENSG00000183778	48.4624	2.77606	0.332153	8.35779	6.39e-17	3.16e-15	B3GALT5		ENSG00000080608	921.199	-0.650692	0.1018	-6.39184	1.64e-10	4.02e-09	PUM3		ENSG00000162373	12.5735	2.62987	0.721857	3.6432	0.000269268	0.0018279	BEND5		ENSG00000151694	878.792	-0.636001	0.0822768	-7.73002	1.08e-14	4.28e-13	ADAM17		ENSG00000261456		ENSG00000124749		ENSG00000144596								ENSG00000070081
ENSG00000038945	17.6585	2.77478	0.555273	4.99714	5.82e-07	7.96e-06	MSR1		ENSG00000129493	371.272	-0.650934	0.121605	-5.35285	8.66e-08	1.39e-06	HEATR5A		ENSG00000188004	9.18476	2.62694	0.765801	3.43032	0.000602868	0.00367964	SNHG28		ENSG00000128626	814.395	-0.636788	0.112095	-5.68077	1.34e-08	2.36e-07	MRPS12		ENSG00000233723		ENSG00000082482		ENSG00000049323								ENSG00000258484
ENSG00000182168	57.3431	2.76682	0.292988	9.44349	3.61e-21	2.28e-19	UNC5C		ENSG00000158079	654.959	-0.651866	0.0967822	-6.73539	1.63e-11	4.62e-10	PTPDC1		ENSG00000131477	5.79808	2.61497	0.92055	2.84066	0.00450203	0.0202921	RAMP2		ENSG00000175691	307.138	-0.637362	0.137377	-4.63949	3.49e-06	3.84e-05	ZNF77		ENSG00000277586		ENSG00000175356		ENSG00000115616								ENSG00000120885
ENSG00000204610	14.3723	2.74627	0.60346	4.55087	5.34e-06	5.92e-05	TRIM15		ENSG00000119326	1731.7	-0.651917	0.111166	-5.86434	4.51e-09	8.87e-08	CTNNAL1		ENSG00000141639	748.871	2.58795	0.0958664	26.9954	1.67e-160	3.45e-157	MAPK4		ENSG00000213931	201.189	-0.638415	0.141722	-4.5047	6.65e-06	6.9e-05	HBE1		ENSG00000271109		ENSG00000133116		ENSG00000137841								ENSG00000158201
ENSG00000116299	2544.41	2.74608	0.0733744	37.4255	1.5e-306	7.75e-303	KIAA1324		ENSG00000166206	1412.15	-0.652163	0.0797551	-8.17707	2.91e-16	1.35e-14	GABRB3		ENSG00000116299	2544.41	2.58595	0.0719729	35.9295	1.06e-282	5.46e-279	KIAA1324		ENSG00000128683	180.779	-0.639136	0.141848	-4.50579	6.61e-06	6.87e-05	GAD1		ENSG00000260645		ENSG00000259417		ENSG00000279673								ENSG00000119686
ENSG00000079112	242.13	2.7398	0.181072	15.131	1.01e-51	2.32e-49	CDH17		ENSG00000084234	13331.1	-0.652192	0.0530579	-12.2921	9.99e-35	1.23e-32	APLP2		ENSG00000269959	8.4278	2.5846	0.844426	3.06078	0.00220764	0.0111408	SPACA6P-AS		ENSG00000197989	438.048	-0.640584	0.116083	-5.51833	3.42e-08	5.55e-07	SNHG12		ENSG00000162572		ENSG00000072422		ENSG00000169435								ENSG00000132432
ENSG00000104760	72.7529	2.73374	0.269813	10.132	3.98e-24	3.03e-22	FGL1		ENSG00000108010	1398.74	-0.654152	0.0921938	-7.0954	1.29e-12	4.2e-11	GLRX3		ENSG00000137709	8.04757	2.58046	0.761921	3.38678	0.000707169	0.00422255	POU2F3		ENSG00000261490	61.1464	-0.641088	0.239358	-2.67836	0.00739839	0.0306853	AC005674.2		ENSG00000101098		ENSG00000041982		ENSG00000157227								ENSG00000260276
ENSG00000168509	6.69077	2.7276	1.04177	2.61824	0.00883837	0.0355318	HJV		ENSG00000174021	876.695	-0.654242	0.0905168	-7.22785	4.91e-13	1.7e-11	GNG5		ENSG00000134363	579.188	2.57809	0.138572	18.6047	2.94e-77	1.38e-74	FST		ENSG00000114473	240.989	-0.641884	0.123843	-5.18307	2.18e-07	3.07e-06	IQCG		ENSG00000171587		ENSG00000089199		ENSG00000232815								ENSG00000279541
ENSG00000184588	214.963	2.7218	0.171477	15.8727	9.79e-57	2.43e-54	PDE4B		ENSG00000136810	1992.38	-0.655516	0.0821868	-7.97593	1.51e-15	6.54e-14	TXN		ENSG00000141668	101.455	2.57106	0.249893	10.2886	7.93e-25	6.32e-23	CBLN2		ENSG00000023287	2966.81	-0.642059	0.0940891	-6.82395	8.86e-12	2.52e-10	RB1CC1		ENSG00000204175		ENSG00000171551		ENSG00000253537								ENSG00000123130
ENSG00000129521	50.9164	2.7074	0.310964	8.70648	3.13e-18	1.69e-16	EGLN3		ENSG00000072682	201.972	-0.655783	0.142606	-4.59855	4.25e-06	4.82e-05	P4HA2		ENSG00000138083	8.05378	2.56101	0.898595	2.85001	0.00437174	0.0197696	SIX3		ENSG00000163755	1421.55	-0.643469	0.0966718	-6.65622	2.81e-11	7.37e-10	HPS3		ENSG00000131094		ENSG00000170577		ENSG00000211979								ENSG00000241839
ENSG00000198739	6.84266	2.6862	0.859629	3.12484	0.00177904	0.00944945	LRRTM3		ENSG00000089876	1023.25	-0.656988	0.0786034	-8.35827	6.36e-17	3.16e-15	DHX32		ENSG00000129451	6.00215	2.55238	0.848325	3.00872	0.00262348	0.0129856	KLK10		ENSG00000180423	112.178	-0.643639	0.181541	-3.54541	0.000392002	0.00252798	HARBI1		ENSG00000248643		ENSG00000232306		ENSG00000227045								ENSG00000150961
ENSG00000141639	748.871	2.68603	0.102847	26.1168	2.35e-150	3.23e-147	MAPK4		ENSG00000186063	1454.56	-0.658292	0.103263	-6.37488	1.83e-10	4.48e-09	AIDA		ENSG00000184672	37.3781	2.54334	0.36818	6.90786	4.92e-12	1.46e-10	RALYL		ENSG00000077092	92.7466	-0.643901	0.19229	-3.3486	0.000812223	0.00474813	RARB		ENSG00000168671		ENSG00000141096		ENSG00000213413								ENSG00000182118
ENSG00000213023	5.18293	2.6741	1.05047	2.54562	0.0109083	0.042142	SYT3		ENSG00000069956	2711.15	-0.659464	0.0905913	-7.27955	3.35e-13	1.18e-11	MAPK6		ENSG00000156475	142.521	2.53878	0.225998	11.2336	2.79e-29	2.83e-27	PPP2R2B		ENSG00000008405	832.641	-0.6447	0.0862925	-7.4711	7.95e-14	2.87e-12	CRY1		ENSG00000196730		ENSG00000197888		ENSG00000203799								ENSG00000167552
ENSG00000139874	315.636	2.67145	0.132583	20.1493	2.73e-90	1.44e-87	SSTR1		ENSG00000118508	320.401	-0.659709	0.123402	-5.346	8.99e-08	1.44e-06	RAB32		ENSG00000224116	6.08957	2.51589	0.924385	2.72169	0.0064949	0.027535	INHBA-AS1		ENSG00000153485	261.618	-0.645201	0.11741	-5.49528	3.9e-08	6.27e-07	TMEM251		ENSG00000227755		ENSG00000109181		ENSG00000251602								ENSG00000157045
ENSG00000118271	38.4258	2.66934	0.363542	7.34259	2.1e-13	7.48e-12	TTR		ENSG00000197885	287.515	-0.660903	0.129547	-5.10164	3.37e-07	4.86e-06	NKIRAS1		ENSG00000162896	22.325	2.50917	0.452855	5.54077	3.01e-08	4.92e-07	PIGR		ENSG00000115844	94.1332	-0.645435	0.195239	-3.30587	0.000946818	0.00540477	DLX2		ENSG00000261220		ENSG00000138083		ENSG00000261879								ENSG00000155629
ENSG00000271474	25.8635	2.66216	0.479587	5.55096	2.84e-08	4.93e-07	AC106881.1		ENSG00000162631	58.1203	-0.660917	0.248517	-2.65945	0.0078269	0.0322021	NTNG1		ENSG00000176788	186.384	2.49918	0.183351	13.6305	2.64e-42	4.57e-40	BASP1		ENSG00000152413	438.221	-0.645534	0.104644	-6.16885	6.88e-10	1.48e-08	HOMER1		ENSG00000004468		ENSG00000256870		ENSG00000139567								ENSG00000271079
ENSG00000240950	12.5157	2.66032	0.869464	3.05972	0.00221543	0.0113579	AC021074.1		ENSG00000077232	5797.68	-0.661866	0.100162	-6.60796	3.9e-11	1.04e-09	DNAJC10		ENSG00000112773	1970.22	2.49168	0.0986376	25.2609	8.59e-141	1.27e-137	TENT5A		ENSG00000136002	73.8925	-0.646338	0.23348	-2.76828	0.00563529	0.0245577	ARHGEF4		ENSG00000255690		ENSG00000049192		ENSG00000105928								ENSG00000078114
ENSG00000197410	27.0608	2.62638	0.449622	5.8413	5.18e-09	1.01e-07	DCHS2		ENSG00000128573	490.477	-0.662386	0.124356	-5.32652	1e-07	1.59e-06	FOXP2		ENSG00000223414	234.324	2.48175	0.15957	15.5527	1.52e-54	3.79e-52	#N/A		ENSG00000276710	166.18	-0.646529	0.21756	-2.97173	0.00296128	0.0143778	CSPG4P10		ENSG00000105605		ENSG00000143867		ENSG00000105122								ENSG00000181804
ENSG00000067798	183.755	2.62553	0.176775	14.8524	6.72e-50	1.4e-47	NAV3		ENSG00000280077	45.958	-0.66257	0.264679	-2.5033	0.0123041	0.0464386	AL353763.2		ENSG00000133116	11.8469	2.46334	0.688586	3.57739	0.000347046	0.00227866	KL		ENSG00000197927	73.3057	-0.64803	0.221154	-2.93022	0.00338722	0.0160271	C2orf27A		ENSG00000130643		ENSG00000162366		ENSG00000078725								ENSG00000196119
ENSG00000213145	6.4927	2.6167	0.987667	2.64937	0.00806411	0.0329301	CRIP1		ENSG00000152413	438.221	-0.662719	0.103632	-6.3949	1.61e-10	3.95e-09	HOMER1		ENSG00000258168	6.12585	2.45268	0.90128	2.72133	0.00650191	0.0275543	AC025569.1		ENSG00000137947	582.044	-0.648397	0.0989693	-6.5515	5.7e-11	1.44e-09	GTF2B		ENSG00000005961		ENSG00000180801		ENSG00000259641								ENSG00000219626
ENSG00000169507	80.1391	2.61536	0.27558	9.49037	2.3e-21	1.48e-19	SLC38A11		ENSG00000172183	514.694	-0.664828	0.118382	-5.61594	1.95e-08	3.49e-07	ISG20		ENSG00000162873	47.6564	2.44896	0.310601	7.88459	3.16e-15	1.33e-13	KLHDC8A		ENSG00000224631	70.7836	-0.649095	0.24497	-2.64969	0.00805645	0.0329444	RPS27AP16		ENSG00000260793		ENSG00000135333		ENSG00000159871								ENSG00000135605
ENSG00000101958	6.87149	2.57496	0.872082	2.95266	0.00315053	0.0151787	GLRA2		ENSG00000083223	522.209	-0.666369	0.0926056	-7.19577	6.21e-13	2.12e-11	TUT7		ENSG00000179766	13.9081	2.44732	0.668701	3.65981	0.0002524	0.00172679	ATP8B5P		ENSG00000135241	1586.58	-0.649709	0.102409	-6.34425	2.24e-10	5.22e-09	PNPLA8		ENSG00000100399		ENSG00000143355		ENSG00000279026								ENSG00000196604
ENSG00000279289	3.85886	2.5715	1.03427	2.48629	0.0129082	0.0481724	AL136164.3		ENSG00000179241	192.743	-0.66983	0.135089	-4.95842	7.11e-07	9.6e-06	LDLRAD3		ENSG00000164089	36.4911	2.44566	0.354915	6.89083	5.55e-12	1.63e-10	ETNPPL		ENSG00000130589	901.386	-0.650543	0.11396	-5.70851	1.14e-08	2.03e-07	HELZ2		ENSG00000265352		ENSG00000169174		ENSG00000119508								ENSG00000272760
ENSG00000156475	142.521	2.55455	0.226408	11.2829	1.59e-29	1.64e-27	PPP2R2B		ENSG00000135241	1586.58	-0.670007	0.102041	-6.56604	5.17e-11	1.36e-09	PNPLA8		ENSG00000162594	10.5699	2.44034	0.747051	3.26664	0.00108834	0.00609622	IL23R		ENSG00000165678	10852.2	-0.650601	0.0672256	-9.67787	3.74e-22	2.64e-20	GHITM		ENSG00000168913		ENSG00000232680		ENSG00000162849								ENSG00000228836
ENSG00000181634	733.014	2.54402	0.107842	23.5903	4.85e-123	4.17e-120	TNFSF15		ENSG00000011478	255.172	-0.670046	0.146798	-4.5644	5.01e-06	5.58e-05	QPCTL		ENSG00000271474	25.8635	2.42559	0.458566	5.2895	1.23e-07	1.8e-06	AC106881.1		ENSG00000185022	561.167	-0.650681	0.11145	-5.83833	5.27e-09	9.91e-08	MAFF		ENSG00000182492		ENSG00000166148		ENSG00000179314								ENSG00000157404
ENSG00000176204	21.0828	2.52988	0.466549	5.42253	5.88e-08	9.66e-07	LRRTM4		ENSG00000140743	752.991	-0.670226	0.0881169	-7.6061	2.82e-14	1.08e-12	CDR2		ENSG00000112818	10.5468	2.41328	0.65311	3.69506	0.000219831	0.00153058	MEP1A		ENSG00000117143	1245.87	-0.650795	0.0964537	-6.74723	1.51e-11	4.15e-10	UAP1		ENSG00000137462		ENSG00000265296		ENSG00000089041								ENSG00000279148
ENSG00000187510	6.3012	2.52039	0.862984	2.92055	0.00349411	0.0165027	PLEKHG7		ENSG00000136111	863.615	-0.670904	0.0893939	-7.50504	6.14e-14	2.28e-12	TBC1D4		ENSG00000165197	16.3772	2.39522	0.559417	4.28163	1.86e-05	0.000173347	VEGFD		ENSG00000198793	2627.03	-0.651355	0.0610257	-10.6734	1.36e-26	1.19e-24	MTOR		ENSG00000161609		ENSG00000107485		ENSG00000081189								ENSG00000250802
ENSG00000141505	11.0661	2.51696	0.660705	3.80951	0.000139244	0.00107508	ASGR1		ENSG00000257698	54.2108	-0.67097	0.24918	-2.69272	0.00708723	0.0297114	GIHCG		ENSG00000171004	75.834	2.37475	0.245356	9.67883	3.71e-22	2.62e-20	HS6ST2		ENSG00000180044	100.328	-0.651757	0.192561	-3.38467	0.000712636	0.00424536	C3orf80		ENSG00000123999		ENSG00000154027		ENSG00000115841								ENSG00000079691
ENSG00000126262	23.0257	2.50687	0.492741	5.0876	3.63e-07	5.2e-06	FFAR2		ENSG00000087502	1659.57	-0.671355	0.113	-5.94118	2.83e-09	5.76e-08	ERGIC2		ENSG00000186510	9.76401	2.37309	0.710383	3.34058	0.00083603	0.00486937	CLCNKA		ENSG00000087085	687.678	-0.651856	0.116531	-5.59387	2.22e-08	3.72e-07	ACHE		ENSG00000147003		ENSG00000172260		ENSG00000011105								ENSG00000203867
ENSG00000152208	45.2207	2.50372	0.313267	7.99227	1.32e-15	5.78e-14	GRID2		ENSG00000092020	450.383	-0.671838	0.117112	-5.73672	9.65e-09	1.8e-07	PPP2R3C		ENSG00000118271	38.4258	2.37141	0.344947	6.8747	6.21e-12	1.81e-10	TTR		ENSG00000175048	102.955	-0.653276	0.245345	-2.66268	0.00775203	0.0318828	ZDHHC14		ENSG00000210176		ENSG00000274214		ENSG00000278991								ENSG00000168234
ENSG00000137142	5.25107	2.50265	0.997223	2.50962	0.0120862	0.0457823	IGFBPL1		ENSG00000124831	2906.4	-0.673579	0.0606742	-11.1016	1.23e-28	1.2e-26	LRRFIP1		ENSG00000041982	1087.6	2.37076	0.113331	20.9189	3.6e-97	2.06e-94	TNC		ENSG00000186666	227.234	-0.653948	0.134806	-4.85102	1.23e-06	1.49e-05	BCDIN3D		ENSG00000165152		ENSG00000115290		ENSG00000121207								ENSG00000138678
ENSG00000006747	991.736	2.50176	0.0982156	25.4721	4.02e-143	4.88e-140	SCIN		ENSG00000023909	1077.26	-0.673715	0.0758729	-8.87953	6.71e-19	3.76e-17	GCLM		ENSG00000169418	42.2839	2.36566	0.357521	6.61684	3.67e-11	9.47e-10	NPR1		ENSG00000142910	537.283	-0.654324	0.126256	-5.18253	2.19e-07	3.08e-06	TINAGL1		ENSG00000272086		ENSG00000173406		ENSG00000261934								ENSG00000118939
ENSG00000140093	103.217	2.50094	0.27461	9.10725	8.45e-20	4.98e-18	SERPINA10		ENSG00000087470	3383.45	-0.673907	0.0911725	-7.39157	1.45e-13	5.23e-12	DNM1L		ENSG00000185477	53.5414	2.36284	0.297772	7.93506	2.1e-15	8.93e-14	GPRIN3		ENSG00000118640	727.128	-0.654794	0.111044	-5.89668	3.71e-09	7.16e-08	VAMP8		ENSG00000145242		ENSG00000115828		ENSG00000159231								ENSG00000278948
ENSG00000164794	6.0991	2.50068	0.948157	2.63742	0.00835406	0.0339055	KCNV1		ENSG00000113319	75.1728	-0.67403	0.246911	-2.72985	0.00633639	0.0270249	RASGRF2		ENSG00000168952	120.141	2.35712	0.229462	10.2724	9.39e-25	7.42e-23	STXBP6		ENSG00000049130	114.619	-0.655338	0.186721	-3.50973	0.000448569	0.00284825	KITLG		ENSG00000213694		ENSG00000177990		ENSG00000264112								ENSG00000169282
ENSG00000229413	17.4425	2.49795	0.756424	3.30231	0.00095892	0.00563644	AC018638.1		ENSG00000197927	73.3057	-0.674374	0.217668	-3.09819	0.0019471	0.010177	C2orf27A		ENSG00000151617	11.4469	2.35174	0.685028	3.43305	0.000596824	0.00365139	EDNRA		ENSG00000177283	1265.5	-0.655397	0.115586	-5.67019	1.43e-08	2.5e-07	FZD8		ENSG00000161249		ENSG00000062282		ENSG00000134202								ENSG00000215458
ENSG00000164946	20.8222	2.49614	0.498982	5.00246	5.66e-07	7.76e-06	FREM1		ENSG00000133019	126.581	-0.674412	0.170779	-3.94903	7.85e-05	0.000651437	CHRM3		ENSG00000189431	5.02967	2.34821	0.864751	2.71548	0.00661807	0.027948	RASSF10		ENSG00000185043	1459.58	-0.65642	0.0849972	-7.72284	1.14e-14	4.5e-13	CIB1		ENSG00000153993		ENSG00000169418		ENSG00000188517								ENSG00000075426
ENSG00000279742	4.62387	2.47235	0.975114	2.53545	0.0112303	0.0431354	AP000974.1		ENSG00000106803	1052.7	-0.67514	0.112297	-6.01209	1.83e-09	3.86e-08	SEC61B		ENSG00000117069	24.0982	2.34517	0.519399	4.51516	6.33e-06	6.61e-05	ST6GALNAC5		ENSG00000099840	89.3351	-0.657066	0.197105	-3.33359	0.000857326	0.00497374	IZUMO4		ENSG00000185669		ENSG00000265787		ENSG00000182983								ENSG00000116883
ENSG00000146215	4.66822	2.46423	0.959527	2.56817	0.0102236	0.0399078	CRIP3		ENSG00000235316	52.5527	-0.675477	0.264964	-2.54931	0.0107935	0.0418036	DUSP8P5		ENSG00000264222	60.8066	2.3436	0.331147	7.07722	1.47e-12	4.6e-11	#N/A		ENSG00000140941	4900.9	-0.657286	0.0962135	-6.83154	8.4e-12	2.39e-10	MAP1LC3B		ENSG00000245975		ENSG00000204613		ENSG00000067715								ENSG00000274849
ENSG00000081138	160.319	2.45926	0.19827	12.4036	2.5e-35	3.12e-33	CDH7		ENSG00000128585	2076.83	-0.676153	0.0978069	-6.91314	4.74e-12	1.42e-10	MKLN1		ENSG00000221818	10.5418	2.34344	0.75879	3.08839	0.00201244	0.0103019	EBF2		ENSG00000167183	391.434	-0.658571	0.120722	-5.45527	4.89e-08	7.75e-07	PRR15L		ENSG00000144488		ENSG00000078053		ENSG00000228146								ENSG00000138646
ENSG00000165821	37.7957	2.43999	0.3615	6.74963	1.48e-11	4.21e-10	SALL2		ENSG00000151117	139.774	-0.676168	0.178909	-3.77939	0.000157214	0.0011889	TMEM86A		ENSG00000271447	5.71745	2.33026	0.882762	2.63974	0.00829707	0.0337611	MMP28		ENSG00000116833	694.605	-0.660226	0.107315	-6.15225	7.64e-10	1.63e-08	NR5A2		ENSG00000205359		ENSG00000114455		ENSG00000165730								ENSG00000169403
ENSG00000251424	10.8686	2.43935	0.717252	3.40096	0.000671496	0.00418519	AC021146.9		ENSG00000130429	1426.31	-0.676783	0.0899406	-7.52477	5.28e-14	1.99e-12	ARPC1B		ENSG00000231121	11.6976	2.3218	0.629957	3.68565	0.000228117	0.00158027	#N/A		ENSG00000160401	140.589	-0.660699	0.164175	-4.02435	5.71e-05	0.000472084	CFAP157		ENSG00000112706		ENSG00000120162		ENSG00000179023								ENSG00000169908
ENSG00000236008	5.78566	2.42042	0.960906	2.51889	0.0117725	0.0448506	LINC01814		ENSG00000156804	135.346	-0.676959	0.158317	-4.27598	1.9e-05	0.000185531	FBXO32		ENSG00000197142	12.8051	2.31684	0.610657	3.79401	0.000148232	0.0010941	ACSL5		ENSG00000165233	223.55	-0.660788	0.156678	-4.21748	2.47e-05	0.000222264	CARD19		ENSG00000275807		ENSG00000152128		ENSG00000254221								ENSG00000233381
ENSG00000187323	4.79264	2.41402	0.962662	2.50765	0.0121538	0.0459585	DCC		ENSG00000135842	2174.67	-0.678316	0.118681	-5.71547	1.09e-08	2.02e-07	NIBAN1		ENSG00000204613	8.15207	2.31463	0.78381	2.95305	0.0031465	0.0150924	TRIM10		ENSG00000102309	191.392	-0.660939	0.17461	-3.78524	0.000153561	0.0011294	PIN4		ENSG00000058404		ENSG00000164761		ENSG00000141441								ENSG00000233871
ENSG00000248740	7.6998	2.41229	0.864306	2.79101	0.00525434	0.0230878	LINC02428		ENSG00000032742	699.95	-0.67923	0.0954834	-7.11359	1.13e-12	3.72e-11	IFT88		ENSG00000006747	991.736	2.30894	0.0924966	24.9624	1.57e-137	2.15e-134	SCIN		ENSG00000212802	96.2033	-0.661382	0.259032	-2.55328	0.0106713	0.0412939	RPL15P3		ENSG00000165029		ENSG00000235162		ENSG00000252743								ENSG00000263597
ENSG00000166897	5.30621	2.40556	0.973758	2.47039	0.0134965	0.0499433	ELFN2		ENSG00000083799	741.074	-0.679799	0.102826	-6.61118	3.81e-11	1.02e-09	CYLD		ENSG00000114455	29.7366	2.3022	0.46115	4.9923	5.97e-07	7.74e-06	HHLA2		ENSG00000125821	942.933	-0.661716	0.0864302	-7.65608	1.92e-14	7.42e-13	DTD1		ENSG00000184925		ENSG00000251685		ENSG00000168621								ENSG00000228363
ENSG00000173567	8.63288	2.40411	0.72505	3.31578	0.000913883	0.00541453	ADGRF3		ENSG00000040487	342.785	-0.681456	0.120739	-5.64403	1.66e-08	2.98e-07	SLC66A1		ENSG00000279041	10.0652	2.29455	0.75271	3.04838	0.00230078	0.0115431	AC102945.2		ENSG00000174446	650.289	-0.662214	0.0942385	-7.02701	2.11e-12	6.48e-11	SNAPC5		ENSG00000206172		ENSG00000133424		ENSG00000162913								ENSG00000116690
ENSG00000112773	1970.22	2.40038	0.0978879	24.5217	8.67e-133	9.41e-130	TENT5A		ENSG00000135597	1920.88	-0.682191	0.084195	-8.10251	5.38e-16	2.44e-14	REPS1		ENSG00000120054	11.0548	2.29232	0.720555	3.18133	0.001466	0.00786571	CPN1		ENSG00000154813	830.705	-0.662731	0.107945	-6.1395	8.28e-10	1.75e-08	DPH3		ENSG00000138378		ENSG00000154645		ENSG00000184060								ENSG00000203780
ENSG00000168952	120.141	2.39643	0.239483	10.0067	1.42e-23	1.05e-21	STXBP6		ENSG00000143498	269.737	-0.682538	0.124684	-5.47414	4.4e-08	7.34e-07	TAF1A		ENSG00000181634	733.014	2.29114	0.109005	21.0187	4.43e-98	2.69e-95	TNFSF15		ENSG00000087074	1236.44	-0.66335	0.126772	-5.23264	1.67e-07	2.4e-06	PPP1R15A		ENSG00000167779		ENSG00000104870		ENSG00000184524								ENSG00000263427
ENSG00000183186	84.7497	2.3933	0.305081	7.8448	4.34e-15	1.8e-13	C2CD4C		ENSG00000186625	459.497	-0.682745	0.0970433	-7.03547	1.99e-12	6.3e-11	KATNA1		ENSG00000228126	8.77909	2.28409	0.677179	3.37295	0.000743683	0.00439478	FALEC		ENSG00000119705	645.253	-0.665604	0.100253	-6.63924	3.15e-11	8.23e-10	SLIRP		ENSG00000272438		ENSG00000120262		ENSG00000204677								ENSG00000244198
ENSG00000186417	21.2625	2.38436	0.491219	4.85396	1.21e-06	1.56e-05	GLDN		ENSG00000105173	136.703	-0.682844	0.169471	-4.02927	5.59e-05	0.000481135	CCNE1		ENSG00000072422	720.116	2.27662	0.115334	19.7394	9.89e-87	4.98e-84	RHOBTB1		ENSG00000111711	1265.32	-0.665672	0.120814	-5.50989	3.59e-08	5.81e-07	GOLT1B		ENSG00000135253		ENSG00000204666		ENSG00000123388								ENSG00000266079
ENSG00000269540	9.95506	2.38401	0.705492	3.37921	0.000726945	0.00445805	AC010624.4		ENSG00000124224	110.226	-0.683977	0.178955	-3.82206	0.00013234	0.00102793	PPP4R1L		ENSG00000170577	18.2421	2.27569	0.481709	4.72421	2.31e-06	2.65e-05	SIX2		ENSG00000174951	723.364	-0.665767	0.0915472	-7.27238	3.53e-13	1.2e-11	FUT1		ENSG00000119919		ENSG00000122176		ENSG00000163637								ENSG00000166246
ENSG00000134121	82.8412	2.38058	0.234597	10.1475	3.4e-24	2.6e-22	CHL1		ENSG00000225302	322.678	-0.684011	0.125149	-5.46555	4.61e-08	7.69e-07	#N/A		ENSG00000105971	20.9089	2.271	0.495377	4.58438	4.55e-06	4.88e-05	CAV2		ENSG00000173530	412.328	-0.666628	0.0991863	-6.72097	1.81e-11	4.89e-10	TNFRSF10D		ENSG00000179673		ENSG00000171234		ENSG00000137727								ENSG00000273284
ENSG00000180066	6.70821	2.38046	0.859948	2.76814	0.00563767	0.0245111	LINC02870		ENSG00000172175	535.316	-0.684351	0.128668	-5.31873	1.04e-07	1.65e-06	MALT1		ENSG00000139874	315.636	2.27064	0.127217	17.8486	2.96e-71	1.2e-68	SSTR1		ENSG00000154118	786.433	-0.666946	0.115249	-5.78699	7.17e-09	1.32e-07	JPH3		ENSG00000013619		ENSG00000138115		ENSG00000120913								ENSG00000158825
ENSG00000198822	73.4099	2.36935	0.278141	8.51852	1.62e-17	8.4e-16	GRM3		ENSG00000173221	74.5232	-0.686234	0.23533	-2.91605	0.00354489	0.0166966	GLRX		ENSG00000197410	27.0608	2.26303	0.428001	5.28745	1.24e-07	1.82e-06	DCHS2		ENSG00000129235	667.352	-0.667639	0.140669	-4.74618	2.07e-06	2.4e-05	TXNDC17		ENSG00000275557		ENSG00000135519		ENSG00000168077								ENSG00000280020
ENSG00000132204	6.32388	2.36293	0.913784	2.58588	0.00971315	0.0383433	LINC00470		ENSG00000135048	1231.29	-0.686861	0.0681589	-10.0774	6.96e-24	5.24e-22	CEMIP2		ENSG00000173406	7.30483	2.26196	0.78933	2.86567	0.00416122	0.0189696	DAB1		ENSG00000231721	56.0374	-0.667731	0.244256	-2.73374	0.00626193	0.0267627	LINC-PINT		ENSG00000103742		ENSG00000261754		ENSG00000069702								ENSG00000274264
ENSG00000278673	7.48287	2.3622	0.890627	2.65229	0.00799467	0.0326841	AC136352.8		ENSG00000187266	546.792	-0.687005	0.0990341	-6.93706	4e-12	1.21e-10	EPOR		ENSG00000259457	23.0192	2.26192	0.501443	4.51083	6.46e-06	6.73e-05	AC100826.1		ENSG00000136810	1992.38	-0.667911	0.0819813	-8.14712	3.73e-16	1.71e-14	TXN		ENSG00000178796		ENSG00000137648		ENSG00000178343								ENSG00000183671
ENSG00000118946	69.2673	2.35725	0.28931	8.14784	3.7e-16	1.71e-14	PCDH17		ENSG00000277938	118.144	-0.687602	0.177641	-3.87073	0.000108509	0.000861971	AL035252.4		ENSG00000172260	307.317	2.24545	0.155101	14.4773	1.69e-47	3.51e-45	NEGR1		ENSG00000080608	921.199	-0.668778	0.103635	-6.45321	1.1e-10	2.64e-09	PUM3		ENSG00000150630		ENSG00000124780		ENSG00000197594								ENSG00000170379
ENSG00000124749	44.8857	2.35102	0.32326	7.27286	3.52e-13	1.23e-11	COL21A1		ENSG00000151304	274.496	-0.688177	0.118325	-5.81597	6.03e-09	1.16e-07	SRFBP1		ENSG00000198822	73.4099	2.24473	0.267871	8.37988	5.3e-17	2.59e-15	GRM3		ENSG00000198189	2305.53	-0.669409	0.0961981	-6.95865	3.44e-12	1.03e-10	HSD17B11		ENSG00000175147		ENSG00000169862		ENSG00000204044								ENSG00000246575
ENSG00000082482	9.21227	2.33312	0.663902	3.51425	0.000440998	0.00291689	KCNK2		ENSG00000125144	253.162	-0.688676	0.159916	-4.30648	1.66e-05	0.000164516	MT1G		ENSG00000246792	10.5167	2.24446	0.728521	3.08084	0.00206415	0.0105222	AC106038.1		ENSG00000127955	822.735	-0.669533	0.0952769	-7.02723	2.11e-12	6.48e-11	GNAI1		ENSG00000169962		ENSG00000111344		ENSG00000273145								ENSG00000222038
ENSG00000099337	12.9785	2.32579	0.555667	4.18558	2.84e-05	0.000263732	KCNK6		ENSG00000120860	399.054	-0.689649	0.108475	-6.35767	2.05e-10	4.97e-09	WASHC3		ENSG00000163638	22.427	2.23772	0.42867	5.22015	1.79e-07	2.56e-06	ADAMTS9		ENSG00000044574	15876.3	-0.669883	0.0850637	-7.87507	3.41e-15	1.42e-13	HSPA5		ENSG00000107317		ENSG00000158164		ENSG00000215158								ENSG00000163565
ENSG00000175356	151.856	2.32477	0.186652	12.4551	1.31e-35	1.66e-33	SCUBE2		ENSG00000196091	118.745	-0.691149	0.178878	-3.86381	0.000111632	0.000883717	MYBPC1		ENSG00000101955	24.2963	2.23385	0.45943	4.86223	1.16e-06	1.42e-05	SRPX		ENSG00000169490	485.934	-0.669929	0.103179	-6.49291	8.42e-11	2.07e-09	TM2D2		ENSG00000279560		ENSG00000157087		ENSG00000155966								ENSG00000205482
ENSG00000133116	11.8469	2.3208	0.663071	3.50009	0.000465107	0.00305578	KL		ENSG00000176971	153.463	-0.692007	0.215292	-3.21426	0.0013078	0.00731558	FIBIN		ENSG00000172889	48.2868	2.23376	0.353474	6.31944	2.63e-10	6.04e-09	EGFL7		ENSG00000223797	82.9182	-0.670155	0.197916	-3.38605	0.000709061	0.00422773	ENTPD3-AS1		ENSG00000260018		ENSG00000107984		ENSG00000111644								ENSG00000242338
ENSG00000259417	46.1175	2.31019	0.312898	7.38318	1.55e-13	5.55e-12	CTXND1		ENSG00000130513	11621	-0.692508	0.103814	-6.67064	2.55e-11	6.97e-10	GDF15		ENSG00000169507	80.1391	2.23125	0.268178	8.32003	8.79e-17	4.24e-15	SLC38A11		ENSG00000109917	1350.41	-0.670251	0.0701628	-9.5528	1.26e-21	8.51e-20	ZPR1		ENSG00000133216		ENSG00000164125		ENSG00000089723								ENSG00000205835
ENSG00000072422	720.116	2.30939	0.116887	19.7574	6.93e-87	3.25e-84	RHOBTB1		ENSG00000105784	446.135	-0.694009	0.116021	-5.98176	2.21e-09	4.58e-08	RUNDC3B		ENSG00000147036	22.4808	2.2305	0.478611	4.66037	3.16e-06	3.51e-05	LANCL3		ENSG00000187266	546.792	-0.670467	0.0980478	-6.83816	8.02e-12	2.29e-10	EPOR		ENSG00000236824		ENSG00000145284		ENSG00000233639								ENSG00000258991
ENSG00000041982	1087.6	2.29861	0.111957	20.5312	1.13e-93	6.32e-91	TNC		ENSG00000143353	680.775	-0.694081	0.10905	-6.36478	1.96e-10	4.76e-09	LYPLAL1		ENSG00000148702	65.1948	2.22742	0.289065	7.70559	1.3e-14	5.12e-13	HABP2		ENSG00000167994	184.487	-0.67202	0.141945	-4.73437	2.2e-06	2.53e-05	RAB3IL1		ENSG00000233901		ENSG00000154975		ENSG00000176909								ENSG00000185689
ENSG00000089199	938.345	2.29098	0.143347	15.9821	1.7e-57	4.51e-55	CHGB		ENSG00000266916	45.5888	-0.694323	0.273198	-2.54147	0.0110389	0.0425271	ZNF793-AS1		ENSG00000169126	25.7388	2.21734	0.459046	4.83033	1.36e-06	1.64e-05	ARMC4		ENSG00000143353	680.775	-0.673167	0.10947	-6.14935	7.78e-10	1.65e-08	LYPLAL1		ENSG00000159674		ENSG00000276644		ENSG00000170629								ENSG00000122432
ENSG00000171551	15.3262	2.28423	0.530162	4.30855	1.64e-05	0.000163223	ECEL1		ENSG00000254343	66.8047	-0.694789	0.226337	-3.06971	0.00214266	0.0110508	AC091563.1		ENSG00000104760	72.7529	2.20443	0.259896	8.48196	2.21e-17	1.13e-15	FGL1		ENSG00000152464	178.38	-0.673991	0.17202	-3.9181	8.93e-05	0.000700088	RPP38		ENSG00000266066		ENSG00000137872		ENSG00000089692								ENSG00000234511
ENSG00000181072	11.5609	2.28109	0.639585	3.56651	0.000361768	0.00246588	CHRM2		ENSG00000187486	188.847	-0.695892	0.167294	-4.15969	3.19e-05	0.000291938	KCNJ11		ENSG00000196358	72.1171	2.20114	0.262703	8.37882	5.35e-17	2.61e-15	NTNG2		ENSG00000134056	432.928	-0.674559	0.103002	-6.549	5.79e-11	1.46e-09	MRPS36		ENSG00000185269		ENSG00000006210		ENSG00000080224								ENSG00000224223
ENSG00000170577	18.2421	2.27996	0.530543	4.29741	1.73e-05	0.000170331	SIX2		ENSG00000103381	916.67	-0.695962	0.108005	-6.44378	1.17e-10	2.9e-09	CPPED1		ENSG00000179915	82.1724	2.17812	0.249081	8.74464	2.24e-18	1.25e-16	NRXN1		ENSG00000101084	381.536	-0.6746	0.144833	-4.65777	3.2e-06	3.55e-05	RAB5IF		ENSG00000268655		ENSG00000147234		ENSG00000254231								ENSG00000188916
ENSG00000232306	9.56187	2.26895	0.67928	3.34022	0.000837106	0.00502751	AC012485.2		ENSG00000027697	524.733	-0.695974	0.104571	-6.65548	2.82e-11	7.68e-10	IFNGR1		ENSG00000226453	17.0821	2.17623	0.572596	3.80064	0.000144321	0.0010706	LINC02542		ENSG00000095370	67.2064	-0.676031	0.24526	-2.75639	0.00584434	0.0252954	SH2D3C		ENSG00000197587		ENSG00000074370		ENSG00000203814								ENSG00000126246
ENSG00000141096	54.1169	2.26633	0.325588	6.96075	3.38e-12	1.03e-10	DPEP3		ENSG00000274605	229.079	-0.699771	0.127707	-5.47948	4.27e-08	7.14e-07	PCCA-DT		ENSG00000152208	45.2207	2.17132	0.314388	6.90651	4.97e-12	1.47e-10	GRID2		ENSG00000173163	150.06	-0.676926	0.154687	-4.37609	1.21e-05	0.000118326	COMMD1		ENSG00000261949		ENSG00000173281		ENSG00000129467								ENSG00000240253
ENSG00000197888	39.3864	2.25391	0.327662	6.87878	6.04e-12	1.79e-10	UGT2B17		ENSG00000164251	1042.14	-0.700752	0.0904212	-7.74987	9.2e-15	3.7e-13	F2RL1		ENSG00000105825	15.6794	2.16994	0.553683	3.9191	8.89e-05	0.000697834	TFPI2		ENSG00000141448	246.04	-0.676983	0.129413	-5.23119	1.68e-07	2.42e-06	GATA6		ENSG00000162068		ENSG00000171243		ENSG00000112293								ENSG00000251441
ENSG00000150394	10.8467	2.24778	0.676936	3.32052	0.000898512	0.00533737	CDH8		ENSG00000062716	1327.05	-0.701951	0.0890078	-7.88639	3.11e-15	1.31e-13	VMP1		ENSG00000152784	5.40314	2.15421	0.824769	2.61189	0.00900422	0.0360553	PRDM8		ENSG00000003436	2553.82	-0.677194	0.11368	-5.95703	2.57e-09	5.07e-08	TFPI		ENSG00000124140		ENSG00000119125		ENSG00000153234								ENSG00000176597
ENSG00000109181	1082.07	2.24252	0.129872	17.2671	8.32e-67	2.72e-64	UGT2B10		ENSG00000182158	2328.81	-0.704217	0.108299	-6.5025	7.9e-11	2.01e-09	CREB3L2		ENSG00000173281	347.595	2.15054	0.13793	15.5915	8.32e-55	2.09e-52	PPP1R3B		ENSG00000062716	1327.05	-0.677376	0.089185	-7.59517	3.07e-14	1.16e-12	VMP1		ENSG00000135740		ENSG00000049246		ENSG00000089558								ENSG00000113805
ENSG00000270996	7.14382	2.22034	0.702878	3.15893	0.00158351	0.00859225	AC005034.5		ENSG00000114480	994.043	-0.704321	0.0828127	-8.50499	1.82e-17	9.39e-16	GBE1		ENSG00000081138	160.319	2.14363	0.190431	11.2567	2.15e-29	2.19e-27	CDH7		ENSG00000140743	752.991	-0.680944	0.0884559	-7.69811	1.38e-14	5.41e-13	CDR2		ENSG00000234928		ENSG00000240800		ENSG00000158321								ENSG00000269978
ENSG00000138083	8.05378	2.21908	0.831189	2.66976	0.00759048	0.0314126	SIX3		ENSG00000081320	485.839	-0.704916	0.106215	-6.63672	3.21e-11	8.65e-10	STK17B		ENSG00000242574	50.1434	2.13696	0.299071	7.14534	8.98e-13	2.9e-11	HLA-DMB		ENSG00000181610	1059.52	-0.681761	0.109378	-6.23304	4.57e-10	1.02e-08	MRPS23		ENSG00000279722		ENSG00000198467		ENSG00000091656								ENSG00000109956
ENSG00000256870	41.0761	2.2024	0.317449	6.93783	3.98e-12	1.2e-10	SLC5A8		ENSG00000171612	1899.77	-0.705418	0.0683662	-10.3182	5.83e-25	4.7e-23	SLC25A33		ENSG00000237248	9.34593	2.136	0.692438	3.08475	0.00203725	0.0104057	LINC00987		ENSG00000186526	372.178	-0.682714	0.128688	-5.30519	1.13e-07	1.67e-06	CYP4F8		ENSG00000138079		ENSG00000170608		ENSG00000254837								ENSG00000249790
ENSG00000267121	6.7398	2.20084	0.853647	2.57816	0.00993275	0.0390235	AC008105.3		ENSG00000141378	528.068	-0.707036	0.0989347	-7.14649	8.9e-13	2.98e-11	PTRH2		ENSG00000170558	149.618	2.12813	0.236555	8.99632	2.33e-19	1.4e-17	CDH2		ENSG00000105784	446.135	-0.683549	0.119098	-5.73939	9.5e-09	1.72e-07	RUNDC3B		ENSG00000184669		ENSG00000019991		ENSG00000187210								ENSG00000241644
ENSG00000049192	38.3766	2.19272	0.351928	6.23059	4.65e-10	1.08e-08	ADAMTS6		ENSG00000173163	150.06	-0.707677	0.158956	-4.45202	8.51e-06	9e-05	COMMD1		ENSG00000259129	10.4648	2.12065	0.72076	2.94225	0.00325841	0.0155281	LINC00648		ENSG00000198054	73.2996	-0.683579	0.211407	-3.23348	0.00122294	0.00673856	DSCR8		ENSG00000274925		ENSG00000125813		ENSG00000197380								ENSG00000153930
ENSG00000143867	32.0479	2.18322	0.370295	5.89589	3.73e-09	7.44e-08	OSR1		ENSG00000205659	451.981	-0.707858	0.118425	-5.97728	2.27e-09	4.69e-08	LIN52		ENSG00000137642	88.1222	2.11708	0.223619	9.46735	2.87e-21	1.9e-19	SORL1		ENSG00000101104	3638.1	-0.684607	0.114395	-5.9846	2.17e-09	4.33e-08	PABPC1L		ENSG00000183566		ENSG00000175899		ENSG00000230091								ENSG00000214081
ENSG00000088386	10.4597	2.1806	0.686341	3.17713	0.00148738	0.00815649	SLC15A1		ENSG00000157796	1681.52	-0.709191	0.0760811	-9.32151	1.15e-20	7.11e-19	WDR19		ENSG00000162366	21.9457	2.10694	0.47001	4.48276	7.37e-06	7.57e-05	PDZK1IP1		ENSG00000135842	2174.67	-0.685322	0.119115	-5.75346	8.74e-09	1.59e-07	NIBAN1		ENSG00000196668		ENSG00000112541		ENSG00000124429								ENSG00000226652
ENSG00000162366	21.9457	2.16824	0.475973	4.55539	5.23e-06	5.8e-05	PDZK1IP1		ENSG00000128886	50.315	-0.710962	0.263691	-2.6962	0.00701361	0.0294566	ELL3		ENSG00000268089	41.764	2.10476	0.341276	6.16734	6.94e-10	1.49e-08	GABRQ		ENSG00000135617	489.494	-0.686807	0.112198	-6.12141	9.28e-10	1.94e-08	PRADC1		ENSG00000149256		ENSG00000187244		ENSG00000168785								ENSG00000179873
ENSG00000180801	122.895	2.16623	0.20535	10.549	5.14e-26	4.34e-24	ARSJ		ENSG00000138821	821.381	-0.711475	0.104807	-6.78841	1.13e-11	3.27e-10	SLC39A8		ENSG00000077063	17.8084	2.10182	0.524483	4.0074	6.14e-05	0.000502175	CTTNBP2		ENSG00000157985	1441.97	-0.686926	0.102696	-6.68891	2.25e-11	5.98e-10	AGAP1		ENSG00000234409		ENSG00000133878		ENSG00000260896								ENSG00000251191
ENSG00000135333	397.026	2.15623	0.123264	17.4928	1.63e-68	5.59e-66	EPHA7		ENSG00000101104	3638.1	-0.712039	0.114217	-6.2341	4.54e-10	1.06e-08	PABPC1L		ENSG00000112541	27.432	2.09971	0.425549	4.93412	8.05e-07	1.02e-05	PDE10A		ENSG00000279094	48.5115	-0.687015	0.268661	-2.55718	0.0105525	0.0409282	LINC01670		ENSG00000145113		ENSG00000138119		ENSG00000225868								ENSG00000163762
ENSG00000143355	265.386	2.15454	0.140429	15.3426	3.97e-53	9.31e-51	LHX9		ENSG00000140941	4900.9	-0.714423	0.0960687	-7.43658	1.03e-13	3.78e-12	MAP1LC3B		ENSG00000135333	397.026	2.09654	0.124229	16.8764	6.71e-64	2.27e-61	EPHA7		ENSG00000119636	67.1749	-0.689082	0.219941	-3.13304	0.00173008	0.00907031	BBOF1		ENSG00000244119		ENSG00000185499		ENSG00000101333								ENSG00000164188
ENSG00000169174	77.7024	2.15183	0.276177	7.7915	6.62e-15	2.71e-13	PCSK9		ENSG00000152422	176.203	-0.716135	0.169711	-4.21974	2.45e-05	0.00023135	XRCC4		ENSG00000145632	130.596	2.09532	0.199857	10.4841	1.02e-25	8.47e-24	PLK2		ENSG00000235989	74.3011	-0.689886	0.236192	-2.92087	0.00349059	0.0164296	MORC2-AS1		ENSG00000144152		ENSG00000236283		ENSG00000153815								ENSG00000244459
ENSG00000232680	5.69238	2.14876	0.864778	2.48476	0.0129641	0.048337	AC002511.1		ENSG00000188010	219.373	-0.716588	0.140119	-5.11415	3.15e-07	4.58e-06	MORN2		ENSG00000100344	16.5988	2.09525	0.505313	4.14644	3.38e-05	0.000294691	PNPLA3		ENSG00000121039	237.569	-0.690349	0.132543	-5.2085	1.9e-07	2.7e-06	RDH10		ENSG00000237489		ENSG00000197415		ENSG00000158270								ENSG00000133475
ENSG00000270948	4.95672	2.14865	0.864624	2.48507	0.0129527	0.0483121	MTDHP1		ENSG00000171202	391.12	-0.716686	0.109335	-6.55498	5.56e-11	1.46e-09	TMEM126A		ENSG00000165186	402.025	2.09401	0.124142	16.8679	7.76e-64	2.58e-61	PTCHD1		ENSG00000124831	2906.4	-0.692054	0.0605429	-11.4308	2.93e-30	3.15e-28	LRRFIP1		ENSG00000242798		ENSG00000183722		ENSG00000261963
ENSG00000197261	7.39681	2.14823	0.784814	2.73724	0.00619568	0.026518	C6orf141		ENSG00000261770	162.424	-0.717267	0.156822	-4.57377	4.79e-06	5.37e-05	AC006504.1		ENSG00000115828	8.19423	2.09062	0.818105	2.55544	0.0106054	0.0411025	QPCT		ENSG00000108010	1398.74	-0.692063	0.0925261	-7.47965	7.45e-14	2.7e-12	GLRX3		ENSG00000251595		ENSG00000254990		ENSG00000163393
ENSG00000166148	50.8639	2.13915	0.280785	7.61848	2.57e-14	9.92e-13	AVPR1A		ENSG00000146233	204.297	-0.720025	0.166064	-4.33582	1.45e-05	0.000145642	CYP39A1		ENSG00000162989	76.0497	2.08177	0.244119	8.52767	1.49e-17	7.64e-16	KCNJ3		ENSG00000130429	1426.31	-0.692856	0.0892853	-7.76003	8.49e-15	3.44e-13	ARPC1B		ENSG00000149926		ENSG00000205978		ENSG00000254122
ENSG00000183853	7.87991	2.13637	0.733722	2.91169	0.00359482	0.0168894	KIRREL1		ENSG00000103642	422.062	-0.722062	0.0975434	-7.40246	1.34e-13	4.85e-12	LACTB		ENSG00000153012	25.9467	2.0795	0.43922	4.73452	2.2e-06	2.53e-05	LGI2		ENSG00000080031	79.3893	-0.694446	0.235253	-2.95192	0.00315806	0.0151373	PTPRH		ENSG00000276386		ENSG00000125354		ENSG00000099953
ENSG00000106003	31.0215	2.13558	0.428471	4.9842	6.22e-07	8.47e-06	LFNG		ENSG00000099840	89.3351	-0.722363	0.218038	-3.31301	0.000922963	0.00546049	IZUMO4		ENSG00000177990	39.9577	2.07582	0.330774	6.27564	3.48e-10	7.92e-09	DPY19L2		ENSG00000133302	399.501	-0.695789	0.126327	-5.50786	3.63e-08	5.86e-07	SLF1		ENSG00000152430		ENSG00000165186		ENSG00000165269
ENSG00000265296	25.6328	2.13437	0.496931	4.2951	1.75e-05	0.000171703	FEM1AP2		ENSG00000150403	1614.59	-0.724202	0.07029	-10.3031	6.83e-25	5.44e-23	TMCO3		ENSG00000062282	219.253	2.06491	0.178124	11.5925	4.5e-31	5.02e-29	DGAT2		ENSG00000171121	140.641	-0.696643	0.224529	-3.10268	0.00191774	0.0099056	KCNMB3		ENSG00000215018		ENSG00000006611		ENSG00000170390
ENSG00000107485	1607.32	2.13132	0.0994936	21.4217	8.38e-102	5.41e-99	GATA3		ENSG00000134548	193.856	-0.724226	0.155661	-4.6526	3.28e-06	3.8e-05	SPX		ENSG00000171444	35.7126	2.0617	0.357259	5.77089	7.89e-09	1.45e-07	MCC		ENSG00000269586	132.814	-0.697437	0.186652	-3.73657	0.00018655	0.00133629	CT45A10		ENSG00000271614		ENSG00000145632		ENSG00000255983
ENSG00000154027	7.81876	2.13127	0.725119	2.9392	0.00329056	0.0157431	AK5		ENSG00000167676	483.303	-0.725791	0.146463	-4.95544	7.22e-07	9.72e-06	PLIN4		ENSG00000133424	352.34	2.0598	0.12858	16.0196	9.32e-58	2.6e-55	LARGE1		ENSG00000114480	994.043	-0.697662	0.0831741	-8.38797	4.95e-17	2.43e-15	GBE1		ENSG00000139926		ENSG00000184226		ENSG00000165424
ENSG00000172260	307.317	2.13034	0.152351	13.9831	1.98e-44	3.43e-42	NEGR1		ENSG00000140450	501.088	-0.726058	0.107984	-6.72377	1.77e-11	4.96e-10	ARRDC4		ENSG00000272668	14.1643	2.05784	0.571602	3.60013	0.000318056	0.00211388	AL590560.3		ENSG00000176142	772.059	-0.698124	0.104287	-6.69427	2.17e-11	5.78e-10	TMEM39A		ENSG00000142961		ENSG00000133962		ENSG00000170689
ENSG00000274214	29.9839	2.12994	0.402791	5.28795	1.24e-07	1.93e-06	AP005212.2		ENSG00000176014	393.456	-0.72689	0.118417	-6.13839	8.34e-10	1.85e-08	TUBB6		ENSG00000138115	30.9021	2.05476	0.368155	5.58124	2.39e-08	3.98e-07	CYP2C8		ENSG00000275734	68.1674	-0.698145	0.23551	-2.9644	0.00303276	0.0146485	AC010538.1		ENSG00000169220		ENSG00000137501		ENSG00000095585
ENSG00000115290	169.004	2.12291	0.181559	11.6927	1.39e-31	1.5e-29	GRB14		ENSG00000261556	82.3864	-0.72714	0.249169	-2.91826	0.00351994	0.0166056	SMG1P7		ENSG00000134042	11.7573	2.05285	0.618297	3.32017	0.000899626	0.0051856	MRO		ENSG00000144674	2912.23	-0.698167	0.107056	-6.5215	6.96e-11	1.74e-09	GOLGA4		ENSG00000121005		ENSG00000167711		ENSG00000152818
ENSG00000173406	7.30483	2.11837	0.824828	2.56825	0.0102212	0.0399061	DAB1		ENSG00000272990	40.74	-0.727461	0.283592	-2.56516	0.0103127	0.0402099	AC084036.1		ENSG00000229122	6.3362	2.05027	0.820765	2.498	0.0124897	0.0469688	AGBL5-IT1		ENSG00000170310	316.572	-0.698548	0.124355	-5.61735	1.94e-08	3.29e-07	STX8		ENSG00000107954		ENSG00000176771		ENSG00000197837
ENSG00000153404	5.53279	2.11436	0.830621	2.54552	0.0109115	0.0421464	PLEKHG4B		ENSG00000123191	241.396	-0.72804	0.12753	-5.70875	1.14e-08	2.09e-07	ATP7B		ENSG00000182168	57.3431	2.04781	0.279857	7.31733	2.53e-13	8.65e-12	UNC5C		ENSG00000102393	346.28	-0.698555	0.118306	-5.90465	3.53e-09	6.85e-08	GLA		ENSG00000238113		ENSG00000100473		ENSG00000189369
ENSG00000115828	8.19423	2.10672	0.73864	2.85216	0.00434233	0.0197579	QPCT		ENSG00000058091	2162.82	-0.729164	0.0868085	-8.39969	4.48e-17	2.23e-15	CDK14		ENSG00000107984	25.1972	2.0426	0.378475	5.39691	6.78e-08	1.05e-06	DKK1		ENSG00000106948	1174.76	-0.70181	0.1116	-6.28861	3.2e-10	7.31e-09	AKNA		ENSG00000273036		ENSG00000259803		ENSG00000229970
ENSG00000169026	49.356	2.10519	0.321426	6.54953	5.77e-11	1.5e-09	SLC49A3		ENSG00000265683	73.004	-0.729517	0.226847	-3.2159	0.00130038	0.00728198	SYPL1P2		ENSG00000164125	79.1682	2.04123	0.25711	7.93915	2.04e-15	8.66e-14	GASK1B		ENSG00000124802	246.574	-0.70214	0.126263	-5.56092	2.68e-08	4.44e-07	EEF1E1		ENSG00000168056		ENSG00000196358		ENSG00000164588
ENSG00000177990	39.9577	2.09961	0.320813	6.54465	5.96e-11	1.55e-09	DPY19L2		ENSG00000267259	242.021	-0.72985	0.145654	-5.01086	5.42e-07	7.46e-06	ERVE-1		ENSG00000259417	46.1175	2.02517	0.322174	6.28595	3.26e-10	7.43e-09	CTXND1		ENSG00000167034	587.947	-0.703427	0.093909	-7.49052	6.86e-14	2.5e-12	NKX3-1		ENSG00000171502		ENSG00000087253		ENSG00000118922
ENSG00000062282	219.253	2.09308	0.186497	11.2232	3.14e-29	3.17e-27	DGAT2		ENSG00000120694	1370.72	-0.730485	0.111045	-6.57828	4.76e-11	1.26e-09	HSPH1		ENSG00000186481	387.099	2.02502	0.162761	12.4417	1.55e-35	2.09e-33	ANKRD20A5P		ENSG00000184205	1804.04	-0.704542	0.0787093	-8.95119	3.52e-19	2.07e-17	TSPYL2		ENSG00000161681		ENSG00000264222		ENSG00000120658
ENSG00000169418	42.2839	2.08746	0.341181	6.11836	9.45e-10	2.08e-08	NPR1		ENSG00000046774	39.0654	-0.730814	0.28394	-2.57383	0.010058	0.0394479	MAGEC2		ENSG00000102290	24.86	2.02182	0.408584	4.94835	7.48e-07	9.52e-06	PCDH11X		ENSG00000118508	320.401	-0.70455	0.118106	-5.96542	2.44e-09	4.83e-08	RAB32		ENSG00000267278		ENSG00000185924		ENSG00000250132
ENSG00000265787	175.695	2.08711	0.185275	11.2649	1.96e-29	2e-27	CYP4F35P		ENSG00000153113	3050.83	-0.731044	0.0982128	-7.44347	9.81e-14	3.59e-12	CAST		ENSG00000130649	10.757	2.01984	0.670233	3.01364	0.00258132	0.0128073	CYP2E1		ENSG00000013392	254.484	-0.704954	0.137594	-5.12343	3e-07	4.11e-06	RWDD2A		ENSG00000166341		ENSG00000105251		ENSG00000230953
ENSG00000204613	8.15207	2.08173	0.724874	2.87185	0.0040808	0.0187415	TRIM10		ENSG00000163755	1421.55	-0.734786	0.0969203	-7.58134	3.42e-14	1.3e-12	HPS3		ENSG00000170801	14.0238	2.01427	0.550751	3.65731	0.000254876	0.00174224	HTRA3		ENSG00000131871	852.564	-0.707556	0.0856931	-8.25686	1.5e-16	7.11e-15	SELENOS		ENSG00000006283		ENSG00000188004		ENSG00000140859
ENSG00000078053	13.2245	2.08165	0.597962	3.48123	0.00049911	0.00324202	AMPH		ENSG00000155189	3399.41	-0.735007	0.08859	-8.29673	1.07e-16	5.16e-15	AGPAT5		ENSG00000087253	259.709	2.00879	0.182634	10.999	3.86e-28	3.69e-26	LPCAT2		ENSG00000118804	76.8765	-0.707848	0.268733	-2.63402	0.00843809	0.0342471	STBD1		ENSG00000197308		ENSG00000013725		ENSG00000134532
ENSG00000189212	9.00803	2.07913	0.715635	2.9053	0.00366907	0.0171632	DPY19L2P1		ENSG00000164951	278.438	-0.735265	0.128823	-5.70756	1.15e-08	2.1e-07	PDP1		ENSG00000120262	8.30442	2.00728	0.777495	2.58172	0.00983092	0.0387637	CCDC170		ENSG00000136158	615.538	-0.708115	0.105652	-6.70232	2.05e-11	5.5e-10	SPRY2		ENSG00000004848		ENSG00000184672		ENSG00000166979
ENSG00000238005	10.503	2.07708	0.63884	3.25133	0.00114868	0.00657528	AL391832.2		ENSG00000173530	412.328	-0.736261	0.0986876	-7.46053	8.62e-14	3.17e-12	TNFRSF10D		ENSG00000107485	1607.32	2.00719	0.0984028	20.3977	1.75e-92	9.77e-90	GATA3		ENSG00000168273	237.338	-0.709629	0.166245	-4.26857	1.97e-05	0.000182082	SMIM4		ENSG00000103202		ENSG00000135318		ENSG00000134531
ENSG00000114455	29.7366	2.07673	0.453627	4.57805	4.69e-06	5.28e-05	HHLA2		ENSG00000070081	2399.14	-0.7364	0.120271	-6.12285	9.19e-10	2.03e-08	NUCB2		ENSG00000177455	12.3511	2.00097	0.57426	3.48442	0.000493197	0.00309919	CD19		ENSG00000100906	480.107	-0.709756	0.0964159	-7.3614	1.82e-13	6.4e-12	NFKBIA		ENSG00000088543		ENSG00000179603		ENSG00000080854
ENSG00000275793	14.4276	2.07484	0.532551	3.89604	9.78e-05	0.000788587	RIMBP3		ENSG00000258484	240.52	-0.736932	0.172329	-4.27632	1.9e-05	0.000185339	SPESP1		ENSG00000130600	44.6065	2.00032	0.349513	5.72315	1.05e-08	1.88e-07	H19		ENSG00000203644	77.7177	-0.71331	0.277569	-2.56985	0.0101742	0.0398055	AC083799.1		ENSG00000112280		ENSG00000008513		ENSG00000131400
ENSG00000279631	21.7439	2.0739	0.452666	4.58153	4.62e-06	5.21e-05	AL158211.5		ENSG00000141448	246.04	-0.737396	0.129619	-5.68893	1.28e-08	2.33e-07	GATA6		ENSG00000167711	40.5536	1.99236	0.349202	5.70549	1.16e-08	2.06e-07	SERPINF2		ENSG00000112715	5958.21	-0.715629	0.0808613	-8.85008	8.75e-19	4.96e-17	VEGFA		ENSG00000100599		ENSG00000154654		ENSG00000081052
ENSG00000120162	484.068	2.06634	0.118852	17.3858	1.06e-67	3.51e-65	MOB3B		ENSG00000188153	1176.2	-0.741164	0.0827904	-8.9523	3.48e-19	1.97e-17	COL4A5		ENSG00000140093	103.217	1.98807	0.257204	7.72956	1.08e-14	4.29e-13	SERPINA10		ENSG00000101608	2046.51	-0.717057	0.0806392	-8.89217	5.99e-19	3.46e-17	MYL12A		ENSG00000018280		ENSG00000118523		ENSG00000180611
ENSG00000152128	31.0585	2.06574	0.390511	5.28983	1.22e-07	1.91e-06	TMEM163		ENSG00000105186	1304.63	-0.742647	0.0782859	-9.48634	2.39e-21	1.54e-19	ANKRD27		ENSG00000135346	110.875	1.98435	0.214515	9.25044	2.24e-20	1.42e-18	CGA		ENSG00000137090	309.973	-0.717249	0.121064	-5.92455	3.13e-09	6.1e-08	DMRT1		ENSG00000168824		ENSG00000150893		ENSG00000259583
ENSG00000163909	11.2559	2.06484	0.640288	3.22486	0.00126033	0.00709817	HEYL		ENSG00000175197	4002.68	-0.745724	0.0793944	-9.39266	5.85e-21	3.68e-19	DDIT3		ENSG00000137501	1454.43	1.9836	0.0913415	21.7163	1.44e-104	9.89e-102	SYTL2		ENSG00000181019	335.738	-0.720725	0.116011	-6.21257	5.21e-10	1.15e-08	NQO1		ENSG00000197859		ENSG00000135447		ENSG00000015475
ENSG00000164761	59.1553	2.0551	0.293119	7.01115	2.36e-12	7.38e-11	TNFRSF11B		ENSG00000110680	525.477	-0.745849	0.157575	-4.7333	2.21e-06	2.69e-05	CALCA		ENSG00000170324	14.7997	1.98024	0.510223	3.88113	0.000103972	0.000802145	FRMPD2		ENSG00000145220	613.274	-0.72078	0.109346	-6.59174	4.35e-11	1.11e-09	LYAR		ENSG00000132016		ENSG00000162594		ENSG00000240086
ENSG00000232850	6.09712	2.05292	0.804325	2.55235	0.0107	0.0415105	AL590708.1		ENSG00000120885	12644	-0.746392	0.0844233	-8.84107	9.48e-19	5.26e-17	CLU		ENSG00000234604	9.85642	1.97813	0.72355	2.73393	0.00625841	0.0267532	AL021068.1		ENSG00000088727	258.853	-0.721427	0.123266	-5.85258	4.84e-09	9.17e-08	KIF9		ENSG00000248015		ENSG00000256340		ENSG00000159314
ENSG00000235162	807.061	2.05218	0.0849414	24.16	5.86e-129	6.05e-126	C12orf75		ENSG00000213853	434.774	-0.746561	0.11036	-6.76476	1.34e-11	3.82e-10	EMP2		ENSG00000165995	215.444	1.97415	0.139577	14.1438	2.04e-45	3.93e-43	CACNB2		ENSG00000116711	301.078	-0.722942	0.133765	-5.40457	6.5e-08	1e-06	PLA2G4A		ENSG00000276007		ENSG00000136531		ENSG00000119866
ENSG00000251685	71.8184	2.04904	0.250945	8.16532	3.21e-16	1.48e-14	UGT2B27P		ENSG00000164253	1087.6	-0.748251	0.104503	-7.16009	8.06e-13	2.71e-11	WDR41		ENSG00000170703	29.4923	1.97312	0.387311	5.09442	3.5e-07	4.72e-06	TTLL6		ENSG00000176046	7517.01	-0.725617	0.11396	-6.36731	1.92e-10	4.51e-09	NUPR1		ENSG00000269981		ENSG00000249464		ENSG00000116785
ENSG00000133424	352.34	2.04688	0.131414	15.5759	1.06e-54	2.52e-52	LARGE1		ENSG00000080031	79.3893	-0.749524	0.249574	-3.00321	0.00267148	0.0132546	PTPRH		ENSG00000046889	22.8231	1.96976	0.45179	4.3599	1.3e-05	0.000126743	PREX2		ENSG00000108829	2548.13	-0.725847	0.0736365	-9.85717	6.38e-23	4.65e-21	LRRC59		ENSG00000257883		ENSG00000171004		ENSG00000102781
ENSG00000154645	285.48	2.04491	0.141406	14.4613	2.13e-47	4.02e-45	CHODL		ENSG00000169710	15576.8	-0.753109	0.0998986	-7.53873	4.75e-14	1.79e-12	FASN		ENSG00000109181	1082.07	1.96826	0.131013	15.0234	5.16e-51	1.17e-48	UGT2B10		ENSG00000198915	480.928	-0.725891	0.103079	-7.04206	1.89e-12	5.87e-11	RASGEF1A		ENSG00000130208		ENSG00000170558		ENSG00000048342
ENSG00000104870	196.734	2.04299	0.15756	12.9664	1.9e-38	2.68e-36	FCGRT		ENSG00000158201	502.601	-0.754795	0.11606	-6.50348	7.85e-11	2e-09	ABHD3		ENSG00000115290	169.004	1.96565	0.175409	11.2061	3.81e-29	3.81e-27	GRB14		ENSG00000151611	728.894	-0.727115	0.102878	-7.06775	1.57e-12	4.9e-11	MMAA		ENSG00000232104		ENSG00000260936		ENSG00000136044
ENSG00000120262	8.30442	2.03552	0.678121	3.00171	0.0026847	0.0133074	CCDC170		ENSG00000095370	67.2064	-0.755602	0.253391	-2.98196	0.00286408	0.0140313	SH2D3C		ENSG00000089199	938.345	1.96382	0.139822	14.0451	8.26e-45	1.55e-42	CHGB		ENSG00000112186	134.918	-0.727897	0.193811	-3.75571	0.00017285	0.00124988	CAP2		ENSG00000163499		ENSG00000184908		ENSG00000169499
ENSG00000165863	11.6224	2.02815	0.628858	3.22513	0.00125914	0.0070973	C10orf82		ENSG00000100994	1532.64	-0.756849	0.102128	-7.41081	1.26e-13	4.56e-12	PYGB		ENSG00000049192	38.3766	1.95886	0.350046	5.596	2.19e-08	3.68e-07	ADAMTS6		ENSG00000105792	172.56	-0.728077	0.221752	-3.28329	0.00102603	0.00578647	CFAP69		ENSG00000278985		ENSG00000188158		ENSG00000165895
ENSG00000204666	30.3394	2.02622	0.393274	5.15218	2.57e-07	3.79e-06	AC010624.1		ENSG00000125148	1096.61	-0.757235	0.121857	-6.21413	5.16e-10	1.19e-08	MT2A		ENSG00000120162	484.068	1.95721	0.120381	16.2585	1.94e-59	5.65e-57	MOB3B		ENSG00000214193	200.058	-0.728604	0.18592	-3.9189	8.9e-05	0.000698016	SH3D21		ENSG00000103089		ENSG00000105255		ENSG00000214279
ENSG00000122176	93.9096	2.02544	0.246912	8.2031	2.34e-16	1.1e-14	FMOD		ENSG00000119686	128.312	-0.758488	0.197198	-3.84633	0.000119898	0.000943366	FLVCR2		ENSG00000129521	50.9164	1.95609	0.291444	6.71173	1.92e-11	5.18e-10	EGLN3		ENSG00000064012	213.245	-0.729228	0.177912	-4.09881	4.15e-05	0.000354743	CASP8		ENSG00000164932		ENSG00000240065		ENSG00000079337
ENSG00000171234	35.5606	2.02378	0.353578	5.72372	1.04e-08	1.93e-07	UGT2B7		ENSG00000134294	23235.6	-0.759482	0.0775967	-9.78756	1.27e-22	8.97e-21	SLC38A2		ENSG00000011332	8.62392	1.95141	0.688815	2.833	0.00461138	0.0206855	DPF1		ENSG00000163376	230.975	-0.733891	0.140681	-5.21671	1.82e-07	2.6e-06	KBTBD8		ENSG00000180155		ENSG00000168237		ENSG00000113249
ENSG00000152049	8.37691	2.01979	0.730504	2.76493	0.00569349	0.0247069	KCNE4		ENSG00000151694	878.792	-0.761824	0.0814462	-9.35371	8.46e-21	5.27e-19	ADAM17		ENSG00000142552	23.4124	1.94722	0.495529	3.92958	8.51e-05	0.000671835	RCN3		ENSG00000034677	2675.38	-0.735177	0.0901813	-8.15221	3.57e-16	1.65e-14	RNF19A		ENSG00000246859		ENSG00000162896		ENSG00000172748
ENSG00000138115	30.9021	2.01914	0.360105	5.60709	2.06e-08	3.66e-07	CYP2C8		ENSG00000132432	1755.73	-0.763642	0.109667	-6.96329	3.32e-12	1.02e-10	SEC61G		ENSG00000072195	41.3208	1.93733	0.383736	5.0486	4.45e-07	5.89e-06	SPEG		ENSG00000243147	560.437	-0.735304	0.0925823	-7.94217	1.99e-15	8.49e-14	MRPL33		ENSG00000210144		ENSG00000125780		ENSG00000139910
ENSG00000135519	32.5605	2.01796	0.372158	5.42233	5.88e-08	9.66e-07	KCNH3		ENSG00000203644	77.7177	-0.766792	0.266443	-2.87788	0.00400354	0.0184538	AC083799.1		ENSG00000018236	161.774	1.92106	0.190767	10.0702	7.48e-24	5.61e-22	CNTN1		ENSG00000198945	232.945	-0.735622	0.16319	-4.50777	6.55e-06	6.82e-05	L3MBTL3		ENSG00000237973		ENSG00000172818		ENSG00000163069
ENSG00000261754	9.18973	2.01591	0.686982	2.93444	0.00334146	0.0159398	AC008555.1		ENSG00000260276	48.0698	-0.770004	0.281059	-2.73966	0.00615036	0.0263547	AC022167.2		ENSG00000101115	8.74962	1.92082	0.719961	2.66795	0.00763151	0.0314813	SALL4		ENSG00000150403	1614.59	-0.735927	0.0706629	-10.4146	2.13e-25	1.74e-23	TMCO3		ENSG00000176293		ENSG00000206549		ENSG00000100197
ENSG00000167641	9.23546	2.01585	0.671098	3.0038	0.00266627	0.0132319	PPP1R14A		ENSG00000006327	263.416	-0.770853	0.160866	-4.7919	1.65e-06	2.06e-05	TNFRSF12A		ENSG00000171243	14.5584	1.9197	0.53326	3.59994	0.000318295	0.00211479	SOSTDC1		ENSG00000214313	196.599	-0.737367	0.171417	-4.30159	1.7e-05	0.000159704	AZGP1P1		ENSG00000026297		ENSG00000197635		ENSG00000212907
ENSG00000137648	42.6731	2.0147	0.321813	6.26045	3.84e-10	9e-09	TMPRSS4		ENSG00000154813	830.705	-0.771338	0.108047	-7.13888	9.41e-13	3.14e-11	DPH3		ENSG00000118733	30.933	1.91484	0.390921	4.89829	9.67e-07	1.2e-05	OLFM3		ENSG00000116791	1606.14	-0.738106	0.100617	-7.33582	2.2e-13	7.61e-12	CRYZ		ENSG00000196557		ENSG00000003096		ENSG00000127946
ENSG00000124780	9.59664	2.01267	0.660835	3.04564	0.00232185	0.0118183	KCNK17		ENSG00000150594	3828.82	-0.775348	0.0777945	-9.96662	2.13e-23	1.55e-21	ADRA2A		ENSG00000112139	19.069	1.91366	0.48271	3.9644	7.36e-05	0.000590646	MDGA1		ENSG00000116761	265.867	-0.738738	0.118854	-6.21551	5.12e-10	1.13e-08	CTH		ENSG00000183615		ENSG00000018236		ENSG00000154548
ENSG00000169862	890.012	2.00918	0.0973639	20.6358	1.31e-94	7.72e-92	CTNND2		ENSG00000261652	56.1221	-0.775457	0.244681	-3.16925	0.00152832	0.00834105	C15orf65		ENSG00000109193	41.857	1.91335	0.321417	5.95285	2.64e-09	5.19e-08	SULT1E1		ENSG00000177868	145.832	-0.739157	0.177158	-4.17229	3.02e-05	0.00026574	SVBP		ENSG00000188483		ENSG00000125266		ENSG00000273151
ENSG00000111344	39.4964	2.0059	0.345332	5.8086	6.3e-09	1.21e-07	RASAL1		ENSG00000171121	140.641	-0.77574	0.219171	-3.53942	0.000401002	0.00268593	KCNMB3		ENSG00000154027	7.81876	1.91326	0.726925	2.63199	0.00848858	0.0343911	AK5		ENSG00000149089	552.335	-0.740889	0.107912	-6.86567	6.62e-12	1.92e-10	APIP		ENSG00000167103		ENSG00000174469		ENSG00000237289
ENSG00000158164	21.5404	2.00523	0.411933	4.86786	1.13e-06	1.46e-05	TMSB15A		ENSG00000127955	822.735	-0.777007	0.0964381	-8.05705	7.82e-16	3.48e-14	GNAI1		ENSG00000164946	20.8222	1.91164	0.447312	4.27361	1.92e-05	0.000178651	FREM1		ENSG00000197279	260.728	-0.741775	0.14675	-5.05469	4.31e-07	5.73e-06	ZNF165		ENSG00000148219		ENSG00000240990		ENSG00000146411
ENSG00000157087	15.1648	1.9989	0.512049	3.90372	9.47e-05	0.000768458	ATP2B2		ENSG00000163818	1480.91	-0.777941	0.131868	-5.89939	3.65e-09	7.29e-08	LZTFL1		ENSG00000006611	180.338	1.90906	0.151182	12.6276	1.49e-36	2.15e-34	USH1C		ENSG00000164032	9103.57	-0.74212	0.0981414	-7.56174	3.98e-14	1.49e-12	H2AZ1		ENSG00000035664		ENSG00000044524		ENSG00000152894
ENSG00000107984	25.1972	1.99722	0.443547	4.50284	6.71e-06	7.24e-05	DKK1		ENSG00000107731	563.841	-0.77964	0.162564	-4.79591	1.62e-06	2.03e-05	UNC5B		ENSG00000235162	807.061	1.9064	0.0820851	23.2247	2.56e-119	2.3e-116	C12orf75		ENSG00000158079	654.959	-0.743711	0.0978209	-7.60278	2.9e-14	1.1e-12	PTPDC1		ENSG00000108515		ENSG00000186481		ENSG00000169122
ENSG00000164125	79.1682	1.99205	0.27341	7.28594	3.19e-13	1.13e-11	GASK1B		ENSG00000187193	61.5629	-0.779832	0.308627	-2.52678	0.0115114	0.0440431	MT1X		ENSG00000109610	71.9768	1.90484	0.249209	7.64353	2.11e-14	8.15e-13	SOD3		ENSG00000118004	107.506	-0.747401	0.172218	-4.33986	1.43e-05	0.000137187	COLEC11		ENSG00000169047		ENSG00000139211		ENSG00000099250
ENSG00000145284	13.3401	1.98679	0.565678	3.51223	0.000444363	0.00293633	SCD5		ENSG00000180535	93.8156	-0.780729	0.266544	-2.92908	0.00339962	0.0161562	BHLHA15		ENSG00000281832	13.3236	1.90409	0.572634	3.32515	0.000883703	0.00510809	LINC00602		ENSG00000187678	677.11	-0.748031	0.10573	-7.07492	1.5e-12	4.66e-11	SPRY4		ENSG00000075651		ENSG00000173702		ENSG00000250682
ENSG00000154975	30.542	1.98486	0.40346	4.91959	8.67e-07	1.16e-05	CA10		ENSG00000279541	53.4637	-0.782529	0.261011	-2.99807	0.00271695	0.0134253	AC005261.5		ENSG00000176204	21.0828	1.90167	0.467564	4.06719	4.76e-05	0.00040171	LRRTM4		ENSG00000103381	916.67	-0.74968	0.107849	-6.95118	3.62e-12	1.08e-10	CPPED1		ENSG00000248487		ENSG00000123338		ENSG00000185950
ENSG00000276644	50.98	1.98287	0.304738	6.50682	7.68e-11	1.96e-09	DACH1		ENSG00000198431	7930.58	-0.789258	0.0577996	-13.6551	1.88e-42	3.11e-40	TXNRD1		ENSG00000175161	67.3155	1.89966	0.277458	6.84667	7.56e-12	2.17e-10	CADM2		ENSG00000177426	555.218	-0.751387	0.0914596	-8.2155	2.11e-16	9.89e-15	TGIF1		ENSG00000140022		ENSG00000175161		ENSG00000163701
ENSG00000137872	11.0354	1.97822	0.607312	3.25734	0.00112462	0.00645364	SEMA6D		ENSG00000117472	220.59	-0.790015	0.134474	-5.87485	4.23e-09	8.39e-08	TSPAN1		ENSG00000145284	13.3401	1.89698	0.615761	3.0807	0.00206512	0.0105246	SCD5		ENSG00000112981	151.814	-0.751701	0.163	-4.61167	3.99e-06	4.34e-05	NME5		ENSG00000170099		ENSG00000185477		ENSG00000142319
ENSG00000006210	472.747	1.97373	0.132318	14.9166	2.57e-50	5.59e-48	CX3CL1		ENSG00000162734	2455.46	-0.79024	0.0893975	-8.83963	9.6e-19	5.31e-17	PEA15		ENSG00000180801	122.895	1.88415	0.197599	9.53524	1.5e-21	1e-19	ARSJ		ENSG00000162385	489.068	-0.754067	0.100334	-7.51554	5.67e-14	2.08e-12	MAGOH		ENSG00000187566		ENSG00000197142		ENSG00000147650
ENSG00000147234	18.0521	1.97138	0.503756	3.91335	9.1e-05	0.000741628	FRMPD3		ENSG00000160233	81.0396	-0.793086	0.214446	-3.6983	0.000217049	0.00157833	LRRC3		ENSG00000250241	10.4565	1.88255	0.686321	2.74296	0.00608882	0.026142	AC105383.1		ENSG00000148291	371.087	-0.75419	0.167685	-4.49766	6.87e-06	7.1e-05	SURF2		ENSG00000225138		ENSG00000135346		ENSG00000002079
ENSG00000074370	18.3853	1.96836	0.470956	4.17949	2.92e-05	0.000270037	ATP2A3		ENSG00000154114	1295.92	-0.795723	0.088669	-8.97408	2.86e-19	1.63e-17	TBCEL		ENSG00000206549	39.9144	1.8769	0.397895	4.71707	2.39e-06	2.74e-05	AC109583.1		ENSG00000254093	143.652	-0.754222	0.173498	-4.34716	1.38e-05	0.00013332	PINX1		ENSG00000236204		ENSG00000142449		ENSG00000183496
ENSG00000173281	347.595	1.96742	0.138338	14.2219	6.7e-46	1.21e-43	PPP1R3B		ENSG00000128294	84.485	-0.79579	0.209085	-3.80606	0.000141197	0.00108771	TPST2		ENSG00000086717	8.5658	1.87547	0.650856	2.88154	0.00395734	0.0182232	PPEF1		ENSG00000162434	463.335	-0.754681	0.103148	-7.31646	2.55e-13	8.7e-12	JAK1		ENSG00000152475		ENSG00000090661		ENSG00000115414
ENSG00000171243	14.5584	1.96233	0.527786	3.71804	0.000200777	0.00147246	SOSTDC1		ENSG00000164463	794.427	-0.796011	0.116685	-6.82187	8.99e-12	2.61e-10	CREBRF		ENSG00000142798	13.3539	1.87094	0.587155	3.18646	0.00144026	0.00775785	HSPG2		ENSG00000164463	794.427	-0.755631	0.117894	-6.4094	1.46e-10	3.47e-09	CREBRF		ENSG00000165023		ENSG00000152402		ENSG00000087460
ENSG00000119125	14.1554	1.96063	0.542492	3.61413	0.000301361	0.00210036	GDA		ENSG00000145780	1078.05	-0.797992	0.106351	-7.50341	6.22e-14	2.31e-12	FEM1C		ENSG00000151892	20.9342	1.86412	0.42328	4.40399	1.06e-05	0.000105307	GFRA1		ENSG00000115541	940.089	-0.756358	0.110114	-6.86885	6.47e-12	1.89e-10	HSPE1		ENSG00000148655		ENSG00000187634		ENSG00000186806
ENSG00000049246	30.3627	1.95773	0.388693	5.03671	4.74e-07	6.6e-06	PER3		ENSG00000123130	107.872	-0.798547	0.178204	-4.48109	7.43e-06	7.94e-05	ACOT9		ENSG00000154080	17.9268	1.86214	0.535161	3.47958	0.000502193	0.00314997	CHST9		ENSG00000171223	628.926	-0.757686	0.129639	-5.84457	5.08e-09	9.59e-08	JUNB		ENSG00000171984		ENSG00000179766		ENSG00000120322
ENSG00000174327	17.0193	1.95651	0.52709	3.71191	0.000205704	0.00150485	SLC16A13		ENSG00000116791	1606.14	-0.800841	0.100162	-7.99542	1.29e-15	5.64e-14	CRYZ		ENSG00000171234	35.5606	1.8594	0.351055	5.2966	1.18e-07	1.74e-06	UGT2B7		ENSG00000113742	761.11	-0.757941	0.0829238	-9.14021	6.23e-20	3.84e-18	CPEB4		ENSG00000160179		ENSG00000049089		ENSG00000165632
ENSG00000240800	11.6962	1.95592	0.599833	3.26078	0.00111108	0.00639375	#N/A		ENSG00000169087	325.045	-0.801173	0.119485	-6.70522	2.01e-11	5.61e-10	HSPBAP1		ENSG00000147234	18.0521	1.85685	0.523451	3.54732	0.000389172	0.00251155	FRMPD3		ENSG00000184261	69.1646	-0.758349	0.211333	-3.58841	0.000332696	0.00219642	KCNK12		ENSG00000145506		ENSG00000160111		ENSG00000059588
ENSG00000198467	63.6837	1.95473	0.318794	6.13166	8.7e-10	1.93e-08	TPM2		ENSG00000111711	1265.32	-0.801339	0.119871	-6.685	2.31e-11	6.36e-10	GOLT1B		ENSG00000143355	265.386	1.85	0.135151	13.6885	1.19e-42	2.1e-40	LHX9		ENSG00000261652	56.1221	-0.761285	0.260894	-2.91799	0.00352296	0.0165404	C15orf65		ENSG00000278023		ENSG00000135697		ENSG00000102001
ENSG00000170608	72.181	1.95326	0.251944	7.75278	8.99e-15	3.62e-13	FOXA3		ENSG00000144674	2912.23	-0.8021	0.106772	-7.5123	5.81e-14	2.18e-12	GOLGA4		ENSG00000179542	51.0967	1.84439	0.351436	5.24816	1.54e-07	2.22e-06	SLITRK4		ENSG00000166173	582.909	-0.762508	0.132539	-5.75309	8.76e-09	1.59e-07	LARP6		ENSG00000139329		ENSG00000147041		ENSG00000143412
ENSG00000019991	1037	1.9508	0.0999923	19.5095	9.12e-85	3.92e-82	HGF		ENSG00000161270	584.529	-0.802905	0.100166	-8.0157	1.1e-15	4.82e-14	NPHS1		ENSG00000176771	11.6409	1.84108	0.614743	2.99488	0.00274557	0.0134796	NCKAP5		ENSG00000147251	123.682	-0.7642	0.185401	-4.12188	3.76e-05	0.000324915	DOCK11		ENSG00000155052		ENSG00000125510		ENSG00000278385
ENSG00000125813	24.1801	1.94944	0.397281	4.90696	9.25e-07	1.23e-05	PAX1		ENSG00000101608	2046.51	-0.805697	0.0807265	-9.98058	1.85e-23	1.36e-21	MYL12A		ENSG00000242419	12.1035	1.83716	0.605298	3.03514	0.00240427	0.0120039	PCDHGC4		ENSG00000145780	1078.05	-0.764779	0.10735	-7.12417	1.05e-12	3.34e-11	FEM1C		ENSG00000105516		ENSG00000148513		ENSG00000162999
ENSG00000175899	429.579	1.94912	0.128247	15.1981	3.64e-52	8.43e-50	A2M		ENSG00000113924	350.477	-0.806106	0.123668	-6.51829	7.11e-11	1.82e-09	HGD		ENSG00000188263	8.48519	1.83273	0.66848	2.74164	0.00611328	0.0262252	IL17REL		ENSG00000110680	525.477	-0.766269	0.160135	-4.78515	1.71e-06	2.02e-05	CALCA		ENSG00000231345		ENSG00000144802		ENSG00000124406
ENSG00000112541	27.432	1.94854	0.407555	4.78105	1.74e-06	2.16e-05	PDE10A		ENSG00000241839	64.5668	-0.807138	0.236806	-3.40843	0.000653367	0.00408372	PLEKHO2		ENSG00000172955	21.6857	1.83218	0.462034	3.96547	7.33e-05	0.000588472	ADH6		ENSG00000142694	253.408	-0.766763	0.215231	-3.5625	0.000367334	0.00239359	EVA1B		ENSG00000278291		ENSG00000153012		ENSG00000164199
ENSG00000187244	2368.26	1.94601	0.122172	15.9285	4.02e-57	1.04e-54	BCAM		ENSG00000150961	864.957	-0.80821	0.0968682	-8.3434	7.22e-17	3.56e-15	SEC24D		ENSG00000104870	196.734	1.83039	0.157371	11.6311	2.86e-31	3.23e-29	FCGRT		ENSG00000101928	410.919	-0.768231	0.126623	-6.06708	1.3e-09	2.67e-08	MOSPD1		ENSG00000112232		ENSG00000072195		ENSG00000078018
ENSG00000142611	14.1895	1.9432	0.553292	3.51206	0.000444649	0.00293728	PRDM16		ENSG00000168894	782.853	-0.808231	0.101136	-7.99154	1.33e-15	5.8e-14	RNF181		ENSG00000238117	19.7337	1.82919	0.455549	4.01535	5.94e-05	0.000487085	AP000844.2		ENSG00000115112	350.366	-0.768554	0.113939	-6.74532	1.53e-11	4.19e-10	TFCP2L1		ENSG00000272512		ENSG00000077942		ENSG00000136147
ENSG00000133878	13.122	1.9392	0.559693	3.46476	0.000530708	0.00341714	DUSP26		ENSG00000182118	122.356	-0.809323	0.174603	-4.63523	3.57e-06	4.11e-05	FAM89A		ENSG00000254990	10.4989	1.8284	0.673356	2.71535	0.00662059	0.0279482	AP001781.1		ENSG00000013375	1502.88	-0.769499	0.120202	-6.40171	1.54e-10	3.64e-09	PGM3		ENSG00000168517		ENSG00000278952		ENSG00000253552
ENSG00000197768	25.1797	1.93729	0.427225	4.5346	5.77e-06	6.34e-05	STPG3		ENSG00000167552	1396.34	-0.809386	0.0774832	-10.4459	1.53e-25	1.26e-23	TUBA1A		ENSG00000265787	175.695	1.82756	0.184171	9.9232	3.3e-23	2.44e-21	CYP4F35P		ENSG00000023608	190.512	-0.77025	0.144612	-5.32634	1e-07	1.5e-06	SNAPC1		ENSG00000144821		ENSG00000130600		ENSG00000167566
ENSG00000138119	37.4007	1.93667	0.369964	5.23475	1.65e-07	2.52e-06	MYOF		ENSG00000157045	143.307	-0.809463	0.153811	-5.26271	1.42e-07	2.18e-06	NTAN1		ENSG00000150893	535.816	1.82396	0.126678	14.3984	5.29e-47	1.08e-44	FREM2		ENSG00000204334	114.557	-0.77123	0.240396	-3.20817	0.00133584	0.00728284	ERICH2		ENSG00000278558		ENSG00000196620		ENSG00000125898
ENSG00000170430	11.3392	1.93511	0.647321	2.98941	0.00279513	0.0137514	MGMT		ENSG00000067177	1595.95	-0.810144	0.0763666	-10.6086	2.72e-26	2.33e-24	PHKA1		ENSG00000099715	9.37256	1.82066	0.65628	2.77421	0.00553365	0.0241607	PCDH11Y		ENSG00000205544	114.179	-0.775314	0.220652	-3.51374	0.000441843	0.00281326	TMEM256		ENSG00000280254		ENSG00000183023		ENSG00000050344
ENSG00000185499	19.0361	1.93219	0.488841	3.95259	7.73e-05	0.000644146	MUC1		ENSG00000023287	2966.81	-0.811049	0.093777	-8.6487	5.21e-18	2.78e-16	RB1CC1		ENSG00000196482	88.5435	1.81447	0.215695	8.41217	4.02e-17	1.99e-15	ESRRG		ENSG00000131844	8308.62	-0.775402	0.0847454	-9.14979	5.7e-20	3.53e-18	MCCC2		ENSG00000157216		ENSG00000179715		ENSG00000144406
ENSG00000236283	32.9875	1.93126	0.350228	5.51428	3.5e-08	5.97e-07	AC019197.1		ENSG00000155629	100.456	-0.811437	0.201839	-4.02021	5.81e-05	0.000497951	PIK3AP1		ENSG00000254308	12.3478	1.80814	0.617746	2.927	0.00342245	0.0161494	IGLVIV-59		ENSG00000131471	86.5076	-0.776389	0.228114	-3.40351	0.000665263	0.00399643	AOC3		ENSG00000104818		ENSG00000084710		ENSG00000178445
ENSG00000134323	31.4071	1.92673	0.378004	5.09711	3.45e-07	4.97e-06	MYCN		ENSG00000196208	187.159	-0.812102	0.145327	-5.58809	2.3e-08	4.05e-07	GREB1		ENSG00000206262	15.8064	1.8061	0.52403	3.44656	0.000567769	0.00349853	FOXL2NB		ENSG00000185261	44.2861	-0.777255	0.306822	-2.53325	0.0113012	0.043263	KIAA0825		ENSG00000105641		ENSG00000116771		ENSG00000135976
ENSG00000154330	6.59998	1.91684	0.724918	2.64421	0.00818807	0.033353	PGM5		ENSG00000174567	322.467	-0.813056	0.127695	-6.36718	1.93e-10	4.69e-09	GOLT1A		ENSG00000165821	37.7957	1.79662	0.34446	5.21576	1.83e-07	2.61e-06	SALL2		ENSG00000149260	124.121	-0.777427	0.193348	-4.02087	5.8e-05	0.000478482	CAPN5		ENSG00000143341		ENSG00000139187		ENSG00000145147
ENSG00000172733	10.5153	1.91654	0.628373	3.05	0.0022884	0.011674	PURG		ENSG00000198793	2627.03	-0.815089	0.0615496	-13.2428	4.97e-40	7.48e-38	MTOR		ENSG00000159387	29.5105	1.79568	0.396156	4.53277	5.82e-06	6.13e-05	IRX6		ENSG00000067177	1595.95	-0.777653	0.0768186	-10.1232	4.36e-24	3.29e-22	PHKA1		ENSG00000111452		ENSG00000075223		ENSG00000053702
ENSG00000197415	15.2476	1.91206	0.542028	3.5276	0.00041935	0.00279161	VEPH1		ENSG00000271079	36.1682	-0.815124	0.324637	-2.51088	0.0120432	0.0456628	CTAGE15		ENSG00000040731	10.5229	1.79528	0.705346	2.54525	0.0109198	0.042037	CDH10		ENSG00000081320	485.839	-0.779831	0.106486	-7.32328	2.42e-13	8.31e-12	STK17B		ENSG00000245526		ENSG00000156298		ENSG00000231607
ENSG00000183722	15.1428	1.91182	0.535727	3.56865	0.000358825	0.00245037	LHFPL6		ENSG00000181019	335.738	-0.816616	0.116366	-7.01766	2.26e-12	7.07e-11	NQO1		ENSG00000240800	11.6962	1.78711	0.566208	3.15628	0.00159793	0.00846783	#N/A		ENSG00000174021	876.695	-0.78023	0.0917479	-8.50406	1.83e-17	9.33e-16	GNG5		ENSG00000205542		ENSG00000151892		ENSG00000275759
ENSG00000139629	8.4126	1.91063	0.68051	2.80764	0.00499061	0.0221364	GALNT6		ENSG00000078114	1530.06	-0.816981	0.116651	-7.00363	2.49e-12	7.76e-11	NEBL		ENSG00000169174	77.7024	1.78693	0.266157	6.71382	1.9e-11	5.12e-10	PCSK9		ENSG00000112561	188.594	-0.780701	0.16353	-4.77407	1.81e-06	2.13e-05	TFEB		ENSG00000167701		ENSG00000256069		ENSG00000116729
ENSG00000254990	10.4989	1.91038	0.628616	3.03903	0.00237341	0.0120244	AP001781.1		ENSG00000120907	242.212	-0.818501	0.146086	-5.60289	2.11e-08	3.74e-07	ADRA1A		ENSG00000175899	429.579	1.78633	0.126289	14.1448	2.01e-45	3.92e-43	A2M		ENSG00000111087	51.2692	-0.780726	0.271077	-2.88009	0.00397566	0.0182951	GLI1		ENSG00000134716		ENSG00000132744		ENSG00000196338
ENSG00000205978	12.8122	1.90904	0.596771	3.19894	0.00137932	0.00766579	NYNRIN		ENSG00000044574	15876.3	-0.81941	0.0850181	-9.63806	5.52e-22	3.69e-20	HSPA5		ENSG00000135736	34.9524	1.78606	0.339078	5.2674	1.38e-07	2.02e-06	CCDC102A		ENSG00000145194	485.488	-0.782948	0.120486	-6.49827	8.12e-11	2e-09	ECE2		ENSG00000247982		ENSG00000196739		ENSG00000106144
ENSG00000125354	30.4037	1.90642	0.397523	4.79576	1.62e-06	2.03e-05	SEPTIN6		ENSG00000128590	1038.05	-0.826556	0.119724	-6.90386	5.06e-12	1.51e-10	DNAJB9		ENSG00000188158	29.0712	1.78191	0.474149	3.75812	0.000171196	0.00123966	NHS		ENSG00000154240	159.674	-0.782968	0.162845	-4.80806	1.52e-06	1.82e-05	CEP112		ENSG00000240429		ENSG00000268869		ENSG00000167703
ENSG00000165186	402.025	1.9015	0.121453	15.6563	3.01e-55	7.22e-53	PTCHD1		ENSG00000034677	2675.38	-0.827829	0.0897704	-9.22163	2.93e-20	1.76e-18	RNF19A		ENSG00000137648	42.6731	1.78048	0.324686	5.4837	4.17e-08	6.66e-07	TMPRSS4		ENSG00000154114	1295.92	-0.783798	0.0891275	-8.79411	1.44e-18	8.08e-17	TBCEL		ENSG00000099282		ENSG00000132470		ENSG00000272899
ENSG00000263470	11.3657	1.89885	0.598214	3.1742	0.00150251	0.00821759	#N/A		ENSG00000181804	44.4701	-0.82958	0.272758	-3.04145	0.0023544	0.0119436	SLC9A9		ENSG00000078053	13.2245	1.78039	0.564473	3.15408	0.00161004	0.00851669	AMPH		ENSG00000166025	328.678	-0.783805	0.139855	-5.60441	2.09e-08	3.53e-07	AMOTL1		ENSG00000172020		ENSG00000112139		ENSG00000198886
ENSG00000006611	180.338	1.8951	0.15885	11.9302	8.24e-33	9.34e-31	USH1C		ENSG00000197279	260.728	-0.829817	0.149705	-5.54302	2.97e-08	5.15e-07	ZNF165		ENSG00000139044	97.6686	1.77909	0.214872	8.27977	1.23e-16	5.92e-15	B4GALNT3		ENSG00000151743	123.492	-0.784451	0.176624	-4.44136	8.94e-06	9.03e-05	AMN1		ENSG00000176840		ENSG00000001617		ENSG00000255408
ENSG00000145632	130.596	1.89232	0.19859	9.52878	1.59e-21	1.05e-19	PLK2		ENSG00000120738	894.061	-0.830462	0.0979458	-8.47879	2.28e-17	1.17e-15	EGR1		ENSG00000147041	236.41	1.77232	0.135312	13.098	3.38e-39	5.4e-37	SYTL5		ENSG00000157224	2593.97	-0.78583	0.0975391	-8.05656	7.85e-16	3.5e-14	CLDN12		ENSG00000174514		ENSG00000206262		ENSG00000113657
ENSG00000184226	28.9433	1.88775	0.360386	5.23814	1.62e-07	2.47e-06	PCDH9		ENSG00000117519	2601.41	-0.830784	0.0581477	-14.2875	2.62e-46	4.82e-44	CNN3		ENSG00000269540	9.95506	1.77066	0.682867	2.59298	0.00951471	0.0377623	AC010624.4		ENSG00000143256	1205.63	-0.787759	0.111004	-7.09669	1.28e-12	4.04e-11	PFDN2		ENSG00000162782		ENSG00000176049		ENSG00000165929
ENSG00000118257	18.6471	1.88732	0.58482	3.22717	0.0012502	0.00705652	NRP2		ENSG00000113732	1173.87	-0.832359	0.0923403	-9.01404	1.99e-19	1.14e-17	ATP6V0E1		ENSG00000141505	11.0661	1.76896	0.616715	2.86835	0.00412614	0.0188407	ASGR1		ENSG00000104856	38.8172	-0.789422	0.269941	-2.92443	0.00345092	0.0162614	RELB		ENSG00000141068		ENSG00000130182		ENSG00000187372
ENSG00000133962	28.9262	1.87927	0.371462	5.0591	4.21e-07	5.96e-06	CATSPERB		ENSG00000145703	171.878	-0.833566	0.175696	-4.74436	2.09e-06	2.56e-05	IQGAP2		ENSG00000179603	179.14	1.76588	0.166918	10.5793	3.72e-26	3.19e-24	GRM8		ENSG00000171202	391.12	-0.789904	0.108579	-7.27495	3.47e-13	1.18e-11	TMEM126A		ENSG00000171722		ENSG00000121440		ENSG00000133121
ENSG00000137501	1454.43	1.87899	0.0897346	20.9394	2.34e-97	1.46e-94	SYTL2		ENSG00000196119	48.0804	-0.835056	0.294778	-2.83283	0.00461376	0.0207368	OR8A1		ENSG00000267372	10.1285	1.76543	0.684575	2.57886	0.00991265	0.039004	AC005330.1		ENSG00000274928	41.6305	-0.79058	0.269946	-2.92866	0.00340427	0.0160967	KRT89P		ENSG00000135409		ENSG00000139292		ENSG00000174501
ENSG00000167711	40.5536	1.87636	0.391268	4.79558	1.62e-06	2.03e-05	SERPINF2		ENSG00000172432	5394.23	-0.838772	0.0810353	-10.3507	4.15e-25	3.37e-23	GTPBP2		ENSG00000099256	93.2272	1.76308	0.250366	7.04203	1.89e-12	5.87e-11	PRTFDC1		ENSG00000163818	1480.91	-0.792118	0.132678	-5.97024	2.37e-09	4.69e-08	LZTFL1		ENSG00000126464		ENSG00000147408		ENSG00000138792
ENSG00000176771	11.6409	1.8741	0.629109	2.97898	0.00289209	0.0141518	NCKAP5		ENSG00000219626	112.812	-0.840769	0.241508	-3.48133	0.000498933	0.00324189	FAM228B		ENSG00000154654	428.801	1.76099	0.124293	14.1681	1.44e-45	2.84e-43	NCAM2		ENSG00000109452	307.344	-0.793987	0.132781	-5.97968	2.24e-09	4.44e-08	INPP4B		ENSG00000117971		ENSG00000127831		ENSG00000108352
ENSG00000100473	94.2518	1.87002	0.206776	9.04372	1.51e-19	8.73e-18	COCH		ENSG00000070526	76.549	-0.842504	0.225394	-3.73792	0.000185546	0.00137394	ST6GALNAC1		ENSG00000265218	14.8845	1.76028	0.568374	3.09704	0.00195463	0.0100634	AC103810.2		ENSG00000176973	91.0431	-0.796116	0.251755	-3.16226	0.0015655	0.00831948	FAM89B		ENSG00000149243		ENSG00000233255		ENSG00000140057
ENSG00000244067	9.83037	1.86934	0.688133	2.71654	0.00659685	0.0279395	GSTA2		ENSG00000135605	44.3756	-0.842531	0.27726	-3.03878	0.00237542	0.0120316	TEC		ENSG00000172986	10.6567	1.75882	0.643061	2.73508	0.00623649	0.0266761	GXYLT2		ENSG00000239305	1145.91	-0.796419	0.0770537	-10.3359	4.85e-25	3.91e-23	RNF103		ENSG00000236137		ENSG00000178235		ENSG00000120549
ENSG00000259803	37.5468	1.86477	0.413262	4.51232	6.41e-06	6.96e-05	SLC22A31		ENSG00000214193	200.058	-0.845198	0.191644	-4.41026	1.03e-05	0.000106979	SH3D21		ENSG00000154930	59.5454	1.75615	0.271641	6.46495	1.01e-10	2.47e-09	ACSS1		ENSG00000120889	5373.39	-0.799483	0.0582627	-13.7221	7.49e-43	1.33e-40	TNFRSF10B		ENSG00000140451		ENSG00000137968		ENSG00000198786
ENSG00000196358	72.1171	1.85994	0.26462	7.02871	2.08e-12	6.58e-11	NTNG2		ENSG00000112186	134.918	-0.845548	0.193806	-4.36286	1.28e-05	0.000130462	CAP2		ENSG00000019991	1037	1.75594	0.101718	17.2628	8.96e-67	3.24e-64	HGF		ENSG00000169087	325.045	-0.805027	0.120648	-6.67255	2.51e-11	6.65e-10	HSPBAP1		ENSG00000132329		ENSG00000157873		ENSG00000090539
ENSG00000087253	259.709	1.85545	0.176653	10.5034	8.33e-26	7.02e-24	LPCAT2		ENSG00000196604	269.64	-0.847551	0.142662	-5.94097	2.83e-09	5.76e-08	POTEF		ENSG00000135697	135.648	1.75108	0.189708	9.23039	2.7e-20	1.7e-18	BCO1		ENSG00000125148	1096.61	-0.806853	0.12328	-6.54487	5.95e-11	1.49e-09	MT2A		ENSG00000101871		ENSG00000197291		ENSG00000173083
ENSG00000264222	60.8066	1.85439	0.302706	6.12604	9.01e-10	1.99e-08	#N/A		ENSG00000090013	1559.63	-0.848064	0.112978	-7.50648	6.07e-14	2.26e-12	BLVRB		ENSG00000228395	8.43745	1.74962	0.706453	2.47663	0.013263	0.0492339	AL356481.1		ENSG00000055118	1629.63	-0.810701	0.102878	-7.88023	3.27e-15	1.37e-13	KCNH2		ENSG00000229481		ENSG00000172986		ENSG00000198695
ENSG00000185924	50.2484	1.85148	0.293574	6.30669	2.85e-10	6.8e-09	RTN4RL1		ENSG00000104205	81.321	-0.8504	0.212434	-4.00313	6.25e-05	0.000532223	SGK3		ENSG00000237457	9.80715	1.74877	0.629786	2.77676	0.00549031	0.0240325	LINC01351		ENSG00000165502	1330.66	-0.812987	0.218426	-3.72202	0.000197633	0.00140157	RPL36AL		ENSG00000233822		ENSG00000237149		ENSG00000154310
ENSG00000105251	133.672	1.85042	0.193856	9.54534	1.36e-21	9e-20	SHD		ENSG00000006459	1978.05	-0.85066	0.0928552	-9.16114	5.14e-20	3.06e-18	KDM7A		ENSG00000242193	170.254	1.74811	0.183753	9.51337	1.85e-21	1.23e-19	CRYZL2P		ENSG00000168894	782.853	-0.815004	0.100893	-8.07789	6.59e-16	2.97e-14	RNF181		ENSG00000180891		ENSG00000175336		ENSG00000015520
ENSG00000188004	9.18476	1.84695	0.615734	2.9996	0.00270338	0.0133817	SNHG28		ENSG00000143816	64.2502	-0.852399	0.252996	-3.36922	0.000753816	0.00459788	WNT9A		ENSG00000138119	37.4007	1.74782	0.359742	4.85852	1.18e-06	1.44e-05	MYOF		ENSG00000243056	42.4258	-0.816324	0.290362	-2.8114	0.00493264	0.0219311	EIF4EBP3		ENSG00000130822		ENSG00000149564		ENSG00000198853
ENSG00000235663	9.15128	1.84383	0.684981	2.69179	0.00710687	0.0297393	SAPCD1-AS1		ENSG00000164080	1285.79	-0.852682	0.0850066	-10.0308	1.12e-23	8.25e-22	RAD54L2		ENSG00000169862	890.012	1.74202	0.0959346	18.1584	1.1e-73	4.74e-71	CTNND2		ENSG00000160233	81.0396	-0.817655	0.210262	-3.88874	0.000100768	0.000779758	LRRC3		ENSG00000157399		ENSG00000232224		ENSG00000209082
ENSG00000013725	14.9866	1.83899	0.600634	3.06175	0.00220048	0.0112953	CD6		ENSG00000137090	309.973	-0.853791	0.118418	-7.20995	5.6e-13	1.92e-11	DMRT1		ENSG00000278952	28.1866	1.7358	0.400059	4.33887	1.43e-05	0.000137677	AP003068.4		ENSG00000263535	54.3935	-0.817778	0.284699	-2.87243	0.00407333	0.0186408	AK4P1		ENSG00000234965		ENSG00000100626		ENSG00000111879
ENSG00000184672	37.3781	1.83401	0.342156	5.36016	8.32e-08	1.33e-06	RALYL		ENSG00000197496	33.8609	-0.853911	0.335053	-2.54858	0.0108162	0.0418723	SLC2A10		ENSG00000261754	9.18973	1.73219	0.674965	2.56634	0.0102777	0.0401191	AC008555.1		ENSG00000231625	66.7271	-0.818819	0.266737	-3.06977	0.00214226	0.010856	SLC47A1P2		ENSG00000099308		ENSG00000038295		ENSG00000221890
ENSG00000135318	221.018	1.83033	0.154196	11.8701	1.69e-32	1.89e-30	NT5E		ENSG00000145860	526.705	-0.854994	0.105384	-8.11317	4.93e-16	2.24e-14	RNF145		ENSG00000125813	24.1801	1.72973	0.40792	4.24037	2.23e-05	0.000202983	PAX1		ENSG00000134809	517.694	-0.820559	0.140739	-5.83035	5.53e-09	1.04e-07	TIMM10		ENSG00000104883		ENSG00000077063		ENSG00000211689
ENSG00000179603	179.14	1.82932	0.171814	10.6471	1.8e-26	1.55e-24	GRM8		ENSG00000105219	173.639	-0.855988	0.162665	-5.26228	1.42e-07	2.19e-06	CNTD2		ENSG00000081479	141.769	1.72956	0.192152	9.001	2.24e-19	1.35e-17	LRP2		ENSG00000111671	507.884	-0.821224	0.138737	-5.9193	3.23e-09	6.29e-08	SPSB2		ENSG00000167105		ENSG00000125845		ENSG00000076067
ENSG00000008513	6331.45	1.81364	0.0671276	27.0178	9.13e-161	1.45e-157	ST3GAL1		ENSG00000116852	544.018	-0.857253	0.111794	-7.66816	1.74e-14	6.83e-13	KIF21B		ENSG00000240990	7.89802	1.72842	0.67649	2.55499	0.0106192	0.0411328	HOXA11-AS		ENSG00000120907	242.212	-0.821486	0.147284	-5.57756	2.44e-08	4.06e-07	ADRA1A		ENSG00000225556		ENSG00000159387		ENSG00000166963
ENSG00000226421	9.29448	1.81168	0.699161	2.59123	0.00956345	0.0378465	SLC25A5P5		ENSG00000111087	51.2692	-0.857613	0.249748	-3.43392	0.000594922	0.0037737	GLI1		ENSG00000170382	13.1293	1.72246	0.562641	3.06138	0.00220316	0.0111209	LRRN2		ENSG00000128590	1038.05	-0.823081	0.120109	-6.85279	7.24e-12	2.09e-10	DNAJB9		ENSG00000217648		ENSG00000159182		ENSG00000198929
ENSG00000154654	428.801	1.81083	0.124868	14.502	1.18e-47	2.25e-45	NCAM2		ENSG00000245532	5350.42	-0.862977	0.0908688	-9.49696	2.16e-21	1.4e-19	NEAT1		ENSG00000231690	10.8846	1.71884	0.614851	2.79553	0.00518141	0.02285	LINC00574		ENSG00000099875	3862.45	-0.82312	0.101246	-8.12991	4.3e-16	1.96e-14	MKNK2		ENSG00000228903		ENSG00000165379		ENSG00000196586
ENSG00000118523	71.6514	1.8099	0.253765	7.13221	9.88e-13	3.29e-11	CCN2		ENSG00000023572	458.528	-0.866071	0.0988144	-8.76462	1.87e-18	1.02e-16	GLRX2		ENSG00000198003	22.4327	1.71189	0.455181	3.7609	0.000169301	0.00122722	CCDC151		ENSG00000211454	152.603	-0.828229	0.166794	-4.96558	6.85e-07	8.77e-06	AKR7L		ENSG00000205642		ENSG00000272711		ENSG00000233369
ENSG00000150893	535.816	1.80601	0.126522	14.2743	3.17e-46	5.78e-44	FREM2		ENSG00000177337	31.1918	-0.867001	0.329081	-2.63461	0.00842341	0.0341405	DLGAP1-AS1		ENSG00000165194	23.5346	1.705	0.426946	3.99348	6.51e-05	0.000528207	PCDH19		ENSG00000271303	110.457	-0.828834	0.269824	-3.07176	0.00212803	0.0107971	SRXN1		ENSG00000161509		ENSG00000165995		ENSG00000186889
ENSG00000135447	95.7493	1.8043	0.250913	7.19095	6.43e-13	2.19e-11	PPP1R1A		ENSG00000157985	1441.97	-0.867623	0.102588	-8.45739	2.73e-17	1.4e-15	AGAP1		ENSG00000168237	367.645	1.70209	0.134907	12.6168	1.71e-36	2.44e-34	GLYCTK		ENSG00000114850	4886.63	-0.829747	0.0971357	-8.54215	1.32e-17	6.78e-16	SSR3		ENSG00000149927		ENSG00000104081		ENSG00000073910
ENSG00000189410	12.344	1.80268	0.649083	2.77727	0.00548177	0.0239392	SH2D5		ENSG00000065485	475.911	-0.871165	0.100847	-8.63846	5.7e-18	3.03e-16	PDIA5		ENSG00000132744	30.0063	1.70052	0.43029	3.95203	7.75e-05	0.000618919	ACY3		ENSG00000120833	83.2825	-0.829846	0.222136	-3.73575	0.000187156	0.00133828	SOCS2		ENSG00000278916		ENSG00000205336		ENSG00000226200
ENSG00000255045	8.98517	1.80247	0.711105	2.53474	0.011253	0.043214	AP000866.5		ENSG00000259459	75.7542	-0.876402	0.250683	-3.49605	0.000472192	0.00309642	LINC02568		ENSG00000182771	27.767	1.69952	0.408017	4.16532	3.11e-05	0.000272826	GRID1		ENSG00000170153	325.078	-0.830524	0.121134	-6.85625	7.07e-12	2.05e-10	RNF150		ENSG00000232860		ENSG00000166426		ENSG00000189157
ENSG00000162594	10.5699	1.8003	0.720948	2.49713	0.0125203	0.0470738	IL23R		ENSG00000272760	67.8932	-0.878919	0.237534	-3.70018	0.000215448	0.0015689	AC093726.1		ENSG00000207926	11.2468	1.69712	0.576047	2.94615	0.00321757	0.0153547	MIR135A1		ENSG00000116717	527.787	-0.831283	0.099873	-8.3234	8.55e-17	4.13e-15	GADD45A		ENSG00000188747		ENSG00000181458		ENSG00000278828
ENSG00000256340	20.2285	1.79798	0.426943	4.21129	2.54e-05	0.000239146	ABCC6P1		ENSG00000198945	232.945	-0.879957	0.161698	-5.44199	5.27e-08	8.72e-07	L3MBTL3		ENSG00000077942	147.05	1.69288	0.194151	8.71941	2.8e-18	1.54e-16	FBLN1		ENSG00000164253	1087.6	-0.832426	0.105058	-7.92349	2.31e-15	9.78e-14	WDR41		ENSG00000185737		ENSG00000134042		ENSG00000100422
ENSG00000136531	197.482	1.79517	0.174886	10.2648	1.02e-24	7.96e-23	SCN2A		ENSG00000172780	103.388	-0.882275	0.233039	-3.78596	0.000153116	0.00116346	RAB43		ENSG00000163121	18.9659	1.69209	0.499685	3.38632	0.00070838	0.00422488	NEURL3		ENSG00000161270	584.529	-0.833721	0.0984579	-8.46779	2.5e-17	1.26e-15	NPHS1		ENSG00000154274		ENSG00000198722		ENSG00000165028
ENSG00000249464	40.9548	1.79412	0.343097	5.2292	1.7e-07	2.59e-06	LINC01091		ENSG00000112981	151.814	-0.883935	0.161282	-5.48068	4.24e-08	7.09e-07	NME5		ENSG00000204610	14.3723	1.69146	0.533805	3.1687	0.00153124	0.00816268	TRIM15		ENSG00000105219	173.639	-0.834955	0.165611	-5.04165	4.62e-07	6.09e-06	CNTD2		ENSG00000135097		ENSG00000177455		ENSG00000142197
ENSG00000225756	9.07646	1.79183	0.708135	2.53035	0.0113949	0.043697	DBH-AS1		ENSG00000228836	26.2928	-0.885096	0.351479	-2.5182	0.0117955	0.0449134	CT45A5		ENSG00000011028	64.982	1.69138	0.307812	5.49485	3.91e-08	6.28e-07	MRC2		ENSG00000188153	1176.2	-0.835227	0.0816293	-10.2319	1.43e-24	1.11e-22	COL4A5		ENSG00000198844		ENSG00000241388		ENSG00000133104
ENSG00000174473	11.8605	1.78603	0.60056	2.97394	0.00294006	0.0143694	GALNTL6		ENSG00000121039	237.569	-0.885378	0.135235	-6.54696	5.87e-11	1.53e-09	RDH10		ENSG00000279525	12.8734	1.68353	0.560956	3.00118	0.00268935	0.0132699	AC002451.2		ENSG00000176092	46.8386	-0.835323	0.267219	-3.12599	0.0017721	0.00925999	CRYBG2		ENSG00000184489		ENSG00000153956		ENSG00000165914
ENSG00000171004	75.834	1.78556	0.22071	8.09008	5.96e-16	2.68e-14	HS6ST2		ENSG00000161011	7561.33	-0.88739	0.0740565	-11.9826	4.38e-33	5.08e-31	SQSTM1		ENSG00000135318	221.018	1.68195	0.148543	11.323	1.01e-29	1.06e-27	NT5E		ENSG00000235501	152.35	-0.836348	0.172424	-4.85053	1.23e-06	1.49e-05	AC105942.1		ENSG00000161682		ENSG00000128536		ENSG00000196876
ENSG00000170558	149.618	1.78398	0.228533	7.80621	5.89e-15	2.42e-13	CDH2		ENSG00000175482	219.854	-0.889077	0.156826	-5.66921	1.43e-08	2.59e-07	POLD4		ENSG00000137872	11.0354	1.67866	0.609467	2.75431	0.00588162	0.0254324	SEMA6D		ENSG00000276600	33.0496	-0.840277	0.321162	-2.61636	0.00888718	0.0356837	RAB7B		ENSG00000183828		ENSG00000230699		ENSG00000267750
ENSG00000260936	15.5601	1.7804	0.496132	3.58855	0.000332516	0.00229272	#N/A		ENSG00000185189	1303.47	-0.893137	0.0985061	-9.06682	1.23e-19	7.16e-18	NRBP2		ENSG00000256340	20.2285	1.67612	0.441872	3.79323	0.000148703	0.00109719	ABCC6P1		ENSG00000176387	454.654	-0.843681	0.134806	-6.2585	3.89e-10	8.75e-09	HSD11B2		ENSG00000142273		ENSG00000156414		ENSG00000248360
ENSG00000184908	19.0079	1.77908	0.477095	3.72898	0.000192258	0.00141653	CLCNKB		ENSG00000157404	31.2019	-0.89384	0.342804	-2.60744	0.00912221	0.0364359	KIT		ENSG00000173702	3069.35	1.67369	0.072282	23.155	1.29e-118	1.11e-115	MUC13		ENSG00000185345	41.3648	-0.84513	0.28456	-2.96996	0.00297841	0.0144507	PRKN		ENSG00000119403		ENSG00000172889		ENSG00000140545
ENSG00000188158	29.0712	1.77847	0.468652	3.79486	0.000147728	0.00112771	NHS		ENSG00000139269	287.065	-0.894451	0.126734	-7.05772	1.69e-12	5.45e-11	INHBE		ENSG00000139292	124.49	1.66931	0.207445	8.04703	8.48e-16	3.77e-14	LGR5		ENSG00000145777	82.868	-0.845192	0.209234	-4.03945	5.36e-05	0.000446039	TSLP		ENSG00000169758		ENSG00000168140		ENSG00000005889
ENSG00000105255	46.9221	1.7755	0.341972	5.19195	2.08e-07	3.11e-06	FSD1		ENSG00000183569	139.209	-0.899229	0.17602	-5.10868	3.24e-07	4.7e-06	SERHL2		ENSG00000125266	910.325	1.66449	0.0960408	17.3311	2.74e-67	1.01e-64	EFNB2		ENSG00000172183	514.694	-0.850101	0.115982	-7.32957	2.31e-13	7.95e-12	ISG20		ENSG00000132434		ENSG00000213654		ENSG00000171604
ENSG00000240065	13.0447	1.76864	0.601005	2.9428	0.0032526	0.0155926	PSMB9		ENSG00000279148	35.4717	-0.900454	0.294581	-3.05673	0.00223766	0.0114491	AC126474.1		ENSG00000068831	37.9019	1.66248	0.381734	4.35508	1.33e-05	0.000129019	RASGRP2		ENSG00000145860	526.705	-0.850398	0.108284	-7.85338	4.05e-15	1.67e-13	RNF145		ENSG00000161277		ENSG00000166342		ENSG00000198846
ENSG00000153086	25.5487	1.76476	0.38856	4.5418	5.58e-06	6.16e-05	ACMSD		ENSG00000151743	123.492	-0.900574	0.177627	-5.07003	3.98e-07	5.66e-06	AMN1		ENSG00000165379	23.352	1.66218	0.422068	3.93819	8.21e-05	0.000650427	LRFN5		ENSG00000130222	317.801	-0.851494	0.147536	-5.77144	7.86e-09	1.45e-07	GADD45G		ENSG00000109321		ENSG00000154146		ENSG00000138735
ENSG00000168237	367.645	1.76413	0.144188	12.2349	2.02e-34	2.44e-32	GLYCTK		ENSG00000147251	123.682	-0.903272	0.176943	-5.10488	3.31e-07	4.79e-06	DOCK11		ENSG00000100626	13.665	1.6612	0.5522	3.00834	0.00262683	0.0129977	GALNT16		ENSG00000123395	600.149	-0.851686	0.153891	-5.53433	3.12e-08	5.08e-07	ATG101		ENSG00000136698		ENSG00000132563		ENSG00000116962
ENSG00000162896	22.325	1.7598	0.410215	4.28994	1.79e-05	0.000175242	PIGR		ENSG00000167996	7744.96	-0.905851	0.203277	-4.45624	8.34e-06	8.87e-05	FTH1		ENSG00000173567	8.63288	1.65322	0.662271	2.49629	0.0125498	0.0471591	ADGRF3		ENSG00000092020	450.383	-0.853001	0.118323	-7.20908	5.63e-13	1.85e-11	PPP2R3C		ENSG00000179841		ENSG00000115590		ENSG00000159761
ENSG00000125780	12.7541	1.75864	0.634506	2.77167	0.0055769	0.0242929	TGM3		ENSG00000116711	301.078	-0.906288	0.136641	-6.63261	3.3e-11	8.88e-10	PLA2G4A		ENSG00000006210	472.747	1.65272	0.126305	13.0851	4.01e-39	6.36e-37	CX3CL1		ENSG00000113645	1724.81	-0.853719	0.0700571	-12.186	3.69e-34	4.7e-32	WWC1		ENSG00000148832		ENSG00000090932		ENSG00000158220
ENSG00000172818	131.145	1.75682	0.19406	9.05298	1.39e-19	8.06e-18	OVOL1		ENSG00000250802	137.506	-0.906707	0.165596	-5.47543	4.36e-08	7.29e-07	ZBED3-AS1		ENSG00000185499	19.0361	1.65163	0.494858	3.33759	0.000845074	0.00490957	MUC1		ENSG00000186352	54.4019	-0.853752	0.239817	-3.56001	0.000370846	0.00241494	ANKRD37		ENSG00000171388		ENSG00000178538		ENSG00000153707
ENSG00000206549	39.9144	1.75382	0.38844	4.51502	6.33e-06	6.88e-05	AC109583.1		ENSG00000100292	121.175	-0.908508	0.18925	-4.80058	1.58e-06	1.99e-05	HMOX1		ENSG00000274214	29.9839	1.65034	0.391975	4.21032	2.55e-05	0.000228831	AP005212.2		ENSG00000162734	2455.46	-0.854274	0.089177	-9.57954	9.75e-22	6.68e-20	PEA15		ENSG00000116396		ENSG00000101298		ENSG00000103544
ENSG00000197635	238.473	1.75342	0.199368	8.79491	1.43e-18	7.83e-17	DPP4		ENSG00000118557	65.3813	-0.911458	0.262315	-3.47467	0.000511489	0.003312	PMFBP1		ENSG00000133878	13.122	1.64495	0.578151	2.8452	0.00443838	0.0200534	DUSP26		ENSG00000106541	2412.52	-0.857371	0.0686688	-12.4856	8.95e-36	1.23e-33	AGR2		ENSG00000205309		ENSG00000174428		ENSG00000235823
ENSG00000003096	56.2038	1.753	0.307732	5.6965	1.22e-08	2.24e-07	KLHL13		ENSG00000079691	821.284	-0.916174	0.0967288	-9.47157	2.76e-21	1.76e-19	CARMIL1		ENSG00000178235	137.788	1.64289	0.173901	9.44725	3.48e-21	2.29e-19	SLITRK1		ENSG00000164292	1652.3	-0.858124	0.0931471	-9.21256	3.18e-20	1.99e-18	RHOBTB3		ENSG00000176531		ENSG00000188536		ENSG00000072832
ENSG00000257108	11.4242	1.75199	0.628826	2.78613	0.00533411	0.0233785	NHLRC4		ENSG00000113645	1724.81	-0.916449	0.0707331	-12.9564	2.16e-38	3.03e-36	WWC1		ENSG00000105251	133.672	1.64029	0.19179	8.55251	1.2e-17	6.26e-16	SHD		ENSG00000198431	7930.58	-0.859058	0.0577293	-14.8808	4.39e-50	9.74e-48	TXNRD1		ENSG00000140691		ENSG00000165197		ENSG00000071054
ENSG00000018236	161.774	1.75144	0.176471	9.92481	3.25e-23	2.33e-21	CNTN1		ENSG00000203867	27.2409	-0.917188	0.33589	-2.73062	0.00632145	0.0269783	RBM20		ENSG00000123338	11.2881	1.63766	0.605737	2.70358	0.00685976	0.0288457	NCKAP1L		ENSG00000133816	183.323	-0.8614	0.163699	-5.2621	1.42e-07	2.07e-06	MICAL2		ENSG00000198354		ENSG00000169126		ENSG00000148408
ENSG00000125266	910.325	1.7501	0.0965784	18.121	2.17e-73	8.46e-71	EFNB2		ENSG00000144355	287.133	-0.917679	0.128127	-7.16224	7.94e-13	2.68e-11	DLX1		ENSG00000001617	34.7565	1.63441	0.330478	4.94558	7.59e-07	9.64e-06	SEMA3F		ENSG00000225339	53.4281	-0.863647	0.295179	-2.92584	0.00343531	0.016199	AL354740.1		ENSG00000228109		ENSG00000092096		ENSG00000145014
ENSG00000174469	43.6556	1.74959	0.321934	5.43464	5.49e-08	9.07e-07	CNTNAP2		ENSG00000103034	306.692	-0.918096	0.160473	-5.72118	1.06e-08	1.96e-07	NDRG4		ENSG00000166342	24.9037	1.63428	0.404072	4.04453	5.24e-05	0.00043789	NETO1		ENSG00000070540	310.104	-0.865198	0.121969	-7.09357	1.31e-12	4.12e-11	WIPI1		ENSG00000258457		ENSG00000164796		ENSG00000132122
ENSG00000240990	7.89802	1.74773	0.700358	2.49548	0.0125786	0.0472494	HOXA11-AS		ENSG00000168234	138.492	-0.918144	0.184552	-4.975	6.52e-07	8.85e-06	TTC39C		ENSG00000135447	95.7493	1.63183	0.24891	6.5559	5.53e-11	1.4e-09	PPP1R1A		ENSG00000132837	231.625	-0.866012	0.208949	-4.14461	3.4e-05	0.000296552	DMGDH		ENSG00000131187		ENSG00000130701		ENSG00000196787
ENSG00000044524	493.721	1.74765	0.130937	13.3473	1.23e-40	1.88e-38	EPHA3		ENSG00000138678	137.105	-0.920846	0.180694	-5.09616	3.47e-07	4.99e-06	GPAT3		ENSG00000106565	9.32438	1.63012	0.651163	2.5034	0.0123006	0.0464766	TMEM176B		ENSG00000103642	422.062	-0.866733	0.0955138	-9.07443	1.14e-19	7e-18	LACTB		ENSG00000173531		ENSG00000223770		ENSG00000163536
ENSG00000186481	387.099	1.74587	0.160123	10.9033	1.11e-27	1.02e-25	ANKRD20A5P		ENSG00000113231	159.33	-0.922669	0.173497	-5.31806	1.05e-07	1.65e-06	PDE8B		ENSG00000137968	155.166	1.62805	0.19846	8.20342	2.34e-16	1.09e-14	SLC44A5		ENSG00000163884	1127.78	-0.866846	0.0743993	-11.6513	2.26e-31	2.58e-29	KLF15		ENSG00000149257		ENSG00000117600		ENSG00000118495
ENSG00000139211	365.592	1.73961	0.120546	14.4311	3.3e-47	6.19e-45	AMIGO2		ENSG00000239305	1145.91	-0.924846	0.0778469	-11.8803	1.5e-32	1.68e-30	RNF103		ENSG00000139211	365.592	1.62392	0.120032	13.529	1.05e-41	1.77e-39	AMIGO2		ENSG00000173221	74.5232	-0.87082	0.224442	-3.87993	0.000104488	0.000805825	GLRX		ENSG00000119715		ENSG00000118733		ENSG00000163293
ENSG00000173702	3069.35	1.73862	0.072834	23.871	6.13e-126	5.49e-123	MUC13		ENSG00000157224	2593.97	-0.925094	0.0971578	-9.52156	1.71e-21	1.11e-19	CLDN12		ENSG00000185070	14.8135	1.62367	0.533077	3.04584	0.00232031	0.0116241	FLRT2		ENSG00000133134	2137.08	-0.870905	0.101819	-8.55344	1.19e-17	6.22e-16	BEX2		ENSG00000147082		ENSG00000186998		ENSG00000186470
ENSG00000123338	11.2881	1.73702	0.598992	2.8999	0.00373283	0.0174266	NCKAP1L		ENSG00000114850	4886.63	-0.925934	0.0968717	-9.55836	1.2e-21	7.96e-20	SSR3		ENSG00000132563	46.7046	1.62278	0.294109	5.5176	3.44e-08	5.57e-07	REEP2		ENSG00000171612	1899.77	-0.87314	0.0690031	-12.6536	1.07e-36	1.56e-34	SLC25A33		ENSG00000102109		ENSG00000115457		ENSG00000091317
ENSG00000175161	67.3155	1.73694	0.276698	6.27739	3.44e-10	8.15e-09	CADM2		ENSG00000163884	1127.78	-0.929158	0.0757702	-12.2628	1.43e-34	1.74e-32	KLF15		ENSG00000139220	21.7147	1.62144	0.441085	3.67604	0.000236885	0.0016317	PPFIA2		ENSG00000259459	75.7542	-0.873348	0.250293	-3.4893	0.000484292	0.00304881	LINC02568		ENSG00000128342		ENSG00000102290		ENSG00000140848
ENSG00000185477	53.5414	1.7356	0.265545	6.536	6.32e-11	1.63e-09	GPRIN3		ENSG00000163659	580.907	-0.933987	0.129273	-7.2249	5.01e-13	1.73e-11	TIPARP		ENSG00000141096	54.1169	1.61714	0.31611	5.11575	3.13e-07	4.27e-06	DPEP3		ENSG00000213853	434.774	-0.874928	0.11132	-7.85959	3.85e-15	1.59e-13	EMP2		ENSG00000075290		ENSG00000165828		ENSG00000107331
ENSG00000197142	12.8051	1.73221	0.542381	3.19371	0.00140459	0.0077804	ACSL5		ENSG00000013375	1502.88	-0.9347	0.119563	-7.81761	5.38e-15	2.22e-13	PGM3		ENSG00000143248	312.447	1.61654	0.150526	10.7393	6.65e-27	5.94e-25	RGS5		ENSG00000183060	145.021	-0.874959	0.197136	-4.43836	9.06e-06	9.14e-05	LYSMD4		ENSG00000169884		ENSG00000266145		ENSG00000065923
ENSG00000135346	110.875	1.72984	0.209715	8.24856	1.6e-16	7.6e-15	CGA		ENSG00000118939	54.4772	-0.936088	0.254691	-3.67538	0.000237492	0.00170636	UCHL3		ENSG00000204666	30.3394	1.61166	0.377637	4.26774	1.97e-05	0.000182288	AC010624.1		ENSG00000232533	37.7309	-0.87805	0.301944	-2.90799	0.00363759	0.0170097	AC093673.1		ENSG00000103227		ENSG00000242193		ENSG00000260966
ENSG00000142449	17.8342	1.72643	0.448199	3.85193	0.000117191	0.000923821	FBN3		ENSG00000278948	23.8128	-0.937388	0.377802	-2.48116	0.0130954	0.0487739	AL031587.5		ENSG00000224204	23.7855	1.61046	0.404409	3.98226	6.83e-05	0.000551826	PHEX-AS1		ENSG00000091490	1008.65	-0.879004	0.0907956	-9.68113	3.63e-22	2.57e-20	SEL1L3		ENSG00000260963		ENSG00000088881		ENSG00000196353
ENSG00000090661	63.2681	1.72637	0.288117	5.99191	2.07e-09	4.33e-08	CERS4		ENSG00000164292	1652.3	-0.938699	0.0932934	-10.0618	8.15e-24	6.11e-22	RHOBTB3		ENSG00000133962	28.9262	1.60946	0.35999	4.47085	7.79e-06	7.95e-05	CATSPERB		ENSG00000081181	249.001	-0.879939	0.144215	-6.1016	1.05e-09	2.18e-08	ARG2		ENSG00000076864		ENSG00000117069		ENSG00000143924
ENSG00000152402	672.887	1.72622	0.115924	14.891	3.77e-50	8.02e-48	GUCY1A2		ENSG00000239467	230.173	-0.940611	0.146901	-6.40303	1.52e-10	3.75e-09	AC007405.4		ENSG00000144802	1679.86	1.60783	0.0754646	21.3057	1e-100	6.68e-98	NFKBIZ		ENSG00000146233	204.297	-0.882568	0.163159	-5.40926	6.33e-08	9.82e-07	CYP39A1		ENSG00000173581		ENSG00000127588		ENSG00000150760
ENSG00000239556	9.41356	1.72455	0.667472	2.5837	0.00977459	0.0385127	AC004951.2		ENSG00000173258	74.7707	-0.940644	0.222479	-4.228	2.36e-05	0.000224045	ZNF483		ENSG00000272971	11.4201	1.60605	0.578089	2.77821	0.00546598	0.0239565	AL365181.4		ENSG00000183569	139.209	-0.884355	0.175848	-5.02908	4.93e-07	6.46e-06	SERHL2		ENSG00000225361		ENSG00000170324		ENSG00000108960
ENSG00000187634	126.954	1.72062	0.201267	8.54898	1.24e-17	6.5e-16	SAMD11		ENSG00000156795	275.786	-0.949253	0.137853	-6.88598	5.74e-12	1.71e-10	WDYHV1		ENSG00000243284	9.82057	1.60578	0.61524	2.61	0.00905428	0.0362095	VSIG8		ENSG00000166736	35.7506	-0.885398	0.308982	-2.86553	0.00416311	0.0189717	HTR3A		ENSG00000105808		ENSG00000179403		ENSG00000125398
ENSG00000179766	13.9081	1.71922	0.597594	2.8769	0.00401601	0.0184912	ATP8B5P		ENSG00000131844	8308.62	-0.949533	0.0846717	-11.2143	3.47e-29	3.49e-27	MCCC2		ENSG00000259803	37.5468	1.60554	0.418322	3.83804	0.000124022	0.000938924	SLC22A31		ENSG00000173258	74.7707	-0.885632	0.225935	-3.91984	8.86e-05	0.000696628	ZNF483		ENSG00000215397		ENSG00000101955		ENSG00000157851
ENSG00000184160	10.7878	1.71679	0.605918	2.83337	0.00460607	0.0207113	ADRA2C		ENSG00000162434	463.335	-0.950824	0.102324	-9.29231	1.51e-20	9.27e-19	JAK1		ENSG00000187244	2368.26	1.60439	0.120878	13.2728	3.33e-40	5.41e-38	BCAM		ENSG00000100994	1532.64	-0.889136	0.102079	-8.71031	3.03e-18	1.66e-16	PYGB		ENSG00000054179		ENSG00000096006		ENSG00000073849
ENSG00000049089	29.465	1.71331	0.403266	4.24859	2.15e-05	0.000207182	COL9A2		ENSG00000109814	6474.11	-0.953152	0.0781253	-12.2003	3.1e-34	3.67e-32	UGDH		ENSG00000111344	39.4964	1.60357	0.348398	4.6027	4.17e-06	4.51e-05	RASAL1		ENSG00000245532	5350.42	-0.889707	0.0908122	-9.79723	1.16e-22	8.29e-21	NEAT1		ENSG00000140474		ENSG00000109610		ENSG00000182253
ENSG00000160111	62.0692	1.71279	0.260767	6.56826	5.09e-11	1.34e-09	CPAMD8		ENSG00000163430	80.2342	-0.955577	0.212082	-4.50569	6.62e-06	7.16e-05	FSTL1		ENSG00000154146	253.377	1.59636	0.155878	10.2411	1.3e-24	1.01e-22	NRGN		ENSG00000163659	580.907	-0.895158	0.130065	-6.88237	5.89e-12	1.73e-10	TIPARP		ENSG00000161955		ENSG00000115041		ENSG00000135365
ENSG00000135697	135.648	1.71046	0.197529	8.65929	4.75e-18	2.54e-16	BCO1		ENSG00000169282	139.949	-0.957938	0.234275	-4.08895	4.33e-05	0.000383534	KCNAB1		ENSG00000176049	360.382	1.59374	0.127448	12.505	7.01e-36	9.7e-34	JAKMIP2		ENSG00000170011	102.629	-0.896934	0.17975	-4.98988	6.04e-07	7.83e-06	MYRIP		ENSG00000215808		ENSG00000198732		ENSG00000197121
ENSG00000147041	236.41	1.70559	0.135482	12.589	2.43e-36	3.11e-34	SYTL5		ENSG00000006071	49.3406	-0.958599	0.297859	-3.2183	0.00128952	0.007229	ABCC8		ENSG00000164761	59.1553	1.58949	0.284762	5.58182	2.38e-08	3.97e-07	TNFRSF11B		ENSG00000117519	2601.41	-0.907523	0.0581288	-15.6123	6.01e-55	1.55e-52	CNN3		ENSG00000103888		ENSG00000169432		ENSG00000108175
ENSG00000135144	14.3985	1.7052	0.546199	3.12194	0.00179664	0.00952575	DTX1		ENSG00000140416	1180.56	-0.959294	0.0770328	-12.4531	1.35e-35	1.69e-33	TPM1		ENSG00000118523	71.6514	1.58672	0.251042	6.32056	2.61e-10	6.01e-09	CCN2		ENSG00000172780	103.388	-0.908472	0.225037	-4.03699	5.41e-05	0.00045001	RAB43		ENSG00000162650		ENSG00000110076		ENSG00000133863
ENSG00000125510	9.74609	1.70494	0.635878	2.68124	0.00733492	0.0305326	OPRL1		ENSG00000001084	2326.22	-0.959347	0.0583258	-16.4481	8.66e-61	2.59e-58	GCLC		ENSG00000154975	30.542	1.58613	0.346715	4.57473	4.77e-06	5.1e-05	CA10		ENSG00000151117	139.774	-0.908671	0.17828	-5.09687	3.45e-07	4.67e-06	TMEM86A		ENSG00000130813		ENSG00000196542		ENSG00000167011
ENSG00000148513	87.2162	1.69964	0.252451	6.73254	1.67e-11	4.7e-10	ANKRD30A		ENSG00000133816	183.323	-0.959427	0.1653	-5.80414	6.47e-09	1.24e-07	MICAL2		ENSG00000179855	211.414	1.58563	0.183177	8.65629	4.87e-18	2.64e-16	GIPC3		ENSG00000150995	32.9352	-0.909644	0.357059	-2.5476	0.0108466	0.0417902	ITPR1		ENSG00000154358		ENSG00000086300		ENSG00000107890
ENSG00000144802	1679.86	1.69729	0.0765175	22.1817	5.15e-109	3.54e-106	NFKBIZ		ENSG00000091490	1008.65	-0.960492	0.0887608	-10.8211	2.73e-27	2.48e-25	SEL1L3		ENSG00000125780	12.7541	1.58556	0.580114	2.73319	0.00627232	0.0267849	TGM3		ENSG00000196954	53.2977	-0.911493	0.2878	-3.16711	0.00153963	0.0081968	CASP4		ENSG00000198838		ENSG00000095739		ENSG00000136848
ENSG00000160207	18.8203	1.69457	0.45693	3.70859	0.000208413	0.00152035	HSF2BP		ENSG00000215458	39.1746	-0.967039	0.372801	-2.59398	0.0094871	0.0376093	AATBC		ENSG00000008513	6331.45	1.58319	0.0670144	23.6247	2.15e-123	2.22e-120	ST3GAL1		ENSG00000278238	32.097	-0.912382	0.321734	-2.83582	0.00457076	0.020539	AL359513.1		ENSG00000196628		ENSG00000272668		ENSG00000062038
ENSG00000153012	25.9467	1.69376	0.402012	4.2132	2.52e-05	0.000237281	LGI2		ENSG00000075426	510.61	-0.976486	0.118042	-8.27239	1.31e-16	6.27e-15	FOSL2		ENSG00000164796	24.4236	1.5807	0.41784	3.78303	0.000154932	0.00113746	CSMD3		ENSG00000243232	87.8312	-0.91331	0.235041	-3.88574	0.000102019	0.000788553	PCDHAC2		ENSG00000105662		ENSG00000130649		ENSG00000177875
ENSG00000072195	41.3208	1.69234	0.363955	4.64986	3.32e-06	3.85e-05	SPEG		ENSG00000116883	79.6912	-0.976556	0.213722	-4.56927	4.89e-06	5.48e-05	#N/A		ENSG00000255622	17.9895	1.5786	0.486494	3.24485	0.00117511	0.00650983	PCDHB17P		ENSG00000018408	410.187	-0.918515	0.106373	-8.63484	5.88e-18	3.16e-16	WWTR1		ENSG00000112320		ENSG00000142798		ENSG00000172456
ENSG00000231107	12.2273	1.68765	0.631817	2.6711	0.00756032	0.0313167	LINC01508		ENSG00000211454	152.603	-0.977391	0.165261	-5.91424	3.33e-09	6.7e-08	AKR7L		ENSG00000240065	13.0447	1.57492	0.556631	2.82938	0.00466385	0.02088	PSMB9		ENSG00000223804	31.6586	-0.91968	0.343742	-2.6755	0.00746188	0.0309113	AC244669.1		ENSG00000197558		ENSG00000110237		ENSG00000181222
ENSG00000077942	147.05	1.68523	0.186313	9.04513	1.49e-19	8.64e-18	FBLN1		ENSG00000274849	43.5026	-0.980979	0.308826	-3.17648	0.00149073	0.0081671	AC023043.4		ENSG00000141433	45.6391	1.57111	0.298474	5.2638	1.41e-07	2.06e-06	ADCYAP1		ENSG00000150594	3828.82	-0.919874	0.0772249	-11.9116	1.03e-32	1.22e-30	ADRA2A		ENSG00000141570		ENSG00000169427		ENSG00000196776
ENSG00000278952	28.1866	1.68183	0.430989	3.90225	9.53e-05	0.000772226	AP003068.4		ENSG00000109971	19707.1	-0.984486	0.103357	-9.52509	1.65e-21	1.08e-19	HSPA8		ENSG00000248587	19.594	1.5697	0.478697	3.2791	0.00104137	0.00586179	GDNF-AS1		ENSG00000023572	458.528	-0.920333	0.0975793	-9.43165	4.04e-21	2.64e-19	GLRX2		ENSG00000113272		ENSG00000150687		ENSG00000124920
ENSG00000130600	44.6065	1.68043	0.356635	4.7119	2.45e-06	2.95e-05	H19		ENSG00000166025	328.678	-0.985542	0.138507	-7.11548	1.12e-12	3.68e-11	AMOTL1		ENSG00000151224	48.5323	1.5683	0.283514	5.53163	3.17e-08	5.16e-07	MAT1A		ENSG00000105894	37.5232	-0.921617	0.32879	-2.80306	0.005062	0.0224241	PTN		ENSG00000188185		ENSG00000214851		ENSG00000177728
ENSG00000251074	9.20958	1.68021	0.650376	2.58344	0.00978206	0.0385269	AC147055.3		ENSG00000154240	159.674	-0.985999	0.158415	-6.22415	4.84e-10	1.12e-08	CEP112		ENSG00000185053	55.2632	1.56237	0.262489	5.95213	2.65e-09	5.2e-08	SGCZ		ENSG00000080709	286.638	-0.924576	0.124719	-7.41326	1.23e-13	4.41e-12	KCNN2		ENSG00000064309		ENSG00000140718		ENSG00000277053
ENSG00000196620	4705.15	1.67117	0.0868284	19.2468	1.5e-82	6.32e-80	UGT2B15		ENSG00000064012	213.245	-0.988206	0.177131	-5.57896	2.42e-08	4.26e-07	CASP8		ENSG00000076344	45.3119	1.56107	0.302826	5.15502	2.54e-07	3.52e-06	RGS11		ENSG00000103034	306.692	-0.924785	0.160253	-5.77078	7.89e-09	1.45e-07	NDRG4		ENSG00000213015		ENSG00000052850		ENSG00000162591
ENSG00000183023	40.0843	1.66819	0.357696	4.66372	3.11e-06	3.62e-05	SLC8A1		ENSG00000115112	350.366	-0.9884	0.117164	-8.43604	3.28e-17	1.66e-15	TFCP2L1		ENSG00000238755	19.6372	1.56042	0.465318	3.35345	0.000798118	0.00467346	LINC02006		ENSG00000188010	219.373	-0.927177	0.137632	-6.73665	1.62e-11	4.42e-10	MORN2		ENSG00000172508		ENSG00000064989		ENSG00000058056
ENSG00000179715	229.957	1.66666	0.156396	10.6567	1.62e-26	1.4e-24	PCED1B		ENSG00000113083	78.5811	-1.00203	0.236064	-4.24475	2.19e-05	0.000210182	LOX		ENSG00000122176	93.9096	1.56002	0.252948	6.16734	6.94e-10	1.49e-08	FMOD		ENSG00000107731	563.841	-0.927465	0.163532	-5.67145	1.42e-08	2.48e-07	UNC5B		ENSG00000002586		ENSG00000100344		ENSG00000136816
ENSG00000084710	17.6834	1.662	0.451374	3.68208	0.000231338	0.00166929	EFR3B		ENSG00000204334	114.557	-1.003	0.232196	-4.31963	1.56e-05	0.000155916	ERICH2		ENSG00000136531	197.482	1.55938	0.169942	9.17597	4.48e-20	2.79e-18	SCN2A		ENSG00000173210	105.237	-0.935407	0.226067	-4.13775	3.51e-05	0.000305042	ABLIM3		ENSG00000272449		ENSG00000114200		ENSG00000257923
ENSG00000116771	39.7	1.65947	0.310787	5.33959	9.32e-08	1.48e-06	AGMAT		ENSG00000154914	410.876	-1.00545	0.103981	-9.66955	4.06e-22	2.74e-20	USP43		ENSG00000249464	40.9548	1.55526	0.334815	4.64514	3.4e-06	3.75e-05	LINC01091		ENSG00000117472	220.59	-0.936334	0.136609	-6.8541	7.18e-12	2.07e-10	TSPAN1		ENSG00000111859		ENSG00000138449		ENSG00000183248
ENSG00000139187	23.7223	1.65689	0.41318	4.01009	6.07e-05	0.000518281	KLRG1		ENSG00000136158	615.538	-1.00571	0.1059	-9.49676	2.17e-21	1.4e-19	SPRY2		ENSG00000079385	49.8486	1.55412	0.276483	5.62102	1.9e-08	3.23e-07	CEACAM1		ENSG00000197885	287.515	-0.94065	0.130429	-7.21197	5.51e-13	1.82e-11	NKIRAS1		ENSG00000167880		ENSG00000141433		ENSG00000188322
ENSG00000075223	1422.54	1.65546	0.0958979	17.2627	8.98e-67	2.89e-64	SEMA3C		ENSG00000152804	33.6182	-1.00627	0.308207	-3.26492	0.00109495	0.00631326	HHEX		ENSG00000198722	5059.82	1.5535	0.0504148	30.8143	1.68e-208	4.96e-205	UNC13B		ENSG00000130487	50.2032	-0.941431	0.285488	-3.29762	0.000975072	0.00554917	KLHDC7B		ENSG00000175471		ENSG00000013016		ENSG00000164330
ENSG00000156298	17.8164	1.65059	0.465079	3.54905	0.000386628	0.00260233	TSPAN7		ENSG00000170419	295.921	-1.00864	0.129109	-7.8123	5.62e-15	2.31e-13	VSTM2A		ENSG00000090661	63.2681	1.55053	0.293831	5.27695	1.31e-07	1.93e-06	CERS4		ENSG00000168491	35.3411	-0.942146	0.35028	-2.68969	0.0071518	0.029835	CCDC110		ENSG00000133943		ENSG00000164626		ENSG00000157110
ENSG00000151892	20.9342	1.64979	0.426378	3.86931	0.000109143	0.000866345	GFRA1		ENSG00000113742	761.11	-1.00923	0.0825415	-12.227	2.23e-34	2.68e-32	CPEB4		ENSG00000196277	25.1891	1.54703	0.448733	3.44755	0.000565697	0.00349097	GRM7		ENSG00000001084	2326.22	-0.943461	0.0585556	-16.1122	2.09e-58	6e-56	GCLC		ENSG00000004777		ENSG00000164089		ENSG00000179912
ENSG00000256069	29.0598	1.6419	0.429228	3.82523	0.000130648	0.00101763	A2MP1		ENSG00000183696	437.196	-1.011	0.107309	-9.42145	4.45e-21	2.81e-19	UPP1		ENSG00000248712	13.5058	1.54584	0.550641	2.80734	0.00499524	0.0221569	CCDC153		ENSG00000174567	322.467	-0.943584	0.123009	-7.67085	1.71e-14	6.65e-13	GOLT1A		ENSG00000167772		ENSG00000135736		ENSG00000175745
ENSG00000132744	30.0063	1.64142	0.435382	3.77008	0.000163195	0.00122649	ACY3		ENSG00000112276	66.1259	-1.01446	0.222957	-4.55004	5.36e-06	5.94e-05	BVES		ENSG00000071282	17.6046	1.54498	0.491546	3.14311	0.00167165	0.00880199	LMCD1		ENSG00000175197	4002.68	-0.948225	0.0792328	-11.9676	5.25e-33	6.38e-31	DDIT3		ENSG00000227268		ENSG00000268089		ENSG00000083857
ENSG00000070886	45.7704	1.64113	0.304817	5.38398	7.29e-08	1.18e-06	EPHA8		ENSG00000105792	172.56	-1.02523	0.217721	-4.70893	2.49e-06	2.98e-05	CFAP69		ENSG00000152954	35.3931	1.54303	0.343675	4.48978	7.13e-06	7.36e-05	NRSN1		ENSG00000172943	1781.39	-0.949266	0.0770137	-12.3259	6.57e-35	8.69e-33	PHF8		ENSG00000204304		ENSG00000150625		ENSG00000164171
ENSG00000196739	1135.13	1.63993	0.11006	14.9003	3.28e-50	7.05e-48	COL27A1		ENSG00000163399	8206	-1.02778	0.071867	-14.3012	2.15e-46	4e-44	ATP1A1		ENSG00000147408	157.179	1.54198	0.173205	8.90263	5.45e-19	3.16e-17	CSGALNACT1		ENSG00000162426	30.3608	-0.949998	0.375144	-2.53236	0.0113298	0.0433392	SLC45A1		ENSG00000075043		ENSG00000078401		ENSG00000149212
ENSG00000250569	8.61969	1.63957	0.659696	2.48535	0.0129425	0.0482828	NTAN1P2		ENSG00000159713	803.635	-1.02922	0.135533	-7.59385	3.11e-14	1.19e-12	TPPP3		ENSG00000117600	42.8386	1.54172	0.309604	4.97963	6.37e-07	8.21e-06	PLPPR4		ENSG00000140416	1180.56	-0.953869	0.0772654	-12.3454	5.16e-35	6.87e-33	TPM1		ENSG00000091622		ENSG00000005421		ENSG00000092964
ENSG00000268869	24.5382	1.63655	0.432623	3.78286	0.000155037	0.00117502	ESPNP		ENSG00000261008	31.6747	-1.02954	0.341278	-3.01672	0.00255523	0.0127908	LINC01572		ENSG00000140718	2402.45	1.53961	0.0735858	20.9226	3.33e-97	1.97e-94	FTO		ENSG00000187017	503.262	-0.954061	0.130003	-7.33877	2.16e-13	7.49e-12	ESPN		ENSG00000135423		ENSG00000185053		ENSG00000272977
ENSG00000188368	13.7184	1.63426	0.585908	2.78928	0.00528258	0.0232013	PRR19		ENSG00000116991	6741.37	-1.03029	0.0577605	-17.8373	3.63e-71	1.36e-68	SIPA1L2		ENSG00000157873	28.1475	1.53937	0.400424	3.84434	0.00012088	0.000918382	TNFRSF14		ENSG00000023445	47.2724	-0.954476	0.274542	-3.47662	0.000507786	0.00317925	BIRC3		ENSG00000267194		ENSG00000141232		ENSG00000096696
ENSG00000183386	15.5445	1.63419	0.507317	3.22123	0.0012764	0.0071652	FHL3		ENSG00000221869	1068.63	-1.035	0.122569	-8.44419	3.06e-17	1.56e-15	CEBPD		ENSG00000101746	17.4437	1.5356	0.471914	3.25398	0.00113802	0.00634009	NOL4		ENSG00000106803	1052.7	-0.954565	0.111427	-8.56672	1.06e-17	5.57e-16	SEC61B		ENSG00000115255		ENSG00000106278		ENSG00000008277
ENSG00000132470	29.8937	1.63385	0.373254	4.37732	1.2e-05	0.000122947	ITGB4		ENSG00000138646	23.7688	-1.03578	0.406448	-2.54837	0.0108228	0.0418901	HERC5		ENSG00000044524	493.721	1.53537	0.132631	11.5762	5.44e-31	6.04e-29	EPHA3		ENSG00000105855	243.777	-0.957993	0.133604	-7.17038	7.48e-13	2.44e-11	ITGB8		ENSG00000111145		ENSG00000085552		ENSG00000204588
ENSG00000112139	19.069	1.63069	0.472086	3.45422	0.000551879	0.00353568	MDGA1		ENSG00000172943	1781.39	-1.03706	0.0771785	-13.4372	3.66e-41	5.72e-39	PHF8		ENSG00000183023	40.0843	1.53462	0.339269	4.5233	6.09e-06	6.39e-05	SLC8A1		ENSG00000153208	273.683	-0.958467	0.121916	-7.86173	3.79e-15	1.57e-13	MERTK		ENSG00000114737		ENSG00000165655		ENSG00000082438
ENSG00000001617	34.7565	1.62962	0.340001	4.793	1.64e-06	2.05e-05	SEMA3F		ENSG00000170011	102.629	-1.04387	0.174408	-5.98525	2.16e-09	4.49e-08	MYRIP		ENSG00000184908	19.0079	1.53346	0.42853	3.5784	0.000345699	0.00227127	CLCNKB		ENSG00000185561	493.317	-0.963362	0.138249	-6.96831	3.21e-12	9.66e-11	TLCD2		ENSG00000176919		ENSG00000168071		ENSG00000176749
ENSG00000248429	13.1366	1.62757	0.574254	2.83423	0.00459368	0.0206655	FAM198B-AS1		ENSG00000278970	757.44	-1.04563	0.0825851	-12.6612	9.7e-37	1.27e-34	HEIH		ENSG00000154645	285.48	1.53134	0.139058	11.0123	3.33e-28	3.21e-26	CHODL		ENSG00000187486	188.847	-0.96356	0.164298	-5.86472	4.5e-09	8.57e-08	KCNJ11		ENSG00000212123		ENSG00000113448		ENSG00000144935
ENSG00000206262	15.8064	1.62672	0.514163	3.16383	0.00155708	0.00846891	FOXL2NB		ENSG00000103942	1282.29	-1.04619	0.0752538	-13.9022	6.14e-44	1.05e-41	HOMER2		ENSG00000223770	19.4214	1.52979	0.431034	3.54912	0.000386527	0.00249814	CACNA2D1-AS1		ENSG00000242110	87.2489	-0.968371	0.227592	-4.25485	2.09e-05	0.000191634	AMACR		ENSG00000111012		ENSG00000142552
ENSG00000214140	15.0658	1.62299	0.583107	2.78335	0.00538004	0.0235698	PRCD		ENSG00000171097	382.869	-1.04741	0.139226	-7.52311	5.35e-14	2.01e-12	KYAT1		ENSG00000266145	49.9953	1.527	0.273062	5.59214	2.24e-08	3.75e-07	RHOT1P1		ENSG00000175482	219.854	-0.968779	0.15216	-6.36686	1.93e-10	4.52e-09	POLD4		ENSG00000050030		ENSG00000117643
ENSG00000176049	360.382	1.62098	0.12774	12.6897	6.74e-37	8.97e-35	JAKMIP2		ENSG00000169403	22.7188	-1.0488	0.386664	-2.71243	0.00667926	0.0282247	PTAFR		ENSG00000260936	15.5601	1.52688	0.513684	2.97241	0.00295472	0.0143561	#N/A		ENSG00000109971	19707.1	-0.970949	0.103447	-9.38593	6.24e-21	4.05e-19	HSPA8		ENSG00000176428		ENSG00000076344
ENSG00000169583	31.0322	1.6164	0.423772	3.81431	0.000136562	0.00105754	CLIC3		ENSG00000240216	23.9304	-1.05309	0.42201	-2.49542	0.0125808	0.0472494	CPHL1P		ENSG00000174871	61.962	1.52616	0.24704	6.17779	6.5e-10	1.41e-08	CNIH2		ENSG00000239467	230.173	-0.974538	0.146691	-6.64347	3.06e-11	8.02e-10	AC007405.4		ENSG00000105650		ENSG00000084444
ENSG00000130182	38.2142	1.61324	0.313031	5.15361	2.56e-07	3.77e-06	ZSCAN10		ENSG00000235501	152.35	-1.05621	0.177132	-5.96282	2.48e-09	5.08e-08	AC105942.1		ENSG00000167757	46.8354	1.52573	0.275667	5.53467	3.12e-08	5.08e-07	KLK11		ENSG00000120738	894.061	-0.975671	0.0956005	-10.2057	1.87e-24	1.44e-22	EGR1		ENSG00000146376		ENSG00000159184
ENSG00000121440	99.3586	1.61169	0.193857	8.3138	9.27e-17	4.5e-15	PDZRN3		ENSG00000075643	1208.15	-1.07219	0.100227	-10.6976	1.04e-26	9.13e-25	MOCOS		ENSG00000091136	525.691	1.52285	0.0992911	15.3372	4.31e-53	1.03e-50	LAMB1		ENSG00000103942	1282.29	-0.976926	0.0741214	-13.1801	1.14e-39	1.84e-37	HOMER2		ENSG00000054392		ENSG00000186891
ENSG00000139292	124.49	1.61133	0.204852	7.8658	3.67e-15	1.53e-13	LGR5		ENSG00000166710	5030.23	-1.07331	0.0879479	-12.2039	2.96e-34	3.53e-32	B2M		ENSG00000233255	27.6897	1.52197	0.359799	4.23007	2.34e-05	0.000211662	#N/A		ENSG00000075886	27.5355	-0.979204	0.393686	-2.48727	0.0128727	0.0481075	TUBA3D		ENSG00000122592		ENSG00000262877
ENSG00000147408	157.179	1.60584	0.169887	9.4524	3.31e-21	2.1e-19	CSGALNACT1		ENSG00000187017	503.262	-1.07476	0.129642	-8.29022	1.13e-16	5.44e-15	ESPN		ENSG00000112164	62.0643	1.5199	0.276366	5.49957	3.81e-08	6.13e-07	GLP1R		ENSG00000272009	73.2976	-0.98129	0.235319	-4.17004	3.05e-05	0.000267923	AL121944.2		ENSG00000147119		ENSG00000180340
ENSG00000171408	14.0726	1.60556	0.494912	3.24413	0.00117812	0.00670842	PDE7B		ENSG00000156113	829.138	-1.07692	0.0805849	-13.3638	9.84e-41	1.52e-38	KCNMA1		ENSG00000085552	240.277	1.51779	0.157858	9.61493	6.92e-22	4.79e-20	IGSF9		ENSG00000112276	66.1259	-0.984351	0.225151	-4.37196	1.23e-05	0.000120506	BVES		ENSG00000137070		ENSG00000134321
ENSG00000127831	1861.12	1.60548	0.1072	14.9765	1.05e-50	2.3e-48	VIL1		ENSG00000184371	64.6331	-1.0778	0.255934	-4.21123	2.54e-05	0.000239146	CSF1		ENSG00000110675	45.5306	1.51564	0.310069	4.88807	1.02e-06	1.26e-05	ELMOD1		ENSG00000198380	7188.46	-0.993506	0.11182	-8.88485	6.4e-19	3.68e-17	GFPT1		ENSG00000100949		ENSG00000108679
ENSG00000233255	27.6897	1.60195	0.36841	4.34827	1.37e-05	0.00013822	#N/A		ENSG00000169908	20.5054	-1.08222	0.406717	-2.66087	0.00779391	0.0320871	TM4SF1		ENSG00000255346	42.766	1.51305	0.323597	4.67572	2.93e-06	3.28e-05	NOX5		ENSG00000178162	22.4265	-0.995461	0.398965	-2.49511	0.0125919	0.0473072	FAR2P2		ENSG00000213420		ENSG00000188064
ENSG00000178235	137.788	1.59973	0.172461	9.27594	1.76e-20	1.07e-18	SLITRK1		ENSG00000249003	42.3436	-1.08712	0.35208	-3.08772	0.002017	0.0104866	CLUHP4		ENSG00000128655	30.6188	1.51151	0.360955	4.18754	2.82e-05	0.000250431	PDE11A		ENSG00000167676	483.303	-0.995997	0.143731	-6.92958	4.22e-12	1.26e-10	PLIN4		ENSG00000172819		ENSG00000137642
ENSG00000137968	155.166	1.59381	0.191735	8.31258	9.36e-17	4.54e-15	SLC44A5		ENSG00000198380	7188.46	-1.08806	0.111634	-9.74666	1.91e-22	1.32e-20	GFPT1		ENSG00000165474	11.9533	1.5097	0.582587	2.59136	0.00955965	0.0379261	GJB2		ENSG00000089116	63.2102	-0.997046	0.248012	-4.02015	5.82e-05	0.000479379	LHX5		ENSG00000169059		ENSG00000184709
ENSG00000277758	25.8089	1.59366	0.440396	3.61869	0.000296099	0.00206928	FO681492.1		ENSG00000230002	24.5418	-1.0929	0.358165	-3.05138	0.00227795	0.0116322	ALMS1-IT1		ENSG00000082497	37.8259	1.50958	0.331135	4.55879	5.15e-06	5.47e-05	SERTAD4		ENSG00000166046	801.949	-0.997327	0.0960432	-10.3841	2.93e-25	2.39e-23	TCP11L2		ENSG00000175806		ENSG00000277196
ENSG00000157873	28.1475	1.59317	0.422868	3.76752	0.000164878	0.00123733	TNFRSF14		ENSG00000140297	191.937	-1.096	0.138437	-7.91693	2.43e-15	1.04e-13	GCNT3		ENSG00000035862	50.1677	1.5091	0.349673	4.31576	1.59e-05	0.000151213	TIMP2		ENSG00000130513	11621	-0.999423	0.103755	-9.63251	5.83e-22	4.05e-20	GDF15		ENSG00000198816		ENSG00000133135
ENSG00000197291	14.7095	1.59089	0.516578	3.07967	0.00207229	0.0107442	RAMP2-AS1		ENSG00000183060	145.021	-1.09915	0.19745	-5.56674	2.6e-08	4.55e-07	LYSMD4		ENSG00000105523	52.025	1.50708	0.30581	4.92816	8.3e-07	1.05e-05	FAM83E		ENSG00000171097	382.869	-0.999986	0.138241	-7.23366	4.7e-13	1.57e-11	KYAT1		ENSG00000182749		ENSG00000154080
ENSG00000172986	10.6567	1.58904	0.567302	2.80104	0.00509379	0.0224829	GXYLT2		ENSG00000122547	168.257	-1.10402	0.173512	-6.36279	1.98e-10	4.81e-09	EEPD1		ENSG00000110076	174.756	1.50672	0.212883	7.07768	1.47e-12	4.6e-11	NRXN2		ENSG00000162433	3126.72	-1.00181	0.0857844	-11.6782	1.65e-31	1.89e-29	AK4		ENSG00000149922		ENSG00000131050
ENSG00000137561	15.2909	1.58576	0.532151	2.9799	0.00288344	0.0141161	TTPA		ENSG00000138744	318.194	-1.11307	0.144302	-7.71346	1.22e-14	4.89e-13	NAAA		ENSG00000272320	11.8951	1.50562	0.523195	2.87774	0.00400536	0.0183951	AL445309.1		ENSG00000176971	153.463	-1.00421	0.218062	-4.60516	4.12e-06	4.47e-05	FIBIN		ENSG00000090006		ENSG00000205213
ENSG00000128268	18.8377	1.58563	0.548009	2.89344	0.00381041	0.0177206	MGAT3		ENSG00000136826	1195.57	-1.11506	0.114156	-9.76782	1.55e-22	1.08e-20	KLF4		ENSG00000002587	12.2355	1.50539	0.592839	2.53929	0.0111079	0.0426335	HS3ST1		ENSG00000187193	61.5629	-1.00968	0.306946	-3.28945	0.00100385	0.00568069	MT1X		ENSG00000100321		ENSG00000152954
ENSG00000237149	151.327	1.5844	0.193509	8.18774	2.66e-16	1.24e-14	ZNF503-AS2		ENSG00000170153	325.078	-1.11571	0.120344	-9.27102	1.84e-20	1.12e-18	RNF150		ENSG00000244161	10.0725	1.50381	0.574713	2.61663	0.00888015	0.0356762	FLNB-AS1		ENSG00000278970	757.44	-1.01008	0.0820696	-12.3076	8.24e-35	1.08e-32	HEIH		ENSG00000105290		ENSG00000114315
ENSG00000175336	45.1028	1.57667	0.312812	5.0403	4.65e-07	6.5e-06	APOF		ENSG00000111666	2174.56	-1.11837	0.0982116	-11.3873	4.84e-30	5.04e-28	CHPT1		ENSG00000197635	238.473	1.49951	0.193957	7.73112	1.07e-14	4.25e-13	DPP4		ENSG00000113231	159.33	-1.01245	0.172427	-5.87178	4.31e-09	8.24e-08	PDE8B		ENSG00000183779		ENSG00000167757
ENSG00000149564	31.4574	1.57515	0.327631	4.80771	1.53e-06	1.92e-05	ESAM		ENSG00000156510	683.199	-1.12488	0.24342	-4.62118	3.82e-06	4.36e-05	HKDC1		ENSG00000013725	14.9866	1.49916	0.517543	2.89669	0.00377123	0.0175345	CD6		ENSG00000109814	6474.11	-1.01456	0.0781215	-12.987	1.45e-38	2.25e-36	UGDH		ENSG00000212864		ENSG00000204314
ENSG00000232224	29.0223	1.57508	0.38543	4.08656	4.38e-05	0.000386655	#N/A		ENSG00000188959	510.25	-1.12901	0.124645	-9.05775	1.33e-19	7.74e-18	C9orf152		ENSG00000205978	12.8122	1.49819	0.561873	2.66642	0.00766644	0.0315938	NYNRIN		ENSG00000222033	28.3564	-1.01555	0.350431	-2.898	0.00375552	0.0174733	LINC01124		ENSG00000103534		ENSG00000174672
ENSG00000100626	13.665	1.57287	0.551789	2.85049	0.00436514	0.019818	GALNT16		ENSG00000018408	410.187	-1.13676	0.10588	-10.7363	6.88e-27	6.06e-25	WWTR1		ENSG00000196620	4705.15	1.49737	0.0875607	17.1009	1.46e-65	5.02e-63	UGT2B15		ENSG00000154065	221.172	-1.01647	0.142588	-7.12875	1.01e-12	3.24e-11	ANKRD29		ENSG00000267309		ENSG00000164076
ENSG00000038295	53.5477	1.57252	0.264606	5.94288	2.8e-09	5.71e-08	TLL1		ENSG00000070540	310.104	-1.13778	0.124325	-9.15167	5.61e-20	3.33e-18	WIPI1		ENSG00000137491	52.965	1.49545	0.277339	5.39212	6.96e-08	1.07e-06	SLCO2B1		ENSG00000116852	544.018	-1.01669	0.110204	-9.2256	2.82e-20	1.77e-18	KIF21B		ENSG00000079257		ENSG00000148600
ENSG00000136943	12.7349	1.56791	0.55499	2.82512	0.00472634	0.0211782	CTSV		ENSG00000233381	15.5071	-1.14066	0.454674	-2.50873	0.0121166	0.0458566	AK4P3		ENSG00000158555	29.7627	1.49157	0.338359	4.40825	1.04e-05	0.000103604	GDPD5		ENSG00000130707	288.591	-1.01757	0.140007	-7.26799	3.65e-13	1.23e-11	ASS1		ENSG00000241399		ENSG00000167889
ENSG00000261456	9.43379	1.56649	0.626154	2.50176	0.0123578	0.0465816	TUBB8		ENSG00000186594	215.714	-1.14134	0.148147	-7.70412	1.32e-14	5.23e-13	MIR22HG		ENSG00000150687	2851.76	1.48993	0.0634288	23.4898	5.18e-122	5.09e-119	PRSS23		ENSG00000274528	25.9458	-1.02258	0.358573	-2.85179	0.00434738	0.0196854	AC090970.2		ENSG00000263528		ENSG00000138356
ENSG00000077063	17.8084	1.5663	0.455582	3.43803	0.000585973	0.00372416	CTTNBP2		ENSG00000166123	8565.82	-1.14647	0.0675985	-16.9599	1.62e-64	5.08e-62	GPT2		ENSG00000213062	10.8125	1.48738	0.575714	2.58354	0.00977907	0.0386036	Z99572.1		ENSG00000085563	74.9467	-1.0236	0.242884	-4.21438	2.5e-05	0.000225144	ABCB1		ENSG00000124145		ENSG00000250305
ENSG00000125845	386.903	1.56363	0.110484	14.1525	1.8e-45	3.21e-43	BMP2		ENSG00000149260	124.121	-1.14711	0.195339	-5.8724	4.3e-09	8.48e-08	CAPN5		ENSG00000183722	15.1428	1.4845	0.476831	3.11326	0.00185034	0.00960073	LHFPL6		ENSG00000177337	31.1918	-1.02642	0.335873	-3.05598	0.00224329	0.0113069	DLGAP1-AS1		ENSG00000204947		ENSG00000177508
ENSG00000159387	29.5105	1.56138	0.38134	4.09446	4.23e-05	0.000375473	IRX6		ENSG00000274528	25.9458	-1.14975	0.369479	-3.11181	0.00185942	0.00981321	AC090970.2		ENSG00000172379	96.1891	1.48187	0.19322	7.66934	1.73e-14	6.72e-13	ARNT2		ENSG00000131730	23.0268	-1.02679	0.366937	-2.79826	0.00513788	0.0226872	CKMT2		ENSG00000178695		ENSG00000101335
ENSG00000159182	133.276	1.55826	0.21686	7.18556	6.69e-13	2.27e-11	PRAC1		ENSG00000173926	57.3992	-1.15117	0.279579	-4.11752	3.83e-05	0.000344259	MARCHF3		ENSG00000086300	353.706	1.47695	0.144294	10.2357	1.37e-24	1.07e-22	SNX10		ENSG00000236138	48.2634	-1.02837	0.304184	-3.38075	0.000722888	0.00429775	DUX4L26		ENSG00000103495		ENSG00000168539
ENSG00000165379	23.352	1.55771	0.40646	3.83237	0.000126915	0.000994021	LRFN5		ENSG00000233871	23.6569	-1.16066	0.416278	-2.78818	0.00530059	0.0232612	DLG5-AS1		ENSG00000156414	134.755	1.47532	0.190689	7.73675	1.02e-14	4.08e-13	TDRD9		ENSG00000164120	2047.87	-1.02896	0.10675	-9.63896	5.47e-22	3.82e-20	HPGD		ENSG00000100558		ENSG00000164099
ENSG00000272711	14.7195	1.55178	0.524172	2.96044	0.00307205	0.0148736	AC019069.1		ENSG00000164120	2047.87	-1.16395	0.107288	-10.8489	2.02e-27	1.84e-25	HPGD		ENSG00000135643	91.2269	1.47498	0.201031	7.33708	2.18e-13	7.56e-12	KCNMB4		ENSG00000145703	171.878	-1.0299	0.177114	-5.81492	6.07e-09	1.13e-07	IQGAP2		ENSG00000213638		ENSG00000196482
ENSG00000165995	215.444	1.55033	0.135704	11.4243	3.16e-30	3.31e-28	CACNB2		ENSG00000251493	594.631	-1.16484	0.266347	-4.3734	1.22e-05	0.000124805	FOXD1		ENSG00000125354	30.4037	1.47146	0.385784	3.8142	0.000136623	0.00102121	SEPTIN6		ENSG00000144355	287.133	-1.03079	0.128411	-8.0273	9.96e-16	4.4e-14	DLX1		ENSG00000203667		ENSG00000179855
ENSG00000104081	514.668	1.54628	0.121455	12.7313	3.96e-37	5.34e-35	BMF		ENSG00000165449	33.9092	-1.16531	0.316686	-3.67971	0.000233499	0.00168253	SLC16A9		ENSG00000168140	23.2516	1.47099	0.432184	3.40362	0.000664981	0.00399608	VASN		ENSG00000161011	7561.33	-1.03518	0.0738724	-14.013	1.3e-44	2.41e-42	SQSTM1		ENSG00000196421		ENSG00000233215
ENSG00000233723	12.2754	1.54544	0.54036	2.86001	0.00423624	0.019322	LINC01122		ENSG00000145757	43.64	-1.17182	0.301851	-3.88212	0.000103549	0.000827442	SPATA9		ENSG00000185567	32.0629	1.46936	0.358745	4.09584	4.21e-05	0.000358878	AHNAK2		ENSG00000113924	350.477	-1.03697	0.117602	-8.81756	1.17e-18	6.58e-17	HGD		ENSG00000181409		ENSG00000245750
ENSG00000205336	33.3657	1.54493	0.367608	4.20264	2.64e-05	0.000247616	ADGRG1		ENSG00000170122	455.014	-1.17381	0.105863	-11.088	1.43e-28	1.38e-26	FOXD4		ENSG00000231154	15.9427	1.46899	0.487396	3.01395	0.00257867	0.0128003	MORF4L2-AS1		ENSG00000125144	253.162	-1.03919	0.168653	-6.1617	7.2e-10	1.54e-08	MT1G		ENSG00000205702		ENSG00000147883
ENSG00000166426	14.5629	1.5436	0.493493	3.12791	0.00176056	0.00937784	CRABP1		ENSG00000278238	32.097	-1.17637	0.327432	-3.59272	0.000327248	0.00226244	AL359513.1		ENSG00000121440	99.3586	1.46522	0.192596	7.60775	2.79e-14	1.06e-12	PDZRN3		ENSG00000185189	1303.47	-1.04227	0.0981748	-10.6165	2.5e-26	2.16e-24	NRBP2		ENSG00000083720		ENSG00000145358
ENSG00000277586	12.9769	1.54298	0.605146	2.54976	0.0107798	0.0417706	NEFL		ENSG00000109452	307.344	-1.17686	0.132114	-8.90792	5.2e-19	2.93e-17	INPP4B		ENSG00000132535	57.7305	1.46522	0.246168	5.95211	2.65e-09	5.2e-08	DLG4		ENSG00000156795	275.786	-1.04455	0.141815	-7.3656	1.76e-13	6.21e-12	WDYHV1		ENSG00000197444		ENSG00000135643
ENSG00000181458	41.1859	1.54139	0.327927	4.7004	2.6e-06	3.09e-05	TMEM45A		ENSG00000145777	82.868	-1.19259	0.200688	-5.94249	2.81e-09	5.72e-08	TSLP		ENSG00000172348	159.549	1.46461	0.160241	9.14003	6.24e-20	3.84e-18	RCAN2		ENSG00000143816	64.2502	-1.04743	0.238712	-4.38784	1.14e-05	0.000112678	WNT9A		ENSG00000159733		ENSG00000167371
ENSG00000271109	14.0458	1.53985	0.548012	2.80988	0.00495602	0.0220113	AC008555.4		ENSG00000189058	29.8376	-1.20444	0.350766	-3.43375	0.000595301	0.00377414	APOD		ENSG00000251685	71.8184	1.46347	0.254602	5.74808	9.03e-09	1.63e-07	UGT2B27P		ENSG00000116991	6741.37	-1.04783	0.0576534	-18.1747	8.19e-74	3.6e-71	SIPA1L2		ENSG00000159335		ENSG00000091136
ENSG00000134042	11.7573	1.53836	0.565343	2.7211	0.00650643	0.0276189	MRO		ENSG00000162433	3126.72	-1.20594	0.0857227	-14.0679	5.98e-45	1.05e-42	AK4		ENSG00000114200	30.1535	1.45977	0.380253	3.83895	0.000123562	0.000936133	BCHE		ENSG00000166710	5030.23	-1.05036	0.0880289	-11.932	8.06e-33	9.61e-31	B2M		ENSG00000186529		ENSG00000071282
ENSG00000260645	16.7595	1.53453	0.482432	3.18083	0.00146854	0.00806385	AL359715.2		ENSG00000236753	153.387	-1.20744	0.185955	-6.49317	8.4e-11	2.13e-09	MKLN1-AS		ENSG00000278200	14.0284	1.45573	0.520204	2.79838	0.00513603	0.0226838	LINC01971		ENSG00000170419	295.921	-1.05248	0.132119	-7.96621	1.64e-15	7.06e-14	VSTM2A		ENSG00000107104		ENSG00000121905
ENSG00000198722	5059.82	1.53379	0.0508956	30.136	1.64e-199	4.22e-196	UNC13B		ENSG00000172006	269.477	-1.21141	0.125217	-9.67443	3.87e-22	2.62e-20	ZNF554		ENSG00000128536	41.576	1.45557	0.299312	4.86304	1.16e-06	1.41e-05	CDHR3		ENSG00000101076	53.5286	-1.05609	0.292601	-3.60931	0.000307011	0.00204839	HNF4A		ENSG00000182636		ENSG00000184486
ENSG00000162572	12.8787	1.53379	0.55417	2.76772	0.00564497	0.0245283	SCNN1D		ENSG00000263597	18.2499	-1.21773	0.452567	-2.69072	0.00712983	0.0298233	MIR3936		ENSG00000079101	13.3911	1.45265	0.566424	2.5646	0.0103296	0.0402637	CLUL1		ENSG00000100285	75.7747	-1.05974	0.230423	-4.59912	4.24e-06	4.59e-05	NEFH		ENSG00000141012		ENSG00000137491
ENSG00000177455	12.3511	1.53194	0.588202	2.60445	0.00920211	0.0367052	CD19		ENSG00000228363	35.8703	-1.22028	0.343313	-3.55443	0.000378801	0.00255887	AC015971.1		ENSG00000105255	46.9221	1.45072	0.337574	4.2975	1.73e-05	0.000162498	FSD1		ENSG00000231431	27.196	-1.06241	0.362614	-2.92988	0.00339097	0.0160375	FAR2P4		ENSG00000101986		ENSG00000182771
ENSG00000241388	402.059	1.53116	0.123484	12.3996	2.63e-35	3.26e-33	HNF1A-AS1		ENSG00000163746	47.0511	-1.22592	0.289817	-4.22998	2.34e-05	0.000222801	PLSCR2		ENSG00000275149	15.6422	1.44805	0.472006	3.06786	0.00215599	0.0109176	#N/A		ENSG00000140961	92.3536	-1.06268	0.216692	-4.90413	9.38e-07	1.17e-05	OSGIN1		ENSG00000176532		ENSG00000168772
ENSG00000153956	1781.13	1.5305	0.105097	14.5627	4.85e-48	9.35e-46	CACNA2D1		ENSG00000247844	23.8558	-1.22603	0.35881	-3.41693	0.000633325	0.0039841	#N/A		ENSG00000084444	522.844	1.44696	0.102831	14.0713	5.7e-45	1.08e-42	FAM234B		ENSG00000115718	177.136	-1.06475	0.205807	-5.17354	2.3e-07	3.21e-06	PROC		ENSG00000105997		ENSG00000176842
ENSG00000128536	41.576	1.5305	0.296518	5.16158	2.45e-07	3.62e-06	CDHR3		ENSG00000166401	244.369	-1.22667	0.150782	-8.13541	4.11e-16	1.88e-14	SERPINB8		ENSG00000162981	2157.31	1.44648	0.0777104	18.6137	2.49e-77	1.19e-74	LRATD1		ENSG00000180773	49.5358	-1.06493	0.308579	-3.45107	0.000558378	0.00345097	SLC36A4		ENSG00000065989		ENSG00000224940
ENSG00000230699	81.5956	1.53029	0.2336	6.55093	5.72e-11	1.49e-09	AL645608.2		ENSG00000105855	243.777	-1.23079	0.133842	-9.1958	3.72e-20	2.23e-18	ITGB8		ENSG00000107736	34.6105	1.44539	0.325949	4.43441	9.23e-06	9.29e-05	CDH23		ENSG00000240216	23.9304	-1.06747	0.395298	-2.70043	0.00692508	0.0290848	CPHL1P		ENSG00000184640		ENSG00000043355
ENSG00000156414	134.755	1.52959	0.18867	8.10725	5.18e-16	2.35e-14	TDRD9		ENSG00000116741	7349.51	-1.23348	0.082112	-15.0219	5.28e-51	1.18e-48	RGS2		ENSG00000196739	1135.13	1.44435	0.107708	13.4099	5.29e-41	8.81e-39	COL27A1		ENSG00000257698	54.2108	-1.0684	0.257465	-4.14971	3.33e-05	0.000290755	GIHCG		ENSG00000167799		ENSG00000035862
ENSG00000172889	48.2868	1.52532	0.328471	4.6437	3.42e-06	3.95e-05	EGFL7		ENSG00000100285	75.7747	-1.23348	0.231845	-5.32031	1.04e-07	1.64e-06	NEFH		ENSG00000245105	65.8702	1.44257	0.251275	5.74103	9.41e-09	1.7e-07	A2M-AS1		ENSG00000152377	380.784	-1.06891	0.122617	-8.7175	2.84e-18	1.56e-16	SPOCK1		ENSG00000128340		ENSG00000137573
ENSG00000168140	23.2516	1.52343	0.445625	3.41863	0.000629365	0.00396452	VASN		ENSG00000166046	801.949	-1.23739	0.0953364	-12.9792	1.61e-38	2.3e-36	TCP11L2		ENSG00000144893	83.6385	1.44195	0.252148	5.71867	1.07e-08	1.92e-07	MED12L		ENSG00000168209	2432.65	-1.07379	0.139827	-7.67945	1.6e-14	6.23e-13	DDIT4		ENSG00000076826		ENSG00000177469
ENSG00000213654	29.1195	1.52031	0.396772	3.8317	0.000127259	0.000995163	GPSM3		ENSG00000153208	273.683	-1.24096	0.122097	-10.1638	2.88e-24	2.22e-22	MERTK		ENSG00000233067	18.351	1.43998	0.501389	2.87197	0.0040792	0.0186594	PTCHD1-AS		ENSG00000172432	5394.23	-1.07601	0.0809759	-13.2881	2.72e-40	4.45e-38	GTPBP2		ENSG00000131089		ENSG00000130830
ENSG00000166342	24.9037	1.51813	0.379775	3.99745	6.4e-05	0.000544258	NETO1		ENSG00000086619	681.887	-1.24639	0.0969131	-12.8609	7.47e-38	1.03e-35	ERO1B		ENSG00000181458	41.1859	1.43759	0.330064	4.35548	1.33e-05	0.000128839	TMEM45A		ENSG00000113070	75.2463	-1.0767	0.210833	-5.10691	3.27e-07	4.45e-06	HBEGF		ENSG00000116014		ENSG00000037280
ENSG00000154146	253.377	1.51756	0.156565	9.69283	3.23e-22	2.2e-20	NRGN		ENSG00000067082	1122.2	-1.24734	0.073262	-17.0258	5.29e-65	1.68e-62	KLF6		ENSG00000165828	77.9076	1.43545	0.218565	6.5676	5.11e-11	1.3e-09	PRAP1		ENSG00000265666	32.2374	-1.08253	0.352943	-3.06716	0.00216105	0.0109405	RARA-AS1		ENSG00000182109		ENSG00000143248
ENSG00000101098	16.0176	1.51635	0.51345	2.95326	0.00314438	0.0151527	RIMS4		ENSG00000197977	374.332	-1.25102	0.127933	-9.77873	1.39e-22	9.72e-21	ELOVL2		ENSG00000205213	1597.94	1.43492	0.0837342	17.1366	7.91e-66	2.77e-63	LGR4		ENSG00000237863	24.882	-1.08388	0.375001	-2.89034	0.00384821	0.0178281	AL035425.2		ENSG00000196345		ENSG00000099864
ENSG00000132563	46.7046	1.51616	0.295858	5.12462	2.98e-07	4.35e-06	REEP2		ENSG00000136802	10713.4	-1.25105	0.0598757	-20.8942	6.05e-97	3.67e-94	LRRC8A		ENSG00000179082	35.37	1.43183	0.325401	4.40022	1.08e-05	0.000106897	C9orf106		ENSG00000136802	10713.4	-1.08427	0.0598217	-18.125	2.02e-73	8.52e-71	LRRC8A		ENSG00000185101		ENSG00000185567
ENSG00000115590	26.9431	1.51596	0.389435	3.89271	9.91e-05	0.000797914	IL1R2		ENSG00000231721	56.0374	-1.25113	0.247641	-5.05219	4.37e-07	6.15e-06	LINC-PINT		ENSG00000104081	514.668	1.42816	0.119135	11.9878	4.12e-33	5.02e-31	BMF		ENSG00000274317	36.8684	-1.08947	0.364696	-2.98733	0.00281424	0.0137806	LINC02334		ENSG00000119699		ENSG00000106624
ENSG00000090932	59.9204	1.51585	0.287314	5.27594	1.32e-07	2.04e-06	DLL3		ENSG00000186132	116.038	-1.25578	0.193595	-6.48662	8.78e-11	2.22e-09	C2orf76		ENSG00000131050	42.9732	1.42794	0.300793	4.74726	2.06e-06	2.39e-05	BPIFA2		ENSG00000186132	116.038	-1.09181	0.191095	-5.71343	1.11e-08	1.98e-07	C2orf76		ENSG00000176533		ENSG00000162817
ENSG00000171587	55.3486	1.50986	0.270717	5.57725	2.44e-08	4.3e-07	DSCAM		ENSG00000245060	323.012	-1.25754	0.123883	-10.1511	3.28e-24	2.52e-22	LINC00847		ENSG00000235887	13.8543	1.42787	0.518089	2.75602	0.0058509	0.0253122	LINC02799		ENSG00000075643	1208.15	-1.09591	0.10019	-10.9383	7.56e-28	7e-26	MOCOS		ENSG00000145920		ENSG00000110042
ENSG00000178538	54.806	1.50965	0.275668	5.47632	4.34e-08	7.26e-07	CA8		ENSG00000116690	16.0384	-1.25841	0.505647	-2.48871	0.0128208	0.04795	PRG4		ENSG00000160111	62.0692	1.42743	0.256855	5.55735	2.74e-08	4.52e-07	CPAMD8		ENSG00000132429	44.4014	-1.09821	0.337843	-3.25065	0.0011514	0.00639909	POPDC3		ENSG00000161395		ENSG00000041353
ENSG00000204175	12.3679	1.5096	0.569001	2.65306	0.00797646	0.0326432	GPRIN2		ENSG00000233452	112.484	-1.26471	0.180273	-7.01548	2.29e-12	7.17e-11	STXBP5-AS1		ENSG00000132164	33.1969	1.42245	0.389503	3.65197	0.000260236	0.00177594	SLC6A11		ENSG00000213385	26.5301	-1.10411	0.421975	-2.61653	0.00888298	0.0356807	AC105052.2		ENSG00000111328		ENSG00000131459
ENSG00000131094	10.0739	1.50958	0.578768	2.60827	0.00910018	0.0363901	C1QL1		ENSG00000260710	24.2805	-1.27256	0.396834	-3.20679	0.00134225	0.00747991	AC120498.4		ENSG00000134321	22.9704	1.422	0.443604	3.20556	0.00134798	0.00732776	RSAD2		ENSG00000264175	29.6649	-1.10648	0.357537	-3.09473	0.00196992	0.0101244	MIR3189		ENSG00000106330		ENSG00000171365
ENSG00000101298	38.5837	1.50915	0.394661	3.82392	0.000131345	0.00102135	SNPH		ENSG00000185437	247.154	-1.27594	0.160424	-7.95356	1.81e-15	7.79e-14	SH3BGR		ENSG00000158486	20.7719	1.42005	0.460163	3.08598	0.0020288	0.0103754	DNAH3		ENSG00000154162	214.802	-1.10798	0.134376	-8.24537	1.65e-16	7.77e-15	CDH12		ENSG00000143554		ENSG00000214595
ENSG00000174428	118.798	1.50913	0.205465	7.34497	2.06e-13	7.36e-12	GTF2IRD2B		ENSG00000237686	148.211	-1.28031	0.220282	-5.81212	6.17e-09	1.19e-07	AL109615.3		ENSG00000159182	133.276	1.41884	0.210096	6.7533	1.45e-11	3.99e-10	PRAC1		ENSG00000122547	168.257	-1.11203	0.166228	-6.68979	2.23e-11	5.95e-10	EEPD1		ENSG00000179922		ENSG00000184678
ENSG00000188536	140.612	1.5081	0.219703	6.86424	6.68e-12	1.97e-10	HBA2		ENSG00000163590	654.857	-1.28332	0.101015	-12.7042	5.6e-37	7.51e-35	PPM1L		ENSG00000235092	19.6552	1.41764	0.430523	3.29284	0.000991818	0.00563049	ID2-AS1		ENSG00000245060	323.012	-1.11355	0.123957	-8.98341	2.63e-19	1.57e-17	LINC00847		ENSG00000165810		ENSG00000162551
ENSG00000165197	16.3772	1.50703	0.512808	2.93877	0.00329513	0.0157577	VEGFD		ENSG00000172785	1667.79	-1.2917	0.073448	-17.5866	3.12e-69	1.11e-66	CBWD1		ENSG00000184408	25.7734	1.41686	0.430493	3.29126	0.000997411	0.00565136	KCND2		ENSG00000186594	215.714	-1.11423	0.14602	-7.63063	2.34e-14	8.94e-13	MIR22HG		ENSG00000182600		ENSG00000134962
ENSG00000169126	25.7388	1.50457	0.398938	3.77144	0.000162311	0.00122206	ARMC4		ENSG00000164506	1380.57	-1.29343	0.0966426	-13.3836	7.54e-41	1.17e-38	STXBP5		ENSG00000198963	163.266	1.41644	0.167421	8.46036	2.67e-17	1.34e-15	RORB		ENSG00000154914	410.876	-1.11557	0.101638	-10.976	4.99e-28	4.74e-26	USP43		ENSG00000227775		ENSG00000010319
ENSG00000092096	28.2571	1.50188	0.387913	3.8717	0.000108077	0.000858871	SLC22A17		ENSG00000203780	23.7744	-1.30383	0.425424	-3.06478	0.00217832	0.0112011	FANK1		ENSG00000123384	152.16	1.41627	0.195982	7.22654	4.95e-13	1.64e-11	LRP1		ENSG00000164506	1380.57	-1.11719	0.0969709	-11.5209	1.04e-30	1.12e-28	STXBP5		ENSG00000162783		ENSG00000089351
ENSG00000164796	24.4236	1.49959	0.427554	3.50737	0.000452562	0.00298228	CSMD3		ENSG00000263427	20.9412	-1.30417	0.482838	-2.70105	0.00691209	0.0290993	AC129492.2		ENSG00000135519	32.5605	1.4153	0.374863	3.77551	0.000159681	0.00116734	KCNH3		ENSG00000163590	654.857	-1.11948	0.0998165	-11.2154	3.43e-29	3.46e-27	PPM1L		ENSG00000172201		ENSG00000063015
ENSG00000130701	64.8133	1.49927	0.319228	4.69656	2.65e-06	3.14e-05	RBBP8NL		ENSG00000204634	1108.12	-1.30834	0.0803978	-16.2733	1.53e-59	4.32e-57	TBC1D8		ENSG00000214595	100.059	1.41352	0.194747	7.25825	3.92e-13	1.32e-11	EML6		ENSG00000187721	18.8871	-1.12167	0.430951	-2.60279	0.00924694	0.0368271	GTF2IP3		ENSG00000233493		ENSG00000174099
ENSG00000223770	19.4214	1.49762	0.450704	3.32284	0.000891057	0.00529908	CACNA2D1-AS1		ENSG00000163040	493.347	-1.31697	0.1108	-11.886	1.4e-32	1.58e-30	CCDC74A		ENSG00000134962	236.848	1.41252	0.125969	11.2132	3.51e-29	3.53e-27	KLB		ENSG00000172345	18.2589	-1.12253	0.443733	-2.52975	0.0114145	0.0435989	STARD5		ENSG00000103269		ENSG00000187091
ENSG00000117600	42.8386	1.4976	0.300175	4.98908	6.07e-07	8.28e-06	PLPPR4		ENSG00000174032	2275.18	-1.32226	0.0726998	-18.188	6.43e-74	2.55e-71	SLC25A30		ENSG00000179715	229.957	1.41091	0.151118	9.33646	9.96e-21	6.42e-19	PCED1B		ENSG00000184371	64.6331	-1.1229	0.254116	-4.41882	9.92e-06	9.91e-05	CSF1		ENSG00000082458		ENSG00000106025
ENSG00000118733	30.933	1.49483	0.387083	3.86178	0.000112564	0.000890074	OLFM3		ENSG00000115361	72.3622	-1.32368	0.247457	-5.34912	8.84e-08	1.41e-06	ACADL		ENSG00000125845	386.903	1.41064	0.111472	12.6547	1.05e-36	1.55e-34	BMP2		ENSG00000163399	8206	-1.13473	0.0717127	-15.8233	2.15e-56	5.76e-54	ATP1A1		ENSG00000115297		ENSG00000188191
ENSG00000186998	148.972	1.49382	0.213562	6.99478	2.66e-12	8.22e-11	EMID1		ENSG00000145569	236.593	-1.32454	0.142749	-9.27883	1.71e-20	1.05e-18	OTULINL		ENSG00000181790	233.749	1.40914	0.177107	7.95643	1.77e-15	7.61e-14	ADGRB1		ENSG00000053747	459.275	-1.13665	0.114618	-9.91684	3.52e-23	2.59e-21	LAMA3		ENSG00000116254		ENSG00000112164
ENSG00000115457	661.287	1.49058	0.172308	8.65067	5.12e-18	2.74e-16	IGFBP2		ENSG00000244198	29.5301	-1.32588	0.356698	-3.7171	0.000201525	0.00147742	ARHGEF35-AS1		ENSG00000120251	260.813	1.40729	0.136608	10.3017	6.92e-25	5.54e-23	GRIA2		ENSG00000140297	191.937	-1.13846	0.138501	-8.21982	2.04e-16	9.58e-15	GCNT3		ENSG00000160226		ENSG00000176769
ENSG00000102290	24.86	1.49034	0.395158	3.77149	0.000162273	0.00122206	PCDH11X		ENSG00000153132	2310.67	-1.32607	0.191196	-6.93568	4.04e-12	1.22e-10	CLGN		ENSG00000003096	56.2038	1.39642	0.309662	4.50948	6.5e-06	6.76e-05	KLHL13		ENSG00000165449	33.9092	-1.14388	0.320103	-3.57347	0.000352283	0.00230864	SLC16A9		ENSG00000232442		ENSG00000112655
ENSG00000165828	77.9076	1.48999	0.222509	6.69631	2.14e-11	5.93e-10	PRAP1		ENSG00000163491	46.5245	-1.32734	0.298003	-4.45412	8.42e-06	8.94e-05	NEK10		ENSG00000172818	131.145	1.39566	0.182594	7.64352	2.11e-14	8.15e-13	OVOL1		ENSG00000183696	437.196	-1.1529	0.104784	-11.0026	3.71e-28	3.56e-26	UPP1		ENSG00000198914		ENSG00000172955
ENSG00000248643	12.475	1.48994	0.530078	2.8108	0.0049419	0.0219606	RBM14-RBM4		ENSG00000168676	42.9476	-1.3326	0.331814	-4.01611	5.92e-05	0.000505852	KCTD19		ENSG00000130701	64.8133	1.3931	0.310775	4.48268	7.37e-06	7.57e-05	RBBP8NL		ENSG00000260284	19.8343	-1.15659	0.402641	-2.87251	0.00407224	0.01864	TPSP2		ENSG00000122756		ENSG00000139044
ENSG00000266145	49.9953	1.48845	0.275963	5.39364	6.9e-08	1.12e-06	RHOT1P1		ENSG00000023445	47.2724	-1.33685	0.276532	-4.83434	1.34e-06	1.71e-05	BIRC3		ENSG00000272711	14.7195	1.39206	0.516958	2.6928	0.00708558	0.0296075	AC019069.1		ENSG00000182890	21.0625	-1.15989	0.424062	-2.7352	0.00623428	0.0266722	GLUD2		ENSG00000171603		ENSG00000102287
ENSG00000242193	170.254	1.48717	0.177555	8.37583	5.48e-17	2.73e-15	CRYZL2P		ENSG00000173210	105.237	-1.34205	0.218569	-6.14017	8.24e-10	1.83e-08	ABLIM3		ENSG00000148513	87.2162	1.38919	0.246642	5.63241	1.78e-08	3.05e-07	ANKRD30A		ENSG00000166123	8565.82	-1.16063	0.0675433	-17.1835	3.53e-66	1.26e-63	GPT2		ENSG00000241014		ENSG00000101265
ENSG00000168671	12.6847	1.48468	0.575279	2.58081	0.00985695	0.0387626	UGT3A2		ENSG00000266079	13.2539	-1.34899	0.534986	-2.52155	0.011684	0.0446125	SNORA59B		ENSG00000142178	19.2511	1.38898	0.490357	2.83259	0.00461719	0.0207026	SIK1		ENSG00000197106	359.887	-1.16233	0.121566	-9.56133	1.16e-21	7.89e-20	SLC6A17		ENSG00000243449		ENSG00000197043
ENSG00000088881	37.6653	1.48363	0.333222	4.45237	8.49e-06	8.99e-05	EBF4		ENSG00000166246	17.0402	-1.36228	0.447691	-3.0429	0.00234307	0.0119028	C16orf71		ENSG00000174469	43.6556	1.38817	0.306506	4.52901	5.93e-06	6.23e-05	CNTNAP2		ENSG00000236753	153.387	-1.1629	0.182716	-6.36456	1.96e-10	4.59e-09	MKLN1-AS		ENSG00000110492		ENSG00000171700
ENSG00000117069	24.0982	1.48262	0.483836	3.06431	0.00218171	0.0112157	ST6GALNAC5		ENSG00000119138	928.775	-1.36947	0.0841262	-16.2788	1.4e-59	4.06e-57	KLF9		ENSG00000256069	29.0598	1.38669	0.40652	3.41111	0.000646985	0.00390958	A2MP1		ENSG00000123983	5724.71	-1.16495	0.0806731	-14.4403	2.88e-47	5.95e-45	ACSL3		ENSG00000110315		ENSG00000227036
ENSG00000127588	32.9198	1.48043	0.389657	3.79932	0.000145092	0.0011115	GNG13		ENSG00000170345	551.306	-1.37546	0.106237	-12.9471	2.44e-38	3.4e-36	FOS		ENSG00000074370	18.3853	1.38576	0.476538	2.90798	0.00363774	0.0170097	ATP2A3		ENSG00000157214	745.249	-1.16848	0.111637	-10.4667	1.23e-25	1.01e-23	STEAP2		ENSG00000188549		ENSG00000127329
ENSG00000170324	14.7997	1.47963	0.48334	3.06126	0.0022041	0.0113055	FRMPD2		ENSG00000110243	200.332	-1.37586	0.176771	-7.78332	7.06e-15	2.88e-13	APOA5		ENSG00000233215	31.8998	1.38113	0.364199	3.79225	0.000149286	0.00110031	LINC01687		ENSG00000172006	269.477	-1.17422	0.124424	-9.43725	3.83e-21	2.51e-19	ZNF554		ENSG00000006282		ENSG00000102048
ENSG00000179403	143.193	1.47149	0.258398	5.69467	1.24e-08	2.26e-07	VWA1		ENSG00000197106	359.887	-1.3773	0.127487	-10.8034	3.32e-27	3e-25	SLC6A17		ENSG00000117602	102.224	1.37942	0.204182	6.75581	1.42e-11	3.93e-10	RCAN3		ENSG00000183580	17.6125	-1.17623	0.420139	-2.79962	0.00511621	0.0226254	FBXL7		ENSG00000067113		ENSG00000136161
ENSG00000196730	19.0384	1.46628	0.42239	3.47139	0.000517779	0.00334819	DAPK1		ENSG00000116667	621.995	-1.38194	0.0947153	-14.5904	3.23e-48	6.35e-46	C1orf21		ENSG00000168071	42.0141	1.37753	0.344832	3.99479	6.48e-05	0.000526133	CCDC88B		ENSG00000090013	1559.63	-1.18053	0.112235	-10.5184	7.11e-26	5.94e-24	BLVRB		ENSG00000204371		ENSG00000091262
ENSG00000101955	24.2963	1.46247	0.4078	3.58623	0.000335488	0.00231012	SRPX		ENSG00000027075	42.415	-1.38327	0.337115	-4.10326	4.07e-05	0.00036429	PRKCH		ENSG00000149564	31.4574	1.37581	0.334777	4.10962	3.96e-05	0.000340658	ESAM		ENSG00000067082	1122.2	-1.18732	0.0714524	-16.6169	5.26e-62	1.62e-59	KLF6		ENSG00000104960		ENSG00000161544
ENSG00000096006	28.6785	1.46097	0.383445	3.81011	0.000138902	0.00107365	CRISP3		ENSG00000131711	3028.58	-1.38576	0.119844	-11.563	6.34e-31	6.78e-29	MAP1B		ENSG00000163947	14.5948	1.37402	0.50146	2.74003	0.00614327	0.0263374	ARHGEF3		ENSG00000124224	110.226	-1.19086	0.192083	-6.19972	5.66e-10	1.24e-08	PPP4R1L		ENSG00000162078		ENSG00000004799
ENSG00000109610	71.9768	1.46005	0.247549	5.89802	3.68e-09	7.35e-08	SOD3		ENSG00000150995	32.9352	-1.39378	0.330277	-4.22002	2.44e-05	0.000231168	ITPR1		ENSG00000183145	27.2444	1.37179	0.384346	3.56915	0.000358147	0.00234112	RIPPLY3		ENSG00000204634	1108.12	-1.19216	0.0790489	-15.0813	2.15e-51	4.93e-49	TBC1D8		ENSG00000118276		ENSG00000137801
ENSG00000115041	312.248	1.45927	0.14899	9.79441	1.19e-22	8.41e-21	KCNIP3		ENSG00000084636	35.3401	-1.39484	0.390084	-3.57574	0.000349236	0.0023906	COL16A1		ENSG00000146938	34.0234	1.36983	0.337872	4.05429	5.03e-05	0.000421707	NLGN4X		ENSG00000197977	374.332	-1.19845	0.132074	-9.0741	1.15e-19	7e-18	ELOVL2		ENSG00000110011		ENSG00000186364
ENSG00000198732	135.036	1.45766	0.187326	7.7814	7.17e-15	2.92e-13	SMOC1		ENSG00000146674	3482.31	-1.3956	0.0774619	-18.0166	1.44e-72	5.51e-70	IGFBP3		ENSG00000152284	15.7409	1.36938	0.511098	2.6793	0.00737759	0.0306175	TCF7L1		ENSG00000163746	47.0511	-1.19942	0.276598	-4.33632	1.45e-05	0.000139027	PLSCR2		ENSG00000118162		ENSG00000154134
ENSG00000169432	52.9333	1.45603	0.273731	5.3192	1.04e-07	1.65e-06	SCN9A		ENSG00000156802	6149.73	-1.41033	0.11253	-12.5329	4.93e-36	6.28e-34	ATAD2		ENSG00000179403	143.193	1.3649	0.253675	5.38051	7.43e-08	1.13e-06	VWA1		ENSG00000163430	80.2342	-1.20339	0.213009	-5.64949	1.61e-08	2.78e-07	FSTL1		ENSG00000134070		ENSG00000198794
ENSG00000110076	174.756	1.4559	0.210844	6.9051	5.02e-12	1.5e-10	NRXN2		ENSG00000274414	15.6556	-1.41111	0.494348	-2.85449	0.00431066	0.0196354	AL121772.1		ENSG00000077264	25.5561	1.36407	0.385912	3.53466	0.000408295	0.00261831	PAK3		ENSG00000275011	28.9636	-1.20381	0.384801	-3.12839	0.00175764	0.00920309	AC129492.6		ENSG00000276345		ENSG00000182240
ENSG00000196542	76.2788	1.45251	0.218687	6.64194	3.1e-11	8.36e-10	SPTSSB		ENSG00000162407	890.998	-1.41335	0.0882828	-16.0094	1.1e-57	2.95e-55	PLPP3		ENSG00000224940	27.1487	1.36296	0.398474	3.42044	0.000625195	0.00379235	PRRT4		ENSG00000170122	455.014	-1.20666	0.106201	-11.3621	6.46e-30	6.8e-28	FOXD4		ENSG00000100031		ENSG00000166126
ENSG00000227755	56.1995	1.45135	0.284073	5.10906	3.24e-07	4.69e-06	AP000344.1		ENSG00000123983	5724.71	-1.41416	0.0806206	-17.5409	6.98e-69	2.44e-66	ACSL3		ENSG00000106278	52.1292	1.36239	0.274759	4.9585	7.1e-07	9.07e-06	PTPRZ1		ENSG00000260710	24.2805	-1.21346	0.376104	-3.22641	0.00125354	0.00687964	AC120498.4		ENSG00000123411		ENSG00000074317
ENSG00000261220	21.2491	1.45045	0.407552	3.55894	0.00037236	0.00252524	AC103706.1		ENSG00000080709	286.638	-1.41543	0.128728	-10.9955	4.02e-28	3.77e-26	KCNN2		ENSG00000078401	231.181	1.36031	0.132783	10.2446	1.25e-24	9.82e-23	EDN1		ENSG00000111666	2174.56	-1.21517	0.0984248	-12.3462	5.11e-35	6.84e-33	CHPT1		ENSG00000168765		ENSG00000132164
ENSG00000004468	14.2209	1.45041	0.508293	2.85348	0.00432428	0.01969	CD38		ENSG00000146386	3095.87	-1.4191	0.0710261	-19.9799	8.23e-89	4.04e-86	ABRACL		ENSG00000169851	336.47	1.35848	0.13115	10.3582	3.84e-25	3.11e-23	PCDH7		ENSG00000131711	3028.58	-1.21939	0.120406	-10.1273	4.18e-24	3.17e-22	MAP1B		ENSG00000153790		ENSG00000132746
ENSG00000086300	353.706	1.4504	0.144452	10.0408	1.01e-23	7.54e-22	SNX10		ENSG00000149150	2055.17	-1.4267	0.0705319	-20.2278	5.57e-91	3.03e-88	SLC43A1		ENSG00000162545	107.413	1.35582	0.215202	6.30023	2.97e-10	6.8e-09	CAMK2N1		ENSG00000259663	33.8765	-1.22451	0.325856	-3.75782	0.000171403	0.00124072	AC010478.1		ENSG00000167748		ENSG00000266094
ENSG00000095739	62.819	1.4497	0.26228	5.52728	3.25e-08	5.6e-07	BAMBI		ENSG00000153714	81.5977	-1.42935	0.230329	-6.20569	5.45e-10	1.25e-08	LURAP1L		ENSG00000152402	672.887	1.3549	0.116567	11.6234	3.14e-31	3.52e-29	GUCY1A2		ENSG00000128294	84.485	-1.22605	0.212703	-5.76415	8.21e-09	1.5e-07	TPST2		ENSG00000124635		ENSG00000236333
ENSG00000272668	14.1643	1.44714	0.493421	2.93287	0.00335848	0.0159939	AL590560.3		ENSG00000164338	1181.07	-1.42975	0.095263	-15.0084	6.47e-51	1.43e-48	UTP15		ENSG00000223764	83.1762	1.35388	0.221143	6.1222	9.23e-10	1.93e-08	LINC02593		ENSG00000161835	21.814	-1.22805	0.416149	-2.95098	0.00316769	0.0151734	GRASP		ENSG00000006756		ENSG00000185885
ENSG00000255690	41.2632	1.44624	0.322618	4.48283	7.37e-06	7.89e-05	TRIL		ENSG00000162482	903.915	-1.43063	0.107818	-13.2689	3.51e-40	5.32e-38	AKR7A3		ENSG00000188536	140.612	1.35276	0.201494	6.71365	1.9e-11	5.12e-10	HBA2		ENSG00000006327	263.416	-1.22806	0.154566	-7.94523	1.94e-15	8.3e-14	TNFRSF12A		ENSG00000167680		ENSG00000146938
ENSG00000130649	10.757	1.44547	0.582681	2.48072	0.0131119	0.0488087	CYP2E1		ENSG00000243232	87.8312	-1.43518	0.237958	-6.03124	1.63e-09	3.46e-08	PCDHAC2		ENSG00000171365	1137.82	1.35043	0.0879143	15.3608	3e-53	7.28e-51	CLCN5		ENSG00000076258	113.641	-1.23225	0.205218	-6.00459	1.92e-09	3.87e-08	FMO4		ENSG00000250565		ENSG00000131771
ENSG00000142798	13.3539	1.44535	0.580907	2.4881	0.0128429	0.0480068	HSPG2		ENSG00000154065	221.172	-1.43855	0.142742	-10.078	6.91e-24	5.22e-22	ANKRD29		ENSG00000274290	16.6329	1.34879	0.54463	2.47653	0.0132667	0.0492339	H2BC6		ENSG00000179862	123.055	-1.24018	0.198196	-6.25735	3.92e-10	8.81e-09	CITED4		ENSG00000103145		ENSG00000228314
ENSG00000110237	138.92	1.4452	0.179978	8.02985	9.76e-16	4.32e-14	ARHGEF17		ENSG00000171517	405.512	-1.44441	0.110822	-13.0335	7.89e-39	1.14e-36	LPAR3		ENSG00000138449	488.284	1.34797	0.11279	11.9512	6.4e-33	7.72e-31	SLC40A1		ENSG00000183251	17.3051	-1.2412	0.492076	-2.52238	0.0116563	0.0443918	OR51B4		ENSG00000108309		ENSG00000137474
ENSG00000169427	35.3052	1.44465	0.31533	4.5814	4.62e-06	5.21e-05	KCNK9		ENSG00000198648	267.042	-1.44856	0.126597	-11.4423	2.57e-30	2.71e-28	STK39		ENSG00000159625	64.1083	1.34717	0.240677	5.59743	2.18e-08	3.65e-07	DRC7		ENSG00000213542	20.7442	-1.24571	0.420234	-2.96432	0.00303353	0.0146485	AC007000.2		ENSG00000182809		ENSG00000185046
ENSG00000150687	2851.76	1.44458	0.0640625	22.5496	1.36e-112	9.65e-110	PRSS23		ENSG00000085563	74.9467	-1.44863	0.239402	-6.05103	1.44e-09	3.09e-08	ABCB1		ENSG00000170485	50.9227	1.34611	0.301398	4.46621	7.96e-06	8.11e-05	NPAS2		ENSG00000198648	267.042	-1.24609	0.127108	-9.80339	1.09e-22	7.83e-21	STK39		ENSG00000145198		ENSG00000178568
ENSG00000214851	27.9659	1.44277	0.379534	3.80142	0.00014387	0.00110542	LINC00612		ENSG00000273284	12.446	-1.45359	0.562756	-2.58299	0.00979496	0.0385556	AP001033.4		ENSG00000144199	15.0854	1.34557	0.508964	2.64374	0.00819955	0.0334434	FAHD2B		ENSG00000138744	318.194	-1.24929	0.141295	-8.8417	9.43e-19	5.33e-17	NAAA		ENSG00000136840		ENSG00000117602
ENSG00000140718	2402.45	1.44126	0.0733407	19.6515	5.61e-86	2.46e-83	FTO		ENSG00000165272	1354.61	-1.46715	0.0969694	-15.1301	1.03e-51	2.33e-49	AQP3		ENSG00000103196	36.3952	1.3453	0.315988	4.25743	2.07e-05	0.000189608	CRISPLD2		ENSG00000145757	43.64	-1.25548	0.29631	-4.23704	2.26e-05	0.000205722	SPATA9		ENSG00000063660		ENSG00000196275
ENSG00000052850	66.1258	1.43245	0.239978	5.96907	2.39e-09	4.9e-08	ALX4		ENSG00000113070	75.2463	-1.47753	0.211061	-7.0005	2.55e-12	7.91e-11	HBEGF		ENSG00000198732	135.036	1.34503	0.170456	7.89082	3e-15	1.26e-13	SMOC1		ENSG00000157502	99.6063	-1.26012	0.200952	-6.27075	3.59e-10	8.14e-09	PWWP3B		ENSG00000124882		ENSG00000147481
ENSG00000105605	15.4089	1.43063	0.491571	2.91032	0.00361063	0.0169559	CACNG7		ENSG00000128512	217.214	-1.48004	0.143657	-10.3026	6.86e-25	5.44e-23	DOCK4		ENSG00000164099	41.707	1.34496	0.281065	4.78523	1.71e-06	2.02e-05	PRSS12		ENSG00000116741	7349.51	-1.26068	0.0822049	-15.3358	4.4e-53	1.04e-50	RGS2		ENSG00000113790		ENSG00000169894
ENSG00000064989	13.5905	1.42968	0.503159	2.84141	0.00449143	0.020302	CALCRL		ENSG00000158825	11.9699	-1.48545	0.558454	-2.65994	0.00781545	0.0321693	CDA		ENSG00000084453	39.4618	1.34325	0.312763	4.2948	1.75e-05	0.000164301	SLCO1A2		ENSG00000261008	31.6747	-1.26452	0.351742	-3.595	0.000324388	0.00215043	LINC01572				ENSG00000157470
ENSG00000100344	16.5988	1.42929	0.475982	3.00283	0.00267479	0.0132615	PNPLA3		ENSG00000078081	1160.51	-1.49561	0.25515	-5.86171	4.58e-09	8.98e-08	LAMP3		ENSG00000049246	30.3627	1.34316	0.36264	3.70385	0.000212348	0.00148701	PER3		ENSG00000244468	26.3221	-1.26743	0.387548	-3.27037	0.00107406	0.00601955	AC093001.1				ENSG00000123384
ENSG00000130643	25.3259	1.42877	0.380396	3.75601	0.000172644	0.00128765	CALY		ENSG00000186197	127.19	-1.49883	0.180095	-8.32242	8.62e-17	4.2e-15	EDARADD		ENSG00000065534	80.7384	1.3426	0.221593	6.05886	1.37e-09	2.8e-08	MYLK		ENSG00000172785	1667.79	-1.26789	0.0729328	-17.3844	1.08e-67	4.07e-65	CBWD1				ENSG00000005379
ENSG00000114200	30.1535	1.42644	0.363096	3.92855	8.55e-05	0.000701295	BCHE		ENSG00000280020	12.6009	-1.4991	0.550681	-2.72226	0.00648372	0.0275521	AC116407.3		ENSG00000168772	211.343	1.34246	0.142776	9.4026	5.32e-21	3.48e-19	CXXC4		ENSG00000156802	6149.73	-1.27002	0.1126	-11.2791	1.67e-29	1.71e-27	ATAD2				ENSG00000130203
ENSG00000005961	12.5883	1.42396	0.57594	2.47241	0.0134205	0.0497063	ITGA2B		ENSG00000053747	459.275	-1.5016	0.113402	-13.2414	5.06e-40	7.56e-38	LAMA3		ENSG00000084710	17.6834	1.34136	0.466669	2.87434	0.00404877	0.0185614	EFR3B		ENSG00000183242	17.3039	-1.27343	0.468452	-2.71838	0.00656024	0.0277559	WT1-AS				ENSG00000139182
ENSG00000138449	488.284	1.42343	0.118916	11.97	5.1e-33	5.88e-31	SLC40A1		ENSG00000138771	475.305	-1.50531	0.111086	-13.5509	7.82e-42	1.26e-39	SHROOM3		ENSG00000153956	1781.13	1.34042	0.105193	12.7425	3.43e-37	5.13e-35	CACNA2D1		ENSG00000188959	510.25	-1.28187	0.124769	-10.2739	9.24e-25	7.33e-23	C9orf152				ENSG00000224204
ENSG00000260793	39.4041	1.41817	0.333785	4.24875	2.15e-05	0.000207131	AC003102.1		ENSG00000274264	20.8076	-1.50703	0.453535	-3.32285	0.000891031	0.00529908	#N/A		ENSG00000106571	109.036	1.33979	0.196212	6.82829	8.59e-12	2.45e-10	GLI3		ENSG00000027075	42.415	-1.28226	0.3294	-3.8927	9.91e-05	0.00076884	PRKCH				ENSG00000155093
ENSG00000141433	45.6391	1.41813	0.293806	4.82676	1.39e-06	1.77e-05	ADCYAP1		ENSG00000124225	1032.94	-1.5137	0.0854753	-17.7092	3.56e-70	1.29e-67	PMEPA1		ENSG00000169894	46.9538	1.33854	0.313574	4.26866	1.97e-05	0.000182082	MUC3A		ENSG00000247844	23.8558	-1.28588	0.377519	-3.40614	0.000658884	0.00396753	#N/A				ENSG00000049283
ENSG00000013016	34.3184	1.41506	0.319421	4.43008	9.42e-06	9.83e-05	EHD3		ENSG00000259768	418.89	-1.51502	0.109508	-13.8348	1.57e-43	2.64e-41	AC004943.2		ENSG00000145358	452.495	1.33816	0.124012	10.7906	3.81e-27	3.44e-25	DDIT4L		ENSG00000153132	2310.67	-1.29437	0.191589	-6.75595	1.42e-11	3.93e-10	CLGN				ENSG00000100024
ENSG00000100399	28.2004	1.41416	0.36299	3.89586	9.79e-05	0.000788857	CHADL		ENSG00000154162	214.802	-1.51662	0.140815	-10.7703	4.75e-27	4.26e-25	CDH12		ENSG00000169432	52.9333	1.33636	0.273534	4.88555	1.03e-06	1.28e-05	SCN9A		ENSG00000139269	287.065	-1.2962	0.133361	-9.71948	2.49e-22	1.77e-20	INHBE				ENSG00000105523
ENSG00000164626	167.932	1.41349	0.209629	6.74282	1.55e-11	4.4e-10	KCNK5		ENSG00000156096	1691.91	-1.51822	0.125599	-12.0879	1.22e-33	1.43e-31	UGT2B4		ENSG00000169855	448.981	1.33181	0.120155	11.0841	1.5e-28	1.46e-26	ROBO1		ENSG00000282511	48.3252	-1.30348	0.310014	-4.20459	2.62e-05	0.0002343	CLUHP10				ENSG00000187902
ENSG00000265352	11.3468	1.41294	0.53706	2.63089	0.00851626	0.0344626	LINC01899		ENSG00000164331	1590.15	-1.52	0.0759073	-20.0244	3.37e-89	1.7e-86	ANKRA2		ENSG00000266094	184.042	1.33165	0.166966	7.97559	1.52e-15	6.59e-14	RASSF5		ENSG00000180535	93.8156	-1.30448	0.266955	-4.88654	1.03e-06	1.27e-05	BHLHA15				ENSG00000143845
ENSG00000168913	104.851	1.41142	0.335259	4.20995	2.55e-05	0.0002404	ENHO		ENSG00000183671	21.8782	-1.52281	0.416984	-3.65196	0.000260245	0.00184687	GPR1		ENSG00000233175	13.75	1.32977	0.532137	2.49892	0.0124571	0.0469045	AC008105.1		ENSG00000124942	2264.58	-1.30591	0.0797963	-16.3655	3.37e-60	1.01e-57	AHNAK				ENSG00000235092
ENSG00000164089	36.4911	1.40865	0.308308	4.56897	4.9e-06	5.48e-05	ETNPPL		ENSG00000274560	12.2207	-1.52775	0.585844	-2.60778	0.00911312	0.0364137	AC010205.1		ENSG00000279511	22.4716	1.32569	0.438736	3.02162	0.00251424	0.0125106	AL356274.2		ENSG00000156113	829.138	-1.30831	0.0820865	-15.9382	3.44e-57	9.34e-55	KCNMA1				ENSG00000118160
ENSG00000135736	34.9524	1.40838	0.348568	4.04049	5.33e-05	0.000462741	CCDC102A		ENSG00000163359	27.2786	-1.55106	0.401215	-3.8659	0.000110682	0.000876874	COL6A3		ENSG00000049089	29.465	1.32517	0.378691	3.49933	0.000466425	0.00295164	COL9A2		ENSG00000125657	38.7656	-1.31292	0.389088	-3.37436	0.000739877	0.00437731	TNFSF9				ENSG00000279427
ENSG00000268089	41.764	1.40727	0.33491	4.20193	2.65e-05	0.000248165	GABRQ		ENSG00000170379	18.2836	-1.55115	0.450755	-3.44122	0.000579092	0.00368952	TCAF2		ENSG00000184702	180.78	1.32406	0.190795	6.93972	3.93e-12	1.17e-10	SEPTIN5		ENSG00000166401	244.369	-1.31403	0.153383	-8.56696	1.06e-17	5.57e-16	SERPINB8				ENSG00000110148
ENSG00000150625	205.38	1.39868	0.160345	8.72295	2.71e-18	1.47e-16	GPM6A		ENSG00000246575	39.4153	-1.55674	0.322186	-4.8318	1.35e-06	1.73e-05	AC093162.3		ENSG00000127831	1861.12	1.32211	0.105617	12.518	5.95e-36	8.3e-34	VIL1		ENSG00000145569	236.593	-1.31814	0.147183	-8.95579	3.37e-19	2.01e-17	OTULINL				ENSG00000258346
ENSG00000078401	231.181	1.39496	0.133013	10.4874	9.87e-26	8.24e-24	EDN1		ENSG00000171428	370.428	-1.56075	0.133195	-11.7178	1.03e-31	1.12e-29	NAT1		ENSG00000038295	53.5477	1.32036	0.271255	4.86761	1.13e-06	1.39e-05	TLL1		ENSG00000116667	621.995	-1.33366	0.0937138	-14.2312	5.86e-46	1.17e-43	C1orf21				ENSG00000183145
ENSG00000182492	20.2037	1.39473	0.451534	3.08887	0.00200921	0.0104513	BGN		ENSG00000189221	2244.87	-1.56525	0.0759385	-20.6121	2.14e-94	1.22e-91	MAOA		ENSG00000157087	15.1648	1.31803	0.509965	2.58454	0.0097509	0.0385366	ATP2B2		ENSG00000173926	57.3992	-1.33766	0.270713	-4.94125	7.76e-07	9.83e-06	MARCHF3				ENSG00000121753
ENSG00000005421	644.453	1.39469	0.0993982	14.0314	1e-44	1.75e-42	PON1		ENSG00000158715	251.195	-1.5706	0.132808	-11.8261	2.86e-32	3.16e-30	SLC45A3		ENSG00000236283	32.9875	1.31503	0.337973	3.89092	9.99e-05	0.00077363	AC019197.1		ENSG00000171517	405.512	-1.33936	0.109253	-12.2592	1.5e-34	1.93e-32	LPAR3				ENSG00000203724
ENSG00000185053	55.2632	1.39396	0.2681	5.1994	2e-07	2.99e-06	SGCZ		ENSG00000250240	19.7596	-1.57207	0.464315	-3.38579	0.000709738	0.00437725	AC008840.1		ENSG00000188191	42.7541	1.31379	0.343682	3.8227	0.000132	0.000990958	PRKAR1B		ENSG00000180210	14.9034	-1.34069	0.45572	-2.94192	0.00326186	0.0155373	F2				ENSG00000128242
ENSG00000141232	6659.07	1.39373	0.0535271	26.0379	1.84e-149	2.38e-146	TOB1		ENSG00000157502	99.6063	-1.57427	0.202491	-7.77449	7.58e-15	3.08e-13	PWWP3B		ENSG00000139200	18.75	1.31131	0.475417	2.75822	0.00581162	0.0251878	PIANP		ENSG00000224080	26.0977	-1.34353	0.380766	-3.52849	0.000417931	0.00267552	UBE2FP1				ENSG00000181790
ENSG00000106278	52.1292	1.39097	0.266319	5.22293	1.76e-07	2.67e-06	PTPRZ1		ENSG00000282511	48.3252	-1.57723	0.285679	-5.52099	3.37e-08	5.77e-07	CLUHP10		ENSG00000175183	179.923	1.31119	0.151954	8.62886	6.2e-18	3.32e-16	CSRP2		ENSG00000163040	493.347	-1.34355	0.110529	-12.1556	5.35e-34	6.78e-32	CCDC74A				ENSG00000110675
ENSG00000137462	17.708	1.38766	0.493694	2.81076	0.00494247	0.0219606	TLR2		ENSG00000076258	113.641	-1.58275	0.201601	-7.85092	4.13e-15	1.72e-13	FMO4		ENSG00000184731	19.3265	1.31045	0.47365	2.7667	0.00566268	0.0246666	FAM110C		ENSG00000136826	1195.57	-1.34819	0.113985	-11.8278	2.81e-32	3.31e-30	KLF4				ENSG00000181444
ENSG00000085552	240.277	1.38721	0.155917	8.8971	5.73e-19	3.22e-17	IGSF9		ENSG00000106541	2412.52	-1.59791	0.0690925	-23.1271	2.47e-118	1.82e-115	AGR2		ENSG00000112655	66.6056	1.3097	0.251881	5.19969	2e-07	2.83e-06	PTK7		ENSG00000150045	14.6668	-1.35412	0.514858	-2.63008	0.00853636	0.034544	KLRF1				ENSG00000272398
ENSG00000165655	1921.7	1.3856	0.129032	10.7384	6.72e-27	5.95e-25	ZNF503		ENSG00000198682	3354.41	-1.60003	0.108652	-14.7263	4.37e-49	8.93e-47	PAPSS2		ENSG00000130558	58.2262	1.30833	0.30128	4.34259	1.41e-05	0.000135683	OLFM1		ENSG00000159713	803.635	-1.35428	0.131187	-10.3233	5.53e-25	4.44e-23	TPPP3				ENSG00000245571
ENSG00000168071	42.0141	1.38468	0.353422	3.91792	8.93e-05	0.000729169	CCDC88B		ENSG00000185038	13.0896	-1.60305	0.565031	-2.83711	0.00455246	0.0205149	MROH2A		ENSG00000075223	1422.54	1.30712	0.0942467	13.8692	9.74e-44	1.78e-41	SEMA3C		ENSG00000174032	2275.18	-1.35657	0.0718959	-18.8685	2.07e-79	1.02e-76	SLC25A30				ENSG00000012504
ENSG00000161609	23.477	1.38365	0.430278	3.21571	0.00130121	0.00728378	CCDC155		ENSG00000150045	14.6668	-1.60655	0.517846	-3.10236	0.00191983	0.0100805	KLRF1		ENSG00000162105	161.91	1.30359	0.163209	7.98722	1.38e-15	6.01e-14	SHANK2		ENSG00000274414	15.6556	-1.35821	0.471677	-2.87954	0.00398259	0.018319	AL121772.1				ENSG00000091583
ENSG00000113448	1665.12	1.38248	0.108564	12.7342	3.82e-37	5.18e-35	PDE4D		ENSG00000157214	745.249	-1.61851	0.11082	-14.6049	2.62e-48	5.19e-46	STEAP2		ENSG00000196275	37.6128	1.30218	0.321015	4.05645	4.98e-05	0.000418519	GTF2IRD2		ENSG00000156510	683.199	-1.3623	0.243256	-5.60029	2.14e-08	3.6e-07	HKDC1				ENSG00000151224
ENSG00000123999	12.6532	1.38195	0.515489	2.68086	0.00734328	0.030555	INHA		ENSG00000170017	12212.5	-1.61868	0.0990889	-16.3356	5.51e-60	1.62e-57	ALCAM		ENSG00000095739	62.819	1.30181	0.251853	5.16892	2.35e-07	3.29e-06	BAMBI		ENSG00000230002	24.5418	-1.36233	0.394383	-3.45433	0.000551664	0.00341561	ALMS1-IT1				ENSG00000139800
ENSG00000142552	23.4124	1.37773	0.474118	2.90589	0.00366213	0.0171431	RCN3		ENSG00000222038	11.6002	-1.62228	0.578874	-2.80247	0.00507132	0.0224173	POTEJ		ENSG00000164626	167.932	1.30115	0.199604	6.51863	7.1e-11	1.77e-09	KCNK5		ENSG00000162407	890.998	-1.37861	0.0875967	-15.7382	8.28e-56	2.19e-53	PLPP3				ENSG00000137834
ENSG00000147003	30.041	1.37613	0.360109	3.82142	0.000132686	0.00102945	CLTRN		ENSG00000152377	380.784	-1.62415	0.123041	-13.2	8.77e-40	1.3e-37	SPOCK1		ENSG00000130830	325.488	1.3005	0.122074	10.6534	1.68e-26	1.47e-24	MPP1		ENSG00000113083	78.5811	-1.38228	0.240261	-5.75326	8.75e-09	1.59e-07	LOX				ENSG00000235026
ENSG00000210176	39.853	1.37552	0.535914	2.56668	0.0102676	0.0400645	MT-TH		ENSG00000197565	66.4081	-1.6337	0.284341	-5.74556	9.16e-09	1.71e-07	COL4A6		ENSG00000130038	24.8956	1.29852	0.402323	3.22755	0.00124857	0.00685415	CRACR2A		ENSG00000168676	42.9476	-1.3851	0.31741	-4.36376	1.28e-05	0.000124818	KCTD19				ENSG00000115738
ENSG00000117643	65.0203	1.37359	0.233977	5.87059	4.34e-09	8.56e-08	MAN1C1		ENSG00000163565	9.92148	-1.63412	0.660923	-2.47247	0.0134181	0.0497063	IFI16		ENSG00000122642	401.945	1.29722	0.107429	12.0752	1.43e-33	1.75e-31	FKBP9		ENSG00000230468	22.0789	-1.39097	0.444441	-3.12971	0.00174976	0.00916416	CLUHP5				ENSG00000233491
ENSG00000076344	45.3119	1.37159	0.302904	4.52812	5.95e-06	6.51e-05	RGS11		ENSG00000205482	13.568	-1.63992	0.590596	-2.77672	0.0054911	0.0239743	SPDYE18		ENSG00000278989	25.0315	1.29714	0.378357	3.42835	0.000607264	0.00370428	AP001148.1		ENSG00000259768	418.89	-1.39326	0.11054	-12.6041	2e-36	2.83e-34	AC004943.2				ENSG00000169851
ENSG00000084444	522.844	1.3681	0.1055	12.9677	1.87e-38	2.65e-36	FAM234B		ENSG00000132429	44.4014	-1.64609	0.357457	-4.605	4.12e-06	4.68e-05	POPDC3		ENSG00000204681	91.6026	1.29263	0.214158	6.03587	1.58e-09	3.22e-08	GABBR1		ENSG00000118557	65.3813	-1.39384	0.270008	-5.16222	2.44e-07	3.39e-06	PMFBP1				ENSG00000174004
ENSG00000165152	12.7152	1.36777	0.526633	2.5972	0.00939871	0.0373234	PGAP4		ENSG00000151090	178.901	-1.64962	0.157745	-10.4575	1.35e-25	1.13e-23	THRB		ENSG00000184304	178.928	1.29231	0.167501	7.71524	1.21e-14	4.76e-13	PRKD1		ENSG00000197496	33.8609	-1.39604	0.343951	-4.05883	4.93e-05	0.000414605	SLC2A10				ENSG00000169169
ENSG00000272086	47.3069	1.36558	0.299047	4.56646	4.96e-06	5.53e-05	AC025181.2		ENSG00000113594	302.298	-1.65492	0.14057	-11.773	5.38e-32	5.9e-30	LIFR		ENSG00000064989	13.5905	1.29187	0.501465	2.5762	0.00998939	0.0392386	CALCRL		ENSG00000164116	39.8247	-1.4037	0.304658	-4.60746	4.08e-06	4.42e-05	GUCY1A1				ENSG00000107736
ENSG00000159184	1197.63	1.36412	0.103413	13.1911	9.88e-40	1.46e-37	HOXB13		ENSG00000069812	225.403	-1.68074	0.155648	-10.7984	3.5e-27	3.16e-25	HES2		ENSG00000173546	39.7678	1.28902	0.309199	4.16889	3.06e-05	0.000269159	CSPG4		ENSG00000119138	928.775	-1.40804	0.0844156	-16.6798	1.84e-62	5.83e-60	KLF9				ENSG00000162981
ENSG00000186891	94.6406	1.36366	0.250907	5.43492	5.48e-08	9.06e-07	TNFRSF18		ENSG00000242338	23.158	-1.6847	0.417221	-4.03791	5.39e-05	0.000467076	BMS1P4		ENSG00000157470	105.555	1.28794	0.207868	6.19594	5.79e-10	1.27e-08	FAM81A		ENSG00000171428	370.428	-1.4087	0.132531	-10.6292	2.18e-26	1.89e-24	NAT1				ENSG00000178878
ENSG00000262877	236.672	1.36285	0.177395	7.68258	1.56e-14	6.13e-13	AC110285.2		ENSG00000172197	19.088	-1.69287	0.448992	-3.77038	0.000163002	0.00122593	MBOAT1		ENSG00000198598	36.4851	1.28715	0.339533	3.79095	0.000150075	0.00110573	MMP17		ENSG00000153714	81.5977	-1.41	0.217835	-6.47277	9.62e-11	2.35e-09	LURAP1L				ENSG00000163235
ENSG00000180340	49.7597	1.36225	0.280943	4.84883	1.24e-06	1.6e-05	FZD2		ENSG00000069667	189.684	-1.72059	0.172039	-10.0012	1.51e-23	1.11e-21	RORA		ENSG00000121753	211.568	1.28462	0.173838	7.38974	1.47e-13	5.23e-12	ADGRB2		ENSG00000138771	475.305	-1.413	0.11001	-12.8443	9.26e-38	1.4e-35	SHROOM3				ENSG00000011028
ENSG00000134321	22.9704	1.36106	0.423949	3.21043	0.00132535	0.00739771	RSAD2		ENSG00000244468	26.3221	-1.74015	0.397868	-4.37367	1.22e-05	0.000124774	AC093001.1		ENSG00000187690	30.6354	1.28441	0.329152	3.90219	9.53e-05	0.000743242	EZHIP		ENSG00000100292	121.175	-1.41537	0.170799	-8.28677	1.16e-16	5.6e-15	HMOX1				ENSG00000005249
ENSG00000108679	103.389	1.36069	0.208562	6.52415	6.84e-11	1.76e-09	LGALS3BP		ENSG00000282890	17.4321	-1.74162	0.464284	-3.75119	0.000175998	0.00131077	AC009975.1		ENSG00000104888	210.312	1.28317	0.137335	9.34337	9.33e-21	6.03e-19	SLC17A7		ENSG00000139289	122.594	-1.42115	0.210376	-6.75525	1.43e-11	3.94e-10	PHLDA1				ENSG00000160469
ENSG00000188064	39.5647	1.35996	0.409918	3.31764	0.000907809	0.00538319	WNT7B		ENSG00000160712	826.419	-1.74546	0.0885348	-19.715	1.6e-86	7.35e-84	IL6R		ENSG00000186998	148.972	1.28261	0.208233	6.15948	7.3e-10	1.56e-08	EMID1		ENSG00000086619	681.887	-1.42671	0.0973833	-14.6505	1.34e-48	2.85e-46	ERO1B				ENSG00000117122
ENSG00000145242	14.8455	1.35962	0.515954	2.63516	0.0084097	0.0340988	EPHA5		ENSG00000143878	4456.17	-1.74967	0.0750391	-23.3168	3e-120	2.38e-117	RHOB		ENSG00000160469	44.6917	1.28144	0.288566	4.44072	8.97e-06	9.05e-05	BRSK1		ENSG00000128512	217.214	-1.42702	0.145362	-9.81698	9.52e-23	6.86e-21	DOCK4				ENSG00000143320
ENSG00000137642	88.1222	1.35668	0.200813	6.75593	1.42e-11	4.04e-10	SORL1		ENSG00000172771	48.8393	-1.7563	0.288324	-6.09139	1.12e-09	2.44e-08	EFCAB12		ENSG00000137573	30.6302	1.28083	0.384597	3.33031	0.000867496	0.00502568	SULF1		ENSG00000159708	81.7201	-1.43864	0.206936	-6.9521	3.6e-12	1.08e-10	LRRC36				ENSG00000150540
ENSG00000184709	33.1106	1.35617	0.33643	4.03106	5.55e-05	0.000478085	LRRC26		ENSG00000102804	2942.58	-1.7654	0.0670979	-26.3108	1.44e-152	2.12e-149	TSC22D1		ENSG00000127124	18.9578	1.28007	0.441115	2.9019	0.00370909	0.0172884	HIVEP3		ENSG00000167996	7744.96	-1.44066	0.203253	-7.08799	1.36e-12	4.28e-11	FTH1				ENSG00000164237
ENSG00000277196	79.2031	1.35227	0.237295	5.69868	1.21e-08	2.21e-07	AC007325.2		ENSG00000278156	10.9094	-1.76765	0.611325	-2.8915	0.00383405	0.0178065	TSC22D1-AS1		ENSG00000124249	33.5715	1.27895	0.356048	3.59207	0.000328067	0.00217203	KCNK15		ENSG00000185437	247.154	-1.44305	0.162645	-8.87244	7.16e-19	4.08e-17	SH3BGR				ENSG00000154447
ENSG00000133135	60.402	1.35184	0.293372	4.60795	4.07e-06	4.62e-05	RNF128		ENSG00000231431	27.196	-1.77019	0.367529	-4.81646	1.46e-06	1.85e-05	FAR2P4		ENSG00000138650	24.1717	1.27879	0.375031	3.40982	0.000650062	0.00392587	PCDH10		ENSG00000078081	1160.51	-1.45319	0.255936	-5.67792	1.36e-08	2.4e-07	LAMP3				ENSG00000163508
ENSG00000154080	17.9268	1.34732	0.461243	2.92107	0.00348835	0.0164792	CHST9		ENSG00000205835	9.12518	-1.77179	0.680738	-2.60274	0.00924818	0.0368534	GMNC		ENSG00000167107	54.1249	1.27726	0.259481	4.92237	8.55e-07	1.07e-05	ACSF2		ENSG00000158715	251.195	-1.46212	0.1307	-11.1868	4.73e-29	4.71e-27	SLC45A3				ENSG00000099812
ENSG00000131050	42.9732	1.34711	0.305475	4.40988	1.03e-05	0.000107112	BPIFA2		ENSG00000258991	14.0702	-1.77608	0.582552	-3.0488	0.0022976	0.0117094	DUX4L19		ENSG00000117322	47.8621	1.27168	0.278764	4.56185	5.07e-06	5.39e-05	CR2		ENSG00000189221	2244.87	-1.48097	0.0747223	-19.8197	2.01e-87	1.04e-84	MAOA				ENSG00000162105
ENSG00000205213	1597.94	1.34697	0.0845945	15.9227	4.41e-57	1.12e-54	LGR4		ENSG00000134278	1332.97	-1.77843	0.0958061	-18.5628	6.43e-77	2.65e-74	SPIRE1		ENSG00000105329	153.493	1.27108	0.17741	7.16465	7.8e-13	2.54e-11	TGFB1		ENSG00000183784	75.6952	-1.48995	0.242056	-6.15537	7.49e-10	1.6e-08	DOCK8-AS1				ENSG00000204366
ENSG00000152954	35.3931	1.34436	0.308855	4.35273	1.34e-05	0.000135838	NRSN1		ENSG00000124942	2264.58	-1.78094	0.0805167	-22.1189	2.08e-108	1.38e-105	AHNAK		ENSG00000174099	16.3076	1.26998	0.48037	2.64374	0.00819949	0.0334434	MSRB3		ENSG00000221869	1068.63	-1.49063	0.121061	-12.3131	7.7e-35	1.01e-32	CEBPD				ENSG00000250510
ENSG00000114315	875.803	1.3418	0.0947458	14.1622	1.57e-45	2.82e-43	HES1		ENSG00000259209	32.6685	-1.78417	0.342311	-5.21213	1.87e-07	2.81e-06	AC004943.1		ENSG00000214851	27.9659	1.26905	0.362188	3.50384	0.000458598	0.00290657	LINC00612		ENSG00000149150	2055.17	-1.49545	0.0704307	-21.233	4.74e-100	3.05e-97	SLC43A1				ENSG00000104888
ENSG00000167757	46.8354	1.33954	0.287269	4.66299	3.12e-06	3.63e-05	KLK11		ENSG00000249699	7.90772	-1.81853	0.683896	-2.65908	0.00783552	0.0322198	LINC02261		ENSG00000005249	264.555	1.26655	0.157027	8.06581	7.27e-16	3.26e-14	PRKAR2B		ENSG00000162482	903.915	-1.5257	0.106633	-14.3079	1.95e-46	3.95e-44	AKR7A3				ENSG00000179542
ENSG00000204314	31.3479	1.33952	0.32685	4.09828	4.16e-05	0.00037013	PRRT1		ENSG00000152822	69.3293	-1.81876	0.257055	-7.07537	1.49e-12	4.83e-11	GRM1		ENSG00000145626	20.0253	1.26647	0.426852	2.967	0.00300718	0.0145459	UGT3A1		ENSG00000124225	1032.94	-1.52796	0.0856228	-17.8453	3.14e-71	1.25e-68	PMEPA1				ENSG00000172367
ENSG00000174672	228.388	1.33887	0.178289	7.50956	5.93e-14	2.22e-12	BRSK2		ENSG00000237515	50.688	-1.82114	0.276063	-6.59685	4.2e-11	1.12e-09	SHISA9		ENSG00000140682	40.889	1.26603	0.298813	4.23686	2.27e-05	0.000205722	TGFB1I1		ENSG00000189058	29.8376	-1.53478	0.365156	-4.20307	2.63e-05	0.000235675	APOD				ENSG00000143819
ENSG00000164076	98.1783	1.33743	0.200582	6.66776	2.6e-11	7.09e-10	CAMKV		ENSG00000183784	75.6952	-1.82375	0.233873	-7.79803	6.29e-15	2.57e-13	DOCK8-AS1		ENSG00000234753	14.1671	1.26473	0.509239	2.48356	0.0130077	0.0485259	FOXP4-AS1		ENSG00000170017	12212.5	-1.53589	0.0991845	-15.4852	4.37e-54	1.07e-51	ALCAM				ENSG00000171444
ENSG00000213694	15.7333	1.33635	0.506163	2.64015	0.00828691	0.0336732	S1PR3		ENSG00000159708	81.7201	-1.82906	0.226651	-8.06992	7.03e-16	3.15e-14	LRRC36		ENSG00000004799	17593.5	1.26418	0.0997898	12.6685	8.84e-37	1.31e-34	PDK4		ENSG00000069812	225.403	-1.54168	0.152207	-10.1289	4.11e-24	3.13e-22	HES2				ENSG00000133710
ENSG00000161249	28.9156	1.33215	0.405	3.28925	0.00100453	0.0058657	DMKN		ENSG00000012660	7310.82	-1.82982	0.0761583	-24.0265	1.47e-127	1.44e-124	ELOVL5		ENSG00000117122	70.1374	1.26229	0.249189	5.0656	4.07e-07	5.45e-06	MFAP2		ENSG00000163359	27.2786	-1.54325	0.389761	-3.95947	7.51e-05	0.000601796	COL6A3				ENSG00000172602
ENSG00000148600	115.568	1.33165	0.252108	5.28206	1.28e-07	1.98e-06	CDHR1		ENSG00000230468	22.0789	-1.84517	0.437926	-4.21342	2.52e-05	0.000237158	CLUHP5		ENSG00000241388	402.059	1.25951	0.119366	10.5517	4.99e-26	4.22e-24	HNF1A-AS1		ENSG00000146386	3095.87	-1.54911	0.0707439	-21.8974	2.75e-106	1.96e-103	ABRACL				ENSG00000184702
ENSG00000167889	45.4143	1.32835	0.334553	3.97051	7.17e-05	0.000602678	MGAT5B		ENSG00000185689	9.93523	-1.86386	0.672592	-2.77115	0.00558578	0.0243163	C6orf201		ENSG00000050438	54.0617	1.25932	0.27666	4.55189	5.32e-06	5.63e-05	SLC4A8		ENSG00000069667	189.684	-1.55955	0.177705	-8.77605	1.69e-18	9.47e-17	RORA				ENSG00000175183
ENSG00000138356	183.423	1.32744	0.15591	8.51414	1.68e-17	8.7e-16	AOX1		ENSG00000122432	7.00349	-1.86672	0.689136	-2.70878	0.00675308	0.0284958	SPATA1		ENSG00000144596	32.0585	1.25897	0.363397	3.46445	0.000531317	0.0033105	GRIP2		ENSG00000172197	19.088	-1.56142	0.460293	-3.39224	0.000693246	0.00414781	MBOAT1				ENSG00000169136
ENSG00000250305	31.4223	1.32736	0.361917	3.66758	0.00024486	0.00175034	TRMT9B		ENSG00000234511	11.1129	-1.88496	0.581322	-3.24254	0.00118469	0.00673656	C5orf58		ENSG00000049323	76.0872	1.2589	0.220376	5.71252	1.11e-08	1.99e-07	LTBP1		ENSG00000152804	33.6182	-1.57997	0.33202	-4.75868	1.95e-06	2.28e-05	HHEX				ENSG00000143028
ENSG00000177508	3671.86	1.32478	0.0985622	13.441	3.48e-41	5.47e-39	IRX3		ENSG00000224223	8.80926	-1.88631	0.75165	-2.50955	0.0120884	0.0457823	VSTM2A-OT1		ENSG00000154447	361.574	1.25721	0.114661	10.9646	5.66e-28	5.28e-26	SH3RF1		ENSG00000151090	178.901	-1.59002	0.153215	-10.3777	3.13e-25	2.54e-23	THRB				ENSG00000039523
ENSG00000101335	28.4586	1.32462	0.355873	3.72216	0.000197526	0.00145119	MYL9		ENSG00000188916	10.0987	-1.90797	0.578031	-3.30082	0.000964044	0.00565348	INSYN2A		ENSG00000148600	115.568	1.25714	0.241992	5.19496	2.05e-07	2.9e-06	CDHR1		ENSG00000084636	35.3401	-1.59109	0.388966	-4.09058	4.3e-05	0.000366366	COL16A1				ENSG00000116661
ENSG00000153993	45.8141	1.32431	0.278775	4.75047	2.03e-06	2.48e-05	SEMA3D		ENSG00000126246	8.94056	-1.91479	0.665543	-2.87704	0.00401426	0.0184894	IGFLR1		ENSG00000113448	1665.12	1.25627	0.109119	11.5129	1.14e-30	1.23e-28	PDE4D		ENSG00000170345	551.306	-1.59205	0.105467	-15.0952	1.74e-51	4.04e-49	FOS				ENSG00000242173
ENSG00000168539	66.5174	1.3199	0.259651	5.08338	3.71e-07	5.31e-06	CHRM1		ENSG00000240253	12.6413	-1.92152	0.592162	-3.24492	0.00117483	0.00669484	FAR2P3		ENSG00000095637	376.882	1.25554	0.110317	11.3813	5.18e-30	5.51e-28	SORBS1		ENSG00000257258	16.8872	-1.60141	0.500378	-3.2004	0.00137236	0.00745045	AC012150.1				ENSG00000145623
ENSG00000185669	23.029	1.3198	0.425772	3.09979	0.0019366	0.0101427	SNAI3		ENSG00000251441	9.1667	-1.94417	0.629786	-3.08704	0.00202163	0.0105053	RTEL1P1		ENSG00000115616	15.5874	1.25377	0.46481	2.69739	0.00698853	0.0293194	SLC9A2		ENSG00000113594	302.298	-1.6017	0.1471	-10.8885	1.31e-27	1.19e-25	LIFR				ENSG00000050555
ENSG00000245975	13.1052	1.31732	0.514634	2.55973	0.0104753	0.0407666	AC090515.3		ENSG00000106128	8.9012	-1.95105	0.658458	-2.96306	0.00304599	0.0147757	GHRHR		ENSG00000167889	45.4143	1.24771	0.338412	3.68695	0.000226959	0.00157383	MGAT5B		ENSG00000249003	42.3436	-1.61871	0.369357	-4.38249	1.17e-05	0.000115207	CLUHP4				ENSG00000105329
ENSG00000164099	41.707	1.3172	0.287514	4.58136	4.62e-06	5.21e-05	PRSS12		ENSG00000139289	122.594	-1.96538	0.21627	-9.08762	1.01e-19	5.93e-18	PHLDA1		ENSG00000178538	54.806	1.2468	0.277699	4.48974	7.13e-06	7.36e-05	CA8		ENSG00000259209	32.6685	-1.61962	0.342447	-4.72956	2.25e-06	2.59e-05	AC004943.1				ENSG00000141736
ENSG00000196482	88.5435	1.31057	0.199608	6.56575	5.18e-11	1.36e-09	ESRRG		ENSG00000176597	13.0983	-1.96679	0.528821	-3.71919	0.000199865	0.00146681	B3GNT5		ENSG00000137841	18.4571	1.24537	0.458544	2.71592	0.00660928	0.0279325	PLCB2		ENSG00000156096	1691.91	-1.62784	0.126533	-12.8649	7.09e-38	1.08e-35	UGT2B4				ENSG00000172264
ENSG00000144488	24.4906	1.31022	0.495509	2.64419	0.0081887	0.033353	ESPNL		ENSG00000124003	6.47959	-1.97448	0.748923	-2.63642	0.00837855	0.0339853	MOGAT1		ENSG00000279673	18.5347	1.24453	0.423055	2.94176	0.00326356	0.0155418	AC092919.3		ENSG00000197565	66.4081	-1.65168	0.252821	-6.53298	6.45e-11	1.61e-09	COL4A6				ENSG00000123453
ENSG00000179855	211.414	1.30754	0.168445	7.76244	8.33e-15	3.36e-13	GIPC3		ENSG00000164326	31.7631	-1.97533	0.377989	-5.22589	1.73e-07	2.63e-06	CARTPT		ENSG00000127329	915.285	1.24419	0.0956913	13.0021	1.19e-38	1.86e-36	PTPRB		ENSG00000102804	2942.58	-1.66135	0.0668873	-24.838	3.49e-136	4.23e-133	TSC22D1				ENSG00000161642
ENSG00000205359	20.0082	1.30695	0.416197	3.14022	0.00168822	0.00906273	SLCO6A1		ENSG00000169213	526.422	-2.01703	0.10065	-20.0401	2.46e-89	1.27e-86	RAB3B		ENSG00000106333	132.362	1.24337	0.187658	6.62569	3.46e-11	8.95e-10	PCOLCE		ENSG00000164338	1181.07	-1.66512	0.0956171	-17.4145	6.41e-68	2.49e-65	UTP15				ENSG00000172348
ENSG00000112706	18.624	1.3069	0.438225	2.98226	0.00286126	0.0140209	IMPG1		ENSG00000039987	45.5671	-2.01796	0.389952	-5.17489	2.28e-07	3.39e-06	BEST2		ENSG00000242265	15118.5	1.24279	0.0713713	17.4131	6.57e-68	2.51e-65	PEG10		ENSG00000152822	69.3293	-1.66653	0.253058	-6.58556	4.53e-11	1.16e-09	GRM1				ENSG00000081479
ENSG00000233215	31.8998	1.30652	0.360103	3.62818	0.000285429	0.00200558	LINC01687		ENSG00000223523	6.12305	-2.01832	0.79379	-2.54263	0.011002	0.0424088	AC092598.1		ENSG00000279419	28.0929	1.24263	0.385551	3.22301	0.0012685	0.0069562	AC004925.1		ENSG00000274560	12.2207	-1.66732	0.612942	-2.72019	0.00652435	0.027638	AC010205.1				ENSG00000082497
ENSG00000245750	169.388	1.30465	0.173326	7.52711	5.19e-14	1.96e-12	DRAIC		ENSG00000113805	7.09587	-2.02824	0.805953	-2.51658	0.01185	0.0450878	CNTN3		ENSG00000169435	26.136	1.24133	0.442473	2.80544	0.00502475	0.0222782	RASSF6		ENSG00000012660	7310.82	-1.67276	0.0760721	-21.9891	3.66e-107	2.7e-104	ELOVL5				ENSG00000186648
ENSG00000275807	37.0091	1.30355	0.328592	3.96708	7.28e-05	0.000610659	AC145285.6		ENSG00000169302	339.586	-2.0421	0.328354	-6.21921	5e-10	1.15e-08	STK32A		ENSG00000101265	24.3978	1.23585	0.397948	3.10555	0.00189926	0.00981943	RASSF2		ENSG00000246898	7.81391	-1.67553	0.642556	-2.6076	0.00911801	0.0364261	LINC00920				ENSG00000166922
ENSG00000147883	113.123	1.30191	0.207903	6.2621	3.8e-10	8.91e-09	CDKN2B		ENSG00000079689	177.136	-2.05354	0.162165	-12.6633	9.45e-37	1.24e-34	SCGN		ENSG00000151834	137.308	1.23581	0.199104	6.20684	5.41e-10	1.19e-08	GABRA2		ENSG00000165272	1354.61	-1.69116	0.0944994	-17.896	1.27e-71	5.23e-69	AQP3				ENSG00000126016
ENSG00000058404	65.7163	1.30012	0.27657	4.70085	2.59e-06	3.08e-05	CAMK2B		ENSG00000137460	457.631	-2.05848	0.125022	-16.4649	6.55e-61	1.99e-58	FHDC1		ENSG00000157227	18.4331	1.23524	0.45926	2.68964	0.00715287	0.029835	MMP14		ENSG00000170498	42.4689	-1.70047	0.281629	-6.03798	1.56e-09	3.18e-08	KISS1				ENSG00000115325
ENSG00000145358	452.495	1.29954	0.124365	10.4494	1.48e-25	1.22e-23	DDIT4L		ENSG00000171759	251.003	-2.07726	0.187543	-11.0762	1.64e-28	1.56e-26	PAH		ENSG00000254389	37.3405	1.23342	0.299448	4.11899	3.81e-05	0.000328616	RHPN1-AS1		ENSG00000102854	12.1897	-1.70602	0.533885	-3.19549	0.00139596	0.00755275	MSLN				ENSG00000103196
ENSG00000135643	91.2269	1.29895	0.200376	6.48257	9.02e-11	2.27e-09	KCNMB4		ENSG00000185467	68.2044	-2.11975	0.248658	-8.52475	1.53e-17	7.98e-16	KPNA7		ENSG00000091262	43.3125	1.22952	0.314154	3.91375	9.09e-05	0.000710382	ABCC6		ENSG00000137460	457.631	-1.72319	0.122237	-14.0972	3.95e-45	7.55e-43	FHDC1				ENSG00000242265
ENSG00000167371	255.172	1.29842	0.136903	9.48428	2.44e-21	1.56e-19	PRRT2		ENSG00000232909	71.669	-2.13981	0.243722	-8.77971	1.64e-18	8.95e-17	AL157823.2		ENSG00000268869	24.5382	1.22656	0.410164	2.99043	0.00278589	0.0136544	ESPNP		ENSG00000164326	31.7631	-1.72797	0.34736	-4.97457	6.54e-07	8.42e-06	CARTPT				ENSG00000185519
ENSG00000165029	21.0381	1.2982	0.434669	2.98664	0.00282062	0.0138513	ABCA1		ENSG00000269978	9.11506	-2.14133	0.632683	-3.38452	0.000713039	0.00438973	AL359881.1		ENSG00000150625	205.38	1.22595	0.166992	7.34136	2.11e-13	7.38e-12	GPM6A		ENSG00000237686	148.211	-1.73202	0.214641	-8.06938	7.07e-16	3.18e-14	AL109615.3				ENSG00000137266
ENSG00000184925	27.5878	1.29542	0.452335	2.86385	0.00418529	0.0191277	LCN12		ENSG00000124713	192.614	-2.14247	0.170095	-12.5957	2.23e-36	2.87e-34	GNMT		ENSG00000156298	17.8164	1.22553	0.472952	2.59124	0.00956313	0.0379326	TSPAN7		ENSG00000260072	13.7785	-1.73216	0.554363	-3.12459	0.00178053	0.0092923	AC008938.1				ENSG00000079385
ENSG00000091136	525.691	1.29538	0.0992773	13.0481	6.51e-39	9.46e-37	LAMB1		ENSG00000179593	54.0967	-2.17666	0.290563	-7.49117	6.83e-14	2.53e-12	ALOX15B		ENSG00000165655	1921.7	1.22523	0.128619	9.52605	1.63e-21	1.09e-19	ZNF503		ENSG00000233452	112.484	-1.7336	0.196191	-8.83631	9.89e-19	5.58e-17	STXBP5-AS1				ENSG00000169855
ENSG00000071282	17.6046	1.29326	0.462144	2.79839	0.00513578	0.0226391	LMCD1		ENSG00000111696	1472.74	-2.17679	0.07838	-27.7723	9.38e-170	1.94e-166	NT5DC3		ENSG00000074317	26.7958	1.2237	0.460604	2.65673	0.00789035	0.032355	SNCB		ENSG00000198178	24.3566	-1.74662	0.467526	-3.73588	0.000187063	0.00133828	CLEC4C				ENSG00000140682
ENSG00000121905	38.1161	1.29065	0.312099	4.13538	3.54e-05	0.000321168	HPCA		ENSG00000080618	7.23589	-2.18872	0.79845	-2.74121	0.0061213	0.0262541	CPB2		ENSG00000141232	6659.07	1.22347	0.0534611	22.8853	6.51e-116	5.38e-113	TOB1		ENSG00000223561	7.49573	-1.75817	0.69825	-2.51796	0.0118036	0.0448862	AC005165.1				ENSG00000068831
ENSG00000184486	125.651	1.28873	0.168213	7.66132	1.84e-14	7.19e-13	POU3F2		ENSG00000171621	92.9478	-2.1946	0.264742	-8.28956	1.14e-16	5.45e-15	SPSB1		ENSG00000163462	100.406	1.22254	0.238182	5.13281	2.85e-07	3.93e-06	TRIM46		ENSG00000164331	1590.15	-1.7618	0.0755761	-23.3116	3.38e-120	3.17e-117	ANKRA2				ENSG00000184349
ENSG00000137491	52.965	1.28467	0.271981	4.72338	2.32e-06	2.81e-05	SLCO2B1		ENSG00000225913	68.0782	-2.21383	0.310148	-7.13796	9.47e-13	3.16e-11	AL138767.3		ENSG00000110148	46.0565	1.21972	0.298931	4.08026	4.5e-05	0.000381603	CCKBR		ENSG00000134278	1332.97	-1.76291	0.0963703	-18.2931	9.39e-75	4.31e-72	SPIRE1				ENSG00000106976
ENSG00000182771	27.767	1.28435	0.366001	3.50913	0.000449572	0.002966	GRID1		ENSG00000140853	44.5753	-2.21726	0.410336	-5.40352	6.53e-08	1.07e-06	NLRC5		ENSG00000115041	312.248	1.21769	0.142063	8.57145	1.02e-17	5.38e-16	KCNIP3		ENSG00000160712	826.419	-1.7679	0.0879131	-20.1096	6.08e-90	3.22e-87	IL6R				ENSG00000196132
ENSG00000168772	211.343	1.28309	0.143232	8.95812	3.3e-19	1.88e-17	CXXC4		ENSG00000164647	295.122	-2.24307	0.141152	-15.8912	7.3e-57	1.84e-54	STEAP1		ENSG00000176842	1287.55	1.21626	0.0879508	13.8289	1.71e-43	3.09e-41	IRX5		ENSG00000186197	127.19	-1.78938	0.181601	-9.85335	6.63e-23	4.82e-21	EDARADD				ENSG00000169604
ENSG00000176842	1287.55	1.28278	0.0876487	14.6355	1.67e-48	3.34e-46	IRX5		ENSG00000109956	6.20482	-2.25274	0.820591	-2.74527	0.00604615	0.025975	B3GAT1		ENSG00000143882	110.531	1.21623	0.175559	6.92777	4.28e-12	1.27e-10	ATP6V1C2		ENSG00000198682	3354.41	-1.79106	0.108063	-16.5743	1.07e-61	3.25e-59	PAPSS2				ENSG00000198598
ENSG00000206172	17.1854	1.27959	0.450715	2.83902	0.00452523	0.0204056	HBA1		ENSG00000246898	7.81391	-2.25751	0.755346	-2.98871	0.00280154	0.013774	LINC00920		ENSG00000232815	16.5601	1.21523	0.430059	2.82573	0.00471726	0.0210917	DUX4L50		ENSG00000120903	749.926	-1.80576	0.110986	-16.2701	1.61e-59	4.74e-57	CHRNA2				ENSG00000213366
ENSG00000138378	23.8143	1.27855	0.394244	3.24305	0.00118257	0.0067282	STAT4		ENSG00000120903	749.926	-2.27213	0.1155	-19.6721	3.74e-86	1.68e-83	CHRNA2		ENSG00000188385	33.078	1.21232	0.343035	3.53411	0.000409154	0.00262301	JAKMIP3		ENSG00000237515	50.688	-1.81171	0.281059	-6.446	1.15e-10	2.76e-09	SHISA9				ENSG00000186297
ENSG00000224940	27.1487	1.27685	0.395927	3.22497	0.00125985	0.00709742	PRRT4		ENSG00000184838	82.1493	-2.28181	0.250637	-9.10405	8.7e-20	5.12e-18	PRR16		ENSG00000178662	59.6497	1.21201	0.276246	4.38744	1.15e-05	0.000112832	CSRNP3		ENSG00000184838	82.1493	-1.81504	0.238755	-7.6021	2.91e-14	1.1e-12	PRR16				ENSG00000204860
ENSG00000043355	519.928	1.2766	0.110891	11.5122	1.14e-30	1.22e-28	ZIC2		ENSG00000233041	52.7179	-2.28714	0.422141	-5.41795	6.03e-08	9.89e-07	PHGR1		ENSG00000115590	26.9431	1.21183	0.392775	3.0853	0.00203349	0.0103968	IL1R2		ENSG00000143878	4456.17	-1.82383	0.0746105	-24.4448	5.72e-132	6.56e-129	RHOB				ENSG00000103494
ENSG00000167779	23.8463	1.27653	0.408806	3.12259	0.00179267	0.00950958	IGFBP6		ENSG00000249790	7.08921	-2.28974	0.802013	-2.85499	0.00430386	0.0196131	AC092490.1		ENSG00000041353	202.892	1.21162	0.169943	7.12957	1.01e-12	3.23e-11	RAB27B		ENSG00000282890	17.4321	-1.83557	0.480142	-3.82296	0.000131857	0.000990249	AC009975.1				ENSG00000159625
ENSG00000035862	50.1677	1.27571	0.327767	3.89213	9.94e-05	0.000799519	TIMP2		ENSG00000143954	7.2646	-2.31105	0.766315	-3.0158	0.00256301	0.0128244	REG3G		ENSG00000184678	457.143	1.20981	0.110369	10.9615	5.85e-28	5.44e-26	H2BC21		ENSG00000006071	49.3406	-1.84018	0.296643	-6.20335	5.53e-10	1.21e-08	ABCC8				ENSG00000232229
ENSG00000137573	30.6302	1.27517	0.384027	3.32051	0.00089853	0.00533737	SULF1		ENSG00000241644	8.16992	-2.33598	0.751247	-3.10947	0.00187424	0.00988133	INMT		ENSG00000188906	261.129	1.2084	0.147614	8.18619	2.7e-16	1.24e-14	LRRK2		ENSG00000115361	72.3622	-1.84154	0.24502	-7.51588	5.65e-14	2.08e-12	ACADL				ENSG00000162576
ENSG00000177469	51.9146	1.27448	0.309698	4.11523	3.87e-05	0.000347549	CAVIN1		ENSG00000145779	114.571	-2.44644	0.227761	-10.7413	6.51e-27	5.82e-25	TNFAIP8		ENSG00000253537	30.6896	1.20771	0.357706	3.37628	0.00073474	0.0043519	PCDHGA7		ENSG00000163491	46.5245	-1.84812	0.287623	-6.42548	1.31e-10	3.14e-09	NEK10				ENSG00000152104
ENSG00000272438	18.9437	1.27171	0.42256	3.00953	0.00261652	0.0130163	AL645608.6		ENSG00000109906	445.821	-2.4925	0.143109	-17.4168	6.15e-68	2.08e-65	ZBTB16		ENSG00000186417	21.2625	1.20749	0.45226	2.66991	0.00758711	0.0313295	GLDN		ENSG00000250240	19.7596	-1.8561	0.476222	-3.89755	9.72e-05	0.000755419	AC008840.1				ENSG00000245105
ENSG00000130830	325.488	1.27165	0.121154	10.4961	9e-26	7.55e-24	MPP1		ENSG00000107099	782.502	-2.49753	0.0919925	-27.1493	2.58e-162	4.44e-159	DOCK8		ENSG00000106025	36.9005	1.20631	0.301524	4.00072	6.31e-05	0.000515337	TSPAN12		ENSG00000158747	24.1491	-1.89154	0.387694	-4.87895	1.07e-06	1.32e-05	NBL1				ENSG00000106571
ENSG00000037280	456.217	1.26817	0.133124	9.5262	1.63e-21	1.07e-19	FLT4		ENSG00000153930	10.4159	-2.51507	0.6958	-3.61465	0.00030075	0.00209682	ANKFN1		ENSG00000211979	17.0708	1.20627	0.470072	2.56614	0.0102837	0.040135	IGHV7-81		ENSG00000164647	295.122	-1.90506	0.142236	-13.3937	6.59e-41	1.09e-38	STEAP1				ENSG00000139220
ENSG00000143248	312.447	1.26812	0.147439	8.60099	7.9e-18	4.18e-16	RGS5		ENSG00000162511	8.07926	-2.5411	0.743991	-3.4155	0.000636649	0.00400185	LAPTM5		ENSG00000258346	29.1167	1.20305	0.368347	3.26609	0.00109045	0.00610476	AC079384.1		ENSG00000163825	13.8899	-1.91917	0.593039	-3.23616	0.00121148	0.00668256	RTP3				ENSG00000142156
ENSG00000099864	317.263	1.26594	0.138735	9.12487	7.18e-20	4.26e-18	PALM		ENSG00000214081	6.8185	-2.6059	0.913948	-2.85126	0.00435469	0.0197953	CYP4F30P		ENSG00000158164	21.5404	1.20242	0.412031	2.91826	0.00351989	0.0165298	TMSB15A		ENSG00000234975	6.66553	-1.92782	0.773044	-2.49381	0.0126381	0.0474389	FTH1P2				ENSG00000154930
ENSG00000135253	32.3719	1.26571	0.353973	3.57572	0.000349262	0.0023906	KCP		ENSG00000156486	37.4529	-2.61237	0.366563	-7.12667	1.03e-12	3.41e-11	KCNS2		ENSG00000272031	86.5617	1.20177	0.214991	5.58986	2.27e-08	3.8e-07	ANKRD34A		ENSG00000231424	11.7383	-1.94187	0.589864	-3.29207	0.00099452	0.00563963	BX284613.2				ENSG00000136883
ENSG00000119919	37.9061	1.26026	0.343942	3.66418	0.000248136	0.00177068	NKX2-3		ENSG00000226652	6.49494	-2.63573	0.816132	-3.22954	0.00123988	0.00700789	PSMD10P2		ENSG00000170873	221.87	1.20078	0.159677	7.52004	5.48e-14	2.02e-12	MTSS1		ENSG00000162511	8.07926	-1.94502	0.725576	-2.68066	0.00734778	0.0305203	LAPTM5				ENSG00000084453
ENSG00000179673	49.0942	1.25993	0.340903	3.69587	0.000219132	0.00159011	RPRML		ENSG00000255794	31.8837	-2.66106	0.478585	-5.56027	2.69e-08	4.69e-07	RMST		ENSG00000134369	927.805	1.19713	0.0883788	13.5454	8.43e-42	1.43e-39	NAV1		ENSG00000145779	114.571	-1.94551	0.219296	-8.87159	7.21e-19	4.1e-17	TNFAIP8				ENSG00000275993
ENSG00000185567	32.0629	1.25979	0.35292	3.56961	0.000357516	0.00244224	AHNAK2		ENSG00000147724	5.15799	-2.66251	0.969597	-2.746	0.00603276	0.0259337	FAM135B		ENSG00000227045	21.5791	1.19688	0.464998	2.57395	0.0100546	0.0394423	AL589765.1		ENSG00000185038	13.0896	-1.95004	0.618474	-3.15298	0.00161614	0.00854238	MROH2A				ENSG00000159409
ENSG00000106624	73.474	1.25754	0.247617	5.07857	3.8e-07	5.43e-06	AEBP1		ENSG00000157343	155.116	-2.68868	0.208942	-12.8681	6.81e-38	9.42e-36	ARMC12		ENSG00000081277	71.2185	1.19535	0.260699	4.58515	4.54e-06	4.87e-05	PKP1		ENSG00000251493	594.631	-1.96069	0.265027	-7.39808	1.38e-13	4.92e-12	FOXD1				ENSG00000272031
ENSG00000162817	352.831	1.25698	0.123868	10.1477	3.39e-24	2.6e-22	C1orf115		ENSG00000168874	76.4332	-2.69898	0.27374	-9.85965	6.23e-23	4.46e-21	ATOH8		ENSG00000102287	168.715	1.19491	0.172593	6.92329	4.41e-12	1.31e-10	GABRE		ENSG00000079689	177.136	-1.97594	0.158664	-12.4536	1.34e-35	1.83e-33	SCGN				ENSG00000132437
ENSG00000013619	41.0047	1.25321	0.319638	3.92071	8.83e-05	0.0007225	MAMLD1		ENSG00000015592	99.4369	-2.70373	0.243372	-11.1095	1.13e-28	1.11e-26	STMN4		ENSG00000169604	178.172	1.19296	0.159943	7.45868	8.74e-14	3.14e-12	ANTXR1		ENSG00000059804	19.7948	-1.97988	0.507218	-3.90342	9.48e-05	0.000740031	SLC2A3				ENSG00000107147
ENSG00000275557	23.9232	1.24946	0.483607	2.58364	0.00977651	0.0385127	AC242842.1		ENSG00000257989	4.71832	-2.71775	1.02196	-2.65935	0.0078292	0.0322021	AC078864.1		ENSG00000185630	501.167	1.1921	0.110167	10.8208	2.74e-27	2.49e-25	PBX1		ENSG00000185467	68.2044	-1.98361	0.256129	-7.74456	9.59e-15	3.86e-13	KPNA7				ENSG00000063180
ENSG00000110042	96.2179	1.24485	0.202177	6.15722	7.4e-10	1.66e-08	DTX4		ENSG00000127954	64.8245	-2.76554	0.378917	-7.29853	2.91e-13	1.03e-11	STEAP4		ENSG00000110042	96.2179	1.19152	0.202756	5.87661	4.19e-09	8.01e-08	DTX4		ENSG00000278156	10.9094	-1.98962	0.654981	-3.03767	0.00238414	0.0119178	TSC22D1-AS1				ENSG00000188906
ENSG00000041353	202.892	1.24173	0.170567	7.27998	3.34e-13	1.18e-11	RAB27B		ENSG00000257681	24.1359	-2.78732	0.459963	-6.05987	1.36e-09	2.94e-08	AC025265.1		ENSG00000105696	38.1646	1.18979	0.319495	3.72398	0.000196106	0.0013918	TMEM59L		ENSG00000169213	526.422	-1.98982	0.0984557	-20.2103	7.95e-91	4.32e-88	RAB3B				ENSG00000079841
ENSG00000131459	140.318	1.24129	0.166687	7.44685	9.56e-14	3.51e-12	GFPT2		ENSG00000158747	24.1491	-2.82525	0.475607	-5.94031	2.84e-09	5.78e-08	NBL1		ENSG00000170608	72.181	1.18977	0.234669	5.06996	3.98e-07	5.33e-06	FOXA3		ENSG00000257681	24.1359	-2.01435	0.429673	-4.6881	2.76e-06	3.11e-05	AC025265.1				ENSG00000269516
ENSG00000171365	1137.82	1.24121	0.0894344	13.8785	8.55e-44	1.45e-41	CLCN5		ENSG00000179873	8.62072	-2.85374	0.745821	-3.8263	0.000130082	0.00101382	NLRP11		ENSG00000101298	38.5837	1.18884	0.380159	3.12722	0.00176465	0.0092351	SNPH		ENSG00000015592	99.4369	-2.02062	0.223311	-9.04846	1.45e-19	8.8e-18	STMN4				ENSG00000007038
ENSG00000214595	100.059	1.24031	0.196195	6.32182	2.58e-10	6.19e-09	EML6		ENSG00000116285	4602.34	-2.85936	0.0895791	-31.9199	1.41e-223	4.16e-220	ERRFI1		ENSG00000096006	28.6785	1.18491	0.365839	3.23888	0.00119999	0.00662804	CRISP3		ENSG00000169302	339.586	-2.03962	0.332394	-6.13615	8.45e-10	1.78e-08	STK32A				ENSG00000100968
ENSG00000103742	22.2734	1.23956	0.404366	3.06544	0.0021735	0.0111875	IGDCC4		ENSG00000251191	3.72497	-2.88624	1.11814	-2.58128	0.00984348	0.0387171	LINC00589		ENSG00000092068	192.865	1.18366	0.200612	5.90025	3.63e-09	7.02e-08	SLC7A8		ENSG00000249699	7.90772	-2.04292	0.740141	-2.76018	0.00577703	0.0250747	LINC02261				ENSG00000213722
ENSG00000184678	457.143	1.23888	0.11037	11.2247	3.08e-29	3.13e-27	H2BC21		ENSG00000223956	11.1333	-2.90419	0.689878	-4.20971	2.56e-05	0.000240492	LINC01767		ENSG00000188064	39.5647	1.18148	0.40922	2.88714	0.0038876	0.0179703	WNT7B		ENSG00000172771	48.8393	-2.04741	0.276401	-7.40741	1.29e-13	4.6e-12	EFCAB12				ENSG00000106333
ENSG00000162551	511.784	1.2381	0.146969	8.4242	3.63e-17	1.84e-15	ALPL		ENSG00000057704	237.735	-2.91035	0.184434	-15.7799	4.28e-56	1.04e-53	TMCC3		ENSG00000147883	113.123	1.1796	0.206748	5.70549	1.16e-08	2.06e-07	CDKN2B		ENSG00000281881	10.5195	-2.06793	0.704018	-2.93732	0.00331064	0.0157189	#N/A				ENSG00000106868
ENSG00000134962	236.848	1.23794	0.140183	8.83092	1.04e-18	5.73e-17	KLB		ENSG00000163993	477.689	-2.91487	0.181388	-16.0698	4.16e-58	1.13e-55	S100P		ENSG00000173334	1222.4	1.17889	0.103224	11.4206	3.3e-30	3.53e-28	TRIB1		ENSG00000143001	7.2711	-2.07511	0.818023	-2.53674	0.011189	0.0429052	TMEM61				ENSG00000118898
ENSG00000010319	60.6381	1.23754	0.271282	4.56184	5.07e-06	5.64e-05	SEMA3G		ENSG00000146678	71.2843	-2.92176	0.287416	-10.1656	2.82e-24	2.19e-22	IGFBP1		ENSG00000153233	114.338	1.17859	0.170345	6.91884	4.55e-12	1.35e-10	PTPRR		ENSG00000109906	445.821	-2.09543	0.138076	-15.1759	5.1e-52	1.2e-49	ZBTB16				ENSG00000184304
ENSG00000089351	230.902	1.23669	0.134607	9.18744	4.02e-20	2.41e-18	GRAMD1A		ENSG00000166828	6.59782	-2.9381	0.911211	-3.22439	0.00126241	0.00710793	SCNN1G		ENSG00000213413	19.8133	1.17673	0.44439	2.64796	0.00809783	0.033094	PVRIG		ENSG00000257654	6.5427	-2.1021	0.830179	-2.53211	0.0113379	0.0433392	AC125603.1				ENSG00000138336
ENSG00000178796	18.9005	1.23591	0.433272	2.8525	0.00433761	0.0197408	RIIAD1		ENSG00000163762	4.32827	-2.95446	1.11688	-2.64527	0.00816261	0.0332796	TM4SF18		ENSG00000079841	28.6995	1.17337	0.37654	3.11618	0.0018321	0.00953488	RIMS1		ENSG00000223523	6.12305	-2.10526	0.768446	-2.73964	0.00615071	0.0263638	AC092598.1				ENSG00000137877
ENSG00000063015	333.101	1.23433	0.112594	10.9627	5.77e-28	5.37e-26	SEZ6		ENSG00000198842	32.5618	-2.99972	0.412307	-7.27546	3.45e-13	1.21e-11	DUSP27		ENSG00000114315	875.803	1.17201	0.0927322	12.6387	1.29e-36	1.88e-34	HES1		ENSG00000106128	8.9012	-2.141	0.660343	-3.24226	0.00118585	0.00656399	GHRHR				ENSG00000173376
ENSG00000174099	16.3076	1.23398	0.47751	2.58419	0.00976093	0.0384951	MSRB3		ENSG00000172824	25.8496	-3.09353	0.492641	-6.27948	3.4e-10	8.05e-09	CES4A		ENSG00000203799	22.0231	1.17182	0.438653	2.67141	0.00755335	0.0312151	CCDC162P		ENSG00000127954	64.8245	-2.14441	0.368439	-5.82027	5.88e-09	1.09e-07	STEAP4				ENSG00000029534
ENSG00000187091	89.2	1.23342	0.24139	5.10966	3.23e-07	4.68e-06	PLCD1		ENSG00000155368	3092.25	-3.10065	0.125635	-24.6798	1.76e-134	2.02e-131	DBI		ENSG00000251602	43.6761	1.16541	0.32055	3.63565	0.000277278	0.00187426	AL928654.1		ENSG00000111696	1472.74	-2.17679	0.0788851	-27.5944	1.3e-167	3.35e-164	NT5DC3				ENSG00000019485
ENSG00000106025	36.9005	1.23256	0.306567	4.02051	5.81e-05	0.000497514	TSPAN12		ENSG00000096088	75.0469	-3.13914	0.300772	-10.437	1.68e-25	1.38e-23	PGC		ENSG00000261879	19.8642	1.16474	0.456054	2.55396	0.0106505	0.0412309	AC087500.1		ENSG00000107099	782.502	-2.18267	0.090862	-24.0219	1.64e-127	1.79e-124	DOCK8				ENSG00000152495
ENSG00000188191	42.7541	1.23142	0.339428	3.62791	0.000285722	0.00200628	PRKAR1B		ENSG00000139209	373.1	-3.14396	0.133648	-23.5242	2.31e-122	1.9e-119	SLC38A4		ENSG00000139567	27.0688	1.16409	0.350489	3.32134	0.000895871	0.00516685	ACVRL1		ENSG00000110243	200.332	-2.18946	0.161614	-13.5475	8.2e-42	1.4e-39	APOA5				ENSG00000154928
ENSG00000112164	62.0643	1.2312	0.275828	4.46364	8.06e-06	8.57e-05	GLP1R		ENSG00000005108	86.1125	-3.27299	0.575978	-5.68249	1.33e-08	2.41e-07	THSD7A		ENSG00000136161	41.6588	1.16317	0.295992	3.92973	8.5e-05	0.000671808	RCBTB2		ENSG00000146469	7.54072	-2.27392	0.864178	-2.63131	0.00850565	0.0344428	VIP				ENSG00000182272
ENSG00000176769	27.5682	1.23062	0.365843	3.36378	0.000768817	0.00467178	TCERG1L		ENSG00000004846	17.1628	-3.29363	0.581566	-5.66337	1.48e-08	2.67e-07	ABCB5		ENSG00000237149	151.327	1.16291	0.187416	6.20497	5.47e-10	1.2e-08	ZNF503-AS2		ENSG00000171759	251.003	-2.27788	0.187504	-12.1485	5.84e-34	7.35e-32	PAH				ENSG00000235423
ENSG00000112655	66.6056	1.23057	0.246763	4.98686	6.14e-07	8.37e-06	PTK7		ENSG00000096060	18518.7	-3.3309	0.0558597	-59.6297	0	0	FKBP5		ENSG00000144730	110.148	1.15968	0.18081	6.4138	1.42e-10	3.38e-09	IL17RD		ENSG00000140853	44.5753	-2.27844	0.412407	-5.52473	3.3e-08	5.36e-07	NLRC5				ENSG00000274979
ENSG00000172955	21.6857	1.23049	0.462873	2.65838	0.0078518	0.0322398	ADH6		ENSG00000117525	80.4004	-3.36043	0.273856	-12.2708	1.3e-34	1.59e-32	F3		ENSG00000006042	195.946	1.15878	0.153376	7.55513	4.18e-14	1.56e-12	TMEM98		ENSG00000255794	31.8837	-2.31515	0.457298	-5.06268	4.13e-07	5.52e-06	RMST				ENSG00000144331
ENSG00000139044	97.6686	1.22859	0.211585	5.80659	6.38e-09	1.22e-07	B4GALNT3		ENSG00000106236	270.952	-3.41081	0.191297	-17.8299	4.14e-71	1.52e-68	NPTX2		ENSG00000167371	255.172	1.15386	0.136822	8.43331	3.36e-17	1.66e-15	PRRT2		ENSG00000146678	71.2843	-2.3342	0.270072	-8.64287	5.48e-18	2.95e-16	IGFBP1				ENSG00000223764
ENSG00000102287	168.715	1.22649	0.171979	7.13163	9.92e-13	3.3e-11	GABRE		ENSG00000182718	46.9465	-3.41424	0.386117	-8.84252	9.36e-19	5.2e-17	ANXA2		ENSG00000105928	48.7071	1.15323	0.280629	4.10947	3.97e-05	0.00034074	GSDME		ENSG00000172824	25.8496	-2.34192	0.431365	-5.4291	5.66e-08	8.88e-07	CES4A				ENSG00000231028
ENSG00000101265	24.3978	1.22402	0.34912	3.50601	0.000454884	0.00299529	RASSF2		ENSG00000249763	5.94757	-3.44136	1.0819	-3.18085	0.00146846	0.00806385	AC114786.1		ENSG00000100473	94.2518	1.15309	0.204239	5.6458	1.64e-08	2.84e-07	COCH		ENSG00000213315	4.76169	-2.40025	0.880967	-2.72456	0.00643864	0.0273727	AL122020.1				ENSG00000153233
ENSG00000197043	139.808	1.22339	0.239044	5.11784	3.09e-07	4.49e-06	ANXA6		ENSG00000102230	77.5926	-3.53825	0.301828	-11.7227	9.75e-32	1.06e-29	PCYT1B		ENSG00000110237	138.92	1.15125	0.181731	6.33491	2.37e-10	5.5e-09	ARHGEF17		ENSG00000117525	80.4004	-2.47117	0.249829	-9.89145	4.53e-23	3.32e-21	F3				ENSG00000105696
ENSG00000150630	17.7225	1.22298	0.487704	2.50762	0.0121546	0.0459585	VEGFC		ENSG00000213759	1561.23	-3.55385	0.130583	-27.2152	4.29e-163	8.05e-160	UGT2B11		ENSG00000176769	27.5682	1.14882	0.371815	3.08977	0.00200312	0.0102669	TCERG1L		ENSG00000112183	12.744	-2.48699	0.650182	-3.82506	0.000130739	0.00098328	RBM24				ENSG00000187955
ENSG00000171700	47.6233	1.22266	0.273314	4.47346	7.7e-06	8.21e-05	RGS19		ENSG00000167612	110.038	-3.71715	0.270911	-13.7209	7.61e-43	1.27e-40	ANKRD33		ENSG00000103494	890.722	1.14839	0.103738	11.07	1.75e-28	1.7e-26	RPGRIP1L		ENSG00000080618	7.23589	-2.49606	0.821446	-3.03861	0.00237671	0.0118835	CPB2				ENSG00000213071
ENSG00000227036	82.6616	1.22138	0.214843	5.685	1.31e-08	2.38e-07	LINC00511		ENSG00000172572	958.686	-3.77919	0.111857	-33.786	3.17e-250	1.31e-246	PDE3A		ENSG00000122870	42.3775	1.14398	0.276354	4.13953	3.48e-05	0.00030281	BICC1		ENSG00000174992	7.66329	-2.52098	0.71014	-3.54997	0.000385269	0.00249214	ZG16				ENSG00000173334
ENSG00000127329	915.285	1.21962	0.0953486	12.7912	1.84e-37	2.51e-35	PTPRB		ENSG00000272783	4.72737	-3.81833	1.24964	-3.05554	0.00224654	0.0114889	AC147067.2		ENSG00000088881	37.6653	1.14207	0.331672	3.44337	0.000574502	0.00353474	EBF4		ENSG00000225913	68.0782	-2.52533	0.281485	-8.97146	2.93e-19	1.74e-17	AL138767.3				ENSG00000204396
ENSG00000102048	2840.42	1.21959	0.0756766	16.1158	1.98e-58	5.44e-56	ASB9		ENSG00000164188	5.39045	-3.82591	1.21778	-3.1417	0.00167968	0.00902628	RANBP3L		ENSG00000162676	179.284	1.14151	0.168566	6.77191	1.27e-11	3.55e-10	GFI1		ENSG00000184144	7.4063	-2.53542	0.815906	-3.10749	0.0018868	0.00976782	CNTN2				ENSG00000102934
ENSG00000136161	41.6588	1.21915	0.285876	4.2646	2e-05	0.000194507	RCBTB2		ENSG00000059804	19.7948	-3.84779	0.655193	-5.87276	4.29e-09	8.48e-08	SLC2A3		ENSG00000063015	333.101	1.14111	0.112307	10.1607	2.97e-24	2.28e-22	SEZ6		ENSG00000134020	5.36099	-2.56292	0.911821	-2.81078	0.00494221	0.0219642	PEBP4				ENSG00000155066
ENSG00000091262	43.3125	1.21699	0.320167	3.8011	0.000144054	0.00110601	ABCC6		ENSG00000275216	9.09977	-3.90056	0.930099	-4.19371	2.74e-05	0.000255715	AL161431.1		ENSG00000159184	1197.63	1.14009	0.102097	11.1667	5.93e-29	5.88e-27	HOXB13		ENSG00000254294	3.97478	-2.59418	1.03705	-2.5015	0.0123667	0.0466409	IMPDH1P6				ENSG00000172164
ENSG00000161544	27.6869	1.21673	0.406954	2.98986	0.00279108	0.0137422	CYGB		ENSG00000250696	42.2354	-3.97499	0.470193	-8.45394	2.82e-17	1.44e-15	AC111000.4		ENSG00000204314	31.3479	1.13881	0.335676	3.39258	0.000692369	0.00414377	PRRT1		ENSG00000168447	8.20629	-2.59793	0.759229	-3.4218	0.000622079	0.003779	SCNN1B				ENSG00000108947
ENSG00000004799	17593.5	1.21583	0.099755	12.1881	3.6e-34	4.24e-32	PDK4		ENSG00000091138	58.1635	-3.98114	0.386679	-10.2957	7.37e-25	5.82e-23	SLC26A3		ENSG00000132872	7718.17	1.13881	0.100923	11.2839	1.58e-29	1.63e-27	SYT4		ENSG00000041515	5.13784	-2.62893	0.925678	-2.84001	0.00451125	0.0203203	MYO16				ENSG00000143994
ENSG00000137801	1949.98	1.21419	0.107423	11.3029	1.27e-29	1.32e-27	THBS1		ENSG00000232480	11.586	-3.9888	0.907447	-4.39562	1.1e-05	0.000113821	TGFB2-AS1		ENSG00000099864	317.263	1.13704	0.138652	8.20067	2.39e-16	1.11e-14	PALM		ENSG00000124713	192.614	-2.64122	0.156719	-16.8532	9.94e-64	3.26e-61	GNMT				ENSG00000185630
ENSG00000186364	124.413	1.21411	0.204773	5.92907	3.05e-09	6.14e-08	NUDT17		ENSG00000092969	191.003	-4.26539	0.232947	-18.3105	6.82e-75	2.76e-72	TGFB2		ENSG00000170915	42.3477	1.13671	0.314014	3.61995	0.000294663	0.00197945	PAQR8		ENSG00000143954	7.2646	-2.6896	0.896987	-2.99848	0.00271329	0.0133624	REG3G				ENSG00000100105
ENSG00000154134	145.527	1.21329	0.192254	6.31084	2.78e-10	6.63e-09	ROBO3		ENSG00000244459	6.81398	-4.4042	1.21734	-3.61788	0.000297025	0.00207505	AC147067.1		ENSG00000127588	32.9198	1.13406	0.356097	3.1847	0.00144903	0.00779291	GNG13		ENSG00000223956	11.1333	-2.69859	0.656111	-4.11301	3.91e-05	0.000336536	LINC01767				ENSG00000005981
ENSG00000198794	724.229	1.2056	0.107797	11.184	4.88e-29	4.89e-27	SCAMP5		ENSG00000131016	3960.52	-4.40437	0.0907268	-48.5455	0	0	AKAP12		ENSG00000250979	30.6258	1.13356	0.354628	3.19649	0.00139112	0.00753447	AC022905.1		ENSG00000204140	5.09871	-2.6991	0.918266	-2.93934	0.00328911	0.0156347	CLPSL1				ENSG00000163462
ENSG00000175147	17.6232	1.20456	0.448227	2.68738	0.00720142	0.0300714	TMEM51-AS1		ENSG00000143797	1299	-4.47558	0.116537	-38.4048	0	0	MBOAT2		ENSG00000126583	135.343	1.13343	0.175399	6.46199	1.03e-10	2.51e-09	PRKCG		ENSG00000057704	237.735	-2.70245	0.183464	-14.7301	4.13e-49	8.97e-47	TMCC3				ENSG00000148584
ENSG00000182240	354.254	1.20322	0.166652	7.21998	5.2e-13	1.79e-11	BACE2		ENSG00000136011	19.0621	-4.47687	0.737847	-6.06748	1.3e-09	2.81e-08	STAB2		ENSG00000144331	932.655	1.13304	0.103287	10.9698	5.34e-28	5.01e-26	ZNF385B		ENSG00000179593	54.0967	-2.7124	0.299743	-9.04911	1.44e-19	8.77e-18	ALOX15B				ENSG00000181449
ENSG00000166126	629.632	1.20202	0.146852	8.18527	2.72e-16	1.27e-14	AMN		ENSG00000134020	5.36099	-4.55489	1.37599	-3.31026	0.000932085	0.00550341	PEBP4		ENSG00000230699	81.5956	1.13296	0.229333	4.94024	7.8e-07	9.87e-06	AL645608.2		ENSG00000157343	155.116	-2.71855	0.199195	-13.6477	2.08e-42	3.64e-40	ARMC12				ENSG00000082196
ENSG00000074317	26.7958	1.20167	0.462885	2.59604	0.00943058	0.0374212	SNCB		ENSG00000241635	42.4495	-4.57003	0.46988	-9.72596	2.34e-22	1.61e-20	UGT1A1		ENSG00000164076	98.1783	1.12982	0.199717	5.65712	1.54e-08	2.67e-07	CAMKV		ENSG00000171621	92.9478	-2.72336	0.248145	-10.9749	5.05e-28	4.78e-26	SPSB1				ENSG00000186310
ENSG00000132164	33.1969	1.20112	0.388295	3.09333	0.00197927	0.0103112	SLC6A11		ENSG00000215110	27.581	-4.57283	0.631808	-7.23769	4.56e-13	1.58e-11	UGT2B25P		ENSG00000005421	644.453	1.12833	0.0975501	11.5666	6.08e-31	6.71e-29	PON1		ENSG00000233041	52.7179	-2.73141	0.312626	-8.73696	2.39e-18	1.33e-16	PHGR1				ENSG00000100167
ENSG00000132746	21.466	1.19724	0.423681	2.82581	0.00471612	0.021137	ALDH3B2		ENSG00000111249	10.9782	-4.58006	0.965434	-4.74404	2.09e-06	2.56e-05	CUX2		ENSG00000102908	2544.4	1.12731	0.109826	10.2645	1.02e-24	8.02e-23	NFAT5		ENSG00000232909	71.669	-2.77415	0.263763	-10.5176	7.17e-26	5.96e-24	AL157823.2				ENSG00000204262
ENSG00000266094	184.042	1.19424	0.167523	7.12883	1.01e-12	3.36e-11	RASSF5		ENSG00000152670	3.38922	-4.58289	1.45685	-3.14575	0.0016566	0.00892549	DDX4		ENSG00000105122	18.9387	1.12581	0.425968	2.64294	0.00821884	0.0335088	RASAL3		ENSG00000116285	4602.34	-2.80669	0.0889155	-31.5658	1.09e-218	4.49e-215	ERRFI1				ENSG00000145335
ENSG00000236333	30.9782	1.19398	0.346154	3.44927	0.000562102	0.00359237	TRHDE-AS1		ENSG00000196566	12.6671	-4.87348	1.10558	-4.40806	1.04e-05	0.000107963	AL138767.1		ENSG00000078725	34.7976	1.12459	0.337032	3.33675	0.000847653	0.00492178	BRINP1		ENSG00000005108	86.1125	-2.93009	0.577385	-5.07475	3.88e-07	5.21e-06	THSD7A				ENSG00000163083
ENSG00000185885	79.7461	1.19255	0.24291	4.90941	9.13e-07	1.22e-05	IFITM1		ENSG00000198959	53.6246	-4.98211	0.55422	-8.98941	2.49e-19	1.42e-17	TGM2		ENSG00000123612	38.3426	1.12428	0.342472	3.28284	0.00102767	0.00579418	ACVR1C		ENSG00000156486	37.4529	-2.93672	0.411736	-7.13252	9.85e-13	3.16e-11	KCNS2				ENSG00000163531
ENSG00000146938	34.0234	1.19235	0.350701	3.3999	0.000674117	0.00419772	NLGN4X		ENSG00000135226	414.898	-5.00872	0.215914	-23.1978	4.8e-119	3.67e-116	UGT2B28		ENSG00000163083	72.6769	1.12413	0.247644	4.53931	5.64e-06	5.96e-05	INHBB		ENSG00000166741	6.97045	-2.95961	0.928763	-3.18662	0.00143946	0.00775557	NNMT				ENSG00000162545
ENSG00000131771	161.126	1.19087	0.168575	7.06431	1.61e-12	5.2e-11	PPP1R1B		ENSG00000223761	3.46663	-5.04212	1.44501	-3.48934	0.000484215	0.00316519	AL138767.2		ENSG00000198879	169.385	1.123	0.158415	7.08894	1.35e-12	4.26e-11	SFMBT2		ENSG00000026559	12.5103	-2.98367	0.589045	-5.06526	4.08e-07	5.45e-06	KCNG1				ENSG00000099256
ENSG00000169962	21.5624	1.19039	0.457792	2.6003	0.00931432	0.0370382	TAS1R3		ENSG00000123560	76.5883	-5.06257	0.473504	-10.6917	1.11e-26	9.69e-25	PLP1		ENSG00000259641	19.3713	1.1229	0.433376	2.59106	0.00956819	0.0379454	#N/A		ENSG00000232480	11.586	-3.02003	0.735892	-4.1039	4.06e-05	0.000348046	TGFB2-AS1				ENSG00000132872
ENSG00000107317	27.4244	1.19026	0.364214	3.26803	0.00108298	0.00625122	PTGDS		ENSG00000133475	3.7316	-5.1214	1.47155	-3.48028	0.000500899	0.00324959	GGT2		ENSG00000159871	31.4204	1.12241	0.316232	3.54933	0.000386217	0.00249692	LYPD5		ENSG00000139209	373.1	-3.03646	0.135156	-22.4663	8.86e-112	7.03e-109	SLC38A4				ENSG00000170915
ENSG00000228314	108.909	1.18951	0.183653	6.47697	9.36e-11	2.35e-09	CYP4F29P		ENSG00000161896	12.828	-5.39758	1.1068	-4.87674	1.08e-06	1.41e-05	IP6K3		ENSG00000162551	511.784	1.12198	0.144914	7.74239	9.76e-15	3.92e-13	ALPL		ENSG00000091138	58.1635	-3.05651	0.342184	-8.93234	4.17e-19	2.44e-17	SLC26A3				ENSG00000111077
ENSG00000137474	156.309	1.18897	0.173246	6.86291	6.75e-12	1.99e-10	MYO7A		ENSG00000249956	30.4807	-5.41062	0.720618	-7.50831	5.99e-14	2.23e-12	UGT2B24P		ENSG00000161642	244.34	1.12051	0.169023	6.62936	3.37e-11	8.75e-10	ZNF385A		ENSG00000124003	6.47959	-3.06366	0.932303	-3.28612	0.00101578	0.00573497	MOGAT1				ENSG00000122870
ENSG00000185046	34.0128	1.18716	0.323793	3.6664	0.000245992	0.00175721	ANKS1B		ENSG00000257542	7.9225	-5.43267	1.31221	-4.14008	3.47e-05	0.00031552	OR7E47P		ENSG00000117643	65.0203	1.11951	0.229998	4.86747	1.13e-06	1.39e-05	MAN1C1		ENSG00000275216	9.09977	-3.15131	0.878269	-3.58809	0.000333106	0.00219833	AL161431.1				ENSG00000160867
ENSG00000178568	149.731	1.18615	0.176368	6.7254	1.75e-11	4.92e-10	ERBB4		ENSG00000243135	3.67516	-5.5209	1.42092	-3.88544	0.000102145	0.000818035	UGT1A3		ENSG00000105427	46.7797	1.11795	0.295918	3.77792	0.000158143	0.00115743	CNFN		ENSG00000172572	958.686	-3.15719	0.102196	-30.8933	1.47e-209	5.05e-206	PDE3A				ENSG00000168404
ENSG00000117602	102.224	1.18574	0.198788	5.96485	2.45e-09	5.02e-08	RCAN3		ENSG00000166741	6.97045	-5.58308	1.29887	-4.29841	1.72e-05	0.000169802	NNMT		ENSG00000279026	25.9441	1.11606	0.352644	3.16483	0.00155174	0.00825276	AC005225.4		ENSG00000096088	75.0469	-3.16991	0.259258	-12.2268	2.23e-34	2.86e-32	PGC				ENSG00000138639
ENSG00000196275	37.6128	1.1815	0.326594	3.61764	0.000297304	0.00207629	GTF2IRD2		ENSG00000018625	5.17555	-5.91704	1.3566	-4.36166	1.29e-05	0.000131051	ATP1A2		ENSG00000050555	23.0231	1.11575	0.424116	2.63077	0.00851925	0.0344883	LAMC3		ENSG00000096060	18518.7	-3.21985	0.0556804	-57.8273	0	0	FKBP5				ENSG00000218336
ENSG00000279560	18.3162	1.181	0.468716	2.51964	0.0117474	0.0447846	#N/A		ENSG00000224260	5.36362	-5.96756	1.34963	-4.42162	9.8e-06	0.000101966	AL023754.1		ENSG00000119508	60.3346	1.11517	0.242349	4.6015	4.19e-06	4.54e-05	NR4A3		ENSG00000039987	45.5671	-3.23445	0.300296	-10.7708	4.73e-27	4.24e-25	BEST2				ENSG00000198363
ENSG00000147481	50.3229	1.18095	0.298622	3.95466	7.66e-05	0.000639619	SNTG1		ENSG00000122787	7.79333	-6.70492	1.31307	-5.10627	3.29e-07	4.75e-06	AKR1D1		ENSG00000100167	269.696	1.11505	0.135084	8.25449	1.53e-16	7.22e-15	SEPTIN3		ENSG00000155368	3092.25	-3.25791	0.123735	-26.3296	8.78e-153	1.51e-149	DBI				ENSG00000105426
ENSG00000169894	46.9538	1.17908	0.307681	3.83216	0.000127024	0.0009945	MUC3A		ENSG00000173262	9.85273	-6.72845	1.32402	-5.08184	3.74e-07	5.34e-06	SLC2A14		ENSG00000162849	26.3753	1.11428	0.37427	2.97721	0.00290883	0.0141732	KIF26B		ENSG00000163993	477.689	-3.31333	0.181698	-18.2354	2.7e-74	1.21e-71	S100P				ENSG00000185306
ENSG00000157470	105.555	1.17875	0.208169	5.66247	1.49e-08	2.69e-07	FAM81A											ENSG00000184226	28.9433	1.11426	0.335158	3.32458	0.00088553	0.00511722	PCDH9		ENSG00000182718	46.9465	-3.38401	0.429464	-7.87961	3.28e-15	1.37e-13	ANXA2				ENSG00000095637
ENSG00000123384	152.16	1.17653	0.190008	6.192	5.94e-10	1.36e-08	LRP1											ENSG00000179314	26.0653	1.11391	0.387376	2.87551	0.0040337	0.0184964	WSCD1		ENSG00000168874	76.4332	-3.38722	0.288133	-11.7558	6.59e-32	7.73e-30	ATOH8				ENSG00000185686
ENSG00000005379	704.17	1.17584	0.126815	9.27207	1.83e-20	1.11e-18	TSPOAP1											ENSG00000116771	39.7	1.11224	0.307165	3.62099	0.000293479	0.00197278	AGMAT		ENSG00000004846	17.1628	-3.48362	0.604935	-5.75867	8.48e-09	1.55e-07	ABCB5				ENSG00000123407
ENSG00000130203	432.674	1.17501	0.147081	7.98884	1.36e-15	5.92e-14	APOE											ENSG00000089041	16.8868	1.11163	0.440351	2.52443	0.0115886	0.0441664	P2RX7		ENSG00000147724	5.15799	-3.49153	1.05551	-3.3079	0.000939971	0.00536866	FAM135B				ENSG00000167619
ENSG00000139182	477.593	1.17458	0.141065	8.32653	8.32e-17	4.07e-15	CLSTN3											ENSG00000131459	140.318	1.11102	0.163822	6.7819	1.19e-11	3.33e-10	GFPT2		ENSG00000136011	19.0621	-3.52909	0.582916	-6.05421	1.41e-09	2.88e-08	STAB2				ENSG00000181418
ENSG00000224204	23.7855	1.17372	0.395543	2.96737	0.00300355	0.0146105	PHEX-AS1											ENSG00000106976	205.908	1.11037	0.161786	6.86323	6.73e-12	1.95e-10	DNM1		ENSG00000213759	1561.23	-3.539	0.131673	-26.8772	4.06e-159	7.61e-156	UGT2B11				ENSG00000122642
ENSG00000155093	1685.14	1.17315	0.0734829	15.965	2.24e-57	5.85e-55	PTPRN2											ENSG00000147481	50.3229	1.1097	0.298857	3.71317	0.000204681	0.00144115	SNTG1		ENSG00000198842	32.5618	-3.56415	0.460389	-7.7416	9.82e-15	3.93e-13	DUSP27				ENSG00000106327
ENSG00000049283	156.226	1.17273	0.214503	5.46721	4.57e-08	7.62e-07	EPN3											ENSG00000177469	51.9146	1.10969	0.316478	3.50636	0.000454276	0.00288094	CAVIN1		ENSG00000198488	7.43459	-3.56603	0.827233	-4.3108	1.63e-05	0.000154079	B3GNT6				ENSG00000178662
ENSG00000100024	63.0609	1.17261	0.232271	5.04843	4.45e-07	6.25e-06	UPB1											ENSG00000152128	31.0585	1.10955	0.365871	3.03264	0.00242427	0.0120949	TMEM163		ENSG00000102230	77.5926	-3.61642	0.302999	-11.9355	7.73e-33	9.28e-31	PCYT1B				ENSG00000088305
ENSG00000105523	52.025	1.17223	0.328903	3.56405	0.000365175	0.00248431	FAM83E											ENSG00000081189	79.96	1.10795	0.269131	4.11678	3.84e-05	0.000331354	MEF2C		ENSG00000131016	3960.52	-3.6904	0.0885232	-41.6886	0	0	AKAP12				ENSG00000188385
ENSG00000187902	51.4684	1.1717	0.279144	4.19746	2.7e-05	0.000252297	SHISA7											ENSG00000115841	58.5803	1.10776	0.273263	4.05383	5.04e-05	0.0004222	RMDN2		ENSG00000127472	3.23302	-3.73991	1.32861	-2.81491	0.00487912	0.0217072	PLA2G5				ENSG00000134369
ENSG00000143845	72.9187	1.17107	0.25868	4.52711	5.98e-06	6.53e-05	ETNK2											ENSG00000011105	37.5962	1.10776	0.304006	3.64389	0.000268551	0.00182484	TSPAN9		ENSG00000152670	3.38922	-3.83751	1.30746	-2.93508	0.0033346	0.0158144	DDX4				ENSG00000101665
ENSG00000235092	19.6552	1.16714	0.420899	2.77297	0.00555465	0.0242165	ID2-AS1											ENSG00000108679	103.389	1.10725	0.199543	5.54896	2.87e-08	4.72e-07	LGALS3BP		ENSG00000215110	27.581	-3.90399	0.542236	-7.1998	6.03e-13	1.98e-11	UGT2B25P				ENSG00000228594
ENSG00000260018	20.9085	1.16555	0.436771	2.66857	0.00761749	0.0315054	AC040169.1											ENSG00000278991	28.2744	1.10692	0.35437	3.12361	0.00178646	0.00931849	AC090181.3		ENSG00000198959	53.6246	-3.93759	0.353573	-11.1366	8.33e-29	8.22e-27	TGM2				ENSG00000124249
ENSG00000133216	38.6235	1.16412	0.326463	3.56586	0.000362659	0.00247001	EPHB2											ENSG00000211445	35.9303	1.10458	0.317911	3.47449	0.000511816	0.00320254	GPX3		ENSG00000106236	270.952	-4.00679	0.188768	-21.226	5.5e-100	3.44e-97	NPTX2				ENSG00000149809
ENSG00000118160	212.565	1.16395	0.155542	7.48321	7.25e-14	2.68e-12	SLC8A2											ENSG00000029534	405.921	1.10409	0.129311	8.53831	1.36e-17	6.99e-16	ANK1		ENSG00000250696	42.2354	-4.00713	0.411394	-9.74036	2.03e-22	1.45e-20	AC111000.4				ENSG00000117318
ENSG00000279427	81.5681	1.16005	0.217028	5.34516	9.03e-08	1.44e-06	AC007490.1											ENSG00000137474	156.309	1.10382	0.169649	6.50647	7.69e-11	1.91e-09	MYO7A		ENSG00000167612	110.038	-4.03208	0.284569	-14.1691	1.42e-45	2.82e-43	ANKRD33				ENSG00000127324
ENSG00000110148	46.0565	1.15838	0.280662	4.12731	3.67e-05	0.00033123	CCKBR											ENSG00000121207	26.1691	1.1037	0.401498	2.74897	0.00597838	0.0257604	LRAT		ENSG00000257542	7.9225	-4.08281	1.02059	-4.00045	6.32e-05	0.000515662	OR7E47P				ENSG00000165795
ENSG00000236824	18.7415	1.15763	0.441711	2.62079	0.00877259	0.0353198	BCYRN1											ENSG00000205336	33.3657	1.10357	0.33546	3.28973	0.00100283	0.00567895	ADGRG1		ENSG00000143797	1299	-4.19046	0.113114	-37.0463	2.06e-300	1.42e-296	MBOAT2				ENSG00000178498
ENSG00000258346	29.1167	1.15691	0.364986	3.16973	0.00152579	0.00832945	AC079384.1											ENSG00000261934	24.0151	1.10276	0.396976	2.7779	0.00547114	0.023974	PCDHGA9		ENSG00000243135	3.67516	-4.20851	1.43506	-2.93264	0.00336099	0.0159213	UGT1A3				ENSG00000113273
ENSG00000183145	27.2444	1.15679	0.371778	3.11151	0.00186136	0.00982093	RIPPLY3											ENSG00000043355	519.928	1.10133	0.109489	10.0588	8.4e-24	6.28e-22	ZIC2		ENSG00000249763	5.94757	-4.22282	1.22789	-3.43909	0.000583677	0.00358478	AC114786.1				ENSG00000160161
ENSG00000121753	211.568	1.15611	0.172626	6.69718	2.12e-11	5.9e-10	ADGRB2											ENSG00000187902	51.4684	1.10131	0.284534	3.87056	0.000108585	0.000834618	SHISA7		ENSG00000166828	6.59782	-4.28197	1.22025	-3.50908	0.000449653	0.00285338	SCNN1G				ENSG00000164093
ENSG00000203724	55.6038	1.1536	0.259812	4.44013	8.99e-06	9.42e-05	C1orf53											ENSG00000092096	28.2571	1.09904	0.386872	2.84084	0.00449943	0.0202892	SLC22A17		ENSG00000092969	191.003	-4.29864	0.266821	-16.1105	2.15e-58	6.08e-56	TGFB2				ENSG00000279419
ENSG00000128242	86.4159	1.15139	0.243945	4.71986	2.36e-06	2.85e-05	GAL3ST1											ENSG00000159231	21.1091	1.09495	0.430782	2.54176	0.0110295	0.042388	CBR3		ENSG00000249956	30.4807	-4.30612	0.608651	-7.07486	1.5e-12	4.66e-11	UGT2B24P				ENSG00000002726
ENSG00000181790	233.749	1.15116	0.175671	6.55292	5.64e-11	1.47e-09	ADGRB1											ENSG00000089351	230.902	1.09419	0.136563	8.01237	1.13e-15	4.94e-14	GRAMD1A		ENSG00000111249	10.9782	-4.36177	0.973978	-4.4783	7.52e-06	7.7e-05	CUX2				ENSG00000082014
ENSG00000233901	27.1732	1.14906	0.409058	2.80905	0.00496879	0.0220633	LINC01503											ENSG00000099812	323.227	1.09345	0.1377	7.94076	2.01e-15	8.57e-14	MISP		ENSG00000241635	42.4495	-4.44529	0.581984	-7.63816	2.2e-14	8.47e-13	UGT1A1				ENSG00000129675
ENSG00000110675	45.5306	1.14837	0.294668	3.89716	9.73e-05	0.000785235	ELMOD1											ENSG00000213949	617.957	1.0917	0.122316	8.92525	4.45e-19	2.6e-17	ITGA1		ENSG00000257989	4.71832	-4.71284	1.3852	-3.40229	0.000668233	0.00401212	AC078864.1				ENSG00000185615
ENSG00000159674	20.2044	1.14759	0.443695	2.58645	0.00969715	0.0383022	SPON2											ENSG00000198794	724.229	1.09054	0.107446	10.1497	3.32e-24	2.54e-22	SCAMP5		ENSG00000018625	5.17555	-4.84084	1.36268	-3.55245	0.000381662	0.00247289	ATP1A2				ENSG00000148344
ENSG00000181444	280.192	1.14751	0.131599	8.71969	2.79e-18	1.51e-16	ZNF467											ENSG00000005981	265.142	1.09035	0.126623	8.61103	7.24e-18	3.84e-16	ASB4		ENSG00000135226	414.898	-4.98167	0.225099	-22.131	1.59e-108	1.21e-105	UGT2B28				ENSG00000130303
ENSG00000272398	240.433	1.14702	0.132445	8.66038	4.7e-18	2.53e-16	CD24											ENSG00000005379	704.17	1.09009	0.125579	8.68057	3.94e-18	2.14e-16	TSPOAP1		ENSG00000122787	7.79333	-5.18577	1.323	-3.91971	8.87e-05	0.000696739	AKR1D1				ENSG00000130940
ENSG00000245571	196.912	1.14514	0.165029	6.93904	3.95e-12	1.2e-10	FAM111A-DT											ENSG00000264112	112.924	1.08876	0.195235	5.57667	2.45e-08	4.08e-07	AC015813.1		ENSG00000223761	3.46663	-5.55505	1.43762	-3.86405	0.000111524	0.000854661	AL138767.2				ENSG00000157657
ENSG00000012504	43.2068	1.14513	0.332114	3.44799	0.000564783	0.00360726	NR1H4											ENSG00000166922	52.5337	1.08823	0.268557	4.05212	5.08e-05	0.000424952	SCG5		ENSG00000272783	4.72737	-5.73722	1.38512	-4.14205	3.44e-05	0.000299758	AC147067.2				ENSG00000120251
ENSG00000091583	396.873	1.1448	0.154084	7.42969	1.09e-13	3.97e-12	APOH											ENSG00000132470	29.8937	1.08768	0.351865	3.0912	0.00199348	0.0102262	ITGB4		ENSG00000224260	5.36362	-5.9048	1.35452	-4.35932	1.3e-05	0.000126962	AL023754.1				ENSG00000135424
ENSG00000266066	30.1326	1.14165	0.371902	3.06976	0.00214234	0.0110508	POLRMTP1											ENSG00000155093	1685.14	1.08503	0.0729642	14.8707	5.1e-50	1.12e-47	PTPRN2		ENSG00000123560	76.5883	-6.04432	0.515148	-11.7332	8.62e-32	9.99e-30	PLP1				ENSG00000126583
ENSG00000185269	26.4275	1.14149	0.394036	2.89693	0.00376837	0.0175528	NOTUM											ENSG00000130303	38.4658	1.08481	0.315866	3.43439	0.000593897	0.00363563	BST2		ENSG00000161896	12.828	-6.1101	1.25687	-4.86137	1.17e-06	1.42e-05	IP6K3				ENSG00000172379
ENSG00000268655	33.6072	1.14106	0.378795	3.01234	0.00259239	0.0129244	AC008687.4											ENSG00000079308	65.842	1.08424	0.231394	4.6857	2.79e-06	3.14e-05	TNS1		ENSG00000196566	12.6671	-6.5427	1.24841	-5.24082	1.6e-07	2.31e-06	AL138767.1				ENSG00000131409
ENSG00000151224	48.5323	1.13907	0.278032	4.0969	4.19e-05	0.000372019	MAT1A											ENSG00000135424	113.383	1.0832	0.192055	5.64004	1.7e-08	2.92e-07	ITGA7		ENSG00000173262	9.85273	-6.90708	1.32442	-5.21518	1.84e-07	2.62e-06	SLC2A14				ENSG00000146205
ENSG00000139800	293.335	1.1373	0.122352	9.29529	1.47e-20	9.04e-19	ZIC5											ENSG00000134202	28.0918	1.08315	0.396503	2.73176	0.00629961	0.0268737	GSTM3													ENSG00000168350
ENSG00000137834	247.411	1.13721	0.144557	7.86685	3.64e-15	1.52e-13	SMAD6											ENSG00000236333	30.9782	1.08279	0.363461	2.97912	0.00289082	0.014098	TRHDE-AS1													ENSG00000158555
ENSG00000235026	150.119	1.13545	0.173984	6.52618	6.75e-11	1.74e-09	DPP10-AS1											ENSG00000188517	24.0986	1.08239	0.409622	2.64242	0.0082317	0.0335348	COL25A1													ENSG00000073670
ENSG00000115738	1376.81	1.1349	0.0900166	12.6077	1.92e-36	2.49e-34	ID2											ENSG00000163531	911.446	1.08166	0.0950555	11.3793	5.3e-30	5.61e-28	NFASC													ENSG00000179082
ENSG00000197587	27.2753	1.13443	0.418766	2.70899	0.00674885	0.028495	DMBX1											ENSG00000182983	35.9159	1.08142	0.331419	3.263	0.00110238	0.00616318	ZNF662													ENSG00000132535
ENSG00000233491	253.967	1.1339	0.159893	7.09164	1.33e-12	4.31e-11	AC008163.1											ENSG00000274979	50.8046	1.08123	0.289906	3.72957	0.000191807	0.0013673	AC020656.2													ENSG00000164010
ENSG00000261949	19.3752	1.13156	0.421643	2.68368	0.00728165	0.0303537	GFY											ENSG00000037280	456.217	1.0811	0.131413	8.22672	1.92e-16	9.06e-15	FLT4													ENSG00000229404
ENSG00000169851	336.47	1.13015	0.134448	8.40588	4.25e-17	2.13e-15	PCDH7											ENSG00000114248	76.114	1.07996	0.222385	4.85628	1.2e-06	1.46e-05	LRRC31													ENSG00000134874
ENSG00000174004	26.545	1.12803	0.373817	3.01759	0.00254792	0.0127705	NRROS											ENSG00000198467	63.6837	1.07861	0.299768	3.59814	0.000320501	0.00212739	TPM2													ENSG00000092421
ENSG00000162068	26.2282	1.12757	0.42086	2.6792	0.00737987	0.0306702	NTN3											ENSG00000139800	293.335	1.07833	0.127728	8.44239	3.11e-17	1.55e-15	ZIC5													ENSG00000196743
ENSG00000169169	113.498	1.12753	0.235572	4.78638	1.7e-06	2.11e-05	CPT1C											ENSG00000181444	280.192	1.07782	0.130566	8.25495	1.52e-16	7.21e-15	ZNF467													ENSG00000119514
ENSG00000124140	36.2636	1.12716	0.322418	3.49597	0.000472346	0.00309644	SLC12A5											ENSG00000067715	21.703	1.07557	0.414835	2.59276	0.009521	0.03778	SYT1													ENSG00000184922
ENSG00000107736	34.6105	1.12624	0.333443	3.3776	0.000731223	0.00447895	CDH23											ENSG00000173376	66.0846	1.07461	0.266652	4.03001	5.58e-05	0.000462464	NDNF													ENSG00000161940
ENSG00000162981	2157.31	1.12555	0.0772597	14.5684	4.46e-48	8.68e-46	LRATD1											ENSG00000248445	81.63	1.06827	0.251259	4.25168	2.12e-05	0.000194024	SEMA6A-AS1													ENSG00000162415
ENSG00000135740	43.1507	1.12463	0.300805	3.73872	0.00018496	0.0013701	SLC9A5											ENSG00000117791	42.799	1.06595	0.279308	3.8164	0.000135414	0.00101327	MTARC2													ENSG00000065717
ENSG00000178878	828.412	1.1233	0.0807816	13.9054	5.87e-44	1.01e-41	APOLD1											ENSG00000145623	112.148	1.06593	0.197057	5.40923	6.33e-08	9.82e-07	OSMR													ENSG00000254389
ENSG00000163235	64.6602	1.12323	0.250716	4.48007	7.46e-06	7.98e-05	TGFA											ENSG00000228146	39.0448	1.06132	0.362495	2.92782	0.00341353	0.016122	CASP16P													ENSG00000114248
ENSG00000011028	64.982	1.12126	0.289233	3.87668	0.000105891	0.000843774	MRC2											ENSG00000143320	127.735	1.05878	0.221249	4.78548	1.71e-06	2.02e-05	CRABP2													ENSG00000213949
ENSG00000005249	264.555	1.12061	0.151725	7.38584	1.51e-13	5.45e-12	PRKAR2B											ENSG00000174428	118.798	1.05862	0.194881	5.43215	5.57e-08	8.74e-07	GTF2IRD2B													ENSG00000125968
ENSG00000160469	44.6917	1.11851	0.284192	3.93576	8.29e-05	0.000682723	BRSK1											ENSG00000171435	74.077	1.05773	0.232671	4.54602	5.47e-06	5.78e-05	KSR2													ENSG00000117322
ENSG00000117122	70.1374	1.11572	0.243573	4.58063	4.64e-06	5.23e-05	MFAP2											ENSG00000168539	66.5174	1.05514	0.257572	4.09648	4.19e-05	0.000358037	CHRM1													ENSG00000115468
ENSG00000234928	82.3149	1.1138	0.227832	4.8887	1.02e-06	1.33e-05	LINC01659											ENSG00000262877	236.672	1.0516	0.173454	6.06269	1.34e-09	2.74e-08	AC110285.2													ENSG00000213888
ENSG00000143320	127.735	1.11327	0.218797	5.08815	3.62e-07	5.19e-06	CRABP2											ENSG00000213366	51.7654	1.05141	0.268943	3.90943	9.25e-05	0.000722957	GSTM2													ENSG00000166002
ENSG00000150540	187.853	1.10981	0.15646	7.09323	1.31e-12	4.26e-11	HNMT											ENSG00000165730	47.9486	1.05111	0.292778	3.59013	0.000330517	0.00218444	STOX1													ENSG00000112294
ENSG00000164237	1102.76	1.10935	0.0821235	13.5083	1.4e-41	2.24e-39	CMBL											ENSG00000179023	27.9392	1.04967	0.323472	3.24502	0.00117444	0.00650983	KLHDC7A													ENSG00000170439
ENSG00000279722	37.2689	1.10847	0.312719	3.54462	0.000393179	0.00264211	AC007342.7											ENSG00000177508	3671.86	1.04871	0.0981663	10.6829	1.22e-26	1.08e-24	IRX3													ENSG00000006042
ENSG00000154447	361.574	1.10827	0.117134	9.46155	3.03e-21	1.93e-19	SH3RF1											ENSG00000164237	1102.76	1.04757	0.0816717	12.8266	1.16e-37	1.75e-35	CMBL													ENSG00000189067
ENSG00000163508	39.3036	1.10747	0.345117	3.20895	0.00133219	0.00742984	EOMES											ENSG00000196542	76.2788	1.04756	0.202274	5.1789	2.23e-07	3.13e-06	SPTSSB													ENSG00000154237
ENSG00000099812	323.227	1.10542	0.143337	7.71207	1.24e-14	4.93e-13	MISP											ENSG00000106714	43.8134	1.04753	0.307227	3.40964	0.000650492	0.00392732	CNTNAP3													ENSG00000166801
ENSG00000162105	161.91	1.10527	0.165655	6.6721	2.52e-11	6.91e-10	SHANK2											ENSG00000065717	448.772	1.04682	0.111432	9.39424	5.76e-21	3.75e-19	TLE2													ENSG00000120594
ENSG00000204366	101.607	1.10516	0.23165	4.7708	1.83e-06	2.27e-05	ZBTB12											ENSG00000189067	95.4791	1.0468	0.22464	4.65988	3.16e-06	3.52e-05	LITAF													ENSG00000163497
ENSG00000250510	383.702	1.10459	0.14034	7.87078	3.52e-15	1.48e-13	GPR162											ENSG00000178568	149.731	1.04664	0.175516	5.9632	2.47e-09	4.89e-08	ERBB4													ENSG00000173546
ENSG00000104888	210.312	1.10318	0.135924	8.11615	4.81e-16	2.19e-14	SLC17A7											ENSG00000178977	82.1841	1.04089	0.209152	4.97673	6.47e-07	8.33e-06	LINC00324													ENSG00000150672
ENSG00000179542	51.0967	1.10318	0.319248	3.45556	0.000549147	0.00352157	SLITRK4											ENSG00000254221	36.7642	1.03999	0.30838	3.37243	0.00074508	0.00440051	PCDHGB1													ENSG00000132026
ENSG00000138079	26.1245	1.10198	0.372497	2.95836	0.0030928	0.0149495	SLC3A1											ENSG00000185686	362.293	1.03927	0.111517	9.31944	1.17e-20	7.52e-19	PRAME													ENSG00000139880
ENSG00000172367	40.3888	1.10189	0.33925	3.248	0.0011622	0.00663424	PDZD3											ENSG00000141441	35.9743	1.03889	0.330449	3.14389	0.0016672	0.0087875	GAREM1													ENSG00000197822
ENSG00000143819	212.627	1.10165	0.131126	8.40144	4.41e-17	2.2e-15	EPHX1											ENSG00000008056	157.962	1.0387	0.206326	5.03428	4.8e-07	6.31e-06	SYN1													ENSG00000084731
ENSG00000184669	30.8992	1.09925	0.389401	2.82293	0.00475864	0.0213044	OR7E14P											ENSG00000197043	139.808	1.0377	0.235574	4.40497	1.06e-05	0.000104882	ANXA6													ENSG00000007944
ENSG00000274925	36.2997	1.09915	0.328574	3.34523	0.000822141	0.00495061	ZKSCAN2-DT											ENSG00000184349	79.844	1.03731	0.215115	4.8221	1.42e-06	1.7e-05	EFNA5													ENSG00000123201
ENSG00000183566	20.8153	1.09679	0.408927	2.6821	0.00731606	0.0304602	BPIFA4P											ENSG00000252743	24.742	1.03726	0.402714	2.57567	0.0100045	0.0392774	RNU6-850P													ENSG00000158856
ENSG00000171444	35.7126	1.09489	0.328619	3.33179	0.000862909	0.00515546	MCC											ENSG00000260293	53.1467	1.03623	0.288772	3.5884	0.00033271	0.00219642	AC106820.4													ENSG00000168916
ENSG00000196668	40.0638	1.09459	0.319082	3.43045	0.000602578	0.00381676	LINC00173											ENSG00000134874	90.5248	1.03614	0.215278	4.81305	1.49e-06	1.78e-05	DZIP1													ENSG00000047597
ENSG00000133710	185.628	1.09446	0.165105	6.62886	3.38e-11	9.1e-10	SPINK5											ENSG00000168621	50.5507	1.0347	0.308977	3.34878	0.000811685	0.00474633	GDNF													ENSG00000187122
ENSG00000149256	22.2671	1.09352	0.395748	2.76316	0.00572438	0.0248201	TENM4											ENSG00000162913	26.5582	1.03304	0.368793	2.80114	0.00509232	0.0225342	OBSCN-AS1													ENSG00000126368
ENSG00000172602	103.012	1.09228	0.208908	5.22851	1.71e-07	2.59e-06	RND1											ENSG00000157657	1024.83	1.03194	0.0841207	12.2673	1.36e-34	1.76e-32	ZNF618													ENSG00000111885
ENSG00000184702	180.78	1.09198	0.188034	5.80734	6.35e-09	1.22e-07	SEPTIN5											ENSG00000182240	354.254	1.03135	0.167355	6.16267	7.15e-10	1.53e-08	BACE2													ENSG00000174871
ENSG00000234409	29.665	1.09095	0.367768	2.96642	0.00301294	0.0146458	CCDC188											ENSG00000126016	232.276	1.03135	0.155422	6.6358	3.23e-11	8.41e-10	AMOT													ENSG00000280623
ENSG00000175183	179.923	1.08933	0.156396	6.96522	3.28e-12	1.01e-10	CSRP2											ENSG00000184060	49.3664	1.02972	0.280963	3.66498	0.000247362	0.00169763	ADAP2													ENSG00000144893
ENSG00000169136	518.298	1.08818	0.109531	9.93485	2.94e-23	2.12e-21	ATF5											ENSG00000170439	228.682	1.02848	0.128254	8.0191	1.07e-15	4.7e-14	METTL7B													ENSG00000130558
ENSG00000143028	85.3176	1.08372	0.221046	4.90271	9.45e-07	1.25e-05	SYPL2											ENSG00000185924	50.2484	1.02841	0.269644	3.81396	0.000136759	0.00102185	RTN4RL1													ENSG00000197747
ENSG00000145113	68.0698	1.08345	0.268752	4.03141	5.54e-05	0.000477778	MUC4											ENSG00000198353	109.596	1.02609	0.186297	5.50783	3.63e-08	5.86e-07	HOXC4													ENSG00000174938
ENSG00000039523	419.236	1.08343	0.13432	8.06601	7.26e-16	3.24e-14	RIPOR1											ENSG00000007402	250.927	1.02501	0.126052	8.13162	4.24e-16	1.94e-14	CACNA2D2													ENSG00000255346
ENSG00000244119	24.9209	1.08255	0.376697	2.87379	0.00405576	0.0186431	PDCL3P4											ENSG00000187122	216.845	1.02492	0.175094	5.85357	4.81e-09	9.12e-08	SLIT1													ENSG00000198353
ENSG00000116661	41.1854	1.08254	0.307053	3.5256	0.00042253	0.00281096	FBXO2											ENSG00000187955	695.999	1.02251	0.0919102	11.125	9.48e-29	9.31e-27	COL14A1													ENSG00000108187
ENSG00000242173	69.8133	1.08075	0.277028	3.90122	9.57e-05	0.000774312	ARHGDIG											ENSG00000137266	837.803	1.02147	0.0814536	12.5405	4.48e-36	6.29e-34	SLC22A23													ENSG00000170485
ENSG00000144152	29.0167	1.08007	0.375107	2.87936	0.00398488	0.0183995	FBLN7											ENSG00000134986	180.804	1.02137	0.144191	7.08346	1.41e-12	4.41e-11	NREP													ENSG00000161791
ENSG00000145623	112.148	1.0796	0.188179	5.73708	9.63e-09	1.8e-07	OSMR											ENSG00000184486	125.651	1.02062	0.162841	6.26758	3.67e-10	8.29e-09	POU3F2													ENSG00000169439
ENSG00000050555	23.0231	1.07924	0.430161	2.50891	0.0121103	0.0458413	LAMC3											ENSG00000231028	34.0527	1.01945	0.338258	3.01383	0.00257974	0.0128025	LINC00271													ENSG00000187690
ENSG00000237489	25.0715	1.07687	0.406339	2.65018	0.00804494	0.0328778	C10orf143											ENSG00000229404	57.1433	1.01936	0.258744	3.93963	8.16e-05	0.000647784	LINC00858													ENSG00000261801
ENSG00000105329	153.493	1.07378	0.171233	6.27084	3.59e-10	8.45e-09	TGFB1											ENSG00000185046	34.0128	1.01917	0.331381	3.07553	0.00210131	0.0106799	ANKS1B													ENSG00000088367
ENSG00000242798	19.2054	1.07344	0.430457	2.49372	0.0126412	0.0474248	AC073842.2											ENSG00000184524	23.6132	1.01879	0.395105	2.57853	0.0099223	0.0390345	CEND1													ENSG00000075275
ENSG00000141736	1183.83	1.07177	0.102662	10.4398	1.63e-25	1.34e-23	ERBB2											ENSG00000204677	25.9831	1.01845	0.404441	2.51818	0.0117964	0.0448741	FAM153CP													ENSG00000230847
ENSG00000172264	70.1658	1.07086	0.236663	4.52483	6.04e-06	6.59e-05	MACROD2											ENSG00000139187	23.7223	1.01839	0.379521	2.68335	0.00728882	0.030304	KLRG1													ENSG00000103460
ENSG00000123453	55.0886	1.0693	0.295677	3.61646	0.000298656	0.00208362	SARDH											ENSG00000147100	135.931	1.01713	0.17918	5.67658	1.37e-08	2.42e-07	SLC16A2													ENSG00000011347
ENSG00000161642	244.34	1.06886	0.169893	6.29138	3.15e-10	7.49e-09	ZNF385A											ENSG00000146070	62.9011	1.01694	0.249518	4.07561	4.59e-05	0.000388638	PLA2G7													ENSG00000204128
ENSG00000251595	25.9192	1.0688	0.371145	2.87974	0.00398005	0.0183935	ABCA11P											ENSG00000203724	55.6038	1.01637	0.254485	3.99383	6.5e-05	0.000527639	C1orf53													ENSG00000204792
ENSG00000172348	159.549	1.068	0.156473	6.82541	8.77e-12	2.55e-10	RCAN2											ENSG00000270977	105.816	1.01474	0.19846	5.11305	3.17e-07	4.33e-06	AC015849.5													ENSG00000159164
ENSG00000081479	141.769	1.06547	0.180153	5.91427	3.33e-09	6.7e-08	LRP2											ENSG00000123388	61.4884	1.01451	0.24477	4.14474	3.4e-05	0.000296505	HOXC11													ENSG00000143882
ENSG00000082497	37.8259	1.06517	0.314716	3.38454	0.000712986	0.00438973	SERTAD4											ENSG00000163637	50.6799	1.0141	0.319634	3.17269	0.00151032	0.00806153	PRICKLE2													ENSG00000266074
ENSG00000186648	57.8102	1.06495	0.29763	3.5781	0.000346102	0.00237133	CARMIL3											ENSG00000090932	59.9204	1.01383	0.284447	3.5642	0.000364969	0.00238119	DLL3													ENSG00000132581
ENSG00000149926	148.061	1.06473	0.169659	6.27571	3.48e-10	8.21e-09	TLCD3B											ENSG00000137727	46.242	1.01338	0.278515	3.63852	0.00027421	0.00185625	ARHGAP20													ENSG00000154734
ENSG00000166922	52.5337	1.0641	0.269751	3.94475	7.99e-05	0.000660553	SCG5											ENSG00000197747	1771.4	1.01322	0.0863858	11.729	9.05e-32	1.04e-29	S100A10													ENSG00000250979
ENSG00000126016	232.276	1.06387	0.155581	6.83803	8.03e-12	2.36e-10	AMOT											ENSG00000204366	101.607	1.01091	0.229005	4.41436	1.01e-05	0.000101015	ZBTB12													ENSG00000182379
ENSG00000115325	113.283	1.06368	0.211181	5.03684	4.73e-07	6.6e-06	DOK1											ENSG00000169169	113.498	1.01037	0.224488	4.50079	6.77e-06	7.01e-05	CPT1C													ENSG00000143126
ENSG00000276386	28.8935	1.06264	0.352071	3.01826	0.00254228	0.0127454	CNTNAP3P2											ENSG00000161940	82.4501	1.00922	0.239919	4.20649	2.59e-05	0.000232544	BCL6B													ENSG00000150977
ENSG00000103196	36.3952	1.06134	0.304922	3.48069	0.000500118	0.00324652	CRISPLD2											ENSG00000277196	79.2031	1.00888	0.210473	4.79337	1.64e-06	1.95e-05	AC007325.2													ENSG00000166823
ENSG00000242265	15118.5	1.06133	0.0713497	14.875	4.79e-50	1.01e-47	PEG10											ENSG00000163508	39.3036	1.00614	0.340647	2.95361	0.00314081	0.0150773	EOMES													ENSG00000123612
ENSG00000185519	38.2458	1.06115	0.324903	3.26604	0.00109062	0.00629183	FAM131C											ENSG00000175336	45.1028	1.00514	0.290655	3.45819	0.000543814	0.00337612	APOF													ENSG00000114279
ENSG00000137266	837.803	1.06054	0.0837312	12.666	9.12e-37	1.21e-34	SLC22A23											ENSG00000181449	62.0367	1.00501	0.256224	3.92238	8.77e-05	0.000690661	SOX2													ENSG00000271013
ENSG00000079385	49.8486	1.05905	0.275493	3.84418	0.000120956	0.000950965	CEACAM1											ENSG00000233491	253.967	1.00412	0.164982	6.08625	1.16e-09	2.39e-08	AC008163.1													ENSG00000168487
ENSG00000169855	448.981	1.05803	0.118136	8.95609	3.36e-19	1.91e-17	ROBO1											ENSG00000133805	68.6953	1.00332	0.232806	4.30969	1.63e-05	0.000154637	AMPD3													ENSG00000170775
ENSG00000140682	40.889	1.05739	0.299175	3.53437	0.000408746	0.00273337	TGFB1I1											ENSG00000143126	248.677	1.0024	0.166352	6.02574	1.68e-09	3.41e-08	CELSR2													ENSG00000146070
ENSG00000068831	37.9019	1.05723	0.363997	2.90452	0.00367821	0.017195	RASGRP2											ENSG00000245571	196.912	1.00217	0.163833	6.11702	9.53e-10	1.99e-08	FAM111A-DT													ENSG00000167100
ENSG00000184349	79.844	1.0564	0.210225	5.02511	5.03e-07	6.98e-06	EFNA5											ENSG00000112294	1090.01	1.00064	0.0803525	12.4531	1.35e-35	1.83e-33	ALDH5A1													ENSG00000186088
ENSG00000106976	205.908	1.05521	0.159634	6.6102	3.84e-11	1.02e-09	DNM1											ENSG00000039523	419.236	0.999675	0.132573	7.54056	4.68e-14	1.74e-12	RIPOR1													ENSG00000134986
ENSG00000196132	95.3293	1.05355	0.194894	5.40577	6.45e-08	1.05e-06	MYT1											ENSG00000250305	31.4223	0.996247	0.366624	2.71735	0.00658064	0.0278251	TRMT9B													ENSG00000101489
ENSG00000169604	178.172	1.05285	0.152141	6.92024	4.51e-12	1.36e-10	ANTXR1											ENSG00000169136	518.298	0.994563	0.107696	9.23495	2.58e-20	1.64e-18	ATF5													ENSG00000261678
ENSG00000198598	36.4851	1.05202	0.298852	3.52021	0.000431208	0.00285947	MMP17											ENSG00000007038	1220	0.994323	0.0846055	11.7525	6.86e-32	7.99e-30	PRSS21													ENSG00000038427
ENSG00000213366	51.7654	1.05161	0.269539	3.90153	9.56e-05	0.000773609	GSTM2											ENSG00000138639	64.0644	0.992812	0.23758	4.17884	2.93e-05	0.000259085	ARHGAP24													ENSG00000134240
ENSG00000186297	40.6884	1.05082	0.295155	3.56021	0.000370558	0.00251385	GABRA5											ENSG00000106868	21.8102	0.992273	0.378888	2.61891	0.00882121	0.0354809	SUSD1													ENSG00000169660
ENSG00000152430	23.0817	1.0505	0.388714	2.70249	0.00688219	0.0289944	BOLL											ENSG00000082196	25.7785	0.991983	0.378058	2.62389	0.00869307	0.0350475	C1QTNF3													ENSG00000069424
ENSG00000204860	144.832	1.04999	0.162929	6.44445	1.16e-10	2.89e-09	FAM201A											ENSG00000187634	126.954	0.991838	0.191393	5.18221	2.19e-07	3.08e-06	SAMD11													ENSG00000143061
ENSG00000103494	890.722	1.04714	0.10252	10.2141	1.72e-24	1.34e-22	RPGRIP1L											ENSG00000213071	27.7537	0.99117	0.395496	2.50615	0.0122055	0.0462017	LPAL2													ENSG00000151376
ENSG00000215018	37.2992	1.04673	0.320708	3.2638	0.00109927	0.00633285	COL28A1											ENSG00000120913	27.7875	0.991093	0.395851	2.5037	0.0122901	0.0464453	PDLIM2													ENSG00000165801
ENSG00000159625	64.1083	1.04654	0.249587	4.1931	2.75e-05	0.00025606	DRC7											ENSG00000166801	494.999	0.987973	0.113042	8.73988	2.33e-18	1.3e-16	FAM111A													ENSG00000134824
ENSG00000271614	54.6192	1.04623	0.283041	3.69639	0.000218684	0.00158742	ATP2B1-AS1											ENSG00000132746	21.466	0.987107	0.396871	2.48722	0.0128745	0.0481075	ALDH3B2													ENSG00000107742
ENSG00000232229	72.0446	1.04517	0.218199	4.79001	1.67e-06	2.08e-05	LINC00865											ENSG00000198363	1731.12	0.986988	0.0813531	12.1322	7.13e-34	8.92e-32	ASPH													ENSG00000167749
ENSG00000162576	509.557	1.04463	0.156744	6.66457	2.65e-11	7.23e-10	MXRA8											ENSG00000091583	396.873	0.985413	0.155411	6.34068	2.29e-10	5.32e-09	APOH													ENSG00000100505
ENSG00000152104	156.921	1.04426	0.178694	5.84385	5.1e-09	9.94e-08	PTPN14											ENSG00000114948	40.9228	0.983278	0.301858	3.25742	0.00112431	0.00627726	ADAM23													ENSG00000162676
ENSG00000245105	65.8702	1.0435	0.240441	4.33995	1.43e-05	0.000143346	A2M-AS1											ENSG00000088305	129.617	0.983073	0.181334	5.42134	5.92e-08	9.22e-07	DNMT3B													ENSG00000132688
ENSG00000139926	38.8343	1.04315	0.299411	3.48402	0.000493946	0.00321556	FRMD6											ENSG00000245750	169.388	0.980699	0.168389	5.82401	5.75e-09	1.07e-07	DRAIC													ENSG00000157388
ENSG00000106571	109.036	1.04196	0.183544	5.67693	1.37e-08	2.49e-07	GLI3											ENSG00000213654	29.1195	0.979802	0.364923	2.68495	0.007254	0.0301714	GPSM3													ENSG00000010310
ENSG00000139220	21.7147	1.04112	0.39568	2.63121	0.00850812	0.0344364	PPFIA2											ENSG00000155066	1300.16	0.979619	0.0892974	10.9703	5.31e-28	5e-26	PROM2													ENSG00000274750
ENSG00000142156	160.608	1.03932	0.161839	6.42195	1.35e-10	3.34e-09	COL6A1											ENSG00000174004	26.545	0.979602	0.382315	2.56229	0.0103986	0.0404697	NRROS													ENSG00000125246
ENSG00000154930	59.5454	1.03859	0.252052	4.12053	3.78e-05	0.000340528	ACSS1											ENSG00000148082	137.151	0.978868	0.169801	5.7648	8.18e-09	1.5e-07	SHC3													ENSG00000103811
ENSG00000136883	2404.63	1.03784	0.0840201	12.3522	4.74e-35	5.85e-33	KIF12											ENSG00000092421	2345.54	0.977592	0.0845637	11.5604	6.54e-31	7.18e-29	SEMA6A													ENSG00000255753
ENSG00000084453	39.4618	1.03586	0.305692	3.38858	0.000702551	0.00434722	SLCO1A2											ENSG00000168077	109.536	0.977579	0.257263	3.79992	0.000144742	0.00107257	SCARA3													ENSG00000151834
ENSG00000275993	126.883	1.03149	0.179443	5.74829	9.01e-09	1.68e-07	SIK1B											ENSG00000100024	63.0609	0.977195	0.227842	4.28892	1.8e-05	0.000168143	UPB1													ENSG00000159640
ENSG00000159409	1566.66	1.03137	0.105807	9.74765	1.89e-22	1.31e-20	CELF3											ENSG00000069702	45.4745	0.976498	0.298742	3.2687	0.00108043	0.00605359	TGFBR3													ENSG00000148123
ENSG00000272031	86.5617	1.03105	0.222237	4.63941	3.49e-06	4.03e-05	ANKRD34A											ENSG00000204860	144.832	0.975969	0.163133	5.98264	2.2e-09	4.37e-08	FAM201A													ENSG00000113532
ENSG00000142961	65.8647	1.02942	0.274482	3.75043	0.00017653	0.00131426	MOB3C											ENSG00000185615	64.9804	0.975789	0.257012	3.79666	0.000146657	0.0010852	PDIA2													ENSG00000008056
ENSG00000169220	53.1366	1.02914	0.298699	3.44542	0.000570169	0.00363829	RGS14											ENSG00000111077	226.952	0.975318	0.159162	6.12784	8.91e-10	1.87e-08	TNS2													ENSG00000116544
ENSG00000132437	756.439	1.02839	0.0861976	11.9306	8.2e-33	9.34e-31	DDC											ENSG00000012504	43.2068	0.974808	0.319913	3.04711	0.00231056	0.0115837	NR1H4													ENSG00000085117
ENSG00000107147	159.834	1.02733	0.157211	6.53469	6.37e-11	1.65e-09	KCNT1											ENSG00000161544	27.6869	0.974091	0.361851	2.69196	0.00710329	0.0296622	CYGB													ENSG00000186994
ENSG00000063180	1268.54	1.02641	0.0846618	12.1236	7.92e-34	9.28e-32	CA11											ENSG00000137834	247.411	0.973991	0.139331	6.99049	2.74e-12	8.34e-11	SMAD6													ENSG00000260293
ENSG00000188906	261.129	1.02502	0.145642	7.03795	1.95e-12	6.21e-11	LRRK2											ENSG00000260423	156	0.973671	0.170254	5.71892	1.07e-08	1.92e-07	LINC02367													ENSG00000106714
ENSG00000121005	49.999	1.0239	0.253082	4.04571	5.22e-05	0.000453699	CRISPLD1											ENSG00000115738	1376.81	0.972537	0.0891557	10.9083	1.05e-27	9.69e-26	ID2													ENSG00000124006
ENSG00000079841	28.6995	1.02364	0.383943	2.66612	0.00767332	0.0317045	RIMS1											ENSG00000178343	38.0939	0.97139	0.365761	2.65581	0.00791191	0.0324112	SHISA3													ENSG00000117791
ENSG00000269516	62.7364	1.02358	0.254492	4.02203	5.77e-05	0.000494732	CYP4F23P											ENSG00000197594	102.746	0.970586	0.184668	5.25583	1.47e-07	2.14e-06	ENPP1													ENSG00000110013
ENSG00000007038	1220	1.02238	0.0855234	11.9544	6.16e-33	7.06e-31	PRSS21											ENSG00000102048	2840.42	0.96942	0.0749168	12.9399	2.68e-38	4.12e-36	ASB9													ENSG00000179954
ENSG00000100968	273.397	1.02172	0.141105	7.24085	4.46e-13	1.55e-11	NFATC4											ENSG00000154134	145.527	0.969092	0.190567	5.08531	3.67e-07	4.94e-06	ROBO3													ENSG00000065534
ENSG00000213722	678.398	1.02158	0.120604	8.47051	2.44e-17	1.25e-15	DDAH2											ENSG00000100505	61.4543	0.968571	0.281668	3.43869	0.000584527	0.00358786	TRIM9													ENSG00000180573
ENSG00000106333	132.362	1.02043	0.18208	5.60429	2.09e-08	3.71e-07	PCOLCE											ENSG00000242173	69.8133	0.965962	0.278638	3.46673	0.00052684	0.00328956	ARHGDIG													ENSG00000144290
ENSG00000107954	171.418	1.01873	0.204729	4.97599	6.49e-07	8.81e-06	NEURL1											ENSG00000165238	124.243	0.965491	0.20022	4.82216	1.42e-06	1.7e-05	WNK2													ENSG00000006016
ENSG00000106868	21.8102	1.01702	0.387149	2.62696	0.00861523	0.0348221	SUSD1											ENSG00000154928	26.356	0.964964	0.35649	2.70685	0.00679248	0.0286094	EPHB1													ENSG00000171435
ENSG00000118898	30.2361	1.01678	0.353226	2.87855	0.00399509	0.0184341	PPL											ENSG00000049283	156.226	0.964818	0.211746	4.5565	5.2e-06	5.52e-05	EPN3													ENSG00000115594
ENSG00000238113	40.9726	1.01584	0.352801	2.87935	0.00398493	0.0183995	LINC01410											ENSG00000146205	32.0391	0.964581	0.330889	2.91512	0.0035555	0.0166667	ANO7													ENSG00000129159
ENSG00000184304	178.928	1.01483	0.161567	6.28117	3.36e-10	7.97e-09	PRKD1											ENSG00000127914	5038.33	0.96452	0.0999215	9.65278	4.78e-22	3.36e-20	AKAP9													ENSG00000167123
ENSG00000138336	81.6185	1.01418	0.202162	5.0167	5.26e-07	7.27e-06	TET1											ENSG00000232224	29.0223	0.963043	0.355806	2.70665	0.00679659	0.0286209	#N/A													ENSG00000211445
ENSG00000137877	128.906	1.01278	0.195245	5.1872	2.13e-07	3.18e-06	SPTBN5											ENSG00000178878	828.412	0.962857	0.0796968	12.0815	1.32e-33	1.63e-31	APOLD1													ENSG00000258867
ENSG00000173376	66.0846	1.01183	0.266577	3.79562	0.000147272	0.00112527	NDNF											ENSG00000228314	108.909	0.962486	0.187673	5.12853	2.92e-07	4.01e-06	CYP4F29P													ENSG00000126351
ENSG00000029534	405.921	1.01071	0.131152	7.70639	1.29e-14	5.14e-13	ANK1											ENSG00000204044	24.0178	0.962312	0.3823	2.51716	0.0118304	0.0449556	SLC12A5-AS1													ENSG00000145362
ENSG00000273036	66.0985	1.01041	0.275054	3.67352	0.000239235	0.00171548	AL390726.4											ENSG00000105426	460.871	0.961783	0.127751	7.52859	5.13e-14	1.9e-12	PTPRS													ENSG00000170873
ENSG00000019485	71.4606	1.00944	0.255903	3.94463	7.99e-05	0.000660553	PRDM11											ENSG00000186364	124.413	0.961349	0.198059	4.85386	1.21e-06	1.47e-05	NUDT17													ENSG00000156535
ENSG00000152495	163.538	1.00929	0.143555	7.03068	2.06e-12	6.5e-11	CAMK4											ENSG00000177932	53.9475	0.961192	0.28257	3.40161	0.000669909	0.00401985	ZNF354C													ENSG00000102870
ENSG00000154928	26.356	1.00829	0.362774	2.77938	0.0054463	0.0238095	EPHB1											ENSG00000168502	63.3955	0.961118	0.261398	3.67684	0.000236144	0.00162823	MTCL1													ENSG00000115526
ENSG00000182272	317.184	1.00811	0.140462	7.17711	7.12e-13	2.42e-11	B4GALNT4											ENSG00000273145	40.9937	0.960037	0.292761	3.27926	0.00104082	0.00586027	BX537318.1													ENSG00000155849
ENSG00000235423	54.989	1.0078	0.289649	3.47937	0.000502585	0.00325843	#N/A											ENSG00000150540	187.853	0.957637	0.153761	6.22809	4.72e-10	1.05e-08	HNMT													ENSG00000206503
ENSG00000274979	50.8046	1.00551	0.278722	3.60756	0.000309086	0.00215129	AC020656.2											ENSG00000179954	79.3343	0.956852	0.269542	3.54991	0.000385357	0.00249214	SSC5D													ENSG00000145685
ENSG00000144331	932.655	1.00549	0.100181	10.0367	1.05e-23	7.8e-22	ZNF385B											ENSG00000142156	160.608	0.956813	0.161212	5.93513	2.94e-09	5.74e-08	COL6A1													ENSG00000228486
ENSG00000223764	83.1762	1.00483	0.20964	4.79314	1.64e-06	2.05e-05	LINC02593											ENSG00000152104	156.921	0.956021	0.176448	5.41815	6.02e-08	9.36e-07	PTPN14													ENSG00000152527
ENSG00000231028	34.0527	1.0041	0.336273	2.98596	0.00282693	0.013879	LINC00271											ENSG00000103460	3681.52	0.955782	0.0828417	11.5375	8.54e-31	9.32e-29	TOX3													ENSG00000198944
ENSG00000153233	114.338	1.00335	0.178223	5.62974	1.8e-08	3.23e-07	PTPRR											ENSG00000215158	66.3154	0.95361	0.255169	3.73716	0.000186108	0.00133405	AC138409.2													ENSG00000110169
ENSG00000168056	761.886	1.00054	0.126132	7.93251	2.15e-15	9.19e-14	LTBP3											ENSG00000120594	231.169	0.953501	0.140402	6.79123	1.11e-11	3.13e-10	PLXDC2													ENSG00000173511
ENSG00000105696	38.1646	1.00032	0.318425	3.14145	0.00168111	0.00903161	TMEM59L											ENSG00000143028	85.3176	0.951074	0.216512	4.39271	1.12e-05	0.000110498	SYPL2													ENSG00000119669
ENSG00000187955	695.999	0.997767	0.0912393	10.9357	7.78e-28	7.2e-26	COL14A1											ENSG00000052850	66.1258	0.949694	0.227901	4.16714	3.08e-05	0.000270889	ALX4													ENSG00000168502
ENSG00000213071	27.7537	0.994788	0.364523	2.72901	0.00635244	0.0270766	LPAL2											ENSG00000172367	40.3888	0.949114	0.302328	3.13936	0.0016932	0.00889501	PDZD3													ENSG00000146072
ENSG00000173334	1222.4	0.99342	0.102771	9.66631	4.19e-22	2.82e-20	TRIB1											ENSG00000039560	589.499	0.94845	0.0990409	9.57635	1.01e-21	6.87e-20	RAI14													ENSG00000153391
ENSG00000171502	34.1146	0.993338	0.339392	2.92681	0.00342455	0.0162597	COL24A1											ENSG00000119681	148.255	0.947176	0.172552	5.48921	4.04e-08	6.47e-07	LTBP2													ENSG00000171617
ENSG00000204396	219.006	0.99319	0.166706	5.95773	2.56e-09	5.23e-08	VWA7											ENSG00000123407	357.62	0.9469	0.130963	7.23029	4.82e-13	1.6e-11	HOXC12													ENSG00000196284
ENSG00000161681	28.2569	0.992813	0.38952	2.54881	0.0108091	0.0418529	SHANK1											ENSG00000136854	431.534	0.946363	0.113236	8.35742	6.41e-17	3.11e-15	STXBP1													ENSG00000167107
ENSG00000267278	42.5332	0.991775	0.313139	3.16721	0.0015391	0.00838437	MAP3K14-AS1											ENSG00000184922	99.0674	0.945618	0.196539	4.81134	1.5e-06	1.79e-05	FMNL1													ENSG00000135469
ENSG00000102934	40.7667	0.991769	0.309266	3.20685	0.00134198	0.00747991	PLLP											ENSG00000206052	867.023	0.944139	0.109453	8.62602	6.35e-18	3.39e-16	DOK6													ENSG00000178977
ENSG00000155066	1300.16	0.991089	0.0903243	10.9726	5.18e-28	4.83e-26	PROM2											ENSG00000155966	59.6235	0.943908	0.277049	3.40701	0.000656799	0.00395613	AFF2													ENSG00000206052
ENSG00000166341	88.907	0.990071	0.205922	4.808	1.52e-06	1.92e-05	DCHS1											ENSG00000250510	383.702	0.943743	0.135148	6.98302	2.89e-12	8.77e-11	GPR162													ENSG00000092068
ENSG00000172164	1074.57	0.989941	0.0726538	13.6255	2.83e-42	4.63e-40	SNTB1											ENSG00000145431	88.9884	0.942933	0.220932	4.26797	1.97e-05	0.000182288	PDGFC													ENSG00000104447
ENSG00000108947	244.47	0.988877	0.196803	5.02471	5.04e-07	6.99e-06	EFNB3											ENSG00000162415	171.774	0.942436	0.151128	6.23601	4.49e-10	1e-08	ZSWIM5													ENSG00000110881
ENSG00000143994	41.2022	0.988855	0.289688	3.41352	0.000641305	0.00402621	ABHD1											ENSG00000111644	60.5655	0.941869	0.242314	3.88697	0.000101502	0.000784853	ACRBP													ENSG00000105976
ENSG00000185630	501.167	0.988243	0.109382	9.03476	1.64e-19	9.45e-18	PBX1											ENSG00000141736	1183.83	0.941426	0.101185	9.30398	1.35e-20	8.65e-19	ERBB2													ENSG00000132334
ENSG00000006283	47.8811	0.985727	0.30222	3.26163	0.00110775	0.00637638	CACNA1G											ENSG00000089723	34.4072	0.94137	0.346115	2.71981	0.00653186	0.0276556	OTUB2													ENSG00000079150
ENSG00000100105	841.19	0.98571	0.0992086	9.93574	2.91e-23	2.11e-21	PATZ1											ENSG00000169860	49.3375	0.94117	0.271859	3.46197	0.000536232	0.00333608	P2RY1													ENSG00000277200
ENSG00000197308	48.3438	0.985333	0.292984	3.3631	0.000770722	0.0046818	GATA3-AS1											ENSG00000007944	248.737	0.940971	0.134163	7.01366	2.32e-12	7.1e-11	MYLIP													ENSG00000105479
ENSG00000005981	265.142	0.984487	0.128776	7.64495	2.09e-14	8.11e-13	ASB4											ENSG00000148584	633.197	0.940467	0.120056	7.83359	4.74e-15	1.95e-13	A1CF													ENSG00000131725
ENSG00000163462	100.406	0.983232	0.242394	4.05634	4.98e-05	0.000435737	TRIM46											ENSG00000162817	352.831	0.93824	0.124973	7.50754	6.03e-14	2.21e-12	C1orf115													ENSG00000041880
ENSG00000004848	39.6689	0.982971	0.298926	3.28834	0.00100779	0.0058814	ARX											ENSG00000038427	4912.14	0.934279	0.10412	8.97309	2.88e-19	1.72e-17	VCAN													ENSG00000105427
ENSG00000103202	49.3512	0.982808	0.280095	3.50884	0.000450069	0.00296832	NME4											ENSG00000196284	104.287	0.9339	0.247866	3.76776	0.000164719	0.00119852	SUPT3H													ENSG00000165238
ENSG00000148584	633.197	0.982646	0.120137	8.17936	2.85e-16	1.32e-14	A1CF											ENSG00000275993	126.883	0.932894	0.173779	5.36829	7.95e-08	1.21e-06	SIK1B													ENSG00000079308
ENSG00000181449	62.0367	0.981999	0.268367	3.65917	0.000253035	0.00179942	SOX2											ENSG00000180340	49.7597	0.932726	0.281919	3.3085	0.000937988	0.00536013	FZD2													ENSG00000102908
ENSG00000082196	25.7785	0.980364	0.345904	2.83421	0.00459388	0.0206655	C1QTNF3											ENSG00000155849	279.119	0.93244	0.129381	7.20694	5.72e-13	1.88e-11	ELMO1													ENSG00000143416
ENSG00000186310	169.923	0.979451	0.162127	6.04126	1.53e-09	3.27e-08	NAP1L3											ENSG00000233639	27.0937	0.932421	0.368591	2.52969	0.0114165	0.0435989	PANTR1													ENSG00000130052
ENSG00000100167	269.696	0.979389	0.127939	7.6551	1.93e-14	7.52e-13	SEPTIN3											ENSG00000176909	29.4366	0.932324	0.332896	2.80065	0.00509996	0.0225584	MAMSTR													ENSG00000140332
ENSG00000088543	38.3335	0.978971	0.323873	3.0227	0.00250527	0.0125843	C3orf18											ENSG00000113273	104.668	0.930835	0.211087	4.40972	1.04e-05	0.000103016	ARSB													ENSG00000166387
ENSG00000204262	687.647	0.978424	0.0974774	10.0374	1.04e-23	7.77e-22	COL5A2											ENSG00000101335	28.4586	0.93042	0.360295	2.58238	0.00981212	0.0387118	MYL9													ENSG00000107957
ENSG00000145335	162.533	0.978301	0.165492	5.91149	3.39e-09	6.8e-08	SNCA											ENSG00000138356	183.423	0.928567	0.152977	6.06999	1.28e-09	2.63e-08	AOX1													ENSG00000130518
ENSG00000163083	72.6769	0.978163	0.241466	4.05094	5.1e-05	0.000444801	INHBB											ENSG00000150938	1866.56	0.928288	0.068118	13.6276	2.74e-42	4.72e-40	CRIM1													ENSG00000150938
ENSG00000163531	911.446	0.978078	0.0951159	10.283	8.41e-25	6.62e-23	NFASC											ENSG00000002726	255.805	0.928282	0.132147	7.02462	2.15e-12	6.58e-11	AOC1													ENSG00000166111
ENSG00000162545	107.413	0.977063	0.206425	4.73326	2.21e-06	2.69e-05	CAMK2N1											ENSG00000204792	106.448	0.927486	0.231002	4.01505	5.94e-05	0.000487325	LINC01291													ENSG00000114948
ENSG00000099256	93.2272	0.976987	0.229308	4.26059	2.04e-05	0.000197385	PRTFDC1											ENSG00000148143	167.33	0.927391	0.159144	5.82738	5.63e-09	1.05e-07	ZNF462													ENSG00000165548
ENSG00000132872	7718.17	0.976743	0.100755	9.69425	3.19e-22	2.18e-20	SYT4											ENSG00000156535	140.779	0.926913	0.179014	5.17788	2.24e-07	3.14e-06	CD109													ENSG00000184164
ENSG00000170915	42.3477	0.975956	0.295546	3.30221	0.00095926	0.00563644	PAQR8											ENSG00000261801	154.389	0.926396	0.176077	5.26132	1.43e-07	2.08e-06	LOXL1-AS1													ENSG00000161921
ENSG00000112280	43.0586	0.973648	0.279428	3.48444	0.000493174	0.00321155	COL9A1											ENSG00000186297	40.6884	0.924988	0.287236	3.22031	0.00128052	0.00701093	GABRA5													ENSG00000133805
ENSG00000111077	226.952	0.973118	0.160643	6.05766	1.38e-09	2.97e-08	TNS2											ENSG00000115457	661.287	0.924113	0.168912	5.47097	4.48e-08	7.13e-07	IGFBP2													ENSG00000198963
ENSG00000100599	32.9678	0.973069	0.313732	3.10159	0.00192485	0.0100952	RIN3											ENSG00000172164	1074.57	0.920999	0.0730294	12.6113	1.83e-36	2.6e-34	SNTB1													ENSG00000125089
ENSG00000122870	42.3775	0.972196	0.277481	3.50365	0.000458923	0.003019	BICC1											ENSG00000131771	161.126	0.919851	0.155222	5.92604	3.1e-09	6.05e-08	PPP1R1B													ENSG00000171476
ENSG00000018280	75.5529	0.97179	0.244362	3.97684	6.98e-05	0.000587816	SLC11A1											ENSG00000132026	175.876	0.919813	0.184052	4.99756	5.81e-07	7.55e-06	RTBDN													ENSG00000136854
ENSG00000160867	240.919	0.971267	0.188956	5.14017	2.74e-07	4.02e-06	FGFR4											ENSG00000170629	87.2978	0.91826	0.201093	4.56634	4.96e-06	5.29e-05	DPY19L2P2													ENSG00000164442
ENSG00000168404	36.2277	0.970101	0.304115	3.18992	0.00142313	0.00785424	MLKL											ENSG00000089692	24.9041	0.917999	0.371194	2.4731	0.0133948	0.0496112	LAG3													ENSG00000131067
ENSG00000138639	64.0644	0.969427	0.248507	3.901	9.58e-05	0.000774708	ARHGAP24											ENSG00000080224	32.2402	0.917374	0.328599	2.79177	0.00524208	0.0230929	EPHA6													ENSG00000111331
ENSG00000168824	48.0807	0.969157	0.281879	3.4382	0.000585598	0.00372293	NSG1											ENSG00000235423	54.989	0.916636	0.289328	3.16815	0.00153411	0.00817583	#N/A													ENSG00000248445
ENSG00000218336	85.1766	0.967757	0.205746	4.70365	2.56e-06	3.05e-05	TENM3											ENSG00000159164	971.775	0.916145	0.078762	11.6318	2.84e-31	3.22e-29	SV2A													ENSG00000198879
ENSG00000197859	30.1707	0.967748	0.37584	2.5749	0.010027	0.0393563	ADAMTSL2											ENSG00000068366	630.607	0.916103	0.11177	8.19631	2.48e-16	1.15e-14	ACSL4													ENSG00000076356
ENSG00000132016	74.197	0.967274	0.233457	4.14326	3.42e-05	0.000311734	C19orf57											ENSG00000013016	34.3184	0.916017	0.305073	3.00262	0.00267669	0.0132201	EHD3													ENSG00000232931
ENSG00000198363	1731.12	0.96709	0.0816235	11.8482	2.2e-32	2.44e-30	ASPH											ENSG00000254231	33.3034	0.914553	0.333876	2.7392	0.00615893	0.0263881	AC103760.1													ENSG00000108821
ENSG00000248015	54.4301	0.967042	0.311432	3.10515	0.00190182	0.00999607	AC005329.1											ENSG00000075275	241.792	0.914326	0.15218	6.0082	1.88e-09	3.79e-08	CELSR1													ENSG00000272674
ENSG00000276007	26.6617	0.96353	0.390061	2.4702	0.0135036	0.0499605	AC079414.3											ENSG00000203814	38.5686	0.911898	0.316273	2.88326	0.00393584	0.0181485	H2BC18													ENSG00000136425
ENSG00000105426	460.871	0.961999	0.127349	7.55406	4.22e-14	1.6e-12	PTPRS											ENSG00000182272	317.184	0.911801	0.141145	6.46002	1.05e-10	2.53e-09	B4GALNT4													ENSG00000180777
ENSG00000185306	81.3853	0.961568	0.238198	4.03685	5.42e-05	0.000468366	C12orf56											ENSG00000129467	47.1123	0.911711	0.288424	3.16101	0.00157221	0.00834657	ADCY4													ENSG00000072657
ENSG00000095637	376.882	0.960797	0.111883	8.58755	8.88e-18	4.69e-16	SORBS1											ENSG00000118898	30.2361	0.910898	0.347897	2.6183	0.00883693	0.0355231	PPL													ENSG00000214357
ENSG00000185686	362.293	0.960717	0.108471	8.85688	8.23e-19	4.59e-17	PRAME											ENSG00000088367	172.776	0.910129	0.149928	6.07042	1.28e-09	2.62e-08	EPB41L1													ENSG00000100504
ENSG00000123407	357.62	0.960016	0.132319	7.25533	4.01e-13	1.39e-11	HOXC12											ENSG00000112293	29.4088	0.909794	0.357768	2.54297	0.0109915	0.0422734	GPLD1													ENSG00000133794
ENSG00000167619	638.457	0.959831	0.133321	7.19939	6.05e-13	2.07e-11	TMEM145											ENSG00000171617	335.273	0.909637	0.11967	7.60118	2.93e-14	1.11e-12	ENC1													ENSG00000076555
ENSG00000181418	174.631	0.958303	0.166287	5.76294	8.27e-09	1.56e-07	DDN											ENSG00000073670	76.4618	0.909235	0.259508	3.50368	0.000458874	0.00290742	ADAM11													ENSG00000127914
ENSG00000269981	31.7598	0.958138	0.340253	2.81596	0.00486323	0.0216786	AL627309.7											ENSG00000101665	204.47	0.908875	0.158096	5.74889	8.98e-09	1.63e-07	SMAD7													ENSG00000116260
ENSG00000122642	401.945	0.958115	0.105702	9.06432	1.25e-19	7.31e-18	FKBP9											ENSG00000168916	274.306	0.908176	0.134865	6.73397	1.65e-11	4.5e-10	ZNF608													ENSG00000120327
ENSG00000106327	470.998	0.957512	0.133971	7.14717	8.86e-13	2.97e-11	TFR2											ENSG00000153234	131.118	0.905639	0.165404	5.4753	4.37e-08	6.97e-07	NR4A2													ENSG00000181826
ENSG00000178662	59.6497	0.955276	0.26693	3.57875	0.000345243	0.00236847	CSRNP3											ENSG00000108821	397.433	0.904258	0.120709	7.49123	6.82e-14	2.49e-12	COL1A1													ENSG00000152518
ENSG00000088305	129.617	0.955254	0.183243	5.21303	1.86e-07	2.8e-06	DNMT3B											ENSG00000177359	62.5282	0.903943	0.261708	3.45402	0.000552304	0.00341855	AC024940.2													ENSG00000197479
ENSG00000257883	33.0318	0.953413	0.358616	2.65859	0.00784684	0.0322398	AC125603.2											ENSG00000089558	29.8585	0.903535	0.349671	2.58396	0.00976739	0.0385722	KCNH4													ENSG00000275131
ENSG00000188385	33.078	0.953176	0.321549	2.96432	0.0030335	0.0147215	JAKMIP3											ENSG00000111331	231.121	0.903267	0.150855	5.98766	2.13e-09	4.26e-08	OAS3													ENSG00000266714
ENSG00000134369	927.805	0.952753	0.0888435	10.7239	7.86e-27	6.9e-25	NAV1											ENSG00000158321	95.8726	0.901025	0.241002	3.73866	0.000185005	0.00132661	AUTS2													ENSG00000148143
ENSG00000101665	204.47	0.952372	0.161539	5.89561	3.73e-09	7.44e-08	SMAD7											ENSG00000159409	1566.66	0.900148	0.105346	8.54468	1.29e-17	6.66e-16	CELF3													ENSG00000177932
ENSG00000228594	231.539	0.952017	0.157153	6.05792	1.38e-09	2.97e-08	FNDC10											ENSG00000102349	62.6516	0.898831	0.245746	3.65756	0.000254632	0.00174115	KLF8													ENSG00000121691
ENSG00000124249	33.5715	0.951706	0.327236	2.90832	0.00363381	0.0170415	KCNK15											ENSG00000279427	81.5681	0.898754	0.211554	4.24835	2.15e-05	0.000196664	AC007490.1													ENSG00000069482
ENSG00000149809	1695.02	0.951557	0.124413	7.64837	2.04e-14	7.91e-13	TM7SF2											ENSG00000022355	499.167	0.896538	0.157999	5.67432	1.39e-08	2.45e-07	GABRA1													ENSG00000099194
ENSG00000117318	1580.18	0.951345	0.0923049	10.3065	6.58e-25	5.28e-23	ID3											ENSG00000143994	41.2022	0.896025	0.299638	2.99036	0.00278649	0.0136544	ABHD1													ENSG00000109472
ENSG00000127324	5140.62	0.951305	0.0858705	11.0784	1.6e-28	1.53e-26	TSPAN8											ENSG00000143061	120.227	0.895774	0.18631	4.80797	1.52e-06	1.82e-05	IGSF3													ENSG00000102349
ENSG00000165795	192.763	0.951299	0.154308	6.16494	7.05e-10	1.59e-08	NDRG2											ENSG00000152495	163.538	0.894295	0.144764	6.17758	6.51e-10	1.41e-08	CAMK4													ENSG00000088854
ENSG00000178498	273.819	0.950983	0.162583	5.84922	4.94e-09	9.63e-08	DTX3											ENSG00000105976	852.297	0.893924	0.0902215	9.90811	3.84e-23	2.82e-21	MET													ENSG00000009950
ENSG00000130208	333.811	0.948798	0.131321	7.22501	5.01e-13	1.73e-11	APOC1											ENSG00000148344	136.715	0.893542	0.184986	4.83033	1.36e-06	1.64e-05	PTGES													ENSG00000253731
ENSG00000113273	104.668	0.948613	0.209952	4.51824	6.24e-06	6.79e-05	ARSB											ENSG00000107957	114.598	0.893291	0.20811	4.2924	1.77e-05	0.000165745	SH3PXD2A													ENSG00000079482
ENSG00000160161	181.295	0.948243	0.175968	5.38872	7.1e-08	1.15e-06	CILP2											ENSG00000196132	95.3293	0.89102	0.193975	4.59349	4.36e-06	4.69e-05	MYT1													ENSG00000135622
ENSG00000164093	129.215	0.948004	0.193999	4.88663	1.03e-06	1.34e-05	PITX2											ENSG00000166823	82.5762	0.890355	0.238831	3.72797	0.000193029	0.00137411	MESP1													ENSG00000022355
ENSG00000279419	28.0929	0.947465	0.365658	2.59112	0.00956638	0.0378509	AC004925.1											ENSG00000131725	817.239	0.890127	0.102591	8.67645	4.08e-18	2.22e-16	WDR44													ENSG00000130147
ENSG00000002726	255.805	0.946963	0.136949	6.91474	4.69e-12	1.41e-10	AOC1											ENSG00000091656	93.5342	0.890026	0.20445	4.35327	1.34e-05	0.000130024	ZFHX4													ENSG00000116704
ENSG00000232104	36.6291	0.943569	0.303674	3.10718	0.00188882	0.00994364	RFX3-AS1											ENSG00000160932	343.52	0.889418	0.117727	7.55494	4.19e-14	1.56e-12	LY6E													ENSG00000129353
ENSG00000082014	572.403	0.943496	0.112149	8.41288	4e-17	2.01e-15	SMARCD3											ENSG00000254837	66.5673	0.888519	0.275568	3.22433	0.0012627	0.00692805	AP001372.2													ENSG00000096433
ENSG00000129675	150.538	0.942652	0.166154	5.67335	1.4e-08	2.53e-07	ARHGEF6											ENSG00000184709	33.1106	0.887822	0.318834	2.78459	0.00535959	0.0235302	LRRC26													ENSG00000133466
ENSG00000185615	64.9804	0.941921	0.252826	3.72557	0.000194875	0.00143427	PDIA2											ENSG00000138336	81.6185	0.88772	0.208277	4.2622	2.02e-05	0.000186427	TET1													ENSG00000160932
ENSG00000163499	33.6715	0.941522	0.304663	3.09037	0.0019991	0.0104014	CRYBA2											ENSG00000144290	279.553	0.887134	0.16262	5.45526	4.89e-08	7.75e-07	SLC4A10													ENSG00000051128
ENSG00000148344	136.715	0.941502	0.193091	4.87594	1.08e-06	1.41e-05	PTGES											ENSG00000187210	50.133	0.885167	0.277138	3.19396	0.00140336	0.00758287	GCNT1													ENSG00000079931
ENSG00000278985	31.5942	0.94074	0.332638	2.82812	0.00468225	0.0210035	AC092718.7											ENSG00000130147	578.392	0.884779	0.105251	8.40634	4.23e-17	2.08e-15	SH3BP4													ENSG00000119943
ENSG00000130303	38.4658	0.938667	0.31409	2.98852	0.00280328	0.0137793	BST2											ENSG00000151376	256.879	0.884044	0.130641	6.76698	1.31e-11	3.67e-10	ME3													ENSG00000256417
ENSG00000103089	30.3895	0.93809	0.346555	2.7069	0.00679143	0.0286459	FA2H											ENSG00000099194	30217	0.883496	0.0677788	13.035	7.74e-39	1.22e-36	SCD													ENSG00000114805
ENSG00000130940	380.379	0.93807	0.13307	7.04945	1.8e-12	5.75e-11	CASZ1											ENSG00000164093	129.215	0.882696	0.190477	4.63414	3.58e-06	3.93e-05	PITX2													ENSG00000119681
ENSG00000157657	1024.83	0.937999	0.0842916	11.128	9.16e-29	9.05e-27	ZNF618											ENSG00000197380	40.7346	0.882147	0.315183	2.79884	0.00512866	0.0226649	DACT3													ENSG00000270977
ENSG00000120251	260.813	0.937913	0.132976	7.05327	1.75e-12	5.62e-11	GRIA2											ENSG00000174672	228.388	0.881609	0.173987	5.0671	4.04e-07	5.41e-06	BRSK2													ENSG00000101439
ENSG00000135424	113.383	0.936951	0.199303	4.70114	2.59e-06	3.08e-05	ITGA7											ENSG00000130203	432.674	0.881493	0.143578	6.13948	8.28e-10	1.75e-08	APOE													ENSG00000162437
ENSG00000126583	135.343	0.935713	0.172012	5.4398	5.33e-08	8.82e-07	PRKCG											ENSG00000136883	2404.63	0.881472	0.0834777	10.5594	4.6e-26	3.9e-24	KIF12													ENSG00000182568
ENSG00000172379	96.1891	0.93544	0.186995	5.0025	5.66e-07	7.76e-06	ARNT2											ENSG00000230091	36.5877	0.881165	0.308129	2.85973	0.00424006	0.0192756	TMEM254-AS1													ENSG00000074416
ENSG00000131409	112.93	0.93512	0.211518	4.42099	9.82e-06	0.000102212	LRRC4B											ENSG00000107807	83.4817	0.880123	0.209832	4.19442	2.74e-05	0.000243738	TLX1													ENSG00000142089
ENSG00000146205	32.0391	0.934824	0.335179	2.78903	0.00528668	0.0232052	ANO7											ENSG00000124429	55.7816	0.879201	0.246509	3.56661	0.000361626	0.00236162	POF1B													ENSG00000147100
ENSG00000168350	52.4745	0.932921	0.328525	2.83973	0.0045152	0.0203737	DEGS2											ENSG00000114279	155.748	0.87814	0.164266	5.34585	9e-08	1.35e-06	FGF12													ENSG00000163975
ENSG00000158555	29.7627	0.932861	0.331706	2.81231	0.00491864	0.0218736	GDPD5											ENSG00000132688	608.664	0.876739	0.124633	7.03454	2e-12	6.17e-11	NES													ENSG00000006118
ENSG00000164932	33.9905	0.931037	0.328481	2.83437	0.00459167	0.0206645	CTHRC1											ENSG00000168785	70.5521	0.875612	0.239014	3.66343	0.000248864	0.0017068	TSPAN5													ENSG00000114698
ENSG00000073670	76.4618	0.930721	0.264244	3.5222	0.000427977	0.00284262	ADAM11											ENSG00000146072	839.345	0.87511	0.0816923	10.7123	8.92e-27	7.93e-25	TNFRSF21													ENSG00000167525
ENSG00000180155	47.1866	0.930506	0.313429	2.96879	0.00298973	0.0145639	LYNX1											ENSG00000186648	57.8102	0.874683	0.29005	3.01563	0.00256445	0.0127358	CARMIL3													ENSG00000081277
ENSG00000179082	35.37	0.930194	0.314554	2.95718	0.00310462	0.0150031	C9orf106											ENSG00000157388	263.304	0.87437	0.150093	5.82553	5.69e-09	1.06e-07	CACNA1D													ENSG00000178409
ENSG00000132535	57.7305	0.928608	0.244451	3.79875	0.000145429	0.00111366	DLG4											ENSG00000177181	83.8713	0.873894	0.213126	4.10036	4.13e-05	0.000352965	RIMKLA													ENSG00000231711
ENSG00000246859	39.734	0.927012	0.346378	2.6763	0.007444	0.0309108	STARD4-AS1											ENSG00000114805	849.819	0.873123	0.0917844	9.51275	1.86e-21	1.24e-19	PLCH1													ENSG00000146477
ENSG00000164010	130.101	0.926824	0.159949	5.79451	6.85e-09	1.3e-07	ERMAP											ENSG00000260896	36.4861	0.871856	0.332448	2.62253	0.00872784	0.0351533	ARLNC1													ENSG00000152931
ENSG00000210144	74.0575	0.9265	0.363842	2.54644	0.0108829	0.0420755	MT-TY											ENSG00000139182	477.593	0.871748	0.139202	6.26246	3.79e-10	8.54e-09	CLSTN3													ENSG00000119227
ENSG00000229404	57.1433	0.926256	0.254293	3.64248	0.000270024	0.00191035	LINC00858											ENSG00000168350	52.4745	0.871222	0.324026	2.68874	0.00717218	0.0299034	DEGS2													ENSG00000122420
ENSG00000134874	90.5248	0.923687	0.210548	4.38707	1.15e-05	0.000118155	DZIP1											ENSG00000225868	30.4557	0.870977	0.332028	2.6232	0.00871072	0.0350981	AC016582.1													ENSG00000166971
ENSG00000092421	2345.54	0.923586	0.0845081	10.929	8.38e-28	7.72e-26	SEMA6A											ENSG00000130182	38.2142	0.870173	0.308365	2.82189	0.00477412	0.0213182	ZSCAN10													ENSG00000231925
ENSG00000237973	828.816	0.923156	0.154385	5.97957	2.24e-09	4.63e-08	MTCO1P12											ENSG00000101333	606.114	0.867886	0.129981	6.67704	2.44e-11	6.47e-10	PLCB4													ENSG00000120756
ENSG00000196743	118.317	0.921547	0.192209	4.7945	1.63e-06	2.04e-05	GM2A											ENSG00000096433	1283.46	0.864966	0.102527	8.43646	3.27e-17	1.62e-15	ITPR3													ENSG00000182985
ENSG00000176293	46.0297	0.919918	0.27864	3.30146	0.000961847	0.0056436	ZNF135											ENSG00000153815	189.558	0.864896	0.147861	5.84937	4.93e-09	9.32e-08	CMIP													ENSG00000039560
ENSG00000026297	156.194	0.917298	0.17937	5.11401	3.15e-07	4.58e-06	RNASET2											ENSG00000186310	169.923	0.864505	0.164316	5.26123	1.43e-07	2.08e-06	NAP1L3													ENSG00000144824
ENSG00000119514	165.746	0.916122	0.166261	5.51014	3.59e-08	6.08e-07	GALNT12											ENSG00000134240	435.266	0.863653	0.114271	7.55792	4.1e-14	1.53e-12	HMGCS2													ENSG00000144677
ENSG00000184922	99.0674	0.914616	0.195295	4.68326	2.82e-06	3.33e-05	FMNL1											ENSG00000158270	227.838	0.863614	0.135142	6.39043	1.65e-10	3.91e-09	COLEC12													ENSG00000107807
ENSG00000161940	82.4501	0.91175	0.238038	3.83027	0.000128004	0.000999517	BCL6B											ENSG00000166949	425.975	0.862876	0.0993442	8.68573	3.76e-18	2.05e-16	SMAD3													ENSG00000006704
ENSG00000162415	171.774	0.909921	0.151827	5.99316	2.06e-09	4.3e-08	ZSWIM5											ENSG00000006704	325.011	0.860766	0.138072	6.23419	4.54e-10	1.01e-08	GTF2IRD1													ENSG00000165891
ENSG00000065717	448.772	0.90855	0.111661	8.13669	4.06e-16	1.87e-14	TLE2											ENSG00000116661	41.1854	0.860467	0.288459	2.98298	0.00285461	0.0139452	FBXO2													ENSG00000117298
ENSG00000196557	64.3894	0.906802	0.257339	3.52377	0.000425451	0.00282766	CACNA1H											ENSG00000150672	109.971	0.86038	0.225129	3.82172	0.000132526	0.000994548	DLG2													ENSG00000131831
ENSG00000254389	37.3405	0.90644	0.291154	3.11327	0.00185028	0.00977028	RHPN1-AS1											ENSG00000197479	99.0676	0.859003	0.21105	4.07014	4.7e-05	0.000397247	PCDHB11													ENSG00000254726
ENSG00000114248	76.114	0.906208	0.223439	4.05572	5e-05	0.000436719	LRRC31											ENSG00000110881	267.084	0.858947	0.157802	5.44319	5.23e-08	8.27e-07	ASIC1													ENSG00000198300
ENSG00000183615	37.4342	0.904511	0.300198	3.01305	0.00258635	0.0129061	FAM167B											ENSG00000230847	59.7673	0.85783	0.273766	3.13344	0.00172768	0.00905999	OCLNP1													ENSG00000169129
ENSG00000213949	617.957	0.902156	0.121601	7.419	1.18e-13	4.29e-12	ITGA1											ENSG00000164010	130.101	0.857681	0.159995	5.36069	8.29e-08	1.25e-06	ERMAP													ENSG00000087258
ENSG00000125968	1393.51	0.901833	0.0875205	10.3042	6.74e-25	5.39e-23	ID1											ENSG00000169427	35.3052	0.857329	0.305698	2.80449	0.00503961	0.0223345	KCNK9													ENSG00000168243
ENSG00000117322	47.8621	0.899305	0.259468	3.46596	0.000528341	0.00340734	CR2											ENSG00000261963	54.8098	0.856885	0.28404	3.01678	0.00255478	0.0126909	CCDC92B													ENSG00000169860
ENSG00000115468	155.571	0.899044	0.174439	5.15393	2.55e-07	3.76e-06	EFHD1											ENSG00000163393	82.9708	0.854981	0.221084	3.86723	0.00011008	0.000844534	SLC22A15													ENSG00000166949
ENSG00000213888	186.569	0.898487	0.17208	5.22132	1.78e-07	2.68e-06	LINC01521											ENSG00000160867	240.919	0.853519	0.187197	4.55946	5.13e-06	5.45e-05	FGFR4													ENSG00000134775
ENSG00000188483	789.919	0.89711	0.110393	8.12655	4.42e-16	2.02e-14	IER5L											ENSG00000123201	48.6005	0.85332	0.263411	3.2395	0.00119739	0.00661544	GUCY1B2													ENSG00000137393
ENSG00000166002	521.088	0.89655	0.107914	8.30803	9.73e-17	4.7e-15	SMCO4											ENSG00000121905	38.1161	0.853252	0.298946	2.8542	0.00431449	0.0195622	HPCA													ENSG00000139946
ENSG00000167103	66.6905	0.895046	0.254668	3.51456	0.000440489	0.00291446	PIP5KL1											ENSG00000010319	60.6381	0.850837	0.26003	3.27207	0.00106762	0.00598832	SEMA3G													ENSG00000177181
ENSG00000148219	83.7418	0.895008	0.204332	4.38017	1.19e-05	0.000121533	ASTN2											ENSG00000103811	380.62	0.849238	0.105734	8.03184	9.6e-16	4.26e-14	CTSH													ENSG00000167654
ENSG00000035664	44.7982	0.894282	0.294517	3.03643	0.00239395	0.0121106	DAPK2											ENSG00000254122	35.722	0.848638	0.323273	2.62514	0.0086613	0.0349467	PCDHGB7													ENSG00000135298
ENSG00000108515	365.918	0.893424	0.111533	8.01042	1.14e-15	5.02e-14	ENO3											ENSG00000154237	157.514	0.846945	0.152316	5.56043	2.69e-08	4.45e-07	LRRK1													ENSG00000136295
ENSG00000112294	1090.01	0.890511	0.0804223	11.0729	1.7e-28	1.61e-26	ALDH5A1											ENSG00000099953	41.3894	0.846796	0.318214	2.66109	0.00778881	0.0320213	MMP11													ENSG00000160094
ENSG00000170439	228.682	0.890052	0.133751	6.65455	2.84e-11	7.71e-10	METTL7B											ENSG00000165269	43.698	0.846678	0.276245	3.06495	0.00217707	0.0110054	AQP7													ENSG00000068366
ENSG00000169047	478.541	0.888113	0.117089	7.58495	3.33e-14	1.27e-12	IRS1											ENSG00000272398	240.433	0.845542	0.137186	6.16346	7.12e-10	1.53e-08	CD24													ENSG00000197283
ENSG00000006042	195.946	0.888023	0.148668	5.97318	2.33e-09	4.8e-08	TMEM98											ENSG00000170390	39.9517	0.844893	0.320402	2.63698	0.00836488	0.0339767	DCLK2													ENSG00000184500
ENSG00000189067	95.4791	0.88729	0.215457	4.11818	3.82e-05	0.000343725	LITAF											ENSG00000255983	37.8571	0.844312	0.321259	2.62813	0.00858552	0.034702	AC007848.1													ENSG00000277199
ENSG00000075651	25.873	0.886959	0.34074	2.60304	0.00924015	0.0368315	PLD1											ENSG00000227036	82.6616	0.844225	0.196066	4.30583	1.66e-05	0.000156855	LINC00511													ENSG00000144730
ENSG00000154237	157.514	0.885502	0.154688	5.72445	1.04e-08	1.92e-07	LRRK1											ENSG00000170775	804.345	0.844133	0.0849873	9.93246	3.01e-23	2.23e-21	GPR37													ENSG00000130768
ENSG00000166801	494.999	0.885424	0.112997	7.83581	4.66e-15	1.93e-13	FAM111A											ENSG00000102934	40.7667	0.843312	0.308843	2.73055	0.00632286	0.0269445	PLLP													ENSG00000105088
ENSG00000120594	231.169	0.885128	0.134916	6.56059	5.36e-11	1.4e-09	PLXDC2											ENSG00000010310	55.8615	0.842718	0.314612	2.6786	0.00739313	0.0306696	GIPR													ENSG00000198723
ENSG00000248487	124.48	0.884394	0.186725	4.73635	2.18e-06	2.65e-05	ABHD14A											ENSG00000137393	519.019	0.84251	0.0997141	8.44926	2.93e-17	1.47e-15	RNF144B													ENSG00000071246
ENSG00000163497	114.989	0.884132	0.184586	4.78982	1.67e-06	2.08e-05	FEV											ENSG00000232931	141.577	0.842488	0.163072	5.16636	2.39e-07	3.32e-06	LINC00342													ENSG00000260423
ENSG00000173546	39.7678	0.883963	0.30782	2.87169	0.00408284	0.0187426	CSPG4											ENSG00000165424	83.5156	0.840754	0.209163	4.01961	5.83e-05	0.000480273	ZCCHC24													ENSG00000109458
ENSG00000140022	35.5393	0.882947	0.328269	2.6897	0.00715156	0.029902	STON2											ENSG00000108852	163.793	0.840657	0.162606	5.16989	2.34e-07	3.27e-06	MPP2													ENSG00000099260
ENSG00000150672	109.971	0.88293	0.22653	3.89762	9.71e-05	0.000784049	DLG2											ENSG00000206503	190.612	0.840449	0.18427	4.56097	5.09e-06	5.41e-05	HLA-A													ENSG00000108852
ENSG00000132026	175.876	0.881023	0.186648	4.72023	2.36e-06	2.84e-05	RTBDN											ENSG00000186088	313.837	0.840265	0.141106	5.95485	2.6e-09	5.13e-08	GSAP													ENSG00000158373
ENSG00000170099	121.78	0.87907	0.179285	4.9032	9.43e-07	1.25e-05	SERPINA6											ENSG00000132334	78.4434	0.839741	0.229418	3.66031	0.000251912	0.00172427	PTPRE													ENSG00000279145
ENSG00000139880	472.562	0.878897	0.117033	7.50985	5.92e-14	2.22e-12	CDH24											ENSG00000169783	193.751	0.838646	0.170241	4.92624	8.38e-07	1.06e-05	LINGO1													ENSG00000122574
ENSG00000187566	56.7293	0.878893	0.254573	3.45242	0.000555573	0.00355395	NHLRC1											ENSG00000170689	120.414	0.83805	0.201494	4.15918	3.19e-05	0.000279905	HOXB9													ENSG00000093072
ENSG00000197822	520.767	0.878803	0.114187	7.69614	1.4e-14	5.54e-13	OCLN											ENSG00000143819	212.627	0.83626	0.129843	6.44055	1.19e-10	2.86e-09	EPHX1													ENSG00000186868
ENSG00000084731	358.311	0.878709	0.122477	7.17449	7.26e-13	2.46e-11	KIF3C											ENSG00000095585	77.5657	0.835104	0.222904	3.74647	0.000179337	0.00129045	BLNK													ENSG00000101311
ENSG00000007944	248.737	0.877783	0.13411	6.54527	5.94e-11	1.54e-09	MYLIP											ENSG00000152818	62.3975	0.834606	0.243213	3.43158	0.000600066	0.00366687	UTRN													ENSG00000180638
ENSG00000123201	48.6005	0.877759	0.271234	3.23617	0.00121144	0.00686783	GUCY1B2											ENSG00000130768	174.689	0.8339	0.148395	5.61946	1.92e-08	3.26e-07	SMPDL3B													ENSG00000178665
ENSG00000158856	1396.87	0.877467	0.0934526	9.38943	6.03e-21	3.78e-19	DMTN											ENSG00000277200	160.063	0.833518	0.153688	5.42343	5.85e-08	9.12e-07	AC005696.4													ENSG00000008441
ENSG00000225138	78.9693	0.876212	0.236991	3.69724	0.000217958	0.00158382	SLC9A3-AS1											ENSG00000165795	192.763	0.833152	0.151924	5.48401	4.16e-08	6.65e-07	NDRG2													ENSG00000196405
ENSG00000168916	274.306	0.87575	0.135967	6.44091	1.19e-10	2.96e-09	ZNF608											ENSG00000166313	95.4214	0.833124	0.193387	4.30807	1.65e-05	0.000155633	APBB1													ENSG00000174804
ENSG00000047597	66.7234	0.875627	0.234333	3.73667	0.000186472	0.00137932	XK											ENSG00000120756	538.962	0.832751	0.138254	6.02332	1.71e-09	3.46e-08	PLS1													ENSG00000143195
ENSG00000187122	216.845	0.875624	0.174449	5.01937	5.18e-07	7.18e-06	SLIT1											ENSG00000197837	50.7228	0.832497	0.261094	3.18849	0.00143016	0.00770749	H4-16													ENSG00000155254
ENSG00000126368	76.5019	0.874617	0.269197	3.24898	0.00115818	0.00661865	NR1D1											ENSG00000168404	36.2277	0.831787	0.316341	2.6294	0.00855362	0.034607	MLKL													ENSG00000177359
ENSG00000111885	444.497	0.874026	0.106103	8.2375	1.76e-16	8.32e-15	MAN1A1											ENSG00000189369	56.6249	0.830642	0.275094	3.01949	0.00253204	0.0125931	GSPT2													ENSG00000283013
ENSG00000236204	55.9061	0.873275	0.252238	3.46211	0.000535961	0.00344881	LINC01376											ENSG00000197822	520.767	0.829914	0.113734	7.29697	2.94e-13	1e-11	OCLN													ENSG00000143772
ENSG00000174871	61.962	0.873107	0.236075	3.69843	0.00021694	0.00157833	CNIH2											ENSG00000011347	516.623	0.828935	0.11052	7.50033	6.37e-14	2.33e-12	SYT7													ENSG00000166313
ENSG00000152475	71.6891	0.87247	0.299475	2.91333	0.00357599	0.0168202	ZNF837											ENSG00000107742	518.915	0.828138	0.102704	8.06337	7.42e-16	3.31e-14	SPOCK2													ENSG00000046653
ENSG00000280623	98.4251	0.871738	0.213251	4.08786	4.35e-05	0.000384822	PCAT14											ENSG00000166387	203.533	0.827296	0.152396	5.42861	5.68e-08	8.9e-07	PPFIBP2													ENSG00000111788
ENSG00000144893	83.6385	0.871278	0.241651	3.60552	0.00031153	0.00216247	MED12L											ENSG00000152931	392.011	0.826506	0.142502	5.79996	6.63e-09	1.23e-07	PART1													ENSG00000036672
ENSG00000130558	58.2262	0.870457	0.281185	3.09567	0.00196369	0.0102507	OLFM1											ENSG00000133135	60.402	0.825285	0.28438	2.90205	0.00370734	0.0172841	RNF128													ENSG00000154978
ENSG00000197747	1771.4	0.869995	0.0862472	10.0872	6.29e-24	4.77e-22	S100A10											ENSG00000125246	182.665	0.823838	0.164318	5.01369	5.34e-07	6.98e-06	CLYBL													ENSG00000131238
ENSG00000174938	2268.15	0.869879	0.120817	7.19998	6.02e-13	2.06e-11	SEZ6L2											ENSG00000229970	51.9386	0.823027	0.261999	3.14133	0.0016818	0.00884416	AC007128.1													ENSG00000141258
ENSG00000255346	42.766	0.869647	0.308777	2.81642	0.00485616	0.0216564	NOX5											ENSG00000099260	73.8534	0.822616	0.224969	3.65658	0.000255602	0.00174663	PALMD													ENSG00000072310
ENSG00000198353	109.596	0.868863	0.183735	4.72889	2.26e-06	2.74e-05	HOXC4											ENSG00000235026	150.119	0.821174	0.171612	4.78505	1.71e-06	2.02e-05	DPP10-AS1													ENSG00000083123
ENSG00000108187	2405.82	0.86881	0.0646281	13.4432	3.37e-41	5.35e-39	PBLD											ENSG00000006016	62.1146	0.820777	0.300189	2.7342	0.00625329	0.0267369	CRLF1													ENSG00000198756
ENSG00000170485	50.9227	0.867159	0.294033	2.94919	0.00318611	0.0153251	NPAS2											ENSG00000164588	61.4853	0.820511	0.239135	3.43116	0.000600999	0.00367062	HCN1													ENSG00000186153
ENSG00000165023	34.7563	0.865638	0.317642	2.7252	0.00642623	0.0273347	DIRAS2											ENSG00000093072	587.115	0.819978	0.107606	7.62018	2.53e-14	9.66e-13	ADA2													ENSG00000114841
ENSG00000148655	49.07	0.864719	0.28411	3.0436	0.00233763	0.0118869	LRMDA											ENSG00000137877	128.906	0.819906	0.188883	4.34082	1.42e-05	0.000136654	SPTBN5													ENSG00000108830
ENSG00000171984	34.3263	0.864392	0.347547	2.48712	0.0128781	0.0480948	SHLD1											ENSG00000132581	1036.9	0.818896	0.073656	11.1178	1.03e-28	1e-26	SDF2													ENSG00000197183
ENSG00000161791	90.8993	0.864097	0.211601	4.08362	4.43e-05	0.000391071	FMNL3											ENSG00000185519	38.2458	0.817155	0.327134	2.49792	0.0124924	0.0469688	FAM131C													ENSG00000197321
ENSG00000169439	807.885	0.863508	0.102639	8.41309	3.99e-17	2.01e-15	SDC2											ENSG00000168243	665.289	0.815865	0.0962141	8.47968	2.26e-17	1.14e-15	GNG4													ENSG00000139318
ENSG00000160179	27.8949	0.862446	0.344629	2.50254	0.0123307	0.0465133	ABCG1											ENSG00000213722	678.398	0.815251	0.118395	6.88587	5.74e-12	1.69e-10	DDAH2													ENSG00000141540
ENSG00000145506	69.9148	0.861965	0.265487	3.24673	0.0011674	0.00666024	NKD2											ENSG00000118922	103.651	0.814691	0.202095	4.03123	5.55e-05	0.000460607	KLF12													ENSG00000105053
ENSG00000278023	67.6428	0.861655	0.235363	3.66096	0.000251276	0.00179123	RDM1											ENSG00000160161	181.295	0.814475	0.175126	4.65079	3.31e-06	3.66e-05	CILP2													ENSG00000120093
ENSG00000187690	30.6354	0.86142	0.325949	2.64281	0.00822221	0.0334499	EZHIP											ENSG00000047597	66.7234	0.81427	0.234091	3.47844	0.000504349	0.00316156	XK													ENSG00000142949
ENSG00000261801	154.389	0.861385	0.171997	5.00815	5.5e-07	7.56e-06	LOXL1-AS1											ENSG00000104447	637.146	0.809029	0.0927453	8.72313	2.71e-18	1.5e-16	TRPS1													ENSG00000167971
ENSG00000088367	172.776	0.859537	0.149903	5.73394	9.81e-09	1.82e-07	EPB41L1											ENSG00000178498	273.819	0.808063	0.159944	5.05216	4.37e-07	5.79e-06	DTX3													ENSG00000130702
ENSG00000139329	46.8143	0.859196	0.338624	2.53732	0.0111705	0.0429539	LUM											ENSG00000120658	123.682	0.807804	0.198208	4.07553	4.59e-05	0.000388638	ENOX1													ENSG00000169783
ENSG00000075275	241.792	0.858782	0.150264	5.71514	1.1e-08	2.02e-07	CELSR1											ENSG00000137801	1949.98	0.806253	0.107674	7.48789	7e-14	2.54e-12	THBS1													ENSG00000151276
ENSG00000155052	77.1775	0.858388	0.217121	3.95351	7.7e-05	0.000641938	CNTNAP5											ENSG00000250132	53.6432	0.804044	0.259896	3.09371	0.00197672	0.0101543	AC004803.1													ENSG00000204681
ENSG00000230847	59.7673	0.857324	0.265981	3.22325	0.00126744	0.00713238	OCLNP1											ENSG00000165548	434.894	0.802222	0.111668	7.184	6.77e-13	2.21e-11	TMEM63C													ENSG00000043143
ENSG00000105516	648.682	0.856508	0.138387	6.1892	6.05e-10	1.38e-08	DBP											ENSG00000082014	572.403	0.801459	0.110763	7.2358	4.63e-13	1.55e-11	SMARCD3													ENSG00000148082
ENSG00000103460	3681.52	0.855522	0.0825914	10.3585	3.83e-25	3.12e-23	TOX3											ENSG00000063180	1268.54	0.801367	0.0837349	9.57028	1.07e-21	7.26e-20	CA11													ENSG00000185551
ENSG00000231345	100.426	0.855196	0.206907	4.13325	3.58e-05	0.000323493	BEND3P1											ENSG00000172602	103.012	0.800431	0.193912	4.12781	3.66e-05	0.00031785	RND1													ENSG00000117266
ENSG00000011347	516.623	0.854802	0.111577	7.66112	1.84e-14	7.19e-13	SYT7											ENSG00000230953	67.0952	0.799488	0.266817	2.99639	0.00273199	0.0134231	AC099677.1													ENSG00000145431
ENSG00000278291	30.9885	0.854028	0.331975	2.57256	0.0100949	0.03957	AL161772.1											ENSG00000140859	319.81	0.799095	0.151911	5.26029	1.44e-07	2.09e-06	KIFC3													ENSG00000007402
ENSG00000204128	522.093	0.853832	0.121482	7.02847	2.09e-12	6.58e-11	C2orf72											ENSG00000149809	1695.02	0.798898	0.12291	6.49988	8.04e-11	1.98e-09	TM7SF2
ENSG00000112232	63.5584	0.853677	0.275242	3.10155	0.00192509	0.0100952	KHDRBS2											ENSG00000134532	283.689	0.798862	0.138692	5.75998	8.41e-09	1.54e-07	SOX5
ENSG00000204792	106.448	0.852921	0.229612	3.71462	0.00020351	0.00148994	LINC01291											ENSG00000120327	68.0371	0.796906	0.242068	3.29207	0.000994522	0.00563963	PCDHB14
ENSG00000159164	971.775	0.852865	0.0799642	10.6656	1.47e-26	1.28e-24	SV2A											ENSG00000133710	185.628	0.796236	0.160071	4.97428	6.55e-07	8.42e-06	SPINK5
ENSG00000143882	110.531	0.852705	0.172193	4.95204	7.34e-07	9.88e-06	ATP6V1C2											ENSG00000072657	54.2371	0.795755	0.249915	3.18411	0.00145202	0.00780691	TRHDE
ENSG00000266074	1232.74	0.852225	0.145372	5.86239	4.56e-09	8.96e-08	BAHCC1											ENSG00000152527	47.0502	0.795742	0.295095	2.69656	0.007006	0.0293529	PLEKHH2
ENSG00000132581	1036.9	0.851207	0.0741365	11.4816	1.63e-30	1.73e-28	SDF2											ENSG00000185306	81.3853	0.794546	0.236003	3.36668	0.000760779	0.00447786	C12orf56
ENSG00000154734	94.2573	0.850654	0.208421	4.08143	4.48e-05	0.000394276	ADAMTS1											ENSG00000154734	94.2573	0.793688	0.212546	3.7342	0.000188313	0.00134472	ADAMTS1
ENSG00000250979	30.6258	0.849083	0.340177	2.496	0.0125603	0.0472068	AC022905.1											ENSG00000134824	637.633	0.793434	0.123293	6.43537	1.23e-10	2.96e-09	FADS2
ENSG00000182379	967.312	0.848942	0.116922	7.26078	3.85e-13	1.34e-11	NXPH4											ENSG00000182985	116.717	0.793043	0.182	4.35739	1.32e-05	0.000127904	CADM1
ENSG00000143126	248.677	0.848545	0.165778	5.11857	3.08e-07	4.48e-06	CELSR2											ENSG00000123453	55.0886	0.791324	0.273695	2.89126	0.00383696	0.017788	SARDH
ENSG00000150977	153.47	0.848466	0.183655	4.6199	3.84e-06	4.38e-05	RILPL2											ENSG00000122574	120.626	0.790919	0.205117	3.85593	0.000115288	0.000880561	WIPF3
ENSG00000272512	171.712	0.848445	0.23427	3.62165	0.000292727	0.0020478	AL645608.7											ENSG00000101489	185.537	0.790283	0.180939	4.36767	1.26e-05	0.000122782	CELF4
ENSG00000166823	82.5762	0.848176	0.242296	3.50057	0.00046426	0.00305119	MESP1											ENSG00000166979	76.7737	0.789419	0.244391	3.23015	0.00123727	0.00679756	EVA1C
ENSG00000123612	38.3426	0.847921	0.325976	2.60118	0.00929045	0.036979	ACVR1C											ENSG00000134531	54.264	0.789194	0.276445	2.8548	0.00430643	0.0195342	EMP1
ENSG00000114279	155.748	0.847698	0.16162	5.24499	1.56e-07	2.39e-06	FGF12											ENSG00000009950	248.984	0.788141	0.168125	4.68784	2.76e-06	3.11e-05	MLXIPL
ENSG00000168517	45.583	0.847552	0.301221	2.81372	0.0048972	0.0218017	HEXIM2											ENSG00000152518	2439.29	0.787424	0.0649998	12.1143	8.88e-34	1.1e-31	ZFP36L2
ENSG00000144821	69.6258	0.846934	0.267389	3.16742	0.00153795	0.00838035	MYH15											ENSG00000074416	87.6221	0.787145	0.194085	4.05568	5e-05	0.000419562	MGLL
ENSG00000278558	55.4497	0.846524	0.317367	2.66733	0.00764563	0.0316091	TMEM191B											ENSG00000204396	219.006	0.786889	0.161539	4.87119	1.11e-06	1.36e-05	VWA7
ENSG00000271013	68.0909	0.846523	0.23467	3.60729	0.000309416	0.00215198	LRRC37A9P											ENSG00000080854	79.9531	0.786761	0.240284	3.27429	0.00105927	0.00594633	IGSF9B
ENSG00000280254	81.9178	0.846319	0.230723	3.66812	0.000244343	0.00174724	AC233723.2											ENSG00000108947	244.47	0.786585	0.195837	4.01654	5.91e-05	0.000485031	EFNB3
ENSG00000157216	913.386	0.845745	0.0848382	9.96891	2.08e-23	1.52e-21	SSBP3											ENSG00000169129	75.731	0.785523	0.229307	3.42564	0.000613346	0.00373455	AFAP1L2
ENSG00000104818	57.1971	0.845047	0.260886	3.23914	0.00119891	0.00680986	CGB2											ENSG00000131400	51.6806	0.785506	0.305586	2.57049	0.0101555	0.0397849	NAPSA
ENSG00000168487	458.106	0.84478	0.116337	7.26147	3.83e-13	1.33e-11	BMP1											ENSG00000145335	162.533	0.785181	0.156447	5.01882	5.2e-07	6.81e-06	SNCA
ENSG00000170775	804.345	0.84458	0.0876064	9.64062	5.39e-22	3.61e-20	GPR37											ENSG00000081052	116.701	0.784279	0.186505	4.20513	2.61e-05	0.000233842	COL4A4
ENSG00000105641	156.691	0.844043	0.155869	5.41506	6.13e-08	1e-06	SLC5A5											ENSG00000169439	807.885	0.78378	0.100637	7.78818	6.8e-15	2.77e-13	SDC2
ENSG00000146070	62.9011	0.841698	0.26119	3.22255	0.00127056	0.00714606	PLA2G7											ENSG00000167123	212.753	0.78362	0.156016	5.0227	5.09e-07	6.67e-06	CERCAM
ENSG00000167100	136.244	0.83968	0.208113	4.03474	5.47e-05	0.000471841	SAMD14											ENSG00000180611	54.7254	0.782828	0.252627	3.09875	0.00194341	0.0100106	MB21D2
ENSG00000186088	313.837	0.839492	0.138098	6.07898	1.21e-09	2.63e-08	GSAP											ENSG00000259583	51.7347	0.782655	0.260623	3.00302	0.00267316	0.0132058	AC015712.2
ENSG00000134986	180.804	0.839345	0.141349	5.9381	2.88e-09	5.85e-08	NREP											ENSG00000186868	245.664	0.782356	0.140036	5.58684	2.31e-08	3.86e-07	MAPT
ENSG00000101489	185.537	0.838524	0.178842	4.68864	2.75e-06	3.25e-05	CELF4											ENSG00000100504	403.246	0.782065	0.11566	6.76178	1.36e-11	3.79e-10	PYGL
ENSG00000261678	68.8812	0.836568	0.249409	3.3542	0.000795959	0.0048112	SCRT1											ENSG00000181826	66.1975	0.781397	0.250086	3.12451	0.00178101	0.00929241	RELL1
ENSG00000143341	48.4359	0.836378	0.306786	2.72626	0.00640566	0.0272697	HMCN1											ENSG00000218336	85.1766	0.78126	0.199933	3.90762	9.32e-05	0.00072784	TENM3
ENSG00000038427	4912.14	0.836257	0.103789	8.05731	7.8e-16	3.48e-14	VCAN											ENSG00000129159	95.7209	0.780778	0.213884	3.65048	0.000261751	0.00178392	KCNC1
ENSG00000134240	435.266	0.835891	0.117711	7.10119	1.24e-12	4.04e-11	HMGCS2											ENSG00000015475	164.041	0.780344	0.160177	4.87177	1.11e-06	1.36e-05	BID
ENSG00000169660	278.216	0.83542	0.140738	5.93601	2.92e-09	5.92e-08	HEXD											ENSG00000165891	734.677	0.77992	0.104144	7.48884	6.95e-14	2.52e-12	E2F7
ENSG00000069424	191.064	0.833195	0.18143	4.59238	4.38e-06	4.96e-05	KCNAB2											ENSG00000150977	153.47	0.779818	0.179025	4.35593	1.33e-05	0.000128638	RILPL2
ENSG00000143061	120.227	0.832707	0.1736	4.7967	1.61e-06	2.03e-05	IGSF3											ENSG00000161791	90.8993	0.777556	0.21646	3.59215	0.000327959	0.002172	FMNL3
ENSG00000151376	256.879	0.832517	0.133501	6.23606	4.49e-10	1.04e-08	ME3											ENSG00000145685	104.915	0.777334	0.181249	4.28876	1.8e-05	0.000168176	LHFPL2
ENSG00000165801	189.084	0.832515	0.158198	5.26247	1.42e-07	2.18e-06	ARHGEF40											ENSG00000139880	472.562	0.777178	0.115614	6.72219	1.79e-11	4.85e-10	CDH24
ENSG00000134824	637.633	0.832076	0.124414	6.68797	2.26e-11	6.24e-10	FADS2											ENSG00000165801	189.084	0.776971	0.156281	4.97163	6.64e-07	8.53e-06	ARHGEF40
ENSG00000107742	518.915	0.831296	0.107086	7.76291	8.3e-15	3.36e-13	SPOCK2											ENSG00000275131	87.6772	0.775571	0.214681	3.61266	0.00030307	0.00202724	AC241952.2
ENSG00000167749	2904.27	0.830915	0.105045	7.91011	2.57e-15	1.09e-13	KLK4											ENSG00000240086	80.1043	0.774883	0.223145	3.47256	0.000515528	0.00322478	AC092969.1
ENSG00000100505	61.4543	0.830614	0.273684	3.03494	0.0024058	0.012156	TRIM9											ENSG00000181418	174.631	0.773741	0.158381	4.88531	1.03e-06	1.28e-05	DDN
ENSG00000162676	179.284	0.82955	0.170056	4.87809	1.07e-06	1.4e-05	GFI1											ENSG00000173511	74.6189	0.773314	0.215325	3.59139	0.000328923	0.00217629	VEGFB
ENSG00000132688	608.664	0.828921	0.126179	6.56941	5.05e-11	1.33e-09	NES											ENSG00000129675	150.538	0.77294	0.169872	4.55013	5.36e-06	5.68e-05	ARHGEF6
ENSG00000111452	55.396	0.827142	0.257152	3.21655	0.00129744	0.00726749	ADGRD1											ENSG00000071246	101.586	0.771189	0.22085	3.49191	0.000479584	0.00302656	VASH1
ENSG00000157388	263.304	0.826974	0.15221	5.43311	5.54e-08	9.14e-07	CACNA1D											ENSG00000184164	1476.07	0.770677	0.126844	6.07576	1.23e-09	2.54e-08	CRELD2
ENSG00000010310	55.8615	0.826009	0.316185	2.61242	0.00899032	0.0360346	GIPR											ENSG00000277199	155.603	0.770152	0.190754	4.03741	5.4e-05	0.000449394	LINC01632
ENSG00000274750	97.7807	0.824738	0.194891	4.23179	2.32e-05	0.000221528	H3C6											ENSG00000166111	158.198	0.76852	0.150518	5.10582	3.29e-07	4.47e-06	SVOP
ENSG00000245526	29.908	0.824668	0.331641	2.48663	0.012896	0.0481441	LINC00461											ENSG00000159314	128.827	0.768013	0.2159	3.55726	0.000374739	0.00243645	ARHGAP27
ENSG00000205542	220.015	0.823455	0.167779	4.90797	9.2e-07	1.22e-05	TMSB4X											ENSG00000119866	347.22	0.766806	0.115824	6.62044	3.58e-11	9.26e-10	BCL11A
ENSG00000125246	182.665	0.823278	0.165119	4.98597	6.17e-07	8.4e-06	CLYBL											ENSG00000204262	687.647	0.765637	0.0957063	7.99986	1.25e-15	5.44e-14	COL5A2
ENSG00000103811	380.62	0.822754	0.105401	7.80594	5.91e-15	2.42e-13	CTSH											ENSG00000113532	346.676	0.765547	0.12256	6.24631	4.2e-10	9.42e-09	ST8SIA4
ENSG00000255753	49.577	0.82147	0.268704	3.05716	0.00223447	0.0114357	AC009533.3											ENSG00000134775	95.9597	0.764536	0.191228	3.99803	6.39e-05	0.000519991	FHOD3
ENSG00000151834	137.308	0.821359	0.190992	4.30049	1.7e-05	0.000168461	GABRA2											ENSG00000126368	76.5019	0.763819	0.270439	2.82437	0.00473743	0.0211727	NR1D1
ENSG00000159640	610.898	0.821276	0.108056	7.60045	2.95e-14	1.13e-12	ACE											ENSG00000116785	153.374	0.76378	0.181971	4.19726	2.7e-05	0.000240959	CFHR3
ENSG00000148123	57.0944	0.821224	0.242633	3.38463	0.000712733	0.00438973	PLPPR1											ENSG00000114698	173.029	0.76317	0.163047	4.68068	2.86e-06	3.21e-05	PLSCR4
ENSG00000113532	346.676	0.820616	0.121454	6.75657	1.41e-11	4.03e-10	ST8SIA4											ENSG00000167525	88.2926	0.762527	0.242771	3.14093	0.00168415	0.00885422	PROCA1
ENSG00000167701	94.8764	0.820499	0.265843	3.0864	0.00202594	0.0105251	GPT											ENSG00000102781	183.974	0.762357	0.157727	4.83341	1.34e-06	1.62e-05	KATNAL1
ENSG00000008056	157.962	0.820443	0.204433	4.01325	5.99e-05	0.00051159	SYN1											ENSG00000143772	397.495	0.760475	0.101156	7.51787	5.57e-14	2.05e-12	ITPKB
ENSG00000134716	38.2359	0.819636	0.304889	2.68831	0.00718154	0.0300152	CYP2J2											ENSG00000048342	144.443	0.760427	0.168371	4.51637	6.29e-06	6.57e-05	CC2D2A
ENSG00000116544	129.941	0.819213	0.237325	3.45186	0.000556747	0.00356035	DLGAP3											ENSG00000127324	5140.62	0.760193	0.085673	8.8732	7.11e-19	4.06e-17	TSPAN8
ENSG00000247982	36.6587	0.817629	0.305611	2.67539	0.00746422	0.0309646	LINC00926											ENSG00000136044	1201.11	0.760088	0.0721086	10.5409	5.6e-26	4.69e-24	APPL2
ENSG00000085117	64.5972	0.816811	0.253564	3.22132	0.00127602	0.00716502	CD82											ENSG00000169499	65.1061	0.758822	0.236615	3.20698	0.00134135	0.00730334	PLEKHA2
ENSG00000186994	234.127	0.816778	0.172938	4.72296	2.32e-06	2.81e-05	KANK3											ENSG00000255753	49.577	0.758527	0.26229	2.89194	0.00382871	0.0177537	AC009533.3
ENSG00000240429	34.376	0.814783	0.314006	2.5948	0.00946467	0.0375276	LRRFIP1P1											ENSG00000135622	64.7588	0.758512	0.264406	2.86874	0.00412113	0.0188261	SEMA4F
ENSG00000099282	171.681	0.814648	0.159856	5.09614	3.47e-07	4.99e-06	TSPAN15											ENSG00000165895	124.914	0.758334	0.178622	4.24546	2.18e-05	0.000198955	ARHGAP42
ENSG00000172020	34.4454	0.813733	0.305718	2.66171	0.00777444	0.0320325	GAP43											ENSG00000119669	1030.36	0.75726	0.102695	7.37385	1.66e-13	5.86e-12	IRF2BPL
ENSG00000260293	53.1467	0.809676	0.287259	2.81862	0.00482302	0.0215506	AC106820.4											ENSG00000163975	198.181	0.75706	0.205697	3.68047	0.000232807	0.00160683	MELTF
ENSG00000106714	43.8134	0.809248	0.305624	2.64785	0.00810043	0.0330522	CNTNAP3											ENSG00000110169	65.9442	0.756529	0.235239	3.216	0.00129991	0.00709635	HPX
ENSG00000176840	100.884	0.808263	0.200844	4.02434	5.71e-05	0.000490514	MIR7-3HG											ENSG00000197183	195.229	0.756209	0.140507	5.38201	7.37e-08	1.13e-06	NOL4L
ENSG00000124006	428.04	0.80812	0.128824	6.27305	3.54e-10	8.34e-09	OBSL1											ENSG00000214279	74.7876	0.75606	0.286512	2.63885	0.00831886	0.0338262	SCART1
ENSG00000174514	169.724	0.807495	0.18123	4.45564	8.36e-06	8.89e-05	MFSD4A											ENSG00000130940	380.379	0.753215	0.132156	5.69942	1.2e-08	2.13e-07	CASZ1
ENSG00000162782	42.2953	0.807393	0.295892	2.72868	0.00635892	0.0270986	TDRD5											ENSG00000106624	73.474	0.752991	0.23177	3.24888	0.00115861	0.00643223	AEBP1
ENSG00000117791	42.799	0.807122	0.281477	2.86745	0.00413794	0.0189491	MTARC2											ENSG00000185551	446.594	0.752415	0.10714	7.02274	2.18e-12	6.66e-11	NR2F2
ENSG00000141068	31.2884	0.806027	0.310621	2.59489	0.00946207	0.0375245	KSR1											ENSG00000079337	50.7141	0.751701	0.254938	2.94857	0.0031925	0.0152562	RAPGEF3
ENSG00000110013	662.116	0.805787	0.09845	8.18473	2.73e-16	1.27e-14	SIAE											ENSG00000174804	405.042	0.751103	0.114765	6.54471	5.96e-11	1.49e-09	FZD4
ENSG00000179954	79.3343	0.805657	0.276542	2.91332	0.00357603	0.0168202	SSC5D											ENSG00000171700	47.6233	0.750991	0.271272	2.76841	0.00563309	0.0245533	RGS19
ENSG00000065534	80.7384	0.805526	0.211403	3.81039	0.000138748	0.00107285	MYLK											ENSG00000113249	237.738	0.750631	0.157885	4.75428	1.99e-06	2.32e-05	HAVCR1
ENSG00000180573	253.922	0.805335	0.13339	6.03746	1.57e-09	3.34e-08	H2AC6											ENSG00000076356	743.632	0.749766	0.115994	6.46384	1.02e-10	2.48e-09	PLXNA2
ENSG00000171722	53.4431	0.804689	0.318875	2.52353	0.0116184	0.0444031	SPATA46											ENSG00000131831	68.4673	0.749448	0.272317	2.75212	0.00592113	0.0255657	RAI2
ENSG00000144290	279.553	0.804241	0.159601	5.03906	4.68e-07	6.53e-06	SLC4A10											ENSG00000172748	211.765	0.747842	0.145668	5.13388	2.84e-07	3.91e-06	ZNF596
ENSG00000006016	62.1146	0.803727	0.294148	2.73239	0.00628773	0.0268618	CRLF1											ENSG00000109458	220.529	0.747695	0.174151	4.29336	1.76e-05	0.000165182	GAB1
ENSG00000135409	52.0711	0.803037	0.299624	2.68015	0.00735885	0.0305951	AMHR2											ENSG00000139910	314.997	0.747538	0.132969	5.62192	1.89e-08	3.22e-07	NOVA1
ENSG00000171435	74.077	0.802226	0.229902	3.48943	0.000484058	0.00316517	KSR2											ENSG00000084731	358.311	0.746768	0.120073	6.2193	4.99e-10	1.11e-08	KIF3C
ENSG00000126464	837.199	0.801785	0.165574	4.84245	1.28e-06	1.65e-05	PRR12											ENSG00000139946	67.3358	0.746761	0.244563	3.05345	0.00226226	0.0113969	PELI2
ENSG00000117971	72.5316	0.801288	0.24	3.3387	0.00084172	0.00505081	CHRNB4											ENSG00000163069	591.555	0.746596	0.0945922	7.89278	2.96e-15	1.25e-13	SGCB
ENSG00000115594	315.85	0.801241	0.123254	6.50071	7.99e-11	2.03e-09	IL1R1											ENSG00000100197	87.4576	0.746555	0.221319	3.3732	0.000742996	0.00439324	CYP2D6
ENSG00000149243	58.7757	0.800841	0.259956	3.08068	0.0020653	0.0107134	KLHL35											ENSG00000041880	279.226	0.746328	0.120066	6.216	5.1e-10	1.13e-08	PARP3
ENSG00000236137	31.8286	0.800334	0.318513	2.51272	0.0119804	0.0454665	AL445231.1											ENSG00000182379	967.312	0.744552	0.115842	6.42733	1.3e-10	3.11e-09	NXPH4
ENSG00000140451	272.346	0.800281	0.132644	6.03329	1.61e-09	3.42e-08	PIF1											ENSG00000212907	20429.5	0.744188	0.270572	2.75042	0.00595184	0.0256714	MT-ND4L
ENSG00000129159	95.7209	0.800134	0.212397	3.76716	0.000165114	0.00123866	KCNC1											ENSG00000127946	1074.35	0.744015	0.0881917	8.43634	3.27e-17	1.62e-15	HIP1
ENSG00000167123	212.753	0.799818	0.159836	5.004	5.62e-07	7.71e-06	CERCAM											ENSG00000167654	358.195	0.742938	0.13124	5.66093	1.51e-08	2.62e-07	ATCAY
ENSG00000132329	3034.84	0.799542	0.262722	3.0433	0.00233995	0.0118929	RAMP1											ENSG00000115468	155.571	0.742904	0.181746	4.0876	4.36e-05	0.000370796	EFHD1
ENSG00000211445	35.9303	0.79756	0.308574	2.58467	0.00974725	0.0384559	GPX3											ENSG00000076555	374.548	0.742168	0.133693	5.55127	2.84e-08	4.66e-07	ACACB
ENSG00000258867	170.982	0.797322	0.157929	5.04862	4.45e-07	6.25e-06	LINC01146											ENSG00000274750	97.7807	0.740509	0.200029	3.702	0.000213902	0.00149587	H3C6
ENSG00000126351	453.18	0.796919	0.122272	6.51762	7.14e-11	1.83e-09	THRA											ENSG00000130518	133.091	0.740447	0.16939	4.37125	1.24e-05	0.000120844	IQCN
ENSG00000145362	194.261	0.796704	0.14756	5.39919	6.69e-08	1.09e-06	ANK2											ENSG00000154548	67.3931	0.73984	0.272082	2.71918	0.00654437	0.0276944	SRSF12
ENSG00000170873	221.87	0.796417	0.154689	5.14849	2.63e-07	3.86e-06	MTSS1											ENSG00000162437	461.531	0.739649	0.102	7.25147	4.12e-13	1.39e-11	RAVER2
ENSG00000156535	140.779	0.796246	0.169304	4.70306	2.56e-06	3.06e-05	CD109											ENSG00000161921	390.512	0.739342	0.109435	6.75602	1.42e-11	3.93e-10	CXCL16
ENSG00000102870	335.783	0.795633	0.157551	5.04999	4.42e-07	6.21e-06	ZNF629											ENSG00000273151	96.0938	0.73885	0.210422	3.51128	0.000445954	0.0028334	AC073957.3
ENSG00000101871	105.937	0.795336	0.218437	3.64104	0.000271543	0.00191942	MID1											ENSG00000110013	662.116	0.738215	0.0971596	7.59796	3.01e-14	1.14e-12	SIAE
ENSG00000115526	183.577	0.793968	0.137297	5.78284	7.35e-09	1.39e-07	CHST10											ENSG00000107147	159.834	0.737346	0.155572	4.73957	2.14e-06	2.48e-05	KCNT1
ENSG00000155849	279.119	0.793718	0.127317	6.2342	4.54e-10	1.06e-08	ELMO1											ENSG00000163235	64.6602	0.736784	0.230462	3.19699	0.0013887	0.00752728	TGFA
ENSG00000229481	64.3587	0.793595	0.239022	3.32018	0.000899595	0.00534096	#N/A											ENSG00000079931	86.1786	0.736225	0.22776	3.23246	0.00122731	0.00675727	MOXD1
ENSG00000233822	111.081	0.793074	0.216752	3.6589	0.000253299	0.00180068	H2BC15											ENSG00000237289	876.541	0.734247	0.089508	8.20315	2.34e-16	1.09e-14	CKMT1B
ENSG00000206503	190.612	0.792498	0.184209	4.30216	1.69e-05	0.000167356	HLA-A											ENSG00000119943	125.891	0.733399	0.19736	3.71604	0.000202368	0.00142926	PYROXD2
ENSG00000180891	54.2597	0.79115	0.303104	2.61016	0.00905001	0.0362387	CUEDC1											ENSG00000146411	57.9913	0.733128	0.277521	2.6417	0.00824912	0.0335924	SLC2A12
ENSG00000130822	318.336	0.789713	0.155665	5.07317	3.91e-07	5.57e-06	PNCK											ENSG00000152894	1274.18	0.733098	0.0867715	8.4486	2.95e-17	1.47e-15	PTPRK
ENSG00000145685	104.915	0.788612	0.177164	4.45132	8.53e-06	9.02e-05	LHFPL2											ENSG00000128242	86.4159	0.732895	0.24036	3.04916	0.00229482	0.0115272	GAL3ST1
ENSG00000157399	412.904	0.788384	0.102564	7.68678	1.51e-14	5.94e-13	ARSL											ENSG00000166126	629.632	0.731929	0.144843	5.05325	4.34e-07	5.77e-06	AMN
ENSG00000228486	168.781	0.787787	0.155514	5.06572	4.07e-07	5.78e-06	C2orf92											ENSG00000169122	207.747	0.731635	0.138003	5.30161	1.15e-07	1.7e-06	FAM110B
ENSG00000152527	47.0502	0.787532	0.284446	2.76865	0.00562893	0.0244782	PLEKHH2											ENSG00000129353	1275.36	0.731339	0.089088	8.20918	2.23e-16	1.04e-14	SLC44A2
ENSG00000234965	117.013	0.786842	0.234244	3.35907	0.00078205	0.00473545	SHISA8											ENSG00000099250	151.152	0.730952	0.163996	4.45714	8.31e-06	8.44e-05	NRP1
ENSG00000198944	87.9065	0.786636	0.203331	3.86875	0.000109395	0.000868006	SOWAHA											ENSG00000116704	444.611	0.730692	0.102685	7.11583	1.11e-12	3.53e-11	SLC35D1
ENSG00000110169	65.9442	0.786279	0.224447	3.50319	0.000459722	0.00302329	HPX											ENSG00000250682	66.5045	0.730581	0.268435	2.72163	0.00649601	0.027535	LINC00491
ENSG00000173511	74.6189	0.785999	0.229486	3.42505	0.000614697	0.00388755	VEGFB											ENSG00000185950	6693.38	0.73042	0.0789605	9.25044	2.24e-20	1.42e-18	IRS2
ENSG00000099308	304.787	0.785627	0.142298	5.52099	3.37e-08	5.77e-07	MAST3											ENSG00000144824	2179.62	0.730149	0.0692614	10.5419	5.53e-26	4.66e-24	PHLDB2
ENSG00000119669	1030.36	0.784372	0.103084	7.60907	2.76e-14	1.06e-12	IRF2BPL											ENSG00000120093	155.039	0.729963	0.1722	4.23905	2.24e-05	0.000204089	HOXB3
ENSG00000168502	63.3955	0.78316	0.263877	2.9679	0.00299842	0.0145959	MTCL1											ENSG00000100968	273.397	0.728792	0.135717	5.36995	7.88e-08	1.2e-06	NFATC4
ENSG00000146072	839.345	0.783019	0.0821876	9.52722	1.62e-21	1.06e-19	TNFRSF21											ENSG00000163701	378.489	0.728726	0.128448	5.67332	1.4e-08	2.46e-07	IL17RE
ENSG00000104883	49.5431	0.782304	0.278877	2.80519	0.00502869	0.0222718	PEX11G											ENSG00000118160	212.565	0.728664	0.152924	4.76486	1.89e-06	2.22e-05	SLC8A2
ENSG00000153391	129.598	0.781239	0.181717	4.29921	1.71e-05	0.000169353	INO80C											ENSG00000197321	98.5288	0.72856	0.18133	4.01787	5.87e-05	0.000482876	SVIL
ENSG00000167105	81.3036	0.781046	0.208787	3.74087	0.000183384	0.0013594	TMEM92											ENSG00000232229	72.0446	0.727846	0.226985	3.20659	0.00134319	0.00730943	LINC00865
ENSG00000171617	335.273	0.780972	0.119619	6.52881	6.63e-11	1.71e-09	ENC1											ENSG00000142319	49.1008	0.726639	0.272001	2.67146	0.00755219	0.0312151	SLC6A3
ENSG00000196284	104.287	0.78071	0.24033	3.24849	0.0011602	0.00662651	SUPT3H											ENSG00000147650	198.626	0.726147	0.168442	4.31096	1.63e-05	0.000154032	LRP12
ENSG00000225556	53.3572	0.780153	0.266066	2.93218	0.00336592	0.0160252	C2CD4D											ENSG00000002079	47.1229	0.725414	0.267679	2.71002	0.00672798	0.0283667	MYH16
ENSG00000167107	54.1249	0.779765	0.262805	2.96708	0.00300638	0.0146174	ACSF2											ENSG00000183496	116.321	0.724035	0.178494	4.05635	4.98e-05	0.000418524	MEX3B
ENSG00000135469	200.769	0.778687	0.137864	5.64821	1.62e-08	2.91e-07	COQ10A											ENSG00000132437	756.439	0.723329	0.0854626	8.46369	2.59e-17	1.31e-15	DDC
ENSG00000178977	82.1841	0.777869	0.204692	3.80019	0.000144586	0.00110844	LINC00324											ENSG00000119514	165.746	0.723091	0.176709	4.09199	4.28e-05	0.000364289	GALNT12
ENSG00000206052	867.023	0.777862	0.109629	7.09539	1.29e-12	4.2e-11	DOK6											ENSG00000115414	880.124	0.721235	0.128255	5.62345	1.87e-08	3.19e-07	FN1
ENSG00000092068	192.865	0.777826	0.198452	3.91947	8.87e-05	0.000725935	SLC7A8											ENSG00000167619	638.457	0.720948	0.132602	5.43694	5.42e-08	8.54e-07	TMEM145
ENSG00000104447	637.146	0.777562	0.0911989	8.526	1.51e-17	7.91e-16	TRPS1											ENSG00000087460	10267.6	0.720567	0.0731443	9.85131	6.77e-23	4.9e-21	GNAS
ENSG00000217648	46.1546	0.77604	0.292022	2.65747	0.00787304	0.0322969	AL136116.3											ENSG00000261678	68.8812	0.72044	0.253686	2.83989	0.0045129	0.0203233	SCRT1
ENSG00000110881	267.084	0.775451	0.156925	4.94153	7.75e-07	1.04e-05	ASIC1											ENSG00000115526	183.577	0.719724	0.135838	5.2984	1.17e-07	1.73e-06	CHST10
ENSG00000228903	322.151	0.775299	0.183269	4.23039	2.33e-05	0.000222498	RASA4CP											ENSG00000196405	322.995	0.719663	0.150791	4.77258	1.82e-06	2.14e-05	EVL
ENSG00000105976	852.297	0.775041	0.0906145	8.55316	1.2e-17	6.29e-16	MET											ENSG00000186806	82.6511	0.719058	0.235674	3.05107	0.00228026	0.0114736	VSIG10L
ENSG00000132334	78.4434	0.77493	0.226744	3.41764	0.000631671	0.00397541	PTPRE											ENSG00000120322	171.578	0.718692	0.147347	4.87756	1.07e-06	1.33e-05	PCDHB8
ENSG00000205642	229.449	0.774448	0.176575	4.38595	1.15e-05	0.000118584	VCX3B											ENSG00000114841	828.924	0.71839	0.104828	6.85302	7.23e-12	2.09e-10	DNAH1
ENSG00000079150	60.0648	0.772458	0.256307	3.0138	0.00257996	0.0128908	FKBP7											ENSG00000106327	470.998	0.718371	0.131957	5.44397	5.21e-08	8.24e-07	TFR2
ENSG00000161509	62.6391	0.772047	0.278574	2.77142	0.00558123	0.0243016	GRIN2C											ENSG00000165632	610.431	0.718323	0.106739	6.72972	1.7e-11	4.62e-10	TAF3
ENSG00000277200	160.063	0.771859	0.153057	5.04295	4.58e-07	6.42e-06	AC005696.4											ENSG00000198944	87.9065	0.717263	0.198178	3.61928	0.000295423	0.00198392	SOWAHA
ENSG00000105479	80.5096	0.77185	0.247653	3.11666	0.00182915	0.0096717	CCDC114											ENSG00000266714	294.797	0.715563	0.151779	4.71451	2.42e-06	2.77e-05	MYO15B
ENSG00000131725	817.239	0.771801	0.102282	7.54579	4.5e-14	1.7e-12	WDR44											ENSG00000059588	636.212	0.715241	0.0977137	7.31976	2.48e-13	8.51e-12	TARBP1
ENSG00000041880	279.226	0.771771	0.12096	6.3804	1.77e-10	4.32e-09	PARP3											ENSG00000102001	43.7818	0.714818	0.280221	2.55091	0.0107443	0.0415102	CACNA1F
ENSG00000149927	318.803	0.771399	0.14943	5.16227	2.44e-07	3.61e-06	DOC2A											ENSG00000051128	66.8636	0.71414	0.253628	2.81569	0.0048672	0.0216635	HOMER3
ENSG00000278916	36.3763	0.771113	0.303006	2.54488	0.0109315	0.0422001	CEP83-DT											ENSG00000143412	76.8782	0.713533	0.21945	3.25146	0.00114813	0.00638777	ANXA9
ENSG00000105427	46.7797	0.770646	0.288517	2.67106	0.00756126	0.0313167	CNFN											ENSG00000142089	443.708	0.71337	0.116236	6.13727	8.4e-10	1.77e-08	IFITM3
ENSG00000165238	124.243	0.770165	0.198787	3.87432	0.000106924	0.000851023	WNK2											ENSG00000185885	79.7461	0.711137	0.229631	3.09686	0.00195581	0.010066	IFITM1
ENSG00000232860	63.0689	0.77	0.260897	2.95135	0.00316384	0.0152286	SMG7-AS1											ENSG00000124006	428.04	0.710947	0.127556	5.57359	2.5e-08	4.14e-07	OBSL1
ENSG00000079308	65.842	0.7694	0.226481	3.3972	0.000680798	0.00423038	TNS1											ENSG00000278385	52.9759	0.710099	0.254545	2.78968	0.00527598	0.0232175	AC121338.2
ENSG00000102908	2544.4	0.768447	0.109283	7.0317	2.04e-12	6.47e-11	NFAT5											ENSG00000166971	810.693	0.709202	0.0929465	7.63022	2.34e-14	8.95e-13	AKTIP
ENSG00000143416	1792.99	0.767668	0.0977154	7.85616	3.96e-15	1.65e-13	SELENBP1											ENSG00000162999	88.4307	0.709032	0.211764	3.34822	0.000813318	0.00475319	DUSP19
ENSG00000188747	184.178	0.76754	0.202878	3.78326	0.000154785	0.00117398	NOXA1											ENSG00000124406	704.501	0.708968	0.113116	6.26761	3.67e-10	8.29e-09	ATP8A1
ENSG00000130052	69.601	0.765341	0.237119	3.22767	0.00124804	0.00704625	STARD8											ENSG00000164199	364.661	0.708082	0.125123	5.6591	1.52e-08	2.64e-07	ADGRV1
ENSG00000185737	36.8809	0.764866	0.306636	2.49438	0.0126177	0.0473708	NRG3											ENSG00000272674	62.5756	0.707823	0.258507	2.73812	0.00617909	0.0264635	PCDHB16
ENSG00000140332	2518.13	0.764068	0.0866445	8.81842	1.16e-18	6.39e-17	TLE3											ENSG00000204128	522.093	0.707313	0.116082	6.09319	1.11e-09	2.29e-08	C2orf72
ENSG00000154274	181.146	0.76153	0.141413	5.38517	7.24e-08	1.17e-06	C4orf19											ENSG00000078018	1233.93	0.706928	0.0870143	8.12427	4.5e-16	2.05e-14	MAP2
ENSG00000135097	311.286	0.761417	0.157667	4.82927	1.37e-06	1.75e-05	MSI1											ENSG00000271013	68.0909	0.704672	0.235162	2.99654	0.00273066	0.0134223	LRRC37A9P
ENSG00000198844	30.8084	0.76027	0.305614	2.48768	0.0128578	0.0480363	ARHGEF15											ENSG00000136147	120.814	0.703703	0.169416	4.1537	3.27e-05	0.000286338	PHF11
ENSG00000184489	201.615	0.760045	0.162338	4.68187	2.84e-06	3.35e-05	PTP4A3											ENSG00000253552	97.9198	0.702857	0.188141	3.7358	0.00018712	0.00133828	HOXA-AS2
ENSG00000161682	183.189	0.759858	0.210063	3.61729	0.000297705	0.00207769	FAM171A2											ENSG00000167566	73.7347	0.700721	0.232951	3.00802	0.0026296	0.0130062	NCKAP5L
ENSG00000166387	203.533	0.756113	0.151921	4.97702	6.46e-07	8.77e-06	PPFIBP2											ENSG00000109472	1836.4	0.700275	0.0663093	10.5607	4.53e-26	3.86e-24	CPE
ENSG00000107957	114.598	0.755663	0.209022	3.61524	0.000300069	0.00209278	SH3PXD2A											ENSG00000125898	140.212	0.699765	0.188194	3.71831	0.000200559	0.00141891	FAM110A
ENSG00000130518	133.091	0.755593	0.170131	4.44125	8.94e-06	9.39e-05	IQCN											ENSG00000186891	94.6406	0.699749	0.245397	2.8515	0.0043513	0.0196945	TNFRSF18
ENSG00000150938	1866.56	0.753503	0.0684172	11.0134	3.29e-28	3.1e-26	CRIM1											ENSG00000174938	2268.15	0.699427	0.120211	5.81832	5.94e-09	1.1e-07	SEZ6L2
ENSG00000183828	171.069	0.753245	0.199225	3.78088	0.000156276	0.00118311	NUDT14											ENSG00000266074	1232.74	0.699114	0.14449	4.8385	1.31e-06	1.58e-05	BAHCC1
ENSG00000142273	243.932	0.752325	0.167021	4.50439	6.66e-06	7.2e-05	CBLC											ENSG00000050344	327.65	0.698799	0.129934	5.37812	7.53e-08	1.15e-06	NFE2L3
ENSG00000166111	158.198	0.751295	0.155432	4.83358	1.34e-06	1.71e-05	SVOP											ENSG00000144406	450.518	0.698784	0.112072	6.23511	4.51e-10	1.01e-08	UNC80
ENSG00000114948	40.9228	0.750919	0.286283	2.623	0.008716	0.0351613	ADAM23											ENSG00000133794	153.375	0.698644	0.165106	4.23148	2.32e-05	0.000210529	ARNTL
ENSG00000165548	434.894	0.750729	0.11357	6.61027	3.84e-11	1.02e-09	TMEM63C											ENSG00000111885	444.497	0.696574	0.106401	6.54667	5.88e-11	1.48e-09	MAN1A1
ENSG00000119403	74.8953	0.750088	0.24548	3.0556	0.0022461	0.0114889	PHF19											ENSG00000253731	91.7942	0.695267	0.22543	3.08418	0.00204113	0.0104229	PCDHGA6
ENSG00000184164	1476.07	0.749827	0.128107	5.85314	4.82e-09	9.44e-08	CRELD2											ENSG00000180573	253.922	0.695217	0.135785	5.11997	3.06e-07	4.19e-06	H2AC6
ENSG00000161921	390.512	0.749718	0.110931	6.75842	1.39e-11	3.98e-10	CXCL16											ENSG00000178445	248.954	0.695163	0.139316	4.98983	6.04e-07	7.83e-06	GLDC
ENSG00000133805	68.6953	0.749714	0.22999	3.25978	0.00111501	0.00640918	AMPD3											ENSG00000135976	115.179	0.695025	0.201046	3.45704	0.000546146	0.00338816	ANKRD36
ENSG00000198963	163.266	0.749645	0.156335	4.79513	1.63e-06	2.04e-05	RORB											ENSG00000079482	252.587	0.691511	0.135959	5.08617	3.65e-07	4.92e-06	OPHN1
ENSG00000169758	44.7879	0.748519	0.299663	2.49787	0.0124943	0.0469932	TMEM266											ENSG00000145147	176.264	0.691304	0.15742	4.39146	1.13e-05	0.000111086	SLIT2
ENSG00000125089	85.5932	0.748072	0.206233	3.62732	0.000286374	0.0020088	SH3TC1											ENSG00000053702	68.6844	0.690127	0.267449	2.58041	0.00986831	0.0388815	NRIP2
ENSG00000171476	123.954	0.747997	0.179946	4.15679	3.23e-05	0.000295267	HOPX											ENSG00000019485	71.4606	0.689845	0.249857	2.76095	0.00576328	0.0250308	PRDM11
ENSG00000132434	295.535	0.746698	0.118855	6.28244	3.33e-10	7.92e-09	LANCL2											ENSG00000231607	95.1838	0.689075	0.250618	2.74951	0.00596849	0.0257271	DLEU2
ENSG00000136854	431.534	0.746517	0.111525	6.69372	2.18e-11	6.02e-10	STXBP1											ENSG00000148123	57.0944	0.689065	0.254461	2.70794	0.00677019	0.0285214	PLPPR1
ENSG00000161277	58.7043	0.746181	0.255228	2.92359	0.00346021	0.0163838	THAP8											ENSG00000115594	315.85	0.687901	0.126827	5.42393	5.83e-08	9.1e-07	IL1R1
ENSG00000164442	7465.18	0.745841	0.0706426	10.558	4.67e-26	3.96e-24	CITED2											ENSG00000100105	841.19	0.686176	0.0972986	7.05227	1.76e-12	5.47e-11	PATZ1
ENSG00000109321	949.937	0.744879	0.103309	7.21018	5.59e-13	1.92e-11	AREG											ENSG00000275759	55.0987	0.685923	0.275655	2.48834	0.0128341	0.0479999	AC026367.3
ENSG00000136698	50.1217	0.744141	0.265351	2.80437	0.00504157	0.0223096	CFC1											ENSG00000116729	301.95	0.685861	0.135271	5.07028	3.97e-07	5.32e-06	WLS
ENSG00000179841	66.1271	0.744113	0.214695	3.4659	0.000528456	0.00340734	AKAP5											ENSG00000196338	74.7109	0.685367	0.220664	3.10594	0.00189678	0.00981206	NLGN3
ENSG00000148832	87.5739	0.743914	0.209465	3.5515	0.000383045	0.00258158	PAOX											ENSG00000106144	914.632	0.685181	0.0881815	7.77012	7.84e-15	3.18e-13	CASP2
ENSG00000171388	17954.7	0.743884	0.11766	6.32231	2.58e-10	6.18e-09	APLN											ENSG00000167703	221.31	0.684988	0.129236	5.30027	1.16e-07	1.71e-06	SLC43A2
ENSG00000131067	991.607	0.743825	0.106986	6.95256	3.59e-12	1.09e-10	GGT7											ENSG00000162576	509.557	0.6837	0.154291	4.43124	9.37e-06	9.41e-05	MXRA8
ENSG00000116396	89.9115	0.742653	0.215399	3.44781	0.000565159	0.00360855	KCNC4											ENSG00000079150	60.0648	0.683103	0.262808	2.59924	0.00934296	0.0371307	FKBP7
ENSG00000205309	113.478	0.742469	0.203578	3.6471	0.000265218	0.00188064	NT5M											ENSG00000136425	117.481	0.68297	0.174472	3.9145	9.06e-05	0.000708442	CIB2
ENSG00000111331	231.121	0.741179	0.154304	4.80338	1.56e-06	1.96e-05	OAS3											ENSG00000272899	96.043	0.682512	0.207769	3.28496	0.00101997	0.00575547	ATP6V1FNB
ENSG00000248445	81.63	0.740573	0.242102	3.05893	0.00222132	0.0113853	SEMA6A-AS1											ENSG00000228594	231.539	0.682409	0.154682	4.4117	1.03e-05	0.000102167	FNDC10
ENSG00000176531	186.749	0.738618	0.166187	4.44449	8.81e-06	9.28e-05	PHLDB3											ENSG00000198886	97191.7	0.682347	0.207109	3.29463	0.000985521	0.00559782	MT-ND4
ENSG00000140691	189.448	0.737088	0.16139	4.56711	4.94e-06	5.52e-05	ARMC5											ENSG00000255408	73.046	0.68191	0.242619	2.81062	0.00494469	0.0219705	PCDHA3
ENSG00000198879	169.385	0.737073	0.152694	4.82714	1.39e-06	1.76e-05	SFMBT2											ENSG00000113657	1326.45	0.681892	0.070708	9.64377	5.22e-22	3.65e-20	DPYSL3
ENSG00000076356	743.632	0.736934	0.117963	6.24714	4.18e-10	9.77e-09	PLXNA2											ENSG00000142949	5130.03	0.681475	0.0911399	7.47724	7.59e-14	2.74e-12	PTPRF
ENSG00000232931	141.577	0.735819	0.164031	4.48586	7.26e-06	7.79e-05	LINC00342											ENSG00000256417	71.3596	0.680381	0.237744	2.86182	0.00421212	0.0191654	AC006206.2
ENSG00000198354	86.6967	0.735483	0.205523	3.57859	0.000345455	0.00236847	DCAF12L2											ENSG00000159640	610.898	0.679546	0.105018	6.47076	9.75e-11	2.38e-09	ACE
ENSG00000108821	397.433	0.733342	0.12053	6.08433	1.17e-09	2.54e-08	COL1A1											ENSG00000172264	70.1658	0.679536	0.233414	2.91129	0.00359935	0.0168531	MACROD2
ENSG00000272674	62.5756	0.732265	0.234374	3.12434	0.00178203	0.00946288	PCDHB16											ENSG00000165929	503.452	0.679475	0.129746	5.23697	1.63e-07	2.35e-06	TC2N
ENSG00000228109	51.4368	0.731132	0.288363	2.53546	0.0112301	0.0431354	MELTF-AS1											ENSG00000144677	5857.24	0.678834	0.0600285	11.3085	1.19e-29	1.23e-27	CTDSPL
ENSG00000136425	117.481	0.730335	0.185779	3.9312	8.45e-05	0.00069415	CIB2											ENSG00000187372	163.335	0.678671	0.159131	4.26486	2e-05	0.000184466	PCDHB13
ENSG00000180777	123.843	0.730188	0.186133	3.92293	8.75e-05	0.000716715	ANKRD30B											ENSG00000133121	107.907	0.67806	0.219195	3.09341	0.00197874	0.0101621	STARD13
ENSG00000072657	54.2371	0.730167	0.249414	2.92753	0.00341663	0.0162296	TRHDE											ENSG00000174501	141.979	0.677724	0.196167	3.45484	0.000550619	0.00341119	ANKRD36C
ENSG00000214357	765.817	0.728969	0.0908036	8.02798	9.91e-16	4.38e-14	NEURL1B											ENSG00000143195	78.0509	0.676953	0.22253	3.04208	0.00234951	0.011759	ILDR2
ENSG00000100504	403.246	0.728952	0.121092	6.0198	1.75e-09	3.7e-08	PYGL											ENSG00000102870	335.783	0.676899	0.156518	4.32474	1.53e-05	0.000145789	ZNF629
ENSG00000258457	47.2707	0.728315	0.28082	2.59353	0.0094996	0.0376398	AL132780.2											ENSG00000178409	620.249	0.67619	0.0980268	6.89801	5.27e-12	1.55e-10	BEND3
ENSG00000133794	153.375	0.728143	0.164164	4.43546	9.19e-06	9.62e-05	ARNTL											ENSG00000138792	76.3477	0.676113	0.256224	2.63875	0.00832115	0.0338262	ENPEP
ENSG00000076555	374.548	0.728004	0.135427	5.37562	7.63e-08	1.23e-06	ACACB											ENSG00000108352	89.6558	0.676059	0.204162	3.31138	0.000928374	0.00532158	RAPGEFL1
ENSG00000127914	5038.33	0.727996	0.0997562	7.29775	2.93e-13	1.04e-11	AKAP9											ENSG00000283013	95.7686	0.676048	0.190673	3.5456	0.000391725	0.00252698	#N/A
ENSG00000116260	1621.12	0.727733	0.0886343	8.21051	2.2e-16	1.04e-14	QSOX1											ENSG00000140057	276.088	0.675656	0.118087	5.72166	1.05e-08	1.9e-07	AK7
ENSG00000131187	317.906	0.727333	0.179089	4.0613	4.88e-05	0.000426991	F12											ENSG00000213888	186.569	0.675602	0.16919	3.99315	6.52e-05	0.000528746	LINC01521
ENSG00000120327	68.0371	0.727235	0.233108	3.11974	0.00181012	0.00958143	PCDHB14											ENSG00000120549	133.285	0.675133	0.169384	3.98582	6.72e-05	0.000544694	KIAA1217
ENSG00000181826	66.1975	0.727059	0.250805	2.8989	0.00374478	0.0174745	RELL1											ENSG00000140332	2518.13	0.674381	0.0862344	7.82033	5.27e-15	2.15e-13	TLE3
ENSG00000152518	2439.29	0.726978	0.0650285	11.1794	5.15e-29	5.13e-27	ZFP36L2											ENSG00000143845	72.9187	0.673276	0.252439	2.66708	0.00765128	0.0315559	ETNK2
ENSG00000173531	609.836	0.72648	0.105773	6.86832	6.5e-12	1.93e-10	MST1											ENSG00000198786	48419.4	0.673022	0.111644	6.02827	1.66e-09	3.37e-08	MT-ND5
ENSG00000149257	294.053	0.724927	0.135182	5.3626	8.2e-08	1.32e-06	SERPINH1											ENSG00000088854	138.713	0.67288	0.185327	3.63077	0.000282576	0.00190695	C20orf194
ENSG00000119715	48.7716	0.724497	0.262768	2.75717	0.00583043	0.0252004	ESRRB											ENSG00000167971	230.391	0.672118	0.158419	4.24265	2.21e-05	0.000201199	CASKIN1
ENSG00000147082	46.6445	0.72411	0.287295	2.52044	0.0117207	0.0447298	CCNB3											ENSG00000182568	370.357	0.670347	0.107617	6.22902	4.69e-10	1.05e-08	SATB1
ENSG00000197479	99.0676	0.72373	0.19668	3.67974	0.000233472	0.00168253	PCDHB11											ENSG00000105479	80.5096	0.669415	0.246271	2.7182	0.00656375	0.0277593	CCDC114
ENSG00000275131	87.6772	0.722297	0.214917	3.36082	0.000777104	0.00471242	AC241952.2											ENSG00000090539	44.9325	0.669414	0.2689	2.48945	0.0127941	0.0478763	CHRD
ENSG00000266714	294.797	0.720992	0.151389	4.76252	1.91e-06	2.35e-05	MYO15B											ENSG00000069424	191.064	0.669065	0.176679	3.78689	0.000152546	0.00112273	KCNAB2
ENSG00000102109	750.45	0.720013	0.271313	2.65381	0.00795883	0.032584	PCSK1N											ENSG00000125968	1393.51	0.668504	0.086962	7.68731	1.5e-14	5.87e-13	ID1
ENSG00000148143	167.33	0.719363	0.159715	4.50404	6.67e-06	7.21e-05	ZNF462											ENSG00000173083	157.711	0.668422	0.147984	4.51684	6.28e-06	6.56e-05	HPSE
ENSG00000177932	53.9475	0.719345	0.279025	2.57807	0.00993541	0.0390266	ZNF354C											ENSG00000198756	103.707	0.66687	0.199784	3.33796	0.000843945	0.00490439	COLGALT2
ENSG00000128342	93.5911	0.719328	0.198008	3.63283	0.000280332	0.0019765	LIF											ENSG00000146477	461.054	0.666701	0.112218	5.94111	2.83e-09	5.55e-08	SLC22A3
ENSG00000121691	2115.73	0.718619	0.0733563	9.79627	1.17e-22	8.28e-21	CAT											ENSG00000280623	98.4251	0.666316	0.208616	3.19398	0.00140324	0.00758287	PCAT14
ENSG00000069482	181.35	0.71784	0.171583	4.18365	2.87e-05	0.000265865	GAL											ENSG00000198695	14932.4	0.66586	0.112174	5.93596	2.92e-09	5.72e-08	MT-ND6
ENSG00000075290	124.871	0.717765	0.213658	3.35941	0.000781085	0.00473513	WNT8B											ENSG00000158856	1396.87	0.66583	0.0922594	7.21693	5.32e-13	1.76e-11	DMTN
ENSG00000169884	242.314	0.716873	0.144375	4.96536	6.86e-07	9.27e-06	WNT10B											ENSG00000145362	194.261	0.665736	0.153533	4.33611	1.45e-05	0.000139096	ANK2
ENSG00000103227	51.5518	0.716576	0.271087	2.64334	0.00820918	0.03341	LMF1											ENSG00000171476	123.954	0.665537	0.173019	3.84661	0.000119765	0.000911383	HOPX
ENSG00000099194	30217	0.716012	0.0678097	10.5591	4.61e-26	3.93e-24	SCD											ENSG00000154310	433.897	0.664942	0.105327	6.3131	2.73e-10	6.28e-09	TNIK
ENSG00000260963	75.3578	0.71421	0.237121	3.012	0.0025953	0.0129338	AC026462.3											ENSG00000015520	553.876	0.664779	0.114862	5.78765	7.14e-09	1.32e-07	NPC1L1
ENSG00000076864	2196.99	0.713944	0.117288	6.08711	1.15e-09	2.51e-08	RAP1GAP											ENSG00000198853	102.487	0.662799	0.21722	3.05128	0.00227868	0.0114709	RUSC2
ENSG00000173581	371.801	0.713865	0.160739	4.44116	8.95e-06	9.39e-05	CCDC106											ENSG00000178665	70.6033	0.662529	0.228005	2.90577	0.00366348	0.0171029	ZNF713
ENSG00000109472	1836.4	0.713704	0.0664482	10.7408	6.55e-27	5.82e-25	CPE											ENSG00000209082	373.554	0.662017	0.203029	3.26071	0.00111133	0.00621154	MT-TL1
ENSG00000225361	80.3072	0.713658	0.217441	3.28208	0.00103045	0.00599495	PPP1R26-AS1											ENSG00000111879	137.715	0.660492	0.183231	3.6047	0.000312518	0.00208177	FAM184A
ENSG00000105808	112.528	0.713625	0.179042	3.9858	6.73e-05	0.000567452	RASA4											ENSG00000135469	200.769	0.660305	0.139071	4.74797	2.05e-06	2.39e-05	COQ10A
ENSG00000215397	147.503	0.713366	0.167925	4.24811	2.16e-05	0.000207437	SCRT2											ENSG00000258867	170.982	0.658824	0.160047	4.11644	3.85e-05	0.00033171	LINC01146
ENSG00000054179	99.0062	0.711756	0.211493	3.36538	0.000764372	0.00465162	ENTPD2											ENSG00000101311	160.255	0.658254	0.155123	4.24343	2.2e-05	0.000200585	FERMT1
ENSG00000102349	62.6516	0.711622	0.245815	2.89495	0.00379221	0.0176482	KLF8											ENSG00000221890	661.235	0.657836	0.122213	5.3827	7.34e-08	1.12e-06	NPTXR
ENSG00000088854	138.713	0.711473	0.185709	3.83111	0.000127564	0.000996535	C20orf194											ENSG00000211689	222.505	0.657733	0.191368	3.43701	0.000588174	0.00360596	TRGC1
ENSG00000140474	1078.97	0.711469	0.0880054	8.08437	6.25e-16	2.8e-14	ULK3											ENSG00000186153	135.455	0.657053	0.190289	3.45292	0.000554546	0.00343037	WWOX
ENSG00000009950	248.984	0.711174	0.168397	4.2232	2.41e-05	0.00022835	MLXIPL											ENSG00000108187	2405.82	0.656395	0.0642721	10.2128	1.74e-24	1.34e-22	PBLD
ENSG00000161955	108.261	0.711152	0.223704	3.17899	0.00147788	0.00810871	TNFSF13											ENSG00000117318	1580.18	0.656141	0.0913326	7.18408	6.77e-13	2.21e-11	ID3
ENSG00000253731	91.7942	0.7108	0.220598	3.22215	0.00127232	0.00714812	PCDHGA6											ENSG00000076067	607.124	0.655895	0.0997222	6.57722	4.79e-11	1.22e-09	RBMS2
ENSG00000079482	252.587	0.710774	0.136485	5.20773	1.91e-07	2.87e-06	OPHN1											ENSG00000108830	152.706	0.655189	0.169812	3.85833	0.000114166	0.000872639	RND2
ENSG00000135622	64.7588	0.710352	0.265008	2.68049	0.00735144	0.0305805	SEMA4F											ENSG00000133466	103.391	0.654031	0.204642	3.19597	0.0013936	0.00754473	C1QTNF6
ENSG00000022355	499.167	0.710129	0.15725	4.51592	6.3e-06	6.86e-05	GABRA1											ENSG00000166963	88.6555	0.653312	0.20622	3.16804	0.00153469	0.0081768	MAP1A
ENSG00000215808	85.2929	0.709667	0.214882	3.30259	0.000957948	0.00563354	LINC01139											ENSG00000141540	111.11	0.652203	0.181584	3.59175	0.000328469	0.00217399	TTYH2
ENSG00000103888	99.341	0.709236	0.213551	3.32115	0.000896475	0.00532823	CEMIP											ENSG00000198929	106.676	0.652052	0.19362	3.36769	0.000758008	0.00446537	NOS1AP
ENSG00000130147	578.392	0.709173	0.103526	6.85016	7.38e-12	2.17e-10	SH3BP4											ENSG00000116544	129.941	0.650117	0.234671	2.77034	0.00559982	0.0244237	DLGAP3
ENSG00000162650	117.785	0.707979	0.204035	3.46989	0.000520672	0.00336391	ATXN7L2											ENSG00000196586	5594.82	0.649816	0.078666	8.26044	1.45e-16	6.91e-15	MYO6
ENSG00000130813	67.1641	0.707596	0.234215	3.02113	0.00251832	0.0126344	SHFL											ENSG00000233369	763.889	0.648951	0.102337	6.34133	2.28e-10	5.3e-09	GTF2IP4
ENSG00000154358	1182.05	0.707576	0.130301	5.43033	5.62e-08	9.27e-07	OBSCN											ENSG00000167100	136.244	0.646318	0.205704	3.14199	0.00167805	0.00883116	SAMD14
ENSG00000116704	444.611	0.706627	0.102882	6.8683	6.5e-12	1.93e-10	SLC35D1											ENSG00000187091	89.2	0.64617	0.227711	2.83768	0.00454432	0.0204336	PLCD1
ENSG00000129353	1275.36	0.706371	0.0896164	7.88216	3.22e-15	1.35e-13	SLC44A2											ENSG00000198300	128.506	0.646049	0.172929	3.73593	0.000187024	0.00133828	PEG3
ENSG00000096433	1283.46	0.706271	0.102958	6.85977	6.9e-12	2.03e-10	ITPR3											ENSG00000006118	972.007	0.645972	0.120107	5.37832	7.52e-08	1.15e-06	TMEM132A
ENSG00000198838	52.0834	0.70428	0.246116	2.86158	0.00421542	0.0192441	RYR3											ENSG00000186889	126.534	0.645757	0.163058	3.96029	7.49e-05	0.00060015	TMEM17
ENSG00000196628	267.289	0.70425	0.125878	5.59471	2.21e-08	3.91e-07	TCF4											ENSG00000073910	1655.38	0.64526	0.0811072	7.95564	1.78e-15	7.64e-14	FRY
ENSG00000133466	103.391	0.704249	0.202077	3.48506	0.000492031	0.00320714	C1QTNF6											ENSG00000226200	259.296	0.645045	0.147288	4.37949	1.19e-05	0.000116585	SGMS1-AS1
ENSG00000160932	343.52	0.704142	0.114254	6.16297	7.14e-10	1.61e-08	LY6E											ENSG00000184500	1596.2	0.643842	0.0817048	7.8801	3.27e-15	1.37e-13	PROS1
ENSG00000051128	66.8636	0.703449	0.255266	2.75575	0.00585574	0.0252834	HOMER3											ENSG00000158373	65.0153	0.642015	0.218222	2.94202	0.00326076	0.0155357	H2BC5
ENSG00000105662	499.626	0.702941	0.116815	6.01754	1.77e-09	3.74e-08	CRTC1											ENSG00000189157	85.7432	0.64093	0.249466	2.56921	0.0101932	0.039857	FAM47E
ENSG00000112320	117.455	0.702529	0.224321	3.13181	0.00173733	0.00927968	SOBP											ENSG00000278828	176.537	0.640222	0.14453	4.4297	9.44e-06	9.47e-05	H3C10
ENSG00000079931	86.1786	0.700617	0.222437	3.14973	0.00163421	0.00882329	MOXD1											ENSG00000155254	487.281	0.640061	0.109537	5.84333	5.12e-09	9.64e-08	MARVELD1
ENSG00000119943	125.891	0.700137	0.19924	3.51404	0.000441352	0.00291736	PYROXD2											ENSG00000100422	98.5851	0.639638	0.203696	3.14016	0.00168857	0.00887294	CERK
ENSG00000197558	329.325	0.699431	0.158464	4.41381	1.02e-05	0.00010556	SSPO											ENSG00000180777	123.843	0.639528	0.189189	3.38037	0.000723882	0.00430242	ANKRD30B
ENSG00000256417	71.3596	0.698295	0.238753	2.92476	0.00344724	0.0163411	AC006206.2											ENSG00000165028	57.6184	0.638847	0.256312	2.49246	0.0126863	0.0475679	NIPSNAP3B
ENSG00000114805	849.819	0.697981	0.0909486	7.67446	1.66e-14	6.52e-13	PLCH1											ENSG00000142197	121.365	0.638456	0.17276	3.69563	0.000219341	0.00152768	DOP1B
ENSG00000119681	148.255	0.69699	0.173955	4.00673	6.16e-05	0.000525261	LTBP2											ENSG00000101439	2175.91	0.638371	0.104257	6.12303	9.18e-10	1.93e-08	CST3
ENSG00000141570	1054.71	0.695546	0.116466	5.97207	2.34e-09	4.82e-08	CBX8											ENSG00000153391	129.598	0.638024	0.180044	3.54371	0.000394539	0.00254037	INO80C
ENSG00000270977	105.816	0.695361	0.191127	3.63822	0.00027453	0.00193758	AC015849.5											ENSG00000133104	70.5365	0.637999	0.255234	2.49966	0.0124313	0.0468352	SPART
ENSG00000101439	2175.91	0.695121	0.104524	6.65036	2.92e-11	7.92e-10	CST3											ENSG00000165914	85.2575	0.637979	0.2443	2.61146	0.00901571	0.0360707	TTC7B
ENSG00000162437	461.531	0.694594	0.101177	6.86513	6.64e-12	1.96e-10	RAVER2											ENSG00000119227	121.297	0.635731	0.199722	3.18308	0.00145719	0.00782858	PIGZ
ENSG00000113272	141.098	0.694404	0.166022	4.18261	2.88e-05	0.000266841	THG1L											ENSG00000169660	278.216	0.635157	0.136416	4.65604	3.22e-06	3.58e-05	HEXD
ENSG00000182568	370.357	0.694265	0.105094	6.60611	3.95e-11	1.05e-09	SATB1											ENSG00000196876	494.603	0.635152	0.108892	5.83284	5.45e-09	1.02e-07	SCN8A
ENSG00000188185	103.506	0.693507	0.193758	3.57924	0.000344596	0.00236652	LINC00265											ENSG00000122420	93.7129	0.634526	0.213492	2.97213	0.00295743	0.0143637	PTGFR
ENSG00000064309	150.217	0.692999	0.177557	3.90296	9.5e-05	0.000770566	CDON											ENSG00000197283	368.695	0.634224	0.144078	4.40196	1.07e-05	0.000106196	SYNGAP1
ENSG00000213015	398.291	0.692416	0.125773	5.50527	3.69e-08	6.24e-07	ZNF580											ENSG00000269516	62.7364	0.634034	0.253072	2.50535	0.0122329	0.0462801	CYP4F23P
ENSG00000172508	92.5484	0.6923	0.203801	3.39694	0.00068145	0.00423316	CARNS1											ENSG00000167749	2904.27	0.633724	0.104457	6.06686	1.3e-09	2.67e-08	KLK4
ENSG00000002586	419.808	0.691481	0.120059	5.75951	8.44e-09	1.58e-07	CD99											ENSG00000267750	306.14	0.63286	0.124225	5.09448	3.5e-07	4.72e-06	RUNDC3A-AS1
ENSG00000272449	70.902	0.691104	0.26503	2.60764	0.00911679	0.0364213	AL139246.5											ENSG00000117266	391.354	0.632655	0.11848	5.33976	9.31e-08	1.4e-06	CDK18
ENSG00000074416	87.6221	0.689519	0.202408	3.40657	0.00065784	0.00410752	MGLL											ENSG00000180638	363.844	0.629711	0.110811	5.68276	1.33e-08	2.34e-07	SLC47A2
ENSG00000142089	443.708	0.687852	0.117089	5.87459	4.24e-09	8.39e-08	IFITM3											ENSG00000228486	168.781	0.629592	0.154608	4.07218	4.66e-05	0.000393957	C2orf92
ENSG00000147100	135.931	0.686969	0.18147	3.78557	0.000153357	0.00116486	SLC16A2											ENSG00000248360	137.974	0.628938	0.172867	3.63828	0.000274464	0.00185707	LINC00504
ENSG00000163975	198.181	0.686775	0.206148	3.33147	0.000863896	0.00515987	MELTF											ENSG00000140545	212.742	0.628513	0.149291	4.20997	2.55e-05	0.000229083	MFGE8
ENSG00000006118	972.007	0.686752	0.121031	5.67417	1.39e-08	2.52e-07	TMEM132A											ENSG00000139318	533.895	0.628487	0.1119	5.61651	1.95e-08	3.31e-07	DUSP6
ENSG00000114698	173.029	0.685891	0.164329	4.17389	2.99e-05	0.000275904	PLSCR4											ENSG00000111788	853.528	0.627225	0.114659	5.47035	4.49e-08	7.14e-07	AC009533.1
ENSG00000167525	88.2926	0.68532	0.24648	2.78042	0.00542883	0.0237432	PROCA1											ENSG00000069482	181.35	0.626386	0.173219	3.61615	0.000299017	0.00200674	GAL
ENSG00000111859	341.633	0.685286	0.151157	4.5336	5.8e-06	6.36e-05	NEDD9											ENSG00000130052	69.601	0.626015	0.22809	2.7446	0.0060585	0.0260552	STARD8
ENSG00000167880	121.72	0.684694	0.244837	2.79653	0.00516551	0.0227508	EVPL											ENSG00000005889	890.114	0.625973	0.0921016	6.79654	1.07e-11	3.03e-10	ZFX
ENSG00000081277	71.2185	0.684658	0.259981	2.6335	0.00845107	0.0342459	PKP1											ENSG00000171604	72.4663	0.625252	0.226782	2.75707	0.00583224	0.0252559	CXXC5
ENSG00000175471	73.4066	0.684648	0.21513	3.18249	0.00146016	0.00802855	MCTP1											ENSG00000154978	497.442	0.624978	0.0940833	6.64282	3.08e-11	8.05e-10	VOPP1
ENSG00000133943	72.1532	0.683992	0.223163	3.06498	0.00217682	0.0111989	DGLUCY											ENSG00000198846	107.728	0.624975	0.182117	3.43172	0.000599767	0.00366613	TOX
ENSG00000004777	446.767	0.683592	0.179581	3.80658	0.0001409	0.00108623	ARHGAP33											ENSG00000138735	266.224	0.624767	0.127041	4.91784	8.75e-07	1.1e-05	PDE5A
ENSG00000178409	620.249	0.683464	0.0962109	7.1038	1.21e-12	3.97e-11	BEND3											ENSG00000116962	127.79	0.624249	0.180598	3.45658	0.000547086	0.00339236	NID1
ENSG00000167772	1619.49	0.68308	0.0999728	6.83266	8.34e-12	2.44e-10	ANGPTL4											ENSG00000159761	60.1503	0.624131	0.247216	2.52464	0.0115818	0.0441486	C16orf86
ENSG00000231711	152.177	0.683026	0.16228	4.20894	2.57e-05	0.000241138	LINC00899											ENSG00000136295	790.928	0.622608	0.104721	5.9454	2.76e-09	5.41e-08	TTYH3
ENSG00000227268	47.9816	0.682868	0.271808	2.51232	0.0119941	0.04551	KLLN											ENSG00000158220	83.1422	0.622314	0.214546	2.90061	0.0037244	0.0173519	ESYT3
ENSG00000204304	684.374	0.681653	0.100104	6.80945	9.8e-12	2.84e-10	PBX2											ENSG00000279145	92.2455	0.621243	0.207578	2.99281	0.00276421	0.0135614	AC011912.1
ENSG00000146477	461.054	0.681646	0.110891	6.14702	7.9e-10	1.76e-08	SLC22A3											ENSG00000153707	65.7333	0.621147	0.239787	2.59041	0.00958621	0.0379876	PTPRD
ENSG00000075043	140.498	0.681379	0.175437	3.8839	0.000102795	0.000822602	KCNQ2											ENSG00000196743	118.317	0.620736	0.187617	3.30853	0.000937863	0.00536013	GM2A
ENSG00000091622	79.5639	0.681216	0.248761	2.73844	0.0061732	0.0264328	PITPNM3											ENSG00000072310	3029.45	0.620012	0.100175	6.18928	6.04e-10	1.32e-08	SREBF1
ENSG00000135423	84.5041	0.680765	0.23735	2.86818	0.00412835	0.0189178	GLS2											ENSG00000083123	958.601	0.619979	0.0844592	7.34058	2.13e-13	7.41e-12	BCKDHB
ENSG00000267194	151.36	0.680081	0.14709	4.62358	3.77e-06	4.32e-05	#N/A											ENSG00000103544	129.615	0.619288	0.162771	3.80465	0.000142003	0.00105569	VPS35L
ENSG00000115255	98.8184	0.678578	0.196143	3.45962	0.000540944	0.00347545	REEP6											ENSG00000235823	355.773	0.618901	0.121254	5.10416	3.32e-07	4.5e-06	OLMALINC
ENSG00000111145	130.355	0.678393	0.190754	3.55638	0.000376001	0.00254492	ELK3											ENSG00000072832	158.52	0.618661	0.161714	3.82564	0.000130433	0.000981343	CRMP1
ENSG00000152931	392.011	0.67767	0.141333	4.79486	1.63e-06	2.04e-05	PART1											ENSG00000131067	991.607	0.61837	0.105912	5.83853	5.27e-09	9.9e-08	GGT7
ENSG00000119227	121.297	0.676565	0.202256	3.34509	0.00082256	0.00495168	PIGZ											ENSG00000071054	1777.22	0.617351	0.0722691	8.54238	1.31e-17	6.78e-16	MAP4K4
ENSG00000114737	77.8393	0.676542	0.200822	3.36887	0.000754765	0.00459928	CISH											ENSG00000168487	458.106	0.617313	0.113854	5.42195	5.9e-08	9.19e-07	BMP1
ENSG00000122420	93.7129	0.675901	0.221217	3.05537	0.00224779	0.0114924	PTGFR											ENSG00000046653	137.061	0.616546	0.19204	3.2105	0.00132503	0.00722777	GPM6B
ENSG00000166971	810.693	0.675761	0.0924187	7.31195	2.63e-13	9.38e-12	AKTIP											ENSG00000131409	112.93	0.616501	0.207587	2.96985	0.00297944	0.0144524	LRRC4B
ENSG00000176919	94.0892	0.675368	0.218308	3.09365	0.0019771	0.0103051	C8G											ENSG00000148408	365.174	0.616005	0.138365	4.45203	8.51e-06	8.62e-05	CACNA1B
ENSG00000212123	106.227	0.675086	0.269185	2.50789	0.0121455	0.0459409	PRR22											ENSG00000145014	143.548	0.615831	0.175923	3.50058	0.000464253	0.0029406	TMEM44
ENSG00000111012	219.747	0.674707	0.16977	3.97424	7.06e-05	0.000593795	CYP27B1											ENSG00000132122	170.051	0.615547	0.15786	3.89933	9.65e-05	0.000750635	SPATA6
ENSG00000050030	96.4967	0.674469	0.220049	3.06509	0.00217608	0.0111979	NEXMIF											ENSG00000196787	317.012	0.615006	0.121655	5.05534	4.3e-07	5.72e-06	H2AC11
ENSG00000231925	1658.01	0.674061	0.0947798	7.11186	1.14e-12	3.76e-11	TAPBP											ENSG00000163536	159.786	0.614713	0.166853	3.68416	0.00022946	0.00158744	SERPINI1
ENSG00000176428	149.611	0.673702	0.239507	2.81287	0.00491009	0.021845	VPS37D											ENSG00000118495	202.243	0.614337	0.141617	4.33802	1.44e-05	0.000138084	PLAGL1
ENSG00000120756	538.962	0.673063	0.137504	4.89486	9.84e-07	1.3e-05	PLS1											ENSG00000008441	3212.74	0.614	0.0928779	6.61083	3.82e-11	9.84e-10	NFIX
ENSG00000105650	85.2237	0.67305	0.211965	3.1753	0.00149684	0.00819308	PDE4C											ENSG00000163293	122.767	0.613002	0.165272	3.70904	0.000208044	0.00146134	NIPAL1
ENSG00000182985	116.717	0.672783	0.177801	3.78391	0.000154383	0.00117136	CADM1											ENSG00000186470	249.946	0.612747	0.156985	3.90323	9.49e-05	0.000740318	BTN3A2
ENSG00000146376	399.193	0.672616	0.138288	4.86389	1.15e-06	1.49e-05	ARHGAP18											ENSG00000091317	2458.18	0.612652	0.0785663	7.7979	6.29e-15	2.57e-13	CMTM6
ENSG00000054392	401.354	0.672117	0.128162	5.24426	1.57e-07	2.39e-06	HHAT											ENSG00000140848	242.497	0.612311	0.133433	4.5889	4.46e-06	4.79e-05	CPNE2
ENSG00000122592	102.911	0.67199	0.235386	2.85484	0.00430582	0.0196177	HOXA7											ENSG00000107331	3528.56	0.612111	0.0909155	6.73275	1.66e-11	4.53e-10	ABCA2
ENSG00000039560	589.499	0.671918	0.0959644	7.00174	2.53e-12	7.85e-11	RAI14											ENSG00000065923	355.489	0.611951	0.114635	5.33826	9.38e-08	1.41e-06	SLC9A7
ENSG00000144824	2179.62	0.671446	0.0691302	9.71277	2.66e-22	1.83e-20	PHLDB2											ENSG00000231925	1658.01	0.611158	0.094592	6.46098	1.04e-10	2.52e-09	TAPBP
ENSG00000144677	5857.24	0.670987	0.0601375	11.1575	6.58e-29	6.52e-27	CTDSPL											ENSG00000260966	142.934	0.609725	0.199276	3.0597	0.00221558	0.0111781	AP001486.2
ENSG00000147119	54.5596	0.669066	0.261616	2.55744	0.0105446	0.0410038	CHST7											ENSG00000196353	300.452	0.609695	0.12791	4.76658	1.87e-06	2.2e-05	CPNE4
ENSG00000137070	228.359	0.668903	0.140955	4.74551	2.08e-06	2.54e-05	IL11RA											ENSG00000143924	1452.74	0.609633	0.108599	5.61363	1.98e-08	3.36e-07	EML4
ENSG00000100949	352.214	0.667713	0.120829	5.52611	3.27e-08	5.63e-07	RABGGTA											ENSG00000116260	1621.12	0.609451	0.0874568	6.96859	3.2e-12	9.66e-11	QSOX1
ENSG00000107807	83.4817	0.666738	0.221655	3.00799	0.00262978	0.0130729	TLX1											ENSG00000087258	188.226	0.60876	0.181054	3.36232	0.000772917	0.00454281	GNAO1
ENSG00000006704	325.011	0.666533	0.138503	4.81242	1.49e-06	1.88e-05	GTF2IRD1											ENSG00000150760	1493.39	0.608621	0.0793765	7.66752	1.75e-14	6.8e-13	DOCK1
ENSG00000165891	734.677	0.666315	0.102704	6.48771	8.72e-11	2.2e-09	E2F7											ENSG00000108960	416.324	0.608068	0.132718	4.58165	4.61e-06	4.94e-05	MMD
ENSG00000117298	1790.99	0.666263	0.0963841	6.91258	4.76e-12	1.42e-10	ECE1											ENSG00000125398	754.449	0.607316	0.0952593	6.3754	1.82e-10	4.29e-09	SOX9
ENSG00000131831	68.4673	0.66611	0.2601	2.56098	0.0104377	0.0406437	RAI2											ENSG00000141258	1398.45	0.607305	0.103749	5.85359	4.81e-09	9.12e-08	SGSM2
ENSG00000213420	70.191	0.666081	0.236833	2.81245	0.00491654	0.021869	GPC2											ENSG00000157851	239.252	0.606944	0.129556	4.68481	2.8e-06	3.15e-05	DPYSL5
ENSG00000254726	467.97	0.663854	0.116217	5.71218	1.12e-08	2.05e-07	MEX3A											ENSG00000143416	1792.99	0.606663	0.0968552	6.2636	3.76e-10	8.49e-09	SELENBP1
ENSG00000198300	128.506	0.663411	0.17476	3.79612	0.00014698	0.00112428	PEG3											ENSG00000073849	1050.12	0.606522	0.0723389	8.38445	5.1e-17	2.5e-15	ST6GAL1
ENSG00000169129	75.731	0.662437	0.221379	2.99231	0.00276872	0.0136419	AFAP1L2											ENSG00000151276	940.305	0.605901	0.0931168	6.50689	7.67e-11	1.9e-09	MAGI1
ENSG00000172819	771.372	0.661312	0.100787	6.56148	5.33e-11	1.4e-09	RARG											ENSG00000182253	74.1595	0.605557	0.22536	2.68707	0.00720821	0.0300233	SYNM
ENSG00000087258	188.226	0.660812	0.181368	3.64348	0.000268972	0.00190357	GNAO1											ENSG00000135365	1076.52	0.60455	0.0772216	7.82878	4.93e-15	2.02e-13	PHF21A
ENSG00000169059	187.578	0.660783	0.204665	3.22861	0.00124395	0.00702893	VCX3A											ENSG00000197121	381.991	0.604063	0.121354	4.97769	6.43e-07	8.29e-06	PGAP1
ENSG00000168243	665.289	0.659565	0.0937323	7.03669	1.97e-12	6.26e-11	GNG4											ENSG00000108175	565.861	0.603526	0.10562	5.71413	1.1e-08	1.97e-07	ZMIZ1
ENSG00000169860	49.3375	0.659348	0.263798	2.49944	0.0124389	0.0468104	P2RY1											ENSG00000133863	557.218	0.602852	0.123146	4.89542	9.81e-07	1.22e-05	TEX15
ENSG00000166949	425.975	0.659112	0.0972093	6.78034	1.2e-11	3.44e-10	SMAD3											ENSG00000167011	278.427	0.60279	0.1349	4.46841	7.88e-06	8.03e-05	NAT16
ENSG00000134775	95.9597	0.659043	0.192607	3.42171	0.000622294	0.00392665	FHOD3											ENSG00000107890	256.315	0.600684	0.142289	4.22159	2.43e-05	0.000218732	ANKRD26
ENSG00000175806	101.018	0.658309	0.197521	3.33285	0.000859609	0.0051417	MSRA											ENSG00000136848	639.777	0.600604	0.12346	4.86477	1.15e-06	1.4e-05	DAB2IP
ENSG00000198816	415.209	0.658032	0.159783	4.11828	3.82e-05	0.00034372	ZNF358											ENSG00000115325	113.283	0.600542	0.203992	2.94395	0.00324056	0.0154501	DOK1
ENSG00000182749	149.36	0.657304	0.164668	3.99169	6.56e-05	0.000555371	PAQR7											ENSG00000062038	283.387	0.600362	0.125856	4.77024	1.84e-06	2.16e-05	CDH3
ENSG00000149922	83.5461	0.656832	0.257175	2.55402	0.0106486	0.0413632	TBX6											ENSG00000135298	182.947	0.60013	0.142324	4.21664	2.48e-05	0.000223	ADGRB3
ENSG00000137393	519.019	0.656804	0.0975584	6.73242	1.67e-11	4.7e-10	RNF144B											ENSG00000160094	389.275	0.600021	0.105114	5.7083	1.14e-08	2.03e-07	ZNF362
ENSG00000139946	67.3358	0.656277	0.232585	2.82166	0.00477757	0.0213756	PELI2											ENSG00000177875	83.1769	0.599712	0.222488	2.69548	0.0070287	0.0294241	CCDC184
ENSG00000090006	2775.19	0.656143	0.102573	6.39684	1.59e-10	3.9e-09	LTBP4											ENSG00000172456	87.1658	0.59969	0.216863	2.76529	0.00568721	0.0247578	FGGY
ENSG00000177181	83.8713	0.655414	0.20373	3.21708	0.00129503	0.007256	RIMKLA											ENSG00000181222	2511.33	0.598662	0.0699084	8.56352	1.09e-17	5.72e-16	POLR2A
ENSG00000100321	283.132	0.654272	0.151672	4.31372	1.61e-05	0.000159678	SYNGR1											ENSG00000043143	1227.46	0.598275	0.106266	5.63	1.8e-08	3.09e-07	JADE2
ENSG00000167654	358.195	0.65422	0.129679	5.04492	4.54e-07	6.35e-06	ATCAY											ENSG00000125089	85.5932	0.597101	0.19165	3.11558	0.00183581	0.00954716	SH3TC1
ENSG00000135298	182.947	0.654124	0.143031	4.5733	4.8e-06	5.38e-05	ADGRB3											ENSG00000196776	800.449	0.596703	0.103615	5.75885	8.47e-09	1.54e-07	CD47
ENSG00000136295	790.928	0.654123	0.105212	6.21718	5.06e-10	1.17e-08	TTYH3											ENSG00000124920	636.719	0.596552	0.104571	5.70474	1.17e-08	2.07e-07	MYRF
ENSG00000160094	389.275	0.653872	0.106402	6.14528	7.98e-10	1.78e-08	ZNF362											ENSG00000214357	765.817	0.595772	0.0903174	6.59642	4.21e-11	1.08e-09	NEURL1B
ENSG00000068366	630.607	0.653646	0.110632	5.90828	3.46e-09	6.93e-08	ACSL4											ENSG00000085117	64.5972	0.595367	0.232626	2.55933	0.0104874	0.0407217	CD82
ENSG00000105290	2386.44	0.653275	0.098809	6.6115	3.8e-11	1.02e-09	APLP1											ENSG00000177728	650.201	0.595193	0.0903653	6.58653	4.5e-11	1.15e-09	TMEM94
ENSG00000183779	67.4635	0.652922	0.238011	2.74324	0.00608364	0.0261035	ZNF703											ENSG00000105088	220.061	0.595112	0.13721	4.33725	1.44e-05	0.000138504	OLFM2
ENSG00000212864	158.232	0.652579	0.192209	3.39515	0.000685909	0.00425573	RNF208											ENSG00000277053	249.489	0.594218	0.150918	3.93735	8.24e-05	0.000652461	GTF2IP1
ENSG00000103534	120.532	0.65226	0.182359	3.5768	0.00034783	0.00238238	TMC5											ENSG00000162591	114.687	0.593728	0.199633	2.9741	0.00293852	0.0142875	MEGF6
ENSG00000267309	53.3184	0.652129	0.254771	2.55967	0.0104772	0.0407666	AC092295.2											ENSG00000126351	453.18	0.593452	0.122508	4.84419	1.27e-06	1.54e-05	THRA
ENSG00000079257	99.1515	0.651974	0.202418	3.22093	0.00127774	0.00717076	LXN											ENSG00000058056	915.48	0.593439	0.0810253	7.32412	2.4e-13	8.27e-12	USP13
ENSG00000197283	368.695	0.651291	0.146535	4.44461	8.81e-06	9.28e-05	SYNGAP1											ENSG00000136816	831.251	0.593439	0.0852726	6.95932	3.42e-12	1.03e-10	TOR1B
ENSG00000184500	1596.2	0.651213	0.0818356	7.95757	1.75e-15	7.57e-14	PROS1											ENSG00000257923	2170.5	0.593409	0.075411	7.869	3.57e-15	1.48e-13	CUX1
ENSG00000241399	96.1477	0.651036	0.203827	3.19406	0.00140285	0.00777351	CD302											ENSG00000183248	629.116	0.593173	0.137571	4.31176	1.62e-05	0.000153574	PRR36
ENSG00000263528	121.243	0.650121	0.18161	3.57977	0.000343893	0.00236248	IKBKE											ENSG00000186994	234.127	0.592954	0.170943	3.46873	0.000522926	0.00326611	KANK3
ENSG00000124145	883.635	0.649189	0.0823272	7.88548	3.13e-15	1.32e-13	SDC4											ENSG00000036672	73.4718	0.592884	0.227487	2.60623	0.00915438	0.0365219	USP2
ENSG00000277199	155.603	0.648794	0.183953	3.52695	0.000420376	0.00279753	LINC01632											ENSG00000188322	177.24	0.592791	0.183422	3.23185	0.00122993	0.00676808	SBK1
ENSG00000204947	67.7379	0.64867	0.231292	2.80455	0.00503862	0.0223014	ZNF425											ENSG00000164330	73.7004	0.591847	0.210536	2.81114	0.00493656	0.0219438	EBF1
ENSG00000144730	110.148	0.648123	0.174168	3.72125	0.000198237	0.00145539	IL17RD											ENSG00000157110	200.38	0.591253	0.159443	3.70825	0.000208699	0.00146544	RBPMS
ENSG00000178695	145.795	0.647775	0.159759	4.0547	5.02e-05	0.000438436	KCTD12											ENSG00000179912	910.111	0.591231	0.0854345	6.92029	4.51e-12	1.34e-10	R3HDM2
ENSG00000103495	1638.01	0.647567	0.233654	2.77148	0.00558028	0.0243016	MAZ											ENSG00000175745	759.592	0.590573	0.0935452	6.31323	2.73e-10	6.28e-09	NR2F1
ENSG00000130768	174.689	0.647009	0.148311	4.36252	1.29e-05	0.0001306	SMPDL3B											ENSG00000121691	2115.73	0.590163	0.0731512	8.06772	7.16e-16	3.21e-14	CAT
ENSG00000100558	85.036	0.646176	0.196375	3.29053	0.001	0.00584254	PLEK2											ENSG00000083857	2200.22	0.589744	0.0790001	7.4651	8.32e-14	3e-12	FAT1
ENSG00000105088	220.061	0.646025	0.132174	4.8877	1.02e-06	1.34e-05	OLFM2											ENSG00000164171	748.225	0.589542	0.093795	6.28543	3.27e-10	7.44e-09	ITGA2
ENSG00000213638	77.023	0.645776	0.233467	2.76602	0.00567442	0.0246397	ADAT3											ENSG00000149212	1237.46	0.589471	0.0924851	6.37369	1.85e-10	4.34e-09	SESN3
ENSG00000198723	234.807	0.645201	0.153947	4.19107	2.78e-05	0.000258121	TEX45											ENSG00000231711	152.177	0.589364	0.160413	3.67404	0.000238746	0.00164287	LINC00899
ENSG00000071246	101.586	0.644914	0.219796	2.93415	0.00334467	0.0159502	VASH1											ENSG00000254726	467.97	0.589286	0.115683	5.09398	3.51e-07	4.73e-06	MEX3A
ENSG00000203667	76.0396	0.644286	0.210221	3.0648	0.00217813	0.0112011	COX20											ENSG00000092964	1663.7	0.589016	0.0751996	7.8327	4.77e-15	1.96e-13	DPYSL2
ENSG00000260423	156	0.6441	0.16525	3.89773	9.71e-05	0.000783997	LINC02367											ENSG00000272977	83.707	0.588743	0.206439	2.8519	0.00434586	0.0196828	AL008721.2
ENSG00000196421	89.6529	0.643899	0.240069	2.68214	0.00731528	0.0304602	C20orf204											ENSG00000163497	114.989	0.588589	0.189765	3.10168	0.00192424	0.00992674	FEV
ENSG00000109458	220.529	0.643256	0.169575	3.79334	0.000148632	0.00113356	GAB1											ENSG00000096696	3798.88	0.588536	0.0545301	10.7929	3.72e-27	3.37e-25	DSP
ENSG00000099260	73.8534	0.64269	0.219334	2.93019	0.00338757	0.0161026	PALMD											ENSG00000131238	1873.18	0.588207	0.0646679	9.09581	9.39e-20	5.76e-18	PPT1
ENSG00000108852	163.793	0.642645	0.162876	3.94561	7.96e-05	0.000658947	MPP2											ENSG00000164442	7465.18	0.5878	0.070456	8.34281	7.25e-17	3.51e-15	CITED2
ENSG00000158373	65.0153	0.64208	0.220227	2.91554	0.00355075	0.0167204	H2BC5											ENSG00000130702	1089.81	0.587574	0.1189	4.94175	7.74e-07	9.81e-06	LAMA5
ENSG00000181409	166.953	0.640444	0.170604	3.75399	0.000174042	0.00129714	AATK											ENSG00000198723	234.807	0.587475	0.153416	3.82929	0.000128515	0.000967884	TEX45
ENSG00000279145	92.2455	0.639737	0.200541	3.19005	0.00142248	0.00785275	AC011912.1											ENSG00000008277	791.283	0.587203	0.0916625	6.40614	1.49e-10	3.54e-09	ADAM22
ENSG00000205702	87.7276	0.639277	0.210627	3.03511	0.00240447	0.012156	CYP2D7											ENSG00000204588	72.2948	0.586852	0.230044	2.55104	0.0107403	0.0415086	LINC01123
ENSG00000083720	1067.36	0.638726	0.0802858	7.95566	1.78e-15	7.67e-14	OXCT1											ENSG00000105053	676.053	0.586205	0.0862535	6.7963	1.07e-11	3.03e-10	VRK3
ENSG00000197444	836.546	0.638617	0.106929	5.97236	2.34e-09	4.82e-08	OGDHL											ENSG00000082438	1480.51	0.586096	0.110626	5.29798	1.17e-07	1.73e-06	COBLL1
ENSG00000159733	191.893	0.638467	0.18474	3.45603	0.000548201	0.0035166	ZFYVE28											ENSG00000117298	1790.99	0.586018	0.0959665	6.10648	1.02e-09	2.12e-08	ECE1
ENSG00000159335	11557	0.637831	0.106342	5.99794	2e-09	4.19e-08	PTMS											ENSG00000166002	521.088	0.585683	0.105305	5.56176	2.67e-08	4.42e-07	SMCO4
ENSG00000122574	120.626	0.637786	0.204841	3.11357	0.00184838	0.00976495	WIPF3											ENSG00000176749	105.496	0.585368	0.191086	3.06338	0.00218851	0.0110524	CDK5R1
ENSG00000093072	587.115	0.637418	0.106306	5.99607	2.02e-09	4.23e-08	ADA2											ENSG00000144935	95.4373	0.585259	0.20392	2.87004	0.00410414	0.0187527	TRPC1
ENSG00000186868	245.664	0.637189	0.139222	4.57679	4.72e-06	5.31e-05	MAPT
ENSG00000186529	100.954	0.63702	0.187925	3.38976	0.000699529	0.00433064	CYP4F3
ENSG00000107104	2056.91	0.636733	0.065087	9.7828	1.33e-22	9.37e-21	KANK1
ENSG00000182636	130.89	0.636664	0.15519	4.10248	4.09e-05	0.000364723	NDN
ENSG00000141012	196.326	0.636366	0.169842	3.74681	0.000179095	0.00133095	GALNS
ENSG00000101986	150.271	0.63636	0.172818	3.68226	0.000231176	0.00166871	ABCD1
ENSG00000101311	160.255	0.635136	0.153545	4.13648	3.53e-05	0.00031981	FERMT1
ENSG00000180638	363.844	0.634529	0.111053	5.71375	1.11e-08	2.03e-07	SLC47A2
ENSG00000176532	1624.14	0.634253	0.114386	5.54483	2.94e-08	5.1e-07	PRR15
ENSG00000178665	70.6033	0.634174	0.223659	2.83545	0.00457618	0.0206083	ZNF713
ENSG00000008441	3212.74	0.632983	0.0929278	6.81155	9.66e-12	2.81e-10	NFIX
ENSG00000196405	322.995	0.632743	0.152259	4.15569	3.24e-05	0.000296562	EVL
ENSG00000105997	311.558	0.632641	0.147718	4.28276	1.85e-05	0.000180482	HOXA3
ENSG00000065989	352.338	0.631753	0.110236	5.73092	9.99e-09	1.85e-07	PDE4A
ENSG00000184640	2100.29	0.631737	0.0906414	6.96963	3.18e-12	9.77e-11	SEPTIN9
ENSG00000174804	405.042	0.631683	0.112957	5.59222	2.24e-08	3.96e-07	FZD4
ENSG00000143195	78.0509	0.630382	0.214876	2.9337	0.00334942	0.0159581	ILDR2
ENSG00000155254	487.281	0.630304	0.108489	5.80984	6.25e-09	1.2e-07	MARVELD1
ENSG00000177359	62.5282	0.630216	0.240704	2.61822	0.00883903	0.0355318	AC024940.2
ENSG00000167799	121.471	0.629886	0.224849	2.80138	0.00508853	0.0224645	NUDT8
ENSG00000128340	340.413	0.628981	0.119109	5.28071	1.29e-07	2e-06	RAC2
ENSG00000076826	755.624	0.628848	0.13862	4.53648	5.72e-06	6.29e-05	CAMSAP3
ENSG00000131089	564.31	0.628503	0.086536	7.2629	3.79e-13	1.32e-11	ARHGEF9
ENSG00000116014	265.855	0.628227	0.167614	3.74806	0.000178209	0.00132533	KISS1R
ENSG00000182109	60.7857	0.627884	0.235803	2.66275	0.00775048	0.0319593	#N/A
ENSG00000196345	69.9575	0.627538	0.24001	2.61463	0.00893229	0.0358508	ZKSCAN7
ENSG00000185101	438.085	0.62737	0.127219	4.93142	8.16e-07	1.09e-05	ANO9
ENSG00000283013	95.7686	0.626783	0.196259	3.19365	0.00140485	0.0077804	#N/A
ENSG00000119699	235.626	0.62595	0.130816	4.78497	1.71e-06	2.13e-05	TGFB3
ENSG00000176533	110.535	0.625517	0.199383	3.13726	0.00170537	0.00913573	GNG7
ENSG00000143772	397.495	0.625127	0.104353	5.9905	2.09e-09	4.36e-08	ITPKB
ENSG00000166313	95.4214	0.620933	0.197339	3.14654	0.00165215	0.00890386	APBB1
ENSG00000145920	4312.19	0.619533	0.0802543	7.71963	1.17e-14	4.66e-13	CPLX2
ENSG00000161395	315.346	0.619035	0.11744	5.27106	1.36e-07	2.09e-06	PGAP3
ENSG00000046653	137.061	0.618347	0.185085	3.34089	0.000835104	0.00501748	GPM6B
ENSG00000111328	1096.77	0.617299	0.11483	5.37575	7.63e-08	1.23e-06	CDK2AP1
ENSG00000106330	191.385	0.616969	0.18115	3.40585	0.000659583	0.00411715	MOSPD3
ENSG00000111788	853.528	0.616658	0.116045	5.31394	1.07e-07	1.69e-06	AC009533.1
ENSG00000036672	73.4718	0.616338	0.231401	2.66351	0.00773307	0.0319003	USP2
ENSG00000143554	698.074	0.615697	0.132317	4.6532	3.27e-06	3.79e-05	SLC27A3
ENSG00000179922	103.76	0.615442	0.207943	2.95967	0.0030797	0.0149036	ZNF784
ENSG00000165810	586.947	0.615268	0.122719	5.01363	5.34e-07	7.37e-06	BTNL9
ENSG00000154978	497.442	0.614826	0.0938882	6.5485	5.81e-11	1.51e-09	VOPP1
ENSG00000182600	117.579	0.61447	0.18156	3.3844	0.000713343	0.00439029	SNORC
ENSG00000131238	1873.18	0.614041	0.0643706	9.53916	1.44e-21	9.52e-20	PPT1
ENSG00000141258	1398.45	0.612866	0.104504	5.86451	4.5e-09	8.87e-08	SGSM2
ENSG00000227775	86.1996	0.612855	0.213179	2.87484	0.0040423	0.018593	AL031282.1
ENSG00000072310	3029.45	0.612556	0.100635	6.08688	1.15e-09	2.51e-08	SREBF1
ENSG00000162783	357.608	0.610849	0.144367	4.23123	2.32e-05	0.000221783	IER5
ENSG00000172201	876.837	0.610602	0.0981951	6.21826	5.03e-10	1.16e-08	ID4
ENSG00000083123	958.601	0.610355	0.0839171	7.2733	3.51e-13	1.23e-11	BCKDHB
ENSG00000198756	103.707	0.610059	0.194572	3.13538	0.00171631	0.00918956	COLGALT2
ENSG00000233493	561.084	0.609878	0.18101	3.3693	0.000753591	0.00459788	TMEM238
ENSG00000103269	181.689	0.609325	0.191181	3.18717	0.00143674	0.00791667	RHBDL1
ENSG00000186153	135.455	0.609037	0.194518	3.13101	0.00174205	0.00929124	WWOX
ENSG00000082458	1093.83	0.608966	0.0876309	6.94921	3.67e-12	1.12e-10	DLG3
ENSG00000114841	828.924	0.608804	0.104944	5.80121	6.58e-09	1.26e-07	DNAH1
ENSG00000108830	152.706	0.608651	0.174886	3.48027	0.000500906	0.00324959	RND2
ENSG00000115297	137.024	0.608487	0.199022	3.05738	0.0022328	0.0114324	TLX2
ENSG00000116254	145.243	0.608475	0.188561	3.22693	0.00125125	0.0070605	CHD5
ENSG00000160226	105.873	0.60834	0.225222	2.70107	0.00691168	0.0290993	CFAP410
ENSG00000232442	98.1245	0.607963	0.201776	3.01306	0.00258624	0.0129061	MHENCR
ENSG00000198914	392.46	0.607565	0.107177	5.6688	1.44e-08	2.6e-07	POU3F3
ENSG00000122756	425.545	0.606868	0.105557	5.74921	8.97e-09	1.68e-07	CNTFR
ENSG00000171603	3096.05	0.606473	0.0906504	6.69024	2.23e-11	6.16e-10	CLSTN1
ENSG00000241014	112.339	0.605544	0.185982	3.25592	0.00113024	0.0064823	AC114490.1
ENSG00000243449	403.874	0.605395	0.157989	3.83187	0.000127171	0.000995163	C4orf48
ENSG00000110492	6037.32	0.604582	0.0893549	6.76607	1.32e-11	3.79e-10	MDK
ENSG00000197183	195.229	0.60413	0.138892	4.34965	1.36e-05	0.000137488	NOL4L
ENSG00000110315	950.934	0.604002	0.0918503	6.57594	4.83e-11	1.28e-09	RNF141
ENSG00000197321	98.5288	0.601554	0.17847	3.37062	0.000749986	0.00458029	SVIL
ENSG00000188549	119.299	0.601434	0.177801	3.38262	0.000717982	0.00441621	CCDC9B
ENSG00000006282	2893.84	0.601421	0.0774237	7.76791	7.98e-15	3.23e-13	SPATA20
ENSG00000067113	211.275	0.601333	0.140286	4.28649	1.82e-05	0.000177642	PLPP1
ENSG00000139318	533.895	0.600968	0.113005	5.31805	1.05e-07	1.65e-06	DUSP6
ENSG00000141540	111.11	0.600905	0.174897	3.43577	0.000590877	0.00375186	TTYH2
ENSG00000105053	676.053	0.60075	0.0866163	6.93577	4.04e-12	1.22e-10	VRK3
ENSG00000120093	155.039	0.60028	0.171151	3.50731	0.000452664	0.00298228	HOXB3
ENSG00000204371	1151.81	0.599083	0.103459	5.79054	7.02e-09	1.33e-07	EHMT2
ENSG00000142949	5130.03	0.599067	0.0913213	6.56	5.38e-11	1.41e-09	PTPRF
ENSG00000167971	230.391	0.59881	0.15795	3.79113	0.000149965	0.00114203	CASKIN1
ENSG00000130702	1089.81	0.598727	0.119333	5.01729	5.24e-07	7.25e-06	LAMA5
ENSG00000169783	193.751	0.598447	0.169334	3.53413	0.000409121	0.00273499	LINGO1
ENSG00000151276	940.305	0.597687	0.0933586	6.40205	1.53e-10	3.77e-09	MAGI1
ENSG00000104960	871.019	0.595928	0.126197	4.7222	2.33e-06	2.82e-05	PTOV1
ENSG00000204681	91.6026	0.595535	0.200794	2.9659	0.00301798	0.01466	GABBR1
ENSG00000043143	1227.46	0.595153	0.10695	5.56476	2.63e-08	4.59e-07	JADE2
ENSG00000148082	137.151	0.595095	0.173783	3.42435	0.000616271	0.00389392	SHC3
ENSG00000162078	574.405	0.594059	0.115882	5.12642	2.95e-07	4.31e-06	ZG16B
ENSG00000185551	446.594	0.593916	0.10664	5.56935	2.56e-08	4.49e-07	NR2F2
ENSG00000118276	97.8225	0.593463	0.221805	2.67561	0.0074594	0.0309508	B4GALT6
ENSG00000117266	391.354	0.59251	0.117393	5.04723	4.48e-07	6.28e-06	CDK18
ENSG00000110011	410.374	0.591954	0.107078	5.52824	3.23e-08	5.57e-07	DNAJC4
ENSG00000118162	139.281	0.591088	0.172048	3.43559	0.00059126	0.00375314	KPTN
ENSG00000134070	60.3201	0.591036	0.235873	2.50574	0.0122196	0.0461702	IRAK2
ENSG00000276345	177.131	0.590389	0.209496	2.81813	0.00483035	0.0215695	AC004556.3
ENSG00000145431	88.9884	0.590277	0.215906	2.73395	0.00625787	0.0267509	PDGFC
ENSG00000100031	1117.83	0.589794	0.110828	5.32171	1.03e-07	1.63e-06	GGT1
ENSG00000123411	158.346	0.589285	0.149891	3.93141	8.44e-05	0.000693819	IKZF4
ENSG00000168765	227.786	0.588953	0.155684	3.78301	0.000154944	0.00117475	GSTM4
ENSG00000153790	91.1812	0.588124	0.191651	3.06872	0.0021498	0.0110848	C7orf31
ENSG00000167748	856.382	0.587786	0.0863217	6.80925	9.81e-12	2.84e-10	KLK1
ENSG00000124635	80.9012	0.587576	0.21066	2.78921	0.00528366	0.0232013	H2BC11
ENSG00000006756	835.486	0.587415	0.0833247	7.04971	1.79e-12	5.74e-11	ARSD
ENSG00000167680	73.1172	0.587327	0.223938	2.62272	0.00872307	0.0351616	SEMA6B
ENSG00000250565	74.8444	0.58647	0.210032	2.79229	0.00523363	0.0230114	ATP6V1E2
ENSG00000007402	250.927	0.586464	0.126749	4.62699	3.71e-06	4.25e-05	CACNA2D2
ENSG00000103145	253.137	0.586398	0.160899	3.64452	0.000267895	0.0018966	HCFC1R1
ENSG00000108309	301.896	0.586247	0.142097	4.12569	3.7e-05	0.000333132	RUNDC3A
ENSG00000182809	437.515	0.586157	0.126606	4.62978	3.66e-06	4.2e-05	CRIP2
ENSG00000145198	1082.72	0.586023	0.100991	5.80273	6.52e-09	1.25e-07	VWA5B2
ENSG00000136840	199.602	0.585493	0.173375	3.37702	0.000732754	0.00448567	ST6GALNAC4
ENSG00000063660	111.095	0.585482	0.201808	2.90118	0.00371759	0.0173673	GPC1
ENSG00000124882	189.547	0.585148	0.161377	3.62596	0.000287887	0.00201805	EREG
ENSG00000113790	92.7437	0.585053	0.186757	3.1327	0.00173209	0.00926445	EHHADH
[truncated: 2 more columns]
