# Supplementary material for: The METTL3 RNA Methyltransferase Regulates Transcriptional Networks in Prostate Cancer
Source: Cancers (Basel). 2022 Oct 20;14(20):5148. doi: 10.3390/cancers14205148 (PMC9600477; doi:10.3390/cancers14205148)
Supplement: Supplementary file 1 [file cancers-14-05148-s001.zip › Table S14.xlsx]

## Sheet: Table S14
Table S14: Significantly (fold change ±1.5 and FDR-corrected p-value <0.05) DEGs with siSCR Veh vs R1881 and siMETTL3 Veh vs R1881 in 22Rv1.
A) Enriched KEGG pathways with DEGs siSCR treated with R1881 in 22Rv1. Significantly (FDR<0.05) enriched pathways are highlighted in grey and in bold.													B) Enriched KEGG pathways with DEGs siMETTL3 treated with R1881 in 22Rv1. Significantly (FDR<0.05) enriched pathways are highlighted in grey and in bold.												C) Enriched KEGG pathways with common and unique down-regulated DEGs 22Rv1 siSCR Veh vs R1881 and siMETTL3 Veh vs R1881. Significantly (FDR<0.05) enriched pathways are highlighted in grey and in bold.																D) Enriched KEGG pathways with common and unique up-regulated DEGs in 22Rv1 siSCR Veh vs R1881 and siMETTL3 Veh vs R1881. Significantly (FDR<0.05) enriched pathways are highlighted in grey and in bold.
Enriched KEGG pathways with genes down-regulated with R1881													Enriched KEGG pathways with genes down-regulated in siMETTL3 with R1881												Enriched KEGG pathways with down-regulated genes exclusively in siSCR treated with R1881																Enriched KEGG pathways with up-regulated genes exclusively in siSCR treated with R1881
geneSet	description	size	overlap	expect	enrichmentRatio	pValue	FDR						geneSet	description	size	overlap	expect	enrichmentRatio	pValue	FDR					geneSet	description	size	overlap	expect	enrichmentRatio	pValue	FDR									geneSet	description	size	overlap	expect	enrichmentRatio	pValue	FDR
hsa04360	Axon guidance	175	31	13.074	2.37111	4.62482e-06	0.00104779						hsa04360	Axon guidance	175	30	11.5511	2.59716	1.04183e-06	0.000218705					hsa04713	Circadian entrainment	96	7	2.03079	3.44693	0.00409552	0.695079									hsa04141	Protein processing in endoplasmic reticulum	165	7	1.30339	5.37062	0.000293463	0.0956689
hsa05032	Morphine addiction	91	20	6.7985	2.94183	8.95777e-06	0.00104779						hsa05032	Morphine addiction	91	20	6.00656	3.32969	1.34175e-06	0.000218705					hsa00471	D-Glutamine and D-glutamate metabolism	5	2	0.105771	18.9089	0.00426429	0.695079									hsa00330	Arginine and proline metabolism	50	3	0.394966	7.59559	0.00705327	1
hsa04350	TGF-beta signaling pathway	84	19	6.27554	3.02763	9.64227e-06	0.00104779						hsa04514	Cell adhesion molecules (CAMs)	144	26	9.50489	2.73543	2.02717e-06	0.000220286					hsa04360	Axon guidance	175	9	3.70197	2.43114	0.0117476	0.755509									hsa00601	Glycosphingolipid biosynthesis	27	2	0.213282	9.37728	0.018971	1
hsa04514	Cell adhesion molecules (CAMs)	144	25	10.7581	2.32384	5.47237e-05	0.00445998						hsa04350	TGF-beta signaling pathway	84	18	5.54452	3.24645	6.64254e-06	0.000541367					hsa04310	Wnt signaling pathway	146	8	3.0885	2.59025	0.0120617	0.755509									hsa00400	Phenylalanine, tyrosine and tryptophan biosynthesis	5	1	0.0394966	25.3186	0.0388878	1
hsa04724	Glutamatergic synapse	114	20	8.5168	2.3483	0.000259484	0.0143008						hsa04724	Glutamatergic synapse	114	21	7.5247	2.79081	1.42355e-05	0.000928154					hsa05200	Pathways in cancer	526	19	11.1271	1.70755	0.0148888	0.755509									hsa00740	Riboflavin metabolism	8	1	0.0631945	15.8242	0.0615027	1
hsa04974	Protein digestion and absorption	90	17	6.72379	2.52834	0.000301725	0.0143008						hsa04512	ECM-receptor interaction	82	17	5.41251	3.14087	1.90033e-05	0.00103251					hsa04390	Hippo signaling pathway	154	8	3.25773	2.4557	0.0162226	0.755509									hsa04140	Autophagy	128	3	1.01111	2.96703	0.0800178	1
hsa04512	ECM-receptor interaction	82	16	6.12612	2.61177	0.000307073	0.0143008						hsa04510	Focal adhesion	199	29	13.1352	2.2078	4.07615e-05	0.00189832					hsa04934	Cushing syndrome	154	8	3.25773	2.4557	0.0162226	0.755509									hsa04380	Osteoclast differentiation	128	3	1.01111	2.96703	0.0800178	1
hsa04713	Circadian entrainment	96	17	7.17204	2.37031	0.000661158	0.0243628						hsa04020	Calcium signaling pathway	183	27	12.0791	2.23526	6.02709e-05	0.00245604					hsa05225	Hepatocellular carcinoma	168	8	3.55389	2.25105	0.0258583	0.840836									hsa03450	Non-homologous end-joining	13	1	0.102691	9.73794	0.0980373	1
hsa04727	GABAergic synapse	88	16	6.57437	2.43369	0.000700592	0.0243628						hsa04727	GABAergic synapse	88	16	5.80854	2.75456	0.000174334	0.00631476					hsa05205	Proteoglycans in cancer	201	9	4.25197	2.11666	0.0265011	0.840836									hsa00533	Glycosaminoglycan biosynthesis	14	1	0.11059	9.04237	0.105175	1
hsa00982	Drug metabolism	72	14	5.37903	2.6027	0.000747325	0.0243628						hsa05412	Arrhythmogenic right ventricular cardiomyopathy (ARVC)	72	14	4.75244	2.94585	0.000211669	0.00677622					hsa04550	Signaling pathways regulating pluripotency of stem cells	139	7	2.94042	2.38061	0.027739	0.840836									hsa01524	Platinum drug resistance	73	2	0.57665	3.46831	0.113034	1
hsa05205	Proteoglycans in cancer	201	28	15.0165	1.86462	0.000932926	0.0275052						hsa05414	Dilated cardiomyopathy (DCM)	90	16	5.94055	2.69335	0.000228646	0.00677622					Enriched KEGG pathways with down-regulated genes exclusively in siMETTL3 treated with R1881																Enriched KEGG pathways with up-regulated genes exclusively in siMETTL3 treated with R1881
hsa04390	Hippo signaling pathway	154	23	11.5052	1.9991	0.00101246	0.0275052						hsa04723	Retrograde endocannabinoid signaling	148	22	9.76891	2.25204	0.000257623	0.00699876					geneSet	description	size	overlap	expect	enrichmentRatio	pValue	FDR									geneSet	description	size	overlap	expect	enrichmentRatio	pValue	FDR
hsa04510	Focal adhesion	199	27	14.8671	1.8161	0.00170129	0.0426632						hsa04022	cGMP-PKG signaling pathway	163	23	10.759	2.13774	0.000407802	0.0102264					hsa04928	Parathyroid hormone synthesis, secretion and action	106	9	1.31986	6.81893	5.92446e-06	0.00139996									hsa00471	D-Glutamine and D-glutamate metabolism	5	2	0.0515464	38.8	0.00102823	0.335203
Enriched KEGG pathways with genes up-regulated with R1881													hsa04713	Circadian entrainment	96	16	6.33659	2.52502	0.000488317	0.0106406					hsa04726	Serotonergic synapse	115	9	1.43192	6.28527	1.15746e-05	0.00139996									hsa00250	Alanine, aspartate and glutamate metabolism	35	3	0.360825	8.31429	0.00544023	0.886758
geneSet	description	size	overlap	expect	enrichmentRatio	pValue	FDR						hsa04726	Serotonergic synapse	115	18	7.59071	2.37132	0.000489596	0.0106406					hsa04927	Cortisol synthesis and secretion	64	7	0.796894	8.78411	1.2883e-05	0.00139996									hsa00603	Glycosphingolipid biosynthesis	15	2	0.154639	12.9333	0.0100987	1
hsa04978	Mineral absorption	51	11	1.78217	6.17226	1.05796e-06	0.000344895						hsa00982	Drug metabolism	72	13	4.75244	2.73543	0.000746932	0.0151627					hsa04934	Cushing syndrome	154	9	1.91753	4.69355	0.000117025	0.00735188									hsa00910	Nitrogen metabolism	17	2	0.175258	11.4118	0.0129074	1
hsa00040	Pentose and glucuronate interconversions	34	7	1.18811	5.89171	0.000140497	0.0178624						hsa04270	Vascular smooth muscle contraction	121	18	7.98675	2.25373	0.000909995	0.0151627					hsa04270	Vascular smooth muscle contraction	121	8	1.50663	5.30987	0.000121365	0.00735188									hsa00220	Arginine biosynthesis	21	2	0.216495	9.2381	0.0194086	1
hsa04141	Protein processing in endoplasmic reticulum	165	16	5.76583	2.77497	0.000198479	0.0178624						hsa04921	Oxytocin signaling pathway	152	21	10.0329	2.09311	0.000951841	0.0151627					hsa04912	GnRH signaling pathway	93	7	1.15799	6.04498	0.000146605	0.00735188									hsa04964	Proximal tubule bicarbonate reclamation	23	2	0.237113	8.43478	0.0230752	1
hsa00450	Selenocompound metabolism	17	5	0.594055	8.41672	0.00021968	0.0178624						hsa05410	Hypertrophic cardiomyopathy (HCM)	83	14	5.47851	2.55544	0.000959039	0.0151627					hsa04925	Aldosterone synthesis and secretion	96	7	1.19534	5.85607	0.000178955	0.00735188									hsa04950	Maturity onset diabetes of the young	26	2	0.268041	7.46154	0.0290604	1
hsa00053	Ascorbate and aldarate metabolism	27	6	0.9435	6.3593	0.000273963	0.0178624						hsa04924	Renin secretion	65	12	4.2904	2.79694	0.000964307	0.0151627					hsa04022	cGMP-PKG signaling pathway	163	9	2.02959	4.4344	0.000180414	0.00735188									hsa04137	Mitophagy	65	3	0.670103	4.47692	0.0291523	1
hsa04216	Ferroptosis	40	7	1.39778	5.00795	0.000407029	0.0221152						hsa04918	Thyroid hormone synthesis	74	13	4.88446	2.6615	0.000976739	0.0151627					hsa04020	Calcium signaling pathway	183	9	2.27862	3.94976	0.000427575	0.0154877									hsa00410	beta-Alanine metabolism	31	2	0.319588	6.25806	0.0402319	1
hsa00860	Porphyrin and chlorophyll metabolism	42	7	1.46767	4.76948	0.000554909	0.0258429						hsa00980	Metabolism of xenobiotics by cytochrome P450	76	13	5.01647	2.59146	0.00126296	0.0187148					hsa04724	Glutamatergic synapse	114	7	1.41947	4.93143	0.000515321	0.015555									hsa04140	Autophagy	128	4	1.31959	3.03125	0.0427064	1
hsa01100	Metabolic pathways	1305	66	45.6025	1.44729	0.000777085	0.0316662						hsa04925	Aldosterone synthesis and secretion	96	15	6.33659	2.3672	0.00144039	0.0200373					hsa04923	Regulation of lipolysis in adipocytes	54	5	0.672379	7.43628	0.000524864	0.015555									Enriched KEGG pathways with down-regulated genes common in siSCR and siMETTL3 treated with R1881
hsa04911	Insulin secretion	85	9	2.97028	3.03002	0.00273436	0.0990445						hsa04928	Parathyroid hormone synthesis, secretion and action	106	16	6.99665	2.28681	0.00147514	0.0200373					hsa04911	Insulin secretion	85	6	1.05837	5.66907	0.000628708	0.0170799									geneSet	description	size	overlap	expect	enrichmentRatio	pValue	FDR
hsa00140	Steroid hormone biosynthesis	60	7	2.09667	3.33863	0.00465801	0.143281						hsa04974	Protein digestion and absorption	90	14	5.94055	2.35668	0.00214351	0.0279513					hsa05414	Dilated cardiomyopathy (DCM)	90	6	1.12063	5.35412	0.000851593	0.0213553									hsa04978	Mineral absorption	51	10	1.3793	7.25005	8.14288e-07	0.000265458
													hsa04927	Cortisol synthesis and secretion	64	11	4.22439	2.60392	0.00282007	0.0333793					hsa04713	Circadian entrainment	96	6	1.19534	5.01949	0.00119457	0.0250842									hsa00053	Ascorbate and aldarate metabolism	27	6	0.730218	8.21672	6.68819e-05	0.0109017
													hsa04024	cAMP signaling pathway	199	24	13.1352	1.82715	0.00286576	0.0333793					hsa04972	Pancreatic secretion	96	6	1.19534	5.01949	0.00119457	0.0250842									hsa00860	Porphyrin and chlorophyll metabolism	42	7	1.1359	6.16254	0.000115149	0.0125128
													hsa04742	Taste transduction	83	13	5.47851	2.37291	0.00286693	0.0333793					hsa04924	Renin secretion	65	5	0.809345	6.17783	0.00123113	0.0250842									hsa00040	Pentose and glucuronate interconversions	34	6	0.919534	6.52504	0.000259497	0.021149
													hsa05033	Nicotine addiction	40	8	2.64025	3.03002	0.00399929	0.0449576					hsa04360	Axon guidance	175	8	2.17901	3.6714	0.00144709	0.0277501									hsa01100	Metabolic pathways	1305	54	35.2939	1.53001	0.00056862	0.0351606
													Enriched KEGG pathways with genes up-regulated in siMETTL3 with R1881												hsa04916	Melanogenesis	101	6	1.2576	4.771	0.00155393	0.0281434									hsa04216	Ferroptosis	40	6	1.0818	5.54629	0.000647128	0.0351606
													geneSet	description	size	overlap	expect	enrichmentRatio	pValue	FDR					hsa05412	Arrhythmogenic right ventricular cardiomyopathy (ARVC)	72	5	0.896506	5.57721	0.00194779	0.0326185									hsa00450	Selenocompound metabolism	17	4	0.459767	8.70006	0.000937158	0.0436448
													hsa04978	Mineral absorption	51	10	1.90507	5.24914	1.47996e-05	0.00482466					hsa04261	Adrenergic signaling in cardiomyocytes	144	7	1.79301	3.90405	0.00203498	0.0326185									hsa00140	Steroid hormone biosynthesis	60	7	1.62271	4.31378	0.00109285	0.0445338
													hsa01100	Metabolic pathways	1305	72	48.7475	1.477	0.000239161	0.0319944					hsa04918	Thyroid hormone synthesis	74	5	0.921408	5.42647	0.00219926	0.0326185									hsa05204	Chemical carcinogenesis	82	8	2.2177	3.60734	0.00159816	0.0563736
													hsa00450	Selenocompound metabolism	17	5	0.635025	7.87371	0.000299919	0.0319944					hsa04072	Phospholipase D signaling pathway	146	7	1.81791	3.85057	0.00220125	0.0326185									hsa01212	Fatty acid metabolism	48	6	1.29817	4.62191	0.00172925	0.0563736
													hsa00053	Ascorbate and aldarate metabolism	27	6	1.00857	5.94902	0.00039257	0.0319944					hsa04971	Gastric acid secretion	75	5	0.93386	5.35412	0.0023335	0.0330749
													hsa00860	Porphyrin and chlorophyll metabolism	42	7	1.56888	4.46177	0.00082553	0.0473918					hsa04725	Cholinergic synapse	112	6	1.39456	4.30242	0.00263013	0.0357259
													hsa00220	Arginine biosynthesis	21	5	0.784442	6.37395	0.000872242	0.0473918					hsa04921	Oxytocin signaling pathway	152	7	1.89262	3.69857	0.00276375	0.0360394
													hsa00040	Pentose and glucuronate interconversions	34	6	1.27005	4.72423	0.00143185	0.060667					Enriched KEGG pathways with down-regulated genes common in siSCR and siMETTL3 treated with R1881
													hsa00140	Steroid hormone biosynthesis	60	8	2.24126	3.56941	0.00162098	0.060667					geneSet	description	size	overlap	expect	enrichmentRatio	pValue	FDR
													hsa00250	Alanine, aspartate and glutamate metabolism	35	6	1.3074	4.58925	0.00167486	0.060667					hsa04514	Cell adhesion molecules (CAMs)	144	23	7.71188	2.98241	2.01096e-06	0.000655573
													hsa04216	Ferroptosis	40	6	1.49418	4.01559	0.0033881	0.110452					hsa04350	TGF-beta signaling pathway	84	16	4.49859	3.55667	7.53142e-06	0.00122762
																									hsa05032	Morphine addiction	91	15	4.87348	3.07788	8.51576e-05	0.00925379
																									hsa04360	Axon guidance	175	22	9.37207	2.3474	0.000151726	0.0123657
																									hsa04512	ECM-receptor interaction	82	13	4.39148	2.96027	0.000372971	0.0205764
																									hsa04510	Focal adhesion	199	23	10.6574	2.15813	0.000378706	0.0205764
