# Supplementary material for: The METTL3 RNA Methyltransferase Regulates Transcriptional Networks in Prostate Cancer
Source: Cancers (Basel). 2022 Oct 20;14(20):5148. doi: 10.3390/cancers14205148 (PMC9600477; doi:10.3390/cancers14205148)
Supplement: Supplementary file 1 [file cancers-14-05148-s001.zip › Table S15.xlsx]

## Sheet: Table S15
Table S15: Significant (dPSI ≥5% and FDR <0.05) differential splicing events with siSCR Veh vs R1881 in LNCaP:C4-2.
A) Significant splicing events in LNCaP:C4-2 siSCR Veh vs R1881																											B) Enriched KEGG pathways with all spliced genes with siSCR Veh vs R1881 in LNCaP:C4-2. Significantly (FDR<0.05) enriched pathways are highlighted in grey and in bold.
Significant skipped exon (SE) events
ID	GeneID	geneSymbol	chr	strand	exonStart_0base	exonEnd	upstreamES	upstreamEE	downstreamES	downstreamEE	ID	IC_SAMPLE_1	SC_SAMPLE_1	IC_SAMPLE_2	SC_SAMPLE_2	IncFormLen	SkipFormLen	PValue	FDR	IncLevel1	IncLevel2	IncLevelDifference	dPSI	AbsdPSI			geneSet	description	size	overlap	expect	enrichmentRatio	pValue	FDR
22759	ENSG00000130413	STK33	11	-	8477249	8477283	8474680	8475066	8480409	8480614	22759	0,0,0	2,1,7	1,4,2	0,0,0	178	144	2.66454e-15	1.48165e-11	0.0,0.0,0.0	1.0,1.0,1.0	-1	-100	100			hsa01100	Metabolic pathways	1305	211	150.611	1.40096	1.89665e-08	6.18308e-06
27067	ENSG00000165233	CARD19	9	+	93110524	93110634	93107673	93107827	93112217	93112289	27067	0,0,0	1,3,7	4,1,1	0,0,0	254	144	1.26565e-14	5.92659e-11	0.0,0.0,0.0	1.0,1.0,1.0	-1	-100	100			hsa04932	Non-alcoholic fatty liver disease (NAFLD)	149	35	17.1961	2.03534	2.52154e-05	0.00411011
77838	ENSG00000084070	SMAP2	1	+	40384998	40385101	40382522	40382624	40406735	40406869	77838	0,0,0	2,1,1	4,2,2	0,0,0	247	144	2.22489e-13	6.59827e-10	0.0,0.0,0.0	1.0,1.0,1.0	-1	-100	100			hsa04141	Protein processing in endoplasmic reticulum	165	36	19.0427	1.89049	0.000102027	0.0110869
15730	ENSG00000255129	RP11-839D17.3	11	-	113307402	113307524	113280490	113280632	113314329	113314424	15730	1,1,2	0,0,0	0,0,0	1,1,1	266	144	3.64353e-12	7.71821e-09	1.0,1.0,1.0	0.0,0.0,0.0	1	100	100			hsa04714	Thermogenesis	229	45	26.429	1.70268	0.000204278	0.0131431
107763	ENSG00000130165	ELOF1	19	-	11555344	11555575	11555173	11555253	11559190	11559223	107763	0,1,0	2,2,1	4,2,1	0,0,0	375	144	1.63447e-12	3.72869e-09	0.0,0.161,0.0	1.0,1.0,1.0	-0.946	-94.6	94.6			hsa04140	Autophagy	128	29	14.7725	1.9631	0.000239738	0.0131431
54854	ENSG00000169330	KIAA1024	15	+	79463694	79463760	79463066	79463321	79468186	79471144	54854	7,2,1	1,0,0	0,0,0	3,2,1	210	144	2.59792e-14	1.05062e-10	0.828,1.0,1.0	0.0,0.0,0.0	0.943	94.3	94.3			hsa04144	Endocytosis	244	47	28.1601	1.66903	0.000241897	0.0131431
92542	ENSG00000250802	ZBED3-AS1	5	+	77146116	77147162	77139248	77139317	77147651	77148523	92542	4,4,7	0,0,0	2,0,19	5,2,6	1190	144	0	0	1.0,1.0,1.0	0.046,0.0,0.277	0.892	89.2	89.2			hsa05016	Huntington disease	193	39	22.2742	1.7509	0.000296063	0.0137881
75884	ENSG00000100722	ZC3H14	14	+	88574429	88574522	88574290	88574346	88574692	88574853	75884	0,0,1	2,2,1	3,2,4	0,0,0	237	144	9.27369e-11	1.26935e-07	0.0,0.0,0.378	1.0,1.0,1.0	-0.874	-87.4	87.4			hsa05231	Choline metabolism in cancer	99	23	11.4256	2.01302	0.000708097	0.028855
112232	ENSG00000160953	MUM1	19	+	1374201	1374371	1373506	1374049	1376518	1376917	112232	1,0,3	6,6,2	3,6,7	0,0,0	314	144	3.33067e-16	2.27946e-12	0.071,0.0,0.408	1.0,1.0,1.0	-0.84	-84	84			hsa04150	mTOR signaling pathway	151	31	17.427	1.77885	0.000911176	0.0330048
29963	ENSG00000160799	CCDC12	3	-	46976937	46977040	46976636	46976843	46979473	46979561	29963	1,2,1	0,2,0	0,0,0	5,3,2	247	144	0.000425672	0.0196534	1.0,0.368,1.0	0.0,0.0,0.0	0.789	78.9	78.9			hsa04070	Phosphatidylinositol signaling system	99	22	11.4256	1.9255	0.00170511	0.0555867
89497	ENSG00000067208	EVI5	1	-	92662718	92662865	92636201	92636336	92663419	92663452	89497	2,3,2	0,0,0	0,3,7	1,11,3	291	144	2.56796e-11	4.31078e-08	1.0,1.0,1.0	0.0,0.119,0.536	0.782	78.2	78.2
55511	ENSG00000143373	ZNF687	1	+	151283187	151283318	151282266	151282395	151285205	151286074	55511	5,2,1	2,0,0	4,0,0	6,1,3	275	144	1.99204e-05	0.00235994	0.567,1.0,1.0	0.259,0.0,0.0	0.769	76.9	76.9
66597	ENSG00000241258	CRCP	7	+	66130743	66130842	66114858	66114970	66145442	66145500	66597	1,6,11	0,0,4	0,0,4	2,1,5	243	144	0.000356572	0.01737	1.0,1.0,0.62	0.0,0.0,0.322	0.766	76.6	76.6
26691	ENSG00000160688	FLAD1	1	+	154990158	154990257	154983841	154984066	154992712	154992786	26691	0,3,0	3,5,1	1,4,2	0,2,0	243	144	8.41869e-06	0.00126459	0.0,0.262,0.0	1.0,0.542,1.0	-0.76	-76	76
85230	ENSG00000116731	PRDM2	1	+	13750419	13750486	13749360	13749487	13769117	13769173	85230	0,0,2	6,4,3	2,3,1	1,0,0	211	144	1.09895e-08	6.83729e-06	0.0,0.0,0.313	0.577,1.0,1.0	-0.755	-75.5	75.5
21223	ENSG00000232160	RAP2C-AS1	X	+	132239619	132239711	132218506	132218837	132429812	132432862	21223	2,0,2	5,1,1	1,8,2	0,0,0	236	144	7.61152e-09	5.13028e-06	0.196,0.0,0.55	1.0,1.0,1.0	-0.751	-75.1	75.1
1403	ENSG00000135250	SRPK2	7	-	105306435	105306571	105297420	105297533	105388647	105388702	1403	9,5,3	0,1,0	2,1,0	2,3,1	280	144	1.11089e-08	6.86363e-06	1.0,0.72,1.0	0.34,0.146,0.0	0.745	74.5	74.5
108022	ENSG00000165548	TMEM63C	14	+	77213448	77213648	77196070	77196230	77218800	77218884	108022	1,7,2	0,0,1	3,0,0	4,1,1	344	144	1.76178e-07	6.78553e-05	1.0,1.0,0.456	0.239,0.0,0.0	0.739	73.9	73.9
63953	ENSG00000267855	NDUFA7	19	-	8316511	8316638	8311411	8311595	8320856	8320906	63953	0,0,0	1,2,7	1,1,2	2,0,0	271	144	0.000649051	0.0262211	0.0,0.0,0.0	0.21,1.0,1.0	-0.737	-73.7	73.7
792	ENSG00000228350	CELSR3-AS1	3	+	48664626	48664790	48663775	48663813	48665640	48665722	792	2,2,0	2,1,6	3,4,1	0,0,0	308	144	8.96727e-13	2.34652e-09	0.319,0.483,0.0	1.0,1.0,1.0	-0.733	-73.3	73.3
5648	ENSG00000105122	RASAL3	19	-	15452044	15452241	15451623	15451938	15452657	15452815	5648	0,3,5	2,3,2	3,4,2	0,0,0	341	144	1.84615e-09	1.56431e-06	0.0,0.297,0.514	1.0,1.0,1.0	-0.73	-73	73
24655	ENSG00000143436	MRPL9	1	-	151761446	151761552	151760873	151760899	151762112	151762155	24655	2,0,4	3,3,2	3,2,2	0,0,0	250	144	2.38975e-10	2.79758e-07	0.277,0.0,0.535	1.0,1.0,1.0	-0.729	-72.9	72.9
30532	ENSG00000242588	RP11-274B21.14	7	+	128578889	128578933	128574750	128574791	128608117	128608213	30532	1,4,2	0,2,0	0,0,1	1,2,1	188	144	8.1409e-08	3.71434e-05	1.0,0.605,1.0	0.0,0.0,0.434	0.724	72.4	72.4
92539	ENSG00000250802	ZBED3-AS1	5	+	77098654	77098747	77092491	77092533	77105655	77105689	92539	3,0,2	1,1,5	2,4,4	0,0,0	237	144	1.10622e-07	4.7091e-05	0.646,0.0,0.196	1.0,1.0,1.0	-0.719	-71.9	71.9
72716	ENSG00000148985	PGAP2	11	+	3817352	3817535	3808297	3808315	3823882	3824135	72716	3,7,3	8,4,10	157107115	4,2,3	327	144	0	0	0.142,0.435,0.117	0.945,0.959,0.944	-0.718	-71.8	71.8
69167	ENSG00000114107	CEP70	3	-	138542690	138542789	138537177	138537347	138571033	138571157	69167	1,2,3	2,2,5	2,3,7	0,0,0	243	144	5.57293e-11	8.40379e-08	0.229,0.372,0.262	1.0,1.0,1.0	-0.712	-71.2	71.2
72720	ENSG00000148985	PGAP2	11	+	3817352	3817535	3808460	3808651	3824269	3824376	72720	1,2,3	9,3,6	40,27,23	6,0,2	327	144	1.0274e-11	1.86547e-08	0.047,0.227,0.18	0.746,1.0,0.835	-0.709	-70.9	70.9
110308	ENSG00000136883	KIF12	9	-	114097300	114097436	114096386	114096478	114097606	114097741	110308	11,2,6	4,6,16	15,1,6	0,0,0	280	144	1.75269e-11	3.11873e-08	0.586,0.146,0.162	1.0,1.0,1.0	-0.702	-70.2	70.2
29529	ENSG00000198908	BHLHB9	X	+	102747832	102747911	102720956	102721091	102748698	102748735	29529	2,2,2	3,3,3	3,4,10	0,0,0	223	144	6.21759e-10	6.01281e-07	0.301,0.301,0.301	1.0,1.0,1.0	-0.699	-69.9	69.9
77881	ENSG00000162994	CLHC1	2	-	55208625	55208710	55206269	55206376	55209629	55209831	77881	0,0,2	1,2,3	3,1,9	1,0,2	229	144	2.35916e-06	0.000497381	0.0,0.0,0.295	0.654,1.0,0.739	-0.699	-69.9	69.9
44639	ENSG00000260219	RP11-347C12.10	16	+	30355865	30355999	30355440	30355620	30356292	30357104	44639	7,2,3	8,5,2	6,7,5	0,0,0	278	144	1.47771e-12	3.45978e-09	0.312,0.172,0.437	1.0,1.0,1.0	-0.693	-69.3	69.3
80798	ENSG00000235590	GNAS-AS1	20	-	58848878	58848917	58842432	58842545	58850662	58850878	80798	1,1,4	3,2,4	1,2,3	0,0,0	183	144	3.24428e-10	3.65371e-07	0.208,0.282,0.44	1.0,1.0,1.0	-0.69	-69	69
37089	ENSG00000064787	BCAS1	20	-	53957431	53957497	53953431	53953695	53966905	53967073	37089	1,6,4	2,0,0	1,0,0	3,4,2	210	144	1.4417e-08	8.49456e-06	0.255,1.0,1.0	0.186,0.0,0.0	0.69	69	69
24648	ENSG00000143436	MRPL9	1	-	151761446	151761515	151760873	151760899	151762112	151762155	24648	2,0,5	3,3,2	2,2,2	0,0,0	213	144	3.56699e-09	2.80845e-06	0.311,0.0,0.628	1.0,1.0,1.0	-0.687	-68.7	68.7
77279	ENSG00000143643	TTC13	1	-	230940439	230940556	230933778	230933861	230954332	230954403	77279	4,5,4	0,1,1	1,0,2	2,4,6	261	144	1.73243e-08	9.94415e-06	1.0,0.734,0.688	0.216,0.0,0.155	0.684	68.4	68.4
85341	ENSG00000259687	LINC01220	14	+	75294676	75294737	75294406	75294541	75296119	75296638	85341	1,0,0	0,3,6	4,6,3	0,0,0	205	144	1.01404e-09	9.59778e-07	1.0,0.0,0.0	1.0,1.0,1.0	-0.667	-66.7	66.7
22005	ENSG00000033100	CHPF2	7	+	151236407	151236510	151235450	151235628	151237373	151237593	22005	0,0,1	2,7,0	1,2,1	0,0,0	247	144	1.71214e-09	1.47893e-06	0.0,0.0,1.0	1.0,1.0,1.0	-0.667	-66.7	66.7
87347	ENSG00000134825	TMEM258	11	-	61789715	61789859	61789129	61789235	61790374	61790602	87347	2,4,2	2,0,0	0,1,0	2,1,8	288	144	1.28734e-07	5.3481e-05	0.333,1.0,1.0	0.0,0.333,0.0	0.667	66.7	66.7
22151	ENSG00000080345	RIF1	2	+	151503033	151503185	151483198	151483335	151506209	151506375	22151	0,3,0	3,0,2	2,3,4	0,0,0	296	144	2.8586e-07	9.93474e-05	0.0,1.0,0.0	1.0,1.0,1.0	-0.667	-66.7	66.7
60810	ENSG00000182473	EXOC7	17	-	76103632	76103677	76101678	76101863	76120330	76120454	60810	1,4,4	0,0,0	0,1,0	1,0,5	189	144	6.63592e-07	0.000191688	1.0,1.0,1.0	0.0,1.0,0.0	0.667	66.7	66.7
35507	ENSG00000143570	SLC39A1	1	-	153963641	153963703	153962528	153962747	153967385	153967712	35507	0,2,0	2,0,3	1,2,3	0,0,0	206	144	7.8112e-07	0.000218542	0.0,1.0,0.0	1.0,1.0,1.0	-0.667	-66.7	66.7
44648	ENSG00000100614	PPM1A	14	+	60250379	60250481	60249440	60249677	60256823	60256866	44648	2,3,6	0,0,0	0,0,2	8,1,0	246	144	1.12724e-06	0.000283307	1.0,1.0,1.0	0.0,0.0,1.0	0.667	66.7	66.7
5072	ENSG00000270344	RP11-734K2.4	12	+	89526193	89526313	89525653	89525796	89528110	89528182	5072	4,2,0	0,0,1	0,0,0	4,2,1	264	144	2.12409e-06	0.000460927	1.0,1.0,0.0	0.0,0.0,0.0	0.667	66.7	66.7
23983	ENSG00000223508	RPL23AP53	8	-	216373	216407	213185	213710	219289	219417	23983	4,0,2	0,3,0	0,0,0	7,1,7	178	144	1.75781e-05	0.00215714	1.0,0.0,1.0	0.0,0.0,0.0	0.667	66.7	66.7
76387	ENSG00000173660	UQCRH	1	+	46309106	46309127	46303697	46303820	46316551	46316776	76387	0,1,0	3,1,5	1,1,1	0,0,1	165	144	3.16981e-05	0.00329845	0.0,0.466,0.0	1.0,1.0,0.466	-0.667	-66.7	66.7
76410	ENSG00000173660	UQCRH	1	+	46309103	46309127	46303697	46303820	46316551	46316776	76410	0,1,0	3,1,5	1,1,1	0,0,1	168	144	3.41441e-05	0.00350381	0.0,0.462,0.0	1.0,1.0,0.462	-0.667	-66.7	66.7
39207	ENSG00000117335	CD46	1	+	207767766	207767823	207767012	207767195	207783291	207783330	39207	0,0,0	2,2,6	2,0,6	0,9,0	201	144	4.90553e-05	0.00451807	0.0,0.0,0.0	1.0,0.0,1.0	-0.667	-66.7	66.7
21535	ENSG00000159753	RLTPR	16	+	67656833	67656881	67656423	67656645	67657238	67657316	21535	0,0,3	6,3,3	8,6,1	8,0,0	192	144	9.24454e-05	0.00695843	0.0,0.0,0.429	0.429,1.0,1.0	-0.667	-66.7	66.7
94458	ENSG00000069998	CECR5	22	-	17148447	17148603	17143097	17143131	17159125	17159277	94458	2,3,4	0,4,0	0,3,0	2,4,6	300	144	0.000103048	0.007502	1.0,0.265,1.0	0.0,0.265,0.0	0.667	66.7	66.7
97934	ENSG00000140350	ANP32A	15	-	68782973	68783062	68780409	68780473	68784396	68784595	97934	0,0,0	1,4,5	1,0,2	0,1,0	233	144	0.000398879	0.0187769	0.0,0.0,0.0	1.0,0.0,1.0	-0.667	-66.7	66.7
95205	ENSG00000243989	ACY1	3	+	51988526	51988589	51987555	51987624	51988765	51988826	95205	1,0,0	5,2,6	2,3,9	1,1,1	207	144	3.99009e-10	4.17645e-07	0.122,0.0,0.0	0.582,0.676,0.862	-0.666	-66.6	66.6
24653	ENSG00000143436	MRPL9	1	-	151761446	151761548	151760873	151760899	151762112	151762155	24653	2,1,5	3,3,2	2,2,2	0,0,0	246	144	1.70249e-09	1.47893e-06	0.281,0.163,0.594	1.0,1.0,1.0	-0.654	-65.4	65.4
72182	ENSG00000101608	MYL12A	18	+	3249561	3249723	3249360	3249443	3253232	3253284	72182	0,0,7	2,3,3	2,2,7	0,1,0	306	144	1.00294e-06	0.000258641	0.0,0.0,0.523	1.0,0.485,1.0	-0.654	-65.4	65.4
82215	ENSG00000106608	URGCP	7	-	43910730	43910828	43907004	43907242	43926131	43926411	82215	9,15,7	0,0,0	3,2,2	4,1,5	242	144	7.43361e-12	1.43776e-08	1.0,1.0,1.0	0.309,0.543,0.192	0.652	65.2	65.2
82220	ENSG00000106608	URGCP	7	-	43910730	43910852	43907015	43907242	43926131	43926411	82220	9,20,7	0,0,0	4,2,2	4,1,5	266	144	5.94069e-12	1.20124e-08	1.0,1.0,1.0	0.351,0.52,0.178	0.65	65	65
85955	ENSG00000162585	FAAP20	1	-	2189715	2189876	2186837	2187206	2193638	2193910	85955	0,1,6	2,1,1	3,5,3	0,0,0	305	144	0.000500902	0.0219472	0.0,0.321,0.739	1.0,1.0,1.0	-0.647	-64.7	64.7
26757	ENSG00000187630	DHRS4L2	14	+	23990774	23990891	23990181	23990359	23995031	23995133	26757	2,6,1	1,5,0	0,0,0	2,1,1	261	144	7.08076e-06	0.00111303	0.525,0.398,1.0	0.0,0.0,0.0	0.641	64.1	64.1
110786	ENSG00000149187	CELF1	11	-	47506857	47506897	47500860	47500932	47536619	47536730	110786	2,1,0	5,2,5	3,2,5	0,2,0	184	144	5.50748e-07	0.000166585	0.238,0.281,0.0	1.0,0.439,1.0	-0.64	-64	64
33759	ENSG00000166986	MARS	12	+	57489898	57490058	57489266	57489558	57490206	57490379	33759	0,2,0	7,9,3	3,6,4	0,1,5	304	144	2.80891e-06	0.000569267	0.0,0.095,0.0	1.0,0.74,0.275	-0.64	-64	64
96327	ENSG00000132199	ENOSF1	18	-	677742	677836	675320	675402	678695	678737	96327	3,4,5	6,3,8	5,3,11	0,0,1	238	144	6.72211e-09	4.56539e-06	0.232,0.447,0.274	1.0,1.0,0.869	-0.639	-63.9	63.9
8555	ENSG00000176896	TCEANC	X	+	13659651	13659768	13655288	13655373	13662500	13663564	8555	1,3,7	1,4,5	2,1,1	0,0,0	261	144	6.07107e-10	5.93564e-07	0.356,0.293,0.436	1.0,1.0,1.0	-0.638	-63.8	63.8
4317	ENSG00000079819	EPB41L2	6	-	130880143	130880206	130878103	130878250	130885095	130885268	4317	0,3,6	4,2,3	2,2,2	0,0,0	207	144	4.40844e-09	3.38119e-06	0.0,0.511,0.582	1.0,1.0,1.0	-0.636	-63.6	63.6
82217	ENSG00000106608	URGCP	7	-	43910730	43910861	43907004	43907242	43926131	43926411	82217	9,17,5	0,0,0	4,2,3	4,1,5	275	144	8.42781e-12	1.59537e-08	1.0,1.0,1.0	0.344,0.512,0.239	0.635	63.5	63.5
2006	ENSG00000015153	YAF2	12	-	42210547	42210619	42199135	42199235	42237598	42237724	2006	3,3,7	0,0,0	1,1,3	3,2,1	216	144	5.17021e-07	0.000159167	1.0,1.0,1.0	0.182,0.25,0.667	0.634	63.4	63.4
95342	ENSG00000125629	INSIG2	2	+	118102523	118102710	118096418	118096426	118103196	118103281	95342	0,2,0	1,2,1	5,2,4	0,0,7	331	144	0.000124036	0.00847577	0.0,0.303,0.0	1.0,1.0,0.199	-0.632	-63.2	63.2
105762	ENSG00000133466	C1QTNF6	22	-	37185870	37186046	37185217	37185455	37190864	37190928	105762	2,0,0	2,5,5	4,2,6	2,0,1	320	144	1.59735e-06	0.000370094	0.31,0.0,0.0	0.474,1.0,0.73	-0.631	-63.1	63.1
42391	ENSG00000250420	AACSP1	5	-	178793313	178793437	178786905	178787126	178797530	178797611	42391	3,3,4	3,7,4	6,1,2	1,0,0	268	144	1.48278e-06	0.000350859	0.35,0.187,0.35	0.763,1.0,1.0	-0.625	-62.5	62.5
58131	ENSG00000139428	MMAB	12	-	109567353	109567422	109567010	109567167	109568769	109568863	58131	1,0,0	7,1,3	3,3,1	1,5,0	213	144	7.56514e-05	0.00603855	0.088,0.0,0.0	0.67,0.289,1.0	-0.624	-62.4	62.4
72706	ENSG00000148985	PGAP2	11	+	3817304	3817535	3808578	3808651	3824269	3824376	72706	4,6,4	9,3,6	54,30,37	6,0,2	375	144	4.56018e-09	3.4383e-06	0.146,0.434,0.204	0.776,1.0,0.877	-0.623	-62.3	62.3
57914	ENSG00000118816	CCNI	4	-	77056084	77056323	77055221	77055380	77066248	77066401	57914	1,3,8	1,2,3	4,2,6	0,0,0	383	144	7.39591e-07	0.000207904	0.273,0.361,0.501	1.0,1.0,1.0	-0.622	-62.2	62.2
50542	ENSG00000239857	GET4	7	+	879136	879267	877904	878327	886055	886134	50542	2,0,2	6,4,2	2,2,2	0,0,2	275	144	0.000150548	0.00962925	0.149,0.0,0.344	1.0,1.0,0.344	-0.617	-61.7	61.7
82567	ENSG00000196793	ZNF239	10	-	43573636	43573677	43567894	43568021	43574470	43574618	82567	2,1,0	2,4,6	1,7,1	1,0,0	185	144	9.87653e-08	4.30743e-05	0.438,0.163,0.0	0.438,1.0,1.0	-0.612	-61.2	61.2
74719	ENSG00000169914	OTUD3	1	+	19906437	19906616	19904890	19904987	19907569	19912945	74719	4,20,8	0,1,0	6,0,11	2,2,5	323	144	9.47178e-07	0.000249213	1.0,0.899,1.0	0.572,0.0,0.495	0.611	61.1	61.1
105774	ENSG00000172775	FAM192A	16	-	57178501	57178532	57173727	57173869	57181553	57181790	105774	2,0,0	4,6,1	3,2,2	0,0,12	175	144	7.96918e-05	0.00627371	0.291,0.0,0.0	1.0,1.0,0.121	-0.61	-61	61
77842	ENSG00000084070	SMAP2	1	+	40416182	40416269	40415271	40415381	40416779	40417096	77842	0,5,6	1,5,1	10,4,2	0,0,0	231	144	5.22485e-05	0.00475798	0.0,0.384,0.789	1.0,1.0,1.0	-0.609	-60.9	60.9
31106	ENSG00000156795	WDYHV1	8	+	123459823	123459963	123448046	123448224	123467078	123467230	31106	2,0,0	2,1,1	1,4,1	3,0,0	284	144	0.000547142	0.0232137	0.336,0.0,0.0	0.145,1.0,1.0	-0.603	-60.3	60.3
62823	ENSG00000083828	ZNF586	19	+	57776547	57776669	57769669	57769878	57778750	57780577	62823	6,10,2	0,3,0	9,2,2	9,7,2	266	144	7.50101e-05	0.00602169	1.0,0.643,1.0	0.351,0.134,0.351	0.602	60.2	60.2
86169	ENSG00000078304	PPP2R5C	14	+	101818991	101819085	101762904	101762970	101856685	101856885	86169	0,3,5	9,0,0	2,1,0	8,9,18	238	144	0.000422133	0.019561	0.0,1.0,1.0	0.131,0.063,0.0	0.602	60.2	60.2
9167	ENSG00000120992	LYPLA1	8	-	54055059	54055131	54051037	54051188	54062253	54062324	9167	1,2,2	0,0,0	2,5,1	2,5,1	216	144	6.37735e-08	3.00208e-05	1.0,1.0,1.0	0.4,0.4,0.4	0.6	60	60
76104	ENSG00000185633	NDUFA4L2	12	-	57236305	57236420	57235748	57235809	57237028	57237085	76104	2,4,4	1,4,0	0,0,1	11,2,5	259	144	9.90333e-07	0.00025688	0.527,0.357,1.0	0.0,0.0,0.1	0.595	59.5	59.5
78252	ENSG00000179818	PCBP1-AS1	2	-	70018014	70018131	69996685	69996888	70051202	70051305	78252	2,0,0	4,1,1	0,2,7	2,0,0	261	144	6.71988e-05	0.00563459	0.216,0.0,0.0	0.0,1.0,1.0	-0.595	-59.5	59.5
16748	ENSG00000120662	MTRF1	13	-	41262214	41262331	41260492	41260915	41263274	41263484	16748	5,8,2	0,0,0	1,1,0	2,0,1	261	144	0.00029304	0.0152199	1.0,1.0,1.0	0.216,1.0,0.0	0.595	59.5	59.5
35717	ENSG00000129354	AP1M2	19	-	10574385	10574492	10572688	10573088	10577197	10577266	35717	4,1,0	2,9,3	6,6,5	2,0,1	251	144	1.85513e-05	0.00224865	0.534,0.06,0.0	0.633,1.0,0.742	-0.594	-59.4	59.4
7404	ENSG00000030419	IKZF2	2	-	213150143	213150247	213148595	213148644	213151412	213151603	7404	1,6,2	0,1,0	0,0,3	4,1,0	248	144	2.09902e-05	0.0024524	1.0,0.777,1.0	0.0,0.0,1.0	0.592	59.2	59.2
84179	ENSG00000148341	SH3GLB2	9	-	129022277	129022347	129021090	129021219	129028091	129028198	84179	8,4,1	0,0,0	2,4,1	2,2,2	214	144	2.06155e-06	0.000450653	1.0,1.0,1.0	0.402,0.574,0.252	0.591	59.1	59.1
85045	ENSG00000214826	DDX12P	12	-	9437674	9437891	9437402	9437489	9438010	9438259	85045	2,3,0	11,4,3	9,1,4	1,1,0	361	144	4.73298e-06	0.000845568	0.068,0.23,0.0	0.782,0.285,1.0	-0.59	-59	59
78098	ENSG00000228340	MIR646HG	20	+	60318920	60319007	60180834	60180913	60320632	60322256	78098	0,0,0	1,4,2	2,2,1	0,2,1	231	144	0.000957159	0.0338333	0.0,0.0,0.0	1.0,0.384,0.384	-0.589	-58.9	58.9
67516	ENSG00000109065	NAT9	17	-	74772482	74772576	74772391	74772395	74772895	74773039	67516	0,1,0	4,8,10	2,2,2	0,1,3	238	144	0.000105099	0.00759597	0.0,0.07,0.0	1.0,0.548,0.287	-0.588	-58.8	58.8
378	ENSG00000178188	SH2B1	16	+	28871828	28871992	28869207	28869383	28872189	28872401	378	6,2,6	2,0,0	3,0,2	1,1,3	308	144	8.68272e-06	0.0012875	0.584,1.0,1.0	0.584,0.0,0.238	0.587	58.7	58.7
75790	ENSG00000166979	EVA1C	21	+	32453311	32453508	32412380	32413013	32467695	32467848	75790	7,7,5	1,2,0	1,0,10	3,2,5	341	144	0.000627297	0.0256955	0.747,0.596,1.0	0.123,0.0,0.458	0.587	58.7	58.7
105281	ENSG00000110031	LPXN	11	-	58575759	58575830	58570555	58570713	58577985	58578220	105281	0,1,0	4,0,5	3,2,9	0,0,2	215	144	1.85368e-07	7.04737e-05	0.0,1.0,0.0	1.0,1.0,0.751	-0.584	-58.4	58.4
112239	ENSG00000160953	MUM1	19	+	1364508	1364579	1358325	1358464	1369264	1369340	112239	7,2,8	0,0,0	4,0,3	0,2,6	215	144	2.81906e-05	0.00300373	1.0,1.0,1.0	1.0,0.0,0.251	0.583	58.3	58.3
20711	ENSG00000137210	TMEM14B	6	+	10755141	10755209	10747810	10747881	10756466	10756971	20711	0,0,1	2,1,2	2,1,0	0,0,1	212	144	0.000271576	0.0143651	0.0,0.0,0.254	1.0,1.0,0.0	-0.582	-58.2	58.2
67269	ENSG00000235257	ITGA9-AS1	3	-	37851423	37851492	37834678	37834767	37861700	37861732	67269	9,0,1	0,2,2	5,3,2	0,0,0	213	144	0.00143832	0.0448221	1.0,0.0,0.253	1.0,1.0,1.0	-0.582	-58.2	58.2
81386	ENSG00000226419	SLC16A1-AS1	1	+	112957558	112957722	112956428	112956956	112960476	112960575	81386	0,0,0	3,3,2	5,2,18	3,1,2	308	144	4.77225e-10	4.93706e-07	0.0,0.0,0.0	0.438,0.483,0.808	-0.576	-57.6	57.6
43677	ENSG00000114993	RTKN	2	-	74439550	74439977	74432489	74432666	74440352	74440583	43677	10,6,2	0,0,2	6,4,2	6,4,6	571	144	0.000304423	0.0155748	1.0,1.0,0.201	0.201,0.201,0.078	0.574	57.4	57.4
72231	ENSG00000267216	AC010642.1	19	+	58312020	58312196	58306087	58306216	58314747	58315197	72231	9,8,6	0,2,0	1,2,3	8,1,2	320	144	8.98513e-07	0.000240062	1.0,0.643,1.0	0.053,0.474,0.403	0.571	57.1	57.1
29413	ENSG00000166839	ANKDD1A	15	+	64951119	64951233	64949840	64949972	64957102	64958691	29413	14,4,8	5,0,1	5,3,0	5,3,4	258	144	0.000803773	0.0303788	0.61,1.0,0.817	0.358,0.358,0.0	0.57	57	57
95207	ENSG00000243989	ACY1	3	+	51988526	51988570	51987555	51987624	51988765	51988826	95207	1,0,0	5,2,6	1,2,5	1,1,1	188	144	1.31732e-07	5.40101e-05	0.133,0.0,0.0	0.434,0.605,0.793	-0.566	-56.6	56.6
74635	ENSG00000281039	RP4-777O23.3	7	-	30524366	30524486	30500535	30500681	30550635	30550761	74635	2,2,3	0,0,0	2,4,1	6,0,3	264	144	9.84581e-07	0.000256135	1.0,1.0,1.0	0.154,1.0,0.154	0.564	56.4	56.4
19188	ENSG00000074800	ENO1	1	-	8876106	8876302	8874855	8874917	8878214	8878267	19188	2,2,1	1,0,0	3,1,1	3,2,1	340	144	4.24894e-05	0.00412245	0.459,1.0,1.0	0.298,0.175,0.298	0.563	56.3	56.3
42178	ENSG00000164008	C1orf50	1	+	42767508	42767624	42767268	42767390	42774736	42774868	42178	11,24,5	1,0,0	38,0,1	1,2,2	260	144	0.000270528	0.0143267	0.859,1.0,1.0	0.955,0.0,0.217	0.562	56.2	56.2
35022	ENSG00000174227	PIGG	4	+	501740	501925	501100	501170	505717	505927	35022	7,2,8	0,2,0	12,1,2	8,2,16	329	144	3.53572e-05	0.00359923	1.0,0.304,1.0	0.396,0.18,0.052	0.559	55.9	55.9
61951	ENSG00000181135	ZNF707	8	+	143691922	143692107	143691599	143691713	143692244	143692330	61951	2,3,0	4,6,3	2,6,3	1,0,1	329	144	1.3284e-05	0.00174061	0.18,0.18,0.0	0.467,1.0,0.568	-0.558	-55.8	55.8
61984	ENSG00000221978	CCNL2	1	-	1388625	1388767	1387953	1388065	1388949	1389047	61984	4,7,2	1,0,0	6,2,4	4,5,3	286	144	1.35261e-06	0.000324372	0.668,1.0,1.0	0.43,0.168,0.402	0.556	55.6	55.6
87361	ENSG00000123636	BAZ2B	2	-	159453612	159453801	159448315	159448409	159478574	159478721	87361	8,12,7	0,1,0	8,0,4	3,1,1	333	144	0.000428937	0.0197529	1.0,0.838,1.0	0.536,0.0,0.634	0.556	55.6	55.6
80377	ENSG00000132670	PTPRA	20	+	3035323	3035488	3034924	3035086	3035584	3035710	80377	3,2,1	0,0,0	4,3,1	1,1,4	309	144	1.45425e-06	0.000345025	1.0,1.0,1.0	0.651,0.583,0.104	0.554	55.4	55.4
62777	ENSG00000141380	SS18	18	-	26084051	26084175	26079010	26079146	26087500	26087577	62777	4,1,2	6,2,1	7,6,2	2,0,0	268	144	2.20646e-05	0.00255278	0.264,0.212,0.518	0.653,1.0,1.0	-0.553	-55.3	55.3
53475	ENSG00000182919	C11orf54	11	+	93741962	93742141	93741682	93741728	93743017	93743211	53475	3,1,7	2,2,1	6,6,2	0,0,0	323	144	9.28975e-05	0.00697476	0.401,0.182,0.757	1.0,1.0,1.0	-0.553	-55.3	55.3
57873	ENSG00000080822	CLDND1	3	-	98521652	98521718	98521132	98521442	98522541	98522602	57873	1,0,4	0,1,0	0,0,3	3,1,4	210	144	0.000103124	0.007502	1.0,0.0,1.0	0.0,0.0,0.34	0.553	55.3	55.3
32453	ENSG00000125454	SLC25A19	17	-	75288501	75288591	75286632	75286802	75289353	75289390	32453	14,17,3	11,14,2	4,3,3	0,0,0	234	144	2.0667e-08	1.14921e-05	0.439,0.428,0.48	1.0,1.0,1.0	-0.551	-55.1	55.1
111558	ENSG00000173715	C11orf80	11	+	66748378	66748517	66744891	66744919	66756352	66756505	111558	10,9,5	1,3,0	1,1,2	1,4,2	283	144	0.000127983	0.00867886	0.836,0.604,1.0	0.337,0.113,0.337	0.551	55.1	55.1
91872	ENSG00000109685	WHSC1	4	+	1893729	1893909	1871433	1871542	1899220	1899395	91872	3,3,1	1,0,1	0,0,2	2,3,3	324	144	4.9352e-06	0.000862247	0.571,1.0,0.308	0.0,0.0,0.229	0.55	55	55
11386	ENSG00000140157	NIPA2	15	+	22843101	22843289	22839061	22839174	22845145	22845267	11386	12,6,6	2,0,0	3,3,2	1,5,2	332	144	8.25898e-06	0.00124924	0.722,1.0,1.0	0.565,0.207,0.303	0.549	54.9	54.9
111586	ENSG00000173715	C11orf80	11	+	66752637	66752757	66748378	66748517	66759042	66759096	111586	1,0,2	5,3,2	10,5,3	0,3,1	264	144	2.39348e-05	0.00267885	0.098,0.0,0.353	1.0,0.476,0.621	-0.549	-54.9	54.9
55168	ENSG00000241685	ARPC1A	7	+	99348892	99349025	99338182	99338285	99353908	99354121	55168	2,2,2	2,3,1	12,3,3	2,0,0	277	144	3.86462e-05	0.00385466	0.342,0.257,0.51	0.757,1.0,1.0	-0.549	-54.9	54.9
21165	ENSG00000196428	TSC22D2	3	+	150438197	150438354	150423048	150423120	150457075	150457127	21165	5,6,9	2,0,2	0,2,5	4,6,3	301	144	0.000526994	0.0226834	0.545,1.0,0.683	0.0,0.138,0.444	0.549	54.9	54.9
87558	ENSG00000106070	GRB10	7	-	50780626	50780736	50703820	50703908	50792460	50792537	87558	6,4,13	0,2,4	0,0,4	1,4,2	254	144	0.000702725	0.0276644	1.0,0.531,0.648	0.0,0.0,0.531	0.549	54.9	54.9
99101	ENSG00000103852	TTC23	15	-	99245388	99245510	99241364	99241559	99249416	99249518	99101	4,15,4	0,4,0	2,8,11	5,10,5	266	144	0.000914494	0.0329667	1.0,0.67,1.0	0.178,0.302,0.544	0.549	54.9	54.9
105107	ENSG00000063761	ADCK1	14	+	77830158	77830316	77827853	77827971	77859075	77859279	105107	2,4,2	3,0,1	0,1,0	3,5,1	302	144	2.17345e-05	0.00252114	0.241,1.0,0.488	0.0,0.087,0.0	0.547	54.7	54.7
32934	ENSG00000215126	CBWD7	9	-	41170283	41170423	41166783	41166830	41172711	41172749	32934	0,2,0	6,4,3	1,5,4	0,1,14	284	144	0.00127634	0.0410541	0.0,0.202,0.0	1.0,0.717,0.127	-0.547	-54.7	54.7
69652	ENSG00000127419	TMEM175	4	+	948115	948154	932479	932540	950420	950518	69652	8,9,5	4,11,10	7,15,13	0,1,0	183	144	2.37002e-10	2.79758e-07	0.611,0.392,0.282	1.0,0.922,1.0	-0.546	-54.6	54.6
58121	ENSG00000139428	MMAB	12	-	109567353	109567597	109567010	109567167	109568769	109568863	58121	0,0,2	7,1,3	3,6,1	1,5,0	388	144	0.000530411	0.0227754	0.0,0.0,0.198	0.527,0.308,1.0	-0.546	-54.6	54.6
72719	ENSG00000148985	PGAP2	11	+	3817352	3817535	3808460	3808651	3823882	3824135	72719	3,7,4	14,7,11	157111114	29,15,22	327	144	6.56586e-13	1.7702e-09	0.086,0.306,0.138	0.704,0.765,0.695	-0.545	-54.5	54.5
40111	ENSG00000133019	CHRM3	1	+	239718795	239718899	239678185	239678288	239826349	239826505	40111	1,3,6	0,0,0	1,0,2	0,4,2	248	144	1.49393e-06	0.000352098	1.0,1.0,1.0	1.0,0.0,0.367	0.544	54.4	54.4
32939	ENSG00000120458	MSANTD2	11	-	124779003	124779139	124774803	124774818	124799870	124800364	32939	2,0,5	11,6,2	6,4,4	2,1,0	280	144	0.000143606	0.00933902	0.086,0.0,0.563	0.607,0.673,1.0	-0.544	-54.4	54.4
93208	ENSG00000069493	CLEC2D	12	+	9693033	9693115	9692827	9692931	9694759	9695129	93208	0,0,0	2,4,1	3,2,1	0,2,2	226	144	0.000162043	0.0100959	0.0,0.0,0.0	1.0,0.389,0.242	-0.544	-54.4	54.4
88171	ENSG00000223546	LINC00630	X	+	102845856	102845997	102839800	102839863	102865041	102865159	88171	2,2,1	0,0,0	1,2,2	0,4,5	285	144	2.11633e-07	7.81287e-05	1.0,1.0,1.0	1.0,0.202,0.168	0.543	54.3	54.3
62096	ENSG00000134897	BIVM	13	+	102805057	102805239	102801493	102801767	102807145	102807400	62096	1,3,2	0,2,0	5,0,1	1,1,5	326	144	0.00137978	0.043516	1.0,0.399,1.0	0.688,0.0,0.081	0.543	54.3	54.3
110386	ENSG00000149925	ALDOA	16	+	30054783	30054927	30053463	30053499	30063728	30064038	110386	9,19,8	5,6,10	12,1,10	0,0,0	288	144	1.59541e-09	1.41944e-06	0.474,0.613,0.286	1.0,1.0,1.0	-0.542	-54.2	54.2
21525	ENSG00000196724	ZNF418	19	-	57923191	57923289	57922430	57922629	57925622	57928047	21525	0,1,0	2,1,5	0,3,2	1,0,0	242	144	5.27354e-06	0.000902408	0.0,0.373,0.0	0.0,1.0,1.0	-0.542	-54.2	54.2
43988	ENSG00000146828	SLC12A9	7	+	100858823	100858942	100852719	100852839	100859884	100860042	43988	5,3,6	0,1,0	2,0,0	0,2,1	263	144	8.49411e-05	0.00658293	1.0,0.622,1.0	1.0,0.0,0.0	0.541	54.1	54.1
92736	ENSG00000183844	FAM3B	21	+	41319457	41320978	41305088	41305157	41322922	41323066	92736	6,10,3	0,2,3	6,3,18	0,0,0	1665	144	1.18335e-06	0.000295737	1.0,0.302,0.08	1.0,1.0,1.0	-0.539	-53.9	53.9
2208	ENSG00000197226	TBC1D9B	5	-	179867444	179867495	179865837	179865885	179867777	179867849	2208	0,3,2	2,6,5	9,4,5	5,1,1	195	144	0.0006302	0.0257551	0.0,0.27,0.228	0.571,0.747,0.787	-0.536	-53.6	53.6
20719	ENSG00000137210	TMEM14B	6	+	10749207	10749268	10747758	10747881	10770076	10770204	20719	0,0,0	7,4,1	2,3,3	2,2,1	205	144	6.25113e-08	2.96726e-05	0.0,0.0,0.0	0.413,0.513,0.678	-0.535	-53.5	53.5
22512	ENSG00000234127	TRIM26	6	-	30204660	30204765	30201034	30201138	30213304	30213365	22512	7,13,3	3,1,1	6,0,2	13,9,3	249	144	4.94263e-06	0.000862247	0.574,0.883,0.634	0.211,0.0,0.278	0.534	53.4	53.4
79412	ENSG00000134186	PRPF38B	1	+	108697809	108697859	108696276	108696337	108697946	108698017	79412	4,0,4	1,2,9	1,2,4	0,0,2	194	144	0.000428901	0.0197529	0.748,0.0,0.248	1.0,1.0,0.598	-0.534	-53.4	53.4
110387	ENSG00000149925	ALDOA	16	+	30055086	30055327	30054783	30054927	30063728	30064248	110387	6,5,7	4,4,1	14,1,4	0,0,0	385	144	1.87534e-09	1.57405e-06	0.359,0.319,0.724	1.0,1.0,1.0	-0.533	-53.3	53.3
6197	ENSG00000171735	CAMTA1	1	+	6853051	6853189	6828313	6828434	6871756	6871840	6197	1,1,2	9,3,6	9,3,5	3,0,5	282	144	0.000290333	0.015131	0.054,0.145,0.145	0.605,1.0,0.338	-0.533	-53.3	53.3
60086	ENSG00000108064	TFAM	10	+	58390764	58390856	58388669	58388818	58394357	58394414	60086	5,3,6	9,3,11	9,6,8	0,4,0	236	144	6.48687e-05	0.00548609	0.253,0.379,0.25	1.0,0.478,1.0	-0.532	-53.2	53.2
84901	ENSG00000100239	PPP6R2	22	+	50389033	50389111	50372071	50372150	50391866	50392015	84901	6,1,2	2,0,0	0,2,5	1,3,1	222	144	0.000353975	0.0172755	0.661,1.0,1.0	0.0,0.302,0.764	0.532	53.2	53.2
9101	ENSG00000166762	CATSPER2	15	-	43647049	43647118	43640323	43640496	43647293	43647467	9101	0,2,2	2,0,2	2,1,4	0,0,0	213	144	0.00147955	0.0456956	0.0,1.0,0.403	1.0,1.0,1.0	-0.532	-53.2	53.2
42565	ENSG00000280670	CCDC163P	1	-	45497303	45497383	45496555	45496623	45499344	45499443	42565	7,6,0	5,4,1	5,1,6	1,0,1	224	144	0.000307833	0.0157109	0.474,0.491,0.0	0.763,1.0,0.794	-0.531	-53.1	53.1
106402	ENSG00000108312	UBTF	17	-	44208833	44209001	44208618	44208673	44209351	44209422	106402	5,8,4	0,0,0	0,3,4	3,2,0	312	144	5.39734e-05	0.0048702	1.0,1.0,1.0	0.0,0.409,1.0	0.53	53	53
82	ENSG00000135749	PCNXL2	1	-	233112798	233112966	233065549	233065661	233135012	233135190	82	3,1,0	2,0,2	1,2,5	0,0,0	312	144	0.000100067	0.00736512	0.409,1.0,0.0	1.0,1.0,1.0	-0.53	-53	53
106874	ENSG00000104529	EEF1D	8	-	143590644	143590735	143589893	143590081	143597347	143597411	106874	1,6,1	9,12,1	4,2,3	1,1,0	235	144	1.4134e-05	0.00182249	0.064,0.235,0.38	0.71,0.551,1.0	-0.527	-52.7	52.7
46315	ENSG00000185842	DNAH14	1	+	225023614	225023865	225007412	225007544	225038693	225038823	46315	12,1,3	0,2,3	2,1,7	0,0,0	395	144	0.000130254	0.00878187	1.0,0.154,0.267	1.0,1.0,1.0	-0.526	-52.6	52.6
91409	ENSG00000160124	CCDC58	3	-	122365564	122365633	122365335	122365466	122368175	122368322	91409	0,1,0	5,0,1	4,1,7	2,0,0	213	144	2.15428e-06	0.000462961	0.0,1.0,0.0	0.575,1.0,1.0	-0.525	-52.5	52.5
45227	ENSG00000164031	DNAJB14	4	-	99928541	99928617	99924759	99924815	99930449	99930534	45227	0,2,0	1,2,5	4,1,10	1,2,0	220	144	9.07903e-06	0.00133294	0.0,0.396,0.0	0.724,0.247,1.0	-0.525	-52.5	52.5
88740	ENSG00000197150	ABCB8	7	+	151033442	151033604	151028449	151028610	151034272	151034428	88740	4,8,6	0,0,0	7,1,2	0,2,3	306	144	0.000159027	0.00994983	1.0,1.0,1.0	1.0,0.19,0.239	0.524	52.4	52.4
64852	ENSG00000115459	ELMOD3	2	+	85355554	85355611	85355074	85355170	85356966	85357252	64852	2,3,3	6,4,4	11,3,4	3,0,1	201	144	0.000254625	0.0138134	0.193,0.35,0.35	0.724,1.0,0.741	-0.524	-52.4	52.4
56320	ENSG00000229043	AC091729.9	7	+	1162456	1162543	1160493	1160623	1163451	1163495	56320	2,1,1	4,6,4	3,3,4	0,2,2	231	144	0.000918642	0.0330496	0.238,0.094,0.135	1.0,0.483,0.555	-0.524	-52.4	52.4
79997	ENSG00000233098	CCDC144NL-AS1	17	+	20892370	20892432	20868496	20868685	20924358	20924425	79997	2,0,2	1,1,4	1,2,1	1,0,0	206	144	2.29007e-05	0.00261117	0.583,0.0,0.259	0.411,1.0,1.0	-0.523	-52.3	52.3
87734	ENSG00000108474	PIGL	17	+	16284020	16284138	16217215	16217461	16299887	16299978	87734	1,6,3	0,0,0	4,1,2	0,2,4	262	144	3.87828e-05	0.00385963	1.0,1.0,1.0	1.0,0.216,0.216	0.523	52.3	52.3
79463	ENSG00000146802	TMEM168	7	-	112788453	112788544	112783697	112784953	112789277	112789357	79463	9,5,0	3,4,2	3,2,4	1,0,0	235	144	2.28061e-05	0.00260721	0.648,0.434,0.0	0.648,1.0,1.0	-0.522	-52.2	52.2
106591	ENSG00000188130	MAPK12	22	-	50255836	50255895	50255607	50255694	50256084	50256199	106591	2,4,0	3,7,5	15,7,2	1,0,4	203	144	0.000536091	0.0228978	0.321,0.288,0.0	0.914,1.0,0.262	-0.522	-52.2	52.2
99044	ENSG00000146909	NOM1	7	+	156958605	156958856	156954102	156954303	156959850	156960118	99044	25,23,13	0,0,0	3,1,10	2,4,0	395	144	1.60493e-05	0.00200749	1.0,1.0,1.0	0.354,0.084,1.0	0.521	52.1	52.1
3831	ENSG00000146067	FAM193B	5	-	177532155	177532200	177531337	177531521	177532442	177532612	3831	2,6,9	26,16,26	5,7,7	0,6,4	189	144	0.000256987	0.0138992	0.055,0.222,0.209	1.0,0.471,0.571	-0.519	-51.9	51.9
30883	ENSG00000241549	GUSBP2	6	-	26926737	26926771	26925119	26925275	26951085	26951159	30883	3,6,0	0,6,3	4,2,5	0,0,0	178	144	2.38511e-05	0.00267885	1.0,0.447,0.0	1.0,1.0,1.0	-0.518	-51.8	51.8
94167	ENSG00000141258	SGSM2	17	+	2373330	2373353	2372898	2373081	2373451	2373513	94167	3,11,2	2,6,8	11,6,7	1,0,0	167	144	9.69627e-08	4.24964e-05	0.564,0.613,0.177	0.905,1.0,1.0	-0.517	-51.7	51.7
24698	ENSG00000247572	CKMT2-AS1	5	-	81246889	81246972	81244857	81245409	81301286	81301560	24698	1,5,0	2,0,5	2,5,6	0,0,1	227	144	1.78581e-05	0.00218247	0.241,1.0,0.0	1.0,1.0,0.792	-0.517	-51.7	51.7
103718	ENSG00000049130	KITLG	12	-	88515533	88515617	88507027	88507137	88516333	88516490	103718	0,10,7	2,2,2	16,2,6	0,0,0	228	144	9.01841e-05	0.0068456	0.0,0.759,0.689	1.0,1.0,1.0	-0.517	-51.7	51.7
38045	ENSG00000179134	SAMD4B	19	+	39351816	39352374	39348287	39348389	39354005	39354066	38045	12,12,13	0,5,0	2,8,6	9,3,2	702	144	0.00111534	0.0376008	1.0,0.33,1.0	0.044,0.354,0.381	0.517	51.7	51.7
8669	ENSG00000188234	AGAP4	10	-	45848767	45848912	45847859	45847954	45853654	45853875	8669	7,5,1	3,1,2	3,1,9	0,0,0	289	144	1.23557e-05	0.00165805	0.538,0.714,0.199	1.0,1.0,1.0	-0.516	-51.6	51.6
88736	ENSG00000197150	ABCB8	7	+	151032843	151033061	151028475	151028610	151034272	151034428	88736	3,3,3	0,0,0	8,1,3	0,2,3	362	144	0.000147716	0.00951154	1.0,1.0,1.0	1.0,0.166,0.285	0.516	51.6	51.6
87090	ENSG00000091732	ZC3HC1	7	-	130041301	130041473	130039463	130039547	130051220	130051389	87090	0,0,0	4,5,14	8,4,0	3,0,7	316	144	0.000186734	0.0111877	0.0,0.0,0.0	0.549,1.0,0.0	-0.516	-51.6	51.6
22912	ENSG00000168000	BSCL2	11	-	62709146	62709155	62707180	62707324	62709263	62709320	22912	0,0,1	1,4,1	3,4,1	0,1,3	153	144	8.12845e-06	0.00123411	0.0,0.0,0.485	1.0,0.79,0.239	-0.515	-51.5	51.5
84704	ENSG00000155957	TMBIM4	12	-	66153339	66153410	66147907	66147941	66169854	66170027	84704	0,5,3	2,4,0	7,2,4	0,0,0	215	144	0.000340682	0.0167554	0.0,0.456,1.0	1.0,1.0,1.0	-0.515	-51.5	51.5
74284	ENSG00000272645	GTF2IP20	1	-	223964455	223964703	223962610	223962708	223971573	223971739	74284	6,8,0	3,2,2	3,6,7	0,0,2	392	144	0.000468519	0.0209791	0.424,0.595,0.0	1.0,1.0,0.563	-0.515	-51.5	51.5
53855	ENSG00000280081	MGC39584	21	-	9808714	9808762	9808173	9808361	9809066	9809181	53855	4,3,2	2,2,3	2,2,3	0,0,0	192	144	3.4405e-07	0.000117731	0.6,0.529,0.333	1.0,1.0,1.0	-0.513	-51.3	51.3
72715	ENSG00000148985	PGAP2	11	+	3817352	3817535	3811249	3811424	3824269	3824376	72715	1,4,4	5,1,3	40,26,30	5,1,1	327	144	8.08094e-05	0.00634005	0.081,0.638,0.37	0.779,0.92,0.93	-0.513	-51.3	51.3
7120	ENSG00000242779	ZNF702P	19	-	52990092	52990210	52986565	52986846	52993479	52993526	7120	3,5,4	8,3,0	0,0,2	1,5,9	262	144	8.65885e-05	0.00666423	0.171,0.478,1.0	0.0,0.0,0.109	0.513	51.3	51.3
111587	ENSG00000173715	C11orf80	11	+	66752637	66752757	66748378	66748517	66756352	66756505	111587	2,0,1	6,5,1	7,2,2	0,1,1	264	144	8.10033e-07	0.000223123	0.154,0.0,0.353	1.0,0.522,0.522	-0.512	-51.2	51.2
60805	ENSG00000182473	EXOC7	17	-	76103238	76103426	76101678	76101863	76120330	76120454	60805	2,1,2	0,0,0	2,1,0	1,0,5	332	144	5.76259e-06	0.00096191	1.0,1.0,1.0	0.465,1.0,0.0	0.512	51.2	51.2
82568	ENSG00000196793	ZNF239	10	-	43573636	43573677	43567894	43568021	43574539	43574584	82568	2,3,2	4,6,3	1,1,4	1,0,0	185	144	1.10172e-05	0.00151499	0.28,0.28,0.342	0.438,1.0,1.0	-0.512	-51.2	51.2
3720	ENSG00000223756	TSSC2	11	+	3406495	3406610	3404832	3404963	3407621	3407697	3720	0,10,3	2,3,3	11,4,2	0,2,0	259	144	0.000283249	0.0148764	0.0,0.65,0.357	1.0,0.527,1.0	-0.507	-50.7	50.7
76068	ENSG00000101104	PABPC1L	20	+	44932341	44932432	44931953	44932026	44933071	44933185	76068	0,1,3	2,0,2	2,1,1	0,0,0	235	144	0.000636785	0.0259005	0.0,1.0,0.479	1.0,1.0,1.0	-0.507	-50.7	50.7
106079	ENSG00000088727	KIF9	3	-	47280969	47281195	47277093	47277379	47282139	47282198	106079	2,11,9	2,4,10	1,9,10	0,1,1	370	144	2.84876e-05	0.00302812	0.28,0.517,0.259	1.0,0.778,0.796	-0.506	-50.6	50.6
48900	ENSG00000237489	LINC00959	10	-	130104082	130104230	130079736	130079901	130110703	130110817	48900	2,4,5	1,1,2	0,2,0	2,4,7	292	144	3.19687e-06	0.000636298	0.497,0.664,0.552	0.0,0.198,0.0	0.505	50.5	50.5
62826	ENSG00000083828	ZNF586	19	+	57776542	57776674	57769669	57769878	57778750	57780577	62826	7,16,17	0,3,0	13,1,10	9,7,2	276	144	4.85256e-05	0.00448786	1.0,0.736,1.0	0.43,0.069,0.723	0.505	50.5	50.5
29532	ENSG00000198908	BHLHB9	X	+	102747816	102747911	102720956	102721091	102748698	102752438	29532	4,10,3	3,3,3	14,9,14	0,0,0	239	144	1.13278e-08	6.95061e-06	0.445,0.668,0.376	1.0,1.0,1.0	-0.504	-50.4	50.4
79706	ENSG00000154358	OBSCN	1	+	228268529	228268805	228264115	228264391	228271924	228272221	79706	6,8,4	8,2,3	9,1,2	2,0,0	420	144	0.000805361	0.0304259	0.205,0.578,0.314	0.607,1.0,1.0	-0.503	-50.3	50.3
15475	ENSG00000044115	CTNNA1	5	+	138778180	138778410	138778017	138778088	138781922	138782029	15475	3,1,1	0,0,1	0,4,2	7,3,1	374	144	8.45561e-05	0.00657027	1.0,1.0,0.278	0.0,0.339,0.435	0.501	50.1	50.1
73459	ENSG00000173418	NAA20	20	+	20022455	20022480	20017347	20017449	20025668	20025767	73459	16,2,5	0,0,0	3,5,5	3,3,5	169	144	2.50967e-09	2.02987e-06	1.0,1.0,1.0	0.46,0.587,0.46	0.498	49.8	49.8
102765	ENSG00000143479	DYRK3	1	+	206636874	206636968	206635727	206635780	206637649	206637761	102765	3,7,2	0,10,3	1,0,0	6,6,7	238	144	1.65573e-05	0.00205168	1.0,0.298,0.287	0.092,0.0,0.0	0.498	49.8	49.8
105266	ENSG00000109046	WSB1	17	+	27307743	27307907	27306781	27306882	27309099	27309272	105266	40,80,23	77,65,103	142113215	18,32,36	308	144	3.33067e-16	2.27946e-12	0.195,0.365,0.095	0.787,0.623,0.736	-0.497	-49.7	49.7
106291	ENSG00000162522	KIAA1522	1	+	32769588	32769786	32768594	32768775	32772864	32774970	106291	9,11,8	0,0,0	7,8,3	3,2,2	342	144	2.83333e-07	9.88555e-05	1.0,1.0,1.0	0.496,0.627,0.387	0.497	49.7	49.7
72524	ENSG00000123094	RASSF8	12	+	25995036	25995130	25959028	25959148	26055278	26055446	72524	1,5,10	0,0,0	1,1,1	4,0,1	238	144	0.00010694	0.00769158	1.0,1.0,1.0	0.131,1.0,0.377	0.497	49.7	49.7
32942	ENSG00000120458	MSANTD2	11	-	124779049	124779139	124774803	124774818	124799870	124800364	32942	0,0,8	11,6,2	4,3,4	2,1,0	234	144	0.000302283	0.0155079	0.0,0.0,0.711	0.552,0.649,1.0	-0.497	-49.7	49.7
97331	ENSG00000147996	CBWD5	9	+	65704330	65704414	65702969	65703014	65708901	65708958	97331	2,1,2	2,0,0	0,1,6	3,2,2	228	144	0.00150935	0.0464019	0.387,1.0,1.0	0.0,0.24,0.655	0.497	49.7	49.7
56887	ENSG00000121073	SLC35B1	17	-	49706133	49706291	49705865	49705896	49706964	49707068	56887	2,0,0	0,2,3	2,1,2	1,0,0	302	144	4.90158e-07	0.000153015	1.0,0.0,0.0	0.488,1.0,1.0	-0.496	-49.6	49.6
21506	ENSG00000198668	CALM1	14	+	90398451	90398560	90397031	90397233	90398990	90399162	21506	5,3,1	0,3,4	0,0,0	3,1,1	253	144	2.31719e-05	0.00262291	1.0,0.363,0.125	0.0,0.0,0.0	0.496	49.6	49.6
77101	ENSG00000181085	MAPK15	8	+	143720999	143721105	143720768	143720840	143721230	143721356	77101	2,4,3	5,9,4	15,15,15	0,6,6	250	144	9.65061e-05	0.00716109	0.187,0.204,0.302	1.0,0.59,0.59	-0.496	-49.6	49.6
10607	ENSG00000100522	GNPNAT1	14	-	52778931	52779008	52778757	52778849	52780678	52780740	10607	0,0,0	6,5,1	3,3,3	4,2,1	221	144	1.39377e-07	5.61102e-05	0.0,0.0,0.0	0.328,0.494,0.662	-0.495	-49.5	49.5
92652	ENSG00000233452	STXBP5-AS1	6	-	147119416	147119477	147074804	147074847	147154493	147154665	92652	0,0,1	1,2,0	4,5,10	3,0,0	205	144	3.90683e-05	0.0038837	0.0,0.0,1.0	0.484,1.0,1.0	-0.495	-49.5	49.5
106873	ENSG00000104529	EEF1D	8	-	143590644	143590738	143589643	143590081	143597347	143597415	106873	4,11,1	9,12,1	6,3,3	1,1,0	238	144	2.06774e-05	0.00243902	0.212,0.357,0.377	0.784,0.645,1.0	-0.494	-49.4	49.4
30007	ENSG00000055950	MRPL43	10	-	100983947	100984074	100983754	100983817	100987089	100987270	30007	12,1,2	3,6,4	10,8,8	3,1,0	271	144	0.00133858	0.0425335	0.68,0.081,0.21	0.639,0.81,1.0	-0.493	-49.3	49.3
72714	ENSG00000148985	PGAP2	11	+	3817352	3817535	3811249	3811424	3823882	3824135	72714	3,9,5	40,87,57	157110121	48,58,46	327	144	0	0	0.032,0.044,0.037	0.59,0.455,0.537	-0.49	-49	49
3377	ENSG00000163864	NMNAT3	3	-	139575582	139575994	139573597	139573680	139578871	139579055	3377	4,6,4	7,3,0	0,0,0	7,3,8	556	144	1.90677e-05	0.00230183	0.129,0.341,1.0	0.0,0.0,0.0	0.49	49	49
107386	ENSG00000120318	ARAP3	5	-	141655361	141655400	141653402	141654435	141655620	141655758	107386	11,9,6	3,2,0	2,4,4	4,9,3	183	144	0.000135523	0.00897803	0.743,0.78,1.0	0.282,0.259,0.512	0.49	49	49
22522	ENSG00000234127	TRIM26	6	-	30204655	30204758	30198665	30199153	30213304	30213366	22522	1,2,0	3,2,1	0,2,1	1,0,0	247	144	0.000868596	0.0318808	0.163,0.368,0.0	0.0,1.0,1.0	-0.49	-49	49
98566	ENSG00000100154	TTC28	22	-	27990788	27990812	27989877	27990007	27992586	27992663	98566	0,1,3	1,0,0	4,0,0	3,2,1	168	144	0.000176318	0.0106975	0.0,1.0,1.0	0.533,0.0,0.0	0.489	48.9	48.9
72705	ENSG00000148985	PGAP2	11	+	3817304	3817535	3808578	3808651	3823882	3824135	72705	6,11,5	14,7,11	171114128	29,15,22	375	144	3.80298e-10	4.07652e-07	0.141,0.376,0.149	0.694,0.745,0.691	-0.488	-48.8	48.8
62395	ENSG00000185630	PBX1	1	+	164820071	164820184	164811989	164812149	164821536	164821626	62395	25,39,27	4,3,7	13,2,7	13,8,6	257	144	1.90673e-06	0.000420948	0.778,0.879,0.684	0.359,0.123,0.395	0.488	48.8	48.8
93278	ENSG00000087076	HSD17B14	19	-	48832658	48832732	48815036	48815141	48834275	48834358	93278	0,7,3	2,4,0	11,4,7	0,0,0	218	144	0.000705204	0.0277251	0.0,0.536,1.0	1.0,1.0,1.0	-0.488	-48.8	48.8
6310	ENSG00000161328	LRRC56	11	+	540095	540169	539579	539726	540673	540861	6310	1,1,0	4,1,2	3,0,3	0,1,0	218	144	3.83215e-06	0.000726965	0.142,0.398,0.0	1.0,0.0,1.0	-0.487	-48.7	48.7
105248	ENSG00000109046	WSB1	17	+	27307743	27307919	27306781	27306882	27309099	27309272	105248	44,90,26	77,65,103	151115226	18,32,36	320	144	1.34337e-14	5.97598e-11	0.205,0.384,0.102	0.791,0.618,0.739	-0.486	-48.6	48.6
84173	ENSG00000148341	SH3GLB2	9	-	129015739	129015864	129014740	129014904	129018608	129018724	84173	13,11,0	8,4,2	8,5,4	0,0,2	269	144	0.000325449	0.0162487	0.465,0.595,0.0	1.0,1.0,0.517	-0.486	-48.6	48.6
92641	ENSG00000233452	STXBP5-AS1	6	-	146860617	146860743	146850824	146851331	146972044	146972070	92641	7,3,4	0,0,0	1,6,7	4,0,5	270	144	3.66917e-06	0.000703547	1.0,1.0,1.0	0.118,1.0,0.427	0.485	48.5	48.5
53858	ENSG00000280081	MGC39584	21	-	9808714	9808765	9808173	9808361	9809066	9809181	53858	4,3,3	2,2,3	5,6,3	0,0,0	195	144	6.19944e-07	0.000182637	0.596,0.526,0.425	1.0,1.0,1.0	-0.484	-48.4	48.4
62775	ENSG00000141380	SS18	18	-	26079010	26079077	26078075	26078160	26080304	26080423	62775	9,5,4	0,2,0	2,10,9	5,6,8	211	144	1.96101e-05	0.00233875	1.0,0.63,1.0	0.214,0.532,0.434	0.483	48.3	48.3
42590	ENSG00000185864	NPIPB4	16	-	21857658	21857756	21857334	21857416	21863782	21863845	42590	1,1,0	0,2,2	2,6,7	0,0,2	242	144	1.77463e-05	0.00217178	1.0,0.229,0.0	1.0,1.0,0.676	-0.482	-48.2	48.2
40292	ENSG00000049323	LTBP1	2	+	33342837	33342963	33315143	33315269	33347366	33347409	40292	18,17,3	6,6,9	9,4,8	0,0,1	270	144	1.14889e-06	0.000287936	0.615,0.602,0.151	1.0,1.0,0.81	-0.481	-48.1	48.1
58666	ENSG00000157911	PEX10	1	-	2410629	2410868	2410232	2410451	2412390	2412514	58666	142,155,83	120123101	571531757	98,58,53	383	144	0	0	0.308,0.321,0.236	0.687,0.775,0.843	-0.48	-48	48
13436	ENSG00000179362	HMGN2P46	15	+	45536084	45536209	45520876	45521025	45555489	45556102	13436	2,4,10	0,0,0	2,4,14	3,5,0	269	144	6.38565e-06	0.00103297	1.0,1.0,1.0	0.263,0.3,1.0	0.479	47.9	47.9
47210	ENSG00000185324	CDK10	16	+	89689200	89689306	89686669	89686759	89690552	89690677	47210	2,2,3	3,5,2	1,1,4	1,0,0	250	144	2.68567e-05	0.00289981	0.277,0.187,0.464	0.365,1.0,1.0	-0.479	-47.9	47.9
107040	ENSG00000138002	IFT172	2	-	27445744	27445795	27445295	27445449	27445928	27445988	107040	12,13,9	0,1,3	3,2,3	5,2,3	195	144	6.83228e-05	0.00565458	1.0,0.906,0.689	0.307,0.425,0.425	0.479	47.9	47.9
57528	ENSG00000180902	D2HGDH	2	+	241754626	241754746	241751245	241751388	241755044	241755331	57528	2,1,2	4,1,0	3,9,7	0,0,0	264	144	0.000873118	0.0319808	0.214,0.353,1.0	1.0,1.0,1.0	-0.478	-47.8	47.8
22702	ENSG00000176383	B3GNT4	12	+	122204521	122204684	122203745	122203801	122206729	122207062	22702	1,2,1	2,4,0	1,1,9	0,0,1	307	144	5.09256e-06	0.000884933	0.19,0.19,1.0	1.0,1.0,0.808	-0.476	-47.6	47.6
28210	ENSG00000162910	MRPL55	1	-	228108436	228108474	228108234	228108321	228109148	228109306	28210	3,7,4	7,8,1	6,3,14	0,0,2	182	144	5.48101e-06	0.000927082	0.253,0.409,0.76	1.0,1.0,0.847	-0.475	-47.5	47.5
3832	ENSG00000146067	FAM193B	5	-	177531952	177532131	177531281	177531521	177532442	177532641	3832	22,23,12	26,16,26	20,13,30	0,6,4	323	144	5.41757e-05	0.0048835	0.274,0.391,0.171	1.0,0.491,0.77	-0.475	-47.5	47.5
61477	ENSG00000099968	BCL2L13	22	+	17696140	17696210	17683213	17683321	17726676	17730855	61477	1,3,9	0,0,0	11,0,4	0,3,2	214	144	0.000923399	0.0331403	1.0,1.0,1.0	1.0,0.0,0.574	0.475	47.5	47.5
95187	ENSG00000243989	ACY1	3	+	51988526	51988607	51987555	51987624	51988765	51988826	95187	2,3,0	5,2,6	2,4,8	1,1,1	225	144	8.53872e-05	0.00660026	0.204,0.49,0.0	0.561,0.719,0.837	-0.474	-47.4	47.4
89822	ENSG00000168259	DNAJC7	17	-	42003358	42003557	42000481	42000570	42018437	42018518	89822	7,7,2	1,0,0	5,7,3	3,1,6	343	144	6.84087e-06	0.00108298	0.746,1.0,1.0	0.412,0.746,0.173	0.472	47.2	47.2
42584	ENSG00000185864	NPIPB4	16	-	21851914	21852046	21847412	21847541	21857258	21857345	42584	10,12,13	1,3,6	5,15,2	8,17,14	276	144	7.31836e-05	0.00593556	0.839,0.676,0.531	0.246,0.315,0.069	0.472	47.2	47.2
69254	ENSG00000162572	SCNN1D	1	+	1282010	1282187	1281431	1281610	1282275	1282315	69254	10,7,0	5,3,1	2,7,4	0,1,1	321	144	0.000805792	0.0304268	0.473,0.511,0.0	1.0,0.758,0.642	-0.472	-47.2	47.2
101946	ENSG00000134480	CCNH	5	-	87393189	87393303	87391493	87392904	87395043	87395104	101946	2,2,1	1,0,0	1,2,3	2,3,1	258	144	4.12795e-05	0.00404922	0.527,1.0,1.0	0.218,0.271,0.626	0.471	47.1	47.1
84667	ENSG00000101213	PTK6	20	-	63534974	63535059	63534151	63534315	63537084	63537354	84667	13,13,7	0,0,0	16,13,4	9,8,2	229	144	3.29135e-10	3.66039e-07	1.0,1.0,1.0	0.528,0.505,0.557	0.47	47	47
88175	ENSG00000223546	LINC00630	X	+	102845856	102846020	102839800	102839863	102865041	102865159	88175	7,11,2	0,0,0	7,4,4	0,4,5	308	144	1.66871e-06	0.000382641	1.0,1.0,1.0	1.0,0.319,0.272	0.47	47	47
79254	ENSG00000100429	HDAC10	22	-	50248878	50248890	50248661	50248751	50249102	50249168	79254	2,0,0	6,3,2	3,5,3	14,0,3	156	144	0.000350628	0.0171497	0.235,0.0,0.0	0.165,1.0,0.48	-0.47	-47	47
107871	ENSG00000133519	ZDHHC8P1	22	-	23393925	23394057	23392726	23392833	23399759	23400583	107871	6,10,4	0,0,0	6,11,4	3,2,4	276	144	2.84312e-08	1.52381e-05	1.0,1.0,1.0	0.511,0.742,0.343	0.468	46.8	46.8
109235	ENSG00000196204	RNF216P1	7	+	4989033	4989177	4984909	4985075	4996609	4997119	109235	11,13,3	0,0,1	6,1,5	2,1,7	288	144	8.527e-07	0.000231295	1.0,1.0,0.6	0.6,0.333,0.263	0.468	46.8	46.8
49958	ENSG00000155463	OXA1L	14	+	22769776	22769932	22767957	22768171	22770192	22770278	49958	7,9,6	3,3,7	8,5,9	0,0,1	300	144	9.59594e-07	0.000250367	0.528,0.59,0.291	1.0,1.0,0.812	-0.468	-46.8	46.8
6671	ENSG00000198373	WWP2	16	+	69783031	69783152	69776188	69776241	69786995	69787080	6671	29,31,21	5,12,7	5,5,2	14,7,8	265	144	1.79514e-07	6.85466e-05	0.759,0.584,0.62	0.163,0.28,0.12	0.467	46.7	46.7
57346	ENSG00000273066	RP11-216L13.19	9	+	136809254	136809429	136807739	136808326	136809687	136810042	57346	12,7,2	4,2,2	8,20,27	0,1,0	319	144	1.34362e-06	0.000324372	0.575,0.612,0.311	1.0,0.9,1.0	-0.467	-46.7	46.7
70077	ENSG00000166342	NETO1	18	-	72835683	72835753	72834038	72835319	72858825	72859074	70077	3,0,4	1,4,1	0,0,0	5,2,7	214	144	0.000128601	0.0087075	0.669,0.0,0.729	0.0,0.0,0.0	0.466	46.6	46.6
20809	ENSG00000005801	ZNF195	11	-	3361975	3362052	3361742	3361889	3362532	3362720	20809	1,1,8	0,1,0	0,0,4	1,6,0	221	144	4.52819e-05	0.00428669	1.0,0.395,1.0	0.0,0.0,1.0	0.465	46.5	46.5
76797	ENSG00000132837	DMGDH	5	-	79123345	79123463	79121202	79121352	79235810	79236038	76797	3,1,5	2,3,0	9,4,2	0,0,0	262	144	0.000368012	0.0176698	0.452,0.155,1.0	1.0,1.0,1.0	-0.464	-46.4	46.4
22623	ENSG00000197989	SNHG12	1	-	28580424	28580646	28579911	28579981	28581589	28581853	22623	6,5,3	0,0,0	6,5,5	0,5,4	366	144	1.29387e-06	0.000316251	1.0,1.0,1.0	1.0,0.282,0.33	0.463	46.3	46.3
1518	ENSG00000273345	CTD-2410N18.4	5	-	134350212	134350427	134321790	134321903	134370997	134371044	1518	2,4,8	0,0,0	4,1,1	2,2,0	359	144	0.00106738	0.0365248	1.0,1.0,1.0	0.445,0.167,1.0	0.463	46.3	46.3
81392	ENSG00000185664	PMEL	12	-	55965935	55966062	55961621	55961732	55966677	55966736	81392	1,1,4	0,1,0	0,3,1	2,1,1	271	144	2.75091e-05	0.00294865	1.0,0.347,1.0	0.0,0.615,0.347	0.462	46.2	46.2
106416	ENSG00000108312	UBTF	17	-	44208833	44209004	44208618	44208673	44209351	44209541	106416	6,9,1	0,0,0	0,7,2	3,2,0	315	144	0.00020985	0.0120067	1.0,1.0,1.0	0.0,0.615,1.0	0.462	46.2	46.2
36716	ENSG00000214078	CPNE1	20	-	35626562	35626617	35626043	35626381	35626734	35626852	36716	6,5,2	0,5,11	1,0,0	4,5,4	199	144	2.39732e-05	0.00267885	1.0,0.42,0.116	0.153,0.0,0.0	0.461	46.1	46.1
9902	ENSG00000163808	KIF15	3	+	44864196	44864343	44852672	44852794	44873328	44873376	9902	3,2,4	11,1,0	2,1,5	0,0,0	291	144	3.08475e-05	0.00322883	0.119,0.497,1.0	1.0,1.0,1.0	-0.461	-46.1	46.1
61138	ENSG00000215386	MIR99AHG	21	+	16589352	16589540	16564773	16564809	16594339	16594454	61138	4,9,1	0,5,2	4,3,5	0,0,0	332	144	5.62251e-05	0.00497696	1.0,0.438,0.178	1.0,1.0,1.0	-0.461	-46.1	46.1
47216	ENSG00000185324	CDK10	16	+	89689251	89689306	89686691	89686759	89690552	89690624	47216	4,2,4	3,5,2	3,2,16	1,0,0	199	144	1.00202e-06	0.000258641	0.491,0.224,0.591	0.685,1.0,1.0	-0.46	-46	46
5649	ENSG00000105122	RASAL3	19	-	15452044	15452108	15451623	15451938	15452657	15452815	5649	2,5,6	2,3,2	7,7,14	0,0,0	208	144	1.27204e-06	0.000311773	0.409,0.536,0.675	1.0,1.0,1.0	-0.46	-46	46
61997	ENSG00000221978	CCNL2	1	-	1388625	1388743	1387953	1388065	1388949	1389047	61997	1,6,2	1,0,0	6,1,4	4,5,3	262	144	1.94628e-05	0.0023337	0.355,1.0,1.0	0.452,0.099,0.423	0.46	46	46
65491	ENSG00000103005	USB1	16	+	58014294	58014326	58009928	58010112	58017333	58017440	65491	20,12,8	1,4,5	13,2,2	10,6,13	176	144	0.000248672	0.0135732	0.942,0.711,0.567	0.515,0.214,0.112	0.46	46	46
108813	ENSG00000250903	GMDS-AS1	6	+	2271815	2273417	2263600	2263684	2283498	2283774	108813	22,6,22	0,0,0	10,10,4	4,1,0	1746	144	4.49919e-05	0.00428121	1.0,1.0,1.0	0.171,0.452,1.0	0.459	45.9	45.9
19650	ENSG00000089682	RBM41	X	-	107070212	107070425	107069254	107069402	107088734	107088839	19650	2,0,0	3,2,4	5,3,2	0,2,3	357	144	0.000294026	0.0152533	0.212,0.0,0.0	1.0,0.377,0.212	-0.459	-45.9	45.9
4964	ENSG00000232648	RP11-367N14.2	4	-	183501897	183501995	183497559	183497669	183504175	183504494	4964	0,3,4	1,0,1	1,1,0	3,3,4	242	144	7.07066e-05	0.00580329	0.0,1.0,0.704	0.166,0.166,0.0	0.457	45.7	45.7
3715	ENSG00000223756	TSSC2	11	+	3406495	3406590	3404832	3404963	3407621	3407697	3715	1,7,2	2,3,3	9,3,3	0,2,0	239	144	0.000338704	0.016695	0.232,0.584,0.287	1.0,0.475,1.0	-0.457	-45.7	45.7
82364	ENSG00000203667	COX20	1	+	244841952	244842058	244835658	244835756	244842198	244842258	82364	10,6,3	2,2,5	10,3,3	0,0,0	250	144	8.59768e-08	3.88292e-05	0.742,0.633,0.257	1.0,1.0,1.0	-0.456	-45.6	45.6
64228	ENSG00000168385	SEPT2	2	+	241316421	241316540	241315354	241315610	241317498	241317599	64228	1,5,3	3,3,4	6,2,4	1,1,0	263	144	0.000116878	0.008143	0.154,0.477,0.291	0.767,0.523,1.0	-0.456	-45.6	45.6
68746	ENSG00000099622	CIRBP	19	+	1264258	1264472	1261341	1261641	1270927	1271036	68746	14,18,4	1,3,0	3,8,9	2,5,5	358	144	0.000867372	0.031849	0.849,0.707,1.0	0.376,0.392,0.42	0.456	45.6	45.6
36684	ENSG00000165121	RP11-213G2.3	9	+	85829462	85829605	85822877	85823080	85837758	85837963	36684	7,3,10	0,0,0	4,2,6	0,2,7	287	144	5.08077e-06	0.00088461	1.0,1.0,1.0	1.0,0.334,0.301	0.455	45.5	45.5
40098	ENSG00000133019	CHRM3	1	+	239632223	239632286	239545640	239545749	239678185	239678288	40098	3,15,1	0,1,0	3,9,3	4,1,4	207	144	7.71906e-06	0.0011923	1.0,0.913,1.0	0.343,0.862,0.343	0.455	45.5	45.5
64865	ENSG00000115459	ELMOD3	2	+	85355075	85355170	85354752	85354829	85355554	85355716	64865	8,6,7	7,8,6	20,9,16	1,4,0	239	144	3.75409e-05	0.00376977	0.408,0.311,0.413	0.923,0.575,1.0	-0.455	-45.5	45.5
100586	ENSG00000149054	ZNF215	11	+	6943545	6943652	6941570	6941653	6955689	6956105	100586	2,2,3	0,0,3	0,1,0	4,0,3	251	144	4.67149e-05	0.00437037	1.0,1.0,0.365	0.0,1.0,0.0	0.455	45.5	45.5
91092	ENSG00000168070	C11orf85	11	-	64947373	64947582	64940573	64940646	64954756	64954802	91092	10,14,3	6,5,1	11,18,14	0,0,1	353	144	9.48846e-08	4.19994e-05	0.405,0.533,0.55	1.0,1.0,0.851	-0.454	-45.4	45.4
53260	ENSG00000072210	ALDH3A2	17	+	19673199	19673275	19671767	19671956	19675561	19675742	53260	0,0,0	1,7,2	1,6,3	1,9,1	220	144	7.25977e-07	0.000205701	0.0,0.0,0.0	0.396,0.304,0.663	-0.454	-45.4	45.4
81376	ENSG00000151665	PIGF	2	-	46591802	46591925	46588074	46588126	46592474	46592583	81376	5,6,3	4,0,5	8,9,8	0,0,0	267	144	2.10277e-06	0.000457418	0.403,1.0,0.244	1.0,1.0,1.0	-0.451	-45.1	45.1
30006	ENSG00000055950	MRPL43	10	-	100983947	100984074	100983754	100983817	100986748	100986975	30006	16,12,2	8,5,5	13,11,9	2,0,1	271	144	9.35648e-05	0.00700712	0.515,0.56,0.175	0.775,1.0,0.827	-0.451	-45.1	45.1
103890	ENSG00000078369	GNB1	1	-	1879786	1879902	1839189	1839238	1890363	1890401	103890	11,13,12	4,13,3	8,8,20	0,0,0	260	144	1.34793e-09	1.23634e-06	0.604,0.356,0.689	1.0,1.0,1.0	-0.45	-45	45
26437	ENSG00000277726	RP4-635E18.9	1	+	11025550	11025685	11025109	11025208	11029686	11029781	26437	7,0,7	6,3,1	2,8,1	1,0,0	279	144	2.60715e-05	0.00283568	0.376,0.0,0.783	0.508,1.0,1.0	-0.45	-45	45
32452	ENSG00000125454	SLC25A19	17	-	75288387	75288539	75286632	75286802	75289353	75289433	32452	20,24,11	11,14,2	15,3,9	0,0,0	296	144	6.06637e-09	4.2498e-06	0.469,0.455,0.728	1.0,1.0,1.0	-0.449	-44.9	44.9
107647	ENSG00000156875	HIAT1	1	+	100068455	100068586	100067976	100068195	100077164	100077277	107647	0,0,2	1,4,0	1,1,5	0,1,0	275	144	1.02557e-05	0.0014472	0.0,0.0,1.0	1.0,0.344,1.0	-0.448	-44.8	44.8
11406	ENSG00000140157	NIPA2	15	+	22843101	22843321	22839061	22839174	22845145	22845267	11406	4,4,8	2,0,0	2,5,3	1,5,2	364	144	0.000246722	0.0134916	0.442,1.0,1.0	0.442,0.283,0.372	0.448	44.8	44.8
33871	ENSG00000164542	KIAA0895	7	-	36336153	36336297	36335045	36335178	36356901	36357590	33871	12,17,3	2,6,5	20,9,15	1,0,0	288	144	6.46813e-07	0.000188062	0.75,0.586,0.231	0.909,1.0,1.0	-0.447	-44.7	44.7
55641	ENSG00000162819	BROX	1	+	222715144	222715269	222713587	222713706	222715683	222715800	55641	1,2,1	0,1,0	6,1,1	1,8,1	269	144	7.61941e-05	0.00605098	1.0,0.517,1.0	0.763,0.063,0.349	0.447	44.7	44.7
10613	ENSG00000100522	GNPNAT1	14	-	52778931	52779012	52778757	52778849	52780678	52780740	10613	0,1,0	6,5,1	2,3,4	4,2,1	225	144	1.03065e-05	0.00144861	0.0,0.113,0.0	0.242,0.49,0.719	-0.446	-44.6	44.6
62472	ENSG00000173988	LRRC63	13	+	46227511	46228189	46213001	46213119	46228664	46228733	62472	3,12,4	0,0,0	4,6,8	4,1,0	822	144	0.000208084	0.0119483	1.0,1.0,1.0	0.149,0.512,1.0	0.446	44.6	44.6
90453	ENSG00000142396	ERVK3-1	19	+	58312027	58312196	58306087	58306216	58314747	58314781	90453	6,1,2	0,2,0	1,2,2	8,1,2	313	144	0.000604287	0.0250295	1.0,0.187,1.0	0.054,0.479,0.315	0.446	44.6	44.6
72694	ENSG00000148985	PGAP2	11	+	3823612	3823740	3808297	3808315	3823882	3824357	72694	7,4,6	8,4,10	17,19,14	4,2,3	272	144	7.52733e-06	0.00117287	0.317,0.346,0.241	0.692,0.834,0.712	-0.445	-44.5	44.5
13426	ENSG00000179362	HMGN2P46	15	+	45522064	45522110	45515772	45515892	45536084	45536209	13426	0,1,0	3,0,3	2,2,2	0,0,3	190	144	2.46736e-05	0.0027247	0.0,1.0,0.0	1.0,1.0,0.336	-0.445	-44.5	44.5
24744	ENSG00000215190	LINC00680	6	-	57949858	57950072	57948872	57949068	57959027	57959111	24744	1,5,5	0,0,2	0,1,1	1,0,2	358	144	8.6258e-05	0.00666178	1.0,1.0,0.501	0.0,1.0,0.167	0.445	44.5	44.5
94946	ENSG00000058673	ZC3H11A	1	+	203796292	203796354	203795698	203795775	203801574	203801628	94946	1,0,0	4,1,1	4,0,3	3,2,0	206	144	0.00113137	0.0379413	0.149,0.0,0.0	0.482,0.0,1.0	-0.444	-44.4	44.4
89287	ENSG00000067225	PKM	15	-	72231323	72231391	72218942	72219110	72231598	72231819	89287	4,6,4	0,0,0	3,1,0	1,0,4	212	144	0.00122194	0.0399105	1.0,1.0,1.0	0.671,1.0,0.0	0.443	44.3	44.3
29277	ENSG00000204685	STARD7-AS1	2	+	96237904	96238099	96208415	96208979	96239712	96240688	29277	7,4,12	3,2,2	5,10,6	0,0,0	339	144	1.12622e-06	0.000283307	0.498,0.459,0.718	1.0,1.0,1.0	-0.442	-44.2	44.2
30534	ENSG00000242588	RP11-274B21.14	7	+	128578889	128578933	128574750	128574791	128591849	128592017	30534	1,10,4	2,2,1	3,1,2	6,8,10	188	144	0.000535268	0.0228846	0.277,0.793,0.754	0.277,0.087,0.133	0.442	44.2	44.2
10835	ENSG00000224078	SNHG14	15	+	25055073	25055230	25053827	25053967	25059154	25059294	10835	9,4,14	6,8,3	10,7,12	0,2,0	301	144	2.33294e-05	0.00262736	0.418,0.193,0.691	1.0,0.626,1.0	-0.441	-44.1	44.1
33114	ENSG00000167037	SGSM1	22	+	24813677	24813755	24806440	24806484	24814008	24814192	33114	0,0,2	11,7,4	0,2,8	6,1,0	222	144	0.00121935	0.0398404	0.0,0.0,0.245	0.0,0.565,1.0	-0.44	-44	44
89300	ENSG00000160284	SPATC1L	21	-	46182623	46183774	46161915	46162067	46184355	46184459	89300	4,7,2	0,0,0	22,20,15	5,0,3	1295	144	1.11982e-06	0.000283041	1.0,1.0,1.0	0.329,1.0,0.357	0.438	43.8	43.8
17383	ENSG00000148950	IMMP1L	11	-	31469717	31469797	31463171	31463305	31473723	31473786	17383	2,3,2	1,0,0	1,2,1	8,0,3	224	144	1.28487e-05	0.00170111	0.563,1.0,1.0	0.074,1.0,0.176	0.438	43.8	43.8
103894	ENSG00000078369	GNB1	1	-	1853151	1853297	1839189	1839238	1890363	1890401	103894	17,8,21	4,13,3	6,7,6	0,0,0	290	144	4.71657e-08	2.3313e-05	0.678,0.234,0.777	1.0,1.0,1.0	-0.437	-43.7	43.7
80868	ENSG00000177565	TBL1XR1	3	-	177160870	177160988	177053772	177053918	177197120	177197225	80868	7,10,4	2,1,0	6,7,1	7,2,2	262	144	0.00165921	0.0496034	0.658,0.846,1.0	0.32,0.658,0.216	0.437	43.7	43.7
62763	ENSG00000141380	SS18	18	-	26082362	26082528	26079010	26079146	26087500	26087577	62763	6,3,3	6,2,1	7,2,1	2,0,0	310	144	0.00081078	0.030472	0.317,0.411,0.582	0.619,1.0,1.0	-0.436	-43.6	43.6
65730	ENSG00000141959	PFKL	21	+	44305799	44305935	44305256	44305417	44306680	44306754	65730	16,22,6	0,3,1	6,4,16	5,3,10	280	144	2.72615e-05	0.00293639	1.0,0.79,0.755	0.382,0.407,0.451	0.435	43.5	43.5
32456	ENSG00000125454	SLC25A19	17	-	75288387	75288591	75286632	75286802	75289353	75289406	32456	25,27,16	11,14,2	15,5,12	0,0,0	348	144	1.03562e-08	6.48864e-06	0.485,0.444,0.768	1.0,1.0,1.0	-0.434	-43.4	43.4
79743	ENSG00000187860	CCDC157	22	+	30375478	30375663	30373922	30374091	30376258	30376347	79743	6,3,1	0,0,0	13,2,10	8,1,1	329	144	1.45603e-07	5.80911e-05	1.0,1.0,1.0	0.416,0.467,0.814	0.434	43.4	43.4
36685	ENSG00000165121	RP11-213G2.3	9	+	85829462	85829606	85822877	85823080	85837758	85837963	36685	9,4,13	0,0,0	6,2,8	0,2,7	288	144	8.45468e-06	0.00126486	1.0,1.0,1.0	1.0,0.333,0.364	0.434	43.4	43.4
32253	ENSG00000174567	GOLT1A	1	-	204199199	204199390	204198159	204198496	204201632	204201701	32253	8,2,1	0,1,1	0,0,4	4,2,2	335	144	0.00010415	0.00754618	1.0,0.462,0.301	0.0,0.0,0.462	0.434	43.4	43.4
99002	ENSG00000196268	ZNF493	19	+	21413465	21413508	21405757	21405856	21422912	21423040	99002	0,3,2	1,0,0	0,0,6	1,2,2	187	144	0.000152155	0.00967637	0.0,1.0,1.0	0.0,0.0,0.698	0.434	43.4	43.4
99966	ENSG00000080823	MOK	14	-	102265822	102265912	102251916	102251995	102283477	102283592	99966	2,2,4	7,1,2	8,2,5	0,1,0	234	144	2.71273e-06	0.00055611	0.15,0.552,0.552	1.0,0.552,1.0	-0.433	-43.3	43.3
753	ENSG00000172840	PDP2	16	+	66883014	66883102	66880606	66880781	66884230	66884594	753	5,7,1	0,5,2	3,10,5	0,0,0	232	144	0.000123361	0.00844263	1.0,0.465,0.237	1.0,1.0,1.0	-0.433	-43.3	43.3
11418	ENSG00000140157	NIPA2	15	+	22845145	22845267	22838689	22838921	22858539	22858630	11418	11,10,8	2,0,0	9,0,6	1,2,2	266	144	0.00061768	0.0254303	0.749,1.0,1.0	0.83,0.0,0.619	0.433	43.3	43.3
83607	ENSG00000188917	TRMT2B	X	-	101042197	101042312	101041316	101041371	101051643	101051733	83607	9,2,2	0,0,0	3,3,6	1,1,4	259	144	9.48439e-06	0.00137417	1.0,1.0,1.0	0.625,0.625,0.455	0.432	43.2	43.2
108419	ENSG00000141376	BCAS3	17	+	61388617	61388708	61380505	61380571	61391976	61392831	108419	8,6,17	0,0,1	6,0,8	0,6,3	235	144	7.05901e-05	0.00579908	1.0,1.0,0.912	1.0,0.0,0.62	0.431	43.1	43.1
3392	ENSG00000074319	TSG101	11	-	18516098	18516164	18509541	18509665	18526774	18526899	3392	1,3,1	3,0,2	4,2,1	1,0,0	210	144	0.000427025	0.0197056	0.186,1.0,0.255	0.733,1.0,1.0	-0.431	-43.1	43.1
61912	ENSG00000147955	SIGMAR1	9	-	34636992	34637112	34634721	34635858	34637219	34637420	61912	4,1,6	15,5,11	6,12,11	3,4,4	264	144	8.45893e-06	0.00126486	0.127,0.098,0.229	0.522,0.621,0.6	-0.43	-43	43
3837	ENSG00000146067	FAM193B	5	-	177531952	177532200	177531281	177531521	177532442	177532641	3837	41,37,34	26,16,26	26,28,46	0,6,4	392	144	9.53016e-06	0.00137423	0.367,0.459,0.324	1.0,0.632,0.809	-0.43	-43	43
62824	ENSG00000083828	ZNF586	19	+	57776542	57776669	57769669	57769878	57778750	57780577	62824	11,26,19	0,3,0	23,3,13	9,7,2	271	144	4.96918e-05	0.00457195	1.0,0.822,1.0	0.576,0.185,0.775	0.429	42.9	42.9
1730	ENSG00000197558	SSPO	7	+	149821624	149821671	149821396	149821549	149821861	149822197	1730	9,1,8	4,8,0	25,1,12	0,0,0	191	144	9.24549e-06	0.00134848	0.629,0.086,1.0	1.0,1.0,1.0	-0.428	-42.8	42.8
20149	ENSG00000203761	MSTO2P	1	+	155748044	155748127	155747761	155747896	155748399	155748531	20149	4,1,9	3,6,1	4,9,7	0,0,2	227	144	0.000199519	0.0116478	0.458,0.096,0.851	1.0,1.0,0.689	-0.428	-42.8	42.8
18319	ENSG00000215146	RP11-313J2.1	10	-	42344253	42344408	42340515	42340556	42367815	42367933	18319	1,5,0	0,4,2	5,4,4	0,0,1	299	144	3.28208e-05	0.00339938	1.0,0.376,0.0	1.0,1.0,0.658	-0.427	-42.7	42.7
50543	ENSG00000239857	GET4	7	+	882290	882380	877904	878327	886055	886134	50543	5,4,2	6,4,2	1,5,2	0,0,2	234	144	0.000986065	0.0344987	0.339,0.381,0.381	1.0,1.0,0.381	-0.427	-42.7	42.7
72707	ENSG00000148985	PGAP2	11	+	3817431	3817535	3811249	3811424	3823882	3824056	72707	2,4,1	40,87,57	88,58,67	48,58,46	248	144	0	0	0.028,0.026,0.01	0.516,0.367,0.458	-0.426	-42.6	42.6
70682	ENSG00000204179	PTPN20	10	+	46964985	46965137	46911437	46911501	46999911	46999974	70682	10,3,0	1,6,5	7,5,3	0,1,1	296	144	0.000120874	0.00831723	0.829,0.196,0.0	1.0,0.709,0.593	-0.426	-42.6	42.6
82223	ENSG00000106608	URGCP	7	-	43910730	43910848	43907015	43907242	43926131	43926411	82223	30,37,8	0,0,0	11,6,5	4,1,5	262	144	8.89288e-09	5.73333e-06	1.0,1.0,1.0	0.602,0.767,0.355	0.425	42.5	42.5
10819	ENSG00000224078	SNHG14	15	+	25055078	25055230	25053827	25053967	25059154	25059294	10819	6,5,6	6,8,3	7,2,7	0,2,0	296	144	0.000264747	0.0141685	0.327,0.233,0.493	1.0,0.327,1.0	-0.425	-42.5	42.5
66289	ENSG00000205517	RGL3	19	-	11411252	11411444	11406721	11406864	11415946	11416174	66289	11,2,2	2,1,6	6,2,12	2,0,0	336	144	0.000300456	0.0154607	0.702,0.462,0.125	0.563,1.0,1.0	-0.425	-42.5	42.5
25093	ENSG00000154114	TBCEL	11	+	121035732	121035944	121024120	121024291	121036504	121036612	25093	21,8,13	4,0,0	11,17,7	11,4,3	356	144	0.00089618	0.0325324	0.68,1.0,1.0	0.288,0.632,0.486	0.425	42.5	42.5
99988	ENSG00000112320	SOBP	6	+	107587079	107587175	107533458	107533610	107633513	107635469	99988	11,9,8	0,2,4	0,2,0	1,0,2	240	144	0.00146508	0.0453701	1.0,0.73,0.545	0.0,1.0,0.0	0.425	42.5	42.5
89015	ENSG00000120539	MASTL	10	+	27181479	27181725	27173120	27173259	27186378	27186718	89015	5,2,5	0,7,10	2,2,6	0,0,2	390	144	0.00160505	0.0485389	1.0,0.095,0.156	1.0,1.0,0.526	-0.425	-42.5	42.5
32862	ENSG00000198715	GLMP	1	-	156290957	156291106	156290088	156290360	156292885	156293120	32862	2,4,1	8,2,7	15,5,25	2,2,8	293	144	0.000132592	0.0088697	0.109,0.496,0.066	0.787,0.551,0.606	-0.424	-42.4	42.4
38670	ENSG00000184517	ZFP1	16	+	75166811	75166913	75152908	75152966	75169252	75172000	38670	3,2,1	0,2,4	0,2,0	4,4,1	246	144	0.00105447	0.0361945	1.0,0.369,0.128	0.0,0.226,0.0	0.424	42.4	42.4
58997	ENSG00000100325	ASCC2	22	-	29827476	29827600	29825693	29825780	29838177	29838274	58997	7,8,4	1,6,5	10,13,19	0,2,0	268	144	7.91725e-06	0.00121658	0.79,0.417,0.301	1.0,0.777,1.0	-0.423	-42.3	42.3
72741	ENSG00000146833	TRIM4	7	-	99916701	99916779	99909564	99909660	99917771	99917885	72741	5,3,1	0,1,0	4,0,2	0,3,2	222	144	0.000385787	0.0183254	1.0,0.661,1.0	1.0,0.0,0.393	0.423	42.3	42.3
39317	ENSG00000163374	YY1AP1	1	-	155672602	155672727	155670400	155670464	155675009	155675096	39317	3,3,2	1,0,0	1,0,1	1,4,0	269	144	6.56032e-06	0.00105546	0.616,1.0,1.0	0.349,0.0,1.0	0.422	42.2	42.2
96485	ENSG00000112290	WASF1	6	-	110177146	110177186	110127468	110127629	110178597	110178742	96485	0,0,0	9,3,2	2,1,4	3,4,1	184	144	2.67838e-05	0.00289545	0.0,0.0,0.0	0.343,0.164,0.758	-0.422	-42.2	42.2
17393	ENSG00000148950	IMMP1L	11	-	31469739	31469797	31463171	31463305	31473723	31473786	17393	7,5,2	1,0,0	1,5,4	8,0,3	202	144	6.08275e-05	0.00526442	0.833,1.0,1.0	0.082,1.0,0.487	0.421	42.1	42.1
5330	ENSG00000163882	POLR2H	3	+	184365132	184365192	184363433	184363565	184366716	184366800	5330	0,1,0	4,0,2	1,2,2	2,0,0	204	144	1.52714e-05	0.00192178	0.0,1.0,0.0	0.261,1.0,1.0	-0.42	-42	42
82055	ENSG00000179406	LINC00174	7	-	66400321	66400441	66399691	66399795	66400922	66400980	82055	7,18,3	7,2,8	12,10,17	1,1,1	264	144	0.000333043	0.0164891	0.353,0.831,0.17	0.867,0.845,0.903	-0.42	-42	42
71371	ENSG00000124593	PRICKLE4	6	+	41783733	41783817	41783461	41783605	41784130	41784238	71371	1,0,0	3,2,4	0,6,6	5,5,0	228	144	0.00028922	0.0151186	0.174,0.0,0.0	0.0,0.431,1.0	-0.419	-41.9	41.9
66211	ENSG00000178917	ZNF852	3	-	44502964	44503056	44502541	44502668	44510552	44510636	66211	5,7,8	7,10,4	13,12,18	7,1,0	236	144	0.000784257	0.0298371	0.304,0.299,0.55	0.531,0.88,1.0	-0.419	-41.9	41.9
78281	ENSG00000179818	PCBP1-AS1	2	-	70085815	70085903	70085546	70085624	70086054	70086273	78281	5,1,5	3,2,0	2,2,2	0,0,0	232	144	0.00165469	0.0495274	0.508,0.237,1.0	1.0,1.0,1.0	-0.418	-41.8	41.8
6608	ENSG00000130779	CLIP1	12	-	122340752	122340908	122334647	122334705	122340980	122341697	6608	4,7,10	0,0,0	9,7,7	8,2,1	300	144	1.92933e-08	1.07958e-05	1.0,1.0,1.0	0.351,0.627,0.771	0.417	41.7	41.7
54185	ENSG00000139220	PPFIA2	12	-	81597951	81598066	81457764	81457866	81676790	81676844	54185	12,10,14	15,17,8	6,4,9	1,2,0	259	144	0.000361655	0.0175348	0.308,0.246,0.493	0.769,0.527,1.0	-0.416	-41.6	41.6
40079	ENSG00000105662	CRTC1	19	+	18768742	18768793	18765403	18765528	18774899	18774986	40079	2,1,3	5,0,2	1,8,1	0,0,0	195	144	2.54767e-05	0.00278465	0.228,1.0,0.526	1.0,1.0,1.0	-0.415	-41.5	41.5
58269	ENSG00000238098	ABCA17P	16	+	2345818	2345928	2345162	2345280	2361115	2361196	58269	1,2,4	0,0,0	4,2,8	2,1,2	254	144	0.000946032	0.0335491	1.0,1.0,1.0	0.531,0.531,0.694	0.415	41.5	41.5
74714	ENSG00000169914	OTUD3	1	+	19906431	19906616	19904890	19904987	19907569	19912945	74714	15,34,25	0,1,0	9,4,15	2,2,5	329	144	2.95188e-07	0.000101401	1.0,0.937,1.0	0.663,0.467,0.568	0.413	41.3	41.3
96770	ENSG00000008277	ADAM22	7	+	87964633	87964684	87935025	87935186	87971293	87971375	96770	3,5,4	1,0,1	1,3,0	3,0,3	195	144	0.000356206	0.0173677	0.689,1.0,0.747	0.198,1.0,0.0	0.413	41.3	41.3
64520	ENSG00000175322	ZNF519	18	-	14124349	14124476	14084876	14085076	14132274	14132430	64520	6,5,4	1,0,0	10,5,6	5,8,1	271	144	7.69423e-06	0.00119053	0.761,1.0,1.0	0.515,0.249,0.761	0.412	41.2	41.2
17634	ENSG00000159314	ARHGAP27	17	-	45404268	45404334	45403959	45404096	45404444	45404528	17634	21,18,17	29,22,17	45,26,56	11,4,11	210	144	6.27557e-11	9.30562e-08	0.332,0.359,0.407	0.737,0.817,0.777	-0.411	-41.1	41.1
93280	ENSG00000087076	HSD17B14	19	-	48832665	48832752	48815036	48815141	48834275	48834358	93280	2,4,3	2,4,0	2,3,2	0,0,0	231	144	0.000112251	0.00795138	0.384,0.384,1.0	1.0,1.0,1.0	-0.411	-41.1	41.1
64718	ENSG00000186104	CYP2R1	11	-	14890431	14890469	14885775	14885917	14891363	14891530	64718	4,3,4	2,2,2	1,4,1	0,0,0	182	144	2.55326e-05	0.00278644	0.613,0.543,0.613	1.0,1.0,1.0	-0.41	-41	41
26438	ENSG00000277726	RP4-635E18.9	1	+	11025550	11025665	11025109	11025208	11029686	11029781	26438	10,0,8	6,3,1	2,10,1	1,0,0	259	144	4.23173e-05	0.00411173	0.481,0.0,0.816	0.527,1.0,1.0	-0.41	-41	41
59844	ENSG00000106772	PRUNE2	9	-	76619339	76619387	76611480	76614600	76625022	76625058	59844	8,3,5	0,0,1	3,1,5	3,5,0	192	144	6.72867e-05	0.00563459	1.0,1.0,0.789	0.429,0.13,1.0	0.41	41	41
61058	ENSG00000078699	CBFA2T2	20	+	33573973	33574261	33550640	33550764	33606955	33607099	61058	6,5,3	0,0,0	3,4,3	4,1,0	432	144	0.000618504	0.0254525	1.0,1.0,1.0	0.2,0.571,1.0	0.41	41	41
92552	ENSG00000250802	ZBED3-AS1	5	+	77139265	77139317	77118319	77118521	77147651	77148110	92552	0,0,0	1,4,2	5,1,4	6,1,4	196	144	7.1625e-07	0.000204075	0.0,0.0,0.0	0.38,0.424,0.424	-0.409	-40.9	40.9
56171	ENSG00000196123	KIAA0895L	16	-	67179429	67179562	67178198	67178504	67183261	67183455	56171	20,17,6	7,13,4	4,0,1	11,2,9	277	144	5.85791e-06	0.000970536	0.598,0.405,0.438	0.159,0.0,0.055	0.409	40.9	40.9
82675	ENSG00000004779	NDUFAB1	16	-	23595428	23595638	23591092	23591150	23596122	23596303	82675	6,4,19	0,0,2	2,1,2	6,0,1	354	144	0.000148659	0.00955647	1.0,1.0,0.794	0.119,1.0,0.449	0.409	40.9	40.9
111542	ENSG00000173715	C11orf80	11	+	66762203	66762450	66759042	66759096	66800640	66800664	111542	17,12,3	0,0,2	2,4,0	0,10,1	391	144	0.000247282	0.0135139	1.0,1.0,0.356	1.0,0.128,0.0	0.409	40.9	40.9
105441	ENSG00000090060	PAPOLA	14	+	96527952	96528011	96525309	96525391	96531474	96531586	105441	1,0,0	2,9,2	3,2,2	0,7,3	203	144	0.000300833	0.0154703	0.262,0.0,0.0	1.0,0.169,0.321	-0.409	-40.9	40.9
99532	ENSG00000249592	RP11-440L14.1	4	-	764911	765047	764488	764609	781771	781849	99532	8,2,2	0,0,0	7,5,2	3,1,1	280	144	0.000701252	0.0276186	1.0,1.0,1.0	0.545,0.72,0.507	0.409	40.9	40.9
99678	ENSG00000283050	GTF2IP12	4	-	119450040	119450150	119448827	119448959	119454245	119454638	99678	3,2,3	0,0,0	6,0,2	1,6,0	254	144	0.000903899	0.0327309	1.0,1.0,1.0	0.773,0.0,1.0	0.409	40.9	40.9
94811	ENSG00000161647	MPP3	17	-	43820861	43821058	43818045	43818110	43823930	43824005	94811	34,34,12	1,0,0	23,10,2	2,3,2	341	144	2.73292e-05	0.00293958	0.935,1.0,1.0	0.829,0.585,0.297	0.408	40.8	40.8
108028	ENSG00000165548	TMEM63C	14	+	77213445	77213648	77196070	77196230	77218800	77218884	108028	8,11,5	0,0,1	9,5,1	4,1,1	347	144	6.38617e-05	0.00545155	1.0,1.0,0.675	0.483,0.675,0.293	0.408	40.8	40.8
1145	ENSG00000178741	COX5A	15	-	74923653	74923770	74920279	74920442	74937914	74938080	1145	12,14,0	5,0,6	7,1,8	1,0,0	261	144	0.000102884	0.0074968	0.57,1.0,0.0	0.794,1.0,1.0	-0.408	-40.8	40.8
32867	ENSG00000198715	GLMP	1	-	156290992	156291106	156290088	156290360	156292885	156293120	32867	2,3,0	8,2,7	8,4,20	2,2,8	258	144	0.000109604	0.00782547	0.122,0.456,0.0	0.691,0.527,0.583	-0.408	-40.8	40.8
104155	ENSG00000111785	RIC8B	12	+	106870822	106870942	106860267	106860412	106885903	106889316	104155	13,19,17	2,9,3	17,11,3	17,9,16	264	144	0.000321642	0.0161311	0.78,0.535,0.756	0.353,0.4,0.093	0.408	40.8	40.8
83584	ENSG00000188917	TRMT2B	X	-	101051250	101051366	101041316	101041371	101051643	101051733	83584	3,6,6	0,0,0	4,5,4	1,1,4	260	144	2.63992e-05	0.00286781	1.0,1.0,1.0	0.689,0.735,0.356	0.407	40.7	40.7
8621	ENSG00000185684	EP400NL	12	+	132085404	132085504	132084963	132085316	132103996	132104170	8621	0,1,1	7,3,3	2,3,6	8,1,1	244	144	0.000161138	0.0100486	0.0,0.164,0.164	0.129,0.639,0.78	-0.407	-40.7	40.7
1142	ENSG00000178741	COX5A	15	-	74923660	74923770	74920279	74920442	74937914	74938080	1142	11,14,0	5,0,6	6,4,7	1,0,0	254	144	9.40081e-05	0.00702848	0.555,1.0,0.0	0.773,1.0,1.0	-0.406	-40.6	40.6
47265	ENSG00000167136	ENDOG	9	+	128821437	128821576	128820738	128820848	128821687	128821814	47265	13,14,4	0,1,0	17,6,7	4,2,6	283	144	1.70126e-06	0.000388105	1.0,0.877,1.0	0.684,0.604,0.373	0.405	40.5	40.5
99296	ENSG00000004142	POLDIP2	17	-	28349496	28349626	28349078	28349162	28350765	28350792	99296	11,3,11	5,1,6	20,2,22	0,0,2	274	144	2.29779e-06	0.000486748	0.536,0.612,0.491	1.0,1.0,0.853	-0.405	-40.5	40.5
90393	ENSG00000273840	AL078471.5	21	+	10510771	10510862	10500806	10501019	10514121	10514250	90393	7,7,5	0,0,0	2,4,3	4,2,0	235	144	0.000114263	0.00804266	1.0,1.0,1.0	0.235,0.551,1.0	0.405	40.5	40.5
53549	ENSG00000138303	ASCC1	10	-	72102333	72102412	72096520	72097450	72102849	72102967	53549	15,11,10	14,8,1	5,2,3	8,8,17	223	144	0.000645867	0.0261432	0.409,0.47,0.866	0.288,0.139,0.102	0.405	40.5	40.5
3347	ENSG00000088766	CRLS1	20	+	6028671	6028725	6026170	6026238	6031284	6031370	3347	2,0,0	2,1,2	11,1,2	1,4,1	198	144	0.000719492	0.0280514	0.421,0.0,0.0	0.889,0.154,0.593	-0.405	-40.5	40.5
62188	ENSG00000254485	RP11-380O24.1	3	-	9355800	9355859	9330527	9330596	9362839	9363006	62188	1,0,0	1,1,2	4,1,8	5,1,1	203	144	2.75738e-05	0.00294865	0.415,0.0,0.0	0.362,0.415,0.85	-0.404	-40.4	40.4
56948	ENSG00000144331	ZNF385B	2	-	179544822	179544907	179518527	179518638	179769502	179769802	56948	0,0,0	3,1,4	0,4,3	2,2,1	229	144	0.000117713	0.0081813	0.0,0.0,0.0	0.0,0.557,0.654	-0.404	-40.4	40.4
105362	ENSG00000135454	B4GALNT1	12	-	57631199	57631254	57630996	57631086	57631914	57632133	105362	23,12,7	1,0,1	9,1,0	5,0,2	199	144	0.00161732	0.0488104	0.943,1.0,0.835	0.566,1.0,0.0	0.404	40.4	40.4
64859	ENSG00000115459	ELMOD3	2	+	85355554	85355716	85355075	85355170	85356966	85357578	64859	8,11,9	6,4,4	24,8,16	3,0,1	306	144	0.000251428	0.0136984	0.386,0.564,0.514	0.79,1.0,0.883	-0.403	-40.3	40.3
30536	ENSG00000242588	RP11-274B21.14	7	+	128579998	128580094	128574750	128574791	128591849	128592017	30536	11,21,8	2,2,1	9,9,10	6,8,10	240	144	1.61677e-05	0.0020118	0.767,0.863,0.828	0.474,0.403,0.375	0.402	40.2	40.2
23824	ENSG00000123106	CCDC91	12	+	28198942	28199056	28190465	28190641	28255580	28255672	23824	2,2,0	3,1,1	4,0,2	0,1,0	258	144	0.000249171	0.0135921	0.271,0.527,0.0	1.0,0.0,1.0	-0.401	-40.1	40.1
17875	ENSG00000079150	FKBP7	2	-	178473028	178473142	178465598	178465931	178477061	178477213	17875	2,1,3	4,1,1	0,0,0	3,2,1	258	144	0.000390652	0.018458	0.218,0.358,0.626	0.0,0.0,0.0	0.401	40.1	40.1
49266	ENSG00000184465	WDR27	6	-	169663562	169663649	169662303	169662424	169664165	169664286	49266	10,7,3	4,2,4	7,22,13	1,0,0	231	144	8.45242e-07	0.000229973	0.609,0.686,0.319	0.814,1.0,1.0	-0.4	-40	40
25224	ENSG00000262879	RP11-156P1.3	17	-	47054117	47054213	47033277	47033381	47056459	47056753	25224	4,2,14	1,3,2	6,5,7	0,0,0	240	144	0.000149511	0.00959737	0.706,0.286,0.808	1.0,1.0,1.0	-0.4	-40	40
20736	ENSG00000137210	TMEM14B	6	+	10749121	10749268	10747758	10747881	10770076	10770204	20736	0,0,0	7,4,1	0,6,3	2,2,1	291	144	3.10293e-05	0.00324023	0.0,0.0,0.0	0.0,0.598,0.598	-0.399	-39.9	39.9
68284	ENSG00000153233	PTPRR	12	-	70643771	70643919	70638078	70639277	70656703	70656817	68284	15,23,7	4,5,4	2,4,5	0,0,0	292	144	6.11949e-08	2.92716e-05	0.649,0.694,0.463	1.0,1.0,1.0	-0.398	-39.8	39.8
110047	ENSG00000095794	CREM	10	+	35179133	35179276	35127161	35127193	35188199	35188388	110047	8,13,4	3,5,1	6,6,18	0,0,0	287	144	7.25737e-08	3.33481e-05	0.572,0.566,0.667	1.0,1.0,1.0	-0.398	-39.8	39.8
29606	ENSG00000078018	MAP2	2	+	209692624	209696350	209680749	209680827	209700276	209700338	29606	116,82,143	2,2,6	28,59,90	7,8,12	3870	144	1.42725e-05	0.00182972	0.683,0.604,0.47	0.13,0.215,0.218	0.398	39.8	39.8
7863	ENSG00000164403	SHROOM1	5	-	132827460	132827607	132825162	132826182	132830593	132830898	7863	9,6,2	7,0,2	0,1,1	1,1,2	291	144	0.000470281	0.0210361	0.389,1.0,0.331	0.0,0.331,0.198	0.397	39.7	39.7
60074	ENSG00000167283	ATP5L	11	+	118405656	118405709	118403923	118403985	118406936	118407097	60074	15,4,8	4,7,8	0,4,3	2,17,17	197	144	0.000283902	0.0149019	0.733,0.295,0.422	0.0,0.147,0.114	0.396	39.6	39.6
31526	ENSG00000143578	CREB3L4	1	+	153968929	153968942	153968524	153968639	153969333	153969455	31526	4,3,4	3,2,6	6,9,10	0,0,4	157	144	0.000898412	0.0325812	0.55,0.579,0.379	1.0,1.0,0.696	-0.396	-39.6	39.6
26684	ENSG00000160688	FLAD1	1	+	154990158	154990399	154983841	154984066	154992712	154993111	26684	9,4,5	3,5,1	1,8,3	0,2,0	385	144	0.00151373	0.0464882	0.529,0.23,0.652	1.0,0.599,1.0	-0.396	-39.6	39.6
50189	ENSG00000134444	KIAA1468	18	+	62280359	62280442	62279773	62279856	62280645	62280709	50189	24,12,11	18,28,24	10,17,31	3,7,5	227	144	9.52324e-06	0.00137423	0.458,0.214,0.225	0.679,0.606,0.797	-0.395	-39.5	39.5
6670	ENSG00000198373	WWP2	16	+	69783055	69783152	69776186	69776241	69786995	69787080	6670	18,21,12	5,12,7	4,5,1	14,7,8	241	144	2.53961e-05	0.00278465	0.683,0.511,0.506	0.146,0.299,0.069	0.395	39.5	39.5
89582	ENSG00000204271	SPIN3	X	-	56978291	56978498	56976369	56977196	56978579	56978660	89582	2,2,1	16,7,7	16,8,15	5,6,7	351	144	3.08496e-08	1.61916e-05	0.049,0.105,0.055	0.568,0.354,0.468	-0.394	-39.4	39.4
102580	ENSG00000128989	ARPP19	15	-	52564189	52564246	52557099	52557222	52569115	52569167	102580	10,13,7	15,4,8	8,4,12	4,0,0	201	144	0.00149585	0.0460982	0.323,0.7,0.385	0.589,1.0,1.0	-0.394	-39.4	39.4
50403	ENSG00000087884	AAMDC	11	+	77841018	77841060	77821186	77821237	77842478	77842628	50403	9,8,4	2,8,2	9,1,4	0,0,0	186	144	3.84973e-08	1.92422e-05	0.777,0.436,0.608	1.0,1.0,1.0	-0.393	-39.3	39.3
69770	ENSG00000184402	SS18L1	20	+	62154280	62154465	62143794	62143889	62159876	62159961	69770	25,23,10	10,5,4	37,13,24	2,0,0	329	144	1.02211e-07	4.43597e-05	0.522,0.668,0.522	0.89,1.0,1.0	-0.393	-39.3	39.3
29603	ENSG00000078018	MAP2	2	+	209692636	209696350	209680749	209680827	209700276	209700338	29603	112,82,133	2,2,6	27,58,88	7,8,12	3858	144	2.21658e-05	0.00256116	0.676,0.605,0.453	0.126,0.213,0.215	0.393	39.3	39.3
18313	ENSG00000215146	RP11-313J2.1	10	-	42360948	42361034	42340515	42340556	42367815	42367933	18313	3,3,2	0,4,2	3,11,12	0,0,1	230	144	0.000203156	0.0117828	1.0,0.32,0.385	1.0,1.0,0.883	-0.393	-39.3	39.3
27040	ENSG00000151006	PRSS53	16	-	31084118	31084335	31083424	31083809	31084557	31084721	27040	10,15,9	0,0,0	12,21,6	2,4,3	361	144	1.62491e-07	6.34071e-05	1.0,1.0,1.0	0.705,0.677,0.444	0.391	39.1	39.1
96996	ENSG00000145012	LPP	3	+	188208199	188208318	188153874	188154021	188406111	188406313	96996	1,4,4	8,1,3	0,0,0	2,2,2	263	144	1.25698e-05	0.00167202	0.064,0.687,0.422	0.0,0.0,0.0	0.391	39.1	39.1
108814	ENSG00000250903	GMDS-AS1	6	+	2397220	2397626	2248836	2248926	2398576	2398664	108814	4,6,2	1,0,0	15,6,10	11,1,3	550	144	4.305e-05	0.00415419	0.512,1.0,1.0	0.263,0.611,0.466	0.391	39.1	39.1
76672	ENSG00000186777	ZNF732	4	-	296028	296155	270674	272630	305307	305321	76672	14,15,10	0,0,0	12,8,14	2,4,6	271	144	8.23231e-09	5.50698e-06	1.0,1.0,1.0	0.761,0.515,0.554	0.39	39	39
4561	ENSG00000148834	GSTO1	10	+	104265911	104266050	104262978	104263077	104267251	104267404	4561	3,3,5	1,0,0	2,0,3	0,4,2	283	144	7.09974e-05	0.00582178	0.604,1.0,1.0	1.0,0.0,0.433	0.39	39	39
91101	ENSG00000168070	C11orf85	11	-	64947373	64947465	64940573	64940646	64954756	64954802	91101	4,13,10	6,5,1	8,14,21	0,0,1	236	144	1.84976e-06	0.000409385	0.289,0.613,0.859	1.0,1.0,0.928	-0.389	-38.9	38.9
110699	ENSG00000143224	PPOX	1	+	161167994	161168127	161167099	161167234	161168992	161169183	110699	2,3,1	1,0,0	1,4,0	0,4,5	277	144	5.83795e-06	0.000969034	0.51,1.0,1.0	1.0,0.342,0.0	0.389	38.9	38.9
77475	ENSG00000259429	UBE2Q2P2	15	+	82415499	82415675	82414680	82414804	82418635	82418792	77475	9,6,8	7,2,1	7,15,36	0,0,2	320	144	1.06859e-05	0.0014855	0.367,0.574,0.783	1.0,1.0,0.89	-0.389	-38.9	38.9
51810	ENSG00000122420	PTGFR	1	+	78497873	78497944	78492671	78493541	78532212	78532353	51810	10,7,5	0,0,1	5,1,15	1,1,13	215	144	4.15363e-06	0.00076577	1.0,1.0,0.77	0.77,0.401,0.436	0.388	38.8	38.8
7363	ENSG00000183354	KIAA2026	9	-	5933750	5933881	5931543	5931684	5944870	5944960	7363	6,3,2	0,1,0	1,6,3	1,1,3	275	144	0.000352702	0.0172228	1.0,0.611,1.0	0.344,0.759,0.344	0.388	38.8	38.8
2057	ENSG00000186376	ZNF75D	X	-	135292280	135292473	135291008	135291135	135341767	135344087	2057	4,14,3	0,2,0	4,2,7	3,3,0	337	144	0.000927778	0.0332438	1.0,0.749,1.0	0.363,0.222,1.0	0.388	38.8	38.8
23505	ENSG00000115687	PASK	2	-	241124119	241124133	241122731	241122899	241126195	241127451	23505	7,10,8	0,0,0	7,4,3	4,2,2	158	144	1.42275e-06	0.000338454	1.0,1.0,1.0	0.615,0.646,0.578	0.387	38.7	38.7
42149	ENSG00000106077	ABHD11	7	-	73736914	73736990	73736535	73736691	73737220	73737391	42149	1,1,9	0,0,0	4,3,2	5,2,0	220	144	2.23357e-05	0.0025741	1.0,1.0,1.0	0.344,0.495,1.0	0.387	38.7	38.7
55128	ENSG00000132204	LINC00470	18	-	1275965	1276077	1272441	1272511	1368484	1368597	55128	4,6,13	0,0,0	1,11,10	5,0,2	256	144	0.000265858	0.0141807	1.0,1.0,1.0	0.101,1.0,0.738	0.387	38.7	38.7
22880	ENSG00000168000	BSCL2	11	-	62705509	62705617	62702467	62702549	62705915	62706220	22880	29,16,9	2,3,0	20,5,11	6,4,9	252	144	0.00028777	0.0150605	0.892,0.753,1.0	0.656,0.417,0.411	0.387	38.7	38.7
42588	ENSG00000185864	NPIPB4	16	-	21851769	21852046	21847481	21847541	21857258	21857416	42588	9,10,16	1,3,6	8,14,6	8,17,14	421	144	0.000500792	0.0219472	0.755,0.533,0.477	0.255,0.22,0.128	0.387	38.7	38.7
18706	ENSG00000088543	C3orf18	3	-	50565760	50565861	50561721	50561747	50566005	50566094	18706	1,3,0	1,2,2	2,0,1	0,1,0	245	144	0.00110543	0.0373754	0.37,0.469,0.0	1.0,0.0,1.0	-0.387	-38.7	38.7
75474	ENSG00000104907	TRMT1	19	-	13112661	13112817	13110157	13110306	13112908	13113011	75474	13,9,4	1,3,3	5,11,5	0,0,0	300	144	6.0547e-06	0.000992056	0.862,0.59,0.39	1.0,1.0,1.0	-0.386	-38.6	38.6
94246	ENSG00000136280	CCM2	7	+	45069825	45069961	45038252	45038426	45073459	45073571	94246	1,3,2	0,2,0	0,1,3	2,0,4	280	144	0.000302419	0.0155079	1.0,0.435,1.0	0.0,1.0,0.278	0.386	38.6	38.6
12583	ENSG00000129559	NEDD8	14	-	24231651	24231737	24228593	24228712	24232249	24232325	12583	17,17,15	10,9,7	21,17,13	2,1,0	230	144	4.35138e-07	0.000140269	0.516,0.542,0.573	0.868,0.914,1.0	-0.384	-38.4	38.4
20188	ENSG00000221947	XKR9	8	+	70674817	70674899	70669849	70669994	70706932	70707153	20188	1,5,4	2,1,3	5,1,7	2,0,0	226	144	0.000631659	0.0257792	0.242,0.761,0.459	0.614,1.0,1.0	-0.384	-38.4	38.4
98563	ENSG00000135926	TMBIM1	2	-	218285762	218285934	218280025	218280126	218292465	218292535	98563	10,1,2	0,0,1	3,6,5	7,1,3	316	144	2.42354e-05	0.00269191	1.0,1.0,0.477	0.163,0.732,0.432	0.383	38.3	38.3
11626	ENSG00000080503	SMARCA2	9	+	2191265	2191279	2186095	2186228	2192703	2193387	11626	4,6,1	1,2,5	8,5,6	0,1,0	158	144	2.95703e-05	0.00312455	0.785,0.732,0.154	1.0,0.82,1.0	-0.383	-38.3	38.3
27791	ENSG00000173275	ZNF449	X	+	135348753	135348837	135347018	135347472	135349109	135349314	27791	5,9,0	1,5,2	8,2,12	0,1,1	228	144	0.000486263	0.0215267	0.759,0.532,0.0	1.0,0.558,0.883	-0.383	-38.3	38.3
56815	ENSG00000126790	L3HYPDH	14	-	59474438	59474526	59472970	59473090	59474727	59475208	56815	2,1,1	6,5,5	11,9,4	3,4,7	232	144	0.000500048	0.0219472	0.171,0.11,0.11	0.695,0.583,0.262	-0.383	-38.3	38.3
23314	ENSG00000116151	MORN1	1	-	2389924	2389996	2388238	2388337	2391457	2391707	23314	14,14,12	8,4,5	8,1,9	0,0,0	216	144	3.83376e-08	1.92422e-05	0.538,0.7,0.615	1.0,1.0,1.0	-0.382	-38.2	38.2
41171	ENSG00000114302	PRKAR2A	3	-	48790543	48790627	48772924	48773108	48807648	48807684	41171	2,1,4	3,0,2	3,1,2	0,0,0	228	144	0.000674577	0.0268413	0.296,1.0,0.558	1.0,1.0,1.0	-0.382	-38.2	38.2
103325	ENSG00000127124	HIVEP3	1	-	41918412	41918524	41848870	41849089	42035806	42035925	103325	8,15,7	0,1,0	6,5,15	6,2,2	256	144	7.4101e-06	0.00115663	1.0,0.894,1.0	0.36,0.584,0.808	0.381	38.1	38.1
104872	ENSG00000168096	ANKS3	16	-	4729979	4730151	4724749	4724831	4734155	4734254	104872	16,18,4	0,0,0	3,5,11	2,0,6	316	144	1.0557e-05	0.00147372	1.0,1.0,1.0	0.406,1.0,0.455	0.38	38	38
5279	ENSG00000103264	FBXO31	16	-	87366673	87366802	87360294	87360366	87367372	87367508	5279	3,4,4	1,1,0	1,2,0	3,0,4	273	144	6.85918e-05	0.00567158	0.613,0.678,1.0	0.15,1.0,0.0	0.38	38	38
74774	ENSG00000170906	NDUFA3	19	+	54106352	54106446	54105933	54106011	54106763	54106961	74774	17,9,6	1,6,11	20,17,20	0,3,0	238	144	0.000134948	0.00895323	0.911,0.476,0.248	1.0,0.774,1.0	-0.38	-38	38
49251	ENSG00000280828	RP11-274B21.1	7	+	128577963	128578033	128574719	128574791	128578889	128578933	49251	3,8,7	5,8,2	9,8,3	1,0,1	214	144	3.07763e-05	0.00322516	0.288,0.402,0.702	0.858,1.0,0.669	-0.378	-37.8	37.8
58265	ENSG00000238098	ABCA17P	16	+	2345818	2345924	2345162	2345280	2361115	2361200	58265	1,4,1	0,0,0	6,2,8	2,1,2	250	144	0.00159111	0.0482157	1.0,1.0,1.0	0.633,0.535,0.697	0.378	37.8	37.8
81313	ENSG00000234177	LINC01114	2	-	104754325	104754440	104746639	104747151	104755592	104755755	81313	5,19,4	0,0,0	21,3,11	6,2,2	259	144	2.8173e-07	9.8683e-05	1.0,1.0,1.0	0.661,0.455,0.754	0.377	37.7	37.7
3848	ENSG00000146067	FAM193B	5	-	177553167	177553359	177538904	177539042	177554248	177554458	3848	17,23,7	0,0,1	12,7,2	2,2,2	336	144	8.12205e-05	0.00636108	1.0,1.0,0.75	0.72,0.6,0.3	0.377	37.7	37.7
102421	ENSG00000248498	ASNSP1	8	-	46593463	46593586	46579212	46579551	46595114	46595241	102421	2,1,3	0,0,0	3,7,4	3,0,2	267	144	0.00120728	0.039566	1.0,1.0,1.0	0.35,1.0,0.519	0.377	37.7	37.7
68330	ENSG00000175309	PHYKPL	5	-	178231668	178231829	178229939	178230099	178232491	178232630	68330	4,2,8	3,0,4	2,1,3	0,0,0	305	144	6.31062e-06	0.00102643	0.386,1.0,0.486	1.0,1.0,1.0	-0.376	-37.6	37.6
101137	ENSG00000188002	RP11-43F13.1	5	-	1632643	1632751	1630408	1630566	1632844	1632906	101137	4,9,3	0,5,3	7,3,6	0,0,0	252	144	6.58897e-06	0.00105816	1.0,0.507,0.364	1.0,1.0,1.0	-0.376	-37.6	37.6
32070	ENSG00000163913	IFT122	3	+	129461227	129461304	129451913	129451998	129463559	129463626	32070	9,21,11	0,0,8	10,8,12	9,4,14	221	144	0.00118262	0.0390942	1.0,1.0,0.473	0.42,0.566,0.358	0.376	37.6	37.6
86520	ENSG00000144199	FAHD2B	2	-	97091461	97091712	97089755	97090325	97094700	97094835	86520	6,18,8	4,6,0	29,11,10	0,0,0	395	144	1.19069e-06	0.000295909	0.354,0.522,1.0	1.0,1.0,1.0	-0.375	-37.5	37.5
68723	ENSG00000099622	CIRBP	19	+	1264258	1264463	1261341	1261641	1270927	1271029	68723	20,22,6	1,3,0	6,13,10	2,5,5	349	144	0.00110504	0.0373754	0.892,0.752,1.0	0.553,0.518,0.452	0.374	37.4	37.4
99062	ENSG00000134452	FBXO18	10	+	5891018	5891116	5890279	5890346	5893976	5894052	99062	1,1,1	1,12,1	2,3,4	0,2,3	242	144	0.00117628	0.0389193	0.373,0.047,0.373	1.0,0.472,0.442	-0.374	-37.4	37.4
101787	ENSG00000140563	MCTP2	15	+	94442921	94442960	94440175	94440298	94458136	94458246	101787	9,19,17	0,0,0	8,7,8	3,3,5	183	144	1.88449e-08	1.06116e-05	1.0,1.0,1.0	0.677,0.647,0.557	0.373	37.3	37.3
29509	ENSG00000106404	CLDN15	7	-	101236746	101236886	101234277	101234431	101237364	101237501	29509	7,9,5	2,0,8	1,11,5	0,0,0	284	144	1.37414e-05	0.00179001	0.64,1.0,0.241	1.0,1.0,1.0	-0.373	-37.3	37.3
69859	ENSG00000225470	JPX	X	+	73998767	73998844	73994863	73994961	74004269	74004351	69859	21,19,19	8,3,11	4,8,20	14,18,15	221	144	0.000623174	0.0255619	0.631,0.805,0.53	0.157,0.225,0.465	0.373	37.3	37.3
69892	ENSG00000225470	JPX	X	+	73998767	73998843	73944583	73944662	74004269	74004551	69892	4,3,5	2,1,3	5,10,5	0,1,0	220	144	6.09215e-05	0.00526743	0.567,0.663,0.522	1.0,0.867,1.0	-0.372	-37.2	37.2
42594	ENSG00000185864	NPIPB4	16	-	21851769	21851865	21847481	21847541	21857258	21857345	42594	4,6,10	1,3,6	5,8,4	8,17,14	240	144	0.00162455	0.0489787	0.706,0.545,0.5	0.273,0.22,0.146	0.371	37.1	37.1
30188	ENSG00000034053	APBA2	15	+	29028276	29028364	28995752	28995806	29074920	29075001	30188	1,4,1	1,2,3	0,0,0	2,7,2	232	144	0.000323072	0.0161845	0.383,0.554,0.171	0.0,0.0,0.0	0.369	36.9	36.9
36992	ENSG00000025293	PHF20	20	+	35782327	35782609	35779056	35779178	35801490	35801605	36992	1,2,0	2,0,1	2,2,2	0,2,0	426	144	0.000438235	0.0200256	0.145,1.0,0.0	1.0,0.253,1.0	-0.369	-36.9	36.9
77273	ENSG00000143643	TTC13	1	-	230945388	230945454	230940439	230940556	230954332	230954403	77273	5,9,21	2,8,3	22,16,15	0,0,0	210	144	3.09381e-08	1.61916e-05	0.632,0.435,0.828	1.0,1.0,1.0	-0.368	-36.8	36.8
46452	ENSG00000051825	MPHOSPH9	12	-	123225910	123226028	123223037	123223127	123226287	123226351	46452	0,0,2	7,3,4	2,5,4	1,2,8	262	144	0.000128086	0.00867923	0.0,0.0,0.216	0.524,0.579,0.216	-0.368	-36.8	36.8
38476	ENSG00000198039	ZNF273	7	+	64917029	64917118	64903287	64903419	64927653	64929124	38476	24,23,36	0,0,0	18,13,6	2,4,6	233	144	3.08373e-08	1.61916e-05	1.0,1.0,1.0	0.848,0.668,0.382	0.367	36.7	36.7
109709	ENSG00000117523	PRRC2C	1	+	171591151	171591200	171588378	171588505	171591586	171592223	109709	23,43,28	26,19,14	44,20,63	1,2,7	193	144	8.61751e-09	5.6375e-06	0.398,0.628,0.599	0.97,0.882,0.87	-0.366	-36.6	36.6
75902	ENSG00000247095	MIR210HG	11	-	567796	567853	565659	567555	568351	568457	75902	0,0,0	1,8,4	2,5,5	6,2,10	201	144	7.00331e-07	0.000200349	0.0,0.0,0.0	0.193,0.642,0.264	-0.366	-36.6	36.6
34896	ENSG00000148019	CEP78	9	+	78266441	78266457	78265371	78265543	78266616	78266787	34896	1,2,4	0,2,0	1,0,2	0,5,3	160	144	0.000201756	0.0117322	1.0,0.474,1.0	1.0,0.0,0.375	0.366	36.6	36.6
27302	ENSG00000255571	MIR9-3HG	15	+	89387430	89387538	89378099	89378165	89387816	89387881	27302	8,2,0	1,3,2	0,0,0	2,2,3	252	144	0.00025595	0.01386	0.821,0.276,0.0	0.0,0.0,0.0	0.366	36.6	36.6
1511	ENSG00000273345	CTD-2410N18.4	5	-	134308573	134308727	134308137	134308466	134319357	134319497	1511	2,2,4	0,0,0	2,1,8	3,0,2	298	144	0.000829766	0.0308519	1.0,1.0,1.0	0.244,1.0,0.659	0.366	36.6	36.6
15389	ENSG00000269713	NBPF9	1	-	149102728	149102847	149098523	149098706	149103300	149103561	15389	2,9,2	0,4,2	3,2,2	0,0,0	263	144	0.000241482	0.0132742	1.0,0.552,0.354	1.0,1.0,1.0	-0.365	-36.5	36.5
11570	ENSG00000204138	PHACTR4	1	+	28439309	28439361	28438350	28438430	28457831	28457859	11570	6,1,2	0,1,0	2,0,4	0,2,6	196	144	0.000313403	0.0158518	1.0,0.424,1.0	1.0,0.0,0.329	0.365	36.5	36.5
63508	ENSG00000183255	PTTG1IP	21	-	44865570	44865650	44865394	44865447	44872853	44873032	63508	0,0,0	3,6,2	2,0,6	3,4,1	224	144	0.000459474	0.0207194	0.0,0.0,0.0	0.3,0.0,0.794	-0.365	-36.5	36.5
109707	ENSG00000117523	PRRC2C	1	+	171589368	171589605	171588378	171588505	171591586	171593511	109707	31,32,23	26,19,14	34,21,15	1,2,7	381	144	0.000969483	0.034122	0.311,0.389,0.383	0.928,0.799,0.447	-0.364	-36.4	36.4
40942	ENSG00000151881	C5orf28	5	-	43454454	43454605	43453657	43454043	43483821	43483891	40942	0,11,8	7,5,2	0,0,2	4,1,10	295	144	0.000180108	0.0108786	0.0,0.518,0.661	0.0,0.0,0.089	0.363	36.3	36.3
6771	ENSG00000106144	CASP2	7	+	143302668	143302869	143300379	143300440	143303783	143303933	6771	6,2,5	2,1,4	0,2,2	7,5,6	345	144	0.000286809	0.0150191	0.556,0.455,0.343	0.0,0.143,0.122	0.363	36.3	36.3
20739	ENSG00000137210	TMEM14B	6	+	10751132	10751234	10749201	10749268	10770076	10770204	20739	8,15,5	0,2,1	13,4,11	4,4,8	246	144	0.00038109	0.0181702	1.0,0.814,0.745	0.655,0.369,0.446	0.363	36.3	36.3
91108	ENSG00000168070	C11orf85	11	-	64946089	64946153	64940573	64940646	64954756	64954802	91108	4,11,12	6,5,1	15,8,13	0,0,1	208	144	5.43858e-06	0.000926955	0.316,0.604,0.893	1.0,1.0,0.9	-0.362	-36.2	36.2
74290	ENSG00000272645	GTF2IP20	1	-	223964455	223964539	223962610	223962708	223971573	223971739	74290	6,3,3	3,2,2	8,3,5	0,0,2	228	144	0.000502541	0.0219926	0.558,0.486,0.486	1.0,1.0,0.612	-0.361	-36.1	36.1
39837	ENSG00000237296	SMG1P1	16	+	22451619	22451658	22437007	22437492	22454701	22454865	39837	6,11,12	0,0,0	10,6,3	3,1,4	183	144	1.84017e-06	0.000409299	1.0,1.0,1.0	0.724,0.825,0.371	0.36	36	36
82435	ENSG00000008394	MGST1	12	+	16367324	16367465	16354230	16354378	16383506	16383604	82435	4,10,4	0,0,0	4,7,4	6,0,1	285	144	0.000289396	0.0151189	1.0,1.0,1.0	0.252,1.0,0.669	0.36	36	36
35116	ENSG00000213742	ZNF337-AS1	20	+	25632157	25632288	25624156	25624446	25634048	25634170	35116	3,16,8	2,2,2	8,9,6	0,0,0	275	144	0.000210226	0.0120205	0.44,0.807,0.677	1.0,1.0,1.0	-0.359	-35.9	35.9
102129	ENSG00000204764	RANBP17	5	+	171183194	171183230	171170129	171170203	171183321	171183430	102129	3,5,2	2,0,5	4,4,8	0,0,1	180	144	0.000301157	0.0154703	0.545,1.0,0.242	1.0,1.0,0.865	-0.359	-35.9	35.9
59015	ENSG00000100325	ASCC2	22	-	29832180	29832342	29825621	29825780	29838177	29838304	59015	5,12,3	1,6,5	7,4,9	0,2,0	306	144	0.000363459	0.0175772	0.702,0.485,0.22	1.0,0.485,1.0	-0.359	-35.9	35.9
69891	ENSG00000225470	JPX	X	+	73998767	73998843	73994863	73994961	74004269	74004551	69891	14,15,12	8,3,11	5,4,11	14,18,15	220	144	0.000629864	0.0257551	0.534,0.766,0.417	0.189,0.127,0.324	0.359	35.9	35.9
22776	ENSG00000130413	STK33	11	-	8480533	8480614	8474680	8474816	8594082	8594289	22776	11,11,2	5,2,1	5,3,6	0,0,0	225	144	1.05333e-06	0.000267756	0.585,0.779,0.561	1.0,1.0,1.0	-0.358	-35.8	35.8
89581	ENSG00000204271	SPIN3	X	-	56978291	56978421	56976369	56977196	56978579	56978660	89581	2,3,2	16,7,7	14,6,14	5,6,7	274	144	7.88127e-06	0.00121314	0.062,0.184,0.131	0.595,0.344,0.512	-0.358	-35.8	35.8
60752	ENSG00000176261	ZBTB8OS	1	-	32633950	32634072	32627507	32627544	32634701	32634792	60752	19,6,5	0,6,2	18,3,8	0,0,0	266	144	2.87439e-05	0.00305172	1.0,0.351,0.575	1.0,1.0,1.0	-0.358	-35.8	35.8
51	ENSG00000273018	CTD-2303H24.2	17	-	18528577	18528747	18519481	18519674	18532505	18533034	51	5,8,6	0,0,1	3,5,8	3,0,7	314	144	4.07082e-05	0.00401086	1.0,1.0,0.733	0.314,1.0,0.344	0.358	35.8	35.8
11916	ENSG00000144837	PLA1A	3	+	119606773	119606975	119597884	119597986	119608769	119608947	11916	9,7,2	0,0,0	15,8,4	1,1,4	346	144	0.000156532	0.00987006	1.0,1.0,1.0	0.862,0.769,0.294	0.358	35.8	35.8
71990	ENSG00000123352	SPATS2	12	+	49371227	49371290	49367546	49367587	49406472	49406565	71990	12,6,4	1,5,2	2,2,6	0,0,0	207	144	1.94298e-06	0.000426833	0.893,0.455,0.582	1.0,1.0,1.0	-0.357	-35.7	35.7
102600	ENSG00000144445	KANSL1L	2	-	210031420	210031546	210029802	210029918	210040419	210040527	102600	11,10,6	0,0,1	19,15,35	7,21,4	270	144	3.7032e-06	0.000707025	1.0,1.0,0.762	0.591,0.276,0.824	0.357	35.7	35.7
82072	ENSG00000179406	LINC00174	7	-	66400321	66400419	66399691	66399795	66400922	66401027	82072	9,21,7	7,2,8	16,15,16	1,1,1	242	144	0.000264571	0.0141685	0.433,0.862,0.342	0.905,0.899,0.905	-0.357	-35.7	35.7
48040	ENSG00000256591	RP11-286N22.8	11	+	61472744	61472829	61438003	61438113	61484687	61484762	48040	1,6,3	0,0,0	10,11,4	3,3,2	229	144	1.62188e-06	0.000373831	1.0,1.0,1.0	0.677,0.697,0.557	0.356	35.6	35.6
15468	ENSG00000044115	CTNNA1	5	+	138778180	138778273	138778017	138778088	138781922	138782029	15468	3,1,1	0,0,1	2,3,6	7,3,1	237	144	9.37747e-05	0.00701694	1.0,1.0,0.378	0.148,0.378,0.785	0.356	35.6	35.6
106927	ENSG00000203875	SNHG5	6	-	85677953	85678012	85677423	85677492	85678135	85678736	106927	3,3,1	3,2,1	2,2,4	2,0,0	203	144	0.00143045	0.0447022	0.415,0.516,0.415	0.415,1.0,1.0	-0.356	-35.6	35.6
46541	ENSG00000122507	BBS9	7	+	33351218	33351323	33349067	33349170	33357854	33357995	46541	20,36,18	0,4,0	10,17,9	3,8,4	249	144	1.81669e-05	0.00221109	1.0,0.839,1.0	0.658,0.551,0.565	0.355	35.5	35.5
64868	ENSG00000115459	ELMOD3	2	+	85355554	85355598	85355075	85355170	85356966	85357252	64868	6,5,5	6,4,4	14,6,3	3,0,1	188	144	0.00131801	0.0420599	0.434,0.489,0.489	0.781,1.0,0.697	-0.355	-35.5	35.5
33324	ENSG00000001617	SEMA3F	3	+	50175095	50175188	50174230	50174350	50176767	50176861	33324	29,26,13	13,14,6	12,12,6	20,24,29	237	144	2.34654e-07	8.52129e-05	0.575,0.53,0.568	0.267,0.233,0.112	0.354	35.4	35.4
83477	ENSG00000223813	AC007255.8	7	-	29561858	29561922	29514768	29515317	29563387	29563663	83477	7,3,0	0,0,1	2,6,0	9,1,2	208	144	0.00022682	0.0126363	1.0,1.0,0.0	0.133,0.806,0.0	0.354	35.4	35.4
18546	ENSG00000013573	DDX11	12	+	31077944	31078288	31074263	31074327	31078389	31078537	18546	14,10,4	10,0,2	24,12,18	0,0,2	488	144	0.000367118	0.0176649	0.292,1.0,0.371	1.0,1.0,0.726	-0.354	-35.4	35.4
2511	ENSG00000065809	FAM107B	10	-	14553321	14553387	14530331	14530515	14571762	14572155	2511	5,11,4	2,0,0	8,2,15	6,4,2	210	144	0.000394669	0.0186181	0.632,1.0,1.0	0.478,0.255,0.837	0.354	35.4	35.4
73162	ENSG00000175556	LONRF3	X	+	118986924	118987080	118982820	118982943	118989407	118989672	73162	3,5,4	10,9,8	9,4,9	4,3,2	300	144	0.000979644	0.0343338	0.126,0.211,0.194	0.519,0.39,0.684	-0.354	-35.4	35.4
53857	ENSG00000280081	MGC39584	21	-	9808714	9808911	9808173	9808361	9809066	9809181	53857	11,14,7	2,2,3	4,6,9	0,0,0	341	144	6.13086e-06	0.00100085	0.699,0.747,0.496	1.0,1.0,1.0	-0.353	-35.3	35.3
20436	ENSG00000186973	FAM183A	1	+	43152827	43152979	43150760	43150820	43156205	43156279	20436	2,5,5	3,0,6	1,6,7	0,2,0	296	144	0.00165223	0.0495111	0.245,1.0,0.288	1.0,0.593,1.0	-0.353	-35.3	35.3
55352	ENSG00000239779	WBP1	2	+	74459437	74459562	74458831	74458919	74459642	74459745	55352	15,6,5	6,3,1	13,9,11	1,0,0	269	144	3.11145e-06	0.000623391	0.572,0.517,0.728	0.874,1.0,1.0	-0.352	-35.2	35.2
73224	ENSG00000106603	COA1	7	-	43652089	43652138	43650611	43650712	43665657	43665722	73224	2,4,2	6,4,2	0,0,0	16,10,12	193	144	2.34283e-06	0.00049511	0.199,0.427,0.427	0.0,0.0,0.0	0.351	35.1	35.1
92191	ENSG00000198862	LTN1	21	-	28964576	28964766	28961316	28961533	28965864	28965906	92191	5,2,5	6,0,1	1,12,3	0,0,0	334	144	0.000133658	0.00890085	0.264,1.0,0.683	1.0,1.0,1.0	-0.351	-35.1	35.1
106361	ENSG00000168002	POLR2G	11	+	62762726	62762951	62761794	62761904	62765181	62765404	106361	20,19,15	2,0,1	18,11,25	3,8,8	369	144	9.05975e-05	0.00686581	0.796,1.0,0.854	0.701,0.349,0.549	0.35	35	35
2330	ENSG00000107669	ATE1	10	-	121926422	121926527	121924265	121924329	121928346	121928462	2330	3,3,10	9,9,1	0,2,0	4,8,8	249	144	0.00018741	0.011198	0.162,0.162,0.853	0.0,0.126,0.0	0.35	35	35
58474	ENSG00000125319	C17orf53	17	+	44150960	44151044	44147857	44149027	44154555	44154664	58474	19,6,6	2,0,0	8,13,2	0,4,8	228	144	0.000748781	0.0288519	0.857,1.0,1.0	1.0,0.672,0.136	0.35	35	35
32445	ENSG00000125454	SLC25A19	17	-	75288387	75288461	75286632	75286802	75289353	75289386	32445	24,31,10	11,14,2	20,5,10	0,0,0	218	144	4.36784e-09	3.37919e-06	0.59,0.594,0.768	1.0,1.0,1.0	-0.349	-34.9	34.9
69894	ENSG00000198625	MDM4	1	+	204537458	204537497	204532190	204532246	204538208	204538308	69894	2,14,9	2,4,2	2,6,3	0,0,0	183	144	5.12452e-06	0.000888749	0.44,0.734,0.78	1.0,1.0,1.0	-0.349	-34.9	34.9
78687	ENSG00000142166	IFNAR1	21	+	33343272	33343422	33340998	33341174	33345245	33345360	78687	8,6,7	1,0,0	2,8,9	1,5,1	294	144	8.28425e-06	0.00124924	0.797,1.0,1.0	0.495,0.439,0.815	0.349	34.9	34.9
51988	ENSG00000245937	LINC01184	5	-	128081972	128082194	128076946	128077093	128082734	128082960	51988	19,21,15	11,3,17	26,19,19	1,1,4	366	144	0.00157695	0.0478657	0.405,0.734,0.258	0.911,0.882,0.651	-0.349	-34.9	34.9
14870	ENSG00000282851	BISPR	19	+	17413096	17413104	17406244	17406296	17413220	17413305	14870	10,6,8	7,4,5	9,10,18	2,0,0	152	144	5.94895e-07	0.000178208	0.575,0.587,0.603	0.81,1.0,1.0	-0.348	-34.8	34.8
87159	ENSG00000112812	PRSS16	6	+	27251749	27252040	27251216	27251264	27252807	27252949	87159	22,29,13	3,5,6	30,29,29	0,2,0	435	144	3.54664e-06	0.000684478	0.708,0.658,0.418	1.0,0.828,1.0	-0.348	-34.8	34.8
20151	ENSG00000203761	MSTO2P	1	+	155748013	155748127	155747761	155747896	155748399	155748531	20151	6,5,10	3,6,1	13,12,10	0,0,2	258	144	0.000101112	0.00740408	0.527,0.317,0.848	1.0,1.0,0.736	-0.348	-34.8	34.8
59511	ENSG00000167525	PROCA1	17	-	28706679	28706763	28704707	28704843	28710870	28711086	59511	2,4,2	0,0,0	2,1,8	4,0,2	228	144	0.000296976	0.015356	1.0,1.0,1.0	0.24,1.0,0.716	0.348	34.8	34.8
67046	ENSG00000170322	NFRKB	11	-	129893290	129893385	129893061	129893152	129894358	129894438	67046	6,3,22	2,4,0	12,9,11	0,0,0	239	144	0.000611101	0.0252178	0.644,0.311,1.0	1.0,1.0,1.0	-0.348	-34.8	34.8
20435	ENSG00000186973	FAM183A	1	+	43152827	43152931	43150760	43150820	43156205	43156396	20435	3,6,3	3,0,6	1,6,8	0,2,0	248	144	0.00138667	0.0436681	0.367,1.0,0.225	1.0,0.635,1.0	-0.348	-34.8	34.8
110380	ENSG00000149925	ALDOA	16	+	30065824	30065927	30064460	30064505	30066884	30067038	110380	31,26,21	18,21,26	56,47,89	15,7,13	247	144	1.29239e-07	5.3481e-05	0.501,0.419,0.32	0.685,0.797,0.8	-0.347	-34.7	34.7
112037	ENSG00000119231	SENP5	3	+	196880686	196880783	196867855	196868073	196885150	196886694	112037	0,0,0	19,18,8	2,4,2	22,1,3	241	144	0.000279571	0.0147006	0.0,0.0,0.0	0.052,0.705,0.285	-0.347	-34.7	34.7
67033	ENSG00000170322	NFRKB	11	-	129893292	129893385	129893061	129893152	129894358	129894438	67033	6,3,22	2,4,0	12,9,10	0,0,0	237	144	0.000628301	0.0257248	0.646,0.313,1.0	1.0,1.0,1.0	-0.347	-34.7	34.7
99843	ENSG00000203485	INF2	14	+	104715280	104715340	104714202	104714856	104718794	104719603	99843	17,14,17	1,0,0	11,9,17	5,7,3	204	144	2.15697e-07	7.93e-05	0.923,1.0,1.0	0.608,0.476,0.8	0.346	34.6	34.6
9033	ENSG00000256594	RP11-705C15.2	12	+	9648864	9648933	9648101	9648376	9653682	9653808	9033	7,8,4	0,2,0	2,6,4	0,10,4	213	144	0.000290476	0.015131	1.0,0.73,1.0	1.0,0.289,0.403	0.346	34.6	34.6
33124	ENSG00000114857	NKTR	3	+	42620015	42620043	42619663	42619708	42621428	42621516	33124	7,2,1	18,19,21	3,9,13	12,4,8	172	144	0.00123858	0.0402323	0.246,0.081,0.038	0.173,0.653,0.576	-0.346	-34.6	34.6
54523	ENSG00000188321	ZNF559	19	+	9338493	9338582	9324694	9324780	9341101	9341129	54523	6,7,1	1,3,2	2,1,6	0,0,2	233	144	0.00139262	0.0437968	0.788,0.591,0.236	1.0,1.0,0.65	-0.345	-34.5	34.5
15818	ENSG00000174562	KLK15	19	-	50826572	50826757	50825755	50825948	50826877	50827161	15818	8,7,13	2,2,9	58,20,43	3,2,1	329	144	3.52647e-05	0.00359393	0.636,0.605,0.387	0.894,0.814,0.95	-0.343	-34.3	34.3
73291	ENSG00000164080	RAD54L2	3	+	51572824	51572915	51541579	51541650	51590366	51590559	73291	2,2,4	7,1,1	0,0,2	6,4,2	235	144	0.000960255	0.0339105	0.149,0.551,0.71	0.0,0.0,0.38	0.343	34.3	34.3
47459	ENSG00000276805	RP11-291L22.9	10	+	38428106	38428296	38425818	38425883	38435129	38435253	47459	10,7,11	4,1,2	8,8,2	0,0,0	334	144	4.15721e-06	0.00076577	0.519,0.751,0.703	1.0,1.0,1.0	-0.342	-34.2	34.2
6614	ENSG00000087448	KLHL42	12	+	27797246	27797349	27791707	27791901	27797714	27798156	6614	18,25,20	60,72,36	23,28,26	26,10,9	247	144	4.28212e-06	0.0007791	0.149,0.168,0.245	0.34,0.62,0.627	-0.342	-34.2	34.2
9098	ENSG00000166762	CATSPER2	15	-	43649726	43649900	43647916	43648066	43664417	43664543	9098	4,7,5	0,4,2	1,5,14	0,0,0	318	144	0.000104959	0.00759205	1.0,0.442,0.531	1.0,1.0,1.0	-0.342	-34.2	34.2
80000	ENSG00000233098	CCDC144NL-AS1	17	+	20892229	20892432	20868549	20868685	20924358	20924425	80000	3,4,7	1,1,4	4,8,6	1,0,0	347	144	4.61011e-05	0.00432204	0.555,0.624,0.421	0.624,1.0,1.0	-0.341	-34.1	34.1
70024	ENSG00000167972	ABCA3	16	-	2281320	2281509	2281026	2281221	2283185	2283358	70024	30,39,14	3,2,2	21,10,6	3,7,6	333	144	0.0014482	0.0449431	0.812,0.894,0.752	0.752,0.382,0.302	0.341	34.1	34.1
56290	ENSG00000178401	DNAJC22	12	+	49347643	49348105	49346916	49347551	49348765	49349712	56290	60,88,26	20,18,9	78,21,27	2,2,2	606	144	1.09681e-05	0.00151101	0.416,0.537,0.407	0.903,0.714,0.762	-0.34	-34	34
80090	ENSG00000267120	AD000671.6	19	-	35743154	35743345	35742395	35742619	35743808	35743904	80090	7,12,14	1,0,0	7,4,7	0,4,4	335	144	3.56878e-05	0.00362874	0.751,1.0,1.0	1.0,0.301,0.429	0.34	34	34
5714	ENSG00000170100	ZNF778	16	+	89222091	89222183	89220996	89221152	89223156	89223283	5714	8,8,19	2,0,1	9,8,12	5,5,5	236	144	0.000140457	0.00919533	0.709,1.0,0.921	0.523,0.494,0.594	0.34	34	34
78538	ENSG00000132952	USPL1	13	+	30621072	30621221	30617782	30618056	30621763	30621892	78538	13,16,10	14,16,7	16,13,11	5,4,1	293	144	0.00151799	0.0465919	0.313,0.33,0.412	0.611,0.615,0.844	-0.338	-33.8	33.8
110381	ENSG00000149925	ALDOA	16	+	30055171	30055327	30054783	30054927	30063728	30064248	110381	8,16,11	4,4,1	28,3,12	0,0,0	300	144	3.6431e-07	0.000122775	0.49,0.658,0.841	1.0,1.0,1.0	-0.337	-33.7	33.7
103014	ENSG00000177628	GBA	1	-	155244094	155244230	155241085	155241159	155244505	155244622	103014	20,10,4	4,1,6	23,12,9	0,0,1	280	144	1.09713e-05	0.00151101	0.72,0.837,0.255	1.0,1.0,0.822	-0.337	-33.7	33.7
44287	ENSG00000171612	SLC25A33	1	+	9567260	9567361	9553625	9553805	9579953	9580234	44287	4,5,1	0,0,0	11,1,3	3,0,4	245	144	3.04415e-05	0.00319384	1.0,1.0,1.0	0.683,1.0,0.306	0.337	33.7	33.7
135	ENSG00000082898	XPO1	2	-	61525269	61525333	61522610	61522683	61525491	61526521	135	2,0,2	1,1,2	0,1,2	1,0,0	208	144	0.000584322	0.0244186	0.581,0.0,0.409	0.0,1.0,1.0	-0.337	-33.7	33.7
20473	ENSG00000152520	PAN3	13	+	28239578	28239696	28177864	28177935	28256291	28256539	20473	2,4,2	1,0,0	4,6,8	5,3,2	262	144	7.0237e-05	0.00578075	0.524,1.0,1.0	0.305,0.524,0.687	0.336	33.6	33.6
31119	ENSG00000273173	SNURF	15	+	24971378	24971487	24967925	24968082	24971583	24971692	31119	5,4,10	0,0,0	6,5,4	4,0,2	253	144	0.00018586	0.0111579	1.0,1.0,1.0	0.461,1.0,0.532	0.336	33.6	33.6
77985	ENSG00000177685	CRACR2B	11	+	828229	828259	827279	827459	828574	828772	77985	0,3,5	1,0,1	1,2,2	15,4,2	174	144	0.000655706	0.0263482	0.0,1.0,0.805	0.052,0.293,0.453	0.336	33.6	33.6
8546	ENSG00000163812	ZDHHC3	3	-	44958587	44958685	44945167	44945292	44959126	44959460	8546	0,0,2	9,9,17	8,2,10	9,2,11	242	144	3.00144e-08	1.59903e-05	0.0,0.0,0.065	0.346,0.373,0.351	-0.335	-33.5	33.5
55581	ENSG00000140263	SORD	15	+	45069858	45070034	45068876	45068978	45072316	45072438	55581	8,7,9	0,0,0	12,33,22	7,1,6	320	144	6.23601e-07	0.000183108	1.0,1.0,1.0	0.435,0.937,0.623	0.335	33.5	33.5
58145	ENSG00000139428	MMAB	12	-	109561242	109561329	109561039	109561104	109561415	109561517	58145	7,7,5	9,6,6	27,9,26	8,3,5	231	144	0.000344137	0.0169066	0.327,0.421,0.342	0.678,0.652,0.764	-0.335	-33.5	33.5
49292	ENSG00000184465	WDR27	6	-	169667981	169668182	169667135	169667187	169670568	169670649	49292	12,4,11	0,1,0	3,3,3	4,2,0	345	144	0.000129404	0.00874192	1.0,0.625,1.0	0.238,0.385,1.0	0.334	33.4	33.4
34875	ENSG00000197461	PDGFA	7	-	500430	500499	498308	498574	501115	501242	34875	14,30,17	12,15,7	6,1,2	6,7,8	213	144	0.00132498	0.0422522	0.441,0.575,0.621	0.403,0.088,0.145	0.334	33.4	33.4
39329	ENSG00000163374	YY1AP1	1	-	155672602	155672757	155670400	155670464	155675009	155675096	39329	2,7,3	1,0,0	2,0,1	1,4,0	299	144	7.05214e-05	0.00579879	0.491,1.0,1.0	0.491,0.0,1.0	0.333	33.3	33.3
110315	ENSG00000139725	RHOF	12	-	121799588	121799657	121793151	121793239	121799846	121800677	110315	4,2,0	0,0,3	1,0,0	0,1,1	213	144	0.000524426	0.0226057	1.0,1.0,0.0	1.0,0.0,0.0	0.333	33.3	33.3
98844	ENSG00000137200	CMTR1	6	+	37462015	37462102	37461548	37461645	37462828	37463008	98844	15,35,28	0,0,1	11,14,19	3,4,9	231	144	5.11273e-09	3.69821e-06	1.0,1.0,0.946	0.696,0.686,0.568	0.332	33.2	33.2
83545	ENSG00000197020	ZNF100	19	-	21744016	21744115	21722765	21727989	21744940	21745067	83545	7,15,12	6,2,2	4,3,20	0,0,0	243	144	6.12983e-07	0.000182398	0.409,0.816,0.78	1.0,1.0,1.0	-0.332	-33.2	33.2
23982	ENSG00000242687	AC004893.11	7	+	99039942	99040122	99032926	99033039	99047654	99048240	23982	7,3,8	5,2,0	2,1,16	0,0,2	324	144	0.00150703	0.0463475	0.384,0.4,1.0	1.0,1.0,0.78	-0.332	-33.2	33.2
83544	ENSG00000197020	ZNF100	19	-	21744016	21744112	21726192	21727989	21744940	21745067	83544	9,10,12	6,2,2	3,2,15	0,0,0	240	144	2.5687e-07	9.23859e-05	0.474,0.75,0.783	1.0,1.0,1.0	-0.331	-33.1	33.1
79641	ENSG00000169241	SLC50A1	1	+	155136285	155136396	155135866	155135991	155136827	155136891	79641	6,8,7	0,0,0	4,5,13	4,0,4	255	144	1.10506e-05	0.00151724	1.0,1.0,1.0	0.361,1.0,0.647	0.331	33.1	33.1
80014	ENSG00000171033	PKIA	8	+	78572810	78572939	78516138	78516468	78598357	78598535	80014	17,15,16	10,4,4	2,7,8	0,0,1	273	144	1.17635e-05	0.00159166	0.473,0.664,0.678	1.0,1.0,0.808	-0.331	-33.1	33.1
41896	ENSG00000056972	TRAF3IP2	6	-	111595702	111595820	111591257	111592094	111601195	111601306	41896	0,1,0	1,3,2	4,2,2	6,1,2	262	144	4.55041e-05	0.00429777	0.0,0.155,0.0	0.268,0.524,0.355	-0.331	-33.1	33.1
108274	ENSG00000176978	DPP7	9	-	137113356	137113424	137112962	137113119	137113864	137114013	108274	10,6,4	1,3,4	8,6,3	1,0,0	212	144	4.56781e-05	0.00430051	0.872,0.576,0.404	0.845,1.0,1.0	-0.331	-33.1	33.1
98122	ENSG00000166716	ZNF592	15	+	84764706	84764737	84748634	84748664	84782656	84784895	98122	1,0,4	5,2,1	1,1,5	1,1,0	175	144	0.000532136	0.0227945	0.141,0.0,0.767	0.451,0.451,1.0	-0.331	-33.1	33.1
105634	ENSG00000181513	ACBD4	17	+	45137087	45137139	45136691	45136776	45137367	45137454	105634	4,7,3	9,5,0	8,2,3	2,0,0	196	144	0.000826663	0.0307862	0.246,0.507,1.0	0.746,1.0,1.0	-0.331	-33.1	33.1
73863	ENSG00000151575	TEX9	15	+	56419762	56419839	56412301	56412436	56427604	56427739	73863	2,0,0	8,24,21	0,2,6	10,1,3	221	144	0.00105714	0.0362442	0.14,0.0,0.0	0.0,0.566,0.566	-0.331	-33.1	33.1
108729	ENSG00000134317	GRHL1	2	+	9962427	9962531	9961045	9961436	9963885	9964042	108729	15,9,18	0,2,1	3,7,11	2,4,3	248	144	0.000682048	0.027078	1.0,0.723,0.913	0.466,0.504,0.68	0.329	32.9	32.9
102408	ENSG00000248498	ASNSP1	8	-	46580081	46580237	46579212	46579551	46593454	46593631	102408	23,24,21	1,1,0	28,18,25	8,2,17	300	144	6.70084e-07	0.000192937	0.917,0.92,1.0	0.627,0.812,0.414	0.328	32.8	32.8
87036	ENSG00000145725	PPIP5K2	5	+	103187313	103187376	103186319	103186439	103190841	103190982	87036	2,4,4	0,0,1	3,4,3	4,0,3	207	144	6.78707e-05	0.00564293	1.0,1.0,0.736	0.343,1.0,0.41	0.328	32.8	32.8
64715	ENSG00000186104	CYP2R1	11	-	14880135	14880291	14879113	14879207	14885775	14885917	64715	12,13,6	0,2,0	5,3,9	4,1,1	300	144	0.000100825	0.00739525	1.0,0.757,1.0	0.375,0.59,0.812	0.327	32.7	32.7
97733	ENSG00000135409	AMHR2	12	+	53429830	53429978	53429452	53429625	53430145	53430282	97733	1,7,6	0,0,0	5,11,10	6,2,0	292	144	4.29608e-05	0.00415245	1.0,1.0,1.0	0.291,0.731,1.0	0.326	32.6	32.6
46789	ENSG00000213420	GPC2	7	-	100175571	100175894	100174702	100174765	100176206	100176365	46789	77,47,63	31,37,10	162,83,88	17,1,15	467	144	0.000606406	0.0250939	0.434,0.281,0.66	0.746,0.962,0.644	-0.326	-32.6	32.6
39686	ENSG00000169668	BCRP2	22	+	21106133	21106245	21103015	21103226	21115928	21116001	39686	27,19,8	7,2,8	17,11,32	0,1,0	256	144	8.0991e-07	0.000223123	0.685,0.842,0.36	1.0,0.861,1.0	-0.325	-32.5	32.5
1161	ENSG00000242516	LINC00960	3	+	75673193	75673238	75672390	75672769	75678832	75679303	1161	10,5,6	0,1,0	24,1,5	4,3,1	189	144	0.000127479	0.00865789	1.0,0.792,1.0	0.821,0.203,0.792	0.325	32.5	32.5
91277	ENSG00000166169	POLL	10	-	101583507	101583681	101580228	101580416	101587121	101587200	91277	15,14,9	2,4,4	37,14,12	0,1,0	318	144	1.76705e-06	0.00039902	0.773,0.613,0.505	1.0,0.864,1.0	-0.324	-32.4	32.4
51974	ENSG00000245937	LINC01184	5	-	128076946	128077093	128064764	128064850	128082734	128082881	51974	20,4,22	0,1,0	4,3,9	2,1,3	291	144	4.70381e-05	0.00439137	1.0,0.664,1.0	0.497,0.598,0.598	0.324	32.4	32.4
95858	ENSG00000151338	MIPOL1	14	+	37227725	37227838	37219552	37219691	37240432	37240569	95858	10,11,6	0,0,0	4,15,8	3,0,3	257	144	0.0003874	0.018353	1.0,1.0,1.0	0.428,1.0,0.599	0.324	32.4	32.4
42544	ENSG00000167595	PROSER3	19	+	35764853	35764936	35762252	35762356	35766767	35766955	42544	22,7,5	4,1,4	5,3,12	0,0,0	227	144	2.76516e-06	0.000562967	0.777,0.816,0.442	1.0,1.0,1.0	-0.322	-32.2	32.2
78541	ENSG00000132952	USPL1	13	+	30621072	30621239	30617782	30618056	30621763	30621892	78541	31,31,24	14,16,7	61,28,38	5,4,1	311	144	4.43151e-06	0.000802998	0.506,0.473,0.614	0.85,0.764,0.946	-0.322	-32.2	32.2
57553	ENSG00000168010	ATG16L2	11	+	72823543	72823797	72822847	72822961	72824059	72824122	57553	8,14,21	6,8,6	5,2,5	19,10,10	398	144	4.59754e-06	0.000823024	0.325,0.388,0.559	0.087,0.067,0.153	0.322	32.2	32.2
44274	ENSG00000171612	SLC25A33	1	+	9570257	9570358	9553625	9553805	9579953	9580234	44274	2,8,1	0,0,0	5,10,8	3,0,4	245	144	3.45775e-05	0.00353604	1.0,1.0,1.0	0.495,1.0,0.54	0.322	32.2	32.2
90427	ENSG00000213918	DNASE1	16	+	3655848	3655937	3655372	3655520	3656101	3656185	90427	4,6,2	11,8,10	41,17,26	21,15,10	233	144	0.000179898	0.0108733	0.183,0.317,0.11	0.547,0.412,0.616	-0.322	-32.2	32.2
73148	ENSG00000029153	ARNTL2	12	+	27377440	27377564	27376345	27376387	27380246	27380404	73148	2,2,6	2,2,9	0,0,0	4,2,4	268	144	2.99379e-06	0.000603984	0.35,0.35,0.264	0.0,0.0,0.0	0.321	32.1	32.1
79656	ENSG00000169241	SLC50A1	1	+	155136310	155136396	155135866	155135991	155136827	155136891	79656	6,3,5	0,0,0	4,4,12	4,0,4	230	144	1.15057e-05	0.00156523	1.0,1.0,1.0	0.385,1.0,0.653	0.321	32.1	32.1
52920	ENSG00000197119	SLC25A29	14	-	100295625	100295993	100293293	100293377	100298841	100298885	52920	56,48,9	23,28,19	75,39,55	11,10,9	512	144	5.07468e-05	0.004645	0.406,0.325,0.118	0.657,0.523,0.632	-0.321	-32.1	32.1
22528	ENSG00000234127	TRIM26	6	-	30204655	30204762	30201034	30201138	30213304	30213366	22528	34,55,33	3,1,1	25,24,12	13,9,3	251	144	8.54381e-08	3.87828e-05	0.867,0.969,0.95	0.525,0.605,0.696	0.32	32	32
69358	ENSG00000072071	ADGRL1	19	-	14167015	14167030	14164620	14164705	14170681	14170791	69358	3,1,2	8,3,2	0,0,0	7,2,3	159	144	0.000395592	0.0186517	0.254,0.232,0.475	0.0,0.0,0.0	0.32	32	32
62818	ENSG00000266074	BAHCC1	17	+	81446737	81446830	81445353	81445681	81447035	81447848	62818	35,58,13	22,16,17	29,32,30	6,6,1	237	144	0.000758876	0.0291777	0.492,0.688,0.317	0.746,0.764,0.948	-0.32	-32	32
16750	ENSG00000120662	MTRF1	13	-	41261750	41261825	41260492	41260915	41262214	41262331	16750	5,7,7	5,3,3	6,14,5	2,1,0	219	144	0.00141538	0.0443872	0.397,0.605,0.605	0.664,0.902,1.0	-0.32	-32	32
106234	ENSG00000119688	ABCD4	14	-	74297638	74298069	74296332	74296449	74302874	74302959	106234	15,5,3	4,1,0	19,3,7	0,0,0	575	144	0.00150706	0.0463475	0.484,0.556,1.0	1.0,1.0,1.0	-0.32	-32	32
10893	ENSG00000224078	SNHG14	15	+	25087466	25087599	25083395	25083527	25091589	25091606	10893	7,8,14	3,2,4	9,9,9	0,1,0	277	144	1.82343e-05	0.00221394	0.548,0.675,0.645	1.0,0.824,1.0	-0.319	-31.9	31.9
12577	ENSG00000129559	NEDD8	14	-	24231651	24231867	24228593	24228712	24232249	24232331	12577	26,36,25	10,9,7	17,22,22	2,1,0	360	144	1.91522e-05	0.00230344	0.51,0.615,0.588	0.773,0.898,1.0	-0.319	-31.9	31.9
62101	ENSG00000134897	BIVM	13	+	102805306	102805390	102799048	102799521	102807145	102807400	62101	24,18,24	0,2,2	10,15,11	10,6,2	228	144	6.69726e-05	0.00562127	1.0,0.85,0.883	0.387,0.612,0.776	0.319	31.9	31.9
74112	ENSG00000175449	RFESD	5	+	95653116	95653214	95652136	95652331	95654060	95654236	74112	6,8,4	4,4,3	1,2,2	2,6,10	242	144	0.000484835	0.0215141	0.472,0.543,0.442	0.229,0.166,0.106	0.319	31.9	31.9
3819	ENSG00000130703	OSBPL2	20	+	62280008	62280122	62279156	62279349	62281057	62282092	3819	1,0,0	2,1,4	4,2,2	3,4,1	258	144	3.46909e-05	0.00354357	0.218,0.0,0.0	0.427,0.218,0.527	-0.318	-31.8	31.8
30604	ENSG00000121940	CLCC1	1	-	108962308	108962464	108950308	108950394	108963360	108963450	30604	6,7,3	2,4,0	6,1,6	0,0,0	300	144	0.000123073	0.00842944	0.59,0.457,1.0	1.0,1.0,1.0	-0.318	-31.8	31.8
33627	ENSG00000196922	ZNF252P	8	-	144994478	144994595	144976684	144978553	144999602	144999769	33627	28,35,22	0,0,0	23,9,41	7,2,10	261	144	4.87007e-10	4.98035e-07	1.0,1.0,1.0	0.644,0.713,0.693	0.317	31.7	31.7
3541	ENSG00000166747	AP1G1	16	-	71808014	71808150	71789278	71789482	71808504	71808677	3541	15,21,8	6,10,6	1,3,8	11,4,15	280	144	0.000158427	0.00992621	0.563,0.519,0.407	0.045,0.278,0.215	0.317	31.7	31.7
38003	ENSG00000127957	PMS2P3	7	-	75527111	75527278	75525904	75525963	75527564	75527809	38003	0,0,0	7,4,4	0,7,2	4,1,4	311	144	0.00120342	0.0395523	0.0,0.0,0.0	0.0,0.764,0.188	-0.317	-31.7	31.7
68905	ENSG00000175582	RAB6A	11	-	73732298	73732417	73730764	73730823	73760561	73760658	68905	1,4,4	15,8,10	6,4,12	4,5,4	263	144	0.000567389	0.0238848	0.035,0.215,0.18	0.451,0.305,0.622	-0.316	-31.6	31.6
33625	ENSG00000196922	ZNF252P	8	-	144994478	144994617	144978314	144978553	144999602	144999769	33625	31,36,20	0,0,0	24,11,42	7,2,10	283	144	6.05275e-10	5.93564e-07	1.0,1.0,1.0	0.636,0.737,0.681	0.315	31.5	31.5
29401	ENSG00000166839	ANKDD1A	15	+	64926065	64926170	64921926	64922019	64930821	64930920	29401	13,7,13	5,1,4	7,8,27	0,0,0	249	144	1.16571e-07	4.89212e-05	0.601,0.802,0.653	1.0,1.0,1.0	-0.315	-31.5	31.5
50307	ENSG00000165238	WNK2	9	+	93300050	93300149	93299069	93299261	93306776	93306821	50307	12,19,22	0,0,1	9,13,11	2,8,2	243	144	6.09383e-07	0.000181936	1.0,1.0,0.929	0.727,0.491,0.765	0.315	31.5	31.5
106881	ENSG00000104529	EEF1D	8	-	143590607	143590735	143589694	143590081	143597347	143597415	106881	24,18,24	9,12,1	27,54,23	1,1,0	272	144	6.44526e-07	0.000188062	0.585,0.443,0.927	0.935,0.966,1.0	-0.315	-31.5	31.5
62234	ENSG00000113805	CNTN3	3	-	74369188	74369373	74365565	74365702	74369888	74369991	62234	6,13,6	0,6,2	8,6,15	0,0,0	329	144	7.94175e-06	0.00121824	1.0,0.487,0.568	1.0,1.0,1.0	-0.315	-31.5	31.5
86399	ENSG00000198925	ATG9A	2	-	219227921	219228053	219225410	219225572	219229534	219229636	86399	8,4,5	0,0,0	14,7,12	0,6,3	276	144	1.14192e-05	0.00155585	1.0,1.0,1.0	1.0,0.378,0.676	0.315	31.5	31.5
28197	ENSG00000162910	MRPL55	1	-	228108440	228108604	228108234	228108318	228109260	228109312	28197	9,7,9	2,4,2	13,8,8	2,0,0	308	144	0.000312804	0.0158396	0.678,0.45,0.678	0.752,1.0,1.0	-0.315	-31.5	31.5
44886	ENSG00000070882	OSBPL3	7	-	24849068	24849176	24842278	24842413	24852503	24852618	44886	14,40,21	0,1,0	18,11,14	5,3,4	252	144	1.94901e-07	7.31659e-05	1.0,0.958,1.0	0.673,0.677,0.667	0.314	31.4	31.4
23972	ENSG00000070371	CLTCL1	22	-	19208153	19208311	19201328	19201493	19208921	19209114	23972	20,7,10	6,0,6	11,11,19	0,0,0	302	144	6.57921e-07	0.000190668	0.614,1.0,0.443	1.0,1.0,1.0	-0.314	-31.4	31.4
106903	ENSG00000104529	EEF1D	8	-	143590607	143590729	143589510	143590081	143597347	143597415	106903	24,18,23	9,12,1	27,54,23	1,1,0	266	144	5.46792e-07	0.000166034	0.591,0.448,0.926	0.936,0.967,1.0	-0.313	-31.3	31.3
33233	ENSG00000144134	RABL2A	2	+	113635050	113635130	113634152	113634232	113641352	113641480	33233	12,5,8	1,0,0	7,10,13	6,6,0	224	144	4.32662e-05	0.0041687	0.885,1.0,1.0	0.429,0.517,1.0	0.313	31.3	31.3
99916	ENSG00000099326	MZF1	19	-	58572549	58572719	58571199	58571429	58573054	58573311	99916	14,14,8	3,14,5	3,7,5	25,11,9	314	144	0.000548172	0.0232464	0.682,0.314,0.423	0.052,0.226,0.203	0.313	31.3	31.3
19198	ENSG00000074800	ENO1	1	-	8876198	8876302	8874855	8874917	8878214	8878267	19198	2,2,3	1,0,0	4,3,4	3,2,1	248	144	0.000157647	0.00991227	0.537,1.0,1.0	0.436,0.466,0.699	0.312	31.2	31.2
57954	ENSG00000102897	LYRM1	16	+	20911182	20911264	20902485	20902717	20915555	20915714	57954	3,2,2	2,4,5	0,0,0	7,5,3	226	144	6.62933e-05	0.00557582	0.489,0.242,0.203	0.0,0.0,0.0	0.311	31.1	31.1
47291	ENSG00000198298	ZNF485	10	+	43608613	43608740	43606996	43607074	43616290	43616395	47291	3,22,14	6,5,0	10,21,19	1,0,0	271	144	0.000100718	0.00739349	0.21,0.7,1.0	0.842,1.0,1.0	-0.311	-31.1	31.1
82047	ENSG00000179406	LINC00174	7	-	66400321	66400437	66399691	66399795	66400922	66401027	82047	16,27,9	7,2,8	24,16,24	1,1,1	260	144	0.000189746	0.0112469	0.559,0.882,0.384	0.93,0.899,0.93	-0.311	-31.1	31.1
95136	ENSG00000157036	EXOG	3	+	38497628	38497684	38496344	38496530	38501354	38501494	95136	3,7,3	0,1,0	11,1,9	2,1,3	200	144	0.00111717	0.0376066	1.0,0.834,1.0	0.798,0.419,0.684	0.311	31.1	31.1
27847	ENSG00000111271	ACAD10	12	+	111747587	111747725	111747291	111747385	111748316	111748475	27847	5,2,3	36,15,14	5,9,24	18,8,6	282	144	0.000228021	0.0126794	0.066,0.064,0.099	0.124,0.365,0.671	-0.31	-31	31
60193	ENSG00000141756	FKBP10	17	+	41819865	41820023	41819254	41819399	41820268	41820427	60193	28,24,13	2,1,0	21,4,22	2,3,6	302	144	0.000989562	0.0345696	0.87,0.92,1.0	0.834,0.389,0.636	0.31	31	31
27823	ENSG00000111271	ACAD10	12	+	111729805	111729956	111721670	111721739	111733922	111734068	27823	45,40,15	6,5,4	12,14,13	13,5,9	295	144	0.00027915	0.0146959	0.785,0.796,0.647	0.311,0.577,0.414	0.309	30.9	30.9
32561	ENSG00000164258	NDUFS4	5	+	53604723	53604895	53603451	53603530	53658550	53658624	32561	4,13,13	2,0,4	15,7,13	0,0,0	316	144	0.000539739	0.0229434	0.477,1.0,0.597	1.0,1.0,1.0	-0.309	-30.9	30.9
34831	ENSG00000131171	SH3BGRL	X	+	81237117	81237280	81202127	81202245	81276983	81277169	34831	4,1,2	1,5,4	0,0,0	9,9,11	307	144	0.000664587	0.0265746	0.652,0.086,0.19	0.0,0.0,0.0	0.309	30.9	30.9
30569	ENSG00000197808	ZNF461	19	-	36643793	36643862	36637988	36640043	36656447	36656543	30569	5,13,4	3,1,3	6,7,8	0,1,0	213	144	2.3024e-05	0.00261776	0.53,0.898,0.474	1.0,0.826,1.0	-0.308	-30.8	30.8
16730	ENSG00000120662	MTRF1	13	-	41261582	41261825	41260492	41260915	41262214	41262262	16730	11,18,18	5,3,3	27,32,16	2,1,0	387	144	0.000262437	0.0140911	0.45,0.691,0.691	0.834,0.923,1.0	-0.308	-30.8	30.8
62245	ENSG00000235437	LINC01278	X	-	63516909	63517082	63509943	63510079	63560831	63560993	62245	28,15,20	0,0,1	22,7,23	0,4,9	317	144	1.80589e-05	0.00220096	1.0,1.0,0.901	1.0,0.443,0.537	0.307	30.7	30.7
93663	ENSG00000204623	ZNRD1-AS1	6	-	30034907	30035110	30021666	30021761	30058114	30058190	93663	2,10,12	0,1,0	14,3,12	1,5,1	347	144	7.31586e-05	0.00593556	1.0,0.806,1.0	0.853,0.199,0.833	0.307	30.7	30.7
88518	ENSG00000179477	ALOX12B	17	-	8079395	8079539	8076989	8077193	8079768	8079941	88518	0,0,1	5,10,4	0,3,6	3,2,2	288	144	0.000134332	0.00893238	0.0,0.0,0.111	0.0,0.429,0.6	-0.306	-30.6	30.6
27642	ENSG00000007392	LUC7L	16	-	228332	228402	227241	227336	229278	229450	27642	26,29,20	29,35,21	39,22,33	5,14,10	214	144	0.000179124	0.0108339	0.376,0.358,0.391	0.84,0.514,0.689	-0.306	-30.6	30.6
2742	ENSG00000257621	PSMA3-AS1	14	-	58288713	58288813	58266607	58267393	58291634	58291707	2742	17,0,5	20,20,20	12,15,18	12,10,9	244	144	0.000204562	0.0118185	0.334,0.0,0.129	0.371,0.47,0.541	-0.306	-30.6	30.6
22523	ENSG00000234127	TRIM26	6	-	30204655	30204758	30201034	30201138	30213304	30213366	22523	34,55,33	3,1,1	25,28,12	13,9,3	247	144	1.74965e-07	6.76812e-05	0.869,0.97,0.951	0.529,0.645,0.7	0.305	30.5	30.5
17273	ENSG00000141524	TMC6	17	-	78124888	78124973	78124178	78124781	78125157	78125263	17273	95,102,52	44,25,55	201,83,87	23,4,13	229	144	3.09139e-06	0.000622264	0.576,0.72,0.373	0.846,0.929,0.808	-0.305	-30.5	30.5
100084	ENSG00000115414	FN1	2	-	215380810	215381080	215379129	215379317	215382211	215382325	100084	110112125	11,11,21	37,40,36	15,12,27	414	144	5.20617e-06	0.000895924	0.777,0.78,0.674	0.462,0.537,0.317	0.305	30.5	30.5
71499	ENSG00000139865	TTC6	14	+	37788202	37788439	37787467	37787637	37792263	37792414	71499	7,18,12	1,0,0	14,19,16	5,6,2	381	144	5.56542e-06	0.000937795	0.726,1.0,1.0	0.514,0.545,0.751	0.305	30.5	30.5
47296	ENSG00000073803	MAP3K13	3	+	185428496	185429056	185363241	185363368	185437446	185437630	47296	5,15,11	2,2,1	6,7,6	1,0,0	704	144	0.000352347	0.0172149	0.338,0.605,0.692	0.551,1.0,1.0	-0.305	-30.5	30.5
20152	ENSG00000203761	MSTO2P	1	+	155747976	155748127	155747761	155747896	155748399	155748531	20152	12,5,13	3,6,1	13,10,11	0,0,2	295	144	0.000364229	0.0175838	0.661,0.289,0.864	1.0,1.0,0.729	-0.305	-30.5	30.5
53917	ENSG00000163069	SGCB	4	-	52031874	52031961	52029677	52029863	52038226	52038245	53917	0,11,4	6,4,3	0,3,8	1,0,0	231	144	0.000409254	0.0191575	0.0,0.632,0.454	0.0,1.0,1.0	-0.305	-30.5	30.5
63002	ENSG00000104450	SPAG1	8	+	100162278	100162420	100158034	100158118	100165813	100165973	63002	15,5,3	4,0,2	5,5,3	0,0,0	286	144	0.000652582	0.02628	0.654,1.0,0.43	1.0,1.0,1.0	-0.305	-30.5	30.5
91489	ENSG00000137135	ARHGEF39	9	-	35662945	35663147	35662178	35662267	35663239	35663392	91489	14,18,12	10,2,3	2,6,11	0,0,2	346	144	0.000934426	0.0332949	0.368,0.789,0.625	1.0,1.0,0.696	-0.305	-30.5	30.5
17926	ENSG00000136861	CDK5RAP2	9	-	120460571	120460747	120458449	120458622	120467859	120467997	17926	48,63,42	1,7,1	32,26,39	17,5,10	320	144	1.95927e-05	0.00233875	0.956,0.802,0.95	0.459,0.701,0.637	0.304	30.4	30.4
100041	ENSG00000021762	OSBPL5	11	-	3120589	3120624	3119546	3119631	3121996	3122098	100041	11,14,12	10,13,6	19,18,11	3,2,3	179	144	0.000188775	0.0112241	0.469,0.464,0.617	0.836,0.879,0.747	-0.304	-30.4	30.4
64335	ENSG00000177842	ZNF620	3	+	40512401	40512515	40511469	40511596	40515859	40515944	64335	3,4,8	5,5,4	0,1,4	1,0,0	258	144	0.00084872	0.0313657	0.251,0.309,0.527	0.0,1.0,1.0	-0.304	-30.4	30.4
69659	ENSG00000127419	TMEM175	4	+	947708	948154	932474	932540	950420	950491	69659	54,72,67	4,11,10	69,43,46	0,1,0	590	144	4.81635e-09	3.57092e-06	0.767,0.615,0.621	1.0,0.913,1.0	-0.303	-30.3	30.3
39283	ENSG00000141582	CBX4	17	-	79835976	79836145	79833155	79835395	79837836	79837902	39283	48,42,11	0,1,0	70,10,8	0,2,7	313	144	0.00017156	0.0104935	1.0,0.951,1.0	1.0,0.697,0.345	0.303	30.3	30.3
33326	ENSG00000163482	STK36	2	+	218679693	218679729	218676028	218676278	218679892	218680080	33326	12,4,5	1,2,3	3,4,7	0,0,0	180	144	0.000498293	0.0219037	0.906,0.615,0.571	1.0,1.0,1.0	-0.303	-30.3	30.3
77125	ENSG00000180229	HERC2P3	15	-	20483402	20483517	20466194	20466370	20505390	20505493	77125	27,27,10	1,0,4	9,12,8	4,6,4	259	144	0.000918025	0.0330407	0.938,1.0,0.582	0.556,0.527,0.527	0.303	30.3	30.3
40791	ENSG00000267827	CTC-471J1.8	19	-	52165255	52165385	52160464	52160591	52168057	52168152	40791	0,0,1	4,3,4	5,5,3	5,4,4	274	144	6.88914e-06	0.00108675	0.0,0.0,0.116	0.344,0.396,0.283	-0.302	-30.2	30.2
9980	ENSG00000146463	ZMYM4	1	+	35295926	35295988	35268966	35269094	35325359	35325405	9980	4,10,7	6,5,0	12,19,7	2,0,0	206	144	0.000256833	0.0138992	0.318,0.583,1.0	0.807,1.0,1.0	-0.302	-30.2	30.2
42511	ENSG00000113360	DROSHA	5	-	31521122	31521238	31514990	31515219	31526078	31526237	42511	10,37,38	8,9,12	14,23,23	1,0,4	260	144	0.000796661	0.0301869	0.409,0.695,0.637	0.886,1.0,0.761	-0.302	-30.2	30.2
1679	ENSG00000275778	PRH1-PRR4	12	-	10973654	10973721	10848371	10848407	11034781	11034885	1679	6,9,9	2,2,3	6,3,7	0,0,0	211	144	3.68578e-05	0.00371795	0.672,0.754,0.672	1.0,1.0,1.0	-0.301	-30.1	30.1
16754	ENSG00000120662	MTRF1	13	-	41261655	41261825	41260492	41260915	41262214	41262262	16754	8,13,14	5,3,3	16,17,11	2,1,0	314	144	0.00102995	0.0355447	0.423,0.665,0.682	0.786,0.886,1.0	-0.301	-30.1	30.1
20704	ENSG00000137210	TMEM14B	6	+	10770076	10770204	10755141	10755232	10829006	10829205	20704	28,15,20	0,0,0	24,22,13	19,5,0	272	144	4.71812e-07	0.000150456	1.0,1.0,1.0	0.401,0.7,1.0	0.3	30	30
67790	ENSG00000225177	RP11-390P2.4	6	+	138694392	138694547	138692547	138692617	138696596	138696704	67790	5,12,13	0,0,0	5,2,9	6,0,1	299	144	0.000428175	0.0197382	1.0,1.0,1.0	0.286,1.0,0.813	0.3	30	30
49265	ENSG00000184465	WDR27	6	-	169667981	169668095	169667135	169667187	169670568	169670693	49265	6,5,3	0,1,0	1,9,4	4,2,0	258	144	0.00116372	0.0386761	1.0,0.736,1.0	0.122,0.715,1.0	0.3	30	30
53854	ENSG00000280081	MGC39584	21	-	9808714	9808924	9808173	9808361	9809066	9809181	53854	14,16,11	2,2,3	6,7,9	0,0,0	354	144	1.91123e-05	0.00230344	0.74,0.765,0.599	1.0,1.0,1.0	-0.299	-29.9	29.9
41706	ENSG00000131374	TBC1D5	3	-	17622647	17622765	17518901	17518995	17623848	17623913	41706	10,20,5	5,0,2	6,5,7	0,0,0	262	144	0.000119039	0.00823551	0.524,1.0,0.579	1.0,1.0,1.0	-0.299	-29.9	29.9
71054	ENSG00000214022	REPIN1	7	+	150369670	150369697	150368228	150368318	150371227	150371655	71054	3,3,1	4,0,4	3,1,1	0,0,1	171	144	0.000213673	0.0121686	0.387,1.0,0.174	1.0,1.0,0.457	-0.299	-29.9	29.9
102939	ENSG00000263956	NBPF11	1	-	148135885	148136037	148135671	148135813	148137710	148137809	102939	10,3,7	3,6,6	2,2,0	6,6,8	296	144	0.000493643	0.0217639	0.619,0.196,0.362	0.14,0.14,0.0	0.299	29.9	29.9
42161	ENSG00000106077	ABHD11	7	-	73737220	73737360	73736563	73736691	73737561	73737735	42161	2,6,2	6,10,9	21,7,4	8,4,4	284	144	0.000689767	0.0272721	0.145,0.233,0.101	0.571,0.47,0.336	-0.299	-29.9	29.9
69734	ENSG00000263958	RP11-676J15.1	18	+	72880086	72880234	72869039	72869140	72881189	72881397	69734	4,7,6	22,29,30	14,7,6	14,2,11	292	144	0.000968975	0.034122	0.082,0.106,0.09	0.33,0.633,0.212	-0.299	-29.9	29.9
82132	ENSG00000144366	GULP1	2	+	188466474	188466568	188443711	188443829	188477658	188477730	82132	3,5,12	3,2,1	2,5,11	0,1,0	238	144	0.000414919	0.0193432	0.377,0.602,0.879	1.0,0.752,1.0	-0.298	-29.8	29.8
69882	ENSG00000225470	JPX	X	+	73994845	73994961	73944583	73944662	74004269	74004551	69882	8,4,9	2,1,3	12,15,13	0,1,0	260	144	0.000113538	0.00801707	0.689,0.689,0.624	1.0,0.893,1.0	-0.297	-29.7	29.7
69864	ENSG00000225470	JPX	X	+	73998767	73998844	73944583	73944662	74004269	74004351	69864	5,5,7	2,1,3	4,11,11	0,1,0	221	144	0.000188377	0.0112165	0.62,0.765,0.603	1.0,0.878,1.0	-0.297	-29.7	29.7
42888	ENSG00000144468	RHBDD1	2	+	226838072	226838154	226837547	226837770	226864603	226865065	42888	7,3,7	4,4,3	0,2,0	5,1,1	226	144	0.000468295	0.0209791	0.527,0.323,0.598	0.0,0.56,0.0	0.296	29.6	29.6
36836	ENSG00000063046	EIF4B	12	+	53022493	53022606	53021805	53021860	53027781	53027919	36836	12,14,7	1,0,2	8,10,14	6,3,6	257	144	0.000608687	0.0251415	0.871,1.0,0.662	0.428,0.651,0.567	0.296	29.6	29.6
89503	ENSG00000067208	EVI5	1	-	92773905	92774023	92736559	92736627	92784835	92784966	89503	4,0,8	4,3,2	1,2,0	15,8,2	262	144	0.00151872	0.0465919	0.355,0.0,0.687	0.035,0.121,0.0	0.295	29.5	29.5
35447	ENSG00000136068	FLNB	3	+	58141857	58141896	58138281	58138529	58142649	58142752	35447	138107128	62,66,57	130,75,100	199156151	183	144	0	0	0.637,0.561,0.639	0.34,0.274,0.343	0.293	29.3	29.3
54097	ENSG00000162642	C1orf52	1	-	85258934	85259061	85258523	85258722	85259357	85259633	54097	109,94,78	57,75,34	147132122	27,20,15	271	144	1.02441e-10	1.36301e-07	0.504,0.4,0.549	0.743,0.778,0.812	-0.293	-29.3	29.3
64153	ENSG00000152818	UTRN	6	+	144827347	144827386	144820881	144821018	144827610	144827676	64153	38,35,62	18,13,29	17,30,37	49,38,35	183	144	1.41405e-05	0.00182249	0.624,0.679,0.627	0.214,0.383,0.454	0.293	29.3	29.3
52044	ENSG00000065491	TBC1D22B	6	+	37291242	37291292	37287006	37287072	37312917	37313024	52044	4,10,6	3,8,0	8,6,4	1,0,0	194	144	7.36363e-05	0.00595082	0.497,0.481,1.0	0.856,1.0,1.0	-0.293	-29.3	29.3
67706	ENSG00000163354	DCST2	1	-	155026301	155026402	155023831	155023959	155026547	155026715	67706	9,13,9	0,0,0	10,7,8	2,2,2	245	144	7.75447e-05	0.00613258	1.0,1.0,1.0	0.746,0.673,0.702	0.293	29.3	29.3
7864	ENSG00000164403	SHROOM1	5	-	132826276	132826587	132825162	132826182	132827460	132827607	7864	7,20,13	8,2,0	5,19,4	0,1,0	455	144	0.000286145	0.0149931	0.217,0.76,1.0	1.0,0.857,1.0	-0.293	-29.3	29.3
91257	ENSG00000166169	POLL	10	-	101583517	101583681	101582762	101582891	101587245	101587406	91257	21,16,8	6,7,7	38,8,9	2,1,2	308	144	0.000905227	0.0327523	0.621,0.517,0.348	0.899,0.789,0.678	-0.293	-29.3	29.3
2052	ENSG00000186376	ZNF75D	X	-	135293729	135294258	135292280	135292473	135295767	135295922	2052	34,61,72	2,1,1	24,39,49	7,4,5	673	144	0.000134665	0.00894114	0.784,0.929,0.939	0.423,0.676,0.677	0.292	29.2	29.2
97715	ENSG00000168802	CHTF8	16	-	69120106	69120208	69118121	69118525	69121052	69121170	97715	8,5,7	3,5,0	6,1,10	0,0,1	246	144	0.00016502	0.0102313	0.61,0.369,1.0	1.0,1.0,0.854	-0.292	-29.2	29.2
90425	ENSG00000213918	DNASE1	16	+	3651316	3651921	3642891	3643036	3654960	3655044	90425	64,80,54	2,1,3	60,24,50	11,5,4	749	144	0.000285046	0.0149443	0.86,0.939,0.776	0.512,0.48,0.706	0.292	29.2	29.2
110443	ENSG00000224186	C5orf66	5	+	135253948	135254012	135174041	135174172	135337930	135338013	110443	1,6,6	1,8,7	0,1,2	1,0,0	208	144	0.000791488	0.0300293	0.409,0.342,0.372	0.0,1.0,1.0	-0.292	-29.2	29.2
71478	ENSG00000139865	TTC6	14	+	37802093	37802243	37796786	37796947	37804679	37804764	71478	39,42,29	9,36,12	68,37,21	69,49,77	294	144	0.000298783	0.0154089	0.68,0.364,0.542	0.326,0.27,0.118	0.291	29.1	29.1
2425	ENSG00000163702	IL17RC	3	+	9928582	9928630	9928304	9928486	9929848	9929897	2425	0,0,0	7,3,2	0,4,3	6,2,6	192	144	0.00033777	0.0166582	0.0,0.0,0.0	0.0,0.6,0.273	-0.291	-29.1	29.1
42530	ENSG00000113360	DROSHA	5	-	31521122	31521213	31514990	31515219	31526078	31526912	42530	9,37,40	8,9,12	14,23,22	1,0,4	235	144	0.000947382	0.0335811	0.408,0.716,0.671	0.896,1.0,0.771	-0.291	-29.1	29.1
38497	ENSG00000150527	CTAGE5	14	+	39320927	39321056	39319208	39319291	39326863	39327022	38497	99108117	14,13,18	102112113	54,44,77	273	144	1.02643e-10	1.36301e-07	0.789,0.814,0.774	0.499,0.573,0.436	0.29	29	29
94663	ENSG00000197381	ADARB1	21	+	45143204	45143231	45128401	45128573	45144630	45144682	94663	0,1,2	1,0,0	2,1,1	2,1,3	171	144	0.000406905	0.0190639	0.0,1.0,1.0	0.457,0.457,0.219	0.289	28.9	28.9
20998	ENSG00000167081	PBX3	9	+	125915685	125915927	125748549	125748623	125929654	125929845	20998	59,42,43	3,3,0	41,39,33	9,9,8	386	144	1.299e-05	0.00170965	0.88,0.839,1.0	0.63,0.618,0.606	0.288	28.8	28.8
6672	ENSG00000198373	WWP2	16	+	69783031	69783152	69762361	69762391	69786995	69787080	6672	19,24,14	23,14,9	4,5,0	12,9,18	265	144	2.73573e-05	0.00293958	0.31,0.482,0.458	0.153,0.232,0.0	0.288	28.8	28.8
86238	ENSG00000162613	FUBP1	1	-	77946529	77946576	77945505	77945642	77949154	77949300	86238	8,4,6	0,0,0	8,4,5	2,0,6	191	144	4.05018e-05	0.00400382	1.0,1.0,1.0	0.751,1.0,0.386	0.288	28.8	28.8
68601	ENSG00000111665	CDCA3	12	-	6849321	6849413	6846724	6846903	6849564	6849664	68601	10,18,6	5,2,3	2,7,11	0,1,0	236	144	4.52387e-05	0.00428669	0.55,0.846,0.55	1.0,0.81,1.0	-0.288	-28.8	28.8
25222	ENSG00000262879	RP11-156P1.3	17	-	47097238	47097357	47081919	47082350	47099834	47099949	25222	7,2,2	4,3,4	2,0,0	9,7,3	263	144	5.31762e-05	0.0048129	0.489,0.267,0.215	0.108,0.0,0.0	0.288	28.8	28.8
109301	ENSG00000197976	AKAP17A	X	+	1600137	1600207	1599191	1599432	1600658	1602502	109301	15,15,4	24,32,22	31,15,18	15,15,11	214	144	0.000117795	0.0081813	0.296,0.24,0.109	0.582,0.402,0.524	-0.288	-28.8	28.8
49271	ENSG00000184465	WDR27	6	-	169667981	169668185	169667135	169667187	169670568	169670693	49271	12,6,10	0,1,0	5,5,5	4,2,0	348	144	0.000261782	0.0140645	1.0,0.713,1.0	0.341,0.508,1.0	0.288	28.8	28.8
10581	ENSG00000124588	NQO2	6	+	3004494	3004651	3002049	3002286	3006467	3006559	10581	2,2,2	5,5,9	4,8,13	4,4,7	301	144	0.000528952	0.0227371	0.161,0.161,0.096	0.324,0.489,0.47	-0.288	-28.8	28.8
98088	ENSG00000160323	ADAMTS13	9	+	133437748	133437897	133436828	133436955	133439365	133439446	98088	14,20,4	1,3,2	15,4,16	0,0,0	293	144	0.000734489	0.0284738	0.873,0.766,0.496	1.0,1.0,1.0	-0.288	-28.8	28.8
92620	ENSG00000129214	SHBG	17	+	7632893	7632959	7631878	7632015	7633203	7633354	92620	4,10,2	1,0,1	4,1,11	3,2,3	210	144	0.000932046	0.0332949	0.733,1.0,0.578	0.478,0.255,0.715	0.288	28.8	28.8
43220	ENSG00000120549	KIAA1217	10	+	24494499	24494604	24473227	24474060	24495146	24495196	43220	16,24,34	23,16,20	5,3,0	15,6,20	249	144	6.76207e-06	0.00107241	0.287,0.465,0.496	0.162,0.224,0.0	0.287	28.7	28.7
107872	ENSG00000133519	ZDHHC8P1	22	-	23402036	23402155	23401840	23401953	23402360	23402567	107872	0,2,0	1,2,4	14,6,3	6,3,11	263	144	0.000540273	0.0229442	0.0,0.354,0.0	0.561,0.523,0.13	-0.287	-28.7	28.7
95590	ENSG00000099250	NRP1	10	-	33202911	33202995	33197649	33197709	33207571	33207716	95590	33,37,28	4,5,6	48,30,22	28,23,10	228	144	8.02275e-06	0.00122433	0.839,0.824,0.747	0.52,0.452,0.581	0.286	28.6	28.6
97274	ENSG00000164327	RICTOR	5	-	38949355	38949427	38947263	38947441	38949711	38950720	97274	1,3,1	16,21,9	12,15,4	19,7,13	216	144	6.79349e-05	0.00564293	0.04,0.087,0.069	0.296,0.588,0.17	-0.286	-28.6	28.6
72232	ENSG00000267216	AC010642.1	19	+	58312265	58312403	58306087	58306216	58314747	58315197	72232	10,9,6	0,2,0	14,4,9	8,1,2	282	144	0.000235061	0.0129736	1.0,0.697,1.0	0.472,0.671,0.697	0.286	28.6	28.6
30018	ENSG00000183426	NPIPA1	16	+	14929519	14929713	14929250	14929421	14930165	14930322	30018	38,20,23	1,0,3	14,11,20	6,4,2	338	144	0.00116531	0.0387147	0.942,1.0,0.766	0.499,0.54,0.81	0.286	28.6	28.6
30964	ENSG00000267002	RP11-242D8.1	17	-	43166979	43167150	43159583	43159727	43170125	43170441	30964	4,7,6	1,1,6	10,5,3	0,0,1	315	144	4.13422e-05	0.00405089	0.646,0.762,0.314	1.0,1.0,0.578	-0.285	-28.5	28.5
75420	ENSG00000007866	TEAD3	6	-	35480323	35480374	35479304	35479316	35484559	35484624	75420	11,5,5	1,0,0	9,3,14	4,1,4	195	144	4.33878e-05	0.0041687	0.89,1.0,1.0	0.624,0.689,0.721	0.285	28.5	28.5
91835	ENSG00000109180	OCIAD1	4	+	48831226	48831431	48831008	48831052	48832619	48832663	91835	9,12,5	2,1,3	7,7,12	0,1,0	349	144	0.000264749	0.0141685	0.65,0.832,0.407	1.0,0.743,1.0	-0.285	-28.5	28.5
30803	ENSG00000147642	SYBU	8	-	109642727	109642947	109618841	109619039	109644635	109644716	30803	40,48,39	13,15,15	31,28,32	5,0,4	364	144	0.00114519	0.0382456	0.549,0.559,0.507	0.71,1.0,0.76	-0.285	-28.5	28.5
102488	ENSG00000189077	TMEM120A	7	-	75987537	75987591	75987149	75987428	75987717	75987809	102488	56,100,56	28,41,44	149,59,87	2,14,13	198	144	1.69045e-08	9.76621e-06	0.593,0.639,0.481	0.982,0.754,0.83	-0.284	-28.4	28.4
64785	ENSG00000167535	CACNB3	12	+	48817369	48817514	48816928	48817260	48823343	48823466	64785	17,6,2	7,2,0	3,4,4	0,0,0	289	144	3.92528e-06	0.000739899	0.548,0.599,1.0	1.0,1.0,1.0	-0.284	-28.4	28.4
97091	ENSG00000139531	SUOX	12	+	55999332	55999458	55997295	55997339	56002211	56002271	97091	21,14,14	8,5,2	42,21,35	1,1,1	270	144	4.23921e-06	0.000772874	0.583,0.599,0.789	0.957,0.918,0.949	-0.284	-28.4	28.4
40693	ENSG00000172785	CBWD1	9	-	146101	146158	134978	135030	154708	154795	40693	7,5,2	0,0,0	18,10,10	0,9,3	201	144	9.97138e-06	0.001424	1.0,1.0,1.0	1.0,0.443,0.705	0.284	28.4	28.4
7990	ENSG00000017260	ATP2C1	3	+	130894730	130894775	130894181	130894337	130930415	130930526	7990	20,21,41	42,67,34	41,55,53	36,22,20	189	144	0.000272227	0.014391	0.266,0.193,0.479	0.465,0.656,0.669	-0.284	-28.4	28.4
81908	ENSG00000047578	KIAA0556	16	+	27699479	27699599	27698327	27698500	27701588	27701695	81908	3,5,6	3,1,6	6,2,1	1,1,0	264	144	0.00164982	0.0494978	0.353,0.732,0.353	0.766,0.522,1.0	-0.283	-28.3	28.3
102534	ENSG00000033030	ZCCHC8	12	-	122483278	122483344	122482634	122482695	122489385	122489463	102534	18,26,25	0,2,0	12,19,40	8,3,10	210	144	1.18815e-06	0.000295909	1.0,0.899,1.0	0.507,0.813,0.733	0.282	28.2	28.2
58111	ENSG00000167766	ZNF83	19	-	52655560	52655670	52635065	52635153	52660761	52660843	58111	6,6,4	0,0,0	22,6,9	3,2,2	254	144	6.54304e-05	0.0055231	1.0,1.0,1.0	0.806,0.63,0.718	0.282	28.2	28.2
60194	ENSG00000141756	FKBP10	17	+	41819865	41820049	41819254	41819399	41820268	41820452	60194	20,27,13	2,1,0	18,8,17	2,3,6	328	144	0.00063725	0.0259005	0.814,0.922,1.0	0.798,0.539,0.554	0.282	28.2	28.2
59193	ENSG00000178773	CPNE7	16	+	89595830	89595976	89595575	89595603	89596483	89596845	59193	39,48,25	49,21,8	4,19,7	26,13,38	290	144	0.00101928	0.0352863	0.283,0.532,0.608	0.071,0.421,0.084	0.282	28.2	28.2
44121	ENSG00000221994	ZNF630	X	-	47988523	47988659	47983355	47983411	48002594	48002653	44121	1,0,6	1,4,3	0,0,0	4,4,4	280	144	0.00126315	0.0407775	0.34,0.0,0.507	0.0,0.0,0.0	0.282	28.2	28.2
55965	ENSG00000089820	ARHGAP4	X	-	153919566	153919686	153919154	153919283	153920625	153920808	55965	0,0,0	13,18,10	6,6,4	9,5,10	264	144	1.19656e-08	7.29162e-06	0.0,0.0,0.0	0.267,0.396,0.179	-0.281	-28.1	28.1
41785	ENSG00000108848	LUC7L3	17	+	50751274	50751362	50750746	50750852	50752199	50752585	41785	1,0,0	7,11,12	7,3,5	4,7,13	232	144	1.49593e-06	0.000352098	0.081,0.0,0.0	0.521,0.21,0.193	-0.281	-28.1	28.1
74024	ENSG00000248837	RP11-412P11.1	4	+	22999535	22999712	22997550	22997613	23003149	23003243	74024	18,17,19	7,3,2	23,12,22	0,0,1	321	144	3.12501e-06	0.000623391	0.536,0.718,0.81	1.0,1.0,0.908	-0.281	-28.1	28.1
40855	ENSG00000100263	RHBDD3	22	-	29261199	29261425	29260325	29260613	29265478	29265668	40855	24,17,17	3,7,8	8,6,3	0,0,1	370	144	4.53208e-05	0.00428669	0.757,0.486,0.453	1.0,1.0,0.539	-0.281	-28.1	28.1
91810	ENSG00000115677	HDLBP	2	-	241238570	241238778	241236614	241236769	241239601	241239823	91810	6,6,4	4,3,0	8,7,5	0,0,1	352	144	4.74028e-05	0.00441616	0.38,0.45,1.0	1.0,1.0,0.672	-0.281	-28.1	28.1
111564	ENSG00000173715	C11orf80	11	+	66756352	66756505	66752637	66752757	66759042	66759096	111564	21,20,8	1,0,1	27,6,9	6,3,2	297	144	6.56745e-05	0.00553844	0.911,1.0,0.795	0.686,0.492,0.686	0.281	28.1	28.1
30806	ENSG00000147642	SYBU	8	-	109642727	109642929	109618841	109619039	109644635	109644716	30806	45,53,39	13,15,15	39,27,35	5,0,4	346	144	0.000515906	0.0223903	0.59,0.595,0.52	0.764,1.0,0.785	-0.281	-28.1	28.1
81237	ENSG00000168958	MFF	2	+	227342744	227342819	227340291	227340380	227352513	227352573	81237	20,18,27	8,7,5	11,17,25	17,12,24	219	144	0.000775702	0.0296198	0.622,0.628,0.78	0.298,0.482,0.407	0.281	28.1	28.1
67309	ENSG00000133433	GSTT2B	22	-	23958751	23958963	23958550	23958631	23960293	23960381	67309	12,11,10	1,0,1	15,12,30	6,3,6	356	144	0.000123693	0.00845884	0.829,1.0,0.802	0.503,0.618,0.669	0.28	28	28
1845	ENSG00000173230	GOLGB1	3	-	121719645	121719768	121718387	121718501	121722261	121722378	1845	17,28,22	6,15,6	15,33,27	28,32,27	267	144	0.000486134	0.0215267	0.604,0.502,0.664	0.224,0.357,0.35	0.28	28	28
84030	ENSG00000115207	GTF3C2	2	-	27350313	27350389	27343330	27343578	27356738	27356999	84030	17,22,16	17,7,13	31,4,22	5,1,3	220	144	0.000572275	0.024028	0.396,0.673,0.446	0.802,0.724,0.828	-0.28	-28	28
79652	ENSG00000169241	SLC50A1	1	+	155136245	155136396	155135866	155135991	155136827	155136951	79652	5,6,9	0,0,0	10,5,13	4,0,4	295	144	4.06424e-06	0.000756475	1.0,1.0,1.0	0.55,1.0,0.613	0.279	27.9	27.9
24486	ENSG00000244257	PKD1P1	16	+	16318550	16318734	16317895	16318079	16318922	16319038	24486	36,24,31	10,6,9	16,10,32	0,1,2	328	144	4.16723e-05	0.00407271	0.612,0.637,0.602	1.0,0.814,0.875	-0.279	-27.9	27.9
107390	ENSG00000173914	RBM4B	11	-	66666271	66666493	66665547	66665578	66668614	66668685	107390	28,30,25	12,29,28	45,32,47	11,7,12	366	144	8.89114e-05	0.00677844	0.479,0.289,0.26	0.617,0.643,0.606	-0.279	-27.9	27.9
48130	ENSG00000151743	AMN1	12	-	31719217	31719356	31709292	31709425	31728970	31729021	48130	5,7,0	2,7,9	0,0,2	11,4,16	283	144	0.000176827	0.0107095	0.56,0.337,0.0	0.0,0.0,0.06	0.279	27.9	27.9
16746	ENSG00000120662	MTRF1	13	-	41261690	41261825	41260492	41260915	41262214	41262262	16746	8,16,19	5,3,3	26,22,20	2,1,0	279	144	0.000358946	0.0174511	0.452,0.734,0.766	0.87,0.919,1.0	-0.279	-27.9	27.9
56967	ENSG00000144331	ZNF385B	2	-	179672682	179672795	179518527	179518638	179769502	179769802	56967	0,0,2	3,1,4	4,4,0	2,2,1	257	144	0.00103368	0.0356323	0.0,0.0,0.219	0.528,0.528,0.0	-0.279	-27.9	27.9
77870	ENSG00000162994	CLHC1	2	-	55180509	55180712	55177601	55177781	55206269	55206376	77870	18,8,5	0,0,1	10,7,6	4,0,5	347	144	5.59842e-05	0.00497097	1.0,1.0,0.675	0.509,1.0,0.332	0.278	27.8	27.8
93533	ENSG00000182141	ZNF708	19	-	21310500	21310627	21309245	21309341	21329209	21329298	93533	11,25,30	5,8,9	17,8,8	17,5,22	271	144	0.000612128	0.0252368	0.539,0.624,0.639	0.347,0.46,0.162	0.278	27.8	27.8
102499	ENSG00000189077	TMEM120A	7	-	75987537	75987600	75986982	75987428	75987717	75987840	102499	80,113,67	28,41,44	186,85,127	2,14,13	207	144	8.74589e-11	1.21582e-07	0.665,0.657,0.514	0.985,0.809,0.872	-0.277	-27.7	27.7
13945	ENSG00000049759	NEDD4L	18	+	58227829	58227907	58195652	58195733	58245426	58245508	13945	5,1,2	30,27,17	5,11,22	10,15,17	222	144	1.87763e-07	7.07851e-05	0.098,0.023,0.071	0.245,0.322,0.456	-0.277	-27.7	27.7
35789	ENSG00000148399	DPH7	9	-	137576308	137576402	137576079	137576167	137578624	137578890	35789	62,37,48	16,16,37	37,39,32	4,6,2	238	144	5.42755e-05	0.00488455	0.701,0.583,0.44	0.848,0.797,0.906	-0.276	-27.6	27.6
99975	ENSG00000080823	MOK	14	-	102278605	102278694	102265822	102265912	102283477	102283592	99975	1,6,1	2,3,6	0,0,1	4,3,10	233	144	0.000152111	0.00967637	0.236,0.553,0.093	0.0,0.0,0.058	0.275	27.5	27.5
59203	ENSG00000178773	CPNE7	16	+	89595830	89595961	89595575	89595603	89596483	89596845	59203	30,37,22	49,21,8	4,12,7	26,13,38	275	144	0.000462791	0.0208162	0.243,0.48,0.59	0.075,0.326,0.088	0.275	27.5	27.5
95436	ENSG00000138380	CARF	2	+	202924296	202924415	202917876	202918043	202941859	202941980	95436	2,2,5	3,5,1	0,0,2	2,7,2	263	144	0.00111305	0.0375589	0.267,0.18,0.732	0.0,0.0,0.354	0.275	27.5	27.5
53819	ENSG00000160957	RECQL4	8	-	144516688	144516764	144515987	144516413	144517049	144517190	53819	45,34,37	0,0,0	13,8,3	4,0,2	220	144	0.00117458	0.0388918	1.0,1.0,1.0	0.68,1.0,0.495	0.275	27.5	27.5
1127	ENSG00000178741	COX5A	15	-	74929115	74929224	74920274	74920442	74937914	74938080	1127	17,14,7	5,0,6	13,12,20	1,0,0	253	144	4.27278e-05	0.00414106	0.659,1.0,0.399	0.881,1.0,1.0	-0.274	-27.4	27.4
77592	ENSG00000204084	INPP5B	1	-	37866514	37866543	37860696	37862430	37868500	37868614	77592	4,5,11	2,7,0	11,8,4	2,0,0	173	144	0.00140286	0.0440565	0.625,0.373,1.0	0.821,1.0,1.0	-0.274	-27.4	27.4
3762	ENSG00000171603	CLSTN1	1	-	9740657	9740774	9737497	9737554	9741093	9741256	3762	5,3,1	2,7,11	0,0,0	4,2,4	261	144	5.71375e-05	0.00502821	0.58,0.191,0.048	0.0,0.0,0.0	0.273	27.3	27.3
28206	ENSG00000162910	MRPL55	1	-	228108436	228108474	228108234	228108318	228109260	228109299	28206	8,16,3	2,4,2	19,13,3	2,0,0	182	144	0.000455256	0.0205628	0.76,0.76,0.543	0.883,1.0,1.0	-0.273	-27.3	27.3
69661	ENSG00000127419	TMEM175	4	+	947708	947892	932460	932540	950420	950518	69661	27,47,49	4,11,10	49,20,25	0,1,0	328	144	9.30978e-09	5.92226e-06	0.748,0.652,0.683	1.0,0.898,1.0	-0.272	-27.2	27.2
74704	ENSG00000204371	EHMT2	6	-	31889040	31889070	31888598	31888747	31889227	31889342	74704	31,42,22	19,30,15	19,8,9	45,17,17	174	144	5.18e-06	0.000894883	0.575,0.537,0.548	0.259,0.28,0.305	0.272	27.2	27.2
65867	ENSG00000104863	LIN7B	19	+	49115824	49116024	49115259	49115331	49116262	49116472	65867	3,3,5	4,4,2	0,0,2	7,2,4	344	144	0.000154423	0.00976477	0.239,0.239,0.511	0.0,0.0,0.173	0.272	27.2	27.2
30811	ENSG00000147642	SYBU	8	-	109642727	109642932	109618841	109619039	109644635	109644716	30811	44,54,40	13,15,15	36,29,33	5,0,4	349	144	0.000846047	0.0312855	0.583,0.598,0.524	0.748,1.0,0.773	-0.272	-27.2	27.2
24750	ENSG00000163013	FBXO41	2	-	73263683	73263830	73263212	73263308	73263937	73264053	24750	27,39,21	4,2,10	19,23,20	0,0,0	291	144	3.46704e-07	0.000117734	0.77,0.906,0.51	1.0,1.0,1.0	-0.271	-27.1	27.1
42566	ENSG00000280670	CCDC163P	1	-	45497298	45497383	45496555	45496623	45499344	45499443	42566	12,22,3	5,4,1	16,9,23	1,0,1	229	144	7.36411e-05	0.00595082	0.601,0.776,0.654	0.91,1.0,0.935	-0.271	-27.1	27.1
75536	ENSG00000185133	INPP5J	22	+	31124141	31124263	31122922	31123119	31124844	31126010	75536	22,19,29	13,12,12	7,3,2	12,14,2	266	144	0.000239632	0.0131931	0.478,0.462,0.567	0.24,0.104,0.351	0.271	27.1	27.1
49287	ENSG00000184465	WDR27	6	-	169663562	169663801	169662303	169662424	169664165	169664286	49287	28,15,17	4,2,4	21,24,41	1,0,0	383	144	3.87097e-06	0.000731348	0.725,0.738,0.615	0.888,1.0,1.0	-0.27	-27	27
105637	ENSG00000181513	ACBD4	17	+	45137018	45137087	45136107	45136776	45137367	45137454	105637	12,11,14	9,5,0	22,13,19	2,0,0	213	144	7.95228e-05	0.00626674	0.474,0.598,1.0	0.881,1.0,1.0	-0.27	-27	27
37641	ENSG00000064042	LIMCH1	4	+	41524408	41524482	41359606	41359803	41598919	41599026	37641	3,4,3	1,0,0	2,4,11	3,0,6	218	144	0.000158608	0.0099306	0.665,1.0,1.0	0.306,1.0,0.548	0.27	27	27
72633	ENSG00000136098	NEK3	13	-	52141019	52141069	52136799	52136902	52143914	52143987	72633	5,3,10	0,4,3	5,13,10	0,0,1	194	144	0.000346345	0.0170057	1.0,0.358,0.712	1.0,1.0,0.881	-0.27	-27	27
17399	ENSG00000148950	IMMP1L	11	-	31460625	31460714	31433459	31433570	31463171	31463305	17399	24,34,31	25,10,16	29,19,40	2,5,6	233	144	0.000808987	0.0304594	0.372,0.678,0.545	0.9,0.701,0.805	-0.27	-27	27
14666	ENSG00000171241	SHCBP1	16	-	46618318	46618372	46617633	46617749	46621256	46621368	14666	13,9,6	6,2,1	5,1,3	0,0,0	198	144	2.14806e-06	0.000462961	0.612,0.766,0.814	1.0,1.0,1.0	-0.269	-26.9	26.9
26528	ENSG00000100211	CBY1	22	+	38665545	38665685	38656650	38656750	38670883	38670989	26528	3,7,2	2,3,0	7,1,4	1,0,0	284	144	0.00166065	0.0496298	0.432,0.542,1.0	0.78,1.0,1.0	-0.269	-26.9	26.9
74026	ENSG00000248837	RP11-412P11.1	4	+	22999584	22999712	22997550	22997613	23003149	23003243	74026	17,17,17	7,3,2	21,13,27	0,0,1	272	144	1.7951e-06	0.000401282	0.563,0.75,0.818	1.0,1.0,0.935	-0.268	-26.8	26.8
103262	ENSG00000169660	HEXDC	17	+	82440472	82440613	82439999	82440334	82440996	82441075	103262	13,7,4	11,0,1	3,3,11	0,0,1	285	144	0.000171436	0.0104935	0.374,1.0,0.669	1.0,1.0,0.848	-0.268	-26.8	26.8
65232	ENSG00000223509	RP11-632K20.7	15	-	32524470	32524600	32522692	32523213	32526812	32526978	65232	29,21,31	7,7,6	14,28,32	12,26,18	274	144	0.000340353	0.0167554	0.685,0.612,0.731	0.38,0.361,0.483	0.268	26.8	26.8
95293	ENSG00000171530	TBCA	5	-	77705565	77705634	77693265	77693348	77708241	77708347	95293	3,7,4	7,8,2	1,1,0	5,2,10	213	144	7.27457e-05	0.00592149	0.225,0.372,0.575	0.119,0.253,0.0	0.267	26.7	26.7
56136	ENSG00000065534	MYLK	3	-	123732895	123733102	123725943	123726078	123733686	123734222	56136	20,18,20	9,5,6	2,2,4	1,0,0	351	144	0.00014334	0.00933228	0.477,0.596,0.578	0.451,1.0,1.0	-0.267	-26.7	26.7
22517	ENSG00000234127	TRIM26	6	-	30204655	30204765	30201034	30201138	30213304	30213366	22517	70,87,54	3,1,1	43,28,20	13,9,3	254	144	6.39931e-09	4.41354e-06	0.93,0.98,0.968	0.652,0.638,0.791	0.266	26.6	26.6
6617	ENSG00000087448	KLHL42	12	+	27797246	27797345	27791707	27791901	27797714	27798156	6617	6,8,4	60,72,36	14,14,6	26,10,9	243	144	9.14088e-08	4.09283e-05	0.056,0.062,0.062	0.242,0.453,0.283	-0.266	-26.6	26.6
48504	ENSG00000198001	IRAK4	12	+	43763301	43763456	43758949	43759016	43768102	43768272	48504	3,2,4	3,4,5	0,0,0	2,5,7	299	144	6.91515e-06	0.00108892	0.325,0.194,0.278	0.0,0.0,0.0	0.266	26.6	26.6
42831	ENSG00000271853	RP1-178F15.5	1	-	153631010	153631078	153627482	153627598	153632033	153632063	42831	5,5,8	0,0,0	15,4,11	1,2,3	212	144	0.000927512	0.0332438	1.0,1.0,1.0	0.911,0.576,0.714	0.266	26.6	26.6
22766	ENSG00000130413	STK33	11	-	8480409	8480614	8474680	8474816	8594082	8594160	22766	23,25,6	5,2,1	13,8,10	0,0,0	349	144	5.78644e-06	0.000964081	0.655,0.838,0.712	1.0,1.0,1.0	-0.265	-26.5	26.5
31524	ENSG00000143578	CREB3L4	1	+	153968929	153969097	153968521	153968682	153972743	153973072	31524	28,28,35	0,0,0	47,18,16	2,6,3	312	144	8.43721e-07	0.000229973	1.0,1.0,1.0	0.916,0.581,0.711	0.264	26.4	26.4
104881	ENSG00000168096	ANKS3	16	-	4726978	4727177	4724749	4724831	4734155	4734249	104881	10,8,9	0,0,0	13,6,13	2,0,6	343	144	1.20794e-05	0.00162341	1.0,1.0,1.0	0.732,1.0,0.476	0.264	26.4	26.4
69766	ENSG00000184402	SS18L1	20	+	62158671	62158808	62143794	62143889	62159876	62159961	69766	29,39,15	10,5,4	22,13,16	2,0,0	281	144	2.32396e-05	0.00262389	0.598,0.8,0.658	0.849,1.0,1.0	-0.264	-26.4	26.4
84032	ENSG00000115207	GTF3C2	2	-	27350313	27350632	27343330	27343578	27356738	27356999	84032	52,73,41	17,7,13	62,26,57	5,1,3	463	144	0.00111391	0.0375681	0.488,0.764,0.495	0.794,0.89,0.855	-0.264	-26.4	26.4
40281	ENSG00000223705	NSUN5P1	7	+	75412788	75412932	75410605	75410726	75414884	75415023	40281	35,16,13	4,3,2	21,27,20	12,10,11	288	144	0.000823079	0.030736	0.814,0.727,0.765	0.467,0.574,0.476	0.263	26.3	26.3
95318	ENSG00000259673	IQCH-AS1	15	-	67442284	67442407	67430320	67430400	67459691	67459975	95318	3,2,0	0,0,1	4,2,2	1,3,3	267	144	0.000838799	0.0310685	1.0,1.0,0.0	0.683,0.264,0.264	0.263	26.3	26.3
101873	ENSG00000133731	IMPA1	8	-	81676233	81676265	81673840	81673949	81679125	81679230	101873	12,10,12	2,4,4	16,26,13	0,0,0	176	144	5.22573e-07	0.000160322	0.831,0.672,0.711	1.0,1.0,1.0	-0.262	-26.2	26.2
106886	ENSG00000104529	EEF1D	8	-	143590607	143590738	143589544	143590081	143597347	143597415	106886	30,28,29	9,12,1	30,59,28	1,1,0	275	144	5.60609e-07	0.000168505	0.636,0.55,0.938	0.94,0.969,1.0	-0.262	-26.2	26.2
47647	ENSG00000278023	RDM1	17	-	35930075	35930228	35925514	35925637	35930631	35930727	47647	44,54,35	3,11,16	25,30,31	0,0,2	297	144	1.84862e-06	0.000409385	0.877,0.704,0.515	1.0,1.0,0.883	-0.262	-26.2	26.2
86474	ENSG00000167543	TP53I13	17	+	29567863	29567980	29567179	29567411	29568277	29568548	86474	2,3,2	5,5,2	0,0,0	1,3,3	261	144	0.000187908	0.0112076	0.181,0.249,0.356	0.0,0.0,0.0	0.262	26.2	26.2
79494	ENSG00000181450	ZNF678	1	+	227650955	227651076	227646543	227646670	227654335	227654476	79494	46,56,56	6,6,2	20,55,44	17,8,15	265	144	0.000977237	0.0342842	0.806,0.835,0.938	0.39,0.789,0.614	0.262	26.2	26.2
46056	ENSG00000175066	GK5	3	-	142186193	142186267	142185928	142185989	142186451	142186513	46056	28,51,62	15,10,11	45,76,84	1,3,1	218	144	6.24863e-09	4.34328e-06	0.552,0.771,0.788	0.967,0.944,0.982	-0.261	-26.1	26.1
90435	ENSG00000213918	DNASE1	16	+	3655848	3655966	3655372	3655520	3656101	3656185	90435	2,3,0	11,8,10	22,8,15	21,15,10	262	144	4.76344e-05	0.00443309	0.091,0.171,0.0	0.365,0.227,0.452	-0.261	-26.1	26.1
87627	ENSG00000106070	GRB10	7	-	50761857	50762014	50755891	50756056	50779134	50779162	87627	7,6,0	14,2,13	0,0,0	1,2,2	301	144	0.000153402	0.00972095	0.193,0.589,0.0	0.0,0.0,0.0	0.261	26.1	26.1
35910	ENSG00000162976	PQLC3	2	+	11171944	11172045	11164203	11164261	11177736	11178870	35910	8,18,8	0,0,0	10,8,6	0,6,1	245	144	0.000299135	0.0154089	1.0,1.0,1.0	1.0,0.439,0.779	0.261	26.1	26.1
4730	ENSG00000168813	ZNF507	19	+	32347244	32347338	32345624	32345783	32352828	32354957	4730	15,19,27	0,2,2	34,8,26	7,5,6	238	144	0.00116761	0.0387475	1.0,0.852,0.891	0.746,0.492,0.724	0.26	26	26
96446	ENSG00000266338	NBPF15	1	-	144442669	144442920	144440401	144440581	144448774	144448916	96446	12,8,8	0,0,0	9,9,13	5,0,1	395	144	0.00092125	0.0331032	1.0,1.0,1.0	0.396,1.0,0.826	0.259	25.9	25.9
91771	ENSG00000115677	HDLBP	2	-	241268953	241269105	241268476	241268541	241269200	241269295	91771	21,30,16	0,0,0	26,12,18	0,5,4	296	144	6.64658e-06	0.00106126	1.0,1.0,1.0	1.0,0.539,0.686	0.258	25.8	25.8
87730	ENSG00000108474	PIGL	17	+	16342572	16342720	16326843	16326905	16347544	16347717	87730	5,5,13	0,1,6	3,7,6	0,0,0	292	144	9.33735e-05	0.00699869	1.0,0.711,0.517	1.0,1.0,1.0	-0.257	-25.7	25.7
80113	ENSG00000143457	GOLPH3L	1	-	150694107	150694173	150661813	150661928	150694655	150694850	80113	0,2,0	5,5,3	0,2,6	1,2,3	210	144	0.000811035	0.030472	0.0,0.215,0.0	0.0,0.407,0.578	-0.257	-25.7	25.7
53720	ENSG00000177943	MAMDC4	9	+	136858185	136858276	136857978	136858097	136858399	136858546	53720	43,39,21	13,15,6	14,32,26	0,7,0	235	144	0.000932714	0.0332949	0.67,0.614,0.682	1.0,0.737,1.0	-0.257	-25.7	25.7
93568	ENSG00000179912	R3HDM2	12	-	57292571	57292662	57289008	57289040	57295398	57295507	93568	30,37,27	12,11,9	26,10,12	16,9,22	235	144	0.00142768	0.0446575	0.605,0.673,0.648	0.499,0.405,0.251	0.257	25.7	25.7
35452	ENSG00000136068	FLNB	3	+	58141857	58141929	58138281	58138529	58142649	58142752	35452	362365311	62,66,57	307254301	199156151	216	144	0	0	0.796,0.787,0.784	0.507,0.52,0.571	0.256	25.6	25.6
7987	ENSG00000017260	ATP2C1	3	+	130894707	130894775	130893990	130894337	130930415	130930526	7987	33,49,69	42,67,34	75,86,74	36,22,20	212	144	0.000253324	0.0137848	0.348,0.332,0.58	0.586,0.726,0.715	-0.256	-25.6	25.6
72749	ENSG00000171574	ZNF584	19	+	58410005	58410091	58408751	58409165	58415523	58415646	72749	21,17,31	18,13,11	11,12,15	31,22,21	230	144	0.000473037	0.0211275	0.422,0.45,0.638	0.182,0.255,0.309	0.255	25.5	25.5
12314	ENSG00000125450	NUP85	17	+	75208526	75208592	75205719	75205794	75209822	75209985	12314	6,7,0	6,1,4	1,0,8	0,1,0	210	144	0.000689874	0.0272721	0.407,0.828,0.0	1.0,0.0,1.0	-0.255	-25.5	25.5
29838	ENSG00000118096	IFT46	11	-	118565789	118565917	118564964	118565061	118572595	118572703	29838	18,15,8	0,1,0	14,6,8	0,4,2	272	144	0.000929573	0.033277	1.0,0.888,1.0	1.0,0.443,0.679	0.255	25.5	25.5
21891	ENSG00000162591	MEGF6	1	-	3496987	3497119	3496654	3496783	3497232	3497441	21891	16,24,13	5,4,2	21,8,24	1,0,0	276	144	6.36024e-06	0.00103166	0.625,0.758,0.772	0.916,1.0,1.0	-0.254	-25.4	25.4
47652	ENSG00000278023	RDM1	17	-	35930075	35930209	35925514	35925637	35930631	35930727	47652	41,41,33	3,11,16	20,19,17	0,0,2	278	144	1.41553e-05	0.00182249	0.876,0.659,0.517	1.0,1.0,0.815	-0.254	-25.4	25.4
56099	ENSG00000176531	PHLDB3	19	-	43477933	43478132	43475102	43475544	43479376	43479593	56099	12,6,19	3,1,4	10,11,8	0,0,1	343	144	6.18297e-05	0.00532525	0.627,0.716,0.666	1.0,1.0,0.771	-0.254	-25.4	25.4
108261	ENSG00000176978	DPP7	9	-	137113356	137113478	137112962	137113119	137113864	137114028	108261	11,15,9	1,3,4	16,8,5	1,0,0	266	144	8.05192e-05	0.00632286	0.856,0.73,0.549	0.896,1.0,1.0	-0.254	-25.4	25.4
101053	ENSG00000268750	CTD-2583A14.10	19	+	57839022	57839149	57820493	57820549	57856103	57856233	101053	2,10,8	0,1,0	8,5,10	2,0,8	271	144	0.000109883	0.00782732	1.0,0.842,1.0	0.68,1.0,0.399	0.254	25.4	25.4
46130	ENSG00000135315	CEP162	6	-	84219102	84219214	84215775	84215922	84221056	84221171	46130	0,5,8	5,6,3	1,0,0	3,3,4	256	144	0.000140861	0.00920824	0.0,0.319,0.6	0.158,0.0,0.0	0.254	25.4	25.4
97534	ENSG00000182149	IST1	16	+	71924810	71924817	71923291	71923380	71927613	71931199	97534	4,23,19	5,0,8	18,17,17	0,2,0	151	144	0.000267901	0.0142384	0.433,1.0,0.694	1.0,0.89,1.0	-0.254	-25.4	25.4
80141	ENSG00000004838	ZMYND10	3	-	50345123	50345236	50343733	50343850	50345487	50345721	80141	5,9,5	1,5,0	4,11,5	0,0,0	257	144	0.000657709	0.0263706	0.737,0.502,1.0	1.0,1.0,1.0	-0.254	-25.4	25.4
48297	ENSG00000042317	SPATA7	14	+	88415204	88415266	88396155	88396203	88416710	88416844	48297	1,0,0	24,16,16	16,8,13	22,20,30	206	144	1.89984e-10	2.34762e-07	0.028,0.0,0.0	0.337,0.219,0.232	-0.253	-25.3	25.3
74023	ENSG00000248837	RP11-412P11.1	4	+	22999554	22999712	22997550	22997613	23003149	23003243	74023	19,18,22	7,3,2	22,11,20	0,0,1	302	144	7.23441e-06	0.00113318	0.564,0.741,0.84	1.0,1.0,0.905	-0.253	-25.3	25.3
2033	ENSG00000180998	GPR137C	14	+	52596916	52596982	52553418	52553591	52598271	52598315	2033	1,5,4	7,3,7	0,1,0	6,4,3	210	144	9.15467e-05	0.00692006	0.089,0.533,0.282	0.0,0.146,0.0	0.253	25.3	25.3
27672	ENSG00000150093	ITGB1	10	-	32936241	32936423	32935491	32935558	32953592	32953809	27672	0,1,1	3,11,1	5,1,3	2,2,2	326	144	0.000206701	0.0119262	0.0,0.039,0.306	0.525,0.181,0.399	-0.253	-25.3	25.3
79854	ENSG00000196182	STK40	1	-	36372648	36372774	36367860	36368084	36385722	36385876	79854	1,7,6	28,24,18	8,11,9	22,6,7	270	144	0.000937187	0.0333526	0.019,0.135,0.151	0.162,0.494,0.407	-0.253	-25.3	25.3
17590	ENSG00000165983	PTER	10	+	16437356	16437490	16436983	16437047	16486351	16486617	17590	15,9,3	2,2,3	6,10,8	1,1,0	278	144	0.00097782	0.0342911	0.795,0.7,0.341	0.757,0.838,1.0	-0.253	-25.3	25.3
91534	ENSG00000189144	ZNF573	19	-	37770406	37770597	37770004	37770097	37771563	37771696	91534	0,0,0	13,7,3	4,8,4	16,4,7	335	144	1.23937e-06	0.000305447	0.0,0.0,0.0	0.097,0.462,0.197	-0.252	-25.2	25.2
102138	ENSG00000170421	KRT8	12	-	52949455	52949585	52904657	52905027	52949714	52949831	102138	6,7,10	0,0,1	34,21,11	7,0,10	274	144	0.000138981	0.00914278	1.0,1.0,0.84	0.719,1.0,0.366	0.252	25.2	25.2
71911	ENSG00000126106	TMEM53	1	-	44654939	44655209	44645359	44645464	44660173	44660295	71911	39,55,53	15,11,8	86,51,81	8,2,4	414	144	0.000252083	0.0137257	0.475,0.635,0.697	0.789,0.899,0.876	-0.252	-25.2	25.2
72525	ENSG00000123094	RASSF8	12	+	25995036	25995130	25959028	25959148	26055235	26055446	72525	4,9,20	0,4,6	2,1,3	0,0,0	238	144	3.38905e-06	0.000665615	1.0,0.577,0.669	1.0,1.0,1.0	-0.251	-25.1	25.1
45059	ENSG00000164144	ARFIP1	4	+	152790754	152790875	152779938	152780091	152829624	152829726	45059	2,4,3	19,19,14	14,5,4	16,3,8	265	144	0.000538122	0.0229295	0.054,0.103,0.104	0.322,0.475,0.214	-0.25	-25	25
68440	ENSG00000104915	STX10	19	-	13150138	13150160	13149712	13149897	13150281	13150341	68440	11,14,15	10,0,4	34,8,30	0,0,0	166	144	1.56955e-06	0.000364603	0.488,1.0,0.765	1.0,1.0,1.0	-0.249	-24.9	24.9
75742	ENSG00000123562	MORF4L2	X	-	103678500	103678620	103675495	103677051	103684680	103684743	75742	11,11,9	0,5,2	12,4,18	0,0,0	264	144	8.76329e-05	0.00670844	1.0,0.545,0.711	1.0,1.0,1.0	-0.248	-24.8	24.8
91649	ENSG00000101752	MIB1	18	+	21799840	21799974	21791334	21791557	21803906	21804014	91649	18,19,23	2,4,6	30,33,33	1,0,0	278	144	5.5235e-07	0.000166585	0.823,0.711,0.665	0.94,1.0,1.0	-0.247	-24.7	24.7
71684	ENSG00000148187	MRRF	9	+	122285168	122285287	122270863	122271075	122313226	122313386	71684	12,5,8	5,0,6	5,4,18	1,0,0	263	144	4.05976e-05	0.0040044	0.568,1.0,0.422	0.732,1.0,1.0	-0.247	-24.7	24.7
52046	ENSG00000065491	TBC1D22B	6	+	37291242	37291353	37287006	37287072	37312917	37313024	52046	12,12,11	3,8,0	15,12,15	1,0,0	255	144	4.60544e-05	0.00432204	0.693,0.459,1.0	0.894,1.0,1.0	-0.247	-24.7	24.7
52992	ENSG00000143850	PLEKHA6	1	-	204223461	204223585	204221220	204222779	204228082	204228228	52992	59,48,27	27,11,18	88,33,48	10,4,7	268	144	0.000188476	0.0112165	0.54,0.701,0.446	0.825,0.816,0.787	-0.247	-24.7	24.7
109852	ENSG00000132676	DAP3	1	+	155721516	155721618	155709772	155709824	155727607	155727738	109852	10,28,9	2,0,0	19,19,5	0,8,4	246	144	0.000509666	0.0222062	0.745,1.0,1.0	1.0,0.582,0.423	0.247	24.7	24.7
81136	ENSG00000256771	ZNF253	19	+	19878480	19878607	19865904	19865999	19880050	19880146	81136	12,17,8	2,2,2	7,7,3	0,0,0	271	144	0.000526569	0.0226761	0.761,0.819,0.68	1.0,1.0,1.0	-0.247	-24.7	24.7
25206	ENSG00000070159	PTPN3	9	-	109422717	109422852	109420423	109420600	109426949	109427122	25206	79,71,96	27,30,43	36,40,70	31,52,88	279	144	1.87292e-08	1.06116e-05	0.602,0.55,0.535	0.375,0.284,0.291	0.246	24.6	24.6
15684	ENSG00000136381	IREB2	15	+	78460831	78461002	78439794	78439876	78462921	78463087	15684	6,2,1	5,2,6	0,0,0	10,6,5	315	144	1.08647e-05	0.00150566	0.354,0.314,0.071	0.0,0.0,0.0	0.246	24.6	24.6
22255	ENSG00000160216	AGPAT3	21	+	43940204	43940331	43865185	43865345	43959633	43959859	22255	9,7,0	8,4,1	1,0,0	4,4,5	271	144	1.4147e-05	0.00182249	0.374,0.482,0.0	0.117,0.0,0.0	0.246	24.6	24.6
5807	ENSG00000111961	SASH1	6	+	148440186	148440407	148390133	148390262	148468544	148469111	5807	6,4,11	0,0,0	11,17,14	0,6,2	365	144	1.45835e-05	0.00184918	1.0,1.0,1.0	1.0,0.528,0.734	0.246	24.6	24.6
96436	ENSG00000266338	NBPF15	1	-	144442669	144442917	144440401	144440581	144448774	144448916	96436	12,8,9	0,0,0	11,8,12	5,0,1	392	144	0.000753824	0.0290085	1.0,1.0,1.0	0.447,1.0,0.815	0.246	24.6	24.6
98556	ENSG00000135926	TMBIM1	2	-	218285762	218285938	218280025	218280126	218292465	218292586	98556	16,13,2	0,0,1	10,9,8	7,1,3	320	144	2.79638e-05	0.00298672	1.0,1.0,0.474	0.391,0.802,0.545	0.245	24.5	24.5
63531	ENSG00000176834	VSIG10	12	-	118121500	118121618	118117666	118117882	118126480	118126551	63531	13,20,25	10,15,16	8,8,6	16,25,13	262	144	6.75685e-05	0.00563937	0.417,0.423,0.462	0.216,0.15,0.202	0.245	24.5	24.5
105769	ENSG00000133466	C1QTNF6	22	-	37195380	37195512	37191671	37191737	37197602	37197841	105769	7,4,4	2,0,4	4,5,1	0,1,0	276	144	0.000253509	0.0137865	0.646,1.0,0.343	1.0,0.723,1.0	-0.245	-24.5	24.5
24593	ENSG00000005810	MYCBP2	13	-	77227041	77227157	77225434	77225554	77243058	77243160	24593	2,0,0	6,6,3	3,4,4	5,8,3	260	144	0.000266231	0.0141842	0.156,0.0,0.0	0.249,0.217,0.425	-0.245	-24.5	24.5
69208	ENSG00000103540	CCP110	16	+	19525718	19525861	19523810	19524088	19527866	19528022	69208	12,3,7	3,6,0	5,4,16	1,0,1	287	144	0.00151929	0.0465919	0.667,0.201,1.0	0.715,1.0,0.889	-0.245	-24.5	24.5
26213	ENSG00000124222	STX16	20	+	58669301	58669453	58667986	58668127	58670511	58670603	26213	57,97,80	25,38,32	129108132	11,17,21	296	144	1.24659e-07	5.20698e-05	0.526,0.554,0.549	0.851,0.756,0.754	-0.244	-24.4	24.4
78131	ENSG00000248508	SRP14-AS1	15	+	40060096	40060263	40045960	40046069	40065220	40067290	78131	1,6,2	3,4,4	0,0,0	12,5,1	311	144	6.00974e-06	0.000986506	0.134,0.41,0.188	0.0,0.0,0.0	0.244	24.4	24.4
55043	ENSG00000108021	FAM208B	10	+	5712434	5712539	5684964	5685175	5712822	5712918	55043	21,12,45	4,6,5	21,23,30	2,0,0	249	144	2.1004e-05	0.0024524	0.752,0.536,0.839	0.859,1.0,1.0	-0.244	-24.4	24.4
100355	ENSG00000126391	FRMD8	11	+	65389384	65389528	65387036	65387121	65394040	65394099	100355	24,16,10	1,1,6	11,6,6	0,0,0	288	144	5.31201e-05	0.00481273	0.923,0.889,0.455	1.0,1.0,1.0	-0.244	-24.4	24.4
26571	ENSG00000135597	REPS1	6	-	138926400	138926478	138921036	138921124	138929976	138929997	26571	27,25,29	18,9,9	35,49,49	6,4,5	222	144	9.07975e-05	0.00686926	0.493,0.643,0.676	0.791,0.888,0.864	-0.244	-24.4	24.4
27790	ENSG00000173275	ZNF449	X	+	135348753	135348884	135347018	135347472	135349109	135349314	27790	6,4,2	1,5,2	4,1,7	0,1,1	275	144	0.00164587	0.0494373	0.759,0.295,0.344	1.0,0.344,0.786	-0.244	-24.4	24.4
71464	ENSG00000139865	TTC6	14	+	37696716	37696834	37682757	37682964	37701331	37701526	71464	40,61,46	17,8,10	61,53,41	43,26,35	262	144	0.00049604	0.0218479	0.564,0.807,0.717	0.438,0.528,0.392	0.243	24.3	24.3
42822	ENSG00000119801	YPEL5	2	+	30155849	30155910	30148244	30148463	30156627	30156792	42822	2,0,0	13,4,14	4,10,4	9,9,16	205	144	1.2567e-05	0.00167202	0.098,0.0,0.0	0.238,0.438,0.149	-0.242	-24.2	24.2
33941	ENSG00000124313	IQSEC2	X	-	53279563	53279776	53266328	53267064	53281495	53281594	33941	21,15,14	4,1,2	14,13,18	0,0,0	357	144	4.56212e-05	0.0042997	0.679,0.858,0.738	1.0,1.0,1.0	-0.242	-24.2	24.2
63909	ENSG00000160752	FDPS	1	+	155317940	155318021	155312254	155312279	155318855	155318905	63909	9,10,4	0,0,0	9,4,27	2,1,4	225	144	0.000178022	0.0107746	1.0,1.0,1.0	0.742,0.719,0.812	0.242	24.2	24.2
31474	ENSG00000178761	FAM219B	15	-	74900508	74900674	74899992	74900137	74901949	74902063	31474	13,13,10	0,1,0	20,8,4	5,0,2	310	144	0.000230015	0.0127673	1.0,0.858,1.0	0.65,1.0,0.482	0.242	24.2	24.2
26904	ENSG00000172757	CFL1	11	-	65856565	65856676	65855934	65856242	65856884	65856964	26904	3,4,5	10,3,7	0,0,5	15,15,18	255	144	0.00118474	0.0391264	0.145,0.43,0.287	0.0,0.0,0.136	0.242	24.2	24.2
42833	ENSG00000271853	RP1-178F15.5	1	-	153631010	153631111	153627490	153627598	153632033	153632240	42833	18,18,11	0,0,0	17,16,6	1,2,3	245	144	0.00128313	0.0412129	1.0,1.0,1.0	0.909,0.825,0.54	0.242	24.2	24.2
85716	ENSG00000171302	CANT1	17	-	79005371	79005481	78997576	78997963	79009663	79009793	85716	29,60,45	99,93,73	167,87,102	83,72,70	254	144	5.35306e-09	3.81009e-06	0.142,0.268,0.259	0.533,0.407,0.452	-0.241	-24.1	24.1
3568	ENSG00000110717	NDUFS8	11	+	68032285	68032523	68030683	68030733	68032922	68033012	3568	32,18,19	3,2,3	5,22,11	0,0,0	382	144	2.80673e-05	0.00299418	0.801,0.772,0.705	1.0,1.0,1.0	-0.241	-24.1	24.1
68255	ENSG00000196387	ZNF140	12	+	133081250	133081329	133080964	133081072	133083102	133083229	68255	10,5,9	4,0,3	14,3,4	0,0,0	223	144	5.06521e-05	0.00464111	0.617,1.0,0.66	1.0,1.0,1.0	-0.241	-24.1	24.1
6548	ENSG00000231074	HCG18	6	-	30314268	30314482	30296131	30296237	30326008	30326334	6548	25,29,40	2,0,1	9,16,21	1,3,6	358	144	0.000176137	0.0106969	0.834,1.0,0.941	0.784,0.682,0.585	0.241	24.1	24.1
54186	ENSG00000139220	PPFIA2	12	-	81597951	81598066	81457764	81457866	81753972	81754223	54186	13,9,13	0,2,11	6,4,9	0,0,1	259	144	0.000176587	0.0107023	1.0,0.714,0.397	1.0,1.0,0.833	-0.241	-24.1	24.1
104038	ENSG00000198393	ZNF26	12	+	133006149	133006259	132987664	132987768	133007041	133007168	104038	0,1,0	14,5,8	1,1,5	1,5,5	254	144	0.000378217	0.0180817	0.0,0.102,0.0	0.362,0.102,0.362	-0.241	-24.1	24.1
84042	ENSG00000116350	SRSF4	1	-	29165206	29165357	29160374	29160517	29165889	29166064	84042	0,0,0	37,21,28	4,1,15	2,25,28	295	144	3.32217e-06	0.000655373	0.0,0.0,0.0	0.494,0.019,0.207	-0.24	-24	24
28205	ENSG00000162910	MRPL55	1	-	228108436	228108474	228108234	228108318	228108954	228109021	28205	24,30,6	79,79,26	35,28,34	63,19,32	182	144	0.000131405	0.00883106	0.194,0.231,0.154	0.305,0.538,0.457	-0.24	-24	24
90431	ENSG00000213918	DNASE1	16	+	3655848	3656013	3655372	3655520	3656101	3656185	90431	2,3,2	11,8,10	20,11,19	21,15,10	309	144	0.000155979	0.00984219	0.078,0.149,0.085	0.307,0.255,0.47	-0.24	-24	24
48400	ENSG00000119640	ACYP1	14	-	75056446	75056560	75053220	75053659	75069209	75069483	48400	6,7,2	7,11,3	1,2,0	14,10,1	258	144	0.000168177	0.0103548	0.324,0.262,0.271	0.038,0.1,0.0	0.24	24	24
102665	ENSG00000078403	MLLT10	10	+	21557620	21557824	21538832	21538912	21586293	21586348	102665	19,11,11	9,17,7	2,2,7	21,7,11	348	144	0.000365587	0.0176103	0.466,0.211,0.394	0.038,0.106,0.208	0.24	24	24
60171	ENSG00000141756	FKBP10	17	+	41819215	41819365	41818381	41818527	41820268	41820461	60171	19,19,15	5,3,4	25,21,22	0,3,0	294	144	0.000387235	0.018353	0.65,0.756,0.647	1.0,0.774,1.0	-0.24	-24	24
89376	ENSG00000135451	TROAP	12	+	49330893	49330943	49330499	49330573	49331213	49331407	89376	10,9,23	8,5,9	2,7,9	2,0,0	194	144	0.000655477	0.0263482	0.481,0.572,0.655	0.426,1.0,1.0	-0.239	-23.9	23.9
42089	ENSG00000025434	NR1H3	11	+	47259179	47259259	47248915	47249100	47259790	47259979	42089	16,10,10	0,0,0	8,9,8	4,0,2	224	144	0.00077027	0.0294883	1.0,1.0,1.0	0.563,1.0,0.72	0.239	23.9	23.9
74455	ENSG00000138162	TACC2	10	+	122143571	122143706	122132608	122132734	122195039	122195176	74455	38,45,56	43,30,52	58,63,71	15,23,28	279	144	1.13304e-05	0.00154849	0.313,0.436,0.357	0.666,0.586,0.567	-0.238	-23.8	23.8
50310	ENSG00000165238	WNK2	9	+	93306776	93306821	93300050	93300149	93308327	93308551	50310	9,7,14	1,4,2	4,13,11	0,0,0	189	144	0.000116775	0.00814219	0.873,0.571,0.842	1.0,1.0,1.0	-0.238	-23.8	23.8
64671	ENSG00000166262	FAM227B	15	-	49577628	49577664	49577171	49577305	49588015	49588083	64671	5,5,9	4,1,4	6,6,6	1,1,0	180	144	0.000477729	0.0212731	0.5,0.8,0.643	0.828,0.828,1.0	-0.238	-23.8	23.8
55057	ENSG00000108021	FAM208B	10	+	5709529	5709663	5684941	5685175	5712822	5712918	55057	16,19,24	4,6,5	10,9,6	2,0,0	278	144	0.000507348	0.0221594	0.674,0.621,0.713	0.721,1.0,1.0	-0.238	-23.8	23.8
54836	ENSG00000116957	TBCE	1	+	235419472	235419515	235414432	235414618	235427139	235427239	54836	11,9,13	8,2,1	12,13,13	0,1,0	187	144	2.27162e-05	0.00260721	0.514,0.776,0.909	1.0,0.909,1.0	-0.237	-23.7	23.7
40278	ENSG00000223705	NSUN5P1	7	+	75410605	75410726	75410367	75410460	75414884	75415023	40278	5,3,2	22,14,8	15,17,14	17,12,19	265	144	7.19948e-05	0.0058873	0.11,0.104,0.12	0.324,0.435,0.286	-0.237	-23.7	23.7
7067	ENSG00000170390	DCLK2	4	+	150203794	150203889	150198001	150198103	150220705	150220778	7067	18,10,10	0,8,1	3,11,5	0,0,0	239	144	0.000187141	0.011197	1.0,0.43,0.858	1.0,1.0,1.0	-0.237	-23.7	23.7
97994	ENSG00000213995	CARKD	13	+	110625189	110625303	110624233	110624279	110627438	110627547	97994	52,30,48	18,7,10	73,51,75	0,6,3	258	144	9.3303e-07	0.000246326	0.617,0.705,0.728	1.0,0.826,0.933	-0.236	-23.6	23.6
50582	ENSG00000065029	ZNF76	6	+	35294779	35294915	35294455	35294569	35295143	35295983	50582	19,8,5	77,59,34	21,11,33	43,18,16	280	144	2.32995e-05	0.00262733	0.113,0.065,0.07	0.201,0.239,0.515	-0.236	-23.6	23.6
93751	ENSG00000132437	DDC	7	-	50470072	50470112	50463212	50463431	50476623	50476643	93751	5,20,6	4,4,0	2,1,3	0,0,0	184	144	7.58259e-05	0.00604169	0.495,0.796,1.0	1.0,1.0,1.0	-0.236	-23.6	23.6
74983	ENSG00000099840	IZUMO4	19	+	2098786	2098804	2098435	2098450	2099254	2099580	74983	2,2,1	0,1,0	4,1,6	5,0,5	162	144	0.000118777	0.00823551	1.0,0.64,1.0	0.416,1.0,0.516	0.236	23.6	23.6
10800	ENSG00000273000	KB-1572G7.2	22	-	23686837	23686995	23659864	23660000	23690231	23690293	10800	2,10,6	5,4,2	8,0,3	0,1,0	302	144	0.000938128	0.0333594	0.16,0.544,0.589	1.0,0.0,1.0	-0.236	-23.6	23.6
91471	ENSG00000237441	RGL2	6	-	33297213	33297343	33297031	33297115	33297930	33297993	91471	113,102,84	45,46,19	129134124	29,6,8	274	144	1.13603e-05	0.0015502	0.569,0.538,0.699	0.7,0.921,0.891	-0.235	-23.5	23.5
49482	ENSG00000166049	PASD1	X	+	151625447	151625530	151622936	151623064	151648614	151648702	49482	57,73,67	3,12,9	37,46,51	8,18,36	227	144	0.000166122	0.0102709	0.923,0.794,0.825	0.746,0.618,0.473	0.235	23.5	23.5
57912	ENSG00000118816	CCNI	4	-	77058506	77058617	77055221	77055380	77066248	77066405	57912	6,12,16	1,2,3	6,4,16	0,0,0	255	144	0.000238165	0.0131204	0.772,0.772,0.751	1.0,1.0,1.0	-0.235	-23.5	23.5
51964	ENSG00000245937	LINC01184	5	-	128081972	128082191	128064764	128064850	128082734	128082974	51964	15,16,21	0,1,0	15,10,12	2,1,3	363	144	0.000371022	0.0178046	1.0,0.864,1.0	0.748,0.799,0.613	0.235	23.5	23.5
33248	ENSG00000184924	PTRHD1	2	-	24792383	24792584	24790204	24790581	24792766	24793053	33248	1,2,1	2,0,3	1,0,5	0,1,0	345	144	0.000917861	0.0330407	0.173,1.0,0.122	1.0,0.0,1.0	-0.235	-23.5	23.5
86234	ENSG00000162613	FUBP1	1	-	77946529	77946598	77945505	77945642	77947452	77947547	86234	9,7,9	0,4,2	9,2,4	0,0,0	213	144	0.000942717	0.0334958	1.0,0.542,0.753	1.0,1.0,1.0	-0.235	-23.5	23.5
29338	ENSG00000184162	NR2C2AP	19	-	19202469	19202594	19202330	19202398	19202790	19202881	29338	48,68,32	10,9,17	61,23,49	3,0,6	269	144	0.00107476	0.0367068	0.72,0.802,0.502	0.916,1.0,0.814	-0.235	-23.5	23.5
104513	ENSG00000255346	NOX5	15	+	69035757	69035936	69035353	69035507	69037027	69037210	104513	3,0,0	5,7,11	6,7,0	6,2,3	323	144	0.00127585	0.0410534	0.211,0.0,0.0	0.308,0.609,0.0	-0.235	-23.5	23.5
37789	ENSG00000180758	GPR157	1	-	9105485	9105641	9100304	9104634	9111275	9111370	37789	13,13,13	18,14,17	23,15,24	13,6,10	300	144	0.0013877	0.0436681	0.257,0.308,0.269	0.459,0.545,0.535	-0.235	-23.5	23.5
9730	ENSG00000167747	C19orf48	19	-	50802453	50802612	50802216	50802257	50804571	50804669	9730	57,40,29	37,41,30	120,68,101	384276360	303	144	2.72005e-14	1.05218e-10	0.423,0.317,0.315	0.129,0.105,0.118	0.234	23.4	23.4
56778	ENSG00000100813	ACIN1	14	-	23071124	23071186	23069475	23069617	23071433	23071555	56778	26,30,21	0,1,0	20,21,23	9,2,5	206	144	3.89092e-07	0.000129006	1.0,0.954,1.0	0.608,0.88,0.763	0.234	23.4	23.4
27176	ENSG00000141198	TOM1L1	17	+	54949550	54949623	54947260	54947312	54960565	54960627	27176	4,1,1	1,0,0	1,5,5	0,5,2	217	144	7.53279e-05	0.00602169	0.726,1.0,1.0	1.0,0.399,0.624	0.234	23.4	23.4
61044	ENSG00000078699	CBFA2T2	20	+	33619526	33619606	33611093	33611335	33623114	33623296	61044	29,28,24	1,2,0	12,10,35	2,5,6	224	144	0.000144433	0.00937974	0.949,0.9,1.0	0.794,0.563,0.789	0.234	23.4	23.4
42939	ENSG00000221988	PPT2	6	+	32155029	32155183	32154586	32154777	32155687	32155783	42939	58,51,23	3,8,13	42,23,41	1,0,3	298	144	0.000688131	0.0272466	0.903,0.755,0.461	0.953,1.0,0.868	-0.234	-23.4	23.4
98022	ENSG00000197121	PGAP1	2	-	196864986	196865080	196847002	196848037	196872440	196872549	98022	3,4,4	0,0,0	8,7,12	0,4,2	238	144	0.000896224	0.0325324	1.0,1.0,1.0	1.0,0.514,0.784	0.234	23.4	23.4
59721	ENSG00000163517	HDAC11	3	+	13498512	13498555	13483463	13483564	13500712	13500789	59721	7,6,3	0,0,2	10,2,8	3,1,6	187	144	0.00114354	0.0382339	1.0,1.0,0.536	0.72,0.606,0.507	0.234	23.4	23.4
56667	ENSG00000062822	POLD1	19	+	50395024	50395150	50384341	50384390	50398850	50399053	56667	12,10,4	9,31,6	2,2,0	23,12,14	270	144	1.17801e-05	0.00159166	0.416,0.147,0.262	0.044,0.082,0.0	0.233	23.3	23.3
54	ENSG00000273018	CTD-2303H24.2	17	-	18528572	18528747	18519481	18519674	18532505	18532597	54	15,18,11	0,0,1	8,12,22	3,0,7	319	144	5.50012e-05	0.00491805	1.0,1.0,0.832	0.546,1.0,0.587	0.233	23.3	23.3
26819	ENSG00000074621	SLC24A1	15	+	65639594	65639703	65623954	65625970	65650381	65650942	26819	4,1,14	1,0,10	9,2,12	1,0,0	253	144	6.42225e-05	0.00545738	0.695,1.0,0.443	0.837,1.0,1.0	-0.233	-23.3	23.3
33459	ENSG00000226002	GTF2IP14	7	+	65088804	65088941	65087759	65087825	65090663	65090722	33459	11,7,18	1,0,0	10,11,11	0,2,8	281	144	0.000115792	0.00809194	0.849,1.0,1.0	1.0,0.738,0.413	0.233	23.3	23.3
97919	ENSG00000151651	ADAM8	10	-	133268996	133269189	133268747	133268862	133269444	133269529	97919	1,4,2	5,5,1	0,0,1	7,1,4	337	144	0.00155628	0.0473537	0.079,0.255,0.461	0.0,0.0,0.097	0.233	23.3	23.3
45896	ENSG00000175224	ATG13	11	+	46621041	46621157	46618324	46618375	46644278	46644360	45896	2,1,4	3,6,3	0,0,2	11,10,12	260	144	0.000919221	0.033057	0.27,0.085,0.425	0.0,0.0,0.085	0.232	23.2	23.2
8389	ENSG00000064489	BORCS8-MEF2B	19	-	19180685	19180761	19150681	19150764	19182572	19182683	8389	28,30,12	0,1,0	19,11,9	10,3,0	220	144	5.76064e-06	0.00096191	1.0,0.952,1.0	0.554,0.706,1.0	0.231	23.1	23.1
20576	ENSG00000115159	GPD2	2	+	156470383	156470476	156435440	156435804	156476097	156476207	20576	5,2,3	10,7,4	0,0,0	4,8,5	237	144	6.65053e-06	0.00106126	0.233,0.148,0.313	0.0,0.0,0.0	0.231	23.1	23.1
5644	ENSG00000226328	NUP50-AS1	22	-	45138823	45138916	45133019	45134797	45163666	45163781	5644	12,15,9	2,0,5	28,4,25	0,0,0	237	144	0.000207395	0.0119376	0.785,1.0,0.522	1.0,1.0,1.0	-0.231	-23.1	23.1
11052	ENSG00000137337	MDC1	6	-	30708135	30708357	30707383	30707454	30711411	30711504	11052	95,112,86	23,19,15	68,62,39	28,20,39	366	144	0.000708979	0.0277772	0.619,0.699,0.693	0.489,0.549,0.282	0.23	23	23
5412	ENSG00000204815	TTC25	17	+	41955216	41955317	41949152	41949349	41961381	41961466	5412	10,13,12	1,9,0	11,15,5	0,0,0	245	144	6.40313e-05	0.00545155	0.855,0.459,1.0	1.0,1.0,1.0	-0.229	-22.9	22.9
15822	ENSG00000174562	KLK15	19	-	50826620	50826757	50825755	50825948	50826877	50827161	15822	16,17,19	2,2,9	85,42,70	3,2,1	281	144	0.000165721	0.0102604	0.804,0.813,0.52	0.936,0.915,0.973	-0.229	-22.9	22.9
23963	ENSG00000070371	CLTCL1	22	-	19225452	19225633	19223890	19224054	19226218	19226383	23963	10,16,18	4,1,3	13,16,20	0,0,2	325	144	0.000508484	0.0221764	0.526,0.876,0.727	1.0,1.0,0.816	-0.229	-22.9	22.9
22922	ENSG00000075142	SRI	7	-	88209978	88210135	88208859	88209452	88217121	88217191	22922	6,13,15	3,3,0	12,18,16	1,0,0	301	144	0.00100852	0.0350226	0.489,0.675,1.0	0.852,1.0,1.0	-0.229	-22.9	22.9
66276	ENSG00000205517	RGL3	19	-	11405322	11405340	11405211	11405231	11406418	11406580	66276	4,8,6	2,3,2	11,7,8	0,2,0	162	144	0.00114915	0.0383208	0.64,0.703,0.727	1.0,0.757,1.0	-0.229	-22.9	22.9
72754	ENSG00000171574	ZNF584	19	+	58409940	58410091	58408624	58409165	58415523	58415646	72754	21,10,27	18,13,11	11,6,13	31,22,21	295	144	0.000810795	0.030472	0.363,0.273,0.545	0.148,0.117,0.232	0.228	22.8	22.8
64524	ENSG00000119844	AFTPH	2	+	64551442	64551568	64524304	64524612	64567561	64567713	64524	19,26,17	4,0,6	34,14,16	0,0,0	270	144	6.422e-06	0.00103696	0.717,1.0,0.602	1.0,1.0,1.0	-0.227	-22.7	22.7
11045	ENSG00000137337	MDC1	6	-	30707565	30708357	30707383	30707454	30711411	30711504	11045	237219257	23,19,15	170108142	28,20,39	936	144	1.41752e-05	0.00182249	0.613,0.639,0.725	0.483,0.454,0.359	0.227	22.7	22.7
46266	ENSG00000124782	RREB1	6	+	7107979	7108064	7107596	7107768	7176654	7176773	46266	2,5,7	0,4,3	4,4,6	0,1,0	229	144	4.80615e-05	0.00445141	1.0,0.44,0.595	1.0,0.716,1.0	-0.227	-22.7	22.7
100736	ENSG00000172765	TMCC1	3	-	129857249	129857405	129838897	129839060	129880308	129880559	100736	14,14,11	3,4,0	8,16,24	0,0,0	300	144	7.11315e-05	0.00582524	0.691,0.627,1.0	1.0,1.0,1.0	-0.227	-22.7	22.7
14564	ENSG00000017427	IGF1	12	-	102417954	102418003	102395866	102402566	102419508	102419690	14564	0,0,3	22,12,16	0,11,4	12,8,7	193	144	0.000313579	0.0158518	0.0,0.0,0.123	0.0,0.506,0.299	-0.227	-22.7	22.7
60723	ENSG00000176261	ZBTB8OS	1	-	32633644	32633727	32627507	32627544	32650432	32650560	60723	31,43,39	8,12,24	42,47,81	8,0,11	227	144	0.0005974	0.0247929	0.711,0.694,0.508	0.769,1.0,0.824	-0.227	-22.7	22.7
77058	ENSG00000219481	NBPF1	1	-	16594930	16595009	16594591	16594661	16608507	16608779	77058	35,61,59	1,3,2	32,27,26	10,10,3	223	144	6.14351e-06	0.00100108	0.958,0.929,0.95	0.674,0.636,0.848	0.226	22.6	22.6
51242	ENSG00000258830	RP11-123K3.4	12	-	57292571	57292667	57283823	57284056	57295398	57295507	51242	33,53,47	6,16,17	21,36,46	19,24,27	240	144	0.00123804	0.0402294	0.767,0.665,0.624	0.399,0.474,0.505	0.226	22.6	22.6
84098	ENSG00000169398	PTK2	8	-	140879470	140879637	140864311	140864399	140890542	140890769	84098	163171151	19,19,24	143109146	42,47,57	311	144	8.36779e-09	5.51468e-06	0.799,0.806,0.744	0.612,0.518,0.543	0.225	22.5	22.5
69776	ENSG00000184402	SS18L1	20	+	62158671	62158851	62143794	62143889	62159876	62159961	69776	45,45,26	10,5,4	35,29,31	2,0,0	324	144	3.20684e-06	0.000636859	0.667,0.8,0.743	0.886,1.0,1.0	-0.225	-22.5	22.5
78366	ENSG00000008517	IL32	16	+	3067553	3067687	3067376	3067415	3067983	3068010	78366	53,67,91	18,22,7	93,74,99	5,3,4	278	144	1.43271e-05	0.00183039	0.604,0.612,0.871	0.906,0.927,0.928	-0.225	-22.5	22.5
108817	ENSG00000250903	GMDS-AS1	6	+	2263600	2263684	2248836	2248926	2398576	2398778	108817	0,7,2	1,0,0	3,6,3	11,1,3	228	144	0.000631013	0.0257765	0.0,1.0,1.0	0.147,0.791,0.387	0.225	22.5	22.5
26122	ENSG00000125962	ARMCX5	X	+	102600919	102601032	102599521	102599859	102601463	102601509	26122	44,47,45	0,2,1	33,29,38	4,15,3	257	144	7.6464e-06	0.00118519	1.0,0.929,0.962	0.822,0.52,0.877	0.224	22.4	22.4
39889	ENSG00000068745	IP6K2	3	-	48694458	48694525	48693452	48694240	48695089	48695421	39889	9,3,0	7,8,8	0,0,0	1,2,4	211	144	2.54263e-05	0.00278465	0.467,0.204,0.0	0.0,0.0,0.0	0.224	22.4	22.4
31066	ENSG00000160781	PAQR6	1	-	156244581	156244672	156243414	156244403	156244760	156244911	31066	8,0,3	9,4,4	0,0,0	3,2,5	235	144	9.93453e-06	0.00142102	0.353,0.0,0.315	0.0,0.0,0.0	0.223	22.3	22.3
66358	ENSG00000081014	AP4E1	15	+	50934535	50934697	50930804	50930971	50941441	50941564	66358	9,13,12	0,0,0	9,20,8	2,5,0	306	144	8.35935e-05	0.00651253	1.0,1.0,1.0	0.679,0.653,1.0	0.223	22.3	22.3
111264	ENSG00000170379	TCAF2	7	+	143724359	143724697	143723210	143723450	143727412	143727998	111264	7,4,2	0,0,0	39,21,27	2,3,2	482	144	0.000131931	0.00884542	1.0,1.0,1.0	0.853,0.677,0.801	0.223	22.3	22.3
6747	ENSG00000149150	SLC43A1	11	-	57496030	57496272	57491715	57491862	57497752	57497845	6747	20,40,17	4,0,3	60,69,84	0,0,0	386	144	0.00019749	0.0115745	0.651,1.0,0.679	1.0,1.0,1.0	-0.223	-22.3	22.3
89743	ENSG00000246228	CASC8	8	-	127323014	127323154	127289816	127290060	127420828	127421374	89743	0,8,4	2,2,16	0,1,0	8,4,2	284	144	0.000980406	0.0343412	0.0,0.67,0.113	0.0,0.113,0.0	0.223	22.3	22.3
9728	ENSG00000167747	C19orf48	19	-	50802453	50802614	50802026	50802257	50804571	50804717	9728	60,40,29	37,41,30	135,81,116	384276360	305	144	9.90807e-12	1.8365e-08	0.434,0.315,0.313	0.142,0.122,0.132	0.222	22.2	22.2
44388	ENSG00000170043	TRAPPC1	17	-	7931562	7931576	7931015	7931149	7931730	7931917	44388	30,26,42	11,19,6	43,25,38	6,1,1	158	144	0.000110558	0.00785026	0.713,0.555,0.864	0.867,0.958,0.972	-0.222	-22.2	22.2
86921	ENSG00000204842	ATXN2	12	-	111510384	111510444	111509890	111509998	111513356	111513539	86921	14,25,26	6,4,4	21,29,43	0,1,1	204	144	4.05683e-06	0.000756475	0.622,0.815,0.821	1.0,0.953,0.968	-0.221	-22.1	22.1
35283	ENSG00000269313	MAGIX	X	+	49164875	49165090	49164706	49164789	49165189	49165322	35283	61,70,59	21,8,10	110,92,93	5,5,4	359	144	3.18172e-05	0.00330698	0.538,0.778,0.703	0.898,0.881,0.903	-0.221	-22.1	22.1
39169	ENSG00000162929	KIAA1841	2	+	61073457	61073631	61071605	61071792	61076919	61077158	39169	2,12,3	1,0,0	11,3,15	1,2,5	318	144	0.000296021	0.01533	0.475,1.0,1.0	0.833,0.404,0.576	0.221	22.1	22.1
33626	ENSG00000196922	ZNF252P	8	-	144994478	144994592	144978138	144978553	144999602	144999769	33626	34,40,30	0,0,0	37,23,48	7,2,10	258	144	9.31905e-09	5.92226e-06	1.0,1.0,1.0	0.747,0.865,0.728	0.22	22	22
28194	ENSG00000162910	MRPL55	1	-	228108436	228109021	228108113	228108318	228109148	228109278	28194	281275199	47,55,32	391292424	20,20,34	729	144	9.85042e-09	6.21555e-06	0.541,0.497,0.551	0.794,0.743,0.711	-0.22	-22	22
19491	ENSG00000061273	HDAC7	12	-	47795905	47796016	47795586	47795767	47796206	47796298	19491	80,72,48	29,28,13	94,62,76	3,10,10	255	144	6.36595e-06	0.00103166	0.609,0.592,0.676	0.947,0.778,0.811	-0.22	-22	22
40579	ENSG00000185101	ANO9	11	-	423941	424187	421140	421198	428087	428199	40579	14,10,6	6,25,7	2,0,2	11,5,6	390	144	0.000490984	0.0216788	0.463,0.129,0.24	0.063,0.0,0.11	0.22	22	22
90424	ENSG00000213918	DNASE1	16	+	3655848	3655941	3655372	3655520	3656101	3656185	90424	2,4,0	11,8,10	17,7,13	21,15,10	237	144	0.00120663	0.039566	0.099,0.233,0.0	0.33,0.221,0.441	-0.22	-22	22
84669	ENSG00000101213	PTK6	20	-	63534937	63535059	63534151	63534315	63537084	63537354	84669	46,48,30	0,0,0	41,38,39	9,8,2	266	144	1.31982e-08	7.90931e-06	1.0,1.0,1.0	0.711,0.72,0.913	0.219	21.9	21.9
46269	ENSG00000124782	RREB1	6	+	7107979	7108060	7107596	7107768	7176654	7176773	46269	11,13,6	0,4,3	19,13,16	0,1,0	225	144	0.000325291	0.0162487	1.0,0.675,0.561	1.0,0.893,1.0	-0.219	-21.9	21.9
30609	ENSG00000121940	CLCC1	1	-	108962308	108962492	108950308	108950394	108963360	108963450	30609	12,15,7	2,4,0	18,5,12	0,0,0	328	144	0.000538903	0.0229407	0.725,0.622,1.0	1.0,1.0,1.0	-0.218	-21.8	21.8
108356	ENSG00000072310	SREBF1	17	-	17823517	17823607	17820089	17820521	17836726	17836987	108356	271232108	195240126	585176238	142,91,110	234	144	1.39732e-06	0.000334192	0.461,0.373,0.345	0.717,0.543,0.571	-0.217	-21.7	21.7
105020	ENSG00000196576	PLXNB2	22	-	50294718	50294778	50289516	50290597	50307552	50307572	105020	54,61,11	4,2,3	33,10,21	17,2,11	204	144	3.97125e-05	0.00393174	0.905,0.956,0.721	0.578,0.779,0.574	0.217	21.7	21.7
80428	ENSG00000130758	MAP3K10	19	+	40204484	40204657	40198442	40198555	40205120	40205296	80428	40,34,20	4,3,4	48,31,71	0,0,0	317	144	5.25131e-07	0.000160553	0.82,0.837,0.694	1.0,1.0,1.0	-0.216	-21.6	21.6
21341	ENSG00000134077	THUMPD3	3	+	9363834	9364038	9363050	9363127	9365015	9365320	21341	1,1,0	13,20,15	2,4,5	21,2,8	348	144	0.000194769	0.0114531	0.031,0.02,0.0	0.038,0.453,0.205	-0.215	-21.5	21.5
70711	ENSG00000204179	PTPN20	10	+	46946562	46946675	46911395	46911501	46999911	46999974	70711	16,16,8	1,6,5	9,5,13	0,1,1	257	144	0.000523556	0.0225909	0.9,0.599,0.473	1.0,0.737,0.879	-0.215	-21.5	21.5
43396	ENSG00000126746	ZNF384	12	-	6689097	6689159	6688166	6688226	6689367	6689454	43396	21,19,13	13,18,16	4,8,12	44,12,20	206	144	0.00143368	0.0447508	0.53,0.425,0.362	0.06,0.318,0.295	0.215	21.5	21.5
42638	ENSG00000103091	WDR59	16	-	74889702	74889815	74886269	74886396	74892483	74892565	42638	36,20,28	0,0,0	19,24,28	3,6,2	257	144	1.06223e-06	0.00026925	1.0,1.0,1.0	0.78,0.691,0.887	0.214	21.4	21.4
12040	ENSG00000100299	ARSA	22	-	50627555	50627792	50627165	50627406	50627945	50628170	12040	102,114,49	3,2,0	126,92,87	32,13,3	381	144	2.61539e-06	0.000543288	0.928,0.956,1.0	0.598,0.728,0.916	0.214	21.4	21.4
53622	ENSG00000105792	CFAP69	7	+	90261946	90262056	90258097	90258163	90265300	90265377	53622	10,5,5	0,0,0	8,10,28	2,0,8	254	144	1.04962e-05	0.00147062	1.0,1.0,1.0	0.694,1.0,0.665	0.214	21.4	21.4
6546	ENSG00000231074	HCG18	6	-	30314268	30314482	30296131	30296237	30326353	30326866	6546	35,35,41	16,20,19	11,19,24	20,21,28	358	144	0.000157264	0.00989822	0.468,0.413,0.465	0.181,0.267,0.256	0.214	21.4	21.4
967	ENSG00000233392	AC104809.4	2	-	240963988	240964176	240963263	240963746	240967326	240967451	967	65,84,54	4,2,0	61,18,36	14,0,14	332	144	0.000325394	0.0162487	0.876,0.948,1.0	0.654,1.0,0.527	0.214	21.4	21.4
102438	ENSG00000112941	PAPD7	5	+	6743781	6743840	6742489	6742597	6746213	6746427	102438	21,32,24	2,1,3	15,27,17	3,11,7	203	144	0.00036764	0.0176694	0.882,0.958,0.85	0.78,0.635,0.633	0.214	21.4	21.4
47649	ENSG00000278023	RDM1	17	-	35930075	35930255	35925514	35925637	35930631	35930740	47649	86,88,49	3,11,16	42,48,53	0,0,2	324	144	1.53443e-06	0.000360207	0.927,0.78,0.576	1.0,1.0,0.922	-0.213	-21.3	21.3
21811	ENSG00000167515	TRAPPC2L	16	+	88859344	88859443	88858618	88858789	88859572	88859750	21811	26,12,11	0,0,0	23,8,18	1,1,7	243	144	9.2834e-06	0.00134958	1.0,1.0,1.0	0.932,0.826,0.604	0.213	21.3	21.3
7051	ENSG00000176871	WSB2	12	-	118043132	118043239	118038287	118038388	118052309	118052478	7051	2,5,2	6,7,5	0,0,0	13,10,8	251	144	9.82823e-06	0.00140808	0.161,0.291,0.187	0.0,0.0,0.0	0.213	21.3	21.3
69012	ENSG00000213096	ZNF254	19	+	24106547	24106647	24087159	24087337	24126253	24126320	69012	0,0,1	1,2,4	2,4,2	8,2,11	244	144	0.000831548	0.0309034	0.0,0.0,0.129	0.129,0.541,0.097	-0.213	-21.3	21.3
17700	ENSG00000042088	TDP1	14	+	89956577	89956800	89954938	89955677	89963107	89963248	17700	92,81,68	11,6,13	55,35,27	0,0,1	367	144	9.16804e-08	4.09283e-05	0.766,0.841,0.672	1.0,1.0,0.914	-0.212	-21.2	21.2
59159	ENSG00000178773	CPNE7	16	+	89583443	89583528	89578856	89578996	89583696	89583771	59159	13,12,15	6,1,1	15,11,14	0,0,0	229	144	2.55562e-05	0.00278644	0.577,0.883,0.904	1.0,1.0,1.0	-0.212	-21.2	21.2
83975	ENSG00000130921	C12orf65	12	+	123253646	123253807	123233436	123233531	123256812	123256891	83975	61,58,22	2,0,0	85,20,12	2,3,4	305	144	0.000373697	0.0179003	0.935,1.0,1.0	0.953,0.759,0.586	0.212	21.2	21.2
64064	ENSG00000156345	CDK20	9	-	87970567	87970675	87969795	87969919	87970775	87970897	64064	8,10,7	2,2,2	15,4,5	0,0,1	252	144	0.000472877	0.0211275	0.696,0.741,0.667	1.0,1.0,0.741	-0.212	-21.2	21.2
11498	ENSG00000154889	MPPE1	18	-	11897525	11897620	11896983	11897356	11902584	11902755	11498	21,15,12	2,0,0	8,10,22	4,2,1	239	144	0.000861201	0.0316747	0.864,1.0,1.0	0.546,0.751,0.93	0.212	21.2	21.2
57508	ENSG00000180902	D2HGDH	2	+	241749298	241749399	241748835	241748942	241750150	241750294	57508	3,6,6	13,24,10	7,11,19	9,9,16	245	144	0.00111298	0.0375589	0.119,0.128,0.261	0.314,0.418,0.411	-0.212	-21.2	21.2
3718	ENSG00000223756	TSSC2	11	+	3407621	3407697	3404853	3404963	3408685	3408961	3718	18,35,37	8,22,17	32,37,42	11,5,5	220	144	0.00159517	0.0483013	0.596,0.51,0.588	0.656,0.829,0.846	-0.212	-21.2	21.2
5992	ENSG00000160326	SLC2A6	9	-	133473414	133473619	133473104	133473250	133473979	133474088	5992	132,105,92	22,10,13	124,73,111	1,0,4	349	144	1.74218e-09	1.4904e-06	0.712,0.812,0.745	0.981,1.0,0.92	-0.211	-21.1	21.1
86610	ENSG00000073169	SELO	22	+	50204918	50205024	50200978	50201590	50206316	50206520	86610	37,21,20	32,27,21	6,19,14	45,47,39	250	144	4.05444e-06	0.000756475	0.4,0.309,0.354	0.071,0.189,0.171	0.211	21.1	21.1
31653	ENSG00000131778	CHD1L	1	+	147264421	147264532	147259836	147259918	147265931	147266087	31653	38,43,50	4,4,4	25,39,31	10,6,13	255	144	0.00126553	0.0408245	0.843,0.859,0.876	0.585,0.786,0.574	0.211	21.1	21.1
60798	ENSG00000182473	EXOC7	17	-	76091142	76091235	76089174	76089320	76094413	76094581	60798	83,72,45	43,47,55	57,22,43	93,53,78	237	144	5.89039e-05	0.00514297	0.54,0.482,0.332	0.271,0.201,0.251	0.21	21	21
34033	ENSG00000176371	ZSCAN2	15	+	84601998	84602250	84601015	84601135	84603819	84604025	34033	11,0,8	13,3,3	2,1,0	13,8,11	396	144	0.000118398	0.00821677	0.235,0.0,0.492	0.053,0.043,0.0	0.21	21	21
29953	ENSG00000127483	HP1BP3	1	-	20780349	20780510	20779811	20779911	20787194	20787312	29953	42,23,18	29,26,12	12,4,7	25,20,12	305	144	0.000220091	0.0124012	0.406,0.295,0.415	0.185,0.086,0.216	0.21	21	21
53524	ENSG00000128524	ATP6V1F	7	+	128865119	128865203	128863354	128863404	128865376	128865844	53524	6,3,11	1,1,0	5,6,7	4,3,1	228	144	0.000835971	0.0310031	0.791,0.655,1.0	0.441,0.558,0.816	0.21	21	21
2050	ENSG00000186376	ZNF75D	X	-	135295767	135295922	135291008	135291135	135341767	135344087	2050	4,9,12	0,2,0	6,8,6	3,3,0	299	144	0.000838371	0.0310662	1.0,0.684,1.0	0.491,0.562,1.0	0.21	21	21
108412	ENSG00000141376	BCAS3	17	+	60688931	60689046	60683981	60684036	60689685	60689761	108412	0,0,2	15,16,27	4,8,9	20,13,11	259	144	1.97845e-07	7.37945e-05	0.0,0.0,0.04	0.1,0.255,0.313	-0.209	-20.9	20.9
66810	ENSG00000130749	ZC3H4	19	-	47069091	47069343	47064186	47067869	47071777	47072121	66810	56,87,48	16,22,6	54,39,31	5,1,3	396	144	0.00158918	0.04819	0.56,0.59,0.744	0.797,0.934,0.79	-0.209	-20.9	20.9
102943	ENSG00000263956	NBPF11	1	-	148140511	148140564	148137710	148137809	148143414	148143686	102943	3,5,0	4,6,4	1,0,0	6,5,4	197	144	0.000230197	0.0127685	0.354,0.379,0.0	0.109,0.0,0.0	0.208	20.8	20.8
83384	ENSG00000197008	ZNF138	7	+	64815575	64815653	64814917	64815044	64820219	64820323	83384	6,7,4	4,4,0	6,20,9	1,0,1	222	144	0.000372936	0.0178869	0.493,0.532,1.0	0.796,1.0,0.854	-0.208	-20.8	20.8
86924	ENSG00000204842	ATXN2	12	-	111516153	111516300	111513356	111513539	111518248	111518427	86924	84,88,94	21,16,28	132,80,126	10,5,8	291	144	4.79671e-07	0.000151353	0.664,0.731,0.624	0.867,0.888,0.886	-0.207	-20.7	20.7
106353	ENSG00000168002	POLR2G	11	+	62762726	62762866	62761794	62761904	62765181	62765232	106353	16,26,24	2,0,1	27,24,34	3,8,8	284	144	0.000169177	0.0103894	0.802,1.0,0.924	0.82,0.603,0.683	0.207	20.7	20.7
59943	ENSG00000251474	RPL32P3	3	-	129396216	129396420	129393634	129393795	129397039	129397140	59943	15,21,17	5,2,2	39,18,16	0,0,2	348	144	0.00019035	0.0112602	0.554,0.813,0.779	1.0,1.0,0.768	-0.207	-20.7	20.7
79948	ENSG00000165406	MARCH8	10	-	45590523	45590574	45553111	45553204	45594234	45594906	79948	0,2,0	5,9,5	2,5,10	10,14,10	195	144	0.000196282	0.0115192	0.0,0.141,0.0	0.129,0.209,0.425	-0.207	-20.7	20.7
88951	ENSG00000158863	FAM160B2	8	+	22089760	22089854	22089183	22089298	22094439	22094518	88951	2,2,2	25,11,23	3,6,12	15,9,10	238	144	0.000207398	0.0119376	0.046,0.099,0.05	0.108,0.287,0.421	-0.207	-20.7	20.7
7265	ENSG00000204536	CCHCR1	6	-	31150140	31150215	31148617	31148728	31150454	31150565	7265	26,21,13	5,4,4	32,18,26	1,0,2	219	144	0.000208293	0.0119483	0.774,0.775,0.681	0.955,1.0,0.895	-0.207	-20.7	20.7
63857	ENSG00000160752	FDPS	1	+	155309752	155309965	155308958	155309076	155310042	155310205	63857	79,80,67	56,57,64	253182249	71,84,72	357	144	6.78566e-07	0.000194748	0.363,0.361,0.297	0.59,0.466,0.582	-0.206	-20.6	20.6
7989	ENSG00000017260	ATP2C1	3	+	130894589	130894775	130893967	130894337	130930415	130930526	7989	82135100	42,67,34	156124132	36,22,20	330	144	4.45247e-06	0.000805155	0.46,0.468,0.562	0.654,0.711,0.742	-0.206	-20.6	20.6
47202	ENSG00000185324	CDK10	16	+	89687588	89687815	89686669	89686759	89690552	89690677	47202	29,30,18	3,5,2	20,19,42	1,0,0	371	144	1.76231e-05	0.00215968	0.79,0.7,0.777	0.886,1.0,1.0	-0.206	-20.6	20.6
35289	ENSG00000269313	MAGIX	X	+	49164907	49165090	49164706	49164789	49165189	49165361	35289	62,93,51	21,8,10	118,88,96	5,5,4	327	144	7.72704e-05	0.00611634	0.565,0.837,0.692	0.912,0.886,0.914	-0.206	-20.6	20.6
100327	ENSG00000251022	THAP9-AS1	4	-	82897988	82898062	82893008	82894847	82900076	82900223	100327	67,46,34	4,8,3	52,44,31	24,7,15	218	144	0.00048624	0.0215267	0.917,0.792,0.882	0.589,0.806,0.577	0.206	20.6	20.6
34035	ENSG00000176371	ZSCAN2	15	+	84602186	84602250	84601008	84601135	84603819	84604088	34035	3,0,4	13,3,3	0,0,0	13,8,11	208	144	0.00100809	0.0350213	0.138,0.0,0.48	0.0,0.0,0.0	0.206	20.6	20.6
82502	ENSG00000176124	DLEU1	13	+	50083141	50083194	50082170	50082557	50104703	50107218	82502	48,41,48	32,34,19	23,33,45	51,40,50	197	144	0.00127152	0.0409584	0.523,0.468,0.649	0.248,0.376,0.397	0.206	20.6	20.6
28614	ENSG00000163629	PTPN13	4	+	86635251	86635371	86594314	86594789	86672364	86672543	28614	18,28,20	0,1,0	24,15,29	2,3,6	264	144	1.18364e-05	0.00159317	1.0,0.939,1.0	0.867,0.732,0.725	0.205	20.5	20.5
95596	ENSG00000099250	NRP1	10	-	33202890	33202995	33197649	33197709	33207571	33207716	95596	48,52,41	4,5,6	69,70,38	28,23,10	249	144	4.33817e-05	0.0041687	0.874,0.857,0.798	0.588,0.638,0.687	0.205	20.5	20.5
13672	ENSG00000162139	NEU3	11	+	74994508	74994689	74989017	74989154	75005412	75007084	13672	33,47,38	5,15,2	23,22,22	2,0,0	325	144	4.47274e-05	0.0042606	0.745,0.581,0.894	0.836,1.0,1.0	-0.205	-20.5	20.5
52319	ENSG00000165171	WBSCR27	7	-	73841069	73841198	73834589	73835002	73842017	73842144	52319	73,75,40	2,6,0	78,30,34	8,6,10	273	144	0.000296007	0.01533	0.951,0.868,1.0	0.837,0.725,0.642	0.205	20.5	20.5
50308	ENSG00000165238	WNK2	9	+	93300050	93300149	93299069	93299261	93308327	93308551	50308	8,17,16	17,22,23	7,1,5	44,29,25	243	144	1.35167e-06	0.000324372	0.218,0.314,0.292	0.086,0.02,0.106	0.204	20.4	20.4
78675	ENSG00000142166	IFNAR1	21	+	33343244	33343422	33340998	33341174	33345245	33345360	78675	13,12,10	1,0,0	8,16,15	1,5,1	322	144	4.41282e-05	0.0042216	0.853,1.0,1.0	0.782,0.589,0.87	0.204	20.4	20.4
13145	ENSG00000204519	ZNF551	19	+	57685261	57685385	57681978	57682244	57686480	57688028	13145	18,16,21	4,1,8	15,12,3	2,0,0	268	144	0.000627026	0.0256955	0.707,0.896,0.585	0.801,1.0,1.0	-0.204	-20.4	20.4
94773	ENSG00000101057	MYBL2	20	+	43682793	43682915	43673707	43673899	43686851	43687072	94773	8,3,5	1,3,2	3,1,3	0,1,0	266	144	0.00065695	0.026352	0.812,0.351,0.575	1.0,0.351,1.0	-0.204	-20.4	20.4
45467	ENSG00000225648	SBDSP1	7	+	72830755	72830813	72829500	72829976	72831601	72831798	45467	26,16,15	5,4,6	15,18,29	1,2,0	202	144	0.000119245	0.00824007	0.788,0.74,0.641	0.914,0.865,1.0	-0.203	-20.3	20.3
14346	ENSG00000099817	POLR2E	19	-	1093755	1093903	1091791	1091907	1095258	1095336	14346	9,6,5	10,6,5	1,0,3	17,8,3	292	144	0.000234743	0.012964	0.307,0.33,0.33	0.028,0.0,0.33	0.203	20.3	20.3
50406	ENSG00000174446	SNAPC5	15	-	66494902	66495419	66493467	66494552	66497641	66497780	50406	69,67,56	19,27,15	97,61,84	10,11,11	661	144	0.000891935	0.0324961	0.442,0.351,0.449	0.679,0.547,0.625	-0.203	-20.3	20.3
53967	ENSG00000146733	PSPH	7	-	56051137	56051233	56033960	56034103	56051313	56051467	53967	13,10,6	5,0,1	4,3,12	0,0,0	240	144	0.00143582	0.0447912	0.609,1.0,0.783	1.0,1.0,1.0	-0.203	-20.3	20.3
103767	ENSG00000112739	PRPF4B	6	+	4062556	4062760	4062214	4062299	4063073	4063119	103767	14,10,17	0,1,0	27,18,15	2,1,7	348	144	9.26546e-05	0.0069624	1.0,0.805,1.0	0.848,0.882,0.47	0.202	20.2	20.2
92569	ENSG00000169045	HNRNPH1	5	-	179619268	179619360	179618144	179618323	179620891	179620959	92569	348382269	118,84,59	203105118	70,79,99	236	144	0.000128889	0.00872032	0.643,0.735,0.736	0.639,0.448,0.421	0.202	20.2	20.2
42647	ENSG00000103091	WDR59	16	-	74887682	74887755	74886269	74886396	74892483	74892565	42647	34,31,35	0,0,0	49,14,21	3,6,2	217	144	5.27428e-06	0.000902408	1.0,1.0,1.0	0.916,0.608,0.874	0.201	20.1	20.1
94328	ENSG00000168502	MTCL1	18	+	8779035	8779110	8777832	8777892	8783529	8784843	94328	4,0,9	4,12,15	0,1,0	14,8,4	219	144	6.87276e-05	0.00567266	0.397,0.0,0.283	0.0,0.076,0.0	0.201	20.1	20.1
108907	ENSG00000088367	EPB41L1	20	+	36173883	36173954	36154749	36154896	36175550	36175715	108907	21,29,20	8,11,4	40,27,20	2,2,3	215	144	0.000521346	0.0225494	0.637,0.638,0.77	0.931,0.9,0.817	-0.201	-20.1	20.1
63871	ENSG00000160752	FDPS	1	+	155310331	155310453	155310063	155310205	155317940	155318021	63871	0,0,0	2,6,2	2,0,5	2,1,8	266	144	0.000525932	0.0226596	0.0,0.0,0.0	0.351,0.0,0.253	-0.201	-20.1	20.1
16222	ENSG00000113658	SMAD5	5	+	136147831	136147906	136132846	136132962	136153591	136154163	16222	41,31,21	33,44,26	48,36,51	16,20,32	219	144	0.00165521	0.0495274	0.45,0.317,0.347	0.664,0.542,0.512	-0.201	-20.1	20.1
78052	ENSG00000163946	FAM208A	3	-	56623728	56623843	56622858	56623566	56624478	56624638	78052	67,64,49	11,24,6	83,57,117	4,3,3	259	144	1.74038e-06	0.000395005	0.772,0.597,0.82	0.92,0.914,0.956	-0.2	-20	20
92583	ENSG00000169045	HNRNPH1	5	-	179619268	179619483	179618217	179618323	179620891	179621035	92583	598601397	118,84,59	349157187	70,79,99	359	144	0.000230033	0.0127673	0.67,0.742,0.73	0.667,0.444,0.431	0.2	20	20
60160	ENSG00000141756	FKBP10	17	+	41819840	41820023	41819215	41819399	41820268	41820427	60160	50,54,25	2,1,0	36,15,32	2,3,6	327	144	0.000418921	0.0194842	0.917,0.96,1.0	0.888,0.688,0.701	0.2	20	20
58022	ENSG00000112701	SENP6	6	+	75622750	75622858	75621531	75621625	75623899	75623960	58022	27,35,13	43,49,40	47,30,28	44,19,19	252	144	0.000439298	0.0200638	0.264,0.29,0.157	0.379,0.474,0.457	-0.2	-20	20
17260	ENSG00000141524	TMC6	17	-	78124888	78124985	78124523	78124781	78125157	78125263	17260	247227146	44,25,55	538240247	23,4,13	241	144	1.25754e-10	1.6223e-07	0.77,0.844,0.613	0.933,0.973,0.919	-0.199	-19.9	19.9
112127	ENSG00000168411	RFWD3	16	-	74649131	74649202	74644619	74644735	74660931	74661451	112127	18,24,11	8,4,0	12,20,8	0,0,0	215	144	4.11227e-06	0.000762226	0.601,0.801,1.0	1.0,1.0,1.0	-0.199	-19.9	19.9
90557	ENSG00000142186	SCYL1	11	+	65538269	65538288	65537966	65538182	65538441	65538701	90557	40,45,41	20,18,10	61,47,71	5,5,7	163	144	4.54823e-06	0.000815838	0.639,0.688,0.784	0.915,0.893,0.9	-0.199	-19.9	19.9
89289	ENSG00000067225	PKM	15	-	72221167	72221284	72218943	72219110	72230895	72231113	89289	10,5,2	7,15,8	0,0,1	6,13,4	261	144	1.00317e-05	0.00142803	0.441,0.155,0.121	0.0,0.0,0.121	0.199	19.9	19.9
83233	ENSG00000164074	ABHD18	4	+	128001715	128001760	127984338	127984423	128008919	128008998	83233	4,4,8	9,15,10	2,0,0	6,6,26	189	144	1.42374e-05	0.00182786	0.253,0.169,0.379	0.203,0.0,0.0	0.199	19.9	19.9
2433	ENSG00000183111	ARHGEF37	5	+	149620353	149620463	149618941	149619042	149621732	149621867	2433	23,36,32	1,0,0	42,17,15	3,3,4	254	144	2.14905e-05	0.00249609	0.929,1.0,1.0	0.888,0.763,0.68	0.199	19.9	19.9
23874	ENSG00000129084	PSMA1	11	-	14606313	14606413	14518996	14519041	14610965	14611151	23874	6,9,7	8,11,21	2,1,4	18,26,18	244	144	0.000191176	0.0112941	0.307,0.326,0.164	0.062,0.022,0.116	0.199	19.9	19.9
41764	ENSG00000273432	RP5-1165K10.2	7	-	44014605	44014783	44013592	44013679	44016433	44016523	41764	29,36,46	0,4,0	35,24,29	2,4,9	322	144	0.00111642	0.0376037	1.0,0.801,1.0	0.887,0.728,0.59	0.199	19.9	19.9
54478	ENSG00000107521	HPS1	10	-	98435343	98435414	98433939	98434091	98435634	98435772	54478	38,32,44	22,26,39	41,34,49	9,16,16	215	144	0.00161419	0.0487489	0.536,0.452,0.43	0.753,0.587,0.672	-0.198	-19.8	19.8
47292	ENSG00000198298	ZNF485	10	+	43609254	43609350	43608613	43608740	43616290	43617903	47292	40,48,34	0,0,0	15,22,14	5,4,0	240	144	5.4735e-06	0.000927082	1.0,1.0,1.0	0.643,0.767,1.0	0.197	19.7	19.7
85474	ENSG00000136731	UGGT1	2	+	128156391	128156415	128155488	128155587	128157251	128157346	85474	43,54,56	7,7,9	34,44,50	12,23,25	168	144	2.26388e-05	0.0026023	0.84,0.869,0.842	0.708,0.621,0.632	0.197	19.7	19.7
65446	ENSG00000161249	DMKN	19	-	35509910	35509961	35508204	35508240	35510183	35510252	65446	14,15,10	1,3,3	3,11,3	0,0,0	195	144	0.000260926	0.0140387	0.912,0.787,0.711	1.0,1.0,1.0	-0.197	-19.7	19.7
87531	ENSG00000106070	GRB10	7	-	50757061	50757249	50755891	50756056	50779134	50779177	87531	1,3,6	14,2,13	0,0,0	1,2,2	332	144	0.000291902	0.0151697	0.03,0.394,0.167	0.0,0.0,0.0	0.197	19.7	19.7
69583	ENSG00000110721	CHKA	11	-	68081726	68081848	68081403	68081457	68097018	68097130	69583	14,18,17	90,106,91	84,76,103	143,97,129	266	144	8.88178e-16	5.26808e-12	0.078,0.084,0.092	0.241,0.298,0.302	-0.196	-19.6	19.6
48505	ENSG00000198001	IRAK4	12	+	43763301	43763456	43760924	43760972	43768102	43768272	48505	4,2,6	6,6,11	0,0,0	3,7,4	299	144	6.6425e-06	0.00106126	0.243,0.138,0.208	0.0,0.0,0.0	0.196	19.6	19.6
17877	ENSG00000079150	FKBP7	2	-	178473028	178473142	178469651	178469785	178477061	178477213	17877	5,6,0	6,9,6	0,0,0	3,6,14	258	144	8.39795e-06	0.00126424	0.317,0.271,0.0	0.0,0.0,0.0	0.196	19.6	19.6
45479	ENSG00000225648	SBDSP1	7	+	72830750	72830813	72829500	72829976	72831601	72831798	45479	27,17,16	5,4,6	15,18,30	1,2,0	207	144	0.000146225	0.00946726	0.79,0.747,0.65	0.913,0.862,1.0	-0.196	-19.6	19.6
28902	ENSG00000130590	SAMD10	20	-	63978244	63978344	63977296	63977406	63979376	63979642	28902	5,4,2	14,29,21	6,9,14	12,12,15	244	144	0.000175684	0.0106766	0.174,0.075,0.053	0.228,0.307,0.355	-0.196	-19.6	19.6
41028	ENSG00000138658	ZGRF1	4	-	112629758	112630015	112623816	112623876	112631929	112632010	41028	3,1,5	7,7,2	1,0,0	5,10,9	401	144	0.00045832	0.0206779	0.133,0.049,0.473	0.067,0.0,0.0	0.196	19.6	19.6
22253	ENSG00000160216	AGPAT3	21	+	43960631	43960779	43959788	43959859	43966964	43967047	22253	18,12,3	2,4,0	14,6,4	0,0,0	292	144	0.000799557	0.030258	0.816,0.597,1.0	1.0,1.0,1.0	-0.196	-19.6	19.6
8294	ENSG00000124215	CDH26	20	+	60002812	60002866	59999585	59999663	60006712	60006787	8294	6,14,10	1,4,1	1,3,2	0,0,0	198	144	0.00102945	0.0355414	0.814,0.718,0.879	1.0,1.0,1.0	-0.196	-19.6	19.6
11643	ENSG00000083223	ZCCHC6	9	-	86298766	86298830	86287732	86288744	86301275	86301601	11643	0,5,4	22,21,7	7,19,15	14,14,28	208	144	0.00125792	0.040638	0.0,0.142,0.283	0.257,0.484,0.271	-0.196	-19.6	19.6
25620	ENSG00000198837	DENND4B	1	-	153941837	153941893	153941373	153941440	153942555	153942625	25620	4,2,1	5,5,6	2,0,0	12,5,7	200	144	0.00165095	0.0494988	0.365,0.224,0.107	0.107,0.0,0.0	0.196	19.6	19.6
16863	ENSG00000160055	TMEM234	1	-	32217436	32217577	32217258	32217351	32221130	32221197	16863	6,7,3	32,35,39	17,22,30	24,24,54	285	144	1.35782e-07	5.49114e-05	0.087,0.092,0.037	0.264,0.317,0.219	-0.195	-19.5	19.5
102532	ENSG00000033030	ZCCHC8	12	-	122483278	122483563	122482634	122482695	122489385	122489463	102532	59,78,87	0,2,0	54,59,106	8,3,10	429	144	2.77022e-07	9.7804e-05	1.0,0.929,1.0	0.694,0.868,0.781	0.195	19.5	19.5
63837	ENSG00000160752	FDPS	1	+	155309788	155309965	155308915	155309076	155310042	155310205	63837	87,92,68	56,57,64	262192250	71,84,72	321	144	5.27269e-06	0.000902408	0.411,0.42,0.323	0.623,0.506,0.609	-0.195	-19.5	19.5
99256	ENSG00000198561	CTNND1	11	+	57791491	57791673	57761800	57762046	57794009	57794081	99256	94,92,76	140194114	113,86,94	132,56,36	326	144	0.000110553	0.00785026	0.229,0.173,0.227	0.274,0.404,0.536	-0.195	-19.5	19.5
6422	ENSG00000103429	BFAR	16	+	14649803	14649973	14644287	14644609	14661891	14662065	6422	14,17,19	6,0,3	44,24,30	0,2,0	314	144	0.000255137	0.0138243	0.517,1.0,0.744	1.0,0.846,1.0	-0.195	-19.5	19.5
111091	ENSG00000150401	DCUN1D2	13	-	113462739	113462891	113461053	113461136	113474123	113474254	111091	46,92,37	1,1,4	25,32,35	8,2,8	296	144	0.000265749	0.0141807	0.957,0.978,0.818	0.603,0.886,0.68	0.195	19.5	19.5
57220	ENSG00000167608	TMC4	19	-	54165418	54165566	54164551	54164601	54168170	54168482	57220	51,62,31	9,6,13	148,86,84	3,4,9	292	144	0.000515621	0.0223889	0.736,0.836,0.54	0.961,0.914,0.822	-0.195	-19.5	19.5
53400	ENSG00000099251	HSD17B7P2	10	+	38365909	38366011	38365433	38365629	38369952	38370009	53400	4,1,0	5,10,17	7,10,13	11,8,21	246	144	0.000726561	0.0282527	0.319,0.055,0.0	0.271,0.423,0.266	-0.195	-19.5	19.5
20589	ENSG00000072134	EPN2	17	+	19276396	19276538	19249370	19249421	19281954	19282077	20589	3,6,3	0,0,1	8,12,6	2,4,1	286	144	0.000309737	0.015756	1.0,1.0,0.602	0.668,0.602,0.751	0.194	19.4	19.4
97616	ENSG00000196262	PPIA	7	+	44800423	44800543	44796681	44796793	44801286	44801624	97616	46,38,38	11,10,9	44,53,58	6,2,3	264	144	0.000340667	0.0167554	0.695,0.675,0.697	0.8,0.935,0.913	-0.194	-19.4	19.4
25105	ENSG00000154114	TBCEL	11	+	121053629	121053849	121047527	121047667	121058344	121058460	25105	14,5,5	0,1,0	11,15,6	4,1,1	364	144	0.000633918	0.025824	1.0,0.664,1.0	0.521,0.856,0.704	0.194	19.4	19.4
30929	ENSG00000165675	ENOX2	X	-	130709242	130709331	130703119	130703254	130783546	130783690	30929	3,1,2	10,20,14	10,4,4	8,10,9	233	144	0.00116325	0.0386751	0.156,0.03,0.081	0.436,0.198,0.215	-0.194	-19.4	19.4
89198	ENSG00000181392	SYNE4	19	-	36003607	36003671	36003309	36003520	36005332	36006671	89198	42,78,29	16,4,18	120,43,50	4,5,5	208	144	0.00148269	0.0457245	0.645,0.931,0.527	0.954,0.856,0.874	-0.194	-19.4	19.4
71040	ENSG00000116001	TIA1	2	-	70236072	70236175	70230760	70230854	70248404	70248622	71040	33,53,33	7,2,8	37,16,38	1,0,0	247	144	2.433e-06	0.000509327	0.733,0.939,0.706	0.956,1.0,1.0	-0.193	-19.3	19.3
109230	ENSG00000196204	RNF216P1	7	+	4989062	4989177	4984961	4985075	4996609	4998165	109230	21,29,17	0,0,1	26,21,14	2,1,7	259	144	7.11705e-05	0.00582524	1.0,1.0,0.904	0.878,0.921,0.527	0.193	19.3	19.3
102787	ENSG00000088448	ANKRD10	13	-	110900609	110900694	110893027	110893263	110906032	110906124	102787	1,4,4	10,6,7	1,0,0	15,1,4	229	144	0.000129758	0.00875915	0.059,0.295,0.264	0.04,0.0,0.0	0.193	19.3	19.3
17381	ENSG00000148950	IMMP1L	11	-	31456259	31456412	31433459	31433570	31463171	31463305	17381	72,57,78	25,10,16	57,43,76	2,5,6	297	144	0.00016833	0.0103571	0.583,0.734,0.703	0.933,0.807,0.86	-0.193	-19.3	19.3
108096	ENSG00000105221	AKT2	19	-	40265258	40265351	40256925	40257054	40285180	40285342	108096	111,97,59	51,29,26	106,61,75	16,5,18	237	144	0.000181322	0.0109297	0.569,0.67,0.58	0.801,0.881,0.717	-0.193	-19.3	19.3
6207	ENSG00000171735	CAMTA1	1	+	6886239	6886346	6825109	6825210	6887653	6887842	6207	4,3,0	6,4,3	0,0,0	2,5,1	251	144	0.000384163	0.0182775	0.277,0.301,0.0	0.0,0.0,0.0	0.193	19.3	19.3
75385	ENSG00000006282	SPATA20	17	+	50549984	50550106	50549042	50549186	50550207	50550312	75385	12,14,15	2,4,0	5,6,13	0,0,0	266	144	0.00161207	0.0487015	0.765,0.655,1.0	1.0,1.0,1.0	-0.193	-19.3	19.3
60092	ENSG00000082641	NFE2L1	17	+	48057031	48057121	48056385	48056598	48057343	48057502	60092	189265234	186223140	398290445	222,91,116	234	144	2.28281e-05	0.00260721	0.385,0.422,0.507	0.525,0.662,0.702	-0.192	-19.2	19.2
30958	ENSG00000267002	RP11-242D8.1	17	-	43166979	43167849	43159422	43159727	43170125	43170316	30958	63,42,38	1,1,6	47,54,29	0,0,1	1014	144	9.02538e-05	0.0068456	0.899,0.856,0.474	1.0,1.0,0.805	-0.192	-19.2	19.2
34027	ENSG00000176371	ZSCAN2	15	+	84601973	84602250	84601022	84601135	84603819	84604010	34027	9,0,8	13,3,3	2,1,0	13,8,11	421	144	0.000202546	0.0117627	0.191,0.0,0.477	0.05,0.041,0.0	0.192	19.2	19.2
70441	ENSG00000114026	OGG1	3	+	9759233	9759286	9756766	9756816	9765808	9766540	70441	0,6,5	9,6,5	2,0,0	4,8,10	197	144	0.000674139	0.0268359	0.0,0.422,0.422	0.268,0.0,0.0	0.192	19.2	19.2
38889	ENSG00000101407	TTI1	20	-	37999187	37999328	37996748	37996953	38002627	38002776	38889	57,63,61	29,26,28	58,60,82	13,8,21	285	144	0.000765511	0.0293986	0.498,0.55,0.524	0.693,0.791,0.664	-0.192	-19.2	19.2
7675	ENSG00000171634	BPTF	17	+	67875555	67875744	67874816	67875020	67891846	67891962	7675	21,19,13	1,4,1	22,43,28	0,0,0	333	144	0.00106158	0.0363683	0.901,0.673,0.849	1.0,1.0,1.0	-0.192	-19.2	19.2
50580	ENSG00000065029	ZNF76	6	+	35294731	35294915	35294455	35294569	35295143	35295983	50580	17,9,3	77,59,34	16,15,20	43,18,16	328	144	5.8839e-06	0.000973032	0.088,0.063,0.037	0.14,0.268,0.354	-0.191	-19.1	19.1
26159	ENSG00000244560	RP4-800G7.2	7	+	149291688	149291745	149289937	149290038	149292210	149292308	26159	13,7,3	23,15,10	2,1,1	21,15,22	201	144	8.51622e-06	0.00127129	0.288,0.251,0.177	0.064,0.046,0.032	0.191	19.1	19.1
16818	ENSG00000270168	LA16c-380H5.3	16	+	2995283	2995316	2994926	2994962	2995618	2995654	16818	4,7,1	0,1,0	11,7,5	4,4,0	177	144	0.000174373	0.010626	1.0,0.851,1.0	0.691,0.587,1.0	0.191	19.1	19.1
44053	ENSG00000183647	ZNF530	19	+	57600727	57600779	57599884	57600134	57604276	57604406	44053	11,15,6	0,5,3	8,2,6	1,0,0	196	144	0.000237124	0.0130712	1.0,0.688,0.595	0.855,1.0,1.0	-0.191	-19.1	19.1
6797	ENSG00000244687	UBE2V1	20	-	50115484	50115587	50096671	50096820	50115698	50115954	6797	15,8,8	1,0,0	10,17,14	4,0,3	247	144	0.000591543	0.0246273	0.897,1.0,1.0	0.593,1.0,0.731	0.191	19.1	19.1
35548	ENSG00000127995	CASD1	7	+	94533188	94533249	94528187	94528250	94533678	94533802	35548	8,13,9	2,3,1	13,18,31	0,1,0	205	144	0.000808283	0.0304587	0.738,0.753,0.863	1.0,0.927,1.0	-0.191	-19.1	19.1
84509	ENSG00000085644	ZNF213	16	+	3138744	3138818	3138353	3138541	3140688	3142804	84509	10,11,8	1,4,3	8,1,19	2,0,0	218	144	0.00160798	0.0485945	0.869,0.645,0.638	0.725,1.0,1.0	-0.191	-19.1	19.1
42522	ENSG00000113360	DROSHA	5	-	31515453	31515564	31514987	31515219	31526078	31526326	42522	63,76,48	8,9,12	71,58,92	1,0,4	255	144	6.44784e-07	0.000188062	0.816,0.827,0.693	0.976,1.0,0.929	-0.19	-19	19
105533	ENSG00000155975	VPS37A	8	+	17265911	17265981	17246933	17247369	17268257	17268372	105533	50,26,20	1,7,8	38,37,34	0,1,2	214	144	0.000126194	0.00858369	0.971,0.714,0.627	1.0,0.961,0.92	-0.19	-19	19
69056	ENSG00000281566	RP11-485F13.1	X	+	98730518	98730568	98644527	98644574	98731530	98731584	69056	0,0,0	3,7,5	2,1,5	4,5,18	194	144	0.000147354	0.00950696	0.0,0.0,0.0	0.271,0.129,0.171	-0.19	-19	19
2890	ENSG00000113719	ERGIC1	5	+	172915517	172915690	172914713	172914838	172922087	172922226	2890	11,4,7	0,1,0	13,11,8	4,1,2	317	144	0.000289145	0.0151186	1.0,0.645,1.0	0.596,0.833,0.645	0.19	19	19
11130	ENSG00000124120	TTPAL	20	+	44486595	44486706	44479984	44480444	44489262	44489453	11130	39,28,19	0,0,0	19,21,24	0,5,5	255	144	4.82708e-06	0.000852292	1.0,1.0,1.0	1.0,0.703,0.731	0.189	18.9	18.9
8785	ENSG00000107890	ANKRD26	10	-	27098179	27098326	27093684	27093799	27100084	27100492	8785	0,0,1	11,10,10	4,0,8	5,9,8	291	144	2.73936e-05	0.00293994	0.0,0.0,0.047	0.284,0.0,0.331	-0.189	-18.9	18.9
107092	ENSG00000242086	LINC00969	3	+	195689338	195689438	195688532	195688797	195699029	195699207	107092	23,16,21	0,7,7	6,7,6	0,0,1	244	144	0.000159602	0.00997877	1.0,0.574,0.639	1.0,1.0,0.78	-0.189	-18.9	18.9
4972	ENSG00000144959	NCEH1	3	-	172647861	172648114	172645622	172645692	172710846	172711218	4972	79,41,55	5,10,6	38,44,24	0,2,1	397	144	0.000266501	0.0141895	0.851,0.598,0.769	1.0,0.889,0.897	-0.189	-18.9	18.9
98016	ENSG00000103196	CRISPLD2	16	+	84836176	84836435	84819984	84820133	84838421	84838551	98016	0,0,0	4,5,2	15,5,6	24,4,28	403	144	1.15927e-05	0.00157466	0.0,0.0,0.0	0.183,0.309,0.071	-0.188	-18.8	18.8
75102	ENSG00000088986	DYNLL1	12	+	120470491	120470568	120469849	120470104	120496415	120496553	75102	6,5,0	12,7,12	0,0,0	16,1,9	221	144	1.7115e-05	0.00210903	0.246,0.318,0.0	0.0,0.0,0.0	0.188	18.8	18.8
110250	ENSG00000139178	C1RL	12	-	7099900	7100026	7099685	7099760	7101897	7102087	110250	23,23,10	9,4,0	60,29,23	1,0,1	270	144	1.79351e-05	0.00218887	0.577,0.754,1.0	0.97,1.0,0.925	-0.188	-18.8	18.8
56575	ENSG00000167333	TRIM68	11	-	4605078	4605561	4603240	4603340	4608026	4608204	56575	149219132	21,7,13	171151185	3,7,0	627	144	0.000114443	0.00804266	0.62,0.878,0.7	0.929,0.832,1.0	-0.188	-18.8	18.8
19624	ENSG00000135127	CCDC64	12	+	120072510	120072729	120071702	120071801	120080886	120081017	19624	50,26,37	12,3,5	47,28,62	3,2,0	363	144	0.000261145	0.0140387	0.623,0.775,0.746	0.861,0.847,1.0	-0.188	-18.8	18.8
84126	ENSG00000105376	ICAM5	19	+	10291071	10291316	10290023	10290125	10291488	10291708	84126	10,44,25	0,0,2	21,41,44	5,2,5	389	144	0.000277391	0.0146119	1.0,1.0,0.822	0.609,0.884,0.765	0.188	18.8	18.8
102272	ENSG00000105552	BCAT2	19	-	48807755	48808236	48806999	48807074	48810808	48810921	102272	34,46,15	2,2,2	22,22,27	1,0,0	625	144	0.00147974	0.0456956	0.797,0.841,0.633	0.835,1.0,1.0	-0.188	-18.8	18.8
57097	ENSG00000085978	ATG16L1	2	+	233273720	233273777	233272965	233273052	233274675	233274778	57097	8,12,16	26,29,30	2,4,0	27,36,28	201	144	5.30688e-07	0.000161696	0.181,0.229,0.276	0.05,0.074,0.0	0.187	18.7	18.7
36642	ENSG00000113387	SUB1	5	+	32598960	32598974	32591562	32591685	32601004	32601323	36642	57,56,51	0,5,1	40,39,30	18,2,11	158	144	3.74168e-06	0.000712843	1.0,0.911,0.979	0.669,0.947,0.713	0.187	18.7	18.7
83374	ENSG00000197008	ZNF138	7	+	64820219	64820323	64794424	64794571	64831450	64832242	83374	5,8,4	7,12,10	0,5,3	14,16,36	248	144	0.000714982	0.0279368	0.293,0.279,0.188	0.0,0.154,0.046	0.187	18.7	18.7
111383	ENSG00000132254	ARFIP2	11	-	6480326	6480463	6479305	6480068	6481230	6481343	111383	101,108,61	19,20,8	116,45,63	40,27,18	281	144	0.00119512	0.039394	0.731,0.735,0.796	0.598,0.461,0.642	0.187	18.7	18.7
71158	ENSG00000175387	SMAD2	18	-	47930360	47930446	47896689	47896809	47930799	47930837	71158	80,75,60	16,13,3	73,46,75	20,23,25	230	144	0.00129065	0.0414245	0.758,0.783,0.926	0.696,0.556,0.653	0.187	18.7	18.7
89197	ENSG00000181392	SYNE4	19	-	36007124	36007268	36005332	36005437	36008553	36008793	89197	123,143,66	32,20,24	251123148	21,10,12	288	144	3.44255e-05	0.00352862	0.658,0.781,0.579	0.857,0.86,0.86	-0.186	-18.6	18.6
9205	ENSG00000169242	EFNA1	1	+	155133502	155133546	155131338	155131634	155133729	155133780	9205	50,78,51	29,31,13	161124200	38,16,14	188	144	3.87439e-05	0.00385963	0.569,0.658,0.75	0.764,0.856,0.916	-0.186	-18.6	18.6
64210	ENSG00000168385	SEPT2	2	+	241317498	241317599	241315288	241315610	241325992	241326113	64210	4,4,4	11,8,6	2,1,0	13,13,25	245	144	7.32013e-05	0.00593556	0.176,0.227,0.282	0.083,0.043,0.0	0.186	18.6	18.6
30	ENSG00000166012	TAF1D	11	-	93736140	93736304	93734624	93734660	93737063	93737235	30	100,83,96	1,2,9	84,99,125	8,34,15	308	144	9.62504e-05	0.00715405	0.979,0.951,0.833	0.831,0.577,0.796	0.186	18.6	18.6
11387	ENSG00000140157	NIPA2	15	+	22843101	22843289	22839654	22839790	22845145	22845267	11387	18,23,16	11,22,21	7,9,10	31,20,22	332	144	0.000435749	0.0199577	0.415,0.312,0.248	0.089,0.163,0.165	0.186	18.6	18.6
61776	ENSG00000062485	CS	12	-	56298608	56298691	56286487	56286645	56299925	56300023	61776	21,11,20	0,0,0	13,13,10	6,0,1	227	144	0.000474115	0.0211651	1.0,1.0,1.0	0.579,1.0,0.864	0.186	18.6	18.6
74482	ENSG00000177570	SAMD12	8	-	118439861	118439961	118379559	118379700	118580714	118580895	74482	6,10,9	0,6,2	5,12,16	0,2,0	244	144	0.00113908	0.0381279	1.0,0.496,0.726	1.0,0.78,1.0	-0.186	-18.6	18.6
25119	ENSG00000123358	NR4A1	12	+	52043693	52043911	52041809	52041929	52054326	52054439	25119	15,18,21	9,28,13	233,83,208	74,41,68	362	144	0.00123007	0.0400582	0.399,0.204,0.391	0.556,0.446,0.549	-0.186	-18.6	18.6
44800	ENSG00000152795	HNRNPDL	4	-	82425562	82425667	82424628	82424883	82426036	82426129	44800	86,73,67	312259298	108,71,79	92,96,142	249	144	2.70723e-10	3.12808e-07	0.137,0.14,0.115	0.404,0.3,0.243	-0.185	-18.5	18.5
98460	ENSG00000136699	SMPD4	2	-	130161185	130161272	130157250	130157396	130164373	130164445	98460	132111120	63,72,53	63,66,106	90,87,77	231	144	0.000105763	0.00763161	0.566,0.49,0.585	0.304,0.321,0.462	0.185	18.5	18.5
52024	ENSG00000110756	HPS5	11	-	18317750	18317907	18311913	18312024	18322132	18322178	52024	33,24,23	3,7,2	26,22,29	2,0,0	301	144	0.000122909	0.00842467	0.84,0.621,0.846	0.861,1.0,1.0	-0.185	-18.5	18.5
91603	ENSG00000133315	MACROD1	11	-	64015251	64015274	64000226	64000343	64151238	64151355	91603	5,7,2	1,0,0	23,5,13	7,4,0	167	144	0.000356694	0.01737	0.812,1.0,1.0	0.739,0.519,1.0	0.185	18.5	18.5
12941	ENSG00000067113	PLPP1	5	-	55475301	55475450	55467868	55468149	55490959	55491114	12941	11,13,15	17,22,19	53,69,70	32,53,40	293	144	0.000452364	0.0205078	0.241,0.225,0.28	0.449,0.39,0.462	-0.185	-18.5	18.5
25138	ENSG00000110075	PPP6R3	11	+	68505144	68505271	68460737	68460827	68515027	68515166	25138	13,20,12	0,0,1	13,13,11	1,2,3	271	144	0.00103512	0.0356542	1.0,1.0,0.864	0.874,0.775,0.661	0.185	18.5	18.5
20507	ENSG00000101928	MOSPD1	X	-	134899089	134899120	134896816	134897034	134899279	134899534	20507	19,11,9	0,1,9	6,12,13	0,1,0	175	144	0.00110175	0.0373136	1.0,0.901,0.451	1.0,0.908,1.0	-0.185	-18.5	18.5
76397	ENSG00000173660	UQCRH	1	+	46309896	46310044	46303708	46303820	46310154	46310316	76397	124131126	52,58,53	198124169	48,20,30	292	144	3.50631e-06	0.000678166	0.54,0.527,0.54	0.67,0.754,0.735	-0.184	-18.4	18.4
18539	ENSG00000013573	DDX11	12	+	31078177	31078288	31073844	31074091	31078389	31078537	18539	5,8,1	54,36,43	11,8,6	13,20,12	255	144	1.56153e-05	0.00196228	0.05,0.111,0.013	0.323,0.184,0.22	-0.184	-18.4	18.4
72415	ENSG00000137822	TUBGCP4	15	+	43403682	43403842	43401817	43401850	43404412	43404552	72415	36,62,51	1,2,1	31,59,78	3,16,8	304	144	2.31023e-05	0.00261836	0.945,0.936,0.96	0.83,0.636,0.822	0.184	18.4	18.4
42626	ENSG00000100379	KCTD17	22	+	37061538	37061629	37059312	37059438	37062524	37063374	42626	20,19,25	2,3,4	22,1,12	0,0,0	235	144	5.17223e-05	0.00471998	0.86,0.795,0.793	1.0,1.0,1.0	-0.184	-18.4	18.4
77479	ENSG00000259429	UBE2Q2P2	15	+	82415527	82415675	82414786	82414804	82418635	82418792	77479	25,24,15	7,2,1	23,22,50	0,0,2	292	144	0.000103381	0.00751454	0.638,0.855,0.881	1.0,1.0,0.925	-0.184	-18.4	18.4
46320	ENSG00000185842	DNAH14	1	+	224960130	224960302	224954958	224955098	224964478	224964609	46320	73,45,67	1,1,4	42,68,63	11,5,9	316	144	0.000167078	0.0102942	0.971,0.954,0.884	0.635,0.861,0.761	0.184	18.4	18.4
4970	ENSG00000144959	NCEH1	3	-	172647895	172648114	172645622	172645692	172710846	172711218	4970	73,40,49	5,10,6	33,41,21	0,2,1	363	144	0.000315105	0.0158928	0.853,0.613,0.764	1.0,0.89,0.893	-0.184	-18.4	18.4
57557	ENSG00000168010	ATG16L2	11	+	72823765	72823797	72822847	72822961	72824059	72824122	57557	2,5,0	6,8,6	0,0,0	19,10,10	176	144	0.000390557	0.018458	0.214,0.338,0.0	0.0,0.0,0.0	0.184	18.4	18.4
95429	ENSG00000138380	CARF	2	+	202970888	202971036	202969918	202970062	202971504	202971605	95429	0,5,3	5,3,13	0,0,0	9,8,7	292	144	0.000894055	0.0325324	0.0,0.451,0.102	0.0,0.0,0.0	0.184	18.4	18.4
59710	ENSG00000167670	CHAF1A	19	+	4418019	4418132	4408902	4409759	4422565	4422795	59710	57,48,40	0,2,1	27,27,20	8,3,2	257	144	2.41924e-05	0.00269148	1.0,0.931,0.957	0.654,0.835,0.849	0.183	18.3	18.3
35287	ENSG00000269313	MAGIX	X	+	49164862	49165090	49164706	49164789	49165189	49165361	35287	86,83,72	21,8,10	122,97,110	5,5,4	372	144	5.17251e-05	0.00471998	0.613,0.801,0.736	0.904,0.882,0.914	-0.183	-18.3	18.3
88594	ENSG00000087470	DNM1L	12	+	32738263	32738296	32737104	32737161	32740063	32740240	88594	41,75,51	47,56,54	122,98,168	50,62,61	177	144	0.000127377	0.00865755	0.415,0.521,0.435	0.665,0.563,0.691	-0.183	-18.3	18.3
8697	ENSG00000167377	ZNF23	16	-	71450593	71450715	71449656	71449885	71453242	71453350	8697	2,0,0	7,6,5	4,0,12	6,7,9	266	144	0.000362894	0.0175758	0.134,0.0,0.0	0.265,0.0,0.419	-0.183	-18.3	18.3
64601	ENSG00000150756	FAM173B	5	-	10235210	10235261	10227579	10227647	10236477	10236615	64601	73,74,82	26,36,17	64,60,56	38,42,52	195	144	0.00085899	0.0316151	0.675,0.603,0.781	0.554,0.513,0.443	0.183	18.3	18.3
50404	ENSG00000174446	SNAPC5	15	-	66495182	66495419	66494414	66494552	66497641	66497780	50404	60,65,56	19,27,15	95,56,73	10,11,11	381	144	0.00108118	0.0368414	0.544,0.476,0.585	0.782,0.658,0.715	-0.183	-18.3	18.3
58021	ENSG00000112701	SENP6	6	+	75622750	75622858	75602223	75602576	75623899	75623960	58021	19,12,10	1,2,3	19,14,15	0,0,1	252	144	0.00165527	0.0495274	0.916,0.774,0.656	1.0,1.0,0.896	-0.183	-18.3	18.3
26210	ENSG00000124222	STX16	20	+	58669290	58669488	58667986	58668127	58670511	58670603	26210	113127121	25,38,32	177136156	11,17,21	342	144	1.28732e-05	0.00170183	0.656,0.585,0.614	0.871,0.771,0.758	-0.182	-18.2	18.2
59002	ENSG00000100325	ASCC2	22	-	29833540	29833614	29832244	29832342	29834488	29834550	59002	4,0,2	34,36,17	8,8,4	11,15,23	218	144	6.38296e-05	0.00545155	0.072,0.0,0.072	0.325,0.261,0.103	-0.182	-18.2	18.2
1644	ENSG00000108825	PTGES3L-AARSD1	17	-	42964401	42964529	42964105	42964237	42970288	42970342	1644	41,46,39	0,0,2	55,23,20	5,0,10	272	144	8.71872e-05	0.00668561	1.0,1.0,0.912	0.853,1.0,0.514	0.182	18.2	18.2
79792	ENSG00000125351	UPF3B	X	-	119840645	119840684	119838366	119838527	119841075	119841258	79792	37,53,40	61,54,57	44,56,72	37,33,37	183	144	0.000321319	0.0161296	0.323,0.436,0.356	0.483,0.572,0.605	-0.182	-18.2	18.2
32256	ENSG00000174567	GOLT1A	1	-	204201632	204201811	204198159	204198496	204213881	204214092	32256	21,23,16	4,0,3	43,31,48	1,0,0	323	144	0.000358055	0.0174172	0.701,1.0,0.704	0.95,1.0,1.0	-0.182	-18.2	18.2
89377	ENSG00000135451	TROAP	12	+	49330499	49330672	49329976	49329991	49331213	49331407	89377	6,18,14	5,0,3	5,3,11	0,1,0	317	144	0.000450625	0.0204656	0.353,1.0,0.679	1.0,0.577,1.0	-0.182	-18.2	18.2
66680	ENSG00000213983	AP1G2	14	-	23564159	23564221	23563715	23563856	23564332	23564818	66680	13,11,7	3,1,2	12,9,14	1,0,0	206	144	0.00137946	0.043516	0.752,0.885,0.71	0.893,1.0,1.0	-0.182	-18.2	18.2
35920	ENSG00000162976	PQLC3	2	+	11174967	11175009	11164203	11164261	11177736	11178874	35920	8,10,11	0,0,0	14,9,14	0,6,1	186	144	0.0013813	0.0435487	1.0,1.0,1.0	1.0,0.537,0.916	0.182	18.2	18.2
62090	ENSG00000197016	ZNF470	19	+	56573910	56573984	56570174	56570371	56574393	56574520	62090	4,3,0	3,7,5	0,1,0	5,4,3	218	144	0.00151172	0.0464587	0.468,0.221,0.0	0.0,0.142,0.0	0.182	18.2	18.2
109705	ENSG00000117523	PRRC2C	1	+	171591151	171591204	171588378	171588505	171591586	171593511	109705	94,101,75	26,19,14	100,73,96	1,2,7	197	144	2.00895e-09	1.65496e-06	0.725,0.795,0.797	0.987,0.964,0.909	-0.181	-18.1	18.1
50592	ENSG00000065029	ZNF76	6	+	35294779	35294907	35294455	35294569	35295143	35295983	50592	8,3,3	77,59,34	10,7,19	43,18,16	272	144	4.83783e-06	0.000852321	0.052,0.026,0.045	0.11,0.171,0.386	-0.181	-18.1	18.1
14237	ENSG00000135365	PHF21A	11	-	46090454	46090581	46084165	46084302	46092182	46092223	14237	14,6,9	26,15,12	1,4,0	24,16,18	271	144	5.93462e-06	0.000977784	0.222,0.175,0.285	0.022,0.117,0.0	0.181	18.1	18.1
43805	ENSG00000163636	PSMD6	3	-	64022642	64022801	64022317	64022523	64023391	64023458	43805	22,9,15	5,0,2	18,10,37	0,0,0	303	144	0.000147193	0.00950347	0.676,1.0,0.781	1.0,1.0,1.0	-0.181	-18.1	18.1
43238	ENSG00000059588	TARBP1	1	-	234427316	234427388	234425672	234425793	234427575	234427766	43238	87,59,74	7,7,4	27,50,48	3,20,18	216	144	0.000166626	0.0102807	0.892,0.849,0.925	0.857,0.625,0.64	0.181	18.1	18.1
87829	ENSG00000131584	ACAP3	1	-	1300736	1300930	1300157	1300202	1301987	1302046	87829	47,50,25	1,2,0	31,22,25	9,0,4	338	144	0.00061952	0.0254707	0.952,0.914,1.0	0.595,1.0,0.727	0.181	18.1	18.1
100468	ENSG00000114656	KIAA1257	3	-	129000631	129000670	128987615	128987829	129002050	129002234	100468	12,16,10	0,0,2	4,9,8	0,2,7	183	144	0.00066459	0.0265746	1.0,1.0,0.797	1.0,0.78,0.473	0.181	18.1	18.1
57948	ENSG00000102897	LYRM1	16	+	20902485	20902717	20900449	20900535	20920121	20920210	57948	16,13,7	2,4,0	18,8,15	0,0,1	376	144	0.000876309	0.0320581	0.754,0.555,1.0	1.0,1.0,0.852	-0.181	-18.1	18.1
53901	ENSG00000110011	DNAJC4	11	+	64232393	64232553	64231877	64231964	64233893	64234184	53901	0,2,1	1,0,0	2,3,4	6,0,4	304	144	0.00138803	0.0436681	0.0,1.0,1.0	0.136,1.0,0.321	0.181	18.1	18.1
40857	ENSG00000100263	RHBDD3	22	-	29260701	29260864	29260325	29260613	29265478	29265668	40857	49,56,45	3,7,8	60,20,34	0,0,1	307	144	9.21296e-07	0.000245094	0.885,0.79,0.725	1.0,1.0,0.941	-0.18	-18	18
27073	ENSG00000165233	CARD19	9	+	93110524	93110721	93107673	93107827	93112217	93112289	27073	31,36,38	1,3,7	66,43,22	0,0,0	341	144	1.93763e-06	0.000426711	0.929,0.835,0.696	1.0,1.0,1.0	-0.18	-18	18
43913	ENSG00000009413	REV3L	6	-	111311068	111311259	111309852	111310099	111313351	111313489	43913	52,33,64	0,1,0	23,18,45	2,6,0	335	144	0.000293979	0.0152533	1.0,0.934,1.0	0.832,0.563,1.0	0.18	18	18
63320	ENSG00000140105	WARS	14	-	100375282	100375350	100369086	100369258	100375510	100376251	63320	11,13,20	3,3,2	10,13,11	1,0,0	212	144	0.000308143	0.0157109	0.714,0.746,0.872	0.872,1.0,1.0	-0.18	-18	18
99241	ENSG00000198561	CTNND1	11	+	57791493	57791673	57761796	57762046	57794009	57794081	99241	91,89,76	140194114	100,83,85	132,56,36	324	144	0.000339909	0.0167451	0.224,0.169,0.229	0.252,0.397,0.512	-0.18	-18	18
102443	ENSG00000112941	PAPD7	5	+	6743742	6743840	6742489	6742597	6746213	6746427	102443	40,41,38	2,1,3	27,42,26	3,11,7	242	144	0.000382421	0.0182233	0.922,0.961,0.883	0.843,0.694,0.688	0.18	18	18
41280	ENSG00000161860	SYCE2	19	-	12900003	12900120	12898785	12899385	12900459	12900648	41280	40,27,18	0,0,1	20,15,19	1,10,0	261	144	0.000453489	0.0205328	1.0,1.0,0.909	0.917,0.453,1.0	0.18	18	18
47031	ENSG00000165138	ANKS6	9	-	98790103	98790606	98784831	98784876	98796132	98796539	47031	114,128,82	16,20,12	139108167	11,6,9	647	144	0.000747578	0.0288305	0.613,0.588,0.603	0.738,0.8,0.805	-0.18	-18	18
73541	ENSG00000074657	ZNF532	18	+	58865303	58865385	58863603	58863750	58865469	58865579	73541	27,43,26	3,4,0	31,46,50	8,7,16	226	144	0.00110936	0.0374858	0.852,0.873,1.0	0.712,0.807,0.666	0.18	18	18
58245	ENSG00000169884	WNT10B	12	-	48969109	48969199	48968233	48968319	48970088	48970351	58245	0,0,0	15,8,17	8,1,1	13,3,6	234	144	3.11569e-06	0.000623391	0.0,0.0,0.0	0.275,0.17,0.093	-0.179	-17.9	17.9
92238	ENSG00000165501	LRR1	14	+	49607399	49608121	49602369	49602468	49614255	49614672	92238	360344350	27,27,25	187290365	28,48,60	866	144	4.23436e-06	0.000772874	0.689,0.679,0.7	0.526,0.501,0.503	0.179	17.9	17.9
91320	ENSG00000166169	POLL	10	-	101584601	101584919	101582754	101582891	101587245	101587406	91320	70,72,66	6,7,7	95,51,127	2,1,2	462	144	4.90514e-05	0.00451807	0.784,0.762,0.746	0.937,0.941,0.952	-0.179	-17.9	17.9
40950	ENSG00000248487	ABHD14A	3	+	51980392	51980478	51978258	51978374	51980835	51981199	40950	32,21,16	6,4,4	33,12,18	0,0,3	230	144	0.000631581	0.0257792	0.77,0.767,0.715	1.0,1.0,0.79	-0.179	-17.9	17.9
101801	ENSG00000143367	TUFT1	1	+	151562090	151562165	151540333	151540426	151562584	151562686	101801	11,22,21	14,51,21	5,8,0	40,10,30	219	144	0.000999533	0.034792	0.341,0.221,0.397	0.076,0.345,0.0	0.179	17.9	17.9
55215	ENSG00000131791	PRKAB2	1	-	147167766	147167933	147166845	147166939	147171988	147172167	55215	50,53,21	10,14,0	79,60,62	0,3,1	311	144	1.98826e-05	0.00235861	0.698,0.637,1.0	1.0,0.903,0.966	-0.178	-17.8	17.8
28447	ENSG00000160087	UBE2J2	1	-	1266097	1266290	1263345	1263386	1267732	1267992	28447	14,13,3	11,15,13	4,4,4	28,24,30	337	144	9.94868e-05	0.00733942	0.352,0.27,0.09	0.058,0.066,0.054	0.178	17.8	17.8
60876	ENSG00000065613	SLK	10	+	104010815	104010908	104008176	104008356	104018159	104018289	60876	61,76,73	44,36,52	41,47,74	57,76,77	237	144	0.000102034	0.00745932	0.457,0.562,0.46	0.304,0.273,0.369	0.178	17.8	17.8
107477	ENSG00000107186	MPDZ	9	-	13122086	13122170	13121738	13121932	13123152	13123271	107477	27,24,14	1,2,5	37,15,37	0,0,0	228	144	0.000114653	0.00805104	0.945,0.883,0.639	1.0,1.0,1.0	-0.178	-17.8	17.8
43180	ENSG00000087191	PSMC5	17	+	63827828	63827923	63827445	63827514	63828137	63828209	43180	38,44,52	207259125	53,76,80	208,61,84	239	144	0.000171727	0.0104935	0.1,0.093,0.2	0.133,0.429,0.365	-0.178	-17.8	17.8
39912	ENSG00000227671	RP11-488L18.4	1	-	247203573	247203675	247202015	247202095	247210690	247210856	39912	0,0,0	8,17,30	2,4,2	15,5,7	246	144	0.000254363	0.0138076	0.0,0.0,0.0	0.072,0.319,0.143	-0.178	-17.8	17.8
33460	ENSG00000226002	GTF2IP14	7	+	65088804	65088921	65087759	65087825	65090663	65090722	33460	3,5,9	1,0,0	8,10,8	0,2,8	261	144	0.000302284	0.0155079	0.623,1.0,1.0	1.0,0.734,0.356	0.178	17.8	17.8
5129	ENSG00000242259	C22orf39	22	-	19408273	19408407	19407183	19407274	19408482	19408593	5129	31,25,35	71,68,35	45,33,53	44,20,39	278	144	0.000437538	0.0200076	0.184,0.16,0.341	0.346,0.461,0.413	-0.178	-17.8	17.8
99239	ENSG00000198561	CTNND1	11	+	57791384	57791673	57761817	57762046	57794009	57794081	99239	156149125	140194114	155128138	132,56,36	433	144	0.00122356	0.0399252	0.27,0.203,0.267	0.281,0.432,0.56	-0.178	-17.8	17.8
50591	ENSG00000065029	ZNF76	6	+	35294689	35294915	35294455	35294569	35295143	35295983	50591	18,9,6	77,59,34	17,12,27	43,18,16	370	144	3.68143e-05	0.00371795	0.083,0.056,0.064	0.133,0.206,0.396	-0.177	-17.7	17.7
80061	ENSG00000085552	IGSF9	1	-	159942962	159943151	159937685	159937838	159943396	159943628	80061	66,43,17	2,0,0	18,35,30	1,3,6	333	144	7.32191e-05	0.00593556	0.935,1.0,1.0	0.886,0.835,0.684	0.177	17.7	17.7
15604	ENSG00000255857	PXN-AS1	12	+	120210929	120211106	120209838	120209934	120212374	120213138	15604	87,62,50	53,59,32	78,66,83	30,24,25	321	144	0.000184311	0.0110798	0.424,0.32,0.412	0.538,0.552,0.598	-0.177	-17.7	17.7
59795	ENSG00000188419	CHM	X	-	85981736	85981806	85978766	85978891	86027490	86027557	59795	19,31,8	2,3,2	14,19,16	0,0,0	214	144	0.000737374	0.0285608	0.865,0.874,0.729	1.0,1.0,1.0	-0.177	-17.7	17.7
46949	ENSG00000111596	CNOT2	12	+	70329422	70329570	70319297	70319364	70335437	70335464	46949	71,102,83	2,3,5	100,75,81	12,9,22	292	144	1.39684e-05	0.00181427	0.946,0.944,0.891	0.804,0.804,0.645	0.176	17.6	17.6
13958	ENSG00000049759	NEDD4L	18	+	58335477	58335537	58333817	58333892	58341037	58341169	13958	142184116	47,50,23	275214166	180,83,121	204	144	4.29853e-05	0.00415245	0.681,0.722,0.781	0.519,0.645,0.492	0.176	17.6	17.6
11488	ENSG00000154889	MPPE1	18	-	11885675	11885816	11883470	11884627	11886916	11887025	11488	32,28,17	1,0,0	24,16,15	3,3,1	285	144	0.000413008	0.0192834	0.942,1.0,1.0	0.802,0.729,0.883	0.176	17.6	17.6
29141	ENSG00000147274	RBMX	X	-	136873245	136873388	136872267	136872345	136875085	136875168	29141	102,96,117	42,42,46	28,61,87	32,57,51	287	144	0.000643408	0.0260793	0.549,0.534,0.561	0.305,0.349,0.461	0.176	17.6	17.6
103261	ENSG00000169660	HEXDC	17	+	82424393	82424491	82419748	82419883	82428557	82428645	103261	21,19,9	3,0,4	14,14,16	0,0,1	242	144	0.00103667	0.0356845	0.806,1.0,0.572	1.0,1.0,0.905	-0.176	-17.6	17.6
47371	ENSG00000167528	ZNF641	12	-	48345344	48345474	48344598	48344712	48347251	48347338	47371	28,41,32	5,10,8	71,39,48	4,4,3	274	144	0.00113032	0.0379337	0.746,0.683,0.678	0.903,0.837,0.894	-0.176	-17.6	17.6
108029	ENSG00000165548	TMEM63C	14	+	77213448	77213508	77196070	77196230	77218800	77218922	108029	15,17,6	0,0,1	19,7,3	4,1,1	204	144	0.00142077	0.0445247	1.0,1.0,0.809	0.77,0.832,0.679	0.176	17.6	17.6
111213	ENSG00000102100	SLC35A2	X	-	48905259	48905482	48904283	48904892	48906391	48906543	111213	135148126	34,16,38	151101146	60,40,74	367	144	0.00157741	0.0478657	0.609,0.784,0.565	0.497,0.498,0.436	0.176	17.6	17.6
95094	ENSG00000084676	NCOA1	2	+	24768078	24768135	24762759	24762776	24768220	24770702	95094	96,91,77	25,38,31	139113150	12,20,21	201	144	2.83427e-06	0.000573103	0.733,0.632,0.64	0.892,0.802,0.837	-0.175	-17.5	17.5
31979	ENSG00000117593	DARS2	1	+	173850326	173850476	173840865	173840973	173853348	173853567	31979	16,20,24	0,1,0	19,20,25	0,4,6	294	144	6.58366e-05	0.00554686	1.0,0.907,1.0	1.0,0.71,0.671	0.175	17.5	17.5
72229	ENSG00000267216	AC010642.1	19	+	58312165	58312196	58306087	58306216	58314747	58315197	72229	17,19,15	0,2,0	16,12,12	8,1,2	175	144	0.000155443	0.00981533	1.0,0.887,1.0	0.622,0.908,0.832	0.175	17.5	17.5
10188	ENSG00000149582	TMEM25	11	+	118533038	118533207	118532264	118532461	118533856	118533887	10188	25,22,17	0,0,0	24,23,24	3,2,2	313	144	0.000209598	0.0119999	1.0,1.0,1.0	0.786,0.841,0.847	0.175	17.5	17.5
28784	ENSG00000132950	ZMYM5	13	-	19837655	19837821	19835476	19835689	19851688	19852190	28784	27,14,20	2,1,6	10,27,43	0,2,0	310	144	0.00029899	0.0154089	0.862,0.867,0.608	1.0,0.862,1.0	-0.175	-17.5	17.5
46331	ENSG00000185842	DNAH14	1	+	224960197	224960302	224954958	224955098	224964478	224964609	46331	54,28,46	1,1,4	31,52,55	11,5,9	249	144	0.000667931	0.0266603	0.969,0.942,0.869	0.62,0.857,0.779	0.175	17.5	17.5
66241	ENSG00000143164	DCAF6	1	+	168022987	168023047	168003869	168003989	168038370	168038488	66241	39,39,59	4,2,5	87,69,86	21,14,32	204	144	4.07577e-05	0.0040113	0.873,0.932,0.893	0.745,0.777,0.655	0.174	17.4	17.4
50576	ENSG00000249471	ZNF324B	19	+	58453186	58453266	58451610	58451704	58453695	58453822	50576	1,4,2	5,7,8	0,0,0	9,3,15	224	144	0.000471384	0.0210749	0.114,0.269,0.138	0.0,0.0,0.0	0.174	17.4	17.4
20614	ENSG00000072134	EPN2	17	+	19276396	19276548	19249370	19249421	19281954	19282077	20614	4,4,3	0,0,1	7,13,10	2,4,1	296	144	0.000508775	0.0221782	1.0,1.0,0.593	0.63,0.613,0.829	0.174	17.4	17.4
63215	ENSG00000196189	SEMA4A	1	+	156154549	156154717	156153526	156153755	156156413	156156574	63215	94,55,49	5,6,2	65,23,32	15,4,6	312	144	0.00103291	0.0356194	0.897,0.809,0.919	0.667,0.726,0.711	0.174	17.4	17.4
82714	ENSG00000115020	PIKFYVE	2	+	208273583	208273733	208271510	208271691	208285725	208285933	82714	34,29,23	1,1,1	27,27,27	11,0,5	294	144	0.00165126	0.0494988	0.943,0.934,0.918	0.546,1.0,0.726	0.174	17.4	17.4
86822	ENSG00000076685	NT5C2	10	-	103136248	103136372	103111744	103111805	103139405	103139479	86822	0,2,0	10,19,9	3,5,4	4,12,19	268	144	0.000151911	0.0096747	0.0,0.054,0.0	0.287,0.183,0.102	-0.173	-17.3	17.3
76761	ENSG00000183597	TANGO2	22	+	20019180	20019299	20017030	20017192	20036759	20036854	76761	9,8,1	15,4,11	0,2,1	31,4,6	263	144	0.000190854	0.0112826	0.247,0.523,0.047	0.0,0.215,0.084	0.173	17.3	17.3
92240	ENSG00000165501	LRR1	14	+	49607955	49608121	49602369	49602468	49614255	49614672	92240	50,58,51	27,27,25	39,45,39	28,48,60	310	144	0.000535179	0.0228846	0.462,0.499,0.487	0.393,0.303,0.232	0.173	17.3	17.3
6330	ENSG00000112851	ERBB2IP	5	+	66068876	66069020	66053405	66054951	66072168	66072294	6330	49,50,69	11,6,13	37,36,46	0,5,1	288	144	0.000922126	0.0331197	0.69,0.806,0.726	1.0,0.783,0.958	-0.173	-17.3	17.3
54613	ENSG00000163320	CGGBP1	3	-	88103992	88104083	88058018	88058223	88140969	88141078	54613	0,4,4	18,15,4	0,0,0	3,6,9	235	144	0.00115028	0.0383442	0.0,0.14,0.38	0.0,0.0,0.0	0.173	17.3	17.3
98042	ENSG00000164751	PEX2	8	-	76988306	76988338	76986186	76986296	76999989	77000132	98042	160139109	4,17,8	138,63,77	30,22,21	176	144	3.25423e-08	1.68594e-05	0.97,0.87,0.918	0.79,0.701,0.75	0.172	17.2	17.2
22006	ENSG00000033100	CHPF2	7	+	151236407	151236510	151235450	151235612	151237373	151237593	22006	50,40,28	6,9,7	70,18,25	1,1,2	247	144	5.70047e-05	0.00502149	0.829,0.722,0.7	0.976,0.913,0.879	-0.172	-17.2	17.2
103887	ENSG00000078369	GNB1	1	-	1879786	1879902	1839628	1839682	1890819	1891117	103887	14,10,11	0,2,0	9,11,3	2,6,0	260	144	0.000908596	0.0328208	1.0,0.735,1.0	0.714,0.504,1.0	0.172	17.2	17.2
102867	ENSG00000121864	ZNF639	3	+	179325041	179325322	179323075	179323291	179327560	179327631	102867	144207209	26,11,12	270146231	2,3,3	425	144	3.29019e-08	1.69207e-05	0.652,0.864,0.855	0.979,0.943,0.963	-0.171	-17.1	17.1
26158	ENSG00000244560	RP4-800G7.2	7	+	149288430	149288557	149287564	149287776	149289937	149290038	26158	4,0,0	22,18,15	8,4,5	10,11,16	271	144	7.8558e-05	0.00620169	0.088,0.0,0.0	0.298,0.162,0.142	-0.171	-17.1	17.1
30832	ENSG00000180747	SMG1P3	16	-	21504006	21504128	21502088	21502321	21519827	21520010	30832	6,2,0	5,8,5	0,0,0	3,4,1	266	144	0.000366817	0.01766	0.394,0.119,0.0	0.0,0.0,0.0	0.171	17.1	17.1
41567	ENSG00000090989	EXOC1	4	+	55888887	55888932	55883822	55883928	55890222	55890386	41567	37,57,42	2,6,2	27,46,44	10,11,8	189	144	0.000515415	0.0223889	0.934,0.879,0.941	0.673,0.761,0.807	0.171	17.1	17.1
107036	ENSG00000138002	IFT172	2	-	27445744	27445843	27445295	27445449	27445928	27445988	107036	58,43,38	0,1,3	21,26,14	5,2,3	243	144	0.00121259	0.0396631	1.0,0.962,0.882	0.713,0.885,0.734	0.171	17.1	17.1
27077	ENSG00000165233	CARD19	9	+	93110567	93110634	93107673	93107827	93112217	93112289	27077	29,40,18	1,3,7	34,35,35	0,0,0	211	144	1.0246e-05	0.0014472	0.952,0.901,0.637	1.0,1.0,1.0	-0.17	-17	17
5804	ENSG00000111961	SASH1	6	+	148440357	148440407	148390133	148390262	148468544	148468585	5804	6,4,12	0,0,0	8,15,14	0,6,2	194	144	5.59461e-05	0.00497097	1.0,1.0,1.0	1.0,0.65,0.839	0.17	17	17
77856	ENSG00000084070	SMAP2	1	+	40416182	40416374	40415271	40415381	40416779	40417096	77856	30,27,15	1,5,1	28,16,34	0,0,0	336	144	0.000308133	0.0157109	0.928,0.698,0.865	1.0,1.0,1.0	-0.17	-17	17
58862	ENSG00000099377	HSD3B7	16	+	30986932	30987002	30986658	30986704	30987767	30989152	58862	39,50,26	4,5,11	40,39,24	3,1,0	214	144	0.000513905	0.0223362	0.868,0.871,0.614	0.9,0.963,1.0	-0.17	-17	17
73059	ENSG00000125375	ATP5S	14	+	50321310	50321376	50314590	50314626	50321482	50321594	73059	1,0,0	4,4,15	0,9,2	6,5,12	210	144	0.000540188	0.0229442	0.146,0.0,0.0	0.0,0.552,0.103	-0.17	-17	17
11560	ENSG00000204138	PHACTR4	1	+	28457831	28457881	28407409	28407463	28459084	28459239	11560	4,1,2	19,30,17	3,11,4	10,14,12	194	144	0.000912506	0.0329354	0.135,0.024,0.08	0.182,0.368,0.198	-0.17	-17	17
34720	ENSG00000149476	TKFC	11	+	61336203	61336260	61335839	61335937	61337940	61338102	34720	2,3,4	26,32,30	7,10,4	27,11,15	201	144	0.00164113	0.0493426	0.052,0.063,0.087	0.157,0.394,0.16	-0.17	-17	17
11127	ENSG00000124120	TTPAL	20	+	44484336	44484530	44479984	44480444	44489262	44494603	11127	33,36,42	0,0,0	20,36,33	0,5,5	338	144	5.15024e-06	0.000891472	1.0,1.0,1.0	1.0,0.754,0.738	0.169	16.9	16.9
69201	ENSG00000067798	NAV3	12	+	78121939	78122428	78119236	78119945	78127166	78127208	69201	28,19,21	3,0,4	3,12,7	0,1,0	633	144	6.63057e-05	0.00557582	0.68,1.0,0.544	1.0,0.732,1.0	-0.169	-16.9	16.9
42893	ENSG00000144468	RHBDD1	2	+	226839408	226839627	226838072	226838154	226864603	226864844	42893	29,21,18	3,2,4	41,15,21	0,2,0	363	144	0.00057687	0.0241867	0.793,0.806,0.641	1.0,0.748,1.0	-0.169	-16.9	16.9
100961	ENSG00000206053	HN1L	16	+	1683508	1683592	1679778	1679873	1685438	1685587	100961	26,34,29	0,2,0	17,7,19	2,1,4	228	144	0.000817853	0.0306119	1.0,0.915,1.0	0.843,0.816,0.75	0.169	16.9	16.9
24599	ENSG00000005810	MYCBP2	13	-	77118339	77118495	77098067	77099013	77121372	77121495	24599	29,28,35	22,13,23	26,34,39	26,51,58	300	144	0.00144123	0.0448595	0.388,0.508,0.422	0.324,0.242,0.244	0.169	16.9	16.9
110807	ENSG00000104866	PPP1R37	19	+	45138484	45138611	45093173	45093527	45140235	45140281	110807	32,35,54	1,8,5	23,55,50	0,0,0	271	144	7.9616e-07	0.000221104	0.944,0.699,0.852	1.0,1.0,1.0	-0.168	-16.8	16.8
90559	ENSG00000142186	SCYL1	11	+	65538250	65538324	65537966	65538182	65538441	65538701	90559	61,76,44	20,18,10	102,38,83	5,5,7	218	144	1.48626e-05	0.00188098	0.668,0.736,0.744	0.931,0.834,0.887	-0.168	-16.8	16.8
82230	ENSG00000106608	URGCP	7	-	43919796	43919973	43887789	43887816	43926131	43926411	82230	3,1,0	14,24,19	9,7,2	8,15,8	321	144	1.94014e-05	0.00232947	0.088,0.018,0.0	0.335,0.173,0.101	-0.168	-16.8	16.8
74306	ENSG00000272645	GTF2IP20	1	-	223952384	223952442	223951478	223952291	223952667	223952870	74306	17,21,21	3,8,1	18,16,12	0,0,1	202	144	3.74515e-05	0.00376504	0.802,0.652,0.937	1.0,1.0,0.895	-0.168	-16.8	16.8
60002	ENSG00000273559	CWC25	17	-	38815624	38815741	38814860	38815097	38820900	38821073	60002	4,0,0	18,21,17	7,1,9	10,13,12	261	144	0.000125985	0.00857602	0.109,0.0,0.0	0.279,0.041,0.293	-0.168	-16.8	16.8
34115	ENSG00000154743	TSEN2	3	+	12505153	12505231	12503646	12503784	12516610	12516661	34115	50,27,54	0,0,3	20,22,31	6,4,1	222	144	0.000219577	0.0124012	1.0,1.0,0.921	0.684,0.781,0.953	0.168	16.8	16.8
14061	ENSG00000167548	KMT2D	12	-	49024052	49024100	49022589	49022875	49024577	49024624	14061	17,13,12	22,29,28	5,4,8	48,19,34	192	144	0.000306215	0.0156484	0.367,0.252,0.243	0.072,0.136,0.15	0.168	16.8	16.8
111607	ENSG00000062598	ELMO2	20	-	46387337	46387431	46386123	46386275	46389038	46389220	111607	17,21,29	11,0,1	21,44,23	0,0,1	238	144	0.000486794	0.0215366	0.483,1.0,0.946	1.0,1.0,0.933	-0.168	-16.8	16.8
24112	ENSG00000275740	RP11-449H3.3	5	+	146251710	146251875	146237297	146237432	146254942	146255092	24112	86,67,58	10,10,5	72,89,75	25,17,22	309	144	0.00153427	0.0469132	0.8,0.757,0.844	0.573,0.709,0.614	0.168	16.8	16.8
44221	ENSG00000100528	CNIH1	14	-	54432107	54432159	54430247	54430404	54436368	54436437	44221	155169101	30,23,16	118,89,92	34,37,45	196	144	8.27142e-06	0.00124924	0.791,0.844,0.823	0.718,0.639,0.6	0.167	16.7	16.7
2503	ENSG00000065809	FAM107B	10	-	14538519	14538593	14530331	14530515	14553321	14553387	2503	0,0,0	9,10,7	6,4,2	14,9,23	218	144	2.06975e-05	0.00243902	0.0,0.0,0.0	0.221,0.227,0.054	-0.167	-16.7	16.7
75418	ENSG00000007866	TEAD3	6	-	35480311	35480396	35479304	35479316	35484559	35484624	75418	19,25,28	1,0,0	23,16,17	4,1,4	229	144	4.39966e-05	0.00421354	0.923,1.0,1.0	0.783,0.91,0.728	0.167	16.7	16.7
66239	ENSG00000143164	DCAF6	1	+	168004736	168004793	168003869	168003989	168038370	168038488	66239	46,52,36	4,2,5	81,66,92	21,14,32	201	144	4.46483e-05	0.00425762	0.892,0.949,0.838	0.734,0.772,0.673	0.167	16.7	16.7
20706	ENSG00000137210	TMEM14B	6	+	10770076	10770204	10751132	10751234	10829006	10829205	20706	31,25,22	0,0,1	22,18,19	4,1,3	272	144	0.000136428	0.00901828	1.0,1.0,0.921	0.744,0.905,0.77	0.167	16.7	16.7
2530	ENSG00000169609	C15orf40	15	-	83008547	83008586	82994822	83005692	83010236	83010363	2530	15,4,11	0,1,1	9,5,10	5,0,6	183	144	0.000321432	0.0161296	1.0,0.759,0.896	0.586,1.0,0.567	0.167	16.7	16.7
18691	ENSG00000151640	DPYSL4	10	+	132202645	132202825	132202025	132202116	132203761	132203927	18691	129,131,59	5,12,21	264147216	8,9,1	324	144	0.000389158	0.0184167	0.92,0.829,0.555	0.936,0.879,0.99	-0.167	-16.7	16.7
34612	ENSG00000132122	SPATA6	1	-	48451551	48451600	48413109	48413151	48452993	48453131	34612	11,15,15	2,4,2	11,10,3	1,0,0	193	144	0.000431292	0.0198478	0.804,0.737,0.848	0.891,1.0,1.0	-0.167	-16.7	16.7
35786	ENSG00000148399	DPH7	9	-	137577469	137577603	137576079	137576167	137578624	137578889	35786	128,140,93	16,16,37	75,55,89	4,6,2	278	144	0.000433344	0.0198928	0.806,0.819,0.566	0.907,0.826,0.958	-0.167	-16.7	16.7
91681	ENSG00000177663	IL17RA	22	+	17105852	17105954	17105590	17105602	17107726	17107768	91681	35,53,62	15,2,13	83,51,82	1,6,3	246	144	0.00123346	0.0401393	0.577,0.939,0.736	0.98,0.833,0.941	-0.167	-16.7	16.7
15811	ENSG00000169813	HNRNPF	10	-	43408726	43408790	43396455	43396590	43409089	43409166	15811	16,18,14	26,24,20	8,9,6	29,28,29	208	144	0.00128101	0.0411746	0.299,0.342,0.326	0.16,0.182,0.125	0.167	16.7	16.7
4974	ENSG00000144959	NCEH1	3	-	172647885	172648034	172645622	172645692	172710846	172711218	4974	21,32,55	5,10,6	25,9,22	0,2,1	293	144	0.00130264	0.0416741	0.674,0.611,0.818	1.0,0.689,0.915	-0.167	-16.7	16.7
15840	ENSG00000156976	EIF4A2	3	+	186788309	186788420	186787802	186787882	186789124	186789291	15840	284323265	260307224	196182255	553322434	255	144	4.30322e-13	1.23503e-09	0.382,0.373,0.401	0.167,0.242,0.249	0.166	16.6	16.6
110808	ENSG00000104866	PPP1R37	19	+	45138490	45138611	45093173	45093527	45140235	45140281	110808	31,35,54	1,8,5	23,55,51	0,0,0	265	144	7.88026e-07	0.000219783	0.944,0.704,0.854	1.0,1.0,1.0	-0.166	-16.6	16.6
44220	ENSG00000100528	CNIH1	14	-	54432107	54432162	54430157	54430404	54436368	54436437	44220	162177103	30,23,16	119,93,96	34,37,45	199	144	4.79691e-06	0.000852292	0.796,0.848,0.823	0.717,0.645,0.607	0.166	16.6	16.6
75246	ENSG00000145908	ZNF300	5	-	150903140	150903182	150898427	150898554	150903863	150903977	75246	20,40,17	5,3,4	12,9,18	0,0,1	186	144	8.90809e-05	0.00678516	0.756,0.912,0.767	1.0,1.0,0.933	-0.166	-16.6	16.6
91305	ENSG00000166169	POLL	10	-	101585861	101586156	101582762	101582891	101587245	101587406	91305	68,99,59	6,7,7	100,73,94	2,1,2	439	144	0.000111097	0.00787592	0.788,0.823,0.734	0.943,0.96,0.939	-0.166	-16.6	16.6
102017	ENSG00000204611	ZNF616	19	-	52122359	52122457	52114789	52117024	52123922	52124049	102017	1,0,0	21,11,13	3,5,1	18,8,3	242	144	0.000136536	0.00901828	0.028,0.0,0.0	0.09,0.271,0.166	-0.166	-16.6	16.6
51278	ENSG00000109790	KLHL5	4	+	39075964	39076150	39045059	39045096	39081102	39081239	51278	22,36,10	3,3,1	32,23,24	0,0,1	330	144	0.000423985	0.019606	0.762,0.84,0.814	1.0,1.0,0.913	-0.166	-16.6	16.6
79561	ENSG00000249673	NOP14-AS1	4	+	2936493	2936601	2934898	2935735	2937751	2937844	79561	8,2,2	8,3,4	2,0,0	2,7,4	252	144	0.000499473	0.0219447	0.364,0.276,0.222	0.364,0.0,0.0	0.166	16.6	16.6
74484	ENSG00000177570	SAMD12	8	-	118439826	118439961	118379559	118379700	118580714	118580895	74484	11,13,13	0,6,2	7,15,25	0,2,0	279	144	0.00117127	0.03884	1.0,0.528,0.77	1.0,0.795,1.0	-0.166	-16.6	16.6
15834	ENSG00000156976	EIF4A2	3	+	186788309	186788416	186787802	186787882	186789124	186789881	15834	269247242	260307224	147150231	553322434	251	144	1.27887e-12	3.07515e-09	0.372,0.316,0.383	0.132,0.211,0.234	0.165	16.5	16.5
40768	ENSG00000111912	NCOA7	6	+	125786136	125786213	125781160	125781371	125815290	125815404	40768	17,22,35	0,0,0	21,16,29	4,0,7	221	144	4.51946e-06	0.000813961	1.0,1.0,1.0	0.774,1.0,0.73	0.165	16.5	16.5
93353	ENSG00000120742	SERP1	3	-	150573908	150574045	150566384	150567106	150602943	150603174	93353	1,2,4	20,27,26	6,12,11	13,22,20	281	144	8.86876e-06	0.00130855	0.025,0.037,0.073	0.191,0.218,0.22	-0.165	-16.5	16.5
51004	ENSG00000153048	CARHSP1	16	-	8860104	8860218	8859170	8859335	8868965	8869012	51004	0,3,0	17,29,12	7,2,2	10,5,12	258	144	0.00015804	0.00992371	0.0,0.055,0.0	0.281,0.183,0.085	-0.165	-16.5	16.5
88456	ENSG00000155111	CDK19	6	-	110772206	110772311	110746125	110746201	110773875	110773937	88456	0,0,0	12,16,16	1,4,8	10,8,17	249	144	1.55198e-06	0.000363368	0.0,0.0,0.0	0.055,0.224,0.214	-0.164	-16.4	16.4
66690	ENSG00000213983	AP1G2	14	-	23563583	23563820	23563379	23563502	23564045	23564159	66690	60,45,31	12,0,2	62,29,44	0,0,0	381	144	3.8717e-06	0.000731348	0.654,1.0,0.854	1.0,1.0,1.0	-0.164	-16.4	16.4
22538	ENSG00000146918	NCAPG2	7	-	158703649	158703702	158701821	158701938	158704723	158704804	22538	3,3,11	105,81,49	7,8,20	51,13,38	197	144	2.0068e-05	0.00237427	0.02,0.026,0.141	0.091,0.31,0.278	-0.164	-16.4	16.4
10797	ENSG00000273000	KB-1572G7.2	22	-	23683724	23683867	23659864	23660000	23690231	23690293	10797	29,32,30	5,4,2	15,23,27	0,1,0	287	144	4.28173e-05	0.00414521	0.744,0.801,0.883	1.0,0.92,1.0	-0.164	-16.4	16.4
112241	ENSG00000160953	MUM1	19	+	1358587	1358700	1358393	1358464	1369264	1369340	112241	39,26,21	0,0,0	18,16,24	0,2,6	257	144	6.81463e-05	0.0056459	1.0,1.0,1.0	1.0,0.818,0.691	0.164	16.4	16.4
89837	ENSG00000196517	SLC6A9	1	-	44010808	44010882	44009964	44010096	44024247	44024362	89837	39,23,20	0,4,7	23,18,13	1,0,0	218	144	0.000125737	0.0085657	1.0,0.792,0.654	0.938,1.0,1.0	-0.164	-16.4	16.4
110929	ENSG00000198198	SZT2	1	+	43404379	43404550	43403600	43403774	43415081	43415213	110929	38,18,30	4,4,1	18,17,22	0,0,1	315	144	0.000204518	0.0118185	0.813,0.673,0.932	1.0,1.0,0.91	-0.164	-16.4	16.4
68086	ENSG00000123810	B9D2	19	-	41363431	41363523	41357896	41358022	41363957	41364092	68086	19,22,14	4,3,1	30,16,2	1,0,0	236	144	0.000210758	0.0120354	0.743,0.817,0.895	0.948,1.0,1.0	-0.164	-16.4	16.4
18145	ENSG00000150938	CRIM1	2	+	36464533	36464655	36442614	36442735	36476888	36477071	18145	19,11,16	0,0,0	19,33,26	6,0,2	266	144	0.000213234	0.0121534	1.0,1.0,1.0	0.632,1.0,0.876	0.164	16.4	16.4
111733	ENSG00000141298	SSH2	17	-	29650653	29650800	29648143	29648344	29655560	29655607	111733	17,27,26	3,4,0	47,48,50	0,0,0	291	144	0.000536585	0.0229026	0.737,0.77,1.0	1.0,1.0,1.0	-0.164	-16.4	16.4
19000	ENSG00000072803	FBXW11	5	-	171914342	171914405	171910571	171910797	172006457	172006873	19000	40,67,45	60,67,62	81,91,89	71,49,51	207	144	0.00054308	0.0230524	0.317,0.41,0.336	0.442,0.564,0.548	-0.164	-16.4	16.4
11786	ENSG00000130159	ECSIT	19	-	11507701	11507729	11507456	11507562	11507990	11508048	11786	12,9,12	0,1,8	32,22,21	2,0,0	172	144	0.000583588	0.0243994	1.0,0.883,0.557	0.931,1.0,1.0	-0.164	-16.4	16.4
94181	ENSG00000103126	AXIN1	16	-	291189	291297	289439	289607	293487	293718	94181	26,15,14	43,44,27	43,21,35	32,26,31	252	144	0.000589248	0.0245782	0.257,0.163,0.229	0.434,0.316,0.392	-0.164	-16.4	16.4
5140	ENSG00000242259	C22orf39	22	-	19408273	19408403	19407183	19407274	19408482	19408593	5140	30,29,32	71,68,35	41,33,47	44,20,39	274	144	0.000983938	0.0344514	0.182,0.183,0.325	0.329,0.464,0.388	-0.164	-16.4	16.4
108644	ENSG00000157350	ST3GAL2	16	-	70400695	70401094	70399449	70399533	70438948	70439022	108644	2,13,6	5,10,10	0,0,0	8,2,4	543	144	1.21591e-06	0.000300665	0.096,0.256,0.137	0.0,0.0,0.0	0.163	16.3	16.3
17922	ENSG00000136861	CDK5RAP2	9	-	120460571	120460667	120458449	120458622	120467859	120467997	17922	99,126,97	1,7,1	56,62,92	17,5,10	240	144	5.47137e-06	0.000927082	0.983,0.915,0.983	0.664,0.882,0.847	0.163	16.3	16.3
74476	ENSG00000102796	DHRS12	13	-	51771820	51771911	51769155	51769293	51773929	51774037	74476	38,46,24	1,1,0	53,33,16	8,5,2	235	144	9.21459e-06	0.00134618	0.959,0.966,1.0	0.802,0.802,0.831	0.163	16.3	16.3
45517	ENSG00000276550	HERC2P2	15	+	22562642	22562731	22561558	22561789	22562948	22563087	45517	0,6,6	8,12,11	0,0,0	7,4,10	233	144	1.04516e-05	0.00146669	0.0,0.236,0.252	0.0,0.0,0.0	0.163	16.3	16.3
5318	ENSG00000168852	TPTE2P5	13	-	40912513	40912723	40908158	40908212	40921618	40921749	5318	2,4,5	7,2,7	0,1,0	2,1,7	354	144	0.00029129	0.0151556	0.104,0.449,0.225	0.0,0.289,0.0	0.163	16.3	16.3
103602	ENSG00000172113	NME6	3	-	48296189	48296236	48295074	48295235	48296726	48296829	103602	4,3,1	7,14,15	0,0,0	7,9,17	191	144	0.000297213	0.015356	0.301,0.139,0.048	0.0,0.0,0.0	0.163	16.3	16.3
45848	ENSG00000153094	BCL2L11	2	+	111124049	111124139	111123732	111123869	111150043	111150147	45848	13,28,29	4,2,2	20,19,31	0,0,1	234	144	0.000367806	0.0176694	0.667,0.896,0.899	1.0,1.0,0.95	-0.163	-16.3	16.3
65258	ENSG00000125434	SLC25A35	17	-	8291332	8291473	8290841	8290976	8292522	8292588	65258	36,31,35	3,0,0	22,32,57	4,7,2	285	144	0.000900247	0.0326253	0.858,1.0,1.0	0.735,0.698,0.935	0.163	16.3	16.3
31527	ENSG00000143578	CREB3L4	1	+	153968929	153968942	153968521	153968699	153969333	153969455	31527	8,5,3	1,0,1	8,15,7	3,5,3	157	144	0.00101649	0.0352445	0.88,1.0,0.733	0.71,0.733,0.682	0.163	16.3	16.3
24427	ENSG00000184381	PLA2G6	22	-	38127406	38127458	38126370	38126449	38128268	38128430	24427	10,6,2	18,34,17	0,0,0	36,10,20	196	144	2.64346e-07	9.37388e-05	0.29,0.115,0.08	0.0,0.0,0.0	0.162	16.2	16.2
88058	ENSG00000161904	LEMD2	6	-	33786733	33786774	33784338	33784427	33788774	33789125	88058	23,20,34	0,0,0	21,18,40	8,2,1	185	144	1.65982e-05	0.00205389	1.0,1.0,1.0	0.671,0.875,0.969	0.162	16.2	16.2
65657	ENSG00000196498	NCOR2	12	-	124374412	124374463	124372021	124372610	124378236	124378384	65657	69,71,33	82,86,42	20,14,22	86,61,30	195	144	0.000387012	0.018353	0.383,0.379,0.367	0.147,0.145,0.351	0.162	16.2	16.2
31484	ENSG00000178761	FAM219B	15	-	74900495	74900674	74899991	74900137	74901949	74902063	31484	26,27,18	0,1,0	33,17,10	5,0,2	323	144	0.000746727	0.0288227	1.0,0.923,1.0	0.746,1.0,0.69	0.162	16.2	16.2
48190	ENSG00000137877	SPTBN5	15	-	41862129	41862292	41861418	41861496	41862538	41862660	48190	19,32,29	4,4,1	37,16,24	2,0,0	307	144	0.000799317	0.030258	0.69,0.79,0.932	0.897,1.0,1.0	-0.162	-16.2	16.2
75660	ENSG00000134884	ARGLU1	13	-	106557519	106557759	106557105	106557131	106559431	106559657	75660	59,54,61	104,116,96	36,78,107	65,48,49	384	144	0.00145687	0.0451472	0.175,0.149,0.192	0.172,0.379,0.45	-0.162	-16.2	16.2
9374	ENSG00000276291	FRG1HP	9	+	40993252	40993434	40992260	40992775	40994632	40994699	9374	35,34,37	3,5,4	31,33,37	2,0,0	326	144	0.000109681	0.00782547	0.837,0.75,0.803	0.873,1.0,1.0	-0.161	-16.1	16.1
32824	ENSG00000022976	ZNF839	14	+	102322619	102322842	102319957	102320053	102325984	102326887	32824	3,5,1	4,6,11	1,0,0	17,10,5	367	144	0.000232996	0.0128916	0.227,0.246,0.034	0.023,0.0,0.0	0.161	16.1	16.1
60152	ENSG00000141756	FKBP10	17	+	41819802	41820049	41819254	41819399	41820268	41820461	60152	69,72,49	2,1,0	48,35,38	2,3,6	391	144	0.000382613	0.0182233	0.927,0.964,1.0	0.898,0.811,0.7	0.161	16.1	16.1
83376	ENSG00000197008	ZNF138	7	+	64820219	64820323	64814917	64815044	64831450	64832242	83376	9,12,4	19,15,12	1,4,4	13,22,29	248	144	0.000735336	0.0284943	0.216,0.317,0.162	0.043,0.095,0.074	0.161	16.1	16.1
101516	ENSG00000150347	ARID5B	10	+	62000090	62000321	61940182	61940408	62050887	62051000	101516	36,25,28	5,1,4	36,46,50	0,1,2	375	144	0.00109251	0.0370995	0.734,0.906,0.729	1.0,0.946,0.906	-0.161	-16.1	16.1
77389	ENSG00000158483	FAM86C1	11	+	71791735	71791819	71789782	71789845	71793379	71793481	77389	13,20,18	0,2,0	13,20,14	2,4,2	228	144	0.00110568	0.0373754	1.0,0.863,1.0	0.804,0.759,0.816	0.161	16.1	16.1
41983	ENSG00000164850	GPER1	7	+	1087788	1087892	1086806	1087244	1091406	1091949	41983	19,9,14	40,39,16	3,0,4	18,11,21	248	144	0.0012402	0.0402409	0.216,0.118,0.337	0.088,0.0,0.1	0.161	16.1	16.1
22822	ENSG00000127914	AKAP9	7	+	92042045	92042186	92040673	92040898	92042667	92042771	22822	0,4,2	22,22,26	18,3,13	30,18,16	285	144	1.09127e-05	0.00150761	0.0,0.084,0.037	0.233,0.078,0.291	-0.16	-16	16
110021	ENSG00000095794	CREM	10	+	35148367	35148491	35127101	35127193	35188199	35188388	110021	23,32,29	3,5,1	27,17,13	0,0,0	268	144	2.32153e-05	0.00262389	0.805,0.775,0.94	1.0,1.0,1.0	-0.16	-16	16
95133	ENSG00000157036	EXOG	3	+	38496842	38496929	38496126	38496530	38497628	38497689	95133	6,1,2	7,12,14	0,0,0	11,9,13	231	144	0.00011078	0.00785974	0.348,0.049,0.082	0.0,0.0,0.0	0.16	16	16
28422	ENSG00000160087	UBE2J2	1	-	1266097	1266240	1263345	1263386	1267732	1267992	28422	10,10,3	11,15,13	4,3,4	28,24,30	287	144	0.000507871	0.0221605	0.313,0.251,0.104	0.067,0.059,0.063	0.16	16	16
100300	ENSG00000160972	PPP1R16A	8	+	144489058	144489164	144478585	144478682	144490033	144490212	100300	3,1,1	3,10,0	1,4,2	1,0,1	250	144	0.00100738	0.0350105	0.365,0.054,1.0	0.365,1.0,0.535	-0.16	-16	16
47018	ENSG00000068024	HDAC4	2	-	239144582	239144714	239139683	239139796	239156651	239156773	47018	18,39,25	5,0,2	22,12,21	0,0,0	276	144	0.00125301	0.0405087	0.653,1.0,0.867	1.0,1.0,1.0	-0.16	-16	16
95360	ENSG00000163006	CCDC138	2	+	108873450	108873589	108856793	108856970	108876087	108876578	95360	42,65,69	11,9,15	33,57,102	2,5,7	283	144	0.00150572	0.0463475	0.66,0.786,0.701	0.894,0.853,0.881	-0.16	-16	16
55050	ENSG00000108021	FAM208B	10	+	5712393	5712539	5684941	5685175	5712822	5712872	55050	39,35,63	4,6,5	42,31,50	2,0,0	290	144	2.39974e-05	0.00267885	0.829,0.743,0.862	0.912,1.0,1.0	-0.159	-15.9	15.9
88082	ENSG00000163818	LZTFL1	3	-	45837926	45838047	45835589	45835784	45841988	45842116	88082	30,33,46	0,0,0	25,27,34	2,3,4	265	144	3.02306e-05	0.00317921	1.0,1.0,1.0	0.872,0.83,0.822	0.159	15.9	15.9
59198	ENSG00000178773	CPNE7	16	+	89582791	89583036	89578856	89578996	89583443	89583528	59198	72,57,36	1,5,6	22,21,41	0,0,1	389	144	0.00010004	0.00736512	0.964,0.808,0.69	1.0,1.0,0.938	-0.159	-15.9	15.9
72088	ENSG00000134755	DSC2	18	-	31068298	31068344	31065973	31068212	31068893	31069151	72088	3,2,4	50,31,19	7,8,13	30,12,35	190	144	0.000259471	0.013991	0.043,0.047,0.138	0.15,0.336,0.22	-0.159	-15.9	15.9
103496	ENSG00000165219	GAPVD1	9	+	125263550	125263700	125261954	125261959	125268935	125269054	103496	9,5,13	22,10,13	2,1,1	14,11,4	294	144	0.000415041	0.0193432	0.167,0.197,0.329	0.065,0.043,0.109	0.159	15.9	15.9
14819	ENSG00000204116	CHIC1	X	+	73679653	73679713	73679325	73679382	73680954	73683215	14819	11,14,12	0,4,3	22,18,30	0,1,0	204	144	0.000464169	0.0208676	1.0,0.712,0.738	1.0,0.927,1.0	-0.159	-15.9	15.9
92584	ENSG00000169045	HNRNPH1	5	-	179616868	179616922	179616097	179616218	179617020	179617110	92584	121,112,39	27,19,11	80,19,34	8,1,1	198	144	0.000484184	0.0214963	0.765,0.811,0.721	0.879,0.933,0.961	-0.159	-15.9	15.9
63912	ENSG00000163029	SMC6	2	-	17726389	17726469	17725256	17725358	17731077	17731139	63912	36,21,27	0,1,0	12,21,15	2,0,5	224	144	0.000784661	0.0298371	1.0,0.931,1.0	0.794,1.0,0.659	0.159	15.9	15.9
52078	ENSG00000272980	RP11-517H2.6	6	+	167003192	167004401	167000059	167000113	167010812	167010893	52078	65,63,70	4,2,0	69,72,49	1,0,0	1353	144	0.0015734	0.0477915	0.634,0.77,1.0	0.88,1.0,1.0	-0.159	-15.9	15.9
72676	ENSG00000148985	PGAP2	11	+	3817310	3817535	3816188	3816254	3823882	3824097	72676	5,10,3	0,0,0	171114123	14,5,12	369	144	3.03274e-05	0.00318563	1.0,1.0,1.0	0.827,0.899,0.8	0.158	15.8	15.8
91271	ENSG00000166169	POLL	10	-	101583507	101583681	101582762	101582891	101587245	101587406	91271	63,61,35	6,7,7	149,49,28	2,1,2	318	144	3.6165e-05	0.00366469	0.826,0.798,0.694	0.971,0.957,0.864	-0.158	-15.8	15.8
103764	ENSG00000112739	PRPF4B	6	+	4062556	4062633	4061654	4062299	4063073	4063119	103764	9,17,21	0,1,0	20,10,26	2,1,7	221	144	5.55705e-05	0.00495402	1.0,0.917,1.0	0.867,0.867,0.708	0.158	15.8	15.8
102139	ENSG00000170421	KRT8	12	-	52949455	52949517	52904657	52905027	52949714	52949874	102139	18,20,12	0,0,1	51,53,20	7,0,10	206	144	0.000117421	0.00816808	1.0,1.0,0.893	0.836,1.0,0.583	0.158	15.8	15.8
26156	ENSG00000244560	RP4-800G7.2	7	+	149291555	149291745	149289937	149290038	149292210	149292308	26156	26,4,7	23,15,10	1,3,5	21,15,22	334	144	0.000138941	0.00914278	0.328,0.103,0.232	0.02,0.079,0.089	0.158	15.8	15.8
26026	ENSG00000072501	SMC1A	X	-	53414757	53414870	53413231	53413435	53422491	53422728	26026	176144212	14,8,34	140151172	34,34,45	257	144	1.89354e-05	0.00228897	0.876,0.91,0.777	0.698,0.713,0.682	0.157	15.7	15.7
78147	ENSG00000159658	EFCAB14	1	-	46688352	46688544	46686783	46686870	46689586	46689691	78147	143179201	46,77,57	182126148	89,84,121	336	144	0.00013898	0.00914278	0.571,0.499,0.602	0.467,0.391,0.344	0.157	15.7	15.7
47376	ENSG00000089177	KIF16B	20	-	16356329	16356452	16335925	16336015	16370585	16370636	47376	31,10,15	5,3,0	14,14,22	1,0,0	267	144	0.000227255	0.0126526	0.77,0.643,1.0	0.883,1.0,1.0	-0.157	-15.7	15.7
106771	ENSG00000101452	DHX35	20	+	39023689	39023818	39021840	39021935	39025229	39025359	106771	27,17,23	4,3,0	16,25,14	0,0,0	273	144	0.000637023	0.0259005	0.781,0.749,1.0	1.0,1.0,1.0	-0.157	-15.7	15.7
60604	ENSG00000269893	SNHG8	4	+	118279106	118279137	118278754	118278792	118279388	118279431	60604	62,64,78	45,48,33	89,96,101	33,24,31	175	144	0.00076893	0.0294613	0.531,0.523,0.66	0.689,0.767,0.728	-0.157	-15.7	15.7
22909	ENSG00000168000	BSCL2	11	-	62705467	62705617	62702467	62702549	62705915	62706220	22909	60,49,39	2,3,0	74,30,45	6,4,9	294	144	0.00096871	0.034122	0.936,0.889,1.0	0.858,0.786,0.71	0.157	15.7	15.7
59647	ENSG00000169689	STRA13	17	-	82019640	82019694	82019307	82019381	82019857	82019909	59647	251275154	330259213	306161262	220,99,150	198	144	4.07011e-07	0.000133623	0.356,0.436,0.345	0.503,0.542,0.56	-0.156	-15.6	15.6
12070	ENSG00000127415	IDUA	4	+	1000039	1000064	987808	987949	1000611	1000697	12070	4,5,7	36,26,17	0,0,1	39,35,44	169	144	4.09055e-07	0.0001338	0.086,0.141,0.26	0.0,0.0,0.019	0.156	15.6	15.6
48484	ENSG00000143995	MEIS1	2	+	66512148	66512294	66496025	66496200	66547942	66548019	48484	7,15,18	0,0,0	33,47,38	0,2,12	290	144	4.60178e-05	0.00432204	1.0,1.0,1.0	1.0,0.921,0.611	0.156	15.6	15.6
32311	ENSG00000075303	SLC25A40	7	-	87860071	87860169	87858630	87858751	87860571	87860640	32311	20,49,19	78,77,75	59,44,70	76,50,79	242	144	6.36303e-05	0.00544345	0.132,0.275,0.131	0.316,0.344,0.345	-0.156	-15.6	15.6
11236	ENSG00000249859	PVT1	8	+	128099369	128099573	128096517	128096654	128100979	128101253	11236	9,18,17	42,50,35	31,23,48	53,25,33	348	144	0.000149677	0.00960116	0.081,0.13,0.167	0.195,0.276,0.376	-0.156	-15.6	15.6
80472	ENSG00000117155	SSX2IP	1	-	84671176	84671250	84670645	84670815	84690153	84690468	80472	31,47,28	8,7,3	33,41,40	0,1,3	218	144	0.000212258	0.0121096	0.719,0.816,0.86	1.0,0.964,0.898	-0.156	-15.6	15.6
44626	ENSG00000121310	ECHDC2	1	-	52897436	52897484	52896402	52896500	52899173	52899224	44626	20,15,14	1,0,0	30,19,17	0,12,1	192	144	0.000349787	0.0171274	0.938,1.0,1.0	1.0,0.543,0.927	0.156	15.6	15.6
5139	ENSG00000242259	C22orf39	22	-	19408273	19408398	19407183	19407274	19408482	19408593	5139	29,25,27	71,68,35	38,28,41	44,20,39	269	144	0.000639873	0.0259833	0.179,0.164,0.292	0.316,0.428,0.36	-0.156	-15.6	15.6
6809	ENSG00000244687	UBE2V1	20	-	50115484	50115621	50096671	50096820	50115698	50115954	6809	15,9,11	1,0,0	14,20,20	4,0,3	281	144	0.000949961	0.0336323	0.885,1.0,1.0	0.642,1.0,0.774	0.156	15.6	15.6
110375	ENSG00000149925	ALDOA	16	+	30065875	30065927	30064423	30064505	30067233	30067358	110375	173620131443	272829622351	424321493350	300619402759	196	144	1.14353e-14	5.70709e-11	0.319,0.333,0.311	0.509,0.449,0.471	-0.155	-15.5	15.5
60788	ENSG00000182473	EXOC7	17	-	76090328	76090459	76089174	76089320	76094413	76094581	60788	66,48,58	43,47,55	39,37,46	93,53,78	275	144	4.17021e-05	0.00407271	0.446,0.348,0.356	0.18,0.268,0.236	0.155	15.5	15.5
19071	ENSG00000266560	RP11-1007I13.4	X	-	152136870	152136969	152129488	152129613	152138474	152138556	19071	28,29,22	4,2,4	20,12,23	0,0,1	243	144	8.51544e-05	0.00658799	0.806,0.896,0.765	1.0,1.0,0.932	-0.155	-15.5	15.5
54659	ENSG00000156787	TBC1D31	8	+	123128280	123128513	123126507	123126687	123129069	123129218	54659	25,21,37	0,2,10	15,17,16	1,0,0	377	144	0.000149194	0.00958396	1.0,0.8,0.586	0.851,1.0,1.0	-0.155	-15.5	15.5
49837	ENSG00000128881	TTBK2	15	-	42871444	42871617	42840359	42840433	42872610	42872758	49837	6,2,0	9,3,4	0,0,0	15,9,3	317	144	0.000269023	0.0142725	0.232,0.232,0.0	0.0,0.0,0.0	0.155	15.5	15.5
95308	ENSG00000259673	IQCH-AS1	15	-	67411895	67412041	67403618	67408475	67421334	67421498	95308	0,2,0	5,4,9	0,6,7	12,6,7	290	144	0.000749822	0.0288795	0.0,0.199,0.0	0.0,0.332,0.332	-0.155	-15.5	15.5
108733	ENSG00000134317	GRHL1	2	+	9962454	9962531	9961045	9961436	9963885	9964042	108733	33,25,34	0,2,1	11,21,22	2,4,3	221	144	0.00124779	0.0403832	1.0,0.891,0.957	0.782,0.774,0.827	0.155	15.5	15.5
58348	ENSG00000126858	RHOT1	17	+	32211115	32211238	32208301	32208309	32253084	32253374	58348	11,15,13	0,0,2	15,9,19	6,1,1	267	144	0.00133318	0.0424375	1.0,1.0,0.778	0.574,0.829,0.911	0.155	15.5	15.5
62702	ENSG00000228106	RP11-452F19.3	1	+	222836995	222837090	222835118	222835215	222837218	222837229	62702	24,29,44	0,0,0	18,36,49	2,7,2	239	144	9.07809e-06	0.00133294	1.0,1.0,1.0	0.844,0.756,0.937	0.154	15.4	15.4
72704	ENSG00000148985	PGAP2	11	+	3817304	3817535	3816188	3816254	3823882	3824135	72704	6,10,5	0,0,0	174118133	14,5,12	375	144	2.82828e-05	0.00300995	1.0,1.0,1.0	0.827,0.901,0.81	0.154	15.4	15.4
13674	ENSG00000162139	NEU3	11	+	74994508	74994720	74989017	74989154	75005412	75007084	13674	51,77,55	5,15,2	30,36,39	2,0,0	356	144	2.96823e-05	0.00312585	0.805,0.675,0.918	0.859,1.0,1.0	-0.154	-15.4	15.4
14599	ENSG00000102908	NFAT5	16	+	69613898	69614008	69565983	69566374	69626402	69626528	14599	0,0,0	19,8,18	4,4,1	7,11,12	254	144	7.53303e-05	0.00602169	0.0,0.0,0.0	0.245,0.171,0.045	-0.154	-15.4	15.4
60870	ENSG00000153317	ASAP1	8	-	130361669	130361788	130358016	130358143	130401884	130401970	60870	6,14,11	10,16,21	7,2,0	29,4,30	263	144	0.000143701	0.00933902	0.247,0.324,0.223	0.117,0.215,0.0	0.154	15.4	15.4
91486	ENSG00000137135	ARHGEF39	9	-	35662525	35662774	35662178	35662267	35663239	35663392	91486	61,54,42	10,2,3	20,15,48	0,0,2	393	144	0.000303365	0.0155385	0.691,0.908,0.837	1.0,1.0,0.898	-0.154	-15.4	15.4
60785	ENSG00000182473	EXOC7	17	-	76090328	76090397	76089174	76089320	76094413	76094581	60785	73,62,57	43,47,55	58,46,47	93,53,78	213	144	0.000360255	0.0174857	0.534,0.471,0.412	0.297,0.37,0.289	0.154	15.4	15.4
9883	ENSG00000204344	STK19	6	+	31972620	31972757	31972339	31972511	31978902	31978998	9883	45,90,49	8,10,6	101,37,62	3,0,4	281	144	0.000396087	0.0186652	0.742,0.822,0.807	0.945,1.0,0.888	-0.154	-15.4	15.4
78054	ENSG00000163946	FAM208A	3	-	56638705	56638762	56633043	56633966	56639985	56640130	78054	16,17,20	0,1,1	23,12,15	1,2,6	201	144	0.000653197	0.0262844	1.0,0.924,0.935	0.943,0.811,0.642	0.154	15.4	15.4
89495	ENSG00000067208	EVI5	1	-	92703840	92703921	92703394	92703619	92704554	92704736	89495	2,3,5	7,7,13	0,3,0	18,16,8	225	144	0.000932391	0.0332949	0.155,0.215,0.198	0.0,0.107,0.0	0.154	15.4	15.4
39488	ENSG00000173846	PLK3	1	+	44804649	44804779	44804338	44804501	44805265	44805379	39488	27,22,69	1,7,5	13,11,34	0,0,2	274	144	0.000970697	0.034122	0.934,0.623,0.879	1.0,1.0,0.899	-0.154	-15.4	15.4
110514	ENSG00000177082	WDR73	15	-	84646058	84646085	84645470	84645836	84646183	84646348	110514	0,2,1	51,57,31	6,1,2	7,21,27	171	144	0.00135048	0.0428045	0.0,0.029,0.026	0.419,0.039,0.059	-0.154	-15.4	15.4
28384	ENSG00000104067	TJP1	15	-	29719776	29720016	29718265	29719138	29720357	29720708	28384	499448546	97110128	554535668	237257237	384	144	1.58046e-08	9.25088e-06	0.659,0.604,0.615	0.467,0.438,0.514	0.153	15.3	15.3
9733	ENSG00000167747	C19orf48	19	-	50799297	50799357	50798373	50798958	50802216	50802249	9733	40,35,20	9,6,1	229155156	3,0,3	204	144	2.43235e-08	1.31955e-05	0.758,0.805,0.934	0.982,1.0,0.973	-0.153	-15.3	15.3
24753	ENSG00000163013	FBXO41	2	-	73263677	73263830	73263212	73263308	73263937	73264053	24753	61,65,53	4,2,10	55,41,56	0,0,0	297	144	7.97735e-07	0.000221104	0.881,0.94,0.72	1.0,1.0,1.0	-0.153	-15.3	15.3
4896	ENSG00000204514	ZNF814	19	-	57885882	57885972	57876915	57877042	57888766	57888920	4896	0,0,0	30,17,13	2,5,3	19,7,18	234	144	4.59472e-05	0.00432127	0.0,0.0,0.0	0.061,0.305,0.093	-0.153	-15.3	15.3
69972	ENSG00000148429	USP6NL	10	-	11597630	11597717	11527500	11527567	11611442	11611666	69972	45,48,35	1,0,0	50,21,43	4,8,0	231	144	5.67948e-05	0.00500796	0.966,1.0,1.0	0.886,0.621,1.0	0.153	15.3	15.3
28126	ENSG00000009950	MLXIPL	7	-	73605687	73605768	73599525	73599695	73616070	73616177	28126	21,18,18	0,1,7	12,11,15	0,0,0	225	144	0.000310452	0.0157653	1.0,0.92,0.622	1.0,1.0,1.0	-0.153	-15.3	15.3
21644	ENSG00000154582	TCEB1	8	-	73964486	73964629	73959764	73959818	73972244	73972287	21644	88,100,88	43,36,26	122103130	25,15,29	287	144	0.000993148	0.0346511	0.507,0.582,0.629	0.71,0.775,0.692	-0.153	-15.3	15.3
94676	ENSG00000197381	ADARB1	21	+	45143141	45143231	45128401	45128573	45144630	45144682	94676	2,4,6	1,0,0	10,6,6	2,1,3	234	144	0.00105532	0.0361957	0.552,1.0,1.0	0.755,0.787,0.552	0.153	15.3	15.3
20835	ENSG00000005801	ZNF195	11	-	3361742	3361889	3360719	3360788	3370974	3371147	20835	24,17,28	2,5,2	10,18,22	0,2,0	291	144	0.0011735	0.038873	0.856,0.627,0.874	1.0,0.817,1.0	-0.153	-15.3	15.3
91301	ENSG00000166169	POLL	10	-	101585861	101586156	101580247	101580416	101587121	101587200	91301	45,62,43	2,4,4	57,62,82	0,1,0	439	144	3.18962e-05	0.00331133	0.881,0.836,0.779	1.0,0.953,1.0	-0.152	-15.2	15.2
27226	ENSG00000196459	TRAPPC2	X	-	13734043	13734185	13719870	13719982	13734524	13734556	27226	10,10,10	22,23,13	4,4,0	17,22,36	286	144	3.37351e-05	0.00346984	0.186,0.18,0.279	0.106,0.084,0.0	0.152	15.2	15.2
66564	ENSG00000119943	PYROXD2	10	-	98389780	98389873	98388353	98388508	98390597	98390754	66564	0,0,0	9,9,15	0,3,6	10,7,11	237	144	5.99045e-05	0.00519971	0.0,0.0,0.0	0.0,0.207,0.249	-0.152	-15.2	15.2
85425	ENSG00000165355	FBXO33	14	-	39402400	39402511	39397668	39399787	39431563	39432500	85425	20,41,44	7,0,2	32,23,33	0,0,0	255	144	0.000226522	0.0126363	0.617,1.0,0.926	1.0,1.0,1.0	-0.152	-15.2	15.2
59543	ENSG00000148700	ADD3	10	+	110075617	110075709	110012790	110012909	110100624	110100848	59543	6,7,6	3,3,1	1,3,2	1,0,0	236	144	0.000608638	0.0251415	0.55,0.587,0.785	0.379,1.0,1.0	-0.152	-15.2	15.2
1226	ENSG00000151304	SRFBP1	5	+	122022369	122022407	121994598	121994670	122026941	122028619	1226	15,11,7	0,0,0	12,23,19	3,2,2	182	144	0.00110515	0.0373754	1.0,1.0,1.0	0.76,0.901,0.883	0.152	15.2	15.2
28365	ENSG00000104067	TJP1	15	-	29719776	29720012	29718265	29719138	29720357	29720708	28365	305284355	97110128	346342429	237257237	380	144	5.56315e-08	2.71768e-05	0.544,0.495,0.512	0.356,0.335,0.407	0.151	15.1	15.1
19447	ENSG00000186088	GSAP	7	-	77379846	77380000	77377285	77377390	77381304	77381354	19447	0,0,1	26,18,17	9,8,6	16,17,33	298	144	1.31501e-07	5.40101e-05	0.0,0.0,0.028	0.214,0.185,0.081	-0.151	-15.1	15.1
32513	ENSG00000184619	KRBA2	17	-	8371308	8371494	8368654	8370386	8375899	8376711	32513	13,10,7	22,18,22	0,0,3	14,10,18	330	144	3.61452e-06	0.000696068	0.205,0.195,0.122	0.0,0.0,0.068	0.151	15.1	15.1
50196	ENSG00000134444	KIAA1468	18	+	62279773	62279856	62275373	62275473	62280359	62280442	50196	19,8,10	41,23,24	3,3,2	31,31,25	227	144	1.38307e-05	0.001799	0.227,0.181,0.209	0.058,0.058,0.048	0.151	15.1	15.1
85532	ENSG00000137504	CREBZF	11	-	85663178	85663293	85662388	85662457	85663523	85663601	85532	16,9,5	49,74,63	12,13,23	33,28,25	259	144	5.23167e-05	0.00475932	0.154,0.063,0.042	0.168,0.205,0.338	-0.151	-15.1	15.1
57132	ENSG00000258984	UBE2F-SCLY	2	+	238032221	238032254	238025341	238025412	238035877	238035940	57132	34,30,22	2,7,7	49,27,24	1,0,2	177	144	5.48935e-05	0.00491336	0.933,0.777,0.719	0.976,1.0,0.907	-0.151	-15.1	15.1
94378	ENSG00000142453	CARM1	19	+	10921374	10921443	10921049	10921127	10921614	10923070	94378	29,29,31	68,77,96	58,25,29	75,28,38	213	144	8.05192e-05	0.00632286	0.224,0.203,0.179	0.343,0.376,0.34	-0.151	-15.1	15.1
72308	ENSG00000204991	SPIRE2	16	+	89836214	89836433	89828697	89828794	89845321	89845365	72308	13,15,18	25,22,18	4,3,1	20,9,16	363	144	9.68275e-05	0.00717896	0.171,0.213,0.284	0.074,0.117,0.024	0.151	15.1	15.1
31638	ENSG00000131778	CHD1L	1	+	147252622	147252735	147242683	147242830	147254869	147254976	31638	28,36,25	6,1,4	35,26,39	2,0,0	257	144	0.000170571	0.0104588	0.723,0.953,0.778	0.907,1.0,1.0	-0.151	-15.1	15.1
65437	ENSG00000161249	DMKN	19	-	35502135	35502183	35500537	35500580	35505717	35505765	65437	22,13,4	3,6,0	15,6,3	1,0,0	192	144	0.000250811	0.0136732	0.846,0.619,1.0	0.918,1.0,1.0	-0.151	-15.1	15.1
17850	ENSG00000159459	UBR1	15	-	42984886	42984942	42977879	42977947	42988818	42988967	17850	16,21,20	0,0,2	19,16,15	3,1,5	200	144	0.000505115	0.0220836	1.0,1.0,0.878	0.82,0.92,0.684	0.151	15.1	15.1
75295	ENSG00000164329	PAPD4	5	+	79656957	79657005	79648861	79649190	79668891	79669028	75295	25,34,34	6,8,6	47,40,49	1,3,4	192	144	0.000990173	0.0345745	0.758,0.761,0.81	0.972,0.909,0.902	-0.151	-15.1	15.1
8385	ENSG00000064489	BORCS8-MEF2B	19	-	19182572	19182730	19180685	19180761	19186033	19186098	8385	32,39,20	1,2,4	23,14,8	0,0,0	302	144	0.00111666	0.0376037	0.938,0.903,0.705	1.0,1.0,1.0	-0.151	-15.1	15.1
110379	ENSG00000149925	ALDOA	16	+	30065824	30065927	30064460	30064505	30067233	30067339	110379	356040272941	272829622351	839141366323	300619402759	247	144	5.95968e-13	1.65698e-09	0.432,0.442,0.422	0.619,0.554,0.572	-0.15	-15	15
1997	ENSG00000015153	YAF2	12	-	42199135	42199235	42161671	42161765	42210354	42210454	1997	0,1,0	7,2,12	6,4,2	8,6,12	244	144	6.44669e-05	0.00547031	0.0,0.228,0.0	0.307,0.282,0.09	-0.15	-15	15
60183	ENSG00000141756	FKBP10	17	+	41819802	41820023	41819254	41819399	41820268	41820452	60183	77,69,49	2,1,0	51,31,43	2,3,6	365	144	0.000376803	0.0180238	0.938,0.965,1.0	0.91,0.803,0.739	0.15	15	15
80933	ENSG00000077458	FAM76B	11	-	95788848	95789026	95788498	95788563	95789391	95789768	80933	1,6,0	32,38,38	11,13,8	19,21,31	322	144	2.60705e-07	9.31524e-05	0.014,0.066,0.0	0.206,0.217,0.103	-0.149	-14.9	14.9
9650	ENSG00000137312	FLOT1	6	-	30741613	30741799	30741189	30741333	30742146	30742203	9650	303272195	41,41,31	276181276	26,7,7	330	144	1.31916e-06	0.000321549	0.763,0.743,0.733	0.822,0.919,0.945	-0.149	-14.9	14.9
39849	ENSG00000226210	WASH7P	12	-	17347	17483	16968	17170	17722	17859	39849	57,84,82	9,8,8	74,46,59	1,2,0	280	144	2.61965e-06	0.000543288	0.765,0.844,0.841	0.974,0.922,1.0	-0.149	-14.9	14.9
26728	ENSG00000144674	GOLGA4	3	+	37337142	37337163	37335052	37335166	37337665	37337734	26728	24,27,21	8,2,4	33,15,24	0,0,2	165	144	4.45467e-05	0.00425249	0.724,0.922,0.821	1.0,1.0,0.913	-0.149	-14.9	14.9
67552	ENSG00000164548	TRA2A	7	-	23522131	23522432	23521706	23521840	23531180	23531270	67552	48,21,25	0,2,0	33,36,35	5,2,3	445	144	0.000579268	0.0242758	1.0,0.773,1.0	0.681,0.853,0.791	0.149	14.9	14.9
104830	ENSG00000108219	TSPAN14	10	+	80468546	80468687	80454352	80454371	80489216	80489314	104830	40,66,43	59,65,38	93,56,69	45,38,40	285	144	0.000583529	0.0243994	0.255,0.339,0.364	0.511,0.427,0.466	-0.149	-14.9	14.9
29597	ENSG00000078018	MAP2	2	+	209696541	209696748	209692624	209696350	209700276	209700338	29597	3,6,8	0,2,4	2,1,4	1,0,0	351	144	0.000815798	0.0305785	1.0,0.552,0.451	0.451,1.0,1.0	-0.149	-14.9	14.9
104127	ENSG00000125952	MAX	14	-	65077562	65077643	65077339	65077428	65077912	65078042	104127	1,0,2	1,11,8	17,3,8	15,18,6	225	144	0.00118318	0.0390942	0.39,0.0,0.138	0.42,0.096,0.46	-0.149	-14.9	14.9
107620	ENSG00000073350	LLGL2	17	+	75573959	75573980	75573480	75573631	75574212	75574260	107620	19,26,17	0,0,0	16,19,11	0,3,4	165	144	0.00119903	0.0394568	1.0,1.0,1.0	1.0,0.847,0.706	0.149	14.9	14.9
56060	ENSG00000132256	TRIM5	11	-	5667688	5667711	5665980	5666081	5678203	5678434	56060	17,34,23	9,5,3	49,27,59	2,4,1	167	144	0.00131607	0.0420585	0.62,0.854,0.869	0.955,0.853,0.981	-0.149	-14.9	14.9
91635	ENSG00000175061	LRRC75A-AS1	17	+	16439527	16439703	16439326	16439414	16440184	16440253	91635	211621741906	14431547912	274916702402	1148547672	320	144	1.15444e-07	4.86781e-05	0.398,0.387,0.485	0.519,0.579,0.617	-0.148	-14.8	14.8
96331	ENSG00000132199	ENOSF1	18	-	677344	677444	675320	675402	678695	678737	96331	55,55,45	6,3,8	25,52,58	0,0,1	244	144	1.64598e-06	0.000378405	0.844,0.915,0.769	1.0,1.0,0.972	-0.148	-14.8	14.8
45502	ENSG00000156697	UTP14A	X	+	129908059	129908130	129907366	129907442	129911007	129911150	45502	37,36,41	0,0,0	33,29,55	4,4,5	215	144	3.30682e-06	0.000654491	1.0,1.0,1.0	0.847,0.829,0.88	0.148	14.8	14.8
47293	ENSG00000198298	ZNF485	10	+	43609254	43609350	43606996	43607074	43616290	43617903	47293	18,26,13	6,5,0	9,10,3	1,0,0	240	144	0.000217011	0.0122821	0.643,0.757,1.0	0.844,1.0,1.0	-0.148	-14.8	14.8
11050	ENSG00000137337	MDC1	6	-	30715587	30715707	30715039	30715178	30717244	30717889	11050	0,1,13	26,19,10	0,0,0	17,10,9	264	144	0.000565471	0.0238323	0.0,0.028,0.415	0.0,0.0,0.0	0.148	14.8	14.8
70026	ENSG00000167972	ABCA3	16	-	2281380	2281509	2281026	2281221	2283185	2283358	70026	60,81,62	3,2,2	45,38,32	3,7,6	273	144	0.00133913	0.0425356	0.913,0.955,0.942	0.888,0.741,0.738	0.148	14.8	14.8
92860	ENSG00000169062	UPF3A	13	+	114282836	114282943	114281924	114282127	114286518	114286629	92860	100,60,69	2,2,1	66,49,54	9,2,13	251	144	1.24076e-05	0.00166251	0.966,0.945,0.975	0.808,0.934,0.704	0.147	14.7	14.7
70650	ENSG00000132793	LPIN3	20	+	41352337	41352422	41352059	41352220	41352605	41352699	70650	3,7,4	39,48,49	12,6,16	20,23,39	229	144	3.80583e-05	0.00380882	0.046,0.084,0.049	0.274,0.141,0.205	-0.147	-14.7	14.7
106908	ENSG00000104529	EEF1D	8	-	143592646	143592893	143589837	143590081	143597347	143597413	106908	89,68,66	9,12,1	41,33,32	1,1,0	391	144	6.50474e-05	0.00549598	0.785,0.676,0.96	0.938,0.924,1.0	-0.147	-14.7	14.7
5767	ENSG00000101639	CEP192	18	+	13103874	13103967	13103508	13103588	13104983	13105079	5767	2,2,2	22,34,32	7,10,8	39,14,25	237	144	0.000112905	0.00797865	0.052,0.035,0.037	0.098,0.303,0.163	-0.147	-14.7	14.7
55922	ENSG00000152683	SLC30A6	2	+	32184272	32184338	32171286	32171373	32192335	32192416	55922	32,30,28	1,0,0	17,32,45	5,5,0	210	144	0.00014642	0.00946726	0.956,1.0,1.0	0.7,0.814,1.0	0.147	14.7	14.7
4008	ENSG00000131931	THAP1	8	-	42839185	42839381	42836673	42838336	42843023	42843325	4008	67,84,70	2,2,3	56,66,89	6,14,5	340	144	0.000709113	0.0277772	0.934,0.947,0.908	0.798,0.666,0.883	0.147	14.7	14.7
89770	ENSG00000076826	CAMSAP3	19	+	7606776	7606809	7606475	7606571	7607820	7607868	89770	5,5,0	14,6,2	2,0,0	7,1,12	177	144	0.000929827	0.033277	0.225,0.404,0.0	0.189,0.0,0.0	0.147	14.7	14.7
46793	ENSG00000213420	GPC2	7	-	100173834	100173997	100172086	100172217	100176206	100176365	46793	82,54,21	1,1,6	79,61,84	0,0,0	307	144	0.00143775	0.0448221	0.975,0.962,0.621	1.0,1.0,1.0	-0.147	-14.7	14.7
44794	ENSG00000152795	HNRNPDL	4	-	82425562	82425794	82424629	82424883	82426036	82426129	44794	114,79,96	312259298	84,94,119	92,96,142	376	144	5.27356e-14	1.87675e-10	0.123,0.105,0.11	0.259,0.273,0.243	-0.146	-14.6	14.6
5658	ENSG00000010244	ZNF207	17	+	32366664	32366757	32365329	32365487	32367771	32368014	5658	437446445	198224287	446509624	105138223	237	144	3.4968e-07	0.000118293	0.573,0.547,0.485	0.721,0.691,0.63	-0.146	-14.6	14.6
37675	ENSG00000118707	TGIF2	20	+	36590909	36591009	36578826	36578966	36591504	36591923	37675	41,57,39	0,3,0	56,16,27	10,2,2	244	144	5.45379e-05	0.00490125	1.0,0.918,1.0	0.768,0.825,0.888	0.146	14.6	14.6
42520	ENSG00000113360	DROSHA	5	-	31521122	31521215	31514987	31515219	31526078	31526912	42520	55,78,66	8,9,12	60,45,49	1,0,4	237	144	5.54274e-05	0.00494621	0.807,0.84,0.77	0.973,1.0,0.882	-0.146	-14.6	14.6
89556	ENSG00000111237	VPS29	12	-	110498819	110498859	110496011	110496203	110499456	110499546	89556	10,6,3	65,69,68	9,13,13	38,24,44	184	144	7.32521e-05	0.00593556	0.107,0.064,0.033	0.156,0.298,0.188	-0.146	-14.6	14.6
28787	ENSG00000132950	ZMYM5	13	-	19851354	19851448	19835476	19835689	19851688	19852190	28787	16,27,20	2,1,6	25,24,25	0,2,0	238	144	0.000557037	0.0235325	0.829,0.942,0.669	1.0,0.879,1.0	-0.146	-14.6	14.6
27897	ENSG00000142330	CAPN10	2	+	240595933	240596152	240595023	240595304	240596318	240596521	27897	56,46,35	43,26,34	21,12,16	37,15,29	363	144	0.000911993	0.0329302	0.341,0.412,0.29	0.184,0.241,0.18	0.146	14.6	14.6
64562	ENSG00000166689	PLEKHA7	11	-	16871098	16871182	16855802	16855914	17013988	17014046	64562	29,46,40	0,3,0	45,16,22	4,4,2	228	144	0.00124393	0.0402886	1.0,0.906,1.0	0.877,0.716,0.874	0.146	14.6	14.6
79457	ENSG00000146802	TMEM168	7	-	112789277	112789414	112788453	112788544	112790159	112790393	79457	4,3,0	5,9,5	0,0,0	4,6,4	281	144	0.00167432	0.0499198	0.291,0.146,0.0	0.0,0.0,0.0	0.146	14.6	14.6
19103	ENSG00000127863	TNFRSF19	13	+	23590149	23590252	23579359	23579529	23615866	23616045	19103	118,139,90	0,1,0	101132117	16,9,10	247	144	2.90878e-11	4.79249e-08	1.0,0.988,1.0	0.786,0.895,0.872	0.145	14.5	14.5
30118	ENSG00000138802	SEC24B	4	+	109473009	109473186	109462900	109463644	109491326	109491407	30118	68,49,64	0,0,3	79,69,110	5,9,11	321	144	7.98351e-06	0.00122253	1.0,1.0,0.905	0.876,0.775,0.818	0.145	14.5	14.5
82227	ENSG00000106608	URGCP	7	-	43907011	43907242	43887789	43887816	43926131	43926411	82227	0,1,1	14,24,19	5,1,7	8,15,8	375	144	2.42782e-05	0.0026933	0.0,0.016,0.02	0.194,0.025,0.251	-0.145	-14.5	14.5
100329	ENSG00000251022	THAP9-AS1	4	-	82895691	82895774	82893008	82894847	82900076	82900223	100329	61108107	4,8,3	82,52,104	24,7,15	227	144	3.59646e-05	0.00364854	0.906,0.895,0.958	0.684,0.825,0.815	0.145	14.5	14.5
105952	ENSG00000101365	IDH3B	20	-	2658650	2658853	2658394	2658522	2659524	2659585	105952	80,47,30	8,3,3	57,16,52	1,0,1	347	144	6.78665e-05	0.00564293	0.806,0.867,0.806	0.959,1.0,0.956	-0.145	-14.5	14.5
14321	ENSG00000107758	PPP3CB	10	-	73439871	73439901	73436427	73438420	73444724	73444822	14321	79,83,73	11,8,8	73,51,58	24,12,20	174	144	0.000102485	0.00747995	0.856,0.896,0.883	0.716,0.779,0.706	0.145	14.5	14.5
70513	ENSG00000197375	SLC22A5	5	+	132390775	132390904	132388920	132389021	132392432	132392615	70513	47,37,39	0,2,1	64,37,50	2,7,9	273	144	0.000170564	0.0104588	1.0,0.907,0.954	0.944,0.736,0.746	0.145	14.5	14.5
101758	ENSG00000109618	SEPSECS	4	-	25159509	25159764	25158944	25159107	25160255	25160398	101758	0,2,3	17,6,10	13,6,12	10,11,23	399	144	0.000182754	0.0110011	0.0,0.107,0.098	0.319,0.164,0.158	-0.145	-14.5	14.5
81411	ENSG00000151092	NGLY1	3	-	25720013	25720191	25719112	25719635	25729132	25729318	81411	112,92,114	23,27,21	199131231	15,14,31	322	144	0.000517602	0.022442	0.685,0.604,0.708	0.856,0.807,0.769	-0.145	-14.5	14.5
67673	ENSG00000142185	TRPM2	21	+	44427009	44427111	44426659	44426736	44435130	44435217	67673	158139102	115,93,56	166,77,118	45,41,36	246	144	0.000879084	0.0320936	0.446,0.467,0.516	0.683,0.524,0.657	-0.145	-14.5	14.5
48304	ENSG00000111424	VDR	12	-	47882693	47882774	47878967	47879115	47904954	47905022	48304	18,34,9	5,4,1	15,20,10	2,0,0	225	144	0.00107083	0.0366149	0.697,0.845,0.852	0.828,1.0,1.0	-0.145	-14.5	14.5
32815	ENSG00000134627	PIWIL4	11	+	94603983	94604056	94601794	94601979	94607438	94607639	32815	25,17,19	0,2,5	8,10,11	0,0,0	217	144	0.00120943	0.0396181	1.0,0.849,0.716	1.0,1.0,1.0	-0.145	-14.5	14.5
62691	ENSG00000228106	RP11-452F19.3	1	+	222836995	222837066	222835118	222835215	222837218	222837383	62691	25,24,35	0,0,0	20,33,46	2,7,2	215	144	1.44218e-05	0.00183564	1.0,1.0,1.0	0.87,0.759,0.939	0.144	14.4	14.4
90006	ENSG00000265681	RPL17	18	-	49491735	49491833	49491531	49491584	49492257	49492409	90006	77,64,49	188169128	147,78,72	118108116	242	144	2.09275e-05	0.00245239	0.196,0.184,0.186	0.426,0.301,0.27	-0.144	-14.4	14.4
97660	ENSG00000132780	NASP	1	+	45594693	45594773	45591222	45591270	45600384	45600457	97660	6,2,5	15,16,14	0,1,0	4,18,5	224	144	6.29936e-05	0.00540457	0.205,0.074,0.187	0.0,0.034,0.0	0.144	14.4	14.4
7	ENSG00000146263	MMS22L	6	-	97233860	97233980	97230268	97231652	97246627	97246690	7	23,34,51	1,0,0	22,46,29	8,3,0	264	144	9.61984e-05	0.00715405	0.926,1.0,1.0	0.6,0.893,1.0	0.144	14.4	14.4
45465	ENSG00000225648	SBDSP1	7	+	72830691	72830813	72829500	72829976	72831601	72831798	45465	55,29,36	5,4,6	26,41,53	1,2,0	266	144	0.000219295	0.0123956	0.856,0.797,0.765	0.934,0.917,1.0	-0.144	-14.4	14.4
2305	ENSG00000125744	RTN2	19	-	45489345	45489553	45488847	45488986	45493159	45493378	2305	28,29,33	0,3,4	54,46,40	0,0,0	352	144	0.000649423	0.0262211	1.0,0.798,0.771	1.0,1.0,1.0	-0.144	-14.4	14.4
58106	ENSG00000167766	ZNF83	19	-	52655560	52655687	52635065	52635153	52660761	52660843	58106	16,17,15	0,0,0	51,18,20	3,2,2	271	144	0.000928347	0.0332508	1.0,1.0,1.0	0.9,0.827,0.842	0.144	14.4	14.4
77460	ENSG00000259429	UBE2Q2P2	15	+	82382210	82382298	82355141	82355374	82400659	82400716	77460	4,1,4	12,9,5	0,1,1	9,9,8	232	144	0.00140599	0.0441268	0.171,0.065,0.332	0.0,0.065,0.072	0.144	14.4	14.4
36143	ENSG00000125354	SEPT6	X	-	119625334	119625379	119618712	119618786	119629317	119629508	36143	36,38,33	8,2,4	30,29,34	0,0,0	189	144	2.14757e-06	0.000462961	0.774,0.935,0.863	1.0,1.0,1.0	-0.143	-14.3	14.3
55904	ENSG00000123219	CENPK	5	-	65528918	65529049	65528451	65528578	65529116	65529199	55904	41,35,53	3,3,7	17,32,50	0,0,1	275	144	1.52092e-05	0.00191938	0.877,0.859,0.799	1.0,1.0,0.963	-0.143	-14.3	14.3
100351	ENSG00000126391	FRMD8	11	+	65393572	65393674	65389360	65389528	65394040	65394099	100351	87,92,69	24,16,10	98,79,99	7,6,6	246	144	0.000133539	0.00889963	0.68,0.771,0.802	0.891,0.885,0.906	-0.143	-14.3	14.3
20506	ENSG00000101928	MOSPD1	X	-	134899068	134899165	134896816	134897034	134899279	134899534	20506	23,22,23	0,1,9	27,41,41	0,1,0	241	144	0.000151276	0.00965399	1.0,0.929,0.604	1.0,0.961,1.0	-0.143	-14.3	14.3
78882	ENSG00000215039	CD27-AS1	12	-	6450340	6450980	6448639	6448737	6451468	6451512	78882	340324277	18,16,10	343230287	38,16,32	784	144	0.000363647	0.0175772	0.776,0.788,0.836	0.624,0.725,0.622	0.143	14.3	14.3
96308	ENSG00000140943	MBTPS1	16	-	84084982	84085134	84081746	84081908	84087357	84087460	96308	165191108	10,5,4	140,66,106	10,18,11	296	144	0.000419161	0.0194842	0.889,0.949,0.929	0.872,0.641,0.824	0.143	14.3	14.3
74929	ENSG00000100983	GSS	20	-	34942487	34942681	34936942	34937023	34942930	34943006	74929	12,17,11	1,5,1	5,12,4	1,0,0	338	144	0.000551746	0.0233534	0.836,0.592,0.824	0.681,1.0,1.0	-0.143	-14.3	14.3
40144	ENSG00000101972	STAG2	X	+	124021366	124021431	123961317	123961435	124022530	124022551	40144	34,22,21	2,5,5	33,32,24	0,0,3	209	144	0.00064812	0.0262106	0.921,0.752,0.743	1.0,1.0,0.846	-0.143	-14.3	14.3
8144	ENSG00000133226	SRRM1	1	+	24663182	24663224	24662659	24662804	24666814	24666925	8144	85,83,69	73,88,46	97,62,93	46,28,46	186	144	0.000781913	0.0297931	0.474,0.422,0.537	0.62,0.632,0.61	-0.143	-14.3	14.3
18521	ENSG00000132698	RAB25	1	+	156065910	156066005	156061159	156061443	156068269	156068463	18521	215319192	176136128	343206272	89,94,90	239	144	0.000999497	0.034792	0.424,0.586,0.475	0.699,0.569,0.646	-0.143	-14.3	14.3
107587	ENSG00000116641	DOCK7	1	-	62544946	62545039	62543655	62543745	62552731	62552901	107587	20,18,40	38,35,45	12,3,14	48,29,32	237	144	0.00104883	0.0360566	0.242,0.238,0.351	0.132,0.059,0.21	0.143	14.3	14.3
40172	ENSG00000185485	SDHAP1	3	-	195986518	195986604	195985626	195985789	195990189	195990275	40172	9,7,10	1,1,0	8,4,12	2,0,7	230	144	0.00114529	0.0382456	0.849,0.814,1.0	0.715,1.0,0.518	0.143	14.3	14.3
10592	ENSG00000124588	NQO2	6	+	3015529	3015643	3012543	3012674	3016883	3016985	10592	222222243	108,81,129	300235346	69,63,85	258	144	5.19854e-06	0.000895924	0.534,0.605,0.513	0.708,0.676,0.694	-0.142	-14.2	14.2
104778	ENSG00000177697	CD151	11	+	834529	834591	832985	833026	836062	836153	104778	176141103	104,93,48	219122170	100,34,37	206	144	0.000829814	0.0308519	0.542,0.515,0.6	0.605,0.715,0.763	-0.142	-14.2	14.2
41718	ENSG00000131374	TBC1D5	3	-	17672544	17672705	17623714	17623913	17742480	17742739	41718	0,2,3	18,19,19	6,7,6	29,14,8	305	144	0.000835386	0.0309943	0.0,0.047,0.069	0.089,0.191,0.262	-0.142	-14.2	14.2
77229	ENSG00000129235	TXNDC17	17	+	6641752	6641831	6641015	6641152	6642248	6642324	77229	7,15,4	0,0,1	15,7,10	3,4,0	223	144	0.000970576	0.034122	1.0,1.0,0.721	0.764,0.531,1.0	0.142	14.2	14.2
90213	ENSG00000111725	PRKAB1	12	+	119679942	119680001	119676536	119676670	119680247	119680841	90213	41,31,10	2,5,5	17,8,15	0,1,1	203	144	0.00129709	0.0415563	0.936,0.815,0.587	1.0,0.85,0.914	-0.142	-14.2	14.2
35958	ENSG00000135506	OS9	12	+	57720098	57720304	57718992	57719182	57720405	57720518	35958	261302194	214223132	332185222	136,73,98	350	144	9.22855e-07	0.000245094	0.334,0.358,0.377	0.501,0.51,0.482	-0.141	-14.1	14.1
29723	ENSG00000169826	CSGALNACT2	10	+	43163865	43163935	43160493	43160595	43175950	43176032	29723	7,9,19	0,0,0	24,38,45	3,1,9	214	144	2.28009e-05	0.00260721	1.0,1.0,1.0	0.843,0.962,0.771	0.141	14.1	14.1
93064	ENSG00000100401	RANGAP1	22	-	41284900	41285153	41280932	41281082	41285362	41285905	93064	52,38,38	6,0,4	50,31,63	0,0,1	397	144	5.29999e-05	0.00480673	0.759,1.0,0.775	1.0,1.0,0.958	-0.141	-14.1	14.1
102866	ENSG00000121864	ZNF639	3	+	179324949	179324993	179323245	179323291	179327560	179327631	102866	5,6,0	26,11,12	0,0,0	2,3,3	188	144	0.000115872	0.00809194	0.128,0.295,0.0	0.0,0.0,0.0	0.141	14.1	14.1
41064	ENSG00000070540	WIPI1	17	-	68434419	68434626	68433467	68433575	68435619	68435712	41064	17,19,15	0,0,0	89,39,33	2,0,8	351	144	0.000207742	0.0119475	1.0,1.0,1.0	0.948,1.0,0.629	0.141	14.1	14.1
59719	ENSG00000163517	HDAC11	3	+	13496735	13496852	13483463	13483564	13500712	13500789	59719	28,26,22	0,0,2	21,12,37	3,1,6	261	144	0.000304313	0.0155748	1.0,1.0,0.859	0.794,0.869,0.773	0.141	14.1	14.1
94901	ENSG00000269556	TMEM185A	X	-	149615896	149615993	149611286	149611463	149631542	149631912	94901	0,0,0	35,23,23	1,10,0	24,9,11	241	144	0.000465488	0.0209058	0.0,0.0,0.0	0.024,0.399,0.0	-0.141	-14.1	14.1
24823	ENSG00000143554	SLC27A3	1	+	153777760	153777885	153777061	153777220	153778160	153778355	24823	30,26,18	0,4,4	6,14,18	0,0,1	269	144	0.000667441	0.0266527	1.0,0.777,0.707	1.0,1.0,0.906	-0.141	-14.1	14.1
70643	ENSG00000132793	LPIN3	20	+	41357636	41357772	41357360	41357447	41357881	41357957	70643	9,1,2	32,29,11	16,4,19	18,19,31	280	144	0.000944958	0.0335487	0.126,0.017,0.086	0.314,0.098,0.24	-0.141	-14.1	14.1
59715	ENSG00000167670	CHAF1A	19	+	4405911	4405962	4402701	4402814	4418019	4418132	59715	8,19,10	2,5,2	5,13,12	1,1,0	195	144	0.000971868	0.0341497	0.747,0.737,0.787	0.787,0.906,1.0	-0.141	-14.1	14.1
21756	ENSG00000174013	FBXO45	3	+	196569140	196569302	196568610	196568787	196577452	196577809	21756	66,70,71	2,3,0	40,35,44	3,6,4	306	144	0.00119262	0.0393427	0.94,0.917,1.0	0.863,0.733,0.838	0.141	14.1	14.1
26208	ENSG00000124222	STX16	20	+	58669290	58669453	58667986	58668127	58670511	58670603	26208	168220197	25,38,32	302238271	11,17,21	307	144	3.78917e-07	0.000126263	0.759,0.731,0.743	0.928,0.868,0.858	-0.14	-14	14
85234	ENSG00000116731	PRDM2	1	+	13769117	13769173	13749360	13749487	13773077	13773188	85234	7,5,3	22,23,12	3,0,0	37,23,24	200	144	2.50215e-05	0.00275515	0.186,0.135,0.153	0.055,0.0,0.0	0.14	14	14
17621	ENSG00000198554	WDHD1	14	-	55026710	55026803	55013484	55013596	55027027	55027077	17621	35,40,30	2,9,5	18,13,23	1,0,1	237	144	0.000205532	0.0118664	0.914,0.73,0.785	0.916,1.0,0.933	-0.14	-14	14
58883	ENSG00000185920	PTCH1	9	-	95477546	95477702	95476758	95476857	95478054	95478186	58883	13,18,10	0,1,0	25,31,31	4,1,4	300	144	0.000373819	0.0179003	1.0,0.896,1.0	0.75,0.937,0.788	0.14	14	14
82365	ENSG00000203667	COX20	1	+	244841952	244842058	244835658	244835756	244842194	244842258	82365	156176144	101,103,77	219146227	78,63,52	250	144	0.000414367	0.0193321	0.471,0.496,0.519	0.618,0.572,0.715	-0.14	-14	14
18465	ENSG00000188883	KLRG2	7	-	139479626	139479772	139454110	139454214	139482885	139483712	18465	76,58,40	3,2,0	48,60,72	7,6,7	290	144	0.000503964	0.0220441	0.926,0.935,1.0	0.773,0.832,0.836	0.14	14	14
47038	ENSG00000196208	GREB1	2	+	11638670	11638809	11637715	11637916	11640290	11642786	47038	5,14,12	0,2,0	125,97,136	16,12,22	283	144	0.000870176	0.0319256	1.0,0.781,1.0	0.799,0.804,0.759	0.14	14	14
102493	ENSG00000189077	TMEM120A	7	-	75987537	75987602	75987359	75987428	75987717	75987810	102493	253272219	28,41,44	543261367	2,14,13	209	144	0	0	0.862,0.82,0.774	0.995,0.928,0.951	-0.139	-13.9	13.9
69773	ENSG00000184402	SS18L1	20	+	62158671	62158748	62143794	62143889	62159876	62159961	69773	53,53,35	10,5,4	34,25,40	2,0,0	221	144	1.28244e-05	0.00170043	0.775,0.874,0.851	0.917,1.0,1.0	-0.139	-13.9	13.9
44978	ENSG00000143393	PI4KB	1	-	151326171	151326373	151324744	151324917	151327270	151327657	44978	79,97,85	9,6,11	117,97,108	8,0,1	346	144	0.000388407	0.0183909	0.785,0.871,0.763	0.859,1.0,0.978	-0.139	-13.9	13.9
88132	ENSG00000152556	PFKM	12	+	48118481	48118577	48108071	48108194	48122766	48122859	88132	1,1,0	18,20,2	2,2,6	5,14,14	240	144	0.000425601	0.0196534	0.032,0.029,0.0	0.194,0.079,0.205	-0.139	-13.9	13.9
102339	ENSG00000175274	TP53I11	11	-	44936558	44936689	44935619	44935662	44936802	44936878	102339	1,7,2	48,51,39	19,12,11	35,32,38	275	144	1.78299e-07	6.83761e-05	0.011,0.067,0.026	0.221,0.164,0.132	-0.138	-13.8	13.8
67907	ENSG00000083750	RRAGB	X	+	55755067	55755206	55753391	55753514	55755840	55755932	67907	1,0,3	22,22,38	7,0,9	10,21,17	283	144	0.000125614	0.00856387	0.023,0.0,0.039	0.263,0.0,0.212	-0.138	-13.8	13.8
41744	ENSG00000131374	TBC1D5	3	-	17518901	17518995	17508473	17508605	17623848	17623913	41744	12,3,6	19,24,15	2,0,3	34,19,18	238	144	0.000190263	0.0112602	0.276,0.07,0.195	0.034,0.0,0.092	0.138	13.8	13.8
48532	ENSG00000101695	RNF125	18	+	32065901	32066009	32045641	32045732	32068297	32073213	48532	4,9,15	1,0,0	21,13,17	1,4,4	252	144	0.00032255	0.0161675	0.696,1.0,1.0	0.923,0.65,0.708	0.138	13.8	13.8
61487	ENSG00000099968	BCL2L13	22	+	17655661	17655758	17638771	17638886	17683213	17683321	61487	46,45,36	5,2,9	55,34,14	2,1,0	241	144	0.000652107	0.0262763	0.846,0.931,0.705	0.943,0.953,1.0	-0.138	-13.8	13.8
32212	ENSG00000167994	RAB3IL1	11	-	61906465	61906684	61904753	61904882	61907392	61907470	32212	37,64,55	0,1,0	62,25,49	2,6,0	363	144	0.00105365	0.0361802	1.0,0.962,1.0	0.925,0.623,1.0	0.138	13.8	13.8
11505	ENSG00000154889	MPPE1	18	-	11884878	11885043	11883689	11884627	11886916	11887025	11505	16,7,22	1,0,0	25,20,23	3,3,1	309	144	0.00110002	0.0372796	0.882,1.0,1.0	0.795,0.757,0.915	0.138	13.8	13.8
109054	ENSG00000198270	TMEM116	12	-	111943264	111943369	111938160	111938210	111965594	111965759	109054	27,26,18	0,1,0	19,21,31	0,6,3	249	144	0.000152271	0.0096768	1.0,0.938,1.0	1.0,0.669,0.857	0.137	13.7	13.7
26581	ENSG00000135597	REPS1	6	-	138926400	138926481	138921036	138921124	138929976	138930098	26581	79,57,50	18,9,9	67,88,89	6,4,5	225	144	0.000176387	0.0106975	0.737,0.802,0.78	0.877,0.934,0.919	-0.137	-13.7	13.7
69857	ENSG00000225470	JPX	X	+	73998767	73998844	73994863	73994961	73998953	73999368	69857	36,48,54	1,0,2	17,31,36	3,2,6	221	144	0.00034684	0.0170206	0.959,1.0,0.946	0.787,0.91,0.796	0.137	13.7	13.7
75734	ENSG00000123562	MORF4L2	X	-	103684680	103684729	103676553	103677051	103685170	103685260	75734	70,76,73	42,59,47	71,46,56	89,53,62	193	144	0.000898666	0.0325812	0.554,0.49,0.537	0.373,0.393,0.403	0.137	13.7	13.7
41632	ENSG00000124496	TRERF1	6	-	42263259	42263568	42259338	42259723	42264703	42264854	41632	116,93,125	12,9,10	121,64,96	3,5,0	453	144	0.000967093	0.0341031	0.754,0.767,0.799	0.928,0.803,1.0	-0.137	-13.7	13.7
5991	ENSG00000160326	SLC2A6	9	-	133473414	133473600	133473104	133473250	133473979	133474088	5991	188179164	22,10,13	195107152	1,0,4	330	144	5.01207e-09	3.67612e-06	0.789,0.887,0.846	0.988,1.0,0.943	-0.136	-13.6	13.6
19120	ENSG00000275023	MLLT6	17	+	38721877	38722029	38720658	38720747	38722677	38722768	19120	216170105	2,2,2	139,58,68	8,5,10	296	144	7.17946e-07	0.000204075	0.981,0.976,0.962	0.894,0.849,0.768	0.136	13.6	13.6
86940	ENSG00000204842	ATXN2	12	-	111516153	111516363	111513356	111513539	111518248	111518427	86940	219174197	21,16,28	253179249	10,5,8	354	144	9.26033e-07	0.000245206	0.809,0.816,0.741	0.911,0.936,0.927	-0.136	-13.6	13.6
99847	ENSG00000203485	INF2	14	+	104715283	104715340	104714202	104714856	104718794	104719603	99847	64,51,43	1,0,0	40,39,48	5,7,3	201	144	1.41764e-06	0.000338144	0.979,1.0,1.0	0.851,0.8,0.92	0.136	13.6	13.6
77061	ENSG00000219481	NBPF1	1	-	16594930	16595013	16594591	16594661	16608507	16608650	77061	88129122	1,3,2	64,55,67	10,10,3	227	144	1.73448e-06	0.000394672	0.982,0.965,0.975	0.802,0.777,0.934	0.136	13.6	13.6
46076	ENSG00000154914	USP43	17	+	9666647	9666751	9656402	9656534	9680230	9680366	46076	32,21,32	0,0,0	34,25,17	8,2,0	248	144	1.72532e-05	0.00212312	1.0,1.0,1.0	0.712,0.879,1.0	0.136	13.6	13.6
21164	ENSG00000196428	TSC22D2	3	+	150438197	150438354	150411178	150411308	150457075	150457127	21164	10,11,16	26,28,21	0,11,10	45,51,57	301	144	5.59566e-05	0.00497097	0.155,0.158,0.267	0.0,0.094,0.077	0.136	13.6	13.6
71133	ENSG00000134779	TPGS2	18	-	36796808	36797050	36786484	36787079	36798448	36798609	71133	296350293	45,57,61	228223275	84,70,70	386	144	5.94012e-05	0.00517069	0.71,0.696,0.642	0.503,0.543,0.594	0.136	13.6	13.6
11586	ENSG00000204138	PHACTR4	1	+	28438272	28438430	28407409	28407463	28459084	28459258	11586	1,3,0	19,30,17	6,2,6	10,14,12	302	144	0.000187948	0.0112076	0.024,0.046,0.0	0.222,0.064,0.193	-0.136	-13.6	13.6
103256	ENSG00000169660	HEXDC	17	+	82424418	82424503	82419748	82419883	82428557	82428645	103256	12,13,11	3,0,4	6,3,5	0,0,1	229	144	0.000207942	0.0119483	0.716,1.0,0.634	1.0,1.0,0.759	-0.136	-13.6	13.6
36499	ENSG00000088179	PTPN4	2	+	119885794	119885882	119882502	119882623	119900717	119900806	36499	15,30,33	3,0,7	32,27,32	0,0,2	232	144	0.000493133	0.0217521	0.756,1.0,0.745	1.0,1.0,0.909	-0.136	-13.6	13.6
21501	ENSG00000068097	HEATR6	17	-	60073745	60074159	60073163	60073279	60076129	60076185	21501	35,40,47	0,0,2	33,48,37	2,7,0	558	144	0.000963313	0.0339833	1.0,1.0,0.858	0.81,0.639,1.0	0.136	13.6	13.6
107037	ENSG00000138002	IFT172	2	-	27445552	27445629	27445443	27445449	27445744	27445843	107037	0,0,2	37,26,21	2,2,3	11,10,6	221	144	0.00161838	0.0488259	0.0,0.0,0.058	0.106,0.115,0.246	-0.136	-13.6	13.6
97897	ENSG00000054118	THRAP3	1	+	36224970	36225102	36224431	36224505	36259381	36259456	97897	7,4,7	81,68,47	24,26,18	57,55,45	276	144	5.25349e-09	3.76938e-06	0.043,0.03,0.072	0.18,0.198,0.173	-0.135	-13.5	13.5
91267	ENSG00000166169	POLL	10	-	101582762	101582891	101580247	101580416	101587121	101587200	91267	39,38,33	2,4,4	43,48,57	0,1,0	273	144	5.81549e-05	0.00509256	0.911,0.834,0.813	1.0,0.962,1.0	-0.135	-13.5	13.5
43185	ENSG00000128604	IRF5	7	+	128943058	128943134	128942070	128942276	128945844	128946034	43185	1,8,3	43,54,82	8,15,8	91,22,26	220	144	0.00032433	0.016221	0.015,0.088,0.023	0.054,0.309,0.168	-0.135	-13.5	13.5
12119	ENSG00000113790	EHHADH	3	-	185224375	185224493	185218193	185218240	185229431	185229543	12119	4,6,2	11,6,10	0,0,1	3,2,2	262	144	0.00035729	0.0173895	0.167,0.355,0.099	0.0,0.0,0.216	0.135	13.5	13.5
62756	ENSG00000141380	SS18	18	-	26080304	26080423	26078075	26078160	26087499	26087577	62756	0,1,0	3,0,1	6,5,4	3,2,5	263	144	0.000640711	0.0259937	0.0,1.0,0.0	0.523,0.578,0.305	-0.135	-13.5	13.5
64710	ENSG00000175376	EIF1AD	11	-	66000960	66001143	66000302	66000481	66002039	66002166	64710	4,5,10	17,20,9	3,2,2	40,20,19	327	144	0.000743353	0.0287174	0.094,0.099,0.329	0.032,0.042,0.044	0.135	13.5	13.5
63313	ENSG00000140105	WARS	14	-	100375282	100375406	100369119	100369258	100375510	100375744	63313	17,32,37	3,3,2	21,18,22	1,0,0	268	144	0.000856334	0.0315419	0.753,0.851,0.909	0.919,1.0,1.0	-0.135	-13.5	13.5
13952	ENSG00000049759	NEDD4L	18	+	58335477	58335605	58333817	58333892	58341037	58341169	13952	33,62,31	47,50,23	86,57,60	180,83,121	272	144	0.00108114	0.0368414	0.271,0.396,0.416	0.202,0.267,0.208	0.135	13.5	13.5
25135	ENSG00000122550	KLHL7	7	+	23125760	23125799	23125047	23125172	23140768	23140944	25135	7,6,2	50,44,99	19,13,24	46,59,67	183	144	8.77894e-07	0.000236069	0.099,0.097,0.016	0.245,0.148,0.22	-0.134	-13.4	13.4
76220	ENSG00000246695	RASSF8-AS1	12	-	25956226	25956347	25954807	25955241	25956638	25956764	76220	1,6,3	11,4,12	0,1,0	3,2,7	265	144	0.000600676	0.0248915	0.047,0.449,0.12	0.0,0.214,0.0	0.134	13.4	13.4
109620	ENSG00000130856	ZNF236	18	+	76935979	76936061	76927926	76928106	76937155	76937293	109620	1,6,1	2,14,7	1,0,0	4,9,6	226	144	0.000741938	0.0286752	0.242,0.214,0.083	0.137,0.0,0.0	0.134	13.4	13.4
75439	ENSG00000029364	SLC39A9	14	+	69428561	69428749	69424093	69424202	69441831	69441972	75439	5,5,2	13,13,4	0,0,6	28,15,39	332	144	0.00114533	0.0382456	0.143,0.143,0.178	0.0,0.0,0.063	0.134	13.4	13.4
28393	ENSG00000104067	TJP1	15	-	29719776	29719905	29718892	29719138	29720357	29720708	28393	144140186	97110128	194173205	237257237	273	144	1.68326e-06	0.000384986	0.439,0.402,0.434	0.302,0.262,0.313	0.133	13.3	13.3
72168	ENSG00000197622	CDC42SE1	1	-	151055891	151055993	151055015	151055126	151059478	151059574	72168	141,122,97	4,2,0	119,71,61	3,9,12	246	144	1.11509e-05	0.0015263	0.954,0.973,1.0	0.959,0.822,0.748	0.133	13.3	13.3
96922	ENSG00000184445	KNTC1	12	+	122582704	122582848	122580602	122580670	122584277	122584450	96922	60,46,40	0,7,4	23,56,43	0,0,0	288	144	2.59483e-05	0.00282573	1.0,0.767,0.833	1.0,1.0,1.0	-0.133	-13.3	13.3
26206	ENSG00000124222	STX16	20	+	58669301	58669488	58667986	58668127	58670511	58670603	26206	2,4,4	25,38,32	4,6,17	11,17,21	331	144	2.89444e-05	0.00306935	0.034,0.044,0.052	0.137,0.133,0.26	-0.133	-13.3	13.3
36300	ENSG00000111358	GTF2H3	12	+	123639293	123639343	123633828	123633872	123645454	123645561	36300	56,64,46	0,6,1	50,52,43	6,14,5	194	144	0.000227764	0.012673	1.0,0.888,0.972	0.861,0.734,0.865	0.133	13.3	13.3
10144	ENSG00000260643	RP11-303E16.8	16	-	81057904	81058064	81053664	81054094	81084462	81084534	10144	1,0,0	7,8,3	10,1,1	7,12,24	304	144	0.00130743	0.0418125	0.063,0.0,0.0	0.404,0.038,0.019	-0.133	-13.3	13.3
86932	ENSG00000204842	ATXN2	12	-	111453676	111453845	111452214	111452840	111456028	111456256	86932	143118117	27,29,32	170122208	19,23,14	313	144	0.00140609	0.0441268	0.709,0.652,0.627	0.805,0.709,0.872	-0.133	-13.3	13.3
37496	ENSG00000106086	PLEKHA8	7	+	30050433	30050474	30049223	30049382	30052708	30052866	37496	29,32,57	0,1,0	34,22,41	5,1,9	185	144	1.56278e-06	0.000364329	1.0,0.961,1.0	0.841,0.945,0.78	0.132	13.2	13.2
105631	ENSG00000181513	ACBD4	17	+	45137018	45137139	45136691	45136776	45137367	45137454	105631	44,47,53	9,5,0	88,63,73	2,0,0	265	144	1.32022e-05	0.0017336	0.727,0.836,1.0	0.96,1.0,1.0	-0.132	-13.2	13.2
104123	ENSG00000125952	MAX	14	-	65077343	65077428	65075126	65076663	65077912	65078036	104123	4,14,11	130174108	15,25,6	90,31,37	229	144	1.73121e-05	0.00212742	0.019,0.048,0.06	0.095,0.336,0.093	-0.132	-13.2	13.2
55905	ENSG00000123219	CENPK	5	-	65528918	65529021	65528463	65528578	65529116	65529199	55905	41,35,51	3,3,7	17,32,48	0,0,1	247	144	2.07541e-05	0.00244245	0.888,0.872,0.809	1.0,1.0,0.965	-0.132	-13.2	13.2
108881	ENSG00000088367	EPB41L1	20	+	36173763	36173954	36154749	36154896	36175550	36175715	108881	68,86,76	8,11,4	118,86,96	2,2,3	335	144	0.000142242	0.00927126	0.785,0.771,0.891	0.962,0.949,0.932	-0.132	-13.2	13.2
89007	ENSG00000120539	MASTL	10	+	27180952	27181066	27173120	27173259	27186378	27186919	89007	44,40,49	0,7,10	29,18,29	0,0,2	258	144	0.000218748	0.0123726	1.0,0.761,0.732	1.0,1.0,0.89	-0.132	-13.2	13.2
83185	ENSG00000102531	FNDC3A	13	+	48976777	48976917	48976068	48976177	49006151	49006289	83185	9,3,0	29,33,34	8,7,11	19,16,20	284	144	0.000383163	0.0182397	0.136,0.044,0.0	0.176,0.182,0.218	-0.132	-13.2	13.2
61323	ENSG00000141127	PRPSAP2	17	+	18859339	18859475	18858103	18858261	18865468	18865564	61323	8,9,6	29,52,26	22,5,14	26,11,26	280	144	0.000454168	0.0205502	0.124,0.082,0.106	0.303,0.189,0.217	-0.132	-13.2	13.2
5005	ENSG00000075702	WDR62	19	+	36081793	36081857	36081499	36081570	36083062	36083241	5005	0,4,0	35,17,17	2,1,16	11,15,18	208	144	0.000476938	0.0212591	0.0,0.14,0.0	0.112,0.044,0.381	-0.132	-13.2	13.2
47321	ENSG00000138592	USP8	15	+	50432337	50432499	50424379	50424514	50439008	50439177	47321	7,11,5	26,27,31	25,15,18	35,17,35	306	144	0.00151972	0.0465919	0.112,0.161,0.071	0.252,0.293,0.195	-0.132	-13.2	13.2
15832	ENSG00000156976	EIF4A2	3	+	186788309	186788412	186787802	186787882	186789124	186789291	15832	181193193	260307224	118129185	553322434	247	144	1.76934e-10	2.21715e-07	0.289,0.268,0.334	0.111,0.189,0.199	0.131	13.1	13.1
50973	ENSG00000119707	RBM25	14	+	73100300	73100362	73099666	73099750	73103191	73103478	50973	20,16,8	174151171	37,24,69	115126134	206	144	6.61337e-10	6.32679e-07	0.074,0.069,0.032	0.184,0.118,0.265	-0.131	-13.1	13.1
91630	ENSG00000175061	LRRC75A-AS1	17	+	16439531	16439703	16439326	16439414	16440184	16440253	91630	143214551276	14431547912	172711151493	1148547672	316	144	6.1757e-07	0.000182637	0.311,0.3,0.389	0.407,0.482,0.503	-0.131	-13.1	13.1
88174	ENSG00000223546	LINC00630	X	+	102822674	102822864	102816991	102817082	102825992	102826169	88174	0,0,0	15,6,19	6,8,2	11,21,13	334	144	1.83345e-06	0.000408828	0.0,0.0,0.0	0.19,0.141,0.062	-0.131	-13.1	13.1
98561	ENSG00000135926	TMBIM1	2	-	218284038	218284200	218282003	218282181	218285762	218285938	98561	0,1,0	19,24,5	2,4,3	16,5,16	306	144	0.0008253	0.0307612	0.0,0.019,0.0	0.056,0.274,0.081	-0.131	-13.1	13.1
104951	ENSG00000196247	ZNF107	7	+	64684086	64684205	64679176	64679336	64691247	64691374	104951	0,6,3	20,7,21	0,0,0	7,10,18	263	144	0.00109593	0.0371871	0.0,0.319,0.073	0.0,0.0,0.0	0.131	13.1	13.1
58995	ENSG00000100325	ASCC2	22	-	29827476	29827600	29825693	29825780	29832244	29832342	58995	13,7,6	85,85,69	24,21,26	55,48,67	268	144	3.66706e-08	1.86433e-05	0.076,0.042,0.045	0.19,0.19,0.173	-0.13	-13	13
58918	ENSG00000170473	PYM1	12	-	55927075	55927267	55913825	55914366	55927724	55927875	58918	12,18,7	15,29,18	2,4,1	29,8,31	336	144	8.59698e-06	0.00127905	0.255,0.21,0.143	0.029,0.176,0.014	0.13	13	13
24594	ENSG00000005810	MYCBP2	13	-	77227041	77227157	77225434	77225554	77233155	77233263	24594	2,0,0	16,22,19	4,9,4	25,18,12	260	144	9.74907e-06	0.00139899	0.065,0.0,0.0	0.081,0.217,0.156	-0.13	-13	13
57459	ENSG00000188026	RILPL1	12	-	123518381	123518494	123499417	123499536	123523494	123523645	57459	9,6,10	24,18,23	2,1,3	55,20,17	257	144	1.0264e-05	0.0014472	0.174,0.157,0.196	0.02,0.027,0.09	0.13	13	13
42051	ENSG00000148660	CAMK2G	10	-	73825320	73825341	73824039	73824084	73837467	73837511	42051	2,5,3	16,28,14	0,0,0	16,3,10	165	144	0.000149844	0.00960259	0.098,0.135,0.158	0.0,0.0,0.0	0.13	13	13
8010	ENSG00000253352	TUG1	22	+	30972047	30972172	30971438	30971779	30972923	30973601	8010	15,11,8	26,35,18	3,3,4	33,28,24	269	144	0.000168805	0.0103791	0.236,0.144,0.192	0.046,0.054,0.082	0.13	13	13
67078	ENSG00000171466	ZNF562	19	-	9658008	9658190	9656546	9656653	9659378	9659467	67078	14,23,30	0,1,0	30,27,41	0,3,7	326	144	0.000180959	0.0109152	1.0,0.91,1.0	1.0,0.799,0.721	0.13	13	13
29418	ENSG00000188994	ZNF292	6	+	87222769	87222894	87218595	87218731	87233324	87233527	29418	0,0,12	2,14,10	0,0,0	11,2,9	269	144	0.00053672	0.0229026	0.0,0.0,0.391	0.0,0.0,0.0	0.13	13	13
4038	ENSG00000094975	SUCO	1	+	172577538	172577559	172575517	172575623	172577763	172577819	4038	38,68,59	15,10,9	98,94,115	2,11,8	165	144	0.000539159	0.0229407	0.689,0.856,0.851	0.977,0.882,0.926	-0.13	-13	13
68637	ENSG00000021776	AQR	15	-	34964233	34964286	34960773	34960814	34969538	34969733	68637	17,25,40	6,0,2	15,41,34	0,0,0	197	144	0.000924843	0.0331787	0.674,1.0,0.936	1.0,1.0,1.0	-0.13	-13	13
91619	ENSG00000175061	LRRC75A-AS1	17	+	16439580	16439703	16439326	16439414	16440184	16440253	91619	135614991173	14431547912	174510371345	1148547672	267	144	4.79199e-09	3.57092e-06	0.336,0.343,0.41	0.45,0.506,0.519	-0.129	-12.9	12.9
31562	ENSG00000112414	ADGRG6	6	+	142440743	142440953	142438211	142438364	142443336	142446266	31562	249240307	5,2,8	247266322	13,22,39	354	144	5.04087e-09	3.67612e-06	0.953,0.98,0.94	0.885,0.831,0.771	0.129	12.9	12.9
76993	ENSG00000112031	MTRF1L	6	-	152998004	152998150	152995135	152995294	152998549	152998742	76993	8,7,3	14,16,21	1,1,1	12,17,44	290	144	5.65677e-06	0.000949591	0.221,0.178,0.066	0.04,0.028,0.011	0.129	12.9	12.9
72155	ENSG00000197622	CDC42SE1	1	-	151055884	151055993	151055015	151055126	151059478	151059649	72155	159134104	4,2,0	134,75,66	3,9,12	253	144	8.86808e-06	0.00130855	0.958,0.974,1.0	0.962,0.826,0.758	0.129	12.9	12.9
19094	ENSG00000127863	TNFRSF19	13	+	23668691	23669097	23667979	23668082	23673371	23676093	19094	486531327	70,65,29	641542744	24,51,35	550	144	4.99325e-05	0.00458935	0.645,0.681,0.747	0.875,0.736,0.848	-0.129	-12.9	12.9
82382	ENSG00000130158	DOCK6	19	-	11232184	11232289	11229297	11229390	11233202	11233366	82382	7,7,9	34,28,13	0,2,1	25,11,15	249	144	5.53375e-05	0.00494315	0.106,0.126,0.286	0.0,0.095,0.037	0.129	12.9	12.9
12626	ENSG00000005001	PRSS22	16	-	2857636	2857849	2856734	2856848	2858022	2858170	12626	11,4,3	10,15,19	4,1,4	82,20,42	357	144	8.85248e-05	0.00675476	0.307,0.097,0.06	0.019,0.02,0.037	0.129	12.9	12.9
18718	ENSG00000065802	ASB1	2	+	238435710	238435863	238433313	238433695	238444341	238444375	18718	38,35,43	1,3,9	31,35,45	2,0,0	297	144	0.00013184	0.00884542	0.949,0.85,0.698	0.883,1.0,1.0	-0.129	-12.9	12.9
85114	ENSG00000125746	EML2	19	-	45626704	45626839	45624718	45624818	45629950	45630046	85114	46,29,14	1,8,0	48,21,20	0,0,0	279	144	0.00015434	0.00976477	0.96,0.652,1.0	1.0,1.0,1.0	-0.129	-12.9	12.9
43513	ENSG00000011347	SYT7	11	-	61547176	61547308	61546030	61546255	61551383	61551463	43513	23,20,26	0,8,4	52,13,11	0,1,1	276	144	0.000299276	0.0154089	1.0,0.566,0.772	1.0,0.872,0.852	-0.129	-12.9	12.9
108438	ENSG00000198740	ZNF652	17	-	49322384	49322508	49317365	49317983	49361908	49361993	108438	8,9,10	16,46,18	4,2,3	46,31,21	268	144	0.000386801	0.018353	0.212,0.095,0.23	0.045,0.034,0.071	0.129	12.9	12.9
100352	ENSG00000126391	FRMD8	11	+	65393572	65393674	65387036	65387121	65394040	65394099	100352	40,34,24	1,1,6	32,20,40	0,0,0	246	144	0.000580386	0.0242998	0.959,0.952,0.701	1.0,1.0,1.0	-0.129	-12.9	12.9
63524	ENSG00000058668	ATP2B4	1	+	203723880	203723988	203722477	203722689	203727394	203727571	63524	40,36,25	0,0,0	24,35,35	7,0,1	252	144	0.00083956	0.0310714	1.0,1.0,1.0	0.662,1.0,0.952	0.129	12.9	12.9
48789	ENSG00000122786	CALD1	7	+	134935687	134935765	134933193	134933396	134941091	134941237	48789	25,20,18	4,3,0	5,10,19	0,0,0	222	144	0.00115906	0.0385935	0.802,0.812,1.0	1.0,1.0,1.0	-0.129	-12.9	12.9
13921	ENSG00000136925	TSTD2	9	-	97627305	97627612	97625680	97625997	97633242	97633301	13921	59,44,43	2,4,1	43,37,50	0,0,0	451	144	0.00122841	0.0400188	0.904,0.778,0.932	1.0,1.0,1.0	-0.129	-12.9	12.9
5436	ENSG00000142627	EPHA2	1	-	16150895	16150963	16148377	16149047	16155847	16156087	5436	26,26,11	0,10,2	13,6,18	2,0,0	212	144	0.00164216	0.0493426	1.0,0.638,0.789	0.815,1.0,1.0	-0.129	-12.9	12.9
67096	ENSG00000100503	NIN	14	-	50756491	50758630	50754741	50754867	50759856	50760359	67096	141183154	27,52,49	39,52,73	39,53,45	2283	144	3.0321e-11	4.90483e-08	0.248,0.182,0.165	0.059,0.058,0.093	0.128	12.8	12.8
96538	ENSG00000278540	ACACA	17	-	37210466	37210490	37207656	37207800	37221723	37221842	96538	136172156	14,21,23	305231288	71,82,85	168	144	4.58749e-07	0.000147346	0.893,0.875,0.853	0.786,0.707,0.744	0.128	12.8	12.8
107943	ENSG00000013374	NUB1	7	+	151374096	151374158	151368734	151368887	151375847	151375943	107943	43,47,39	5,2,8	62,30,31	2,0,0	206	144	3.32982e-05	0.00344482	0.857,0.943,0.773	0.956,1.0,1.0	-0.128	-12.8	12.8
40489	ENSG00000197713	RPE	2	+	210003437	210003468	210002642	210002783	210015972	210016112	40489	2,7,1	9,15,9	1,1,0	31,7,12	175	144	0.000186377	0.0111739	0.155,0.277,0.084	0.026,0.105,0.0	0.128	12.8	12.8
66122	ENSG00000100105	PATZ1	22	-	31341591	31341683	31335691	31335863	31342896	31342960	66122	46,38,29	85,47,64	10,19,16	80,44,64	236	144	0.000191654	0.0113148	0.248,0.33,0.217	0.071,0.209,0.132	0.128	12.8	12.8
43172	ENSG00000087191	PSMC5	17	+	63827850	63827923	63827459	63827514	63828137	63828209	43172	29,26,29	207259125	26,41,49	208,61,84	217	144	0.000207289	0.0119376	0.085,0.062,0.133	0.077,0.308,0.279	-0.128	-12.8	12.8
80254	ENSG00000148843	PDCD11	10	+	103399733	103399830	103398415	103398528	103400396	103400528	80254	17,3,10	79,81,66	7,26,44	64,53,57	241	144	0.00026476	0.0141685	0.114,0.022,0.083	0.061,0.227,0.316	-0.128	-12.8	12.8
24077	ENSG00000172071	EIF2AK3	2	-	88593912	88594108	88593271	88593405	88595468	88595663	24077	1,7,0	22,12,23	6,6,28	27,14,21	340	144	0.000878628	0.0320901	0.019,0.198,0.0	0.086,0.154,0.361	-0.128	-12.8	12.8
65257	ENSG00000125434	SLC25A35	17	-	8291332	8291485	8290841	8290976	8292522	8292588	65257	44,58,40	3,0,0	26,52,79	4,7,2	297	144	0.00104313	0.0358745	0.877,1.0,1.0	0.759,0.783,0.95	0.128	12.8	12.8
69349	ENSG00000072071	ADGRL1	19	-	14164620	14164705	14162947	14163406	14170681	14170734	69349	33,37,47	78,59,82	18,18,19	88,64,93	229	144	1.18035e-05	0.00159166	0.21,0.283,0.265	0.114,0.15,0.114	0.127	12.7	12.7
7415	ENSG00000187398	LUZP2	11	+	24887224	24887424	24763245	24763308	24890918	24893337	7415	7,2,2	11,10,8	0,0,0	2,3,2	344	144	0.000120673	0.00830978	0.21,0.077,0.095	0.0,0.0,0.0	0.127	12.7	12.7
64726	ENSG00000124104	SNX21	20	+	45840321	45840458	45835032	45835116	45840638	45841090	64726	0,2,0	14,20,3	5,0,4	10,5,7	281	144	0.000468534	0.0209791	0.0,0.049,0.0	0.204,0.0,0.227	-0.127	-12.7	12.7
41663	ENSG00000124496	TRERF1	6	-	42263319	42263568	42259338	42259723	42264703	42264854	41663	100104122	12,9,10	121,63,102	3,5,0	393	144	0.000563804	0.0237733	0.753,0.809,0.817	0.937,0.822,1.0	-0.127	-12.7	12.7
111392	ENSG00000132254	ARFIP2	11	-	6480326	6480505	6479305	6480068	6481230	6481297	111392	15,12,4	19,20,8	4,3,9	40,27,18	323	144	0.000608644	0.0251415	0.26,0.211,0.182	0.043,0.047,0.182	0.127	12.7	12.7
91596	ENSG00000133315	MACROD1	11	-	64015251	64015284	64000226	64000343	64151238	64151355	91596	10,13,4	1,0,0	39,11,29	7,4,0	177	144	0.000721023	0.0280864	0.891,1.0,1.0	0.819,0.691,1.0	0.127	12.7	12.7
80996	ENSG00000134058	CDK7	5	+	69252417	69252451	69235393	69235453	69258042	69258153	80996	27,21,21	0,2,0	18,29,18	1,1,9	178	144	0.000784681	0.0298371	1.0,0.895,1.0	0.936,0.959,0.618	0.127	12.7	12.7
29653	ENSG00000078674	PCM1	8	+	17941646	17941835	17940041	17940158	17947185	17947363	29653	2,1,1	13,14,10	8,5,2	13,9,7	333	144	0.00108089	0.0368414	0.062,0.03,0.041	0.21,0.194,0.11	-0.127	-12.7	12.7
33939	ENSG00000124313	IQSEC2	X	-	53279563	53279659	53266328	53267064	53281495	53281594	33939	38,23,17	4,1,2	25,17,22	0,0,0	240	144	0.00108191	0.0368521	0.851,0.932,0.836	1.0,1.0,1.0	-0.127	-12.7	12.7
25125	ENSG00000123358	NR4A1	12	+	52052495	52052645	52043662	52043911	52054326	52054673	25125	6,9,5	12,13,19	19,11,16	154,68,137	294	144	0.00128761	0.0413421	0.197,0.253,0.114	0.057,0.073,0.054	0.127	12.7	12.7
89163	ENSG00000181392	SYNE4	19	-	36006422	36006671	36005332	36005437	36008553	36008782	89163	222226125	32,20,24	274191197	21,10,12	393	144	0.00129656	0.0415563	0.718,0.805,0.656	0.827,0.875,0.857	-0.127	-12.7	12.7
16269	ENSG00000241878	PISD	22	-	31620552	31620599	31618976	31619836	31620995	31621142	16269	21,22,12	6,2,1	23,11,12	2,0,0	191	144	0.00138752	0.0436681	0.725,0.892,0.9	0.897,1.0,1.0	-0.127	-12.7	12.7
68089	ENSG00000141985	SH3GL1	19	-	4390051	4390213	4366925	4366994	4400323	4400547	68089	13,2,0	172,141,50	19,13,10	111,22,33	306	144	2.09416e-09	1.70934e-06	0.034,0.007,0.0	0.075,0.218,0.125	-0.126	-12.6	12.6
18524	ENSG00000132698	RAB25	1	+	156065910	156066106	156061159	156061443	156068269	156068400	18524	634824540	176136128	922621816	89,94,90	340	144	1.74653e-06	0.000395392	0.604,0.72,0.641	0.814,0.737,0.793	-0.126	-12.6	12.6
110040	ENSG00000095794	CREM	10	+	35137781	35137879	35127155	35127193	35148367	35148491	110040	7,10,12	23,33,31	0,3,1	27,21,16	242	144	2.09488e-05	0.00245239	0.153,0.153,0.187	0.0,0.078,0.036	0.126	12.6	12.6
35128	ENSG00000213742	ZNF337-AS1	20	+	25639752	25639850	25634728	25634827	25645530	25645648	35128	4,4,4	15,19,16	0,0,0	6,7,11	242	144	6.33186e-05	0.00542408	0.137,0.111,0.129	0.0,0.0,0.0	0.126	12.6	12.6
82212	ENSG00000106608	URGCP	7	-	43919796	43919948	43887789	43887816	43926131	43926411	82212	2,0,0	14,24,19	4,5,2	8,15,8	296	144	6.87491e-05	0.00567266	0.065,0.0,0.0	0.196,0.14,0.108	-0.126	-12.6	12.6
109051	ENSG00000198270	TMEM116	12	-	111943264	111943311	111938160	111938210	111965594	111965759	109051	13,8,7	0,1,0	7,14,21	0,6,3	191	144	0.000224012	0.0125506	1.0,0.858,1.0	1.0,0.638,0.841	0.126	12.6	12.6
48338	ENSG00000102595	UGGT2	13	-	95985238	95985337	95983803	95983864	95986332	95986432	48338	0,3,1	9,35,18	5,4,9	22,21,17	243	144	0.000440175	0.0200936	0.0,0.048,0.032	0.119,0.101,0.239	-0.126	-12.6	12.6
100034	ENSG00000021762	OSBPL5	11	-	3120543	3120624	3119546	3119631	3121996	3122098	100034	55,61,66	10,13,6	68,49,46	3,2,3	225	144	0.000848922	0.0313657	0.779,0.75,0.876	0.936,0.94,0.908	-0.126	-12.6	12.6
27773	ENSG00000072415	MPP5	14	+	67254203	67254310	67241341	67241533	67269700	67269764	27773	10,14,14	36,43,22	4,1,2	28,15,15	251	144	0.00107835	0.0367873	0.137,0.157,0.267	0.076,0.037,0.071	0.126	12.6	12.6
89636	ENSG00000276234	TADA2A	17	+	37426949	37427009	37423508	37423615	37437737	37437829	89636	56,82,70	1,0,0	36,39,48	5,6,2	204	144	2.76152e-06	0.000562967	0.975,1.0,1.0	0.836,0.821,0.944	0.125	12.5	12.5
110721	ENSG00000179950	PUF60	8	-	143820665	143820716	143818372	143818534	143821596	143821686	110721	306298245	206211179	162165224	224210204	195	144	5.36562e-05	0.00484649	0.523,0.511,0.503	0.348,0.367,0.448	0.125	12.5	12.5
64974	ENSG00000182628	SKA2	17	-	59119395	59119495	59111889	59112345	59131280	59131367	64974	179167249	211184232	168261276	146136155	244	144	0.000295646	0.0153285	0.334,0.349,0.388	0.404,0.531,0.512	-0.125	-12.5	12.5
14501	ENSG00000137074	APTX	9	-	32988082	32988124	32985970	32986030	32989758	32989895	14501	31,26,19	0,0,0	16,17,21	1,0,7	186	144	0.000347452	0.0170319	1.0,1.0,1.0	0.925,1.0,0.699	0.125	12.5	12.5
22403	ENSG00000173727	CMB9-22P13.1	11	+	65455436	65455581	65455257	65455331	65466084	65466720	22403	8,17,12	1,0,0	22,10,34	6,1,1	289	144	0.000786948	0.0298953	0.799,1.0,1.0	0.646,0.833,0.944	0.125	12.5	12.5
103893	ENSG00000078369	GNB1	1	-	1853151	1853297	1847877	1848036	1890819	1891117	103893	27,40,6	8,0,0	32,9,4	0,0,0	290	144	0.00108418	0.036887	0.626,1.0,1.0	1.0,1.0,1.0	-0.125	-12.5	12.5
15289	ENSG00000128596	CCDC136	7	+	128806236	128806395	128805760	128805901	128806687	128806858	15289	44,22,26	0,0,0	50,26,34	2,2,3	303	144	0.00129926	0.041596	1.0,1.0,1.0	0.922,0.861,0.843	0.125	12.5	12.5
52969	ENSG00000114956	DGUOK	2	+	73938909	73939022	73926907	73927052	73943171	73943275	52969	17,23,24	2,4,3	10,11,25	1,0,1	257	144	0.00147193	0.0455346	0.826,0.763,0.818	0.849,1.0,0.933	-0.125	-12.5	12.5
3302	ENSG00000110514	MADD	11	+	47288967	47289027	47286432	47286534	47289390	47289493	3302	6,0,4	80,60,41	11,10,14	61,27,50	204	144	4.54512e-06	0.000815838	0.05,0.0,0.064	0.113,0.207,0.165	-0.124	-12.4	12.4
28637	ENSG00000206560	ANKRD28	3	-	15751749	15751820	15737032	15737233	15766233	15766312	28637	35,40,31	0,2,0	53,47,68	4,10,5	215	144	3.38016e-05	0.00347266	1.0,0.931,1.0	0.899,0.759,0.901	0.124	12.4	12.4
10938	ENSG00000109381	ELF2	4	-	139167901	139168042	139139412	139139497	139176966	139177218	10938	5,6,1	9,14,16	0,2,2	28,33,39	285	144	0.000147093	0.00950347	0.219,0.178,0.031	0.0,0.03,0.025	0.124	12.4	12.4
65434	ENSG00000161249	DMKN	19	-	35502829	35502886	35500457	35500580	35505717	35505765	65434	14,31,17	3,6,0	18,11,11	1,0,0	201	144	0.000318544	0.0160118	0.77,0.787,1.0	0.928,1.0,1.0	-0.124	-12.4	12.4
87609	ENSG00000106070	GRB10	7	-	50732271	50732368	50674435	50674658	50793223	50793432	87609	201214148	14,17,23	89,47,71	27,7,15	241	144	0.000690876	0.0272929	0.896,0.883,0.794	0.663,0.8,0.739	0.124	12.4	12.4
98849	ENSG00000137200	CMTR1	6	+	37461548	37461645	37459565	37459684	37471020	37471077	98849	44,38,24	2,1,5	20,13,18	0,0,0	241	144	0.000784828	0.0298371	0.929,0.958,0.741	1.0,1.0,1.0	-0.124	-12.4	12.4
49695	ENSG00000140983	RHOT2	16	+	670715	670773	670455	670557	670891	671000	49695	66,59,54	2,5,1	41,38,54	8,5,8	202	144	0.000934882	0.0332949	0.959,0.894,0.975	0.785,0.844,0.828	0.124	12.4	12.4
9736	ENSG00000167747	C19orf48	19	-	50799271	50799357	50798703	50798958	50802216	50802257	9736	51,55,37	9,6,1	292176189	3,0,3	230	144	1.62191e-07	6.34071e-05	0.78,0.852,0.959	0.984,1.0,0.975	-0.123	-12.3	12.3
9624	ENSG00000137312	FLOT1	6	-	30741613	30741704	30741195	30741333	30742146	30742225	9624	285253187	41,41,31	265174260	26,7,7	235	144	4.19603e-07	0.000136523	0.81,0.791,0.787	0.862,0.938,0.958	-0.123	-12.3	12.3
96339	ENSG00000132199	ENOSF1	18	-	677742	677872	675320	675402	678695	678737	96339	74,69,70	6,3,8	67,57,94	0,0,1	274	144	1.02998e-06	0.000262572	0.866,0.924,0.821	1.0,1.0,0.98	-0.123	-12.3	12.3
29737	ENSG00000169826	CSGALNACT2	10	+	43167003	43167098	43160493	43160595	43175950	43176032	29737	29,26,45	0,0,0	48,40,49	3,1,9	239	144	1.05625e-05	0.00147372	1.0,1.0,1.0	0.906,0.96,0.766	0.123	12.3	12.3
80427	ENSG00000130758	MAP3K10	19	+	40204484	40204633	40198374	40198555	40205120	40205314	80427	69,71,36	4,3,4	88,42,95	0,0,0	293	144	2.42012e-05	0.00269148	0.894,0.921,0.816	1.0,1.0,1.0	-0.123	-12.3	12.3
80479	ENSG00000117155	SSX2IP	1	-	84671176	84671307	84670645	84670815	84690153	84690468	80479	55,83,53	8,7,3	87,71,89	0,1,3	275	144	4.17635e-05	0.00407423	0.783,0.861,0.902	1.0,0.974,0.94	-0.123	-12.3	12.3
106866	ENSG00000104529	EEF1D	8	-	143592646	143592942	143589829	143590081	143597347	143597415	106866	122,98,113	9,12,1	55,49,52	1,1,0	440	144	6.45989e-05	0.00547368	0.816,0.728,0.974	0.947,0.941,1.0	-0.123	-12.3	12.3
23474	ENSG00000215158	RP11-1023L17.1	5	-	34219916	34219950	34218294	34218450	34244615	34244698	23474	6,2,3	15,29,18	1,0,0	16,10,10	178	144	0.000259377	0.013991	0.244,0.053,0.119	0.048,0.0,0.0	0.123	12.3	12.3
19262	ENSG00000160191	PDE9A	21	+	42686191	42686262	42653749	42653883	42698967	42699011	19262	11,10,10	0,0,0	24,20,29	4,0,4	215	144	0.000309963	0.0157585	1.0,1.0,1.0	0.801,1.0,0.829	0.123	12.3	12.3
71919	ENSG00000126106	TMEM53	1	-	44660173	44660295	44653246	44655209	44674330	44674443	71919	40,45,26	0,0,0	50,27,37	2,3,3	266	144	0.000531466	0.0227872	1.0,1.0,1.0	0.931,0.83,0.87	0.123	12.3	12.3
45066	ENSG00000164144	ARFIP1	4	+	152870752	152870848	152863605	152863714	152872451	152872564	45066	53,40,37	51,46,51	41,35,51	79,79,112	240	144	0.000605941	0.0250864	0.384,0.343,0.303	0.237,0.21,0.215	0.123	12.3	12.3
22321	ENSG00000043514	TRIT1	1	-	39853969	39854155	39852557	39852876	39883317	39883475	22321	58,54,48	2,1,1	55,85,56	4,4,10	330	144	0.00155279	0.047296	0.927,0.959,0.954	0.857,0.903,0.71	0.123	12.3	12.3
58450	ENSG00000183474	GTF2H2C	5	+	69567703	69567777	69566966	69567053	69568152	69568207	58450	312312278	9,37,23	215210320	41,39,62	218	144	2.64453e-07	9.37388e-05	0.958,0.848,0.889	0.776,0.781,0.773	0.122	12.2	12.2
70531	ENSG00000114268	PFKFB4	3	-	48525586	48525669	48523700	48523830	48535511	48535658	70531	34,72,65	0,3,0	119100171	18,10,12	227	144	2.15122e-06	0.000462961	1.0,0.938,1.0	0.807,0.864,0.9	0.122	12.2	12.2
54209	ENSG00000135374	ELF5	11	-	34493478	34493712	34490008	34490059	34505628	34505753	54209	33,65,36	0,0,1	75,89,127	3,11,5	378	144	1.43833e-05	0.00183336	1.0,1.0,0.932	0.905,0.755,0.906	0.122	12.2	12.2
35964	ENSG00000135506	OS9	12	+	57720098	57720263	57718992	57719182	57720405	57720518	35964	423508261	214223132	506237321	136,73,98	309	144	1.61105e-05	0.00200749	0.479,0.515,0.48	0.634,0.602,0.604	-0.122	-12.2	12.2
95413	ENSG00000076555	ACACB	12	+	109242436	109242592	109241077	109241281	109245625	109245748	95413	36,61,48	2,5,3	53,50,60	0,0,0	300	144	4.21038e-05	0.00410293	0.896,0.854,0.885	1.0,1.0,1.0	-0.122	-12.2	12.2
56856	ENSG00000183077	AFMID	17	+	78205945	78206050	78202702	78202751	78206910	78207052	56856	208234215	42,43,40	175172242	52,61,90	249	144	7.62408e-05	0.00605098	0.741,0.759,0.757	0.661,0.62,0.609	0.122	12.2	12.2
62193	ENSG00000153303	FRMD1	6	-	168067068	168067129	168066754	168066831	168067366	168067446	62193	0,2,0	16,19,10	4,2,7	14,10,29	205	144	0.000204321	0.0118185	0.0,0.069,0.0	0.167,0.123,0.145	-0.122	-12.2	12.2
81196	ENSG00000168958	MFF	2	+	227347225	227347380	227340291	227340380	227352513	227352573	81196	135,76,129	8,7,5	135104110	17,12,24	299	144	0.000519812	0.022494	0.89,0.839,0.926	0.793,0.807,0.688	0.122	12.2	12.2
97092	ENSG00000139531	SUOX	12	+	55999332	55999458	55997614	55997723	56002211	56002271	97092	36,31,33	67,68,52	75,47,72	65,62,66	270	144	0.000620307	0.0254874	0.223,0.196,0.253	0.381,0.288,0.368	-0.122	-12.2	12.2
19722	ENSG00000090487	SPG21	15	-	64989168	64989273	64980863	64981025	64989664	64989707	19722	9,6,6	17,15,18	4,4,3	46,18,30	249	144	0.00128299	0.0412129	0.234,0.188,0.162	0.048,0.114,0.055	0.122	12.2	12.2
6199	ENSG00000171735	CAMTA1	1	+	6820180	6820250	6785323	6785575	6825091	6825210	6199	381361316	79,109,88	482343523	60,48,61	214	144	3.76713e-08	1.90432e-05	0.764,0.69,0.707	0.844,0.828,0.852	-0.121	-12.1	12.1
106360	ENSG00000168002	POLR2G	11	+	62762541	62762866	62761794	62761904	62765181	62765404	106360	90,100,95	2,0,1	88105134	3,8,8	469	144	3.85353e-05	0.00385223	0.933,1.0,0.967	0.9,0.801,0.837	0.121	12.1	12.1
11138	ENSG00000124120	TTPAL	20	+	44478623	44478647	44475887	44475991	44479984	44480444	11138	8,2,5	23,49,23	0,0,1	25,12,14	168	144	6.79917e-05	0.00564293	0.23,0.034,0.157	0.0,0.0,0.058	0.121	12.1	12.1
89577	ENSG00000111237	VPS29	12	-	110498819	110498856	110496011	110496203	110499456	110499546	89577	4,6,1	65,69,68	6,10,8	38,24,44	181	144	0.000122491	0.00840246	0.047,0.065,0.012	0.112,0.249,0.126	-0.121	-12.1	12.1
72270	ENSG00000172671	ZFAND4	10	-	45625950	45627105	45618139	45618260	45639815	45639963	72270	151140171	9,1,0	117152178	0,0,1	1299	144	0.000231623	0.0128236	0.65,0.939,1.0	1.0,1.0,0.952	-0.121	-12.1	12.1
4971	ENSG00000144959	NCEH1	3	-	172647885	172648114	172645622	172645692	172710846	172711218	4971	96,73,104	5,10,6	60,50,46	0,2,1	373	144	0.000290712	0.0151344	0.881,0.738,0.87	1.0,0.906,0.947	-0.121	-12.1	12.1
55415	ENSG00000196422	PPP1R26	9	+	135483351	135483553	135482682	135482815	135483949	135484082	55415	25,20,17	36,60,42	56,27,39	51,32,42	346	144	0.000380661	0.0181595	0.224,0.122,0.144	0.314,0.26,0.279	-0.121	-12.1	12.1
105412	ENSG00000266714	MYO15B	17	+	75615239	75615338	75614960	75615042	75615502	75615600	105412	58,31,29	3,4,2	21,12,16	0,0,0	243	144	0.000409333	0.0191575	0.92,0.821,0.896	1.0,1.0,1.0	-0.121	-12.1	12.1
36008	ENSG00000153310	FAM49B	8	-	129904498	129904585	129903311	129903350	129970942	129970972	36008	14,18,23	0,1,8	19,14,8	1,0,0	231	144	0.000431598	0.0198478	1.0,0.918,0.642	0.922,1.0,1.0	-0.121	-12.1	12.1
58112	ENSG00000167766	ZNF83	19	-	52652357	52652431	52635065	52635153	52655560	52655687	58112	6,1,0	11,6,6	0,0,0	22,9,11	218	144	0.00150689	0.0463475	0.265,0.099,0.0	0.0,0.0,0.0	0.121	12.1	12.1
69340	ENSG00000072071	ADGRL1	19	-	14160569	14160696	14160111	14160297	14161311	14161626	69340	94,94,76	2,1,0	78,55,76	8,5,5	271	144	4.93232e-06	0.000862247	0.962,0.98,1.0	0.838,0.854,0.89	0.12	12	12
50590	ENSG00000065029	ZNF76	6	+	35294731	35294907	35294455	35294569	35295143	35295983	50590	6,3,1	77,59,34	5,11,7	43,18,16	320	144	2.93603e-05	0.00310605	0.034,0.022,0.013	0.05,0.216,0.164	-0.12	-12	12
50583	ENSG00000065029	ZNF76	6	+	35294689	35294907	35294455	35294569	35295143	35295983	50583	7,3,4	77,59,34	6,8,14	43,18,16	362	144	4.79692e-05	0.00445029	0.035,0.02,0.045	0.053,0.15,0.258	-0.12	-12	12
17952	ENSG00000162004	CCDC78	16	-	725445	725580	724906	725293	725793	725880	17952	116117120	16,17,10	136139160	10,3,4	279	144	5.90067e-05	0.00514604	0.789,0.78,0.861	0.875,0.96,0.954	-0.12	-12	12
5765	ENSG00000101639	CEP192	18	+	13038369	13038579	13037236	13037301	13040829	13040956	5765	16,52,49	1,0,0	33,22,54	8,0,3	354	144	7.5677e-05	0.00603855	0.867,1.0,1.0	0.627,1.0,0.88	0.12	12	12
15809	ENSG00000169813	HNRNPF	10	-	43397184	43397348	43396455	43396590	43407716	43407819	15809	108108132	130144111	165116150	97,88,92	308	144	0.000164964	0.0102313	0.28,0.26,0.357	0.443,0.381,0.433	-0.12	-12	12
60584	ENSG00000151746	BICD1	12	+	32327460	32328555	32305696	32306122	32334515	32334667	60584	237196215	0,2,0	182117150	4,4,1	1239	144	0.000413107	0.0192834	1.0,0.919,1.0	0.841,0.773,0.946	0.12	12	12
25062	ENSG00000205758	CRYZL1	21	-	33597279	33597397	33595730	33595836	33599149	33599285	25062	34,24,34	0,0,0	24,33,45	1,4,3	262	144	0.000444918	0.0202789	1.0,1.0,1.0	0.93,0.819,0.892	0.12	12	12
67389	ENSG00000005812	FBXL3	13	-	77021512	77021861	77018599	77018722	77026826	77027150	67389	234183181	6,7,8	176167226	19,14,16	493	144	0.000501617	0.021963	0.919,0.884,0.869	0.73,0.777,0.805	0.12	12	12
56919	ENSG00000127663	KDM4B	19	+	5119117	5119219	5110621	5110818	5119652	5119852	56919	135167125	10,24,18	324166247	60,50,58	246	144	0.000584851	0.0244292	0.888,0.803,0.803	0.76,0.66,0.714	0.12	12	12
12149	ENSG00000248101	AC002116.8	19	-	36013000	36013089	36011403	36011464	36013343	36013422	12149	42,23,18	3,3,1	47,12,16	0,0,0	233	144	0.00132667	0.0422757	0.896,0.826,0.918	1.0,1.0,1.0	-0.12	-12	12
7426	ENSG00000164038	SLC9B2	4	-	103057800	103057971	103050239	103050382	103066326	103066507	7426	70,71,49	13,1,6	62,46,42	1,0,3	315	144	0.00139689	0.0439003	0.711,0.97,0.789	0.966,1.0,0.865	-0.12	-12	12
60185	ENSG00000141756	FKBP10	17	+	41818381	41818602	41818048	41818168	41820268	41820461	60185	47,36,32	0,8,0	25,37,25	0,0,0	365	144	0.00144209	0.0448595	1.0,0.64,1.0	1.0,1.0,1.0	-0.12	-12	12
95284	ENSG00000155329	ZCCHC10	5	-	133022840	133022906	133019037	133019203	133026496	133026545	95284	34,34,43	6,5,3	41,45,39	0,4,0	210	144	0.00154723	0.0471913	0.795,0.823,0.908	1.0,0.885,1.0	-0.12	-12	12
24656	ENSG00000143436	MRPL9	1	-	151761446	151761552	151760873	151760899	151762104	151762155	24656	178220183	32,12,28	189148208	8,8,3	250	144	2.19199e-06	0.000468801	0.762,0.913,0.79	0.932,0.914,0.976	-0.119	-11.9	11.9
15755	ENSG00000149179	C11orf49	11	+	46987207	46987310	46936746	46936851	47052387	47052518	15755	133,92,117	15,16,6	179,89,91	7,0,3	247	144	3.14528e-05	0.00327676	0.838,0.77,0.919	0.937,1.0,0.946	-0.119	-11.9	11.9
82213	ENSG00000106608	URGCP	7	-	43907004	43907242	43887789	43887816	43926131	43926411	82213	0,0,1	14,24,19	4,1,5	8,15,8	382	144	0.00021233	0.0121096	0.0,0.0,0.019	0.159,0.025,0.191	-0.119	-11.9	11.9
62527	ENSG00000066027	PPP2R5A	1	+	212329221	212329331	212285536	212286291	212333496	212333598	62527	93,91,121	16,14,11	104129154	3,6,10	254	144	0.000310262	0.0157647	0.767,0.787,0.862	0.952,0.924,0.897	-0.119	-11.9	11.9
33141	ENSG00000148481	FAM188A	10	-	15816834	15816915	15796099	15796172	15833629	15833709	33141	62,37,43	0,0,0	23,27,45	1,6,1	225	144	0.000649742	0.0262211	1.0,1.0,1.0	0.936,0.742,0.966	0.119	11.9	11.9
17574	ENSG00000137842	TMEM62	15	+	43178606	43178711	43169592	43169677	43181180	43181299	17574	85,61,81	3,3,0	40,74,66	8,7,4	249	144	0.000690001	0.0272721	0.942,0.922,1.0	0.743,0.859,0.905	0.119	11.9	11.9
100477	ENSG00000114656	KIAA1257	3	-	128993042	128993336	128987615	128987829	129002050	129002234	100477	49,55,32	0,0,2	51,36,36	0,2,7	438	144	0.0010235	0.0353496	1.0,1.0,0.84	1.0,0.855,0.628	0.119	11.9	11.9
72363	ENSG00000132604	TERF2	16	-	69368586	69368595	69368375	69368482	69370482	69370566	72363	0,3,2	92,90,85	17,2,17	69,56,71	153	144	5.86431e-09	4.14085e-06	0.0,0.03,0.022	0.188,0.033,0.184	-0.118	-11.8	11.8
65323	ENSG00000162627	SNX7	1	+	98738236	98738389	98701786	98701903	98760053	98760500	65323	173209204	4,6,6	140203227	17,12,28	297	144	1.56428e-06	0.000364329	0.954,0.944,0.943	0.8,0.891,0.797	0.118	11.8	11.8
107591	ENSG00000116641	DOCK7	1	-	62544943	62545039	62543655	62543745	62552731	62552901	107591	9,10,22	38,35,45	6,1,3	48,29,32	240	144	5.25242e-05	0.00477332	0.124,0.146,0.227	0.07,0.02,0.053	0.118	11.8	11.8
86618	ENSG00000141504	SAT2	17	-	7626942	7627044	7626781	7626793	7627142	7627414	86618	256269175	95,125,74	314159226	73,39,61	246	144	0.000113813	0.0080237	0.612,0.557,0.581	0.716,0.705,0.684	-0.118	-11.8	11.8
48978	ENSG00000144115	THNSL2	2	+	88185550	88185724	88182947	88183073	88185897	88186627	48978	6,9,4	43,43,49	18,6,20	32,31,27	318	144	0.000117361	0.00816808	0.059,0.087,0.036	0.203,0.081,0.251	-0.118	-11.8	11.8
6914	ENSG00000114812	VIPR1	3	+	42531470	42531531	42527990	42528123	42531802	42531869	6914	22,22,18	2,7,0	19,19,18	0,0,1	205	144	0.000274394	0.0144883	0.885,0.688,1.0	1.0,1.0,0.927	-0.118	-11.8	11.8
84561	ENSG00000147687	TATDN1	8	-	124522150	124522200	124518817	124518881	124522936	124523002	84561	55,72,46	12,10,6	75,41,55	3,2,3	194	144	0.000404804	0.0190186	0.773,0.842,0.851	0.949,0.938,0.932	-0.118	-11.8	11.8
89505	ENSG00000018699	TTC27	2	+	32777881	32777980	32758291	32758519	32782625	32782678	89505	33,34,43	2,0,0	22,12,24	3,0,5	243	144	0.000537266	0.022915	0.907,1.0,1.0	0.813,1.0,0.74	0.118	11.8	11.8
10100	ENSG00000141446	ESCO1	18	-	21540576	21540700	21539919	21540009	21560858	21560981	10100	13,15,10	33,26,25	5,4,10	34,35,47	268	144	0.000901851	0.0326701	0.175,0.237,0.177	0.073,0.058,0.103	0.118	11.8	11.8
23058	ENSG00000168306	ACOX2	3	-	58530465	58530638	58528793	58528956	58531250	58531366	23058	33,47,31	4,2,2	118,86,87	1,1,1	317	144	0.00133981	0.0425419	0.789,0.914,0.876	0.982,0.975,0.975	-0.118	-11.8	11.8
98829	ENSG00000129315	CCNT1	12	-	48705821	48705896	48701012	48701073	48714442	48714520	98829	44,27,20	1,1,0	29,35,28	5,5,1	219	144	0.000268932	0.0142725	0.967,0.947,1.0	0.792,0.822,0.948	0.117	11.7	11.7
23283	ENSG00000178295	GEN1	2	+	17767056	17767231	17766578	17766689	17768737	17768811	23283	0,12,2	17,10,12	2,0,0	12,19,20	319	144	0.000330763	0.0164353	0.0,0.351,0.07	0.07,0.0,0.0	0.117	11.7	11.7
16477	ENSG00000157741	UBN2	7	+	139251955	139252057	139237004	139237097	139258487	139258625	16477	25,32,48	2,5,2	48,29,35	0,0,1	246	144	0.000343662	0.0168926	0.88,0.789,0.934	1.0,1.0,0.953	-0.117	-11.7	11.7
17236	ENSG00000157916	RER1	1	+	2399486	2399514	2397115	2397220	2400856	2400935	17236	97,84,74	10,11,5	91,53,82	19,13,22	172	144	0.000723113	0.0281469	0.89,0.865,0.925	0.8,0.773,0.757	0.117	11.7	11.7
28793	ENSG00000132950	ZMYM5	13	-	19838699	19838985	19835476	19835689	19851688	19852150	28793	44,41,40	2,1,6	49,35,30	0,2,0	430	144	0.000908008	0.0328208	0.88,0.932,0.691	1.0,0.854,1.0	-0.117	-11.7	11.7
73721	ENSG00000165802	NSMF	9	-	137455238	137455331	137454390	137454443	137456410	137456486	73721	369369299	129104101	276179280	154120107	237	144	0.0011869	0.0391831	0.635,0.683,0.643	0.521,0.475,0.614	0.117	11.7	11.7
100111	ENSG00000104884	ERCC2	19	-	45364423	45364547	45364234	45364331	45368629	45368743	100111	71,62,42	2,1,0	73,34,33	2,2,7	268	144	0.00122752	0.0400047	0.95,0.971,1.0	0.951,0.901,0.717	0.117	11.7	11.7
88216	ENSG00000123124	WWP1	8	+	86368938	86369031	86342737	86342930	86374029	86374120	88216	96,87,68	16,17,9	85,83,100	1,8,9	237	144	0.00153442	0.0469132	0.785,0.757,0.821	0.981,0.863,0.871	-0.117	-11.7	11.7
34177	ENSG00000100266	PACSIN2	22	-	42876887	42877010	42876136	42876333	42879047	42879169	34177	505558447	37,51,56	642332363	144,64,64	267	144	4.11481e-08	2.04522e-05	0.88,0.855,0.811	0.706,0.737,0.754	0.116	11.6	11.6
63858	ENSG00000160752	FDPS	1	+	155309752	155309965	155308913	155308965	155310042	155310205	63858	77,80,67	115150128	253182249	231162240	357	144	5.04228e-07	0.000156857	0.213,0.177,0.174	0.306,0.312,0.295	-0.116	-11.6	11.6
38582	ENSG00000086205	FOLH1	11	-	49148638	49148723	49146634	49146945	49153845	49153927	38582	138814471313	488509575	919732898	440480652	229	144	9.36287e-06	0.00135891	0.641,0.641,0.589	0.568,0.49,0.464	0.116	11.6	11.6
72703	ENSG00000148985	PGAP2	11	+	3823882	3824097	3808540	3808651	3824269	3824376	72703	86,88,87	9,3,6	236167204	6,0,2	359	144	5.60889e-05	0.0049753	0.793,0.922,0.853	0.94,1.0,0.976	-0.116	-11.6	11.6
66123	ENSG00000100105	PATZ1	22	-	31328786	31328924	31325803	31327309	31335691	31335863	66123	21,19,26	64,51,40	5,3,8	53,31,32	282	144	5.62724e-05	0.00497696	0.144,0.16,0.249	0.046,0.047,0.113	0.116	11.6	11.6
72718	ENSG00000148985	PGAP2	11	+	3817352	3817535	3816188	3816254	3823882	3824135	72718	3,7,3	0,0,0	226140154	14,5,12	327	144	0.000114936	0.00805817	1.0,1.0,1.0	0.877,0.925,0.85	0.116	11.6	11.6
112008	ENSG00000127129	EDN2	1	-	41481094	41481193	41479126	41479502	41482465	41482588	112008	28,29,37	2,1,5	6,4,4	0,0,0	243	144	0.000666452	0.0266252	0.892,0.945,0.814	1.0,1.0,1.0	-0.116	-11.6	11.6
37412	ENSG00000104756	KCTD9	8	-	25444291	25444345	25440542	25440673	25446128	25446250	37412	8,21,13	0,0,0	35,23,21	4,3,1	198	144	0.000691792	0.0273065	1.0,1.0,1.0	0.864,0.848,0.939	0.116	11.6	11.6
75736	ENSG00000123562	MORF4L2	X	-	103678500	103678600	103675495	103677051	103684680	103684729	75736	17,26,30	0,5,2	27,27,36	0,0,0	244	144	0.00146834	0.0454394	1.0,0.754,0.899	1.0,1.0,1.0	-0.116	-11.6	11.6
77020	ENSG00000184060	ADAP2	17	+	30926808	30926918	30922939	30923070	30931888	30931968	77020	7,3,7	2,0,0	11,9,7	2,4,0	254	144	0.00164875	0.0494904	0.665,1.0,1.0	0.757,0.561,1.0	0.116	11.6	11.6
2925	ENSG00000124839	RAB17	2	-	237578003	237578155	237577268	237577382	237586063	237586099	2925	88,113,75	0,0,3	80,70,65	4,8,5	296	144	8.73283e-06	0.00129278	1.0,1.0,0.924	0.907,0.81,0.863	0.115	11.5	11.5
89782	ENSG00000092445	TYRO3	15	+	41567359	41567467	41564783	41565141	41568216	41568265	89782	57,65,53	6,7,2	42,39,53	0,0,1	252	144	1.24821e-05	0.00166747	0.844,0.841,0.938	1.0,1.0,0.968	-0.115	-11.5	11.5
41089	ENSG00000182923	CEP63	3	+	134559149	134559305	134551925	134552012	134561376	134561768	41089	1,2,3	33,38,38	5,12,3	29,15,20	300	144	0.000110265	0.00784197	0.014,0.025,0.037	0.076,0.277,0.067	-0.115	-11.5	11.5
48980	ENSG00000144115	THNSL2	2	+	88185547	88185724	88182947	88183073	88185897	88186627	48980	6,9,4	43,43,49	20,5,19	32,31,27	321	144	0.000161171	0.0100486	0.059,0.086,0.035	0.219,0.067,0.24	-0.115	-11.5	11.5
10567	ENSG00000100350	FOXRED2	22	-	36504266	36504367	36501240	36501407	36504514	36504565	10567	243235253	77,88,81	189253353	49,37,66	245	144	0.000200996	0.0117033	0.65,0.611,0.647	0.694,0.801,0.759	-0.115	-11.5	11.5
23953	ENSG00000170871	KIAA0232	4	+	6876659	6876757	6871573	6871682	6880786	6884170	23953	72,67,71	5,10,8	172,61,121	6,0,5	242	144	0.000420493	0.0195359	0.895,0.799,0.841	0.945,1.0,0.935	-0.115	-11.5	11.5
82210	ENSG00000106608	URGCP	7	-	43907015	43907242	43887789	43887816	43926131	43926411	82210	0,0,2	14,24,19	4,1,5	8,15,8	371	144	0.000435741	0.0199577	0.0,0.0,0.039	0.163,0.025,0.195	-0.115	-11.5	11.5
98268	ENSG00000110888	CAPRIN2	12	-	30753343	30753559	30751070	30751133	30754750	30754888	98268	44,47,22	4,2,2	19,18,28	0,1,0	360	144	0.000938092	0.0333594	0.815,0.904,0.815	1.0,0.878,1.0	-0.115	-11.5	11.5
29339	ENSG00000184162	NR2C2AP	19	-	19202469	19202575	19202330	19202398	19202790	19202881	29339	116,115,83	10,9,17	105,49,77	3,0,6	250	144	0.00113471	0.0380389	0.87,0.88,0.738	0.953,1.0,0.881	-0.115	-11.5	11.5
32436	ENSG00000213619	NDUFS3	11	+	47569699	47569891	47565905	47565986	47571470	47571743	32436	831862821	180206147	940876952	114,87,127	336	144	1.4124e-07	5.66042e-05	0.664,0.642,0.705	0.779,0.812,0.763	-0.114	-11.4	11.4
14244	ENSG00000135365	PHF21A	11	-	45935120	45935157	45933830	45934225	45935635	45935739	14244	1,2,2	31,52,61	9,7,10	38,40,49	181	144	5.33289e-06	0.000910686	0.025,0.03,0.025	0.159,0.122,0.14	-0.114	-11.4	11.4
10951	ENSG00000132002	DNAJB1	19	-	14518138	14518268	14516718	14517046	14527725	14527810	10951	168194107	5,3,2	131,83,77	15,9,5	274	144	6.13025e-06	0.00100085	0.946,0.971,0.966	0.821,0.829,0.89	0.114	11.4	11.4
21645	ENSG00000154582	TCEB1	8	-	73964486	73964629	73959764	73959818	73969559	73969673	21645	87,99,88	8,2,13	124103130	2,1,2	287	144	1.43201e-05	0.00183039	0.845,0.961,0.773	0.969,0.981,0.97	-0.114	-11.4	11.4
47822	ENSG00000103415	HMOX2	16	+	4483636	4483738	4476411	4476487	4505483	4505610	47822	14,1,8	27,48,32	4,0,0	72,17,14	246	144	5.83569e-05	0.00510021	0.233,0.012,0.128	0.031,0.0,0.0	0.114	11.4	11.4
42350	ENSG00000183137	CEP57L1	6	+	109145218	109145381	109140420	109140675	109146757	109146937	42350	43,31,40	4,0,5	21,61,69	0,1,0	307	144	0.000130391	0.00878187	0.835,1.0,0.79	1.0,0.966,1.0	-0.114	-11.4	11.4
107551	ENSG00000187583	PLEKHN1	1	+	973499	973640	973185	973326	973832	974051	107551	70,52,47	5,3,8	39,42,73	2,1,0	285	144	0.000187269	0.0111971	0.876,0.898,0.748	0.908,0.955,1.0	-0.114	-11.4	11.4
15810	ENSG00000169813	HNRNPF	10	-	43397184	43397376	43396455	43396590	43407716	43407819	15810	111108132	130144111	163116150	97,88,92	336	144	0.000192454	0.0113545	0.268,0.243,0.338	0.419,0.361,0.411	-0.114	-11.4	11.4
7358	ENSG00000183354	KIAA2026	9	-	5958426	5958612	5954015	5954095	5968018	5969436	7358	0,0,2	12,6,8	0,7,12	27,15,14	330	144	0.000434924	0.019946	0.0,0.0,0.098	0.0,0.169,0.272	-0.114	-11.4	11.4
39556	ENSG00000145390	USP53	4	+	119239217	119239903	119235289	119235411	119245336	119245429	39556	94,81,70	0,0,0	77116108	1,0,7	830	144	0.000454336	0.0205502	1.0,1.0,1.0	0.93,1.0,0.728	0.114	11.4	11.4
69895	ENSG00000198625	MDM4	1	+	204537429	204537497	204532190	204532246	204538208	204538308	69895	24,33,33	2,4,2	28,22,39	0,0,0	212	144	0.00046192	0.0207981	0.891,0.849,0.918	1.0,1.0,1.0	-0.114	-11.4	11.4
12051	ENSG00000137478	FCHSD2	11	-	72841453	72841583	72840823	72840959	72843150	72843328	12051	31,33,28	2,4,2	21,22,24	0,0,1	274	144	0.000768715	0.0294613	0.891,0.813,0.88	1.0,1.0,0.927	-0.114	-11.4	11.4
73812	ENSG00000166225	FRS2	12	+	69566491	69566640	69562179	69562274	69569004	69569096	73812	1,1,1	31,34,43	4,6,2	32,7,34	293	144	0.000773207	0.0295645	0.016,0.014,0.011	0.058,0.296,0.028	-0.114	-11.4	11.4
47151	ENSG00000101152	DNAJC5	20	+	63931108	63931182	63930850	63931022	63931464	63936031	47151	129,127,67	146155116	145111118	118,91,98	218	144	0.000952796	0.0337193	0.369,0.351,0.276	0.448,0.446,0.443	-0.114	-11.4	11.4
31520	ENSG00000143578	CREB3L4	1	+	153968929	153969097	153968521	153968639	153972743	153973072	31520	94,89,113	0,2,0	159114172	12,8,10	312	144	1.62315e-07	6.34071e-05	1.0,0.954,1.0	0.859,0.868,0.888	0.113	11.3	11.3
45897	ENSG00000175224	ATG13	11	+	46621041	46621157	46618324	46618375	46630044	46630100	45897	0,3,9	13,13,16	0,0,1	22,28,48	260	144	1.16964e-05	0.00158633	0.0,0.113,0.238	0.0,0.0,0.011	0.113	11.3	11.3
9881	ENSG00000204344	STK19	6	+	31979413	31979577	31978902	31978998	31980450	31980548	9881	61,41,33	9,3,0	59,43,58	0,0,1	308	144	2.39442e-05	0.00267885	0.76,0.865,1.0	1.0,1.0,0.964	-0.113	-11.3	11.3
80481	ENSG00000117155	SSX2IP	1	-	84671176	84671308	84670645	84670815	84690153	84690304	80481	60,89,60	8,7,3	90,77,93	0,1,3	276	144	5.47823e-05	0.00491328	0.796,0.869,0.913	1.0,0.976,0.942	-0.113	-11.3	11.3
30531	ENSG00000242588	RP11-274B21.14	7	+	128609486	128609579	128608117	128608213	128615859	128615970	30531	31,57,43	0,0,0	52,45,110	6,6,0	237	144	8.67264e-05	0.00666901	1.0,1.0,1.0	0.84,0.82,1.0	0.113	11.3	11.3
20034	ENSG00000063854	HAGH	16	-	1819114	1819202	1817167	1817271	1819896	1820034	20034	145136106	10,10,12	194115157	45,22,23	232	144	0.00010111	0.00740408	0.9,0.894,0.846	0.728,0.764,0.809	0.113	11.3	11.3
58471	ENSG00000125319	C17orf53	17	+	44152636	44152777	44150963	44151044	44154555	44154664	58471	24,9,16	9,0,2	13,5,6	0,1,0	285	144	0.000231185	0.0128073	0.574,1.0,0.802	1.0,0.716,1.0	-0.113	-11.3	11.3
27685	ENSG00000178966	RMI1	9	+	83988328	83988514	83980797	83981004	83999708	83999797	27685	4,2,8	25,22,8	1,0,0	6,15,6	330	144	0.00031677	0.0159497	0.065,0.038,0.304	0.068,0.0,0.0	0.113	11.3	11.3
106070	ENSG00000151287	TEX30	13	-	102770011	102770086	102769310	102769541	102773681	102773811	106070	61,96,63	4,2,2	53,23,38	10,2,5	219	144	0.000890345	0.0324648	0.909,0.969,0.954	0.777,0.883,0.833	0.113	11.3	11.3
49688	ENSG00000198231	DDX42	17	+	63799479	63799523	63798037	63798099	63800467	63800617	49688	0,0,1	16,20,10	1,2,5	20,9,13	188	144	0.00116609	0.0387261	0.0,0.0,0.071	0.037,0.145,0.228	-0.113	-11.3	11.3
99996	ENSG00000166938	DIS3L	15	+	66311789	66311900	66308708	66308844	66314038	66314117	99996	95,74,81	1,0,1	46,41,61	2,2,10	255	144	5.47739e-06	0.000927082	0.982,1.0,0.979	0.929,0.92,0.775	0.112	11.2	11.2
63838	ENSG00000160752	FDPS	1	+	155309788	155309965	155308851	155308965	155310042	155310205	63838	85,87,66	115150128	252181247	231162240	321	144	5.6138e-06	0.000944158	0.249,0.206,0.188	0.329,0.334,0.316	-0.112	-11.2	11.2
89389	ENSG00000135451	TROAP	12	+	49330660	49330943	49330499	49330573	49331213	49331407	89389	168139117	8,5,9	79,82,107	2,0,0	427	144	7.099e-06	0.00111393	0.876,0.904,0.814	0.93,1.0,1.0	-0.112	-11.2	11.2
83279	ENSG00000066427	ATXN3	14	-	92096673	92096838	92096092	92096137	92106528	92106573	83279	63,72,49	8,7,0	78,48,89	1,0,1	309	144	1.9602e-05	0.00233875	0.786,0.827,1.0	0.973,1.0,0.976	-0.112	-11.2	11.2
70932	ENSG00000130653	PNPLA7	9	-	137461029	137461116	137460633	137460737	137461535	137461620	70932	4,10,3	28,23,14	0,0,4	27,37,30	231	144	6.22393e-05	0.00535017	0.082,0.213,0.118	0.0,0.0,0.077	0.112	11.2	11.2
85473	ENSG00000136731	UGGT1	2	+	128092352	128092530	128091210	128091596	128097428	128097564	85473	0,0,0	12,8,14	4,0,4	6,2,15	322	144	0.000748153	0.0288402	0.0,0.0,0.0	0.23,0.0,0.107	-0.112	-11.2	11.2
60599	ENSG00000240849	TMEM189	20	-	50151211	50151315	50143501	50143621	50153516	50153734	60599	10,16,10	76,87,54	26,8,20	84,23,30	248	144	0.000833618	0.0309416	0.071,0.096,0.097	0.152,0.168,0.279	-0.112	-11.2	11.2
73740	ENSG00000165802	NSMF	9	-	137455238	137455298	137454390	137454443	137456410	137456548	73740	304333257	129104101	242162236	154120107	204	144	0.000930432	0.0332771	0.625,0.693,0.642	0.526,0.488,0.609	0.112	11.2	11.2
40164	ENSG00000185485	SDHAP1	3	-	195970025	195970132	195968214	195968385	195971322	195971444	40164	0,2,0	1,7,7	5,0,2	7,1,5	251	144	0.00107356	0.0366801	0.0,0.141,0.0	0.291,0.0,0.187	-0.112	-11.2	11.2
90937	ENSG00000163625	WDFY3	4	-	84844455	84844509	84841191	84841263	84849901	84850015	90937	4,3,1	13,18,15	0,0,0	6,8,13	198	144	0.00109972	0.0372796	0.183,0.108,0.046	0.0,0.0,0.0	0.112	11.2	11.2
89557	ENSG00000111237	VPS29	12	-	110498819	110498859	110496011	110496203	110499534	110499546	89557	16,22,13	100,101,55	22,20,20	60,40,48	184	144	0.00120492	0.039566	0.111,0.146,0.156	0.223,0.281,0.246	-0.112	-11.2	11.2
62752	ENSG00000141380	SS18	18	-	26027546	26027669	26017884	26018380	26032398	26032532	62752	6,20,18	76,72,43	0,0,2	66,45,45	267	144	3.75523e-10	4.07652e-07	0.041,0.13,0.184	0.0,0.0,0.023	0.111	11.1	11.1
76958	ENSG00000162076	FLYWCH2	16	+	2895224	2895320	2883185	2883366	2896351	2896771	76958	110119114	18,8,3	131,87,94	2,0,0	240	144	6.27003e-08	2.96726e-05	0.786,0.899,0.958	0.975,1.0,1.0	-0.111	-11.1	11.1
74511	ENSG00000157540	DYRK1A	21	+	37456129	37456308	37420298	37420384	37472683	37472880	74511	2,8,6	18,16,23	0,0,0	18,20,29	323	144	1.35209e-06	0.000324372	0.047,0.182,0.104	0.0,0.0,0.0	0.111	11.1	11.1
90010	ENSG00000265681	RPL17	18	-	49491662	49491833	49491531	49491584	49492257	49492433	90010	119,142,99	188169128	161111163	118108116	315	144	3.96705e-05	0.00393174	0.224,0.278,0.261	0.384,0.32,0.391	-0.111	-11.1	11.1
59100	ENSG00000175334	BANF1	11	+	66002839	66003070	66002078	66002570	66003234	66003373	59100	140177153	302380204	196127135	294,86,124	375	144	0.00013128	0.00883106	0.151,0.152,0.224	0.204,0.362,0.295	-0.111	-11.1	11.1
80040	ENSG00000140471	LINS1	15	-	100576544	100576702	100574986	100575128	100580262	100580352	80040	6,4,0	14,8,11	0,1,0	12,15,20	302	144	0.000163002	0.0101344	0.17,0.193,0.0	0.0,0.031,0.0	0.111	11.1	11.1
74585	ENSG00000184428	TOP1MT	8	-	143332486	143332601	143331223	143331339	143334739	143334854	74585	0,11,6	47,34,12	3,0,0	42,20,18	259	144	0.000331218	0.0164353	0.0,0.152,0.218	0.038,0.0,0.0	0.111	11.1	11.1
74735	ENSG00000163378	EOGT	3	-	68991821	68991872	68988924	68989017	68998010	68998114	74735	0,9,5	7,14,27	1,0,1	15,6,11	195	144	0.000497966	0.0219002	0.0,0.322,0.12	0.047,0.0,0.063	0.111	11.1	11.1
39170	ENSG00000162929	KIAA1841	2	+	61073457	61073551	61071657	61071792	61076919	61077158	39170	2,11,23	1,0,0	16,5,20	1,2,5	238	144	0.000615381	0.0253474	0.548,1.0,1.0	0.906,0.602,0.708	0.111	11.1	11.1
39707	ENSG00000136643	RPS6KC1	1	+	213071005	213071041	213051232	213051509	213077695	213077816	39707	31,28,23	5,6,2	45,15,31	1,1,1	180	144	0.000671519	0.0267797	0.832,0.789,0.902	0.973,0.923,0.961	-0.111	-11.1	11.1
45549	ENSG00000138459	SLC35A5	3	+	112569170	112569269	112563384	112563533	112573888	112573956	45549	43,25,45	1,5,5	22,41,26	0,0,2	243	144	0.000766156	0.0293986	0.962,0.748,0.842	1.0,1.0,0.885	-0.111	-11.1	11.1
38072	ENSG00000023516	AKAP11	13	+	42295074	42295274	42292384	42292501	42295694	42295742	38072	2,7,1	14,21,32	8,12,10	17,26,17	344	144	0.000832617	0.0309302	0.056,0.122,0.013	0.165,0.162,0.198	-0.111	-11.1	11.1
95619	ENSG00000087053	MTMR2	11	-	95914241	95914312	95888155	95888261	95923691	95923868	95619	21,26,35	0,0,0	31,24,48	4,2,2	215	144	0.000958923	0.0338822	1.0,1.0,1.0	0.838,0.889,0.941	0.111	11.1	11.1
27010	ENSG00000112983	BRD8	5	-	138168469	138168688	138167933	138168078	138169221	138169349	27010	193247149	28,31,17	188149155	15,6,10	363	144	0.00106294	0.0364011	0.732,0.76,0.777	0.833,0.908,0.86	-0.111	-11.1	11.1
99364	ENSG00000174373	RALGAPA1	14	-	35807769	35807897	35775634	35775745	35808729	35809116	99364	14,4,10	27,38,35	2,0,4	33,55,55	272	144	1.60816e-06	0.000371631	0.215,0.053,0.131	0.031,0.0,0.037	0.11	11	11
15664	ENSG00000148110	HIATL1	9	+	94456239	94456337	94453957	94454070	94458321	94458464	15664	226218193	16,32,42	196190209	8,14,9	242	144	3.59242e-05	0.00364854	0.894,0.802,0.732	0.936,0.89,0.933	-0.11	-11	11
52047	ENSG00000065491	TBC1D22B	6	+	37291242	37291357	37287006	37287072	37312917	37313024	52047	35,42,40	3,8,0	29,43,49	1,0,0	259	144	7.39848e-05	0.00596838	0.866,0.745,1.0	0.942,1.0,1.0	-0.11	-11	11
105956	ENSG00000101365	IDH3B	20	-	2658626	2658853	2658394	2658522	2659524	2659585	105956	105,68,52	8,3,3	75,33,79	1,0,1	371	144	9.44543e-05	0.00705592	0.836,0.898,0.871	0.967,1.0,0.968	-0.11	-11	11
93904	ENSG00000160194	NDUFV3	21	+	42903181	42904276	42896926	42897047	42908863	42909105	93904	125811031041	129179138	986803943	247151174	1239	144	0.000189609	0.0112469	0.531,0.417,0.467	0.317,0.382,0.386	0.11	11	11
89010	ENSG00000120539	MASTL	10	+	27181479	27181581	27173120	27173259	27186378	27186924	89010	37,41,63	0,7,10	16,28,28	0,0,2	246	144	0.000317948	0.0159999	1.0,0.774,0.787	1.0,1.0,0.891	-0.11	-11	11
58214	ENSG00000143537	ADAM15	1	+	155061903	155062117	155060204	155060343	155062244	155062369	58214	75,42,61	163152147	59,52,67	124,65,56	358	144	0.000365327	0.0176073	0.156,0.1,0.143	0.161,0.243,0.325	-0.11	-11	11
29209	ENSG00000129925	TMEM8A	16	-	372614	372727	370772	372283	374004	374151	29209	91,112,91	0,1,0	208117151	13,8,13	257	144	1.24812e-08	7.5541e-06	1.0,0.984,1.0	0.9,0.891,0.867	0.109	10.9	10.9
98845	ENSG00000137200	CMTR1	6	+	37461969	37462102	37461548	37461645	37462828	37463008	98845	71,111,87	0,0,1	80,60,85	3,4,9	277	144	1.32474e-06	0.000322028	1.0,1.0,0.978	0.933,0.886,0.831	0.109	10.9	10.9
72419	ENSG00000137822	TUBGCP4	15	+	43403682	43403799	43401805	43401850	43404412	43404552	72419	70,112,86	1,2,1	57104130	3,16,8	261	144	4.7819e-06	0.000852292	0.975,0.969,0.979	0.913,0.782,0.9	0.109	10.9	10.9
41065	ENSG00000070540	WIPI1	17	-	68452909	68452992	68450727	68450897	68457341	68457421	41065	46,39,36	0,0,1	99,66,94	8,12,2	227	144	1.0568e-05	0.00147372	1.0,1.0,0.958	0.887,0.777,0.968	0.109	10.9	10.9
32968	ENSG00000131381	RBSN	3	-	15094281	15094506	15090505	15090539	15095972	15096288	32968	4,2,9	14,15,12	0,2,0	19,16,14	369	144	3.74174e-05	0.00376504	0.1,0.049,0.226	0.0,0.047,0.0	0.109	10.9	10.9
50589	ENSG00000065029	ZNF76	6	+	35294857	35294915	35294455	35294569	35295143	35295983	50589	2,2,1	77,59,34	6,1,8	43,18,16	202	144	0.000108653	0.00777705	0.018,0.024,0.021	0.09,0.038,0.263	-0.109	-10.9	10.9
77599	ENSG00000186185	KIF18B	17	-	44934506	44934673	44934232	44934430	44934830	44934935	77599	42,49,15	0,11,0	25,15,19	0,0,0	311	144	0.000147746	0.00951154	1.0,0.673,1.0	1.0,1.0,1.0	-0.109	-10.9	10.9
85460	ENSG00000159674	SPON2	4	-	1200148	1200372	1199027	1200047	1201268	1201462	85460	0,1,0	4,4,4	7,6,3	19,11,9	368	144	0.000226817	0.0126363	0.0,0.089,0.0	0.126,0.176,0.115	-0.109	-10.9	10.9
74705	ENSG00000204371	EHMT2	6	-	31888968	31889070	31888598	31888747	31889227	31889340	74705	243248206	19,30,15	169104119	45,17,17	246	144	0.000301165	0.0154703	0.882,0.829,0.889	0.687,0.782,0.804	0.109	10.9	10.9
2272	ENSG00000103145	HCFC1R1	16	-	3023232	3023298	3022675	3022998	3023846	3023990	2272	77,73,64	0,1,2	61,27,66	1,9,2	210	144	0.000695202	0.0273924	1.0,0.98,0.956	0.977,0.673,0.958	0.109	10.9	10.9
103983	ENSG00000166348	USP54	10	-	73576135	73576361	73575511	73575675	73601531	73601585	103983	91,82,62	3,5,8	69,36,54	2,1,0	370	144	0.00126236	0.0407665	0.922,0.865,0.751	0.931,0.933,1.0	-0.109	-10.9	10.9
4828	ENSG00000230074	RP11-195F19.9	9	+	34672506	34672613	34665664	34665767	34680905	34681298	4828	0,0,0	14,5,11	2,0,6	5,9,21	251	144	0.0012968	0.0415563	0.0,0.0,0.0	0.187,0.0,0.141	-0.109	-10.9	10.9
29389	ENSG00000070669	ASNS	7	-	97871718	97871996	97869778	97869813	97872350	97872477	29389	697676467	327328401	805441643	261155282	422	144	0.00138374	0.0436101	0.421,0.413,0.284	0.513,0.493,0.438	-0.109	-10.9	10.9
28182	ENSG00000162910	MRPL55	1	-	228108436	228108604	228108289	228108318	228109260	228109312	28182	41,46,30	2,4,2	75,43,40	2,0,0	312	144	0.00148251	0.0457245	0.904,0.841,0.874	0.945,1.0,1.0	-0.109	-10.9	10.9
14304	ENSG00000144354	CDCA7	2	+	173359254	173359491	173358711	173358837	173363225	173363462	14304	23,33,26	65,60,75	33,16,34	27,24,47	381	144	0.00154912	0.0472263	0.118,0.172,0.116	0.316,0.201,0.215	-0.109	-10.9	10.9
47677	ENSG00000198363	ASPH	8	-	61643944	61644001	61643385	61643433	61644599	61644632	47677	792840927	160160201	8789101148	82,90,94	201	144	1.18761e-12	2.95369e-09	0.78,0.79,0.768	0.885,0.879,0.897	-0.108	-10.8	10.8
32357	ENSG00000141378	PTRH2	17	-	59698870	59700189	59697307	59697978	59707370	59707626	32357	165199194	48,58,82	112118220	130,75,116	1463	144	3.46456e-08	1.7715e-05	0.253,0.252,0.189	0.078,0.134,0.157	0.108	10.8	10.8
19782	ENSG00000132635	PCED1A	20	-	2838843	2838929	2838595	2838746	2839191	2839296	19782	58,62,84	2,11,9	77,59,83	0,3,1	230	144	2.28114e-05	0.00260721	0.948,0.779,0.854	1.0,0.925,0.981	-0.108	-10.8	10.8
46490	ENSG00000150990	DHX37	12	-	124975418	124975511	124972502	124972599	124977341	124977490	46490	91,78,85	7,8,11	69,57,104	5,0,0	237	144	4.37449e-05	0.00419847	0.888,0.856,0.824	0.893,1.0,1.0	-0.108	-10.8	10.8
100305	ENSG00000160972	PPP1R16A	8	+	144478585	144478682	144477982	144478127	144490033	144490212	100305	4,7,0	18,16,11	0,0,0	11,6,14	241	144	6.39607e-05	0.00545155	0.117,0.207,0.0	0.0,0.0,0.0	0.108	10.8	10.8
69989	ENSG00000185522	LMNTD2	11	-	559346	559498	558855	558979	560682	560730	69989	52,33,30	7,4,0	20,21,39	1,0,0	296	144	0.000135867	0.00899412	0.783,0.801,1.0	0.907,1.0,1.0	-0.108	-10.8	10.8
72159	ENSG00000197622	CDC42SE1	1	-	151056650	151056786	151055891	151055993	151059482	151059615	72159	25,24,23	2,0,0	27,20,19	4,0,3	280	144	0.00110318	0.0373478	0.865,1.0,1.0	0.776,1.0,0.765	0.108	10.8	10.8
69348	ENSG00000072071	ADGRL1	19	-	14164620	14164705	14162947	14163406	14167015	14167033	69348	27,36,47	3,10,1	11,16,16	0,0,2	229	144	0.00163811	0.0492873	0.85,0.694,0.967	1.0,1.0,0.834	-0.108	-10.8	10.8
63489	ENSG00000148335	NTMT1	9	+	129632649	129632855	129626199	129626295	129634053	129634306	63489	513454462	52,34,30	480352522	14,8,11	350	144	1.44714e-09	1.31379e-06	0.802,0.846,0.864	0.934,0.948,0.951	-0.107	-10.7	10.7
63494	ENSG00000148335	NTMT1	9	+	129632649	129632801	129626174	129626295	129634053	129634306	63494	431372407	52,34,30	395297448	14,8,11	296	144	1.94444e-09	1.61679e-06	0.801,0.842,0.868	0.932,0.948,0.952	-0.107	-10.7	10.7
21273	ENSG00000123349	PFDN5	12	+	53296218	53296275	53295838	53295941	53297849	53297924	21273	162230165	4,7,14	187,97,143	26,12,24	201	144	1.21658e-06	0.000300665	0.967,0.959,0.894	0.837,0.853,0.81	0.107	10.7	10.7
89519	ENSG00000152348	ATG10	5	+	82058494	82058602	81987558	81987678	82164398	82164537	89519	57,73,64	7,8,0	68,102,89	0,1,0	252	144	3.41988e-06	0.00066575	0.823,0.839,1.0	1.0,0.983,1.0	-0.107	-10.7	10.7
39659	ENSG00000087087	SRRT	7	+	100880695	100880769	100875572	100875712	100881284	100881413	39659	17,38,20	263230172	12,20,49	114,52,91	218	144	5.48845e-05	0.00491336	0.041,0.098,0.071	0.065,0.203,0.262	-0.107	-10.7	10.7
38477	ENSG00000198039	ZNF273	7	+	64917029	64917118	64903287	64903419	64917580	64917707	38477	51,41,69	102144101	31,25,20	90145125	233	144	9.55782e-05	0.00712194	0.236,0.15,0.297	0.176,0.096,0.09	0.107	10.7	10.7
83759	ENSG00000197302	ZNF720	16	+	31718912	31719053	31713305	31713435	31722625	31722752	83759	8,10,0	15,16,8	0,0,3	24,7,10	285	144	0.000159882	0.00998925	0.212,0.24,0.0	0.0,0.0,0.132	0.107	10.7	10.7
12641	ENSG00000170266	GLB1	3	-	33077093	33077237	33072543	33072713	33096718	33096792	12641	1,4,5	13,10,19	0,0,0	7,20,11	288	144	0.000194494	0.0114445	0.037,0.167,0.116	0.0,0.0,0.0	0.107	10.7	10.7
49698	ENSG00000140983	RHOT2	16	+	670679	670773	670467	670557	670888	671000	49698	8,5,11	0,1,0	15,13,13	1,0,7	238	144	0.000597983	0.0248031	1.0,0.752,1.0	0.901,1.0,0.529	0.107	10.7	10.7
9630	ENSG00000137312	FLOT1	6	-	30741195	30741333	30740678	30740798	30742146	30742197	9630	42,41,31	5,0,4	26,7,7	1,0,0	282	144	0.000823589	0.030736	0.811,1.0,0.798	0.93,1.0,1.0	-0.107	-10.7	10.7
6726	ENSG00000149150	SLC43A1	11	-	57491715	57491886	57489250	57489392	57493992	57494171	6726	10,8,12	0,0,0	65,60,46	3,2,4	315	144	0.000873857	0.0319841	1.0,1.0,1.0	0.908,0.932,0.84	0.107	10.7	10.7
4102	ENSG00000221829	FANCG	9	-	35074373	35074494	35073837	35074216	35074926	35075076	4102	85,61,39	0,0,10	54,29,29	0,0,0	265	144	0.00143945	0.0448261	1.0,1.0,0.679	1.0,1.0,1.0	-0.107	-10.7	10.7
110806	ENSG00000104866	PPP1R37	19	+	45138513	45138611	45092961	45093527	45140235	45140281	110806	65,60,69	1,8,5	55,87,83	0,0,0	242	144	3.41526e-06	0.00066575	0.975,0.817,0.891	1.0,1.0,1.0	-0.106	-10.6	10.6
72311	ENSG00000204991	SPIRE2	16	+	89845625	89845705	89845321	89845365	89850303	89850660	72311	4,9,9	41,29,37	1,0,1	33,17,28	224	144	6.66791e-06	0.00106126	0.059,0.166,0.135	0.019,0.0,0.022	0.106	10.6	10.6
97181	ENSG00000172530	BANP	16	+	88071820	88071929	88065266	88065332	88072068	88072212	97181	2,9,3	13,30,17	0,0,0	14,4,5	253	144	3.45581e-05	0.00353604	0.081,0.146,0.091	0.0,0.0,0.0	0.106	10.6	10.6
85472	ENSG00000136731	UGGT1	2	+	128092352	128092530	128091310	128091415	128097428	128097564	85472	0,0,0	27,20,14	2,5,4	15,18,10	322	144	5.90548e-05	0.00514604	0.0,0.0,0.0	0.056,0.11,0.152	-0.106	-10.6	10.6
27069	ENSG00000165233	CARD19	9	+	93111878	93111938	93107721	93107827	93112217	93112289	27069	53,52,36	1,3,7	52,41,36	0,0,0	204	144	6.17143e-05	0.00532046	0.974,0.924,0.784	1.0,1.0,1.0	-0.106	-10.6	10.6
58314	ENSG00000132581	SDF2	17	-	28649245	28649276	28648742	28649137	28655286	28655483	58314	42,44,32	7,7,3	35,28,28	0,0,3	175	144	0.000266808	0.0141973	0.832,0.838,0.898	1.0,1.0,0.885	-0.106	-10.6	10.6
106593	ENSG00000188130	MAPK12	22	-	50257457	50257660	50257081	50257193	50258242	50258301	106593	98,69,62	94,87,61	72,29,42	99,68,100	347	144	0.000393761	0.0185851	0.302,0.248,0.297	0.232,0.15,0.148	0.106	10.6	10.6
40354	ENSG00000123643	SLC36A1	5	+	151452342	151452484	151447626	151447813	151458787	151458935	40354	2,2,0	27,28,22	6,2,24	78,37,25	286	144	0.000770743	0.0294938	0.036,0.035,0.0	0.037,0.026,0.326	-0.106	-10.6	10.6
9203	ENSG00000169242	EFNA1	1	+	155133499	155133568	155131203	155131634	155133729	155133780	9203	95,160,78	29,31,13	333123168	38,16,14	213	144	0.000969263	0.034122	0.689,0.777,0.802	0.856,0.839,0.89	-0.106	-10.6	10.6
48875	ENSG00000175866	BAIAP2	17	+	81036862	81036961	81035157	81035308	81053667	81053769	48875	44,38,46	121,137,84	21,15,47	287133168	243	144	2.92077e-07	0.000101113	0.177,0.141,0.245	0.042,0.063,0.142	0.105	10.5	10.5
68942	ENSG00000103657	HERC1	15	-	63636987	63637134	63635955	63636142	63637504	63637550	68942	3,1,7	17,7,17	0,0,0	22,13,11	291	144	4.53386e-05	0.00428669	0.08,0.066,0.169	0.0,0.0,0.0	0.105	10.5	10.5
60790	ENSG00000182473	EXOC7	17	-	76091142	76091272	76089174	76089320	76094413	76094581	60790	22,19,14	43,47,55	16,4,11	93,53,78	274	144	7.27395e-05	0.00592149	0.212,0.175,0.118	0.083,0.038,0.069	0.105	10.5	10.5
67301	ENSG00000133433	GSTT2B	22	-	23959539	23959740	23958550	23958701	23960293	23960381	67301	0,4,3	43,40,24	6,4,13	40,16,16	345	144	0.000121664	0.00835866	0.0,0.04,0.05	0.059,0.094,0.253	-0.105	-10.5	10.5
82681	ENSG00000138621	PPCDC	15	+	75028246	75028453	75023585	75023626	75043440	75043536	82681	65,67,31	7,1,1	44,56,65	0,0,0	351	144	0.000162923	0.0101344	0.792,0.965,0.927	1.0,1.0,1.0	-0.105	-10.5	10.5
109192	ENSG00000035664	DAPK2	15	-	63929673	63929784	63929550	63929577	63930406	63930455	109192	2,0,10	16,23,17	0,0,0	9,4,16	255	144	0.000166287	0.010274	0.066,0.0,0.249	0.0,0.0,0.0	0.105	10.5	10.5
88077	ENSG00000163818	LZTFL1	3	-	45837926	45838051	45835589	45835784	45841988	45842136	88077	43,67,78	0,0,0	49,44,49	2,3,4	269	144	0.000193448	0.0113981	1.0,1.0,1.0	0.929,0.887,0.868	0.105	10.5	10.5
108094	ENSG00000116984	MTR	1	+	236803430	236803642	236795614	236795737	236806143	236806233	108094	62,57,40	0,6,2	56,68,73	0,0,0	356	144	0.000817291	0.0306037	1.0,0.794,0.89	1.0,1.0,1.0	-0.105	-10.5	10.5
341	ENSG00000114988	LMAN2L	2	-	96737136	96737217	96734408	96734526	96737948	96738067	341	12,16,6	39,46,37	2,0,6	35,12,39	225	144	0.00113072	0.0379337	0.165,0.182,0.094	0.035,0.0,0.09	0.105	10.5	10.5
90004	ENSG00000265681	RPL17	18	-	49491735	49491833	49491531	49491584	49492274	49492399	90004	76,71,42	240275230	153,80,71	210153215	242	144	1.01092e-05	0.00143676	0.159,0.133,0.098	0.302,0.237,0.164	-0.104	-10.4	10.4
25514	ENSG00000104728	ARHGEF10	8	+	1952704	1952827	1945480	1945655	1956748	1958641	25514	57,82,60	8,1,3	39,29,65	0,0,0	267	144	5.42971e-05	0.00488455	0.794,0.978,0.915	1.0,1.0,1.0	-0.104	-10.4	10.4
70858	ENSG00000116754	SRSF11	1	+	70231858	70231975	70231094	70231203	70232267	70232375	70858	49,35,49	2,4,4	30,56,71	1,0,0	261	144	0.000154295	0.00976477	0.931,0.828,0.871	0.943,1.0,1.0	-0.104	-10.4	10.4
86987	ENSG00000160746	ANO10	3	-	43580352	43580472	43576691	43577261	43598531	43598666	86987	51,53,74	14,0,0	82,78,95	1,0,0	264	144	0.000200962	0.0117033	0.665,1.0,1.0	0.978,1.0,1.0	-0.104	-10.4	10.4
95326	ENSG00000168795	ZBTB5	9	-	37463923	37463962	37438113	37442555	37465214	37465399	95326	0,0,3	38,23,20	1,3,8	21,17,18	183	144	0.000466582	0.0209338	0.0,0.0,0.106	0.036,0.122,0.259	-0.104	-10.4	10.4
15187	ENSG00000261740	RP11-345J4.5	16	-	29446801	29447049	29444397	29444499	29454015	29454113	15187	62,61,42	1,0,0	49,31,34	7,0,1	392	144	0.000500393	0.0219472	0.958,1.0,1.0	0.72,1.0,0.926	0.104	10.4	10.4
2172	ENSG00000187741	FANCA	16	-	89798950	89799039	89795905	89796018	89799165	89799232	2172	5,2,6	13,25,27	0,0,2	8,15,24	233	144	0.000500635	0.0219472	0.192,0.047,0.121	0.0,0.0,0.049	0.104	10.4	10.4
106566	ENSG00000188130	MAPK12	22	-	50257426	50257660	50257081	50257193	50258242	50258301	106566	117,77,73	94,87,61	86,33,54	99,68,100	378	144	0.000649793	0.0262211	0.322,0.252,0.313	0.249,0.156,0.171	0.104	10.4	10.4
99045	ENSG00000146909	NOM1	7	+	156958605	156958856	156954111	156954298	156959850	156960118	99045	34,44,18	57,43,50	6,7,16	33,28,47	395	144	0.00085166	0.0314408	0.179,0.272,0.116	0.062,0.084,0.11	0.104	10.4	10.4
98007	ENSG00000121775	TMEM39B	1	+	32076131	32076254	32075602	32075822	32076762	32076846	98007	3,8,0	21,11,11	0,0,2	12,8,24	267	144	0.00091323	0.0329481	0.072,0.282,0.0	0.0,0.0,0.043	0.104	10.4	10.4
176	ENSG00000162341	TPCN2	11	+	69063894	69063967	69062883	69062990	69070429	69070495	176	18,24,22	2,6,0	15,14,13	0,0,1	217	144	0.000988346	0.0345513	0.857,0.726,1.0	1.0,1.0,0.896	-0.104	-10.4	10.4
8113	ENSG00000170004	CHD3	17	+	7910427	7910568	7909142	7909384	7910846	7910973	8113	57,61,40	2,1,0	57,39,45	7,4,1	285	144	0.00103057	0.0355525	0.935,0.969,1.0	0.804,0.831,0.958	0.104	10.4	10.4
50459	ENSG00000196586	MYO6	6	+	75894813	75894840	75892529	75892690	75907604	75907708	50459	122,133,95	435466412	54,63,70	557549732	171	144	2.35367e-14	9.97173e-11	0.191,0.194,0.163	0.075,0.088,0.075	0.103	10.3	10.3
32466	ENSG00000141027	NCOR1	17	-	16067893	16068121	16065484	16065694	16070164	16070525	32466	238262235	9,10,21	386296354	3,2,3	372	144	2.93566e-09	2.35303e-06	0.911,0.91,0.812	0.98,0.983,0.979	-0.103	-10.3	10.3
57093	ENSG00000131051	RBM39	20	-	35740524	35740597	35738967	35739017	35740823	35740887	57093	173157170	403367402	171181255	267243326	217	144	2.0996e-06	0.000457418	0.222,0.221,0.219	0.298,0.331,0.342	-0.103	-10.3	10.3
29385	ENSG00000070669	ASNS	7	-	97871692	97871786	97869715	97869813	97872350	97872542	29385	144135188	327328401	158124245	261155282	238	144	4.14428e-06	0.00076577	0.21,0.199,0.221	0.268,0.326,0.345	-0.103	-10.3	10.3
33018	ENSG00000109184	DCUN1D4	4	+	51887122	51887244	51886567	51886638	51891759	51891851	33018	7,4,7	78,76,76	9,13,23	50,64,39	266	144	1.60655e-05	0.00200749	0.046,0.028,0.047	0.089,0.099,0.242	-0.103	-10.3	10.3
108661	ENSG00000173226	IQCB1	3	-	121772507	121772713	121769762	121770574	121781742	121781874	108661	146120101	11,9,4	100131132	0,3,2	350	144	4.38101e-05	0.0042002	0.845,0.846,0.912	1.0,0.947,0.964	-0.103	-10.3	10.3
105950	ENSG00000101365	IDH3B	20	-	2658637	2658853	2658394	2658522	2659524	2659585	105950	101,75,60	8,3,3	85,34,80	1,0,1	360	144	0.00010165	0.00743736	0.835,0.909,0.889	0.971,1.0,0.97	-0.103	-10.3	10.3
28650	ENSG00000206560	ANKRD28	3	-	15737032	15737233	15735409	15735497	15751749	15751820	28650	74,67,94	3,4,8	84108130	0,1,3	345	144	0.000244638	0.0134075	0.911,0.875,0.831	1.0,0.978,0.948	-0.103	-10.3	10.3
8362	ENSG00000106305	AIMP2	7	+	6014901	6015052	6009254	6009378	6015145	6015352	8362	1,2,0	22,18,26	3,4,5	9,14,18	295	144	0.000245874	0.0134618	0.022,0.051,0.0	0.14,0.122,0.119	-0.103	-10.3	10.3
11218	ENSG00000249859	PVT1	8	+	127932464	127932474	127890645	127890998	127939507	127940454	11218	0,0,2	25,24,32	0,2,10	29,17,26	154	144	0.000316416	0.0159409	0.0,0.0,0.055	0.0,0.099,0.265	-0.103	-10.3	10.3
96725	ENSG00000188690	UROS	10	-	125791986	125792066	125789186	125789363	125794879	125794978	96725	1,0,8	7,6,9	0,1,0	5,4,18	224	144	0.000739709	0.0286139	0.084,0.0,0.364	0.0,0.138,0.0	0.103	10.3	10.3
97991	ENSG00000213995	CARKD	13	+	110625189	110625278	110624233	110624279	110627438	110627547	97991	121100119	18,7,10	156117142	0,6,3	233	144	2.66037e-06	0.00054913	0.806,0.898,0.88	1.0,0.923,0.967	-0.102	-10.2	10.2
84452	ENSG00000150403	TMCO3	13	+	113503495	113503588	113501751	113501880	113510237	113510424	84452	126144110	2,4,0	102,99,121	8,9,11	237	144	3.12236e-06	0.000623391	0.975,0.956,1.0	0.886,0.87,0.87	0.102	10.2	10.2
29376	ENSG00000070669	ASNS	7	-	97871692	97871767	97869715	97869813	97872350	97872542	29376	115105141	327328401	121108192	261155282	219	144	4.82809e-06	0.000852292	0.188,0.174,0.188	0.234,0.314,0.309	-0.102	-10.2	10.2
66637	ENSG00000140474	ULK3	15	-	74838265	74838366	74838151	74838192	74838439	74838685	66637	53,63,52	3,8,5	72,59,85	2,2,0	245	144	0.000202851	0.0117728	0.912,0.822,0.859	0.955,0.945,1.0	-0.102	-10.2	10.2
20830	ENSG00000005801	ZNF195	11	-	3375496	3375662	3373576	3373656	3379037	3379154	20830	0,4,7	9,5,16	0,0,1	15,2,3	310	144	0.00033049	0.0164353	0.0,0.271,0.169	0.0,0.0,0.134	0.102	10.2	10.2
88601	ENSG00000087470	DNM1L	12	+	32737780	32737942	32737104	32737161	32740063	32740237	88601	15,10,9	47,56,54	19,23,52	50,62,61	306	144	0.00039304	0.0185609	0.131,0.078,0.073	0.152,0.149,0.286	-0.102	-10.2	10.2
33145	ENSG00000148481	FAM188A	10	-	15821655	15821726	15796099	15796172	15833629	15833709	33145	47,42,45	0,0,0	35,35,23	1,6,1	215	144	0.000677344	0.0269288	1.0,1.0,1.0	0.959,0.796,0.939	0.102	10.2	10.2
65984	ENSG00000188706	ZDHHC9	X	-	129812717	129812812	129811405	129811509	129813660	129813725	65984	76,68,91	6,9,13	162182207	2,8,13	239	144	0.000729252	0.0283202	0.884,0.82,0.808	0.98,0.932,0.906	-0.102	-10.2	10.2
60149	ENSG00000141756	FKBP10	17	+	41819192	41819365	41818381	41818527	41820268	41820427	60149	53,55,52	5,3,4	58,49,66	0,3,0	317	144	0.000825197	0.0307612	0.828,0.893,0.855	1.0,0.881,1.0	-0.102	-10.2	10.2
57889	ENSG00000187790	FANCM	14	+	45148836	45148995	45140631	45140709	45151396	45151528	57889	30,24,41	0,0,0	4,38,56	0,8,0	303	144	0.000943912	0.0335249	1.0,1.0,1.0	1.0,0.693,1.0	0.102	10.2	10.2
102227	ENSG00000162650	ATXN7L2	1	+	109486245	109486407	109486056	109486122	109486505	109486610	102227	0,1,0	34,17,18	1,2,5	12,7,11	306	144	0.00101108	0.0350977	0.0,0.027,0.0	0.038,0.119,0.176	-0.102	-10.2	10.2
50726	ENSG00000169740	ZNF32	10	-	43647654	43647855	43646055	43646202	43648584	43648704	50726	0,1,0	23,23,9	4,4,0	11,7,6	345	144	0.00112297	0.0377592	0.0,0.018,0.0	0.132,0.193,0.0	-0.102	-10.2	10.2
21367	ENSG00000125447	GGA3	17	-	75243062	75243258	75242839	75242911	75243446	75243570	21367	68,49,56	0,4,4	59,58,64	0,0,0	340	144	0.00123723	0.0402178	1.0,0.838,0.856	1.0,1.0,1.0	-0.102	-10.2	10.2
59826	ENSG00000106772	PRUNE2	9	-	76641971	76641980	76638185	76638288	76644738	76644909	59826	160155167	71,71,74	158,93,147	114,60,105	153	144	0.00140817	0.0441765	0.68,0.673,0.68	0.566,0.593,0.569	0.102	10.2	10.2
54411	ENSG00000118369	USP35	11	+	78198651	78198718	78197940	78198068	78199594	78199724	54411	1,1,1	9,11,15	4,0,9	10,2,17	211	144	0.00150599	0.0463475	0.07,0.058,0.044	0.214,0.0,0.265	-0.102	-10.2	10.2
83978	ENSG00000130921	C12orf65	12	+	123253646	123255033	123233436	123233531	123256812	123256962	83978	273282200	2,0,0	328180213	2,3,4	1531	144	0.00157372	0.0477915	0.928,1.0,1.0	0.939,0.849,0.834	0.102	10.2	10.2
38061	ENSG00000130669	PAK4	19	+	39172917	39173106	39169531	39169757	39173575	39174010	38061	566576332	11,14,14	517238231	52,30,8	333	144	2.57522e-07	9.23859e-05	0.957,0.947,0.911	0.811,0.774,0.926	0.101	10.1	10.1
98	ENSG00000131375	CAPN7	3	+	15245525	15245671	15242177	15242253	15246731	15246794	98	84107105	0,0,1	56,76,90	6,1,6	290	144	1.45906e-05	0.00184918	1.0,1.0,0.981	0.823,0.974,0.882	0.101	10.1	10.1
72170	ENSG00000197622	CDC42SE1	1	-	151055850	151055993	151055015	151055126	151059478	151059649	72170	194165126	4,2,0	155105107	3,9,12	287	144	1.5991e-05	0.00200383	0.961,0.976,1.0	0.963,0.854,0.817	0.101	10.1	10.1
28368	ENSG00000104067	TJP1	15	-	29719776	29719855	29718892	29719138	29720357	29720708	28368	70,65,74	97110128	105,81,76	237257237	223	144	7.52164e-05	0.00602169	0.318,0.276,0.272	0.222,0.169,0.172	0.101	10.1	10.1
75866	ENSG00000100722	ZC3H14	14	+	88596733	88596808	88577984	88578140	88601923	88602083	75866	207217214	16,27,11	224175316	30,44,50	219	144	0.000162752	0.010133	0.895,0.841,0.927	0.831,0.723,0.806	0.101	10.1	10.1
57609	ENSG00000196914	ARHGEF12	11	+	120409393	120409450	120407737	120407823	120420752	120420851	57609	43,50,25	108,98,115	12,22,10	124,65,108	201	144	0.000180537	0.0108971	0.222,0.268,0.135	0.065,0.195,0.062	0.101	10.1	10.1
64272	ENSG00000130429	ARPC1B	7	+	99377337	99377455	99374674	99374806	99385701	99385778	64272	46,43,73	5,3,1	67,52,65	0,0,0	262	144	0.000537851	0.0229289	0.835,0.887,0.976	1.0,1.0,1.0	-0.101	-10.1	10.1
93215	ENSG00000156521	TYSND1	10	-	70142764	70142853	70137980	70140141	70143841	70143972	93215	37,54,65	8,2,3	68,51,53	1,2,0	233	144	0.00056661	0.023869	0.741,0.943,0.931	0.977,0.94,1.0	-0.101	-10.1	10.1
51152	ENSG00000120798	NR2C1	12	-	95031348	95031488	95028386	95028524	95040475	95040597	51152	45,48,44	4,3,1	50,58,62	0,0,0	284	144	0.000714862	0.0279368	0.851,0.89,0.957	1.0,1.0,1.0	-0.101	-10.1	10.1
11612	ENSG00000182979	MTA1	14	+	105449358	105449409	105445417	105445511	105450057	105450184	11612	254257207	57,71,42	187142159	81,51,57	195	144	0.000723207	0.0281469	0.767,0.728,0.784	0.63,0.673,0.673	0.101	10.1	10.1
31678	ENSG00000157326	DHRS4	14	+	23966282	23966417	23959901	23960003	23967210	23967266	31678	53,60,66	11,2,2	52,44,55	3,0,0	279	144	0.000854394	0.0314894	0.713,0.939,0.945	0.899,1.0,1.0	-0.101	-10.1	10.1
109767	ENSG00000139323	POC1B	12	-	89470360	89470494	89467616	89467685	89491935	89492115	109767	49,39,33	2,6,0	59,31,32	0,0,0	278	144	0.000872907	0.0319808	0.927,0.771,1.0	1.0,1.0,1.0	-0.101	-10.1	10.1
7275	ENSG00000204536	CCHCR1	6	-	31150041	31150215	31148617	31148728	31150454	31150565	7275	55,69,67	5,4,4	70,51,66	1,0,2	318	144	0.00106946	0.0365822	0.833,0.887,0.884	0.969,1.0,0.937	-0.101	-10.1	10.1
65201	ENSG00000128641	MYO1B	2	+	191400748	191400835	191400381	191400468	191408114	191408189	65201	12,16,6	41,32,27	3,7,2	19,44,40	231	144	0.00137032	0.0432947	0.154,0.238,0.122	0.09,0.09,0.03	0.101	10.1	10.1
47324	ENSG00000138592	USP8	15	+	50441348	50441493	50439008	50439177	50449399	50449485	47324	86,99,121	6,4,13	113161182	1,5,0	289	144	8.01338e-06	0.00122433	0.877,0.925,0.823	0.983,0.941,1.0	-0.1	-10	10
33384	ENSG00000162694	EXTL2	1	-	100878423	100878447	100877475	100877903	100888752	100888828	33384	0,0,0	32,21,22	6,6,5	54,35,46	168	144	8.42871e-06	0.00126459	0.0,0.0,0.0	0.087,0.128,0.085	-0.1	-10	10
93578	ENSG00000179912	R3HDM2	12	-	57398056	57398198	57395748	57395818	57430719	57430808	93578	0,0,2	20,14,31	2,5,9	33,16,23	286	144	6.73845e-05	0.00563459	0.0,0.0,0.031	0.03,0.136,0.165	-0.1	-10	10
54392	ENSG00000114023	FAM162A	3	+	122385460	122385580	122384175	122384299	122401375	122401535	54392	30,30,19	95,104,53	92,56,108	195,82,159	264	144	0.000125263	0.00854651	0.147,0.136,0.164	0.205,0.271,0.27	-0.1	-10	10
35090	ENSG00000131697	NPHP4	1	-	5874470	5874657	5873251	5873335	5874873	5875100	35090	82,63,56	2,0,8	61,46,87	0,0,0	331	144	0.000133381	0.00889963	0.947,1.0,0.753	1.0,1.0,1.0	-0.1	-10	10
77601	ENSG00000186185	KIF18B	17	-	44934506	44934613	44934232	44934430	44934830	44934935	77601	30,45,14	0,11,0	21,11,17	0,0,0	251	144	0.000133513	0.00889963	1.0,0.701,1.0	1.0,1.0,1.0	-0.1	-10	10
81711	ENSG00000051620	HEBP2	6	+	138412082	138412256	138405970	138406033	138412879	138413154	81711	8,9,1	15,22,16	1,6,3	43,65,48	318	144	0.000181552	0.0109361	0.195,0.156,0.028	0.01,0.04,0.028	0.1	10	10
42323	ENSG00000085224	ATRX	X	-	77717130	77717243	77698573	77698629	77785981	77786220	42323	86,115,88	2,1,3	79,79,89	4,2,20	257	144	0.000261128	0.0140387	0.96,0.985,0.943	0.917,0.957,0.714	0.1	10	10
101231	ENSG00000123983	ACSL3	2	+	222900673	222900780	222860933	222861258	222908732	222909150	101231	70,104,95	13,11,6	527705957	25,34,27	251	144	0.000326468	0.0162807	0.755,0.844,0.901	0.924,0.922,0.953	-0.1	-10	10
40856	ENSG00000100263	RHBDD3	22	-	29260701	29260868	29260325	29260613	29261199	29261425	40856	53,54,41	6,0,3	64,20,34	1,0,0	311	144	0.000489689	0.0216324	0.804,1.0,0.864	0.967,1.0,1.0	-0.1	-10	10
59199	ENSG00000178773	CPNE7	16	+	89582791	89583036	89578856	89578996	89583696	89583771	59199	72,55,37	6,1,1	22,21,45	0,0,0	389	144	0.000709339	0.0277772	0.816,0.953,0.932	1.0,1.0,1.0	-0.1	-10	10
78373	ENSG00000008517	IL32	16	+	3067553	3067613	3067376	3067415	3067983	3068010	78373	128161175	18,22,7	210158203	5,3,4	204	144	1.69895e-07	6.60069e-05	0.834,0.838,0.946	0.967,0.974,0.973	-0.099	-9.9	9.9
22007	ENSG00000033100	CHPF2	7	+	151236416	151236590	151235450	151235612	151237373	151238819	22007	96138125	6,9,7	202123132	1,1,2	318	144	1.99762e-06	0.000437754	0.879,0.874,0.89	0.989,0.982,0.968	-0.099	-9.9	9.9
3913	ENSG00000164182	NDUFAF2	5	+	61045523	61045604	60945206	60945428	61073124	61073214	3913	1,1,0	44,44,25	6,8,3	39,23,34	225	144	9.26684e-06	0.00134938	0.014,0.014,0.0	0.09,0.182,0.053	-0.099	-9.9	9.9
12940	ENSG00000067113	PLPP1	5	-	55475298	55475450	55467868	55468149	55490959	55491114	12940	144163168	17,22,19	739693877	32,53,40	296	144	4.50565e-05	0.00428277	0.805,0.783,0.811	0.918,0.864,0.914	-0.099	-9.9	9.9
70931	ENSG00000130653	PNPLA7	9	-	137461029	137461119	137460633	137460737	137461535	137461620	70931	3,6,3	28,23,14	0,0,1	27,37,30	234	144	4.52772e-05	0.00428669	0.062,0.138,0.117	0.0,0.0,0.02	0.099	9.9	9.9
57467	ENSG00000060237	WNK1	12	+	879572	880031	878214	878361	880720	880814	57467	41,43,56	37,41,50	20,26,21	41,37,61	603	144	5.78608e-05	0.0050718	0.209,0.2,0.211	0.104,0.144,0.076	0.099	9.9	9.9
57732	ENSG00000214413	BBIP1	10	-	110918120	110918213	110901537	110901612	110919120	110919274	57732	154200152	19,30,16	286155209	11,2,20	237	144	6.87962e-05	0.00567266	0.831,0.802,0.852	0.94,0.979,0.864	-0.099	-9.9	9.9
42823	ENSG00000119801	YPEL5	2	+	30155849	30155910	30148244	30148541	30156627	30156792	42823	2,0,0	24,14,14	4,10,8	38,40,36	205	144	7.27324e-05	0.00592149	0.055,0.0,0.0	0.069,0.149,0.135	-0.099	-9.9	9.9
48833	ENSG00000144231	POLR2D	2	-	127850589	127850685	127843550	127848185	127852924	127853105	48833	189195151	25,19,24	157208227	5,14,12	240	144	7.41533e-05	0.00597052	0.819,0.86,0.791	0.95,0.899,0.919	-0.099	-9.9	9.9
51112	ENSG00000147050	KDM6A	X	+	45060021	45060156	45059246	45059466	45060608	45060764	51112	371377440	37,40,59	289368408	69,68,72	279	144	0.00010944	0.00782547	0.838,0.829,0.794	0.684,0.736,0.745	0.099	9.9	9.9
66509	ENSG00000258890	CEP95	17	+	64517718	64517830	64514247	64514358	64519320	64519436	66509	0,0,0	7,9,10	6,0,4	17,11,15	256	144	0.000140627	0.00919971	0.0,0.0,0.0	0.166,0.0,0.13	-0.099	-9.9	9.9
11553	ENSG00000204138	PHACTR4	1	+	28432930	28433046	28407409	28407463	28459084	28459258	11553	8,1,3	19,30,17	0,0,0	10,14,12	260	144	0.000142152	0.00927126	0.189,0.018,0.089	0.0,0.0,0.0	0.099	9.9	9.9
87138	ENSG00000165905	GYLTL1B	11	+	45928141	45928372	45928022	45928069	45928629	45929096	87138	216183157	22,11,15	186146201	9,6,3	375	144	0.000425482	0.0196534	0.79,0.865,0.801	0.888,0.903,0.963	-0.099	-9.9	9.9
3711	ENSG00000223756	TSSC2	11	+	3406498	3406590	3404853	3404963	3407621	3407697	3711	17,27,22	2,3,3	42,13,32	0,2,0	236	144	0.00166457	0.049697	0.838,0.846,0.817	1.0,0.799,1.0	-0.099	-9.9	9.9
61269	ENSG00000170946	DNAJC24	11	+	31429482	31429606	31426286	31426355	31430270	31430703	61269	6,12,1	25,27,21	0,1,1	26,21,37	268	144	3.9583e-06	0.000744545	0.114,0.193,0.025	0.0,0.025,0.014	0.098	9.8	9.8
35399	ENSG00000053747	LAMA3	18	+	23821987	23822041	23819840	23819997	23822251	23822375	35399	0,1,0	10,12,16	3,2,9	16,27,30	198	144	0.000108528	0.00777437	0.0,0.057,0.0	0.12,0.051,0.179	-0.098	-9.8	9.8
54176	ENSG00000139220	PPFIA2	12	-	81284240	81284303	81281256	81281450	81294834	81295035	54176	2,10,2	27,28,29	0,0,0	12,2,10	207	144	0.000119834	0.00826482	0.049,0.199,0.046	0.0,0.0,0.0	0.098	9.8	9.8
78577	ENSG00000129197	RPAIN	17	+	5426235	5426299	5425970	5426071	5428070	5428211	78577	44,69,58	2,6,11	64,70,87	2,1,2	208	144	0.000171628	0.0104935	0.938,0.888,0.785	0.957,0.98,0.968	-0.098	-9.8	9.8
53885	ENSG00000110011	DNAJC4	11	+	64232387	64232614	64231877	64231964	64233893	64234281	53885	81,72,48	1,0,0	61,63,74	6,0,4	371	144	0.000185602	0.0111499	0.969,1.0,1.0	0.798,1.0,0.878	0.098	9.8	9.8
46330	ENSG00000185842	DNAH14	1	+	224960152	224960302	224954958	224955098	224964478	224964609	46330	110,91,114	1,1,4	86115145	11,5,9	294	144	0.000314509	0.0158807	0.982,0.978,0.933	0.793,0.918,0.888	0.098	9.8	9.8
64348	ENSG00000197530	MIB2	1	+	1625557	1625653	1625285	1625428	1626649	1626754	64348	67,37,19	0,0,0	54,28,37	1,0,8	240	144	0.000427838	0.0197329	1.0,1.0,1.0	0.97,1.0,0.735	0.098	9.8	9.8
87127	ENSG00000165905	GYLTL1B	11	+	45928147	45928372	45928022	45928069	45928629	45929082	87127	218185153	22,11,15	191140200	9,6,3	369	144	0.000448159	0.0203848	0.795,0.868,0.799	0.892,0.901,0.963	-0.098	-9.8	9.8
25223	ENSG00000262879	RP11-156P1.3	17	-	47097238	47097357	47056459	47056753	47099834	47099949	25223	8,1,0	9,10,1	0,1,0	10,6,2	263	144	0.000708724	0.0277772	0.327,0.052,0.0	0.0,0.084,0.0	0.098	9.8	9.8
6421	ENSG00000103429	BFAR	16	+	14655065	14655210	14644273	14644609	14661891	14662065	6421	45,47,27	6,0,3	70,37,56	0,2,0	289	144	0.000895945	0.0325324	0.789,1.0,0.818	1.0,0.902,1.0	-0.098	-9.8	9.8
64987	ENSG00000182628	SKA2	17	-	59119298	59119495	59112090	59112345	59131280	59131326	64987	364326443	211184232	308407469	146136155	341	144	0.00105003	0.0360839	0.421,0.428,0.446	0.471,0.558,0.561	-0.098	-9.8	9.8
61972	ENSG00000221978	CCNL2	1	-	1392678	1392798	1390765	1390865	1393395	1393460	61972	4,2,5	57,25,38	12,7,6	23,24,37	264	144	0.00142032	0.0445247	0.037,0.042,0.067	0.222,0.137,0.081	-0.098	-9.8	9.8
29212	ENSG00000129925	TMEM8A	16	-	372610	372682	370772	372283	374004	374151	29212	104111128	0,1,0	184105166	13,8,13	216	144	3.32681e-09	2.64273e-06	1.0,0.987,1.0	0.904,0.897,0.895	0.097	9.7	9.7
4128	ENSG00000113194	FAF2	5	+	176488950	176489027	176479187	176479256	176492193	176492332	4128	86,131,72	0,0,1	84,39,55	19,0,2	221	144	4.62957e-07	0.000148163	1.0,1.0,0.979	0.742,1.0,0.947	0.097	9.7	9.7
96540	ENSG00000278540	ACACA	17	-	37224991	37225105	37223511	37223601	37226338	37226452	96540	267333325	39,43,64	601585672	49,48,47	258	144	2.24579e-06	0.00047687	0.793,0.812,0.739	0.873,0.872,0.889	-0.097	-9.7	9.7
44715	ENSG00000139971	C14orf37	14	-	58293765	58293926	58291634	58291707	58297954	58298139	44715	11,6,5	70,59,75	20,12,18	49,36,53	305	144	9.18634e-06	0.00134426	0.069,0.046,0.031	0.162,0.136,0.138	-0.097	-9.7	9.7
37107	ENSG00000166145	SPINT1	15	+	40854457	40854522	40854059	40854086	40854638	40854689	37107	217254229	31,47,34	268252201	23,22,7	209	144	1.66894e-05	0.00206189	0.828,0.788,0.823	0.889,0.888,0.952	-0.097	-9.7	9.7
89576	ENSG00000111237	VPS29	12	-	110498819	110498856	110496011	110496203	110499534	110499546	89576	4,6,1	100,101,55	6,10,10	60,40,48	181	144	5.94539e-05	0.00517069	0.031,0.045,0.014	0.074,0.166,0.142	-0.097	-9.7	9.7
66722	ENSG00000160299	PCNT	21	+	46425830	46425971	46421969	46422124	46427621	46427795	66722	72,78,73	5,3,4	73,38,59	0,0,0	285	144	6.44977e-05	0.00547031	0.879,0.929,0.902	1.0,1.0,1.0	-0.097	-9.7	9.7
21711	ENSG00000119537	KDSR	18	-	63335256	63335354	63331403	63331901	63338799	63338883	21711	30,25,33	0,0,1	46,28,41	1,2,6	242	144	0.000686461	0.0272238	1.0,1.0,0.952	0.965,0.893,0.803	0.097	9.7	9.7
82932	ENSG00000112210	RAB23	6	-	57210225	57210445	57196449	57196606	57221725	57222314	82932	72,45,64	0,0,0	50,64,46	1,6,1	364	144	0.000695097	0.0273924	1.0,1.0,1.0	0.952,0.808,0.948	0.097	9.7	9.7
73256	ENSG00000163867	ZMYM6	1	-	34990218	34990311	34986979	34988935	34992233	34992387	73256	0,0,0	18,43,40	10,0,1	16,29,41	237	144	0.000995099	0.0346876	0.0,0.0,0.0	0.275,0.0,0.015	-0.097	-9.7	9.7
59258	ENSG00000100796	PPP4R3A	14	-	91466260	91466416	91465249	91465419	91470836	91470995	59258	32,35,53	98,81,91	43,59,71	75,66,80	300	144	0.00125749	0.040638	0.135,0.172,0.218	0.216,0.3,0.299	-0.097	-9.7	9.7
37933	ENSG00000135747	ZNF670-ZNF695	1	-	246996020	246996181	246988120	246988255	246999347	246999440	37933	7,4,14	20,15,24	2,3,3	28,17,19	305	144	0.00155608	0.0473537	0.142,0.112,0.216	0.033,0.077,0.069	0.097	9.7	9.7
71477	ENSG00000139865	TTC6	14	+	37714176	37714257	37701331	37701526	37714654	37714796	71477	0,2,0	52,56,66	9,17,29	51118129	225	144	1.72966e-10	2.19839e-07	0.0,0.022,0.0	0.101,0.084,0.126	-0.096	-9.6	9.6
76982	ENSG00000006451	RALA	7	+	39690381	39690590	39623482	39623825	39696684	39696859	76982	205226180	1,2,1	178144204	14,7,6	353	144	1.86145e-07	7.04737e-05	0.988,0.979,0.987	0.838,0.894,0.933	0.096	9.6	9.6
22800	ENSG00000113716	HMGXB3	5	+	150010110	150010608	150006472	150006647	150012254	150012353	22800	360394378	2,2,4	533449597	14,12,27	642	144	2.94385e-07	0.000101401	0.976,0.978,0.955	0.895,0.894,0.832	0.096	9.6	9.6
29742	ENSG00000169826	CSGALNACT2	10	+	43163865	43164044	43160493	43160595	43175950	43176032	29742	45,45,52	0,0,0	58,75,109	3,1,9	323	144	2.96355e-05	0.00312585	1.0,1.0,1.0	0.896,0.971,0.844	0.096	9.6	9.6
100666	ENSG00000171522	PTGER4	5	+	40685730	40685788	40680950	40681860	40691778	40693735	100666	0,0,0	2,6,2	3,3,7	22,30,33	202	144	0.000265851	0.0141807	0.0,0.0,0.0	0.089,0.067,0.131	-0.096	-9.6	9.6
34481	ENSG00000140451	PIF1	15	-	64819846	64820019	64819036	64819223	64820981	64821088	34481	85,64,53	5,1,6	29,27,35	0,0,1	317	144	0.00029803	0.0153879	0.885,0.967,0.801	1.0,1.0,0.941	-0.096	-9.6	9.6
90253	ENSG00000185420	SMYD3	1	-	245915529	245915640	245863798	245863886	245927930	245928033	90253	134193138	3,15,3	151108211	23,8,22	255	144	0.000423399	0.0195993	0.962,0.879,0.963	0.788,0.884,0.844	0.096	9.6	9.6
69024	ENSG00000213096	ZNF254	19	+	24105939	24106066	24087183	24087337	24106547	24106647	69024	32,56,35	0,0,2	35,49,59	3,4,4	271	144	0.000620556	0.0254874	1.0,1.0,0.903	0.861,0.867,0.887	0.096	9.6	9.6
89500	ENSG00000067208	EVI5	1	-	92663419	92663452	92636201	92636336	92665938	92665992	89500	1,1,0	11,9,6	1,13,4	23,25,27	177	144	0.00102162	0.0353257	0.069,0.083,0.0	0.034,0.297,0.108	-0.096	-9.6	9.6
9166	ENSG00000120992	LYPLA1	8	-	54080252	54080329	54063327	54063375	54100907	54100939	9166	3,4,4	21,17,13	1,0,1	9,5,22	221	144	0.00143928	0.0448261	0.085,0.133,0.167	0.068,0.0,0.029	0.096	9.6	9.6
65740	ENSG00000141959	PFKL	21	+	44311005	44311088	44306680	44306754	44312104	44312294	65740	266273227	4,0,2	263204277	21,14,22	227	144	1.19516e-12	2.95369e-09	0.977,1.0,0.986	0.888,0.902,0.889	0.095	9.5	9.5
96840	ENSG00000173812	EIF1	17	+	41689748	41689929	41688886	41689069	41690087	41690189	96840	353391400	19,16,31	470358564	5,3,4	325	144	1.69786e-12	3.77647e-09	0.892,0.915,0.851	0.977,0.981,0.984	-0.095	-9.5	9.5
47122	ENSG00000023228	NDUFS1	2	-	206153617	206153682	206149817	206149925	206159340	206159425	47122	171232150	3,8,4	232157219	33,15,17	209	144	1.61603e-07	6.34071e-05	0.975,0.952,0.963	0.829,0.878,0.899	0.095	9.5	9.5
19125	ENSG00000275023	MLLT6	17	+	38721877	38722227	38720658	38720747	38722677	38722768	19125	507467289	2,2,2	381168161	8,5,10	494	144	8.25283e-07	0.000226246	0.987,0.986,0.977	0.933,0.907,0.824	0.095	9.5	9.5
103970	ENSG00000166348	USP54	10	-	73520907	73521042	73519796	73519992	73523582	73523750	103970	165120111	13,2,13	101,98,87	0,1,2	279	144	3.31034e-06	0.000654491	0.868,0.969,0.815	1.0,0.981,0.957	-0.095	-9.5	9.5
33350	ENSG00000242612	DECR2	16	+	406684	406735	406345	406397	407424	407580	33350	2,2,6	74,83,67	10,13,14	80,62,52	195	144	6.53405e-06	0.00105314	0.02,0.017,0.062	0.085,0.134,0.166	-0.095	-9.5	9.5
93433	ENSG00000257093	KIAA1147	7	-	141685477	141685636	141674066	141674220	141686558	141686658	93433	164137132	1,0,4	116,93,94	12,2,7	303	144	1.43394e-05	0.00183039	0.987,1.0,0.94	0.821,0.957,0.865	0.095	9.5	9.5
28460	ENSG00000140521	POLG	15	-	89320792	89321012	89319267	89319350	89321735	89321983	28460	89,72,63	6,1,6	114,52,48	0,2,0	364	144	0.000136453	0.00901828	0.854,0.966,0.806	1.0,0.911,1.0	-0.095	-9.5	9.5
95314	ENSG00000259673	IQCH-AS1	15	-	67459691	67459975	67442284	67442407	67518999	67519102	95314	18,9,7	0,1,0	24,12,35	4,0,3	428	144	0.000198647	0.0116121	1.0,0.752,1.0	0.669,1.0,0.797	0.095	9.5	9.5
72309	ENSG00000204991	SPIRE2	16	+	89868188	89868216	89863793	89863861	89869566	89869682	72309	40,37,31	6,2,2	20,27,29	0,0,0	172	144	0.000260364	0.0140222	0.848,0.939,0.928	1.0,1.0,1.0	-0.095	-9.5	9.5
12830	ENSG00000118454	ANKRD13C	1	-	70274722	70274818	70270855	70270956	70276764	70276843	12830	39,34,64	0,7,4	37,56,78	1,0,1	240	144	0.000302656	0.0155111	1.0,0.745,0.906	0.957,1.0,0.979	-0.095	-9.5	9.5
27610	ENSG00000100031	GGT1	22	+	24624031	24624226	24623779	24623916	24627409	24627619	27610	0,0,2	14,7,2	4,0,6	3,2,9	339	144	0.000738788	0.0285907	0.0,0.0,0.298	0.362,0.0,0.221	-0.095	-9.5	9.5
92483	ENSG00000214050	FBXO16	8	-	28473771	28473807	28463605	28463818	28483347	28483462	92483	37,26,19	3,5,0	25,14,16	0,0,0	180	144	0.00114241	0.0382107	0.908,0.806,1.0	1.0,1.0,1.0	-0.095	-9.5	9.5
5985	ENSG00000114126	TFDP2	3	-	142025109	142025221	142005440	142005544	142093060	142093127	5985	2,1,2	16,24,35	4,7,6	17,18,28	256	144	0.00119438	0.0393863	0.066,0.023,0.031	0.117,0.179,0.108	-0.095	-9.5	9.5
61127	ENSG00000215386	MIR99AHG	21	+	16537378	16537439	16487489	16487538	16594339	16594454	61127	79111101	10,14,19	70,79,76	6,3,4	205	144	0.0012358	0.040186	0.847,0.848,0.789	0.891,0.949,0.93	-0.095	-9.5	9.5
76205	ENSG00000114999	TTL	2	+	112520281	112520384	112502911	112503181	112528680	112532411	76205	38,54,68	1,0,2	45,37,50	4,3,4	247	144	0.00150295	0.0463011	0.957,1.0,0.952	0.868,0.878,0.879	0.095	9.5	9.5
23261	ENSG00000115234	SNX17	2	+	27372598	27372740	27371268	27371343	27373246	27373311	23261	151154163	5,11,10	151130148	22,17,13	286	144	0.00152321	0.0466346	0.938,0.876,0.891	0.776,0.794,0.851	0.095	9.5	9.5
95512	ENSG00000100387	RBX1	22	+	40953554	40953633	40951346	40951476	40967798	40967888	95512	61,69,92	5,10,10	91,93,80	5,5,0	223	144	0.00166854	0.0497819	0.887,0.817,0.856	0.922,0.923,1.0	-0.095	-9.5	9.5
88472	ENSG00000171843	MLLT3	9	-	20354807	20354879	20345075	20346574	20360741	20360841	88472	52,57,29	0,0,0	88,80,101	12,1,7	216	144	4.16625e-06	0.00076585	1.0,1.0,1.0	0.83,0.982,0.906	0.094	9.4	9.4
54643	ENSG00000197965	MPZL1	1	+	167776063	167776166	167773235	167773368	167787819	167788753	54643	338361331	43,20,20	488441572	105,46,94	247	144	5.62754e-05	0.00497696	0.821,0.913,0.906	0.73,0.848,0.78	0.094	9.4	9.4
30597	ENSG00000121940	CLCC1	1	-	108962308	108962469	108950308	108950448	108963400	108963457	30597	68,59,53	5,3,3	36,31,77	1,0,0	305	144	0.000186104	0.011165	0.865,0.903,0.893	0.944,1.0,1.0	-0.094	-9.4	9.4
81110	ENSG00000196535	MYO18A	17	-	29116443	29116455	29115663	29115840	29118044	29118189	81110	62,46,32	1,1,0	47,19,38	6,3,2	156	144	0.000309514	0.0157537	0.983,0.977,1.0	0.879,0.854,0.946	0.094	9.4	9.4
106576	ENSG00000188130	MAPK12	22	-	50257473	50257660	50257081	50257193	50258242	50258301	106576	77,51,47	94,87,61	53,21,34	99,68,100	331	144	0.000521867	0.022561	0.263,0.203,0.251	0.189,0.118,0.129	0.094	9.4	9.4
56098	ENSG00000176531	PHLDB3	19	-	43478046	43478132	43474953	43475544	43479376	43479491	56098	23,16,37	3,1,4	25,20,11	0,0,1	230	144	0.0008716	0.0319647	0.828,0.909,0.853	1.0,1.0,0.873	-0.094	-9.4	9.4
52632	ENSG00000051128	HOMER3	19	-	18934302	18934410	18932923	18933045	18938352	18938484	52632	81,98,70	8,9,7	165,53,114	6,2,2	252	144	0.000960869	0.0339105	0.853,0.862,0.851	0.94,0.938,0.97	-0.094	-9.4	9.4
93374	ENSG00000120029	C10orf76	10	-	102001970	102002072	101995296	101995355	102006539	102006633	93374	73,82,101	6,4,8	67,83,108	0,2,0	246	144	6.66091e-06	0.00106126	0.877,0.923,0.881	1.0,0.96,1.0	-0.093	-9.3	9.3
34019	ENSG00000181404	WASH1	9	-	17343	17479	16964	17166	17718	17855	34019	59,79,71	6,6,1	87,65,85	2,0,0	280	144	8.7767e-05	0.00670844	0.835,0.871,0.973	0.957,1.0,1.0	-0.093	-9.3	9.3
4133	ENSG00000113194	FAF2	5	+	176486354	176486432	176479187	176479256	176488950	176489027	4133	110,115,95	11,17,4	138,69,88	6,1,1	222	144	0.000137395	0.00906827	0.866,0.814,0.939	0.937,0.978,0.983	-0.093	-9.3	9.3
111610	ENSG00000062598	ELMO2	20	-	46387337	46387437	46386123	46386275	46389038	46389220	111610	48,54,76	11,0,1	67,77,74	0,0,1	244	144	0.00019031	0.0112602	0.72,1.0,0.978	1.0,1.0,0.978	-0.093	-9.3	9.3
53907	ENSG00000110011	DNAJC4	11	+	64232413	64232614	64231877	64231964	64233893	64234281	53907	76,66,49	1,0,0	60,62,72	6,0,4	345	144	0.000222275	0.0124801	0.969,1.0,1.0	0.807,1.0,0.883	0.093	9.3	9.3
110754	ENSG00000149187	CELF1	11	-	47536619	47536730	47488836	47489024	47552991	47553117	110754	16,25,4	142,155,83	21,19,20	120,44,59	255	144	0.000268864	0.0142725	0.06,0.083,0.026	0.09,0.196,0.161	-0.093	-9.3	9.3
106581	ENSG00000188130	MAPK12	22	-	50257497	50257660	50257081	50257193	50258242	50258301	106581	57,45,40	94,87,61	36,18,28	99,68,100	307	144	0.000290002	0.015131	0.221,0.195,0.235	0.146,0.11,0.116	0.093	9.3	9.3
12825	ENSG00000118454	ANKRD13C	1	-	70270855	70270956	70261236	70262847	70276764	70276844	12825	49,59,82	6,2,10	62,77,110	1,3,2	245	144	0.000972337	0.0341527	0.828,0.945,0.828	0.973,0.938,0.97	-0.093	-9.3	9.3
60992	ENSG00000118418	HMGN3	6	-	79202055	79202155	79201248	79201726	79202275	79202389	60992	2,2,5	183164154	20,12,13	78,89,67	244	144	8.70415e-14	2.97849e-10	0.006,0.007,0.019	0.131,0.074,0.103	-0.092	-9.2	9.2
70717	ENSG00000136003	ISCU	12	+	108564059	108564155	108562605	108562736	108564278	108564392	70717	18,30,34	213255191	58,31,43	165115123	240	144	2.13554e-08	1.18012e-05	0.048,0.066,0.096	0.174,0.139,0.173	-0.092	-9.2	9.2
111950	ENSG00000245910	SNHG6	8	-	66925436	66925648	66922270	66922725	66926197	66926398	111950	334315274	5,2,1	303227322	17,19,6	356	144	9.20047e-08	4.09283e-05	0.964,0.985,0.991	0.878,0.829,0.956	0.092	9.2	9.2
47030	ENSG00000165138	ANKS6	9	-	98784379	98784500	98783569	98784157	98784831	98784876	47030	0,0,0	41,51,27	2,5,5	30,16,26	265	144	4.73722e-05	0.00441616	0.0,0.0,0.0	0.035,0.145,0.095	-0.092	-9.2	9.2
62119	ENSG00000177150	FAM210A	18	-	13687742	13687882	13681604	13682105	13726328	13726663	62119	3,10,1	38,16,25	1,1,0	69,30,40	284	144	5.82642e-05	0.00509712	0.038,0.241,0.02	0.007,0.017,0.0	0.092	9.2	9.2
101877	ENSG00000133731	IMPA1	8	-	81670938	81671047	81660572	81660667	81673840	81673949	101877	157121168	4,4,3	127131175	18,12,7	253	144	8.64359e-05	0.00666395	0.957,0.945,0.97	0.801,0.861,0.934	0.092	9.2	9.2
94178	ENSG00000103126	AXIN1	16	-	346147	347106	314542	314683	352368	352659	94178	496498358	1,3,0	419247371	5,6,5	1103	144	0.000141006	0.00921096	0.985,0.956,1.0	0.916,0.843,0.906	0.092	9.2	9.2
46981	ENSG00000158106	RHPN1	8	+	143379828	143379985	143379324	143379508	143380064	143380783	46981	130154102	11,1,11	137123100	5,0,0	301	144	0.000208283	0.0119483	0.85,0.987,0.816	0.929,1.0,1.0	-0.092	-9.2	9.2
5809	ENSG00000172780	RAB43	3	-	129092501	129092593	129090493	129091346	129094985	129095163	5809	0,3,2	28,37,27	6,6,10	32,33,31	236	144	0.000291822	0.0151697	0.0,0.047,0.043	0.103,0.1,0.164	-0.092	-9.2	9.2
36622	ENSG00000213047	DENND1B	1	-	197647730	197647943	197647054	197647114	197652234	197652315	36622	2,7,4	22,11,23	2,0,0	26,20,9	357	144	0.000405616	0.0190356	0.035,0.204,0.066	0.03,0.0,0.0	0.092	9.2	9.2
97709	ENSG00000168802	CHTF8	16	-	69121052	69121170	69118009	69120649	69132483	69132573	97709	107,107,85	3,15,10	96,62,103	4,3,0	262	144	0.000636546	0.0259005	0.951,0.797,0.824	0.93,0.919,1.0	-0.092	-9.2	9.2
19308	ENSG00000076108	BAZ2A	12	-	56621089	56621273	56617394	56617532	56630124	56630308	19308	7,3,2	14,34,6	0,2,0	20,12,16	328	144	0.000905608	0.0327528	0.18,0.037,0.128	0.0,0.068,0.0	0.092	9.2	9.2
111261	ENSG00000019144	PHLDB1	11	+	118638890	118639001	118635392	118635548	118643799	118643940	111261	47,35,35	6,2,0	25,25,32	0,0,0	255	144	0.00111896	0.0376527	0.816,0.908,1.0	1.0,1.0,1.0	-0.092	-9.2	9.2
13835	ENSG00000106397	PLOD3	7	-	101207664	101207724	101206778	101206904	101208852	101208957	13835	31,42,38	3,4,1	46,18,33	0,0,0	204	144	0.00136949	0.0432838	0.879,0.881,0.964	1.0,1.0,1.0	-0.092	-9.2	9.2
82370	ENSG00000203667	COX20	1	+	244841943	244842058	244835321	244835756	244842194	244842258	82370	341349279	101,103,77	392267400	78,63,52	259	144	0.00144878	0.0449435	0.652,0.653,0.668	0.736,0.702,0.81	-0.092	-9.2	9.2
47673	ENSG00000198363	ASPH	8	-	61646749	61646878	61644599	61644632	61651049	61651124	47673	98011081102	174189158	10548291140	104,78,89	273	144	1.07815e-07	4.61168e-05	0.748,0.756,0.786	0.842,0.849,0.871	-0.091	-9.1	9.1
33484	ENSG00000174233	ADCY6	12	-	48771251	48771416	48770765	48770970	48771709	48771973	33484	1,5,4	46,46,53	14,24,9	58,53,42	309	144	2.23981e-06	0.000476737	0.01,0.048,0.034	0.101,0.174,0.091	-0.091	-9.1	9.1
12558	ENSG00000143033	MTF2	1	+	93129277	93129448	93127231	93127299	93133702	93133808	12558	101,96,106	0,2,1	65,83,121	2,4,12	315	144	1.50188e-05	0.00189804	1.0,0.956,0.98	0.937,0.905,0.822	0.091	9.1	9.1
1855	ENSG00000058272	PPP1R12A	12	-	79805591	79805768	79798493	79798584	79806165	79806333	1855	217247267	2,9,3	229162254	19,14,9	321	144	2.14811e-05	0.00249609	0.98,0.925,0.976	0.844,0.838,0.927	0.091	9.1	9.1
99530	ENSG00000103202	NME4	16	+	406684	406777	406345	406397	407424	407560	99530	12,5,6	74,83,67	23,17,16	80,62,52	237	144	6.2158e-05	0.00534835	0.09,0.035,0.052	0.149,0.143,0.158	-0.091	-9.1	9.1
11937	ENSG00000180776	ZDHHC20	13	-	21381900	21381945	21381433	21381549	21382919	21383009	11937	16,23,7	112127111	27,27,37	107,83,129	189	144	0.000135417	0.0089777	0.098,0.121,0.046	0.161,0.199,0.179	-0.091	-9.1	9.1
11659	ENSG00000101333	PLCB4	20	+	9476716	9476753	9473278	9473365	9478920	9481242	11659	71,59,92	2,3,0	59124130	16,8,4	181	144	0.000259125	0.0139893	0.966,0.94,1.0	0.746,0.925,0.963	0.091	9.1	9.1
79678	ENSG00000169241	SLC50A1	1	+	155136827	155136951	155136298	155136376	155137560	155137722	79678	747777557	338345261	1394724906	351232338	268	144	0.000262888	0.0141069	0.543,0.548,0.534	0.681,0.626,0.59	-0.091	-9.1	9.1
62099	ENSG00000134897	BIVM	13	+	102805306	102805390	102800400	102800735	102807145	102807400	62099	23,26,13	4,5,1	4,10,9	1,0,0	228	144	0.000433416	0.0198928	0.784,0.767,0.891	0.716,1.0,1.0	-0.091	-9.1	9.1
33546	ENSG00000092036	HAUS4	14	-	22951554	22951689	22950313	22950410	22952327	22952459	33546	166185157	8,4,8	169127141	18,16,10	279	144	0.000468465	0.0209791	0.915,0.96,0.91	0.829,0.804,0.879	0.091	9.1	9.1
46852	ENSG00000008869	HEATR5B	2	-	37081600	37081755	37079119	37079331	37083288	37083436	46852	6,2,3	11,29,26	0,3,0	46,69,53	299	144	0.000511996	0.022288	0.208,0.032,0.053	0.0,0.021,0.0	0.091	9.1	9.1
97402	ENSG00000118260	CREB1	2	+	207575271	207575454	207570178	207570321	207577504	207577635	97402	162152151	1,6,4	148118148	5,13,12	327	144	0.000644024	0.0260805	0.986,0.918,0.943	0.929,0.8,0.845	0.091	9.1	9.1
26523	ENSG00000135316	SYNCRIP	6	-	85642796	85642890	85641291	85641451	85643749	85643792	26523	220217194	8,14,6	175110140	9,18,19	238	144	0.000686925	0.0272238	0.943,0.904,0.951	0.922,0.787,0.817	0.091	9.1	9.1
31460	ENSG00000111554	MDM1	12	-	68331106	68331221	68326656	68327021	68332227	68332257	31460	63,52,44	1,0,8	65,30,49	0,0,0	259	144	0.000914858	0.0329667	0.972,1.0,0.754	1.0,1.0,1.0	-0.091	-9.1	9.1
78735	ENSG00000239213	NCK1-AS1	3	-	136858517	136858603	136846527	136846586	136861746	136862049	78735	0,3,2	27,28,35	7,9,0	22,22,18	230	144	0.00120533	0.039566	0.0,0.063,0.035	0.166,0.204,0.0	-0.091	-9.1	9.1
36712	ENSG00000214078	CPNE1	20	-	35658929	35659014	35632794	35632923	35664801	35664837	36712	5,6,7	42,75,21	15,5,14	44,19,27	229	144	0.00167225	0.0498759	0.07,0.048,0.173	0.177,0.142,0.246	-0.091	-9.1	9.1
60988	ENSG00000118418	HMGN3	6	-	79202093	79202155	79201248	79201726	79202275	79202389	60988	2,4,3	183164154	15,12,11	78,89,67	206	144	2.1566e-11	3.68985e-08	0.008,0.017,0.013	0.118,0.086,0.103	-0.09	-9	9
72696	ENSG00000148985	PGAP2	11	+	3823612	3823740	3811249	3811424	3823882	3824357	72696	7,6,6	40,87,57	18,19,13	48,58,46	272	144	3.36411e-05	0.00346417	0.085,0.035,0.053	0.166,0.148,0.13	-0.09	-9	9
17266	ENSG00000141524	TMC6	17	-	78121012	78121164	78119296	78119392	78122604	78122749	17266	65,86,49	0,7,4	117,65,87	1,0,0	296	144	8.16524e-05	0.00638928	1.0,0.857,0.856	0.983,1.0,1.0	-0.09	-9	9
12942	ENSG00000067113	PLPP1	5	-	55475301	55475450	55467868	55468149	55534571	55535050	12942	182175143	19,15,19	861645917	32,41,41	293	144	9.46806e-05	0.00706689	0.825,0.851,0.787	0.93,0.885,0.917	-0.09	-9	9
62875	ENSG00000138668	HNRNPD	4	-	82356536	82356683	82355248	82355401	82356795	82356895	62875	9879931046	463498421	650707945	229233256	291	144	0.000140272	0.00918996	0.513,0.497,0.551	0.584,0.6,0.646	-0.09	-9	9
95253	ENSG00000005189	AC004381.6	16	+	20806951	20807091	20806498	20806705	20813189	20813302	95253	35,50,35	1,0,0	57,42,51	2,0,9	284	144	0.000229472	0.0127521	0.947,1.0,1.0	0.935,1.0,0.742	0.09	9	9
47213	ENSG00000185324	CDK10	16	+	89689200	89689324	89686669	89686759	89690552	89690624	47213	48,64,40	3,5,2	38,38,35	1,0,0	268	144	0.000486084	0.0215267	0.896,0.873,0.915	0.953,1.0,1.0	-0.09	-9	9
55320	ENSG00000124596	OARD1	6	-	41068840	41068953	41064777	41067437	41070075	41070134	55320	154198146	23,29,13	187151174	4,10,16	257	144	0.000714884	0.0279368	0.79,0.793,0.863	0.963,0.894,0.859	-0.09	-9	9
60284	ENSG00000165689	SDCCAG3	9	-	136408998	136409067	136407825	136407938	136410327	136410593	60284	23,19,23	57,68,81	19,6,9	98,44,88	213	144	0.00116029	0.0385941	0.214,0.159,0.161	0.116,0.084,0.065	0.09	9	9
107932	ENSG00000013374	NUB1	7	+	151343587	151343726	151341710	151341846	151345347	151345466	107932	0,0,0	27,29,24	0,4,6	35,10,27	283	144	0.00156354	0.0475419	0.0,0.0,0.0	0.0,0.169,0.102	-0.09	-9	9
60993	ENSG00000118418	HMGN3	6	-	79202068	79202155	79201248	79201726	79202275	79202385	60993	2,0,3	183164154	19,12,9	78,89,67	231	144	4.95159e-14	1.8356e-10	0.007,0.0,0.012	0.132,0.078,0.077	-0.089	-8.9	8.9
40948	ENSG00000248487	ABHD14A	3	+	51977870	51978082	51975067	51975204	51980835	51981195	40948	150133115	5,2,11	127122130	0,0,2	356	144	1.29524e-05	0.00170722	0.924,0.964,0.809	1.0,1.0,0.963	-0.089	-8.9	8.9
73736	ENSG00000165802	NSMF	9	-	137455238	137455307	137454390	137454443	137456410	137456486	73736	760764587	129104101	555387520	154120107	213	144	2.4042e-05	0.00268047	0.799,0.832,0.797	0.709,0.686,0.767	0.089	8.9	8.9
110719	ENSG00000179950	PUF60	8	-	143820665	143820724	143818372	143818534	143821596	143821686	110719	101,85,87	206211179	47,46,74	224210204	203	144	5.75054e-05	0.00504562	0.258,0.222,0.256	0.13,0.134,0.205	0.089	8.9	8.9
71567	ENSG00000186111	PIP5K1C	19	-	3661372	3661526	3660965	3661083	3661870	3662001	71567	2,5,1	59,39,29	10,7,7	33,23,30	298	144	0.000100084	0.00736512	0.016,0.058,0.016	0.128,0.128,0.101	-0.089	-8.9	8.9
97088	ENSG00000139531	SUOX	12	+	55997614	55997723	55997317	55997339	56002211	56002271	97088	70,69,56	8,5,2	70,65,77	1,1,1	253	144	0.000119008	0.00823551	0.833,0.887,0.941	0.976,0.974,0.978	-0.089	-8.9	8.9
2270	ENSG00000103145	HCFC1R1	16	-	3023473	3023530	3023232	3023361	3023846	3023968	2270	256319260	64,62,56	377242282	48,24,39	201	144	0.00013242	0.00886485	0.741,0.787,0.769	0.849,0.878,0.838	-0.089	-8.9	8.9
104063	ENSG00000132953	XPO4	13	-	20787480	20787623	20786964	20787057	20790461	20790580	104063	62,62,54	2,6,2	42,47,78	0,0,1	287	144	0.000422069	0.019561	0.94,0.838,0.931	1.0,1.0,0.975	-0.089	-8.9	8.9
11149	ENSG00000048028	USP28	11	-	113830866	113830943	113829220	113829345	113833419	113833552	11149	47,37,20	0,0,0	46,35,43	5,0,4	221	144	0.000469101	0.0209939	1.0,1.0,1.0	0.857,1.0,0.875	0.089	8.9	8.9
29252	ENSG00000076351	SLC46A1	17	-	28402237	28402321	28400609	28400766	28404615	28404743	29252	172189147	3,7,10	87,93,114	13,4,17	228	144	0.000507622	0.0221605	0.973,0.945,0.903	0.809,0.936,0.809	0.089	8.9	8.9
38164	ENSG00000183250	LINC01547	21	-	44937538	44937633	44935626	44935890	44939592	44939845	38164	3,2,5	25,10,24	0,0,1	14,7,29	239	144	0.000807511	0.0304587	0.067,0.108,0.112	0.0,0.0,0.02	0.089	8.9	8.9
37988	ENSG00000138092	CENPO	2	+	24816758	24816817	24815624	24815756	24817669	24817841	37988	41,16,32	0,0,0	9,24,31	0,0,8	203	144	0.000815094	0.0305729	1.0,1.0,1.0	1.0,1.0,0.733	0.089	8.9	8.9
56452	ENSG00000102606	ARHGEF7	13	+	111280271	111280350	111277586	111277673	111280537	111280677	56452	59,71,64	2,1,2	66,54,72	6,6,6	223	144	0.00143256	0.0447366	0.95,0.979,0.954	0.877,0.853,0.886	0.089	8.9	8.9
[truncated: 2,720 more rows]
