# Supplementary material for: The METTL3 RNA Methyltransferase Regulates Transcriptional Networks in Prostate Cancer
Source: Cancers (Basel). 2022 Oct 20;14(20):5148. doi: 10.3390/cancers14205148 (PMC9600477; doi:10.3390/cancers14205148)
Supplement: Supplementary file 1 [file cancers-14-05148-s001.zip › Table S16.xlsx]

## Sheet: Table S16
Table S16: Significant (dPSI ≥5% and FDR <0.05) differential splicing events with siMETTL3 Veh vs R1881 in LNCaP:C4-2.
A) Significant splicing events with siMETTL3 Veh vs R1881 in LNCaP:C4-2																											B) Enriched KEGG pathways with all spliced genes with siMETTL3 Veh vs R1881 in LNCaP:C4-2. Significantly (FDR<0.05) enriched pathways are highlighted in grey and in bold.
Significant skipped exon (SE) events
ID	GeneID	geneSymbol	chr	strand	exonStart_0base	exonEnd	upstreamES	upstreamEE	downstreamES	downstreamEE	ID	IC_SAMPLE_1	SC_SAMPLE_1	IC_SAMPLE_2	SC_SAMPLE_2	IncFormLen	SkipFormLen	PValue	FDR	IncLevel1	IncLevel2	IncLevelDifference	dPSI	AbsdPSI			geneSet	description	size	overlap	expect	enrichmentRatio	pValue	FDR
72861	ENSG00000101608	MYL12A	18	+	3249360	3249443	3247812	3247909	3249561	3249723	72861	5,1,2	0,0,0	0,0,0	1,1,2	227	144	2.13607e-13	1.13527e-09	1.0,1.0,1.0	0.0,0.0,0.0	1	100	100			hsa05231	Choline metabolism in cancer	99	23	8.81443	2.60936	1.34861e-05	0.00371576
68329	ENSG00000196684	HSH2D	19	+	16156560	16156756	16155641	16155763	16157209	16158148	68329	0,0,0	3,3,4	2,3,10	0,0,2	340	144	6.98441e-13	3.50583e-09	0.0,0.0,0.0	1.0,1.0,0.679	-0.893	-89.3	89.3			hsa04142	Lysosome	123	26	10.9513	2.37415	2.27961e-05	0.00371576
85091	ENSG00000148341	SH3GLB2	9	-	129019886	129020039	129015739	129015860	129021090	129021219	85091	0,0,2	2,3,2	2,1,4	0,0,0	297	144	5.01821e-14	3.02267e-10	0.0,0.0,0.327	1.0,1.0,1.0	-0.891	-89.1	89.1			hsa01524	Platinum drug resistance	73	18	6.49953	2.76943	5.0069e-05	0.00446205
80735	ENSG00000189157	FAM47E	4	+	76217578	76217688	76214039	76214424	76263703	76263843	80735	2,4,2	0,0,0	0,0,2	2,2,2	254	144	2.04211e-11	7.38027e-08	1.0,1.0,1.0	0.0,0.0,0.362	0.879	87.9	87.9			hsa01100	Metabolic pathways	1305	154	116.19	1.32541	5.4749e-05	0.00446205
46372	ENSG00000182796	TMEM198B	12	+	55835644	55835741	55834850	55835039	55836125	55836246	46372	1,1,2	0,0,0	0,0,1	2,1,1	241	144	1.32367e-08	1.89833e-05	1.0,1.0,1.0	0.0,0.0,0.374	0.875	87.5	87.5			hsa00564	Glycerophospholipid metabolism	97	21	8.63636	2.43158	9.59102e-05	0.00521112
72190	ENSG00000139865	TTC6	14	+	37868445	37868565	37827195	37827366	37874459	37874563	72190	2,1,0	3,2,8	13,6,2	0,0,0	264	144	0	0	0.267,0.214,0.0	1.0,1.0,1.0	-0.84	-84	84			hsa05215	Prostate cancer	97	21	8.63636	2.43158	9.59102e-05	0.00521112
21060	ENSG00000137210	TMEM14B	6	+	10827696	10827824	10808276	10808342	10829006	10829186	21060	0,2,0	7,1,5	3,5,2	0,0,0	272	144	3.33067e-16	3.34366e-12	0.0,0.514,0.0	1.0,1.0,1.0	-0.829	-82.9	82.9			hsa01230	Biosynthesis of amino acids	75	17	6.6776	2.54582	0.000244273	0.0113761
85390	ENSG00000003756	RBM5	3	+	50110678	50110766	50109602	50109688	50113382	50113544	85390	3,4,1	2,0,0	0,0,0	3,3,1	232	144	4.53569e-10	1.02451e-06	0.482,1.0,1.0	0.0,0.0,0.0	0.827	82.7	82.7			hsa04152	AMPK signaling pathway	120	23	10.6842	2.15272	0.000314493	0.0128156
62688	ENSG00000134897	BIVM	13	+	102805057	102805239	102799048	102799521	102807145	102807400	62688	1,7,4	0,5,0	0,0,0	4,2,10	326	144	8.39834e-08	7.74284e-05	1.0,0.382,1.0	0.0,0.0,0.0	0.794	79.4	79.4			hsa05210	Colorectal cancer	86	18	7.65698	2.3508	0.000461769	0.0145436
85397	ENSG00000003756	RBM5	3	+	50110678	50110776	50109602	50109688	50113382	50113544	85397	4,4,3	2,0,0	1,0,0	3,3,1	242	144	1.7351e-09	3.266e-06	0.543,1.0,1.0	0.166,0.0,0.0	0.792	79.2	79.2			hsa03018	RNA degradation	79	17	7.03374	2.41692	0.000469419	0.0145436
38332	ENSG00000072609	CHFR	12	-	132948154	132948270	132945620	132945797	132956242	132956304	38332	1,1,2	0,1,0	0,0,0	1,4,10	260	144	4.80828e-06	0.001519	1.0,0.356,1.0	0.0,0.0,0.0	0.785	78.5	78.5			hsa00240	Pyrimidine metabolism	101	20	8.9925	2.22408	0.000490734	0.0145436
44823	ENSG00000143198	MGST3	1	+	165650993	165651127	165649840	165649964	165651977	165652035	44823	2,1,1	0,0,1	0,0,0	1,2,2	278	144	6.88373e-06	0.00183608	1.0,1.0,0.341	0.0,0.0,0.0	0.78	78	78			hsa05165	Human papillomavirus infection	339	48	30.1828	1.59031	0.000743292	0.018826
108906	ENSG00000160172	FAM86C2P	11	-	67798007	67798141	67796683	67796833	67799373	67799475	108906	3,7,2	0,0,0	0,1,1	2,1,1	278	144	3.70542e-07	0.000263613	1.0,1.0,1.0	0.0,0.341,0.341	0.773	77.3	77.3			hsa04150	mTOR signaling pathway	151	26	13.4442	1.93391	0.00075073	0.018826
72793	ENSG00000249141	RP11-514O12.4	6	-	166946540	166946739	166943018	166943089	166956096	166956124	72793	11,2,1	0,0,1	0,0,0	1,1,2	343	144	5.04941e-11	1.47167e-07	1.0,1.0,0.296	0.0,0.0,0.0	0.765	76.5	76.5			hsa04931	Insulin resistance	107	20	9.52671	2.09936	0.00105594	0.0245882
6659	ENSG00000130779	CLIP1	12	-	122400131	122400243	122380367	122380558	122417345	122417463	6659	1,5,5	0,0,7	0,0,0	3,2,1	256	144	2.02358e-07	0.000158016	1.0,1.0,0.287	0.0,0.0,0.0	0.762	76.2	76.2			hsa05214	Glioma	71	15	6.32146	2.37287	0.00121669	0.0249964
112021	ENSG00000149187	CELF1	11	-	47536639	47536730	47500860	47500932	47565273	47565569	112021	0,0,1	2,2,2	1,5,1	0,3,0	235	144	8.53896e-06	0.00209648	0.0,0.0,0.235	1.0,0.505,1.0	-0.757	-75.7	75.7			hsa01200	Carbon metabolism	116	21	10.328	2.0333	0.00122682	0.0249964
69028	ENSG00000175309	PHYKPL	5	-	178225354	178225424	178224511	178224564	178229939	178230099	69028	0,0,0	1,1,1	1,1,2	0,2,0	214	144	0.000163388	0.0149265	0.0,0.0,0.0	1.0,0.252,1.0	-0.751	-75.1	75.1			hsa05213	Endometrial cancer	58	13	5.16401	2.51742	0.00143593	0.0275362
39832	ENSG00000237651	C2orf74	2	+	61157861	61158012	61145129	61145196	61159317	61159439	39832	1,2,4	7,4,2	5,11,10	0,0,0	295	144	6.61693e-14	3.73654e-10	0.065,0.196,0.494	1.0,1.0,1.0	-0.748	-74.8	74.8			hsa05205	Proteoglycans in cancer	201	31	17.896	1.73223	0.00164251	0.0282481
112878	ENSG00000173715	C11orf80	11	+	66796502	66796598	66759042	66759096	66800640	66800696	112878	2,4,4	0,0,0	1,6,2	2,7,5	240	144	5.14722e-12	2.02198e-08	1.0,1.0,1.0	0.231,0.34,0.194	0.745	74.5	74.5			hsa04722	Neurotrophin signaling pathway	119	21	10.5951	1.98204	0.00171259	0.0282481
69016	ENSG00000175309	PHYKPL	5	-	178225354	178225453	178224447	178224564	178229939	178230099	69016	0,0,0	1,1,1	4,1,2	0,2,0	243	144	1.53665e-07	0.000126216	0.0,0.0,0.0	1.0,0.229,1.0	-0.743	-74.3	74.3			hsa04218	Cellular senescence	160	26	14.2455	1.82513	0.00179668	0.0282481
85839	ENSG00000100239	PPP6R2	22	+	50391866	50392015	50389033	50389111	50393749	50393799	85839	3,2,2	1,0,0	4,0,0	3,3,4	293	144	4.44787e-07	0.000298497	0.596,1.0,1.0	0.396,0.0,0.0	0.733	73.3	73.3			hsa03410	Base excision repair	33	9	2.93814	3.06316	0.00181966	0.0282481
87740	ENSG00000104154	SLC30A4	15	-	45490732	45490879	45488840	45489042	45511137	45511284	87740	0,0,0	3,1,4	1,1,4	2,0,0	291	144	2.22724e-05	0.00392268	0.0,0.0,0.0	0.198,1.0,1.0	-0.733	-73.3	73.3			hsa05212	Pancreatic cancer	75	15	6.6776	2.24632	0.00217146	0.0320723
67569	ENSG00000136824	SMC2	9	+	104096010	104096103	104095323	104095552	104098445	104098568	67569	1,0,0	2,2,2	1,1,2	0,1,0	237	144	2.92456e-06	0.00114721	0.233,0.0,0.0	1.0,0.378,1.0	-0.715	-71.5	71.5			hsa01522	Endocrine resistance	98	18	8.7254	2.06294	0.00226277	0.0320723
38716	ENSG00000013619	MAMLD1	X	+	150445453	150445612	150363418	150363530	150462771	150462846	38716	10,2,5	0,0,0	1,0,5	1,2,2	303	144	5.03157e-06	0.00155156	1.0,1.0,1.0	0.322,0.0,0.543	0.712	71.2	71.2			hsa05222	Small cell lung cancer	93	17	8.28022	2.05308	0.00312173	0.0424035
4724	ENSG00000106723	SPIN1	9	+	88416342	88416467	88415606	88415699	88416643	88416766	4724	1,2,1	1,5,1	2,6,3	0,0,0	269	144	1.78233e-10	4.69576e-07	0.349,0.176,0.349	1.0,1.0,1.0	-0.709	-70.9	70.9			hsa00630	Glyoxylate and dicarboxylate metabolism	30	8	2.67104	2.99509	0.00377825	0.0492684
77768	ENSG00000137601	NEK1	4	-	169598499	169598599	169590725	169590809	169602007	169602104	77768	0,0,0	4,4,1	2,4,2	2,1,0	244	144	7.5013e-08	7.13421e-05	0.0,0.0,0.0	0.371,0.702,1.0	-0.691	-69.1	69.1			hsa04810	Regulation of actin cytoskeleton	213	31	18.9644	1.63464	0.0040986	0.0494323
61134	ENSG00000196597	ZNF782	9	-	96851946	96852005	96827079	96827181	96854087	96854360	61134	1,3,0	2,1,2	1,2,6	0,0,0	203	144	8.702e-06	0.00211314	0.262,0.68,0.0	1.0,1.0,1.0	-0.686	-68.6	68.6			hsa04120	Ubiquitin mediated proteolysis	137	22	12.1978	1.80361	0.00453833	0.0494323
63347	ENSG00000141380	SS18	18	-	26080304	26080423	26078102	26078160	26087499	26087577	63347	4,2,2	0,0,3	0,2,0	1,4,1	263	144	1.49824e-05	0.00303514	1.0,1.0,0.267	0.0,0.215,0.0	0.684	68.4	68.4			hsa04910	Insulin signaling pathway	137	22	12.1978	1.80361	0.00453833	0.0494323
104151	ENSG00000204406	MBD5	2	+	148053932	148054050	148021237	148021684	148054390	148054449	104151	1,0,4	2,6,3	4,1,2	1,0,0	262	144	1.138e-06	0.000597785	0.216,0.0,0.423	0.687,1.0,1.0	-0.683	-68.3	68.3			hsa04015	Rap1 signaling pathway	206	30	18.3411	1.63567	0.00466004	0.0494323
66808	ENSG00000213971	RP11-15H20.6	19	-	23269794	23269890	23261695	23261744	23270217	23270292	66808	0,0,2	3,2,5	2,1,2	4,0,0	240	144	0.00080134	0.0423403	0.0,0.0,0.194	0.231,1.0,1.0	-0.679	-67.9	67.9			hsa04072	Phospholipase D signaling pathway	146	23	12.9991	1.76936	0.00479167	0.0494323
71863	ENSG00000075643	MOCOS	18	+	36213365	36213482	36187518	36187681	36220054	36220217	71863	0,0,1	4,5,0	6,1,4	0,0,0	261	144	2.07099e-10	5.05719e-07	0.0,0.0,1.0	1.0,1.0,1.0	-0.667	-66.7	66.7			hsa05221	Acute myeloid leukemia	66	13	5.87629	2.21228	0.00480329	0.0494323
103422	ENSG00000248498	ASNSP1	8	-	46580129	46580237	46579212	46579551	46591336	46591508	103422	2,1,1	0,0,0	0,0,3	4,3,0	252	144	4.33262e-08	4.86651e-05	1.0,1.0,1.0	0.0,0.0,1.0	0.667	66.7	66.7			hsa05145	Toxoplasmosis	113	19	10.0609	1.8885	0.00485225	0.0494323
79900	ENSG00000166261	ZNF202	11	-	123740392	123740536	123730486	123730985	123741548	123741667	79900	1,2,7	0,0,0	0,2,0	3,0,2	288	144	1.20149e-07	0.000104372	1.0,1.0,1.0	0.0,1.0,0.0	0.667	66.7	66.7
108090	ENSG00000188868	ZNF563	19	-	12319429	12319833	12319186	12319311	12321271	12321332	108090	2,2,1	0,0,0	0,1,0	2,0,1	548	144	2.95016e-07	0.00021496	1.0,1.0,1.0	0.0,1.0,0.0	0.667	66.7	66.7
27572	ENSG00000255571	MIR9-3HG	15	+	89387430	89387538	89378099	89378165	89387816	89387881	27572	0,6,0	1,2,2	3,5,3	0,0,1	252	144	4.37677e-06	0.00146625	0.0,0.632,0.0	1.0,1.0,0.632	-0.667	-66.7	66.7
108907	ENSG00000160172	FAM86C2P	11	-	67797062	67797260	67796683	67796833	67797659	67797925	108907	1,0,0	2,1,3	4,2,1	0,0,2	342	144	5.3232e-06	0.00158731	0.174,0.0,0.0	1.0,1.0,0.174	-0.667	-66.7	66.7
47182	ENSG00000158106	RHPN1	8	+	143378893	143378911	143378695	143378820	143379005	143379099	47182	1,5,4	0,0,4	0,2,0	1,2,5	162	144	1.36229e-05	0.0028758	1.0,1.0,0.471	0.0,0.471,0.0	0.667	66.7	66.7
27564	ENSG00000255571	MIR9-3HG	15	+	89388503	89388746	89387816	89387881	89389344	89389482	27564	1,2,4	0,0,2	2,0,0	1,1,5	387	144	2.31844e-05	0.00401788	1.0,1.0,0.427	0.427,0.0,0.0	0.667	66.7	66.7
74446	ENSG00000176222	ZNF404	19	-	43880592	43880674	43880009	43880136	43881621	43881738	74446	0,2,0	3,0,1	2,3,3	0,0,0	226	144	2.57142e-05	0.00430241	0.0,1.0,0.0	1.0,1.0,1.0	-0.667	-66.7	66.7
72759	ENSG00000078177	N4BP2	4	+	40095530	40095610	40073454	40073551	40097226	40097569	72759	5,0,2	0,3,0	0,0,0	3,2,4	224	144	3.08793e-05	0.00488704	1.0,0.0,1.0	0.0,0.0,0.0	0.667	66.7	66.7
84040	ENSG00000239523	MYLK-AS1	3	+	123611234	123611355	123585555	123585801	123629493	123629681	84040	4,0,0	0,1,3	1,2,4	0,0,0	265	144	5.82095e-05	0.0075456	1.0,0.0,0.0	1.0,1.0,1.0	-0.667	-66.7	66.7
76413	ENSG00000225190	PLEKHM1	17	-	45475887	45476073	45475596	45475726	45478100	45478147	76413	10,0,0	0,1,3	3,1,2	0,0,0	330	144	8.36862e-05	0.00953485	1.0,0.0,0.0	1.0,1.0,1.0	-0.667	-66.7	66.7
93607	ENSG00000233452	STXBP5-AS1	6	-	146858222	146858416	146850824	146851331	146860617	146860743	93607	0,0,0	3,1,6	0,2,4	2,0,0	338	144	0.000250488	0.0198178	0.0,0.0,0.0	0.0,1.0,1.0	-0.667	-66.7	66.7
54719	ENSG00000215424	MCM3AP-AS1	21	+	46236223	46236331	46229233	46229266	46240836	46241019	54719	3,3,3	0,0,0	0,0,1	1,1,0	252	144	0.000412122	0.0275616	1.0,1.0,1.0	0.0,0.0,1.0	0.667	66.7	66.7
106181	ENSG00000196576	PLXNB2	22	-	50287137	50287258	50286172	50286287	50287666	50287793	106181	1,0,2	0,1,0	0,0,0	9,4,4	265	144	0.000664853	0.0372875	1.0,0.0,1.0	0.0,0.0,0.0	0.667	66.7	66.7
59541	ENSG00000257285	RP11-298I3.1	14	+	22933642	22933692	22929608	22929752	22955129	22955562	59541	0,3,0	2,0,1	2,2,1	0,0,0	194	144	0.000964691	0.0476836	0.0,1.0,0.0	1.0,1.0,1.0	-0.667	-66.7	66.7
83237	ENSG00000164050	PLXNB1	3	-	48420223	48420257	48419604	48419674	48420664	48420773	83237	3,7,13	0,6,7	0,2,0	9,17,6	178	144	1.49156e-08	2.04187e-05	1.0,0.486,0.6	0.0,0.087,0.0	0.666	66.6	66.6
49099	ENSG00000173166	RAPH1	2	-	203470238	203470313	203461847	203461925	203477075	203477156	49099	5,4,7	0,1,1	0,2,1	1,3,2	219	144	9.80546e-07	0.000527341	1.0,0.725,0.822	0.0,0.305,0.247	0.665	66.5	66.5
76898	ENSG00000185633	NDUFA4L2	12	-	57237242	57237335	57237028	57237152	57240678	57240692	76898	3,4,2	0,1,0	1,6,0	3,3,1	237	144	4.21909e-06	0.00143308	1.0,0.708,1.0	0.168,0.549,0.0	0.664	66.4	66.4
101372	ENSG00000197619	ZNF615	19	-	52000258	52000378	51994706	51994837	52001812	52001908	101372	1,2,0	1,5,1	2,5,5	1,0,0	264	144	3.63076e-08	4.20568e-05	0.353,0.179,0.0	0.522,1.0,1.0	-0.663	-66.3	66.3
38322	ENSG00000072609	CHFR	12	-	132948147	132948270	132945620	132945797	132956242	132956304	38322	3,6,10	0,1,0	2,1,3	1,4,10	267	144	3.13666e-09	5.45001e-06	1.0,0.764,1.0	0.519,0.119,0.139	0.662	66.2	66.2
109870	ENSG00000185681	MORN5	9	+	122169644	122169756	122166767	122166915	122174495	122174627	109870	4,1,1	1,1,0	0,0,2	7,1,11	256	144	5.85212e-06	0.00167856	0.692,0.36,1.0	0.0,0.0,0.093	0.653	65.3	65.3
89074	ENSG00000223546	LINC00630	X	+	102837018	102837159	102834901	102834976	102839800	102839863	89074	5,2,4	0,3,0	0,1,3	1,5,6	285	144	9.76587e-05	0.0106694	1.0,0.252,1.0	0.0,0.092,0.202	0.653	65.3	65.3
101131	ENSG00000198521	ZNF43	19	-	21850937	21851027	21845391	21845506	21851904	21852017	101131	9,1,1	0,0,3	1,0,0	2,6,3	234	144	3.49709e-06	0.00131652	1.0,1.0,0.17	0.235,0.0,0.0	0.645	64.5	64.5
41739	ENSG00000162241	SLC25A45	11	-	65380533	65380632	65380131	65380234	65381874	65381976	41739	0,0,4	2,2,3	1,1,1	1,0,0	243	144	0.000153832	0.0143713	0.0,0.0,0.441	0.372,1.0,1.0	-0.644	-64.4	64.4
97930	ENSG00000178096	BOLA1	1	+	149899842	149899913	149899625	149899730	149900009	149900792	97930	0,1,3	1,3,5	5,5,5	0,2,1	215	144	3.91638e-05	0.0056689	0.0,0.183,0.287	1.0,0.626,0.77	-0.642	-64.2	64.2
39095	ENSG00000101407	TTI1	20	-	38002627	38002793	37996374	37996462	38006196	38006397	39095	0,3,2	5,4,2	2,2,4	0,0,2	310	144	8.91855e-05	0.00996716	0.0,0.258,0.317	1.0,1.0,0.482	-0.636	-63.6	63.6
66958	ENSG00000205517	RGL3	19	-	11411252	11411444	11406721	11406864	11415946	11416174	66958	4,7,6	0,0,0	11,1,2	2,2,3	336	144	4.64802e-08	5.04227e-05	1.0,1.0,1.0	0.702,0.176,0.222	0.633	63.3	63.3
101132	ENSG00000198521	ZNF43	19	-	21850937	21851010	21845391	21845506	21851904	21852030	101132	7,1,0	0,0,3	0,1,0	2,6,3	217	144	0.000251585	0.0198697	1.0,1.0,0.0	0.0,0.1,0.0	0.633	63.3	63.3
55178	ENSG00000116957	TBCE	1	+	235432945	235433171	235427139	235427239	235434203	235434280	55178	6,9,3	0,0,0	1,3,0	3,0,5	370	144	2.35888e-08	2.9601e-05	1.0,1.0,1.0	0.115,1.0,0.0	0.628	62.8	62.8
107311	ENSG00000088727	KIF9	3	-	47280969	47281195	47277093	47277379	47282139	47282198	107311	4,6,3	0,0,2	3,1,1	6,1,9	370	144	3.56649e-06	0.00133246	1.0,1.0,0.369	0.163,0.28,0.041	0.628	62.8	62.8
55987	ENSG00000122085	MTERF4	2	-	241090261	241090449	241089979	241090044	241091894	241092114	55987	0,0,0	1,1,1	4,3,1	1,4,0	332	144	6.43643e-05	0.00795537	0.0,0.0,0.0	0.634,0.245,1.0	-0.626	-62.6	62.6
36427	ENSG00000220804	AC093642.5	2	+	242116182	242116232	242094886	242095027	242118964	242119057	36427	11,6,5	0,3,0	1,1,7	2,6,10	194	144	2.45852e-06	0.000996096	1.0,0.598,1.0	0.271,0.11,0.342	0.625	62.5	62.5
71968	ENSG00000111206	FOXM1	12	-	2865349	2865399	2864682	2864752	2868562	2868581	71968	4,3,2	2,1,0	1,0,1	2,1,4	194	144	7.30681e-06	0.00191356	0.598,0.69,1.0	0.271,0.0,0.157	0.62	62	62
90748	ENSG00000168259	DNAJC7	17	-	42003358	42003557	42000481	42000570	42018437	42018518	90748	1,2,3	0,0,0	2,3,5	4,1,3	343	144	6.55881e-10	1.37813e-06	1.0,1.0,1.0	0.173,0.557,0.412	0.619	61.9	61.9
74352	ENSG00000196549	MME	3	+	155141998	155142131	155140190	155140292	155142236	155142330	74352	2,2,1	0,0,0	0,1,2	1,0,6	277	144	1.1282e-05	0.00253972	1.0,1.0,1.0	0.0,1.0,0.148	0.617	61.7	61.7
101360	ENSG00000197619	ZNF615	19	-	52004416	52004723	52003781	52003900	52007292	52007392	101360	2,2,0	2,3,5	15,11,4	3,2,0	451	144	8.6278e-06	0.00210767	0.242,0.176,0.0	0.615,0.637,1.0	-0.611	-61.1	61.1
51425	ENSG00000254469	RP11-849H4.2	11	-	71925932	71926104	71923308	71923475	71928448	71928594	51425	0,1,2	6,2,2	4,12,2	2,1,0	316	144	3.33417e-06	0.00126574	0.0,0.186,0.313	0.477,0.845,1.0	-0.608	-60.8	60.8
26620	ENSG00000007202	KIAA0100	17	-	28643101	28643226	28642868	28642987	28643609	28643659	26620	1,3,8	2,4,2	1,3,2	0,0,0	269	144	1.61944e-08	2.15173e-05	0.211,0.286,0.682	1.0,1.0,1.0	-0.607	-60.7	60.7
96421	ENSG00000075785	RAB7A	3	+	128806373	128806449	128797942	128798069	128807542	128807671	96421	2,3,2	0,3,1	1,0,0	4,3,2	220	144	5.12382e-06	0.00155873	1.0,0.396,0.567	0.141,0.0,0.0	0.607	60.7	60.7
112871	ENSG00000173715	C11orf80	11	+	66796405	66796598	66759042	66759096	66800640	66800686	112871	2,6,9	0,0,0	5,8,6	2,7,5	337	144	1.78904e-11	6.73505e-08	1.0,1.0,1.0	0.516,0.328,0.339	0.606	60.6	60.6
30248	ENSG00000172828	CES3	16	+	66963065	66963084	66961257	66961389	66963178	66963383	30248	0,2,0	2,8,5	0,1,4	4,0,0	163	144	0.00100987	0.0490024	0.0,0.181,0.0	0.0,1.0,1.0	-0.606	-60.6	60.6
93472	ENSG00000242574	HLA-DMB	6	-	32935341	32935377	32934628	32934987	32937171	32937439	93472	2,0,2	7,1,1	3,2,4	0,0,2	180	144	3.83031e-05	0.00563097	0.186,0.0,0.615	1.0,1.0,0.615	-0.605	-60.5	60.5
73425	ENSG00000148985	PGAP2	11	+	3817352	3817535	3808293	3808315	3824269	3824376	73425	0,8,6	2,6,2	24,35,20	0,0,3	327	144	3.70705e-06	0.00133441	0.0,0.37,0.569	1.0,1.0,0.746	-0.602	-60.2	60.2
75920	ENSG00000131069	ACSS2	20	+	34913961	34914117	34913752	34913825	34914322	34914437	75920	0,1,1	1,0,2	4,1,4	0,0,0	300	144	0.000146441	0.0139144	0.0,1.0,0.194	1.0,1.0,1.0	-0.602	-60.2	60.2
5290	ENSG00000103264	FBXO31	16	-	87366673	87366802	87360294	87360366	87367372	87367508	5290	4,2,1	0,0,0	0,3,4	2,0,8	273	144	4.3538e-06	0.00146625	1.0,1.0,1.0	0.0,1.0,0.209	0.597	59.7	59.7
57584	ENSG00000258984	UBE2F-SCLY	2	+	238073782	238073847	238064356	238064469	238081708	238081836	57584	3,5,1	1,0,0	3,4,0	3,3,1	209	144	3.92398e-06	0.00136886	0.674,1.0,1.0	0.408,0.479,0.0	0.596	59.6	59.6
14074	ENSG00000143612	C1orf43	1	-	154212285	154212377	154206719	154207648	154212457	154212622	14074	0,0,0	1,3,3	2,1,4	1,2,0	236	144	6.75809e-06	0.00181726	0.0,0.0,0.0	0.55,0.234,1.0	-0.595	-59.5	59.5
60578	ENSG00000197128	ZNF772	19	-	57476633	57476672	57473149	57474421	57477276	57477566	60578	0,0,11	3,4,2	2,7,8	0,2,1	183	144	0.000174697	0.0155969	0.0,0.0,0.812	1.0,0.734,0.863	-0.595	-59.5	59.5
110628	ENSG00000196756	SNHG17	20	-	38422196	38422241	38421005	38421098	38425934	38426048	110628	0,3,2	2,3,7	8,3,9	0,1,3	189	144	6.16896e-05	0.00778452	0.0,0.432,0.179	1.0,0.696,0.696	-0.594	-59.4	59.4
48050	ENSG00000103415	HMOX2	16	+	4483636	4483754	4476458	4476487	4496145	4496762	48050	1,5,3	0,1,1	7,2,1	10,3,10	262	144	3.4338e-05	0.00527846	1.0,0.733,0.622	0.278,0.268,0.052	0.586	58.6	58.6
43926	ENSG00000278390	RP11-74J13.8	13	+	41146426	41146507	41133010	41133055	41162262	41162403	43926	12,4,4	0,0,0	1,0,4	2,2,0	225	144	0.000534472	0.0326064	1.0,1.0,1.0	0.242,0.0,1.0	0.586	58.6	58.6
19099	ENSG00000130985	UBA1	X	+	47206247	47206330	47203540	47203696	47209622	47209687	19099	0,1,1	1,2,0	1,1,1	0,0,0	227	144	0.000590169	0.0347151	0.0,0.241,1.0	1.0,1.0,1.0	-0.586	-58.6	58.6
111672	ENSG00000224186	C5orf66	5	+	135335582	135335779	135335012	135335249	135337930	135338013	111672	2,9,15	10,3,4	1,1,7	0,0,0	341	144	1.17249e-09	2.40763e-06	0.078,0.559,0.613	1.0,1.0,1.0	-0.583	-58.3	58.3
25475	ENSG00000164855	TMEM184A	7	-	1549819	1549885	1548518	1548688	1550122	1550198	25475	2,10,2	0,0,0	8,2,0	0,4,2	210	144	0.000110993	0.0115003	1.0,1.0,1.0	1.0,0.255,0.0	0.582	58.2	58.2
69065	ENSG00000228794	LINC01128	1	+	850177	850351	849483	849602	851926	852090	69065	1,3,2	0,2,0	2,1,0	1,2,3	318	144	0.000233362	0.0189877	1.0,0.404,1.0	0.475,0.185,0.0	0.581	58.1	58.1
1453	ENSG00000273345	CTD-2410N18.4	5	-	134308573	134308727	134308137	134308466	134312291	134312380	1453	1,1,1	1,0,0	0,3,0	1,1,1	298	144	0.00030677	0.0227343	0.326,1.0,1.0	0.0,0.592,0.0	0.578	57.8	57.8
13229	ENSG00000250988	SNHG21	15	+	82750820	82750848	82750565	82750714	82754628	82754784	13229	2,3,8	1,9,9	4,3,9	0,0,0	172	144	1.95876e-10	4.916e-07	0.626,0.218,0.427	1.0,1.0,1.0	-0.576	-57.6	57.6
42454	ENSG00000146963	LUC7L2	7	+	139365208	139365326	139363365	139363452	139374400	139374471	42454	6,7,3	0,0,0	1,1,5	3,4,0	262	144	2.33061e-06	0.000961522	1.0,1.0,1.0	0.155,0.121,1.0	0.575	57.5	57.5
73397	ENSG00000148985	PGAP2	11	+	3817304	3817535	3808578	3808651	3823882	3824097	73397	4,11,12	5,14,21	113,150,83	14,10,10	375	144	0	0	0.235,0.232,0.18	0.756,0.852,0.761	-0.574	-57.4	57.4
73422	ENSG00000148985	PGAP2	11	+	3817352	3817535	3808460	3808651	3823882	3824135	73422	4,13,7	5,14,21	107,133,77	14,10,10	327	144	1.11022e-16	1.25387e-12	0.261,0.29,0.128	0.771,0.854,0.772	-0.573	-57.3	57.3
78832	ENSG00000187778	MCRS1	12	-	49567646	49567749	49566076	49566215	49568047	49568101	78832	3,11,2	0,0,1	2,0,5	4,5,2	247	144	4.14506e-07	0.00028372	1.0,1.0,0.538	0.226,0.0,0.593	0.573	57.3	57.3
27563	ENSG00000255571	MIR9-3HG	15	+	89379047	89379269	89378115	89378165	89387816	89387881	27563	0,2,0	1,2,2	3,2,0	0,0,1	366	144	5.98483e-05	0.00762674	0.0,0.282,0.0	1.0,1.0,0.0	-0.573	-57.3	57.3
82410	ENSG00000230189	GS1-124K5.2	7	-	66476258	66476327	66450070	66450236	66479008	66479096	82410	22,10,2	0,2,0	1,2,1	1,2,2	213	144	3.87017e-05	0.00563989	1.0,0.772,1.0	0.403,0.403,0.253	0.571	57.1	57.1
73394	ENSG00000148985	PGAP2	11	+	3817304	3817535	3808293	3808315	3824269	3824376	73394	0,9,11	2,6,2	33,51,24	0,0,3	375	144	6.73585e-06	0.00181669	0.0,0.365,0.679	1.0,1.0,0.754	-0.57	-57	57
91593	ENSG00000143158	MPC2	1	-	167920546	167920644	167916728	167918359	167924496	167924537	91593	2,1,0	1,2,3	6,3,2	0,2,0	242	144	1.04205e-05	0.00242032	0.543,0.229,0.0	1.0,0.472,1.0	-0.567	-56.7	56.7
74583	ENSG00000176248	ANAPC2	9	-	137185948	137186005	137185176	137185346	137186223	137186350	74583	0,1,0	2,5,1	2,7,1	3,5,0	201	144	6.41944e-05	0.00794525	0.0,0.125,0.0	0.323,0.501,1.0	-0.566	-56.6	56.6
91590	ENSG00000143158	MPC2	1	-	167920546	167920636	167918067	167918359	167924496	167924537	91590	2,1,0	1,2,3	6,3,4	0,2,0	234	144	6.52173e-06	0.0017802	0.552,0.235,0.0	1.0,0.48,1.0	-0.564	-56.4	56.4
112906	ENSG00000173715	C11orf80	11	+	66796419	66796598	66759042	66759096	66800640	66800686	112906	4,5,12	0,0,0	6,10,6	2,7,5	323	144	5.97147e-11	1.68603e-07	1.0,1.0,1.0	0.572,0.389,0.349	0.563	56.3	56.3
100089	ENSG00000134452	FBXO18	10	+	5905217	5905287	5903165	5903175	5905780	5905844	100089	0,1,2	3,0,3	4,3,1	0,0,0	214	144	1.42023e-06	0.00068989	0.0,1.0,0.31	1.0,1.0,1.0	-0.563	-56.3	56.3
37187	ENSG00000143624	INTS3	1	+	153774214	153774358	153773192	153773331	153774517	153774808	37187	0,4,2	1,1,6	6,2,3	0,1,0	288	144	4.0153e-06	0.00138999	0.0,0.667,0.143	1.0,0.5,1.0	-0.563	-56.3	56.3
69056	ENSG00000228794	LINC01128	1	+	850180	850351	849483	849602	851926	852090	69056	5,4,2	0,2,0	2,2,0	1,2,3	315	144	5.44835e-05	0.00713426	1.0,0.478,1.0	0.478,0.314,0.0	0.562	56.2	56.2
62398	ENSG00000183621	ZNF438	10	-	30974593	30974652	30941574	30941651	30984368	30984426	62398	2,1,1	0,0,2	0,0,2	2,1,1	203	144	0.0002217	0.0183433	1.0,1.0,0.262	0.0,0.0,0.587	0.558	55.8	55.8
99275	ENSG00000167522	ANKRD11	16	-	89431251	89431326	89316932	89317075	89490244	89490318	99275	3,6,3	3,0,0	3,0,3	3,4,4	219	144	0.00046376	0.0298441	0.397,1.0,1.0	0.397,0.0,0.33	0.557	55.7	55.7
17647	ENSG00000148950	IMMP1L	11	-	31477500	31477759	31433459	31433570	31488127	31488241	17647	0,5,6	10,2,3	11,10,7	0,0,2	403	144	1.92328e-06	0.00082662	0.0,0.472,0.417	1.0,1.0,0.556	-0.556	-55.6	55.6
66140	ENSG00000161249	DMKN	19	-	35506125	35506185	35505938	35505986	35508204	35508240	66140	3,5,7	1,1,0	6,3,0	3,8,2	204	144	1.25276e-05	0.00271435	0.679,0.779,1.0	0.585,0.209,0.0	0.555	55.5	55.5
64683	ENSG00000156345	CDK20	9	-	87970567	87970660	87969795	87969919	87970775	87970897	64683	3,9,6	4,3,6	3,7,10	0,0,0	237	144	3.18523e-10	7.57338e-07	0.313,0.646,0.378	1.0,1.0,1.0	-0.554	-55.4	55.4
109442	ENSG00000056736	IL17RB	3	+	53849666	53849795	53846584	53846648	53852870	53852997	109442	0,1,3	6,1,0	1,1,2	0,0,0	273	144	2.82207e-05	0.00461915	0.0,0.345,1.0	1.0,1.0,1.0	-0.552	-55.2	55.2
112010	ENSG00000149187	CELF1	11	-	47536619	47536730	47506857	47506897	47565273	47565569	112010	0,1,0	2,1,1	1,7,1	2,1,0	255	144	6.25565e-05	0.00787811	0.0,0.361,0.0	0.22,0.798,1.0	-0.552	-55.2	55.2
73424	ENSG00000148985	PGAP2	11	+	3817352	3817535	3808293	3808315	3823882	3824135	73424	4,10,7	4,16,9	104,133,79	14,4,13	327	144	1.08458e-12	4.66631e-09	0.306,0.216,0.255	0.766,0.936,0.728	-0.551	-55.1	55.1
54599	ENSG00000186474	KLK12	19	-	51031779	51032135	51030787	51030921	51033979	51034139	54599	6,4,3	0,0,0	5,3,11	1,5,2	500	144	5.77275e-09	8.84023e-06	1.0,1.0,1.0	0.59,0.147,0.613	0.55	55	55
95406	ENSG00000069998	CECR5	22	-	17143097	17143131	17138549	17138738	17159125	17159255	95406	2,2,6	0,0,1	1,1,1	1,2,1	178	144	0.000105221	0.0111321	1.0,1.0,0.829	0.447,0.288,0.447	0.549	54.9	54.9
44982	ENSG00000128284	APOL3	22	-	36149045	36149142	36145576	36145599	36160668	36160754	44982	0,0,1	2,1,0	7,6,3	0,0,1	241	144	7.51525e-06	0.0019568	0.0,0.0,1.0	1.0,1.0,0.642	-0.547	-54.7	54.7
48394	ENSG00000125846	ZNF133	20	+	18297984	18298062	18288504	18288604	18305667	18305807	48394	1,2,5	2,2,0	0,0,0	1,2,2	222	144	5.30783e-06	0.00158731	0.245,0.393,1.0	0.0,0.0,0.0	0.546	54.6	54.6
50890	ENSG00000175344	CHRNA7	15	+	32163225	32163335	32159568	32159655	32167939	32172521	50890	6,2,3	0,0,0	1,0,2	0,2,2	254	144	7.48253e-05	0.00876866	1.0,1.0,1.0	1.0,0.0,0.362	0.546	54.6	54.6
96550	ENSG00000142794	NBPF3	1	+	21465734	21465817	21444947	21445219	21466086	21466156	96550	10,8,2	3,4,2	0,0,0	1,1,3	227	144	5.23099e-09	8.29168e-06	0.679,0.559,0.388	0.0,0.0,0.0	0.542	54.2	54.2
42372	ENSG00000164008	C1orf50	1	+	42767508	42767624	42767268	42767358	42774736	42774868	42372	0,0,1	1,1,0	2,3,2	0,1,0	260	144	0.000373655	0.0258303	0.0,0.0,1.0	1.0,0.624,1.0	-0.541	-54.1	54.1
7330	ENSG00000198945	L3MBTL3	6	+	130049755	130049830	130049281	130049393	130051248	130051408	7330	0,2,0	4,1,2	9,8,14	1,3,4	219	144	1.15856e-05	0.00257826	0.0,0.568,0.0	0.855,0.637,0.697	-0.54	-54	54
9933	ENSG00000114062	UBE3A	15	-	25420655	25420752	25415714	25415842	25438488	25438513	9933	14,10,11	0,0,6	8,5,6	16,7,6	241	144	1.99129e-05	0.00363464	1.0,1.0,0.523	0.23,0.299,0.374	0.54	54	54
70615	ENSG00000248334	WHAMMP2	15	+	28745596	28745755	28744748	28744899	28745979	28746149	70615	8,3,2	0,0,0	2,2,2	4,0,4	303	144	5.7407e-07	0.000360193	1.0,1.0,1.0	0.192,1.0,0.192	0.539	53.9	53.9
112846	ENSG00000173715	C11orf80	11	+	66762203	66762450	66759042	66759096	66800640	66800664	112846	1,12,11	0,0,0	14,8,8	2,7,5	391	144	6.5548e-10	1.37813e-06	1.0,1.0,1.0	0.721,0.296,0.371	0.537	53.7	53.7
100829	ENSG00000203485	INF2	14	+	104717562	104717646	104714202	104714856	104718794	104719605	100829	1,2,2	0,1,0	4,5,1	5,11,1	228	144	1.61536e-05	0.00317973	1.0,0.558,1.0	0.336,0.223,0.387	0.537	53.7	53.7
64673	ENSG00000156345	CDK20	9	-	87970567	87970645	87969795	87969919	87970775	87970897	64673	3,8,7	4,3,6	4,8,10	0,0,0	222	144	3.75897e-10	8.70838e-07	0.327,0.634,0.431	1.0,1.0,1.0	-0.536	-53.6	53.6
73707	ENSG00000143748	NVL	1	-	224326390	224326464	224317877	224317925	224330070	224330179	73707	5,9,10	0,0,0	4,7,4	2,5,5	218	144	1.81903e-10	4.69576e-07	1.0,1.0,1.0	0.569,0.48,0.346	0.535	53.5	53.5
84376	ENSG00000223813	AC007255.8	7	-	29561858	29561922	29514768	29515317	29563387	29563663	84376	5,2,5	0,0,2	6,6,2	9,3,9	208	144	2.75945e-05	0.00453685	1.0,1.0,0.634	0.316,0.581,0.133	0.535	53.5	53.5
49559	ENSG00000184465	WDR27	6	-	169613558	169613656	169602218	169602321	169632946	169633068	49559	0,0,0	4,9,2	3,4,3	6,0,3	242	144	1.22853e-06	0.000627112	0.0,0.0,0.0	0.229,1.0,0.373	-0.534	-53.4	53.4
37503	ENSG00000161040	FBXL13	7	-	103046808	103047020	103029350	103029418	103055643	103055747	37503	10,5,5	2,0,1	7,0,0	1,2,1	356	144	0.000813499	0.0427328	0.669,1.0,0.669	0.739,0.0,0.0	0.533	53.3	53.3
54157	ENSG00000280081	MGC39584	21	-	9808714	9808765	9808173	9808361	9809066	9809181	54157	2,0,4	4,4,2	8,7,12	0,6,0	195	144	0.000704012	0.0386941	0.27,0.0,0.596	1.0,0.463,1.0	-0.532	-53.2	53.2
13412	ENSG00000129351	ILF3	19	+	10666582	10666649	10654937	10655147	10670515	10670608	13412	1,1,0	4,1,5	3,3,1	0,0,4	211	144	3.60897e-05	0.00545821	0.146,0.406,0.0	1.0,1.0,0.146	-0.531	-53.1	53.1
24173	ENSG00000213614	HEXA	15	-	72355558	72355624	72351132	72351234	72375719	72375975	24173	1,0,3	0,2,3	5,3,3	0,0,0	210	144	9.47148e-05	0.0104446	1.0,0.0,0.407	1.0,1.0,1.0	-0.531	-53.1	53.1
18257	ENSG00000101150	TPD52L2	20	+	63875815	63876021	63873667	63873805	63882718	63882820	18257	3,6,4	2,0,0	5,1,0	1,3,1	350	144	0.000271994	0.0210273	0.382,1.0,1.0	0.673,0.121,0.0	0.529	52.9	52.9
101361	ENSG00000197619	ZNF615	19	-	52004416	52004723	52003781	52003900	52008140	52008201	101361	1,2,0	1,5,2	11,11,4	0,2,3	451	144	3.64411e-05	0.00549664	0.242,0.113,0.0	1.0,0.637,0.299	-0.527	-52.7	52.7
53473	ENSG00000010803	SCMH1	1	-	41033982	41034119	41028641	41028745	41037361	41037541	53473	4,2,0	5,0,3	13,5,4	1,0,0	281	144	8.21078e-06	0.00204801	0.291,1.0,0.0	0.869,1.0,1.0	-0.526	-52.6	52.6
73393	ENSG00000148985	PGAP2	11	+	3817304	3817535	3808293	3808315	3823882	3824097	73393	4,11,12	4,16,9	113,149,83	14,4,13	375	144	3.40721e-11	1.09945e-07	0.277,0.209,0.339	0.756,0.935,0.71	-0.525	-52.5	52.5
36250	ENSG00000092531	SNAP23	15	+	42529674	42529819	42515236	42515354	42545208	42545356	36250	3,3,4	3,2,1	14,15,7	0,0,0	289	144	2.21879e-06	0.000923825	0.333,0.428,0.666	1.0,1.0,1.0	-0.524	-52.4	52.4
107309	ENSG00000088727	KIF9	3	-	47280951	47281195	47277281	47277379	47282139	47282198	107309	8,7,3	0,0,2	11,1,3	6,1,9	388	144	8.81451e-05	0.00989317	1.0,1.0,0.358	0.405,0.271,0.11	0.524	52.4	52.4
51189	ENSG00000132819	RBM38	20	+	57392396	57392492	57391452	57391795	57392653	57392783	51189	0,1,0	2,7,3	3,3,0	0,1,1	240	144	4.47406e-05	0.00624086	0.0,0.079,0.0	1.0,0.643,0.0	-0.521	-52.1	52.1
64445	ENSG00000173295	FAM86B3P	8	+	8242315	8242432	8241760	8241962	8244098	8244863	64445	3,5,3	0,0,0	1,3,1	1,0,6	261	144	0.000116213	0.0118376	1.0,1.0,1.0	0.356,1.0,0.084	0.52	52	52
42775	ENSG00000185864	NPIPB4	16	-	21857658	21857756	21857334	21857416	21863782	21863845	42775	1,0,4	0,4,3	1,5,7	0,0,0	242	144	1.65439e-06	0.000762352	1.0,0.0,0.442	1.0,1.0,1.0	-0.519	-51.9	51.9
9997	ENSG00000102710	SUPT20H	13	-	37054134	37054296	37051487	37051583	37059479	37059650	9997	2,7,5	0,2,0	3,4,4	4,4,2	306	144	9.54312e-05	0.0104513	1.0,0.622,1.0	0.261,0.32,0.485	0.519	51.9	51.9
96711	ENSG00000185267	CDNF	10	-	14836250	14836294	14828144	14828272	14837831	14837922	96711	1,0,0	4,2,5	2,6,2	5,5,0	188	144	3.90952e-05	0.0056689	0.161,0.0,0.0	0.235,0.479,1.0	-0.518	-51.8	51.8
65147	ENSG00000090013	BLVRB	19	-	40458154	40458244	40447788	40448046	40465609	40465745	65147	0,0,6	2,3,0	2,2,2	0,1,0	234	144	1.44649e-05	0.00296977	0.0,0.0,1.0	1.0,0.552,1.0	-0.517	-51.7	51.7
53509	ENSG00000010803	SCMH1	1	-	41033982	41034102	41028641	41028745	41037361	41037541	53509	3,3,0	5,0,3	7,3,3	1,0,0	264	144	1.41454e-05	0.00294385	0.247,1.0,0.0	0.792,1.0,1.0	-0.515	-51.5	51.5
42494	ENSG00000240291	RP11-499P20.2	10	-	18539193	18539299	18513114	18513660	18542068	18542177	42494	0,0,4	8,1,3	7,5,8	2,3,1	250	144	0.000136927	0.0133891	0.0,0.0,0.434	0.668,0.49,0.822	-0.515	-51.5	51.5
72812	ENSG00000186496	ZNF396	18	-	35374469	35374823	35374173	35374364	35377277	35377310	72812	0,0,0	3,3,4	3,4,2	4,2,0	498	144	0.000226655	0.0186338	0.0,0.0,0.0	0.178,0.366,1.0	-0.515	-51.5	51.5
77983	ENSG00000165115	KIF27	9	-	83903059	83904018	83899660	83899804	83908451	83908652	77983	20,13,31	0,0,0	8,12,8	1,2,1	1103	144	0.000111306	0.0115195	1.0,1.0,1.0	0.511,0.439,0.511	0.513	51.3	51.3
45435	ENSG00000168397	ATG4B	2	+	241652276	241652314	241651883	241651974	241653306	241653333	45435	0,2,0	3,3,2	3,3,1	0,3,1	182	144	0.000160358	0.0147091	0.0,0.345,0.0	1.0,0.442,0.442	-0.513	-51.3	51.3
47651	ENSG00000276805	RP11-291L22.9	10	+	38428106	38428296	38425818	38425883	38435129	38435253	47651	1,9,2	0,0,0	0,5,2	4,0,1	334	144	0.000288347	0.0218195	1.0,1.0,1.0	0.0,1.0,0.463	0.512	51.2	51.2
1070	ENSG00000095319	NUP188	9	+	128948501	128948628	128947698	128947751	128949188	128949243	1070	12,20,24	0,9,27	4,5,1	13,18,8	271	144	0.000104868	0.0111208	1.0,0.541,0.321	0.141,0.129,0.062	0.51	51	51
110619	ENSG00000196756	SNHG17	20	-	38429953	38430152	38427679	38427766	38431040	38431112	110619	1,0,0	3,4,1	3,3,5	4,0,3	343	144	3.83911e-05	0.00563097	0.123,0.0,0.0	0.239,1.0,0.412	-0.509	-50.9	50.9
28546	ENSG00000087903	RFX2	19	-	6026162	6026237	6016089	6016271	6110392	6110482	28546	8,4,5	0,0,0	3,1,6	2,3,1	219	144	1.49469e-05	0.00303476	1.0,1.0,1.0	0.497,0.18,0.798	0.508	50.8	50.8
42471	ENSG00000146963	LUC7L2	7	+	139375508	139375583	139374400	139374471	139376061	139376156	42471	2,3,11	9,6,11	11,16,18	0,4,9	219	144	0.00023382	0.0189981	0.127,0.247,0.397	1.0,0.725,0.568	-0.507	-50.7	50.7
56102	ENSG00000162819	BROX	1	+	222715683	222715796	222715144	222715269	222718924	222719031	56102	2,5,4	0,1,0	0,1,2	2,2,0	257	144	6.69806e-05	0.00812498	1.0,0.737,1.0	0.0,0.219,1.0	0.506	50.6	50.6
3740	ENSG00000223756	TSSC2	11	+	3406495	3406560	3404832	3404963	3407621	3407697	3740	4,0,3	4,8,5	4,14,13	4,1,1	209	144	0.000152741	0.0143306	0.408,0.0,0.292	0.408,0.906,0.9	-0.505	-50.5	50.5
95363	ENSG00000251369	ZNF550	19	-	57544236	57544583	57541839	57543243	57546456	57547993	95363	12,2,5	22,8,11	10,16,12	2,2,3	491	144	3.38979e-08	3.97755e-05	0.138,0.068,0.118	0.595,0.701,0.54	-0.504	-50.4	50.4
106023	ENSG00000108219	TSPAN14	10	+	80463087	80463127	80459301	80459507	80489216	80489314	106023	0,1,1	8,2,3	2,2,0	0,0,1	184	144	8.64881e-06	0.00210767	0.0,0.281,0.207	1.0,1.0,0.0	-0.504	-50.4	50.4
84666	ENSG00000142208	AKT1	14	-	104794143	104794261	104793258	104793304	104795010	104795044	84666	0,4,7	2,2,2	3,8,9	0,2,0	262	144	0.000181	0.0159746	0.0,0.524,0.658	1.0,0.687,1.0	-0.502	-50.2	50.2
106141	ENSG00000171084	FAM86JP	3	+	125918692	125918926	125916619	125916719	125920824	125920905	106141	4,9,2	0,0,0	3,4,3	3,0,4	378	144	1.57533e-06	0.000733676	1.0,1.0,1.0	0.276,1.0,0.222	0.501	50.1	50.1
21694	ENSG00000232803	SLCO4A1-AS1	20	-	62664923	62665158	62663030	62663487	62666384	62666627	21694	7,11,7	11,10,5	18,15,8	0,4,1	379	144	3.91813e-05	0.0056689	0.195,0.295,0.347	1.0,0.588,0.752	-0.501	-50.1	50.1
8713	ENSG00000128791	TWSG1	18	+	9367487	9367630	9359971	9360071	9388039	9388140	8713	8,0,0	0,1,2	3,2,2	0,1,0	287	144	0.000824393	0.043153	1.0,0.0,0.0	1.0,0.501,1.0	-0.5	-50	50
102812	ENSG00000163071	SPATA18	4	+	52069820	52069916	52062219	52062332	52071916	52072156	102812	0,5,0	4,3,10	2,0,1	0,1,0	240	144	0.000861061	0.0444051	0.0,0.5,0.0	1.0,0.0,1.0	-0.5	-50	50
4466	ENSG00000111788	RP11-22B23.1	12	+	9311140	9311290	9310311	9310441	9311549	9311608	4466	4,7,2	3,2,5	25,9,6	0,2,0	294	144	3.843e-06	0.00135651	0.395,0.632,0.164	1.0,0.688,1.0	-0.499	-49.9	49.9
71878	ENSG00000075643	MOCOS	18	+	36203112	36203189	36187518	36187681	36248921	36249000	71878	2,1,9	0,0,1	0,6,6	2,7,0	221	144	0.000222418	0.018369	1.0,1.0,0.854	0.0,0.358,1.0	0.499	49.9	49.9
18258	ENSG00000101150	TPD52L2	20	+	63875815	63876021	63873667	63873820	63882718	63882820	18258	3,6,4	0,0,0	5,1,0	2,0,3	350	144	1.54263e-05	0.00308384	1.0,1.0,1.0	0.507,1.0,0.0	0.498	49.8	49.8
76332	ENSG00000185133	INPP5J	22	+	31124141	31124263	31122922	31123119	31126375	31126489	76332	3,3,14	2,0,0	6,2,3	7,2,4	266	144	2.53598e-05	0.00425099	0.448,1.0,1.0	0.317,0.351,0.289	0.497	49.7	49.7
1455	ENSG00000273345	CTD-2410N18.4	5	-	134350248	134350427	134321790	134321903	134370997	134371044	1455	6,1,1	0,0,0	2,3,8	1,2,2	323	144	0.000244477	0.019521	1.0,1.0,1.0	0.471,0.401,0.641	0.496	49.6	49.6
77387	ENSG00000163466	ARPC2	2	+	218236368	218236733	218234859	218235044	218238663	218238735	77387	8,2,2	0,0,0	4,5,7	1,3,1	509	144	7.09763e-05	0.00845011	1.0,1.0,1.0	0.531,0.32,0.664	0.495	49.5	49.5
92961	ENSG00000180879	SSR4	X	+	153795732	153795804	153794673	153794754	153795927	153795970	92961	1,3,5	6,6,2	11,8,12	0,4,1	216	144	0.000374777	0.0258682	0.1,0.25,0.625	1.0,0.571,0.889	-0.495	-49.5	49.5
104426	ENSG00000127124	HIVEP3	1	-	41918412	41918524	41848870	41849089	42035806	42035925	104426	8,7,11	0,4,0	6,4,4	3,7,7	256	144	0.000299614	0.0224192	1.0,0.496,1.0	0.529,0.243,0.243	0.494	49.4	49.4
23524	ENSG00000064687	ABCA7	19	+	1057968	1058157	1057313	1057429	1058617	1058747	23524	1,0,5	0,2,2	4,8,1	0,0,0	333	144	0.00041639	0.0277443	1.0,0.0,0.519	1.0,1.0,1.0	-0.494	-49.4	49.4
11944	ENSG00000138382	METTL5	2	-	169821091	169821153	169812456	169812506	169821942	169822057	11944	3,3,1	0,0,0	1,1,1	2,0,2	206	144	0.00065442	0.0368625	1.0,1.0,1.0	0.259,1.0,0.259	0.494	49.4	49.4
44990	ENSG00000128284	APOL3	22	-	36149045	36149371	36145543	36145599	36160668	36160755	44990	0,0,4	2,1,0	5,5,3	0,0,1	470	144	3.16023e-05	0.00495711	0.0,0.0,1.0	1.0,1.0,0.479	-0.493	-49.3	49.3
36481	ENSG00000080298	RFX3	9	-	3301545	3301620	3293076	3293258	3330258	3330517	36481	8,18,25	7,1,2	3,2,2	2,8,9	219	144	5.93365e-05	0.00761477	0.429,0.922,0.892	0.497,0.141,0.127	0.493	49.3	49.3
53081	ENSG00000242441	GTF2A1L	2	+	48620850	48620952	48617797	48617895	48621166	48621290	53081	0,7,3	2,1,5	2,4,7	1,0,0	246	144	1.32752e-05	0.00282884	0.0,0.804,0.26	0.539,1.0,1.0	-0.492	-49.2	49.2
4081	ENSG00000105655	ISYNA1	19	-	18436972	18437105	18436683	18436728	18437859	18437988	4081	2,9,5	0,0,0	6,4,4	6,2,1	277	144	4.93484e-09	7.96192e-06	1.0,1.0,1.0	0.342,0.51,0.675	0.491	49.1	49.1
12252	ENSG00000228315	GUSBP11	22	-	23640307	23640423	23638486	23638942	23683724	23683867	12252	5,4,4	2,3,2	6,2,6	0,0,0	260	144	3.92897e-07	0.000273066	0.581,0.425,0.526	1.0,1.0,1.0	-0.489	-48.9	48.9
47733	ENSG00000052841	TTC17	11	+	43373506	43373669	43370078	43370385	43379232	43379322	47733	2,6,4	0,0,1	4,3,0	0,6,2	307	144	1.64985e-05	0.00321869	1.0,1.0,0.652	1.0,0.19,0.0	0.487	48.7	48.7
67430	ENSG00000149418	ST14	11	+	130209272	130209468	130208409	130208684	130209661	130210376	67430	1,11,5	0,0,0	4,14,13	4,3,4	340	144	4.79135e-09	7.87096e-06	1.0,1.0,1.0	0.298,0.664,0.579	0.486	48.6	48.6
96962	ENSG00000169710	FASN	17	-	82087963	82088028	82087684	82087766	82088115	82088307	96962	1,2,1	0,0,0	3,3,2	5,1,1	209	144	3.90793e-07	0.000273066	1.0,1.0,1.0	0.292,0.674,0.579	0.485	48.5	48.5
104476	ENSG00000149743	TRPT1	11	-	64224134	64224162	64223832	64223967	64224284	64224433	104476	2,0,0	0,3,3	1,2,2	1,0,0	172	144	3.6279e-06	0.00133246	1.0,0.0,0.0	0.456,1.0,1.0	-0.485	-48.5	48.5
1178	ENSG00000127564	PKMYT1	16	-	2979807	2979956	2976663	2977031	2980285	2980391	1178	6,16,7	0,0,0	1,7,20	5,4,0	293	144	6.00919e-06	0.00170199	1.0,1.0,1.0	0.089,0.462,1.0	0.483	48.3	48.3
104113	ENSG00000111843	TMEM14C	6	+	10724575	10724650	10723124	10723241	10724960	10725037	104113	4,2,2	0,4,3	1,1,2	0,0,0	219	144	8.22823e-06	0.00204801	1.0,0.247,0.305	1.0,1.0,1.0	-0.483	-48.3	48.3
80441	ENSG00000160602	NEK8	17	+	28735211	28735377	28734851	28735004	28737305	28737736	80441	2,4,3	3,0,3	4,2,2	0,0,0	310	144	1.57366e-05	0.00312487	0.236,1.0,0.317	1.0,1.0,1.0	-0.482	-48.2	48.2
32157	ENSG00000009335	UBE3C	7	+	157170303	157170399	157163809	157163863	157174918	157175034	32157	2,4,9	3,2,2	12,6,5	0,0,0	240	144	1.11278e-06	0.000591415	0.286,0.545,0.73	1.0,1.0,1.0	-0.48	-48	48
14339	ENSG00000140264	SERF2	15	+	43798943	43799107	43792974	43793083	43799618	43799850	14339	3,1,2	4,7,8	8,8,8	4,0,6	308	144	0.000539734	0.0327801	0.26,0.063,0.105	0.483,1.0,0.384	-0.48	-48	48
55110	ENSG00000000419	DPM1	20	-	50941128	50941209	50940864	50940933	50945736	50945762	55110	14,4,15	0,0,2	6,9,4	7,2,6	225	144	2.54789e-06	0.00101412	1.0,1.0,0.828	0.354,0.742,0.299	0.478	47.8	47.8
113092	ENSG00000186272	ZNF17	19	+	57417911	57418038	57411178	57411406	57419634	57421803	113092	2,4,9	2,2,2	4,9,5	0,0,0	271	144	1.89503e-05	0.0035014	0.347,0.515,0.705	1.0,1.0,1.0	-0.478	-47.8	47.8
71605	ENSG00000126456	IRF3	19	-	49664586	49664673	49663420	49663514	49665634	49665754	71605	7,2,15	0,1,0	2,0,16	3,2,2	231	144	2.83022e-05	0.00462411	1.0,0.555,1.0	0.294,0.0,0.833	0.476	47.6	47.6
35022	ENSG00000128739	SNRPN	15	+	24950574	24950690	24920472	24920547	24962113	24962209	35022	2,1,9	11,15,12	13,12,15	4,6,4	260	144	5.64921e-07	0.000356931	0.091,0.036,0.293	0.643,0.526,0.675	-0.475	-47.5	47.5
12353	ENSG00000113790	EHHADH	3	-	185229431	185229543	185218135	185218240	185235289	185235462	12353	9,12,7	3,13,8	7,14,8	0,3,0	256	144	3.2435e-05	0.00506868	0.628,0.342,0.33	1.0,0.724,1.0	-0.475	-47.5	47.5
72865	ENSG00000101608	MYL12A	18	+	3249529	3249723	3249360	3249443	3253232	3253284	72865	1,1,3	2,7,0	5,9,10	0,2,0	338	144	9.25799e-05	0.0102508	0.176,0.057,1.0	1.0,0.657,1.0	-0.475	-47.5	47.5
108022	ENSG00000256053	APOPT1	14	+	103579370	103579491	103571753	103571820	103587273	103587364	108022	7,9,8	0,0,0	8,1,2	0,8,1	265	144	0.000135481	0.0133198	1.0,1.0,1.0	1.0,0.064,0.521	0.472	47.2	47.2
108385	ENSG00000162521	RBBP4	1	+	32679471	32679698	32672790	32672901	32680525	32680651	108385	7,3,3	0,3,3	1,1,1	10,7,7	371	144	0.000143361	0.0137341	1.0,0.28,0.28	0.037,0.053,0.053	0.472	47.2	47.2
58772	ENSG00000132581	SDF2	17	-	28651485	28651542	28648742	28649137	28655286	28655479	58772	0,1,2	1,0,0	2,0,2	2,1,7	201	144	0.000597554	0.034877	0.0,1.0,1.0	0.417,0.0,0.17	0.471	47.1	47.1
66384	ENSG00000206195	DUXAP8	22	+	15791009	15791152	15790660	15790798	15815475	15815566	66384	4,4,5	1,5,3	9,8,4	1,0,0	287	144	1.78863e-06	0.000788313	0.667,0.286,0.455	0.819,1.0,1.0	-0.47	-47	47
104129	ENSG00000111843	TMEM14C	6	+	10724575	10724631	10723124	10723241	10724960	10725037	104129	2,2,2	0,4,3	1,1,2	0,0,0	200	144	7.17903e-06	0.00190215	1.0,0.265,0.324	1.0,1.0,1.0	-0.47	-47	47
101774	ENSG00000276141	WHAMMP3	15	+	22672306	22672465	22671456	22671607	22672689	22672859	101774	2,2,3	2,1,1	0,0,0	5,11,5	303	144	8.8218e-06	0.00212549	0.322,0.487,0.588	0.0,0.0,0.0	0.466	46.6	46.6
106992	ENSG00000133466	C1QTNF6	22	-	37190501	37190677	37185217	37185455	37190864	37190928	106992	2,8,6	5,3,10	2,2,6	2,0,0	320	144	0.000947355	0.0470611	0.153,0.545,0.213	0.31,1.0,1.0	-0.466	-46.6	46.6
49986	ENSG00000170638	TRABD	22	+	50197826	50197887	50197448	50197588	50198074	50198186	49986	3,2,3	4,1,1	4,5,6	0,0,0	205	144	9.88846e-06	0.0023206	0.345,0.584,0.678	1.0,1.0,1.0	-0.464	-46.4	46.4
80448	ENSG00000160602	NEK8	17	+	28735211	28735449	28734851	28735004	28737305	28737736	80448	4,8,3	3,0,3	14,4,4	0,0,0	382	144	1.91289e-05	0.00351284	0.334,1.0,0.274	1.0,1.0,1.0	-0.464	-46.4	46.4
92902	ENSG00000124164	VAPB	20	+	58434601	58434705	58389121	58389517	58440906	58441083	92902	2,1,3	1,0,0	2,6,0	2,1,3	248	144	4.27898e-05	0.00605024	0.537,1.0,1.0	0.367,0.777,0.0	0.464	46.4	46.4
21693	ENSG00000232803	SLCO4A1-AS1	20	-	62664923	62665497	62663030	62663487	62666384	62666622	21693	7,28,12	11,10,5	24,24,9	0,4,1	718	144	0.000602814	0.0350256	0.113,0.36,0.325	1.0,0.546,0.643	-0.464	-46.4	46.4
45642	ENSG00000104081	BMF	15	-	40106357	40106438	40105902	40106091	40108772	40108879	45642	2,3,1	2,0,0	2,0,0	0,2,2	225	144	5.86538e-05	0.00758144	0.39,1.0,1.0	1.0,0.0,0.0	0.463	46.3	46.3
73558	ENSG00000260565	CTD-2270P14.1	16	-	2672706	2672859	2672325	2672570	2673282	2673415	73558	12,9,8	11,4,6	19,13,6	1,0,1	297	144	1.23379e-07	0.000105164	0.346,0.522,0.393	0.902,1.0,0.744	-0.462	-46.2	46.2
81249	ENSG00000106714	CNTNAP3	9	-	39149805	39149977	39132931	39133132	39165932	39166076	81249	1,1,7	0,4,3	2,2,2	0,0,0	316	144	3.58874e-06	0.00133246	1.0,0.102,0.515	1.0,1.0,1.0	-0.461	-46.1	46.1
41798	ENSG00000121753	ADGRB2	1	-	31742837	31743002	31742052	31742217	31744192	31744357	41798	4,9,11	2,6,7	1,1,5	0,0,1	309	144	4.25794e-05	0.00603939	0.482,0.411,0.423	1.0,1.0,0.7	-0.461	-46.1	46.1
55715	ENSG00000136986	DERL1	8	-	123021446	123021499	123015164	123015585	123041969	123042302	55715	1,9,2	2,2,0	1,1,1	4,9,1	197	144	0.000303248	0.0225808	0.268,0.767,1.0	0.155,0.075,0.422	0.461	46.1	46.1
76337	ENSG00000185133	INPP5J	22	+	31125832	31126057	31122993	31123119	31126375	31126489	76337	9,8,16	2,0,0	7,8,6	7,2,4	369	144	1.19478e-05	0.0026404	0.637,1.0,1.0	0.281,0.61,0.369	0.459	45.9	45.9
95366	ENSG00000251369	ZNF550	19	-	57543650	57544583	57541839	57543243	57546456	57547993	95366	45,20,32	22,8,11	42,41,41	2,2,3	1077	144	4.62202e-08	5.04227e-05	0.215,0.251,0.28	0.737,0.733,0.646	-0.457	-45.7	45.7
76595	ENSG00000166979	EVA1C	21	+	32457599	32457720	32453311	32453508	32467695	32468055	76595	2,2,3	5,0,2	5,8,2	0,0,0	265	144	1.25131e-05	0.00271435	0.179,1.0,0.449	1.0,1.0,1.0	-0.457	-45.7	45.7
89070	ENSG00000223546	LINC00630	X	+	102834901	102834976	102826968	102827144	102839800	102839863	89070	0,1,0	6,5,4	1,4,3	4,5,0	219	144	0.000198313	0.0169998	0.0,0.116,0.0	0.141,0.345,1.0	-0.457	-45.7	45.7
20728	ENSG00000186973	FAM183A	1	+	43152827	43152931	43150760	43150820	43156205	43156396	20728	3,9,10	4,1,4	0,0,2	6,2,2	248	144	1.76252e-05	0.00333849	0.303,0.839,0.592	0.0,0.0,0.367	0.456	45.6	45.6
73415	ENSG00000148985	PGAP2	11	+	3822908	3822993	3808293	3808315	3823612	3823740	73415	2,1,0	0,4,5	7,7,6	1,2,0	229	144	0.000298435	0.0223767	1.0,0.136,0.0	0.815,0.688,1.0	-0.456	-45.6	45.6
102125	ENSG00000165629	ATP5C1	10	+	7796120	7796155	7788209	7788263	7797053	7797178	102125	2,2,4	0,0,0	2,5,2	1,2,3	179	144	2.4434e-05	0.0041419	1.0,1.0,1.0	0.617,0.668,0.349	0.455	45.5	45.5
65996	ENSG00000058453	CROCC	1	+	16971464	16971626	16970635	16970767	16972359	16972979	65996	1,18,26	7,4,3	23,21,12	0,1,0	306	144	1.34814e-06	0.000669253	0.063,0.679,0.803	1.0,0.908,1.0	-0.454	-45.4	45.4
4708	ENSG00000106723	SPIN1	9	+	88416643	88416766	88388430	88388538	88418777	88418951	4708	5,7,3	0,0,0	3,3,2	0,4,2	267	144	5.1979e-05	0.00694727	1.0,1.0,1.0	1.0,0.288,0.35	0.454	45.4	45.4
22361	ENSG00000110274	CEP164	11	+	117382795	117382942	117381700	117381868	117390776	117390908	22361	3,11,3	3,0,10	4,14,9	0,0,1	291	144	2.52461e-05	0.00423992	0.331,1.0,0.129	1.0,1.0,0.817	-0.452	-45.2	45.2
78702	ENSG00000162994	CLHC1	2	-	55209403	55209516	55206269	55206376	55209629	55209652	78702	5,1,3	7,1,0	4,2,2	0,0,0	257	144	0.000143286	0.0137341	0.286,0.359,1.0	1.0,1.0,1.0	-0.452	-45.2	45.2
20962	ENSG00000058804	NDC1	1	-	53796688	53796804	53789132	53789196	53800692	53800848	20962	0,0,3	2,1,0	2,3,1	2,0,0	260	144	0.000550932	0.033207	0.0,0.0,1.0	0.356,1.0,1.0	-0.452	-45.2	45.2
60311	ENSG00000205464	ATP6AP1L	5	+	82304933	82305481	82304614	82304850	82310156	82310207	60311	13,18,3	3,0,3	6,7,11	0,0,0	692	144	1.80544e-05	0.00338529	0.474,1.0,0.172	1.0,1.0,1.0	-0.451	-45.1	45.1
110518	ENSG00000146278	PNRC1	6	+	89081078	89081197	89080750	89080973	89083752	89084345	110518	0,3,0	3,0,2	5,1,3	1,0,1	263	144	4.80503e-05	0.00653824	0.0,1.0,0.0	0.732,1.0,0.622	-0.451	-45.1	45.1
78072	ENSG00000135622	SEMA4F	2	+	74662731	74662825	74657564	74657624	74673456	74673576	78072	9,7,10	0,3,0	3,8,4	3,7,3	238	144	0.000107748	0.0112937	1.0,0.585,1.0	0.377,0.409,0.447	0.451	45.1	45.1
7370	ENSG00000186364	NUDT17	1	+	145846012	145846196	145845628	145845832	145846432	145846458	7370	6,4,4	1,0,0	2,2,2	5,0,3	328	144	1.10112e-05	0.00250598	0.725,1.0,1.0	0.149,1.0,0.226	0.45	45	45
27280	ENSG00000149927	DOC2A	16	-	30012073	30012204	30009960	30010235	30013466	30013600	27280	8,7,5	0,0,0	7,9,6	7,2,2	275	144	5.74318e-09	8.84023e-06	1.0,1.0,1.0	0.344,0.702,0.611	0.448	44.8	44.8
39090	ENSG00000100802	C14orf93	14	-	23000958	23001037	22998426	22999156	23010016	23010143	39090	0,0,3	2,5,1	2,0,4	0,1,0	223	144	3.12125e-05	0.00492161	0.0,0.0,0.66	1.0,0.0,1.0	-0.447	-44.7	44.7
97298	ENSG00000134262	AP4B1	1	-	113902637	113902810	113899903	113900400	113904604	113904793	97298	4,2,1	0,0,0	7,5,7	3,2,2	317	144	1.54488e-06	0.00072322	1.0,1.0,1.0	0.515,0.532,0.614	0.446	44.6	44.6
14293	ENSG00000170919	TPT1-AS1	13	+	45383159	45383235	45379925	45380001	45389734	45389820	14293	3,2,2	0,0,0	0,2,6	3,0,2	220	144	0.000916608	0.0461116	1.0,1.0,1.0	0.0,1.0,0.663	0.446	44.6	44.6
65515	ENSG00000267254	ZNF790-AS1	19	+	36801202	36801240	36797524	36797811	36801875	36802200	65515	9,7,8	0,1,0	2,3,16	4,4,2	182	144	8.12167e-06	0.00204801	1.0,0.847,1.0	0.283,0.372,0.864	0.443	44.3	44.3
21016	ENSG00000137210	TMEM14B	6	+	10808276	10808342	10751132	10751234	10829006	10829186	21016	5,1,4	5,3,1	0,0,0	9,5,2	210	144	5.43606e-07	0.000345883	0.407,0.186,0.733	0.0,0.0,0.0	0.442	44.2	44.2
47134	ENSG00000111596	CNOT2	12	+	70285230	70285304	70278131	70278274	70285399	70285586	47134	4,2,3	2,2,2	0,2,0	4,8,4	218	144	2.14899e-05	0.0038146	0.569,0.398,0.498	0.0,0.142,0.0	0.441	44.1	44.1
50114	ENSG00000138785	INTS12	4	-	105703647	105703809	105699849	105700014	105708637	105708659	50114	16,14,9	5,15,12	25,9,10	6,0,1	306	144	0.000939432	0.0468139	0.601,0.305,0.261	0.662,1.0,0.825	-0.44	-44	44
20731	ENSG00000186973	FAM183A	1	+	43152827	43152979	43150760	43150820	43156205	43156279	20731	2,4,7	4,1,4	0,0,0	6,2,2	296	144	1.75335e-07	0.000140192	0.196,0.661,0.46	0.0,0.0,0.0	0.439	43.9	43.9
58777	ENSG00000132581	SDF2	17	-	28651485	28651577	28648742	28649137	28655286	28655479	58777	5,12,1	1,0,0	8,3,1	2,1,7	236	144	7.29665e-06	0.00191356	0.753,1.0,1.0	0.709,0.647,0.08	0.439	43.9	43.9
72042	ENSG00000069424	KCNAB2	1	+	6085739	6085830	6085203	6085248	6086157	6086362	72042	2,0,1	0,3,2	2,2,4	1,0,0	235	144	3.14616e-05	0.00494363	1.0,0.0,0.235	0.551,1.0,1.0	-0.439	-43.9	43.9
33284	ENSG00000114650	SCAP	3	-	47434924	47435108	47428560	47428670	47442871	47443091	33284	2,3,5	2,2,1	11,2,5	2,0,0	328	144	9.8926e-05	0.0107429	0.305,0.397,0.687	0.707,1.0,1.0	-0.439	-43.9	43.9
8941	ENSG00000164002	EXO5	1	+	40509732	40509790	40508766	40508889	40514514	40515286	8941	4,7,5	0,1,0	2,4,3	1,2,4	202	144	1.48602e-06	0.000706651	1.0,0.833,1.0	0.588,0.588,0.348	0.436	43.6	43.6
37245	ENSG00000154710	RABGEF1	7	+	66700768	66700849	66682163	66682258	66771882	66772078	37245	3,4,1	0,1,0	2,1,1	0,3,2	225	144	0.000211649	0.0177421	1.0,0.719,1.0	1.0,0.176,0.242	0.434	43.4	43.4
61131	ENSG00000196597	ZNF782	9	-	96852852	96853069	96827079	96827181	96854087	96854277	61131	4,4,9	2,1,2	4,7,11	0,0,0	361	144	0.000431152	0.0284554	0.444,0.615,0.642	1.0,1.0,1.0	-0.433	-43.3	43.3
44499	ENSG00000066933	MYO9A	15	-	71893110	71893177	71888003	71888116	71893678	71893778	44499	4,1,4	0,0,0	3,3,5	3,1,2	211	144	2.10989e-05	0.00376741	1.0,1.0,1.0	0.406,0.672,0.63	0.431	43.1	43.1
16511	ENSG00000241878	PISD	22	-	31628002	31628210	31625762	31626016	31628852	31628981	16511	3,0,6	0,4,1	3,3,2	0,0,0	352	144	0.000986263	0.0482623	1.0,0.0,0.711	1.0,1.0,1.0	-0.43	-43	43
111319	ENSG00000157214	STEAP2	7	+	90225366	90225410	90211859	90211934	90225497	90225574	111319	3,4,5	5,3,3	0,2,0	8,15,10	188	144	5.43162e-07	0.000345883	0.315,0.505,0.561	0.0,0.093,0.0	0.429	42.9	42.9
100968	ENSG00000150593	PDCD4	10	+	110875965	110875989	110871794	110872018	110881232	110881535	100968	3,3,4	0,3,0	0,1,1	9,4,0	168	144	4.57422e-05	0.00631833	1.0,0.462,1.0	0.0,0.176,1.0	0.429	42.9	42.9
80483	ENSG00000169241	SLC50A1	1	+	155136286	155136396	155135866	155135991	155137560	155137722	80483	8,3,9	0,2,1	2,2,3	3,3,2	254	144	0.000798802	0.0422308	1.0,0.46,0.836	0.274,0.274,0.46	0.429	42.9	42.9
107829	ENSG00000188130	MAPK12	22	-	50255836	50255905	50255614	50255694	50256084	50256199	107829	0,0,1	1,2,6	4,3,1	2,3,1	213	144	1.11427e-05	0.0025232	0.0,0.0,0.101	0.575,0.403,0.403	-0.427	-42.7	42.7
60249	ENSG00000163517	HDAC11	3	+	13483466	13483564	13481245	13481394	13501870	13501933	60249	6,3,4	3,2,1	2,2,3	0,0,0	242	144	1.94521e-05	0.00356494	0.543,0.472,0.704	1.0,1.0,1.0	-0.427	-42.7	42.7
6661	ENSG00000130779	CLIP1	12	-	122400131	122400243	122380367	122380558	122417326	122417463	6661	1,6,7	3,4,2	0,0,0	5,1,4	256	144	1.03281e-07	9.05977e-05	0.158,0.458,0.663	0.0,0.0,0.0	0.426	42.6	42.6
102696	ENSG00000197818	SLC9A8	20	+	49862928	49862969	49855437	49855581	49864727	49864844	102696	2,8,8	5,3,6	3,1,1	1,0,0	185	144	5.33668e-05	0.00705219	0.237,0.675,0.509	0.7,1.0,1.0	-0.426	-42.6	42.6
39012	ENSG00000084623	EIF3I	1	+	32226170	32226283	32222439	32222630	32228498	32228609	39012	6,5,5	0,2,0	1,6,8	6,3,2	257	144	0.000236365	0.0191189	1.0,0.583,1.0	0.085,0.528,0.691	0.426	42.6	42.6
48770	ENSG00000165568	AKR1E2	10	+	4837458	4837581	4835674	4835809	4842420	4842504	48770	9,7,9	4,7,1	5,8,17	0,0,0	267	144	1.71002e-08	2.22064e-05	0.548,0.35,0.829	1.0,1.0,1.0	-0.424	-42.4	42.4
88547	ENSG00000106070	GRB10	7	-	50604310	50604374	50595436	50595530	50605289	50605406	88547	8,6,3	4,1,4	4,1,2	0,0,0	208	144	2.02874e-07	0.000158016	0.581,0.806,0.342	1.0,1.0,1.0	-0.424	-42.4	42.4
90900	ENSG00000122481	RWDD3	1	+	95237347	95237460	95234213	95234315	95239776	95239909	90900	0,0,0	2,3,8	2,9,0	3,0,3	257	144	0.000613828	0.0353474	0.0,0.0,0.0	0.272,1.0,0.0	-0.424	-42.4	42.4
60194	ENSG00000137161	CNPY3	6	+	42935411	42935473	42929191	42929721	42935573	42935622	60194	1,6,1	12,6,10	12,11,17	4,4,14	206	144	0.000137486	0.0133968	0.055,0.411,0.065	0.677,0.658,0.459	-0.421	-42.1	42.1
99292	ENSG00000110888	CAPRIN2	12	-	30715112	30715141	30713784	30713885	30716507	30716676	99292	3,6,2	2,0,0	0,2,1	2,4,0	173	144	0.000143496	0.0137341	0.555,1.0,1.0	0.0,0.294,1.0	0.42	42	42
100274	ENSG00000198561	CTNND1	11	+	57789036	57789155	57761796	57762046	57791491	57791701	100274	1,3,15	4,20,12	12,6,17	7,2,3	263	144	0.000345102	0.024629	0.12,0.076,0.406	0.484,0.622,0.756	-0.42	-42	42
59065	ENSG00000166948	TGM6	20	+	2428395	2428578	2417231	2417573	2430445	2430600	59065	2,0,6	1,1,7	2,2,0	0,0,1	327	144	0.000907349	0.0459271	0.468,0.0,0.274	1.0,1.0,0.0	-0.419	-41.9	41.9
84774	ENSG00000130255	RPL36	19	+	5684992	5685119	5684780	5684905	5690030	5690327	84774	1,3,2	0,0,0	1,2,5	0,2,4	271	144	4.88804e-05	0.00661137	1.0,1.0,1.0	1.0,0.347,0.399	0.418	41.8	41.8
100213	ENSG00000181481	RNF135	17	+	30987985	30988106	30984616	30984760	30993839	30993904	100213	4,1,3	0,0,1	1,1,3	3,2,0	265	144	0.000185974	0.0162067	1.0,1.0,0.62	0.153,0.214,1.0	0.418	41.8	41.8
88458	ENSG00000106070	GRB10	7	-	50780626	50780736	50732271	50732368	50792460	50792537	88458	3,3,8	1,0,0	9,2,3	8,1,2	254	144	3.9448e-06	0.00137083	0.63,1.0,1.0	0.389,0.531,0.46	0.417	41.7	41.7
58613	ENSG00000198125	MB	22	-	35620208	35620324	35610883	35611106	35622477	35622524	58613	8,4,5	3,2,3	1,2,1	9,7,3	260	144	2.05998e-05	0.00372276	0.596,0.526,0.48	0.058,0.137,0.156	0.417	41.7	41.7
87630	ENSG00000177853	ZNF518A	10	+	96151415	96151566	96133582	96133648	96155923	96156047	87630	1,1,2	0,0,1	1,2,0	0,3,1	295	144	0.000257404	0.0202408	1.0,1.0,0.494	1.0,0.246,0.0	0.416	41.6	41.6
63278	ENSG00000228106	RP11-452F19.3	1	+	222823855	222823945	222815058	222815078	222835118	222835215	63278	3,2,5	2,2,1	8,10,4	0,1,0	234	144	0.00038692	0.0263838	0.48,0.381,0.755	1.0,0.86,1.0	-0.415	-41.5	41.5
104355	ENSG00000169660	HEXDC	17	+	82440472	82440613	82439999	82440334	82440996	82441075	104355	8,5,3	0,2,6	13,4,8	0,0,0	285	144	1.65653e-05	0.00321869	1.0,0.558,0.202	1.0,1.0,1.0	-0.413	-41.3	41.3
96894	ENSG00000169710	FASN	17	-	82087960	82088028	82087684	82087766	82088115	82088300	96894	1,2,1	0,0,0	4,8,2	5,1,1	212	144	8.65453e-06	0.00210767	1.0,1.0,1.0	0.352,0.845,0.576	0.409	40.9	40.9
6435	ENSG00000034152	MAP2K3	17	+	21295674	21295769	21284710	21284969	21296085	21296210	6435	1,1,1	4,3,5	7,9,6	4,6,2	239	144	0.000107023	0.0112437	0.131,0.167,0.108	0.513,0.475,0.644	-0.409	-40.9	40.9
111519	ENSG00000267213	AC007773.2	19	-	32404259	32404426	32399750	32399868	32404990	32405560	111519	0,1,2	1,2,1	3,5,1	1,0,1	311	144	0.000131458	0.0130235	0.0,0.188,0.481	0.581,1.0,0.316	-0.409	-40.9	40.9
47421	ENSG00000185324	CDK10	16	+	89689251	89689306	89686691	89686759	89690552	89690599	47421	0,0,2	1,2,5	5,2,6	8,3,1	199	144	0.000368051	0.0256283	0.0,0.0,0.224	0.311,0.325,0.813	-0.408	-40.8	40.8
109791	ENSG00000143363	PRUNE	1	+	151017787	151017904	151008476	151008671	151027232	151027327	109791	0,3,4	2,6,1	1,6,1	1,1,0	261	144	0.00091554	0.0461092	0.0,0.216,0.688	0.356,0.768,1.0	-0.407	-40.7	40.7
11447	ENSG00000249859	PVT1	8	+	127795893	127796008	127794559	127794734	127939507	127939609	11447	1,5,6	0,1,1	6,5,8	4,4,6	259	144	0.000219073	0.018167	1.0,0.735,0.769	0.455,0.41,0.426	0.404	40.4	40.4
92034	ENSG00000168070	C11orf85	11	-	64954756	64954802	64947373	64947582	64971876	64971886	92034	5,5,2	0,0,0	3,3,6	6,1,1	190	144	2.41483e-06	0.00098725	1.0,1.0,1.0	0.275,0.695,0.82	0.403	40.3	40.3
99396	ENSG00000166321	NUDT13	10	+	73125397	73125509	73125117	73125243	73126672	73126827	99396	3,6,9	4,1,3	7,8,17	0,0,1	256	144	7.38239e-06	0.00192776	0.297,0.771,0.628	1.0,1.0,0.905	-0.403	-40.3	40.3
98842	ENSG00000141568	FOXK2	17	+	82584063	82584295	82582740	82582934	82585903	82586200	98842	0,6,3	3,0,4	9,5,3	1,1,0	376	144	0.000469735	0.0300733	0.0,1.0,0.223	0.775,0.657,1.0	-0.403	-40.3	40.3
73401	ENSG00000148985	PGAP2	11	+	3817431	3817535	3811249	3811424	3823882	3824056	73401	3,2,0	31,61,66	71,80,49	73,54,34	248	144	0	0	0.053,0.019,0.0	0.361,0.462,0.456	-0.402	-40.2	40.2
3185	ENSG00000121578	B4GALT4	3	-	119235144	119235227	119226808	119227041	119236852	119237070	3185	7,6,3	1,2,4	1,7,9	0,0,0	227	144	4.61301e-06	0.00150466	0.816,0.656,0.322	1.0,1.0,1.0	-0.402	-40.2	40.2
109403	ENSG00000105221	AKT2	19	-	40239876	40240121	40238941	40238973	40241937	40242069	109403	7,10,8	4,1,5	6,5,17	0,0,2	389	144	0.000176529	0.015683	0.393,0.787,0.372	1.0,1.0,0.759	-0.402	-40.2	40.2
14288	ENSG00000181638	ZFP41	8	+	143249464	143249550	143246820	143247749	143249689	143249756	14288	3,9,1	1,3,17	2,0,0	8,9,4	230	144	0.000309908	0.0228228	0.653,0.653,0.036	0.135,0.0,0.0	0.402	40.2	40.2
82943	ENSG00000179406	LINC00174	7	-	66390081	66390250	66382418	66382427	66394426	66394545	82943	2,4,3	0,2,3	2,3,4	0,0,0	313	144	0.000347871	0.0247289	1.0,0.479,0.315	1.0,1.0,1.0	-0.402	-40.2	40.2
67163	ENSG00000111364	DDX55	12	+	123606079	123606154	123605930	123605981	123607431	123607523	67163	0,0,0	3,4,1	3,1,2	1,4,2	219	144	0.000334306	0.0240868	0.0,0.0,0.0	0.664,0.141,0.397	-0.401	-40.1	40.1
73418	ENSG00000148985	PGAP2	11	+	3817352	3817535	3811249	3811424	3823882	3824135	73418	6,14,7	31,61,66	104,135,78	73,54,34	327	144	0	0	0.079,0.092,0.045	0.386,0.524,0.503	-0.399	-39.9	39.9
25472	ENSG00000164855	TMEM184A	7	-	1549819	1549970	1548518	1548688	1550122	1550198	25472	5,6,2	0,0,0	4,5,3	0,4,2	295	144	7.92814e-05	0.00914454	1.0,1.0,1.0	1.0,0.379,0.423	0.399	39.9	39.9
73395	ENSG00000148985	PGAP2	11	+	3817304	3817535	3811249	3811424	3823882	3824097	73395	4,11,12	31,61,66	113,149,83	73,54,34	375	144	0	0	0.047,0.065,0.065	0.373,0.514,0.484	-0.398	-39.8	39.8
27561	ENSG00000255571	MIR9-3HG	15	+	89388500	89388581	89386595	89387881	89389344	89389482	27561	3,13,7	0,0,2	3,2,3	1,1,5	225	144	6.67383e-05	0.00812498	1.0,1.0,0.691	0.658,0.561,0.277	0.398	39.8	39.8
52220	ENSG00000245937	LINC01184	5	-	128076946	128077093	127966734	127966928	128081972	128082194	52220	1,5,6	0,0,0	8,1,2	2,3,0	291	144	0.000802695	0.0423871	1.0,1.0,1.0	0.664,0.142,1.0	0.398	39.8	39.8
8899	ENSG00000107890	ANKRD26	10	-	27044156	27044190	27043425	27043567	27046352	27046523	8899	7,6,3	0,0,2	1,2,2	3,0,9	178	144	0.000331915	0.0239997	1.0,1.0,0.548	0.212,1.0,0.152	0.395	39.5	39.5
69807	ENSG00000046651	OFD1	X	+	13751248	13751368	13749426	13749533	13753367	13753441	69807	13,18,8	0,0,0	12,10,11	6,7,1	264	144	1.48673e-08	2.04187e-05	1.0,1.0,1.0	0.522,0.438,0.857	0.394	39.4	39.4
62690	ENSG00000134897	BIVM	13	+	102805057	102805239	102800400	102800735	102807145	102807400	62690	1,8,4	3,5,1	0,0,0	4,5,4	326	144	7.17482e-07	0.000426482	0.128,0.414,0.639	0.0,0.0,0.0	0.394	39.4	39.4
31224	ENSG00000267002	RP11-242D8.1	17	-	43159583	43159727	43148367	43148783	43170125	43170316	31224	0,1,0	3,0,6	3,2,4	0,0,9	288	144	0.00037577	0.025886	0.0,1.0,0.0	1.0,1.0,0.182	-0.394	-39.4	39.4
102693	ENSG00000197818	SLC9A8	20	+	49862928	49862965	49855437	49855581	49864727	49864844	102693	2,8,8	5,3,6	2,3,1	1,0,0	181	144	4.4157e-05	0.00619905	0.241,0.68,0.515	0.614,1.0,1.0	-0.393	-39.3	39.3
40517	ENSG00000049323	LTBP1	2	+	33342837	33342963	33315143	33315269	33347366	33347409	40517	4,4,3	6,5,1	0,0,0	7,1,4	270	144	6.52597e-07	0.000400252	0.262,0.299,0.615	0.0,0.0,0.0	0.392	39.2	39.2
20299	ENSG00000173011	TADA2B	4	+	7047954	7048139	7043390	7043849	7048462	7048518	20299	5,1,3	2,0,3	1,1,2	0,0,0	329	144	0.000292893	0.0220527	0.522,1.0,0.304	1.0,1.0,1.0	-0.391	-39.1	39.1
63062	ENSG00000203780	FANK1	10	+	125980160	125980338	125896538	125896655	125988550	125988675	63062	2,2,5	0,0,0	2,17,2	0,5,3	322	144	1.27664e-05	0.00274634	1.0,1.0,1.0	1.0,0.603,0.23	0.389	38.9	38.9
73398	ENSG00000148985	PGAP2	11	+	3817304	3817535	3808578	3808651	3824269	3824376	73398	0,9,11	7,3,8	33,52,24	6,5,7	375	144	0.000863733	0.0444566	0.0,0.535,0.346	0.679,0.8,0.568	-0.389	-38.9	38.9
47706	ENSG00000272578	AP000347.2	22	-	23686837	23686995	23659875	23660000	23690231	23690491	47706	1,9,11	0,0,2	9,4,2	2,3,1	302	144	0.00100045	0.0487287	1.0,1.0,0.724	0.682,0.389,0.488	0.388	38.8	38.8
43617	ENSG00000004866	ST7	7	+	116954460	116954679	116953326	116953691	117098612	117098702	43617	12,11,16	13,5,10	1,7,3	1,0,0	363	144	5.12151e-05	0.00685531	0.268,0.466,0.388	0.284,1.0,1.0	-0.387	-38.7	38.7
80484	ENSG00000169241	SLC50A1	1	+	155136827	155136891	155136285	155136396	155137560	155137722	80484	3,11,10	8,5,10	23,13,9	2,2,3	208	144	0.000346859	0.0246764	0.206,0.604,0.409	0.888,0.818,0.675	-0.387	-38.7	38.7
103107	ENSG00000204764	RANBP17	5	+	170916464	170916584	170914166	170914240	170918712	170918859	103107	7,9,2	4,4,6	20,3,11	0,3,0	264	144	0.000807042	0.0425669	0.488,0.551,0.154	1.0,0.353,1.0	-0.387	-38.7	38.7
45644	ENSG00000104081	BMF	15	-	40104242	40104340	40091786	40091888	40105794	40106086	45644	3,9,7	4,2,1	4,2,6	0,0,0	242	144	7.77987e-06	0.00198565	0.309,0.728,0.806	1.0,1.0,1.0	-0.386	-38.6	38.6
102819	ENSG00000163071	SPATA18	4	+	52071916	52072156	52051411	52051791	52076778	52077040	102819	8,10,10	3,3,1	12,2,7	0,0,0	384	144	1.76165e-06	0.000784075	0.5,0.556,0.789	1.0,1.0,1.0	-0.385	-38.5	38.5
35606	ENSG00000269313	MAGIX	X	+	49164875	49165115	49164543	49164789	49165189	49165361	35606	13,23,14	11,21,10	22,38,33	8,2,5	384	144	6.80011e-05	0.0082029	0.307,0.291,0.344	0.508,0.877,0.712	-0.385	-38.5	38.5
39813	ENSG00000081870	HSPB11	1	-	53930038	53930137	53923903	53923947	53939984	53940097	39813	0,1,5	4,2,0	2,9,9	1,0,1	243	144	0.000375894	0.025886	0.0,0.229,1.0	0.542,1.0,0.842	-0.385	-38.5	38.5
44151	ENSG00000146828	SLC12A9	7	+	100854619	100854808	100852745	100852835	100856867	100857176	44151	2,12,13	1,2,1	5,6,7	7,5,7	333	144	0.000526053	0.0323227	0.464,0.722,0.849	0.236,0.342,0.302	0.385	38.5	38.5
16817	ENSG00000121417	ZNF211	19	+	57633785	57633905	57633180	57633436	57634022	57634061	16817	5,4,9	8,6,7	8,10,18	4,2,2	264	144	0.000943206	0.0469507	0.254,0.267,0.412	0.522,0.732,0.831	-0.384	-38.4	38.4
112897	ENSG00000173715	C11orf80	11	+	66762078	66762450	66759042	66759096	66800640	66800664	112897	9,17,22	0,0,0	26,21,28	2,7,5	516	144	1.36469e-08	1.92658e-05	1.0,1.0,1.0	0.784,0.456,0.61	0.383	38.3	38.3
64159	ENSG00000176834	VSIG10	12	-	118121032	118121169	118117789	118117882	118121500	118121618	64159	4,5,5	4,1,6	20,11,6	0,0,3	281	144	0.000412446	0.0275628	0.339,0.719,0.299	1.0,1.0,0.506	-0.383	-38.3	38.3
107572	ENSG00000226124	FTCDNL1	2	-	199819571	199819757	199812511	199812724	199846074	199846170	107572	24,30,17	0,0,0	15,17,14	4,8,2	330	144	1.46304e-09	2.9375e-06	1.0,1.0,1.0	0.621,0.481,0.753	0.382	38.2	38.2
12308	ENSG00000127415	IDUA	4	+	999952	1000064	987808	987911	1000611	1000697	12308	4,22,5	1,1,0	13,8,3	4,4,4	256	144	2.95645e-05	0.00474455	0.692,0.925,1.0	0.646,0.529,0.297	0.382	38.2	38.2
51145	ENSG00000101004	NINL	20	-	25476042	25477089	25469990	25470095	25478922	25479206	51145	22,55,47	9,0,10	23,16,11	1,0,0	1191	144	6.29493e-05	0.00789935	0.228,1.0,0.362	0.736,1.0,1.0	-0.382	-38.2	38.2
83118	ENSG00000140525	FANCI	15	+	89245755	89245839	89245194	89245311	89247628	89247731	83118	5,5,4	4,3,3	0,0,4	10,5,7	228	144	0.000145632	0.0138797	0.441,0.513,0.457	0.0,0.0,0.265	0.382	38.2	38.2
54598	ENSG00000186474	KLK12	19	-	51031875	51032135	51030858	51030921	51033979	51034139	54598	8,9,4	0,0,0	10,8,14	1,5,2	404	144	2.75814e-07	0.000204263	1.0,1.0,1.0	0.781,0.363,0.714	0.381	38.1	38.1
15410	ENSG00000261740	RP11-345J4.5	16	-	29450181	29450276	29446801	29446922	29452108	29454113	15410	1,3,1	0,0,1	6,0,1	0,4,2	239	144	0.000157744	0.0146028	1.0,1.0,0.376	1.0,0.0,0.232	0.381	38.1	38.1
58605	ENSG00000197779	ZNF81	X	+	47842649	47842768	47836945	47837007	47846104	47846321	58605	4,3,5	0,1,1	4,0,2	1,3,1	263	144	0.000513473	0.031951	1.0,0.622,0.732	0.687,0.0,0.523	0.381	38.1	38.1
91999	ENSG00000122203	KIAA1191	5	-	176352621	176352748	176350612	176350732	176361601	176361807	91999	1,4,4	1,2,2	11,2,4	0,1,0	271	144	0.000180558	0.0159624	0.347,0.515,0.515	1.0,0.515,1.0	-0.379	-37.9	37.9
73402	ENSG00000148985	PGAP2	11	+	3823612	3823740	3822908	3822993	3823882	3824357	73402	7,23,20	17,12,9	33,29,31	3,3,8	272	144	0.000182108	0.0160367	0.179,0.504,0.541	0.853,0.837,0.672	-0.379	-37.9	37.9
27283	ENSG00000149927	DOC2A	16	-	30012204	30012402	30009960	30010235	30013466	30013596	27283	7,7,6	0,0,0	18,18,6	7,2,2	342	144	5.44811e-08	5.72375e-05	1.0,1.0,1.0	0.52,0.791,0.558	0.377	37.7	37.7
63306	ENSG00000152601	MBNL1	3	+	152335110	152335230	152268946	152269092	152414940	152415108	63306	0,0,0	2,1,6	4,1,3	1,3,4	264	144	1.41473e-05	0.00294385	0.0,0.0,0.0	0.686,0.154,0.29	-0.377	-37.7	37.7
76591	ENSG00000166979	EVA1C	21	+	32457596	32457720	32453311	32453508	32467695	32467848	76591	5,4,4	5,0,2	8,22,6	0,0,0	268	144	2.16156e-05	0.0038294	0.35,1.0,0.518	1.0,1.0,1.0	-0.377	-37.7	37.7
72857	ENSG00000101608	MYL12A	18	+	3249574	3249723	3249360	3249443	3253232	3253284	72857	0,1,3	2,7,0	6,1,8	0,2,0	293	144	0.000437463	0.0287247	0.0,0.066,1.0	1.0,0.197,1.0	-0.377	-37.7	37.7
84324	ENSG00000255152	MSH5-SAPCD1	6	+	31742876	31742957	31741162	31741286	31743903	31744034	84324	6,25,6	11,6,8	12,22,16	2,2,3	225	144	0.000917971	0.0461454	0.259,0.727,0.324	0.793,0.876,0.773	-0.377	-37.7	37.7
40160	ENSG00000227671	RP11-488L18.4	1	-	247202009	247202080	247200066	247200193	247210690	247210814	40160	2,2,5	0,0,0	13,4,6	0,3,6	215	144	9.27717e-06	0.00221161	1.0,1.0,1.0	1.0,0.472,0.401	0.376	37.6	37.6
100678	ENSG00000283050	GTF2IP12	4	-	119410516	119410716	119410231	119410289	119412351	119412542	100678	11,3,6	6,1,2	5,2,3	1,0,0	344	144	4.44438e-05	0.00622565	0.434,0.557,0.557	0.677,1.0,1.0	-0.376	-37.6	37.6
35604	ENSG00000269313	MAGIX	X	+	49164907	49165115	49163931	49164789	49165189	49165336	35604	14,22,18	11,21,10	23,36,42	8,2,5	352	144	5.37694e-05	0.00708638	0.342,0.3,0.424	0.54,0.88,0.775	-0.376	-37.6	37.6
81244	ENSG00000106714	CNTNAP3	9	-	39140518	39140638	39132931	39133132	39165932	39166076	81244	2,5,5	0,4,3	3,4,2	0,0,0	264	144	6.4259e-06	0.0017647	1.0,0.405,0.476	1.0,1.0,1.0	-0.373	-37.3	37.3
106145	ENSG00000171084	FAM86JP	3	+	125918863	125918926	125916619	125916719	125920824	125920905	106145	11,10,6	0,0,0	5,10,3	3,0,4	207	144	3.70068e-05	0.00553675	1.0,1.0,1.0	0.537,1.0,0.343	0.373	37.3	37.3
62924	ENSG00000122483	CCDC18	1	+	93270346	93270814	93264700	93264901	93278462	93278477	62924	36,15,20	0,0,1	21,10,14	3,5,1	612	144	3.90824e-06	0.00136886	1.0,1.0,0.825	0.622,0.32,0.767	0.372	37.2	37.2
112311	ENSG00000080947	CROCCP3	1	-	16484806	16484906	16484232	16484464	16485568	16485665	112311	8,3,3	0,1,1	1,2,0	3,0,3	244	144	7.7625e-05	0.0090032	1.0,0.639,0.639	0.164,1.0,0.0	0.371	37.1	37.1
595	ENSG00000177479	ARIH2	3	+	48924717	48924841	48918835	48918998	48927461	48927813	595	2,7,15	2,0,0	9,4,12	9,2,11	268	144	0.000116799	0.0118705	0.35,1.0,1.0	0.35,0.518,0.37	0.371	37.1	37.1
82583	ENSG00000010404	IDS	X	-	149502074	149502177	149500948	149501000	149503311	149503445	82583	5,5,4	2,2,1	3,1,6	0,0,0	247	144	0.000884173	0.0450823	0.593,0.593,0.7	1.0,1.0,1.0	-0.371	-37.1	37.1
92513	ENSG00000150676	CCDC83	11	+	85914910	85915000	85911280	85911402	85915418	85915498	92513	6,4,7	7,4,7	0,0,0	1,1,1	234	144	1.08695e-06	0.000581106	0.345,0.381,0.381	0.0,0.0,0.0	0.369	36.9	36.9
14337	ENSG00000140264	SERF2	15	+	43800059	43800148	43792974	43793083	43800494	43800784	14337	0,1,0	1,11,8	3,5,2	1,6,6	233	144	1.43279e-05	0.00294884	0.0,0.053,0.0	0.65,0.34,0.171	-0.369	-36.9	36.9
44505	ENSG00000066933	MYO9A	15	-	71892964	71893180	71888003	71888116	71893678	71893778	44505	22,5,4	0,0,0	8,8,8	3,1,2	360	144	3.50988e-05	0.00535309	1.0,1.0,1.0	0.516,0.762,0.615	0.369	36.9	36.9
87689	ENSG00000171517	LPAR3	1	-	84887104	84887201	84879825	84879924	84893015	84893213	87689	4,7,3	0,1,0	4,14,7	3,6,2	241	144	2.10197e-05	0.00376741	1.0,0.807,1.0	0.443,0.582,0.677	0.368	36.8	36.8
97975	ENSG00000145012	LPP	3	+	188341655	188341719	188153283	188153363	188406111	188406307	97975	7,1,3	0,0,0	2,6,3	3,3,0	208	144	0.000171541	0.0154526	1.0,1.0,1.0	0.316,0.581,1.0	0.368	36.8	36.8
111000	ENSG00000139323	POC1B	12	-	89459637	89459685	89425166	89425379	89466769	89466922	111000	20,8,16	15,10,13	19,17,17	5,0,5	192	144	0.000208584	0.0176128	0.5,0.375,0.48	0.74,1.0,0.718	-0.368	-36.8	36.8
59688	ENSG00000178773	CPNE7	16	+	89587555	89587582	89587050	89587102	89588674	89588808	59688	11,19,21	6,6,9	14,13,8	23,26,19	171	144	1.81387e-06	0.00079556	0.607,0.727,0.663	0.339,0.296,0.262	0.367	36.7	36.7
30295	ENSG00000183426	NPIPA1	16	+	14951433	14951536	14950219	14950255	14951614	14952056	30295	3,0,0	9,6,2	2,6,7	4,6,2	247	144	0.000250192	0.0198117	0.163,0.0,0.0	0.226,0.368,0.671	-0.367	-36.7	36.7
12273	ENSG00000100299	ARSA	22	-	50625604	50625798	50625032	50625464	50625935	50626063	12273	1,2,1	0,1,3	6,5,1	0,1,0	338	144	0.000862862	0.0444566	1.0,0.46,0.124	1.0,0.681,1.0	-0.366	-36.6	36.6
31227	ENSG00000267002	RP11-242D8.1	17	-	43166979	43167150	43159583	43159727	43170125	43170441	31227	18,16,6	0,1,0	14,6,7	2,2,4	315	144	1.01462e-05	0.00236267	1.0,0.88,1.0	0.762,0.578,0.444	0.365	36.5	36.5
71362	ENSG00000204179	PTPN20	10	+	46940581	46940717	46911780	46911842	46943917	46944015	71362	12,17,7	1,1,1	8,3,15	5,2,6	280	144	0.000218778	0.018167	0.861,0.897,0.783	0.451,0.435,0.563	0.364	36.4	36.4
52183	ENSG00000256525	POLG2	17	-	64482918	64482974	64480288	64480389	64485727	64485868	52183	1,2,3	0,5,1	2,2,6	0,0,0	200	144	0.000898373	0.0456262	1.0,0.224,0.684	1.0,1.0,1.0	-0.364	-36.4	36.4
29362	ENSG00000161010	C5orf45	5	-	179851242	179851424	179847977	179848066	179853196	179853276	29362	5,1,2	19,3,13	4,7,9	4,3,3	326	144	3.8606e-05	0.00563989	0.104,0.128,0.064	0.306,0.508,0.57	-0.363	-36.3	36.3
76137	ENSG00000028310	BRD9	5	-	868602	868804	865413	865581	869244	869394	76137	0,0,2	4,5,3	4,5,2	1,2,4	346	144	0.00010515	0.0111321	0.0,0.0,0.217	0.625,0.51,0.172	-0.363	-36.3	36.3
80138	ENSG00000060982	BCAT1	12	-	24901813	24901884	24894274	24894475	24948926	24949043	80138	8,5,16	4,1,8	11,1,11	0,0,0	215	144	1.72045e-08	2.22064e-05	0.573,0.77,0.573	1.0,1.0,1.0	-0.361	-36.1	36.1
56912	ENSG00000185480	PARPBP	12	+	102153868	102153989	102123987	102124041	102165728	102165883	56912	3,3,4	0,0,1	3,1,4	2,3,0	265	144	0.000639642	0.0363474	1.0,1.0,0.685	0.449,0.153,1.0	0.361	36.1	36.1
38880	ENSG00000184517	ZFP1	16	+	75148900	75149079	75148509	75148662	75152908	75152966	38880	2,2,4	0,3,2	1,4,8	0,0,1	323	144	0.000358215	0.0251868	1.0,0.229,0.471	1.0,1.0,0.781	-0.36	-36	36
11714	ENSG00000154889	MPPE1	18	-	11884878	11885093	11884052	11884627	11885675	11885816	11714	15,22,11	30,21,29	53,41,58	16,27,9	359	144	6.72084e-06	0.00181669	0.167,0.296,0.132	0.571,0.379,0.721	-0.359	-35.9	35.9
14292	ENSG00000170919	TPT1-AS1	13	+	45370079	45370182	45344378	45344446	45377060	45377215	14292	6,7,2	0,0,0	10,11,5	1,7,2	247	144	2.35768e-07	0.000179008	1.0,1.0,1.0	0.854,0.478,0.593	0.358	35.8	35.8
61357	ENSG00000176261	ZBTB8OS	1	-	32634767	32634792	32631826	32631879	32650432	32650584	61357	2,2,4	0,3,4	10,4,3	1,0,0	169	144	8.46608e-05	0.00962161	1.0,0.362,0.46	0.895,1.0,1.0	-0.358	-35.8	35.8
71374	ENSG00000204179	PTPN20	10	+	46940622	46940717	46911780	46911842	46943917	46944015	71374	12,16,7	1,1,1	7,3,14	5,2,6	239	144	0.000164049	0.0149616	0.878,0.906,0.808	0.458,0.475,0.584	0.358	35.8	35.8
459	ENSG00000140374	ETFA	15	-	76283756	76283825	76231332	76231398	76287845	76287945	459	2,2,2	0,1,0	2,3,0	0,2,3	213	144	0.000701315	0.0386605	1.0,0.575,1.0	1.0,0.503,0.0	0.357	35.7	35.7
29920	ENSG00000114378	HYAL1	3	-	50300987	50301133	50299888	50300800	50302056	50302980	29920	5,18,16	3,3,4	37,30,28	0,0,1	290	144	4.99625e-07	0.00032476	0.453,0.749,0.665	1.0,1.0,0.933	-0.355	-35.5	35.5
71658	ENSG00000110497	AMBRA1	11	-	46512726	46512813	46494123	46494204	46541944	46543398	71658	5,12,10	3,8,2	9,7,12	0,1,0	231	144	1.96033e-06	0.000832277	0.51,0.483,0.757	1.0,0.814,1.0	-0.355	-35.5	35.5
47465	ENSG00000167136	ENDOG	9	+	128821437	128821576	128820738	128820848	128821687	128821814	47465	1,5,9	0,0,0	8,7,13	2,2,4	283	144	3.69266e-06	0.00133441	1.0,1.0,1.0	0.671,0.64,0.623	0.355	35.5	35.5
69988	ENSG00000162572	SCNN1D	1	+	1281410	1281610	1281208	1281297	1282241	1282315	69988	10,14,13	0,0,0	5,7,13	4,1,1	344	144	0.000109456	0.0114197	1.0,1.0,1.0	0.344,0.746,0.845	0.355	35.5	35.5
113022	ENSG00000145247	OCIAD2	4	-	48894005	48894053	48885404	48885565	48904483	48904611	113022	6,7,4	0,1,0	7,3,3	6,5,0	192	144	3.50409e-05	0.00535309	1.0,0.84,1.0	0.467,0.31,1.0	0.354	35.4	35.4
100899	ENSG00000158186	MRAS	3	+	138349211	138349379	138348849	138349032	138349683	138350422	100899	5,2,2	0,1,5	5,4,2	1,0,0	312	144	0.000840269	0.0435316	1.0,0.48,0.156	0.698,1.0,1.0	-0.354	-35.4	35.4
88476	ENSG00000106070	GRB10	7	-	50597664	50597870	50595436	50595530	50605289	50605406	88476	15,6,16	4,1,4	8,2,2	0,0,0	350	144	6.60065e-07	0.000400252	0.607,0.712,0.622	1.0,1.0,1.0	-0.353	-35.3	35.3
48788	ENSG00000101695	RNF125	18	+	32065901	32066009	32045641	32045732	32068297	32073213	48788	9,6,17	6,1,4	18,17,15	0,0,0	252	144	3.18418e-08	3.78545e-05	0.462,0.774,0.708	1.0,1.0,1.0	-0.352	-35.2	35.2
112216	ENSG00000170113	NIPA1	15	+	22814082	22814153	22812162	22812253	22819287	22819379	112216	1,2,12	0,0,0	5,4,6	1,1,5	215	144	5.27186e-06	0.00158245	1.0,1.0,1.0	0.77,0.728,0.446	0.352	35.2	35.2
57146	ENSG00000062822	POLD1	19	+	50398213	50398358	50395024	50395150	50398850	50399053	57146	4,8,4	3,3,15	1,0,0	14,6,10	289	144	7.47136e-07	0.000432721	0.399,0.571,0.117	0.034,0.0,0.0	0.351	35.1	35.1
2495	ENSG00000065809	FAM107B	10	-	14553321	14553387	14530331	14530515	14571762	14572155	2495	7,6,2	0,5,3	13,15,6	2,0,0	210	144	0.000461696	0.0297962	1.0,0.451,0.314	0.817,1.0,1.0	-0.351	-35.1	35.1
43979	ENSG00000264538	SUZ12P1	17	+	30743300	30743369	30709298	30709811	30759490	30759539	43979	17,35,17	3,8,6	12,8,14	18,13,8	213	144	0.000115498	0.0117986	0.793,0.747,0.657	0.311,0.294,0.542	0.35	35	35
111839	ENSG00000172366	FAM195A	16	+	646471	646604	642923	642971	647416	647884	111839	1,18,14	0,0,0	3,14,7	1,0,7	277	144	0.000118712	0.0119803	1.0,1.0,1.0	0.609,1.0,0.342	0.35	35	35
70704	ENSG00000085274	MYNN	3	+	169774030	169774097	169773426	169773462	169774264	169774561	70704	20,36,41	1,9,18	13,23,22	19,23,15	211	144	0.000371343	0.0257492	0.932,0.732,0.609	0.318,0.406,0.5	0.35	35	35
42779	ENSG00000185864	NPIPB4	16	-	21857579	21857658	21857258	21857416	21863782	21863837	42779	15,4,6	0,4,3	11,2,17	0,0,0	223	144	4.99461e-05	0.00672565	1.0,0.392,0.564	1.0,1.0,1.0	-0.348	-34.8	34.8
56379	ENSG00000152683	SLC30A6	2	+	32177476	32177596	32174062	32174147	32184272	32184338	56379	4,10,1	2,4,2	7,1,1	0,0,1	264	144	0.000137285	0.0133951	0.522,0.577,0.214	1.0,1.0,0.353	-0.347	-34.7	34.7
17490	ENSG00000157916	RER1	1	+	2393072	2393231	2391832	2391958	2394646	2394728	17490	0,0,0	4,12,5	3,6,6	4,7,3	303	144	2.49386e-08	3.08662e-05	0.0,0.0,0.0	0.263,0.289,0.487	-0.346	-34.6	34.6
10782	ENSG00000111752	PHC1	12	+	8933306	8933350	8932562	8932813	8933864	8933980	10782	12,7,5	0,6,4	8,1,9	0,0,0	188	144	4.80785e-06	0.001519	1.0,0.472,0.489	1.0,1.0,1.0	-0.346	-34.6	34.6
3741	ENSG00000223756	TSSC2	11	+	3406495	3406560	3404832	3404963	3408685	3408961	3741	1,0,0	6,13,11	0,12,12	12,3,12	209	144	1.28161e-05	0.00275048	0.103,0.0,0.0	0.0,0.734,0.408	-0.346	-34.6	34.6
98645	ENSG00000132780	NASP	1	+	45584566	45584680	45583988	45584205	45602254	45602365	98645	6,7,8	6,5,0	9,7,9	1,0,0	258	144	3.5275e-05	0.00536554	0.358,0.439,1.0	0.834,1.0,1.0	-0.346	-34.6	34.6
10224	ENSG00000169891	REPS2	X	+	17022122	17022271	17006220	17006344	17029525	17029623	10224	6,13,13	0,0,0	24,32,19	5,6,8	293	144	6.99562e-08	6.87023e-05	1.0,1.0,1.0	0.702,0.724,0.539	0.345	34.5	34.5
27930	ENSG00000150093	ITGB1	10	-	32936241	32936423	32935491	32935558	32953592	32953809	27930	2,8,6	1,10,6	0,0,0	4,2,9	326	144	1.63257e-07	0.000132887	0.469,0.261,0.306	0.0,0.0,0.0	0.345	34.5	34.5
17630	ENSG00000148950	IMMP1L	11	-	31463171	31463305	31433459	31433570	31488127	31488241	17630	7,12,16	10,2,3	7,8,14	0,0,2	278	144	0.000158503	0.0146364	0.266,0.757,0.734	1.0,1.0,0.784	-0.342	-34.2	34.2
91998	ENSG00000122203	KIAA1191	5	-	176352621	176352748	176350612	176350732	176359810	176359918	91998	10,9,4	0,0,0	7,10,4	1,1,4	271	144	0.00018424	0.0161772	1.0,1.0,1.0	0.788,0.842,0.347	0.341	34.1	34.1
6394	ENSG00000105707	HPN	19	+	35042469	35042522	35041721	35041872	35059672	35059996	6394	3,7,7	4,0,3	7,17,7	0,0,0	197	144	5.31791e-05	0.00704514	0.354,1.0,0.63	1.0,1.0,1.0	-0.339	-33.9	33.9
14303	ENSG00000170919	TPT1-AS1	13	+	45369958	45370182	45344303	45344446	45377060	45377149	14303	22,13,9	0,0,0	16,9,19	1,7,2	368	144	1.22222e-06	0.000627112	1.0,1.0,1.0	0.862,0.335,0.788	0.338	33.8	33.8
1182	ENSG00000127564	PKMYT1	16	-	2979840	2979936	2976663	2977031	2980285	2980394	1182	1,13,13	0,0,0	4,13,6	5,4,0	240	144	7.88182e-06	0.00200314	1.0,1.0,1.0	0.324,0.661,1.0	0.338	33.8	33.8
81872	ENSG00000100083	GGA1	22	+	37613032	37613191	37609039	37609356	37614189	37614274	81872	11,15,25	5,5,7	41,45,40	1,0,5	303	144	2.02e-05	0.00367962	0.511,0.588,0.629	0.951,1.0,0.792	-0.338	-33.8	33.8
46633	ENSG00000051825	MPHOSPH9	12	-	123226287	123226351	123225910	123226028	123227462	123227613	46633	5,3,2	0,0,2	3,3,5	1,6,4	208	144	0.000773154	0.0412612	1.0,1.0,0.409	0.675,0.257,0.464	0.338	33.8	33.8
56787	ENSG00000229043	AC091729.9	7	+	1162684	1162891	1162456	1162543	1163451	1163495	56787	13,5,3	0,10,3	6,10,5	0,1,1	351	144	0.000952305	0.0472497	1.0,0.17,0.291	1.0,0.804,0.672	-0.338	-33.8	33.8
1989	ENSG00000164011	ZNF691	1	+	42849290	42849413	42846636	42846657	42850949	42852477	1989	12,4,14	1,0,0	7,8,4	2,4,1	267	144	2.77155e-05	0.00454469	0.866,1.0,1.0	0.654,0.519,0.683	0.337	33.7	33.7
2479	ENSG00000267645	RP11-577H5.5	7	-	102640611	102640773	102639122	102639199	102666076	102666163	2479	19,8,5	2,0,0	6,9,6	3,0,6	306	144	0.00066866	0.0374777	0.817,1.0,1.0	0.485,1.0,0.32	0.337	33.7	33.7
102145	ENSG00000188002	RP11-43F13.1	5	-	1630408	1630566	1626785	1626926	1632643	1632906	102145	6,7,14	0,0,0	3,7,3	5,1,0	302	144	0.000987934	0.0483013	1.0,1.0,1.0	0.222,0.769,1.0	0.336	33.6	33.6
22650	ENSG00000163870	TPRA1	3	-	127595451	127595690	127594799	127594933	127598006	127598204	22650	1,3,11	0,1,0	7,5,7	2,1,6	383	144	3.61259e-05	0.00545821	1.0,0.53,1.0	0.568,0.653,0.305	0.335	33.5	33.5
25473	ENSG00000164855	TMEM184A	7	-	1555713	1555773	1555265	1555484	1555956	1556120	25473	4,2,2	0,0,0	4,6,4	4,0,2	204	144	0.000303406	0.0225808	1.0,1.0,1.0	0.414,1.0,0.585	0.334	33.4	33.4
111720	ENSG00000177082	WDR73	15	-	84645234	84645422	84639280	84643723	84646183	84646348	111720	7,6,3	3,2,1	8,8,6	0,2,0	332	144	0.000770435	0.0411647	0.503,0.565,0.565	1.0,0.634,1.0	-0.334	-33.4	33.4
36008	ENSG00000129354	AP1M2	19	-	10574385	10574492	10572671	10573088	10577197	10577273	36008	4,1,5	0,1,1	1,5,3	2,4,2	251	144	0.000863488	0.0444566	1.0,0.365,0.742	0.223,0.418,0.463	0.334	33.4	33.4
23087	ENSG00000130413	STK33	11	-	8480533	8480614	8477249	8477283	8593743	8593969	23087	3,0,4	0,1,0	1,0,0	0,2,1	225	144	1.47905e-06	0.000706651	1.0,0.0,1.0	1.0,0.0,0.0	0.333	33.3	33.3
9773	ENSG00000137312	FLOT1	6	-	30741613	30741799	30740508	30740591	30742146	30742203	9773	1,4,0	0,2,5	2,2,4	1,0,0	330	144	1.13e-05	0.00253972	1.0,0.466,0.0	0.466,1.0,1.0	-0.333	-33.3	33.3
39293	ENSG00000142541	RPL13A	19	+	49490126	49490281	49489849	49489922	49490474	49490600	39293	0,0,2	2,2,0	7,0,5	0,1,0	299	144	1.45873e-05	0.00298185	0.0,0.0,1.0	1.0,0.0,1.0	-0.333	-33.3	33.3
29477	ENSG00000129925	TMEM8A	16	-	383390	383617	377670	377848	384255	384396	29477	2,6,4	0,1,0	2,6,5	4,2,0	371	144	0.000118557	0.0119803	1.0,0.7,1.0	0.163,0.538,1.0	0.333	33.3	33.3
46757	ENSG00000122507	BBS9	7	+	33352858	33352873	33349067	33349170	33357854	33357995	46757	0,0,5	8,1,0	0,2,1	1,0,0	159	144	0.000121999	0.0122339	0.0,0.0,1.0	0.0,1.0,1.0	-0.333	-33.3	33.3
23728	ENSG00000175727	MLXIP	12	+	122138447	122138643	122138171	122138295	122138814	122138938	23728	0,0,6	1,1,0	9,0,4	0,1,0	340	144	0.000139134	0.0134881	0.0,0.0,1.0	1.0,0.0,1.0	-0.333	-33.3	33.3
66190	ENSG00000138386	NAB1	2	+	190653726	190653780	190649830	190649982	190659276	190659585	66190	1,0,0	0,1,1	1,0,2	0,1,0	198	144	0.000250015	0.0198117	1.0,0.0,0.0	1.0,0.0,1.0	-0.333	-33.3	33.3
94884	ENSG00000138640	FAM13A	4	-	89018889	89019094	89008950	89009078	89020459	89020669	94884	1,2,0	0,1,3	2,4,1	0,2,0	349	144	0.000332469	0.0239997	1.0,0.452,0.0	1.0,0.452,1.0	-0.333	-33.3	33.3
84436	ENSG00000138750	NUP54	4	-	76147478	76147640	76144389	76144473	76147755	76147821	84436	0,0,3	2,2,0	4,0,1	0,1,0	306	144	0.000571623	0.0339781	0.0,0.0,1.0	1.0,0.0,1.0	-0.333	-33.3	33.3
29781	ENSG00000265479	DTX2P1-UPK3BP1-PMS2P11	7	+	77018908	77018997	77015671	77015855	77039955	77040089	29781	2,4,7	0,0,2	5,4,3	1,3,2	233	144	0.000213446	0.01784	1.0,1.0,0.684	0.756,0.452,0.481	0.332	33.2	33.2
69801	ENSG00000281566	RP11-485F13.1	X	+	98731530	98731577	98644527	98644574	98864610	98864984	69801	2,4,5	4,4,2	4,2,2	1,1,0	191	144	0.000777137	0.0414369	0.274,0.43,0.653	0.751,0.601,1.0	-0.332	-33.2	33.2
109525	ENSG00000176978	DPP7	9	-	137111940	137111966	137111689	137111754	137112111	137112343	109525	2,4,6	0,1,0	5,2,5	4,2,1	170	144	8.74717e-06	0.00211314	1.0,0.772,1.0	0.514,0.459,0.809	0.33	33	33
41975	ENSG00000108848	LUC7L3	17	+	50751206	50751375	50750746	50750852	50752199	50752709	41975	21,9,5	14,15,14	18,21,16	5,6,7	313	144	0.000408982	0.0274531	0.408,0.216,0.141	0.624,0.617,0.513	-0.33	-33	33
89262	ENSG00000164587	RPS14	5	-	150447473	150447583	150446801	150446963	150447673	150447735	89262	2,10,4	6,1,2	15,4,9	0,2,0	254	144	0.000502126	0.031582	0.159,0.85,0.531	1.0,0.531,1.0	-0.33	-33	33
85030	ENSG00000105376	ICAM5	19	+	10291082	10291316	10289980	10290125	10291488	10291708	85030	26,10,18	0,0,2	20,20,11	6,3,4	378	144	2.60135e-05	0.00432845	1.0,1.0,0.774	0.559,0.717,0.512	0.329	32.9	32.9
68388	ENSG00000163354	DCST2	1	-	155031168	155031234	155026547	155026715	155031573	155031771	68388	2,3,1	2,2,2	0,0,1	2,3,3	210	144	0.000299252	0.0224192	0.407,0.507,0.255	0.0,0.0,0.186	0.328	32.8	32.8
42462	ENSG00000146963	LUC7L2	7	+	139371386	139371463	139345500	139345621	139376061	139376156	42462	6,6,2	0,1,0	8,1,1	4,0,2	221	144	0.000875156	0.0447583	1.0,0.796,1.0	0.566,1.0,0.246	0.328	32.8	32.8
28995	ENSG00000118363	SPCS2	11	+	74969610	74969850	74965033	74965117	74976856	74977348	28995	7,3,6	4,0,3	11,11,10	1,0,0	384	144	1.58481e-05	0.00313495	0.396,1.0,0.429	0.805,1.0,1.0	-0.327	-32.7	32.7
5440	ENSG00000170485	NPAS2	2	+	100982612	100982698	100982230	100982377	100988078	100988158	5440	0,0,0	6,10,17	3,3,3	9,4,2	230	144	1.66593e-06	0.000762352	0.0,0.0,0.0	0.173,0.32,0.484	-0.326	-32.6	32.6
99210	ENSG00000137522	RNF121	11	+	71962151	71962289	71960749	71960891	71987003	71987111	99210	4,13,8	2,5,4	5,10,4	1,1,0	282	144	0.000228191	0.0187259	0.505,0.57,0.505	0.719,0.836,1.0	-0.325	-32.5	32.5
104544	ENSG00000138744	NAAA	4	-	75914907	75914985	75913656	75914338	75919908	75919975	104544	6,6,7	0,0,0	5,8,16	5,2,1	222	144	6.39814e-06	0.0017647	1.0,1.0,1.0	0.393,0.722,0.912	0.324	32.4	32.4
82185	ENSG00000234177	LINC01114	2	-	104754325	104754440	104746639	104747151	104755592	104755755	82185	7,10,6	0,1,0	16,12,11	1,5,9	259	144	1.65248e-05	0.00321869	1.0,0.848,1.0	0.899,0.572,0.405	0.324	32.4	32.4
85901	ENSG00000117010	ZNF684	1	+	40533142	40533186	40531662	40531787	40540585	40540712	85901	4,2,3	1,0,1	1,1,1	2,0,3	188	144	0.000473487	0.0302274	0.754,1.0,0.697	0.277,1.0,0.203	0.324	32.4	32.4
107075	ENSG00000155903	RASA2	3	+	141581099	141581177	141580367	141580451	141586024	141586098	107075	8,12,13	0,0,0	17,10,6	2,4,3	222	144	1.13154e-06	0.000597785	1.0,1.0,1.0	0.846,0.619,0.565	0.323	32.3	32.3
45109	ENSG00000108424	KPNB1	17	+	47656910	47657058	47652693	47652876	47658507	47658660	45109	4,8,7	0,3,4	5,4,20	0,0,0	292	144	1.19525e-05	0.0026404	1.0,0.568,0.463	1.0,1.0,1.0	-0.323	-32.3	32.3
43613	ENSG00000004866	ST7	7	+	116954973	116955153	116953326	116953691	117098612	117098702	43613	16,15,16	13,5,10	1,2,3	1,0,0	324	144	0.000149332	0.0141133	0.354,0.571,0.416	0.308,1.0,1.0	-0.322	-32.2	32.2
2778	ENSG00000257621	PSMA3-AS1	14	-	58286639	58286827	58285585	58285756	58288717	58288813	2778	4,17,13	2,0,9	10,9,9	1,0,0	332	144	8.83995e-05	0.00990941	0.465,1.0,0.385	0.813,1.0,1.0	-0.321	-32.1	32.1
41991	ENSG00000108848	LUC7L3	17	+	50751296	50751362	50750746	50750852	50752199	50752585	41991	6,5,3	14,15,14	6,11,10	5,6,7	210	144	0.000192036	0.016556	0.227,0.186,0.128	0.451,0.557,0.495	-0.321	-32.1	32.1
37779	ENSG00000135373	EHF	11	+	34622302	34622416	34621110	34621228	34622874	34622971	37779	4,2,1	3,1,9	1,0,0	11,7,12	258	144	0.000550776	0.033207	0.427,0.527,0.058	0.048,0.0,0.0	0.321	32.1	32.1
72794	ENSG00000249141	RP11-514O12.4	6	-	166946540	166946739	166943018	166943089	166952487	166952548	72794	16,7,4	1,0,0	13,9,4	10,3,0	343	144	3.09205e-05	0.00488704	0.87,1.0,1.0	0.353,0.557,1.0	0.32	32	32
46515	ENSG00000132640	BTBD3	20	+	11917777	11918011	11890816	11890954	11918333	11918601	46515	2,2,0	2,13,3	8,6,11	4,6,3	378	144	6.99258e-05	0.00836803	0.276,0.055,0.0	0.432,0.276,0.583	-0.32	-32	32
57682	ENSG00000101236	RNF24	20	-	3989584	3989817	3948236	3948279	4015436	4015582	57682	1,1,1	0,0,1	1,1,1	2,0,2	377	144	2.96457e-05	0.00474915	1.0,1.0,0.276	0.16,1.0,0.16	0.319	31.9	31.9
109553	ENSG00000176978	DPP7	9	-	137113360	137113521	137112962	137113119	137113864	137114028	109553	4,8,5	0,1,7	4,6,5	0,0,0	305	144	0.000262079	0.0205192	1.0,0.791,0.252	1.0,1.0,1.0	-0.319	-31.9	31.9
92515	ENSG00000150676	CCDC83	11	+	85914913	85915000	85911280	85911402	85915418	85915498	92515	5,4,4	7,4,7	0,0,0	1,1,1	231	144	1.82633e-06	0.000797155	0.308,0.384,0.263	0.0,0.0,0.0	0.318	31.8	31.8
40899	ENSG00000172785	CBWD1	9	-	146101	146158	134978	135030	154708	154795	40899	1,4,3	0,0,0	13,11,6	4,1,5	201	144	1.30203e-06	0.000656892	1.0,1.0,1.0	0.7,0.887,0.462	0.317	31.7	31.7
111889	ENSG00000079277	MKNK1	1	-	46584658	46584803	46583227	46583329	46585873	46586269	111889	2,4,5	0,0,1	14,6,4	7,2,1	289	144	4.53208e-05	0.00628034	1.0,1.0,0.714	0.499,0.599,0.666	0.317	31.7	31.7
55523	ENSG00000132204	LINC00470	18	-	1358725	1358894	1275965	1276077	1368484	1368597	55523	8,16,10	0,0,1	4,2,14	0,4,3	313	144	0.000159955	0.0146871	1.0,1.0,0.821	1.0,0.187,0.682	0.317	31.7	31.7
38518	ENSG00000166575	TMEM135	11	+	87313292	87313488	87309504	87309672	87318136	87318235	38518	2,1,2	1,0,0	1,3,1	0,2,3	340	144	9.8438e-05	0.0107286	0.459,1.0,1.0	1.0,0.388,0.124	0.316	31.6	31.6
3877	ENSG00000130703	OSBPL2	20	+	62280008	62280122	62279161	62279349	62281057	62282092	3877	6,5,0	0,0,3	1,1,0	10,0,4	258	144	0.000245225	0.019521	1.0,1.0,0.0	0.053,1.0,0.0	0.316	31.6	31.6
13360	ENSG00000119636	BBOF1	14	+	74046059	74046130	74040564	74040645	74047929	74048074	13360	5,16,4	2,0,0	15,5,5	6,3,3	215	144	0.000150932	0.0141903	0.626,1.0,1.0	0.626,0.527,0.527	0.315	31.5	31.5
56373	ENSG00000152683	SLC30A6	2	+	32206885	32206933	32197706	32197826	32220212	32224112	56373	0,2,0	6,4,3	3,2,1	4,2,1	192	144	0.000951211	0.0472214	0.0,0.273,0.0	0.36,0.429,0.429	-0.315	-31.5	31.5
65984	ENSG00000058453	CROCC	1	+	16971464	16971647	16970635	16970767	16972359	16972979	65984	10,28,43	7,4,3	33,40,21	0,1,0	327	144	1.52512e-06	0.000721447	0.386,0.755,0.863	1.0,0.946,1.0	-0.314	-31.4	31.4
88976	ENSG00000163818	LZTFL1	3	-	45837930	45838051	45834237	45835784	45841988	45842136	88976	10,23,37	1,0,0	13,24,17	9,1,8	265	144	7.4307e-07	0.000432721	0.845,1.0,1.0	0.44,0.929,0.536	0.313	31.3	31.3
19726	ENSG00000081791	KIAA0141	5	+	141938851	141938904	141938569	141938760	141939505	141940146	19726	20,15,34	1,2,11	26,17,28	29,9,16	197	144	0.000348699	0.0247683	0.936,0.846,0.693	0.396,0.58,0.561	0.313	31.3	31.3
113236	ENSG00000172888	ZNF621	3	+	40529318	40529408	40525778	40525864	40529494	40529575	113236	7,16,16	2,1,0	8,8,10	5,4,4	234	144	0.000158524	0.0146364	0.683,0.908,1.0	0.496,0.552,0.606	0.312	31.2	31.2
94197	ENSG00000087076	HSD17B14	19	-	48813432	48813552	48813017	48813348	48813662	48813730	94197	9,13,11	4,2,6	10,12,4	0,2,0	264	144	0.000196972	0.0169009	0.551,0.78,0.5	1.0,0.766,1.0	-0.312	-31.2	31.2
28621	ENSG00000130023	ERMARD	6	+	169766637	169766671	169762428	169762531	169768102	169768171	28621	12,12,14	0,0,0	6,10,5	5,0,3	178	144	1.48715e-05	0.00302626	1.0,1.0,1.0	0.493,1.0,0.574	0.311	31.1	31.1
104195	ENSG00000140950	TLDC1	16	-	84502720	84502842	84497933	84498111	84504600	84504647	104195	12,4,12	3,2,2	23,18,17	0,0,1	266	144	5.10799e-05	0.00684736	0.684,0.52,0.765	1.0,1.0,0.902	-0.311	-31.1	31.1
101119	ENSG00000106351	AGFG2	7	+	100556593	100556626	100555666	100555735	100560273	100560321	101119	2,1,4	0,0,0	5,2,2	5,0,1	177	144	0.000687388	0.0382427	1.0,1.0,1.0	0.449,1.0,0.619	0.311	31.1	31.1
84316	ENSG00000255152	MSH5-SAPCD1	6	+	31743107	31743170	31741162	31741286	31743903	31744025	84316	13,15,13	11,6,8	17,15,25	2,2,3	207	144	0.000134305	0.0132607	0.451,0.635,0.531	0.855,0.839,0.853	-0.31	-31	31
104199	ENSG00000140950	TLDC1	16	-	84502720	84502862	84497933	84498111	84504600	84504656	104199	14,4,14	3,2,2	25,18,20	0,0,1	286	144	5.92883e-05	0.00761477	0.701,0.502,0.779	1.0,1.0,0.91	-0.309	-30.9	30.9
54384	ENSG00000070718	AP3M2	8	+	42154477	42154536	42152945	42153105	42154615	42154677	54384	0,1,2	5,12,8	4,4,5	9,2,8	203	144	0.000383231	0.0262313	0.0,0.056,0.151	0.24,0.587,0.307	-0.309	-30.9	30.9
112307	ENSG00000080947	CROCCP3	1	-	16484822	16484906	16484232	16484464	16485568	16485665	112307	11,5,5	0,1,1	2,3,2	3,0,3	228	144	0.00100208	0.0487554	1.0,0.759,0.759	0.296,1.0,0.296	0.309	30.9	30.9
7778	ENSG00000171634	BPTF	17	+	67875555	67875744	67874816	67875020	67891843	67892034	7778	21,38,8	32,32,35	46,49,35	10,22,21	333	144	4.7622e-05	0.00648974	0.221,0.339,0.09	0.665,0.491,0.419	-0.308	-30.8	30.8
100539	ENSG00000103202	NME4	16	+	406684	406889	404955	405024	407424	407580	100539	6,6,12	0,3,3	16,14,8	0,0,0	349	144	0.000157161	0.014573	1.0,0.452,0.623	1.0,1.0,1.0	-0.308	-30.8	30.8
47847	ENSG00000278023	RDM1	17	-	35922576	35922675	35920186	35920272	35924603	35924772	47847	13,16,21	0,1,3	16,15,15	4,7,8	243	144	0.000267578	0.0208055	1.0,0.905,0.806	0.703,0.559,0.526	0.308	30.8	30.8
107365	ENSG00000130816	DNMT1	19	-	10179880	10179982	10177318	10177367	10180186	10180234	107365	26,26,23	12,16,26	11,6,13	41,22,32	246	144	1.22812e-06	0.000627112	0.559,0.487,0.341	0.136,0.138,0.192	0.307	30.7	30.7
14397	ENSG00000198431	TXNRD1	12	+	104290992	104291104	104289465	104289542	104311289	104311412	14397	5,14,7	3,2,2	5,6,11	0,0,1	256	144	2.33315e-05	0.00401788	0.484,0.797,0.663	1.0,1.0,0.861	-0.306	-30.6	30.6
78694	ENSG00000162994	CLHC1	2	-	55181569	55181744	55180509	55180712	55206269	55206376	78694	12,11,9	0,0,1	14,10,6	5,3,1	319	144	1.24098e-05	0.0027083	1.0,1.0,0.802	0.558,0.601,0.73	0.304	30.4	30.4
302	ENSG00000243970	PPIEL	1	-	39553117	39553144	39548861	39548951	39554348	39554392	302	9,3,3	4,1,1	15,9,10	0,0,0	171	144	5.88102e-05	0.0075908	0.655,0.716,0.716	1.0,1.0,1.0	-0.304	-30.4	30.4
88985	ENSG00000163818	LZTFL1	3	-	45837926	45838047	45835589	45835784	45841988	45842116	88985	21,18,36	1,0,0	17,11,27	9,1,8	265	144	7.68213e-08	7.16155e-05	0.919,1.0,1.0	0.507,0.857,0.647	0.303	30.3	30.3
66434	ENSG00000141959	PFKL	21	+	44305852	44305935	44304274	44304455	44306680	44306754	66434	3,6,9	0,3,5	4,5,6	0,0,0	227	144	4.83686e-06	0.0015227	1.0,0.559,0.533	1.0,1.0,1.0	-0.303	-30.3	30.3
8601	ENSG00000251595	ABCA11P	4	-	435769	435879	425814	427119	437445	437511	8601	12,9,6	4,0,4	6,6,1	0,0,0	254	144	1.04917e-05	0.00243059	0.63,1.0,0.46	1.0,1.0,1.0	-0.303	-30.3	30.3
78551	ENSG00000157106	SMG1	16	-	18899986	18900044	18896800	18896956	18925949	18926158	78551	9,9,11	6,11,18	3,1,2	11,20,16	202	144	1.35124e-05	0.0028607	0.517,0.368,0.303	0.163,0.034,0.082	0.303	30.3	30.3
6938	ENSG00000272414	FAM47E-STBD1	4	+	76256177	76256523	76251720	76251820	76263703	76263843	6938	8,13,13	0,4,10	4,7,6	0,1,0	490	144	8.64013e-05	0.00977027	1.0,0.489,0.276	1.0,0.673,1.0	-0.303	-30.3	30.3
18931	ENSG00000173020	ADRBK1	11	+	67282245	67282363	67281875	67281952	67282434	67282542	18931	5,2,1	0,0,1	1,5,3	3,0,4	262	144	0.000217646	0.018124	1.0,1.0,0.355	0.155,1.0,0.292	0.303	30.3	30.3
76338	ENSG00000185133	INPP5J	22	+	31125981	31126010	31122922	31123119	31126375	31126489	76338	3,3,8	2,0,0	6,5,6	7,2,4	173	144	0.000312782	0.0229757	0.555,1.0,1.0	0.416,0.675,0.555	0.303	30.3	30.3
20730	ENSG00000186973	FAM183A	1	+	43152831	43152931	43150760	43150820	43156205	43156396	20730	1,6,4	4,1,4	0,0,2	6,2,2	244	144	0.000784402	0.0416926	0.129,0.78,0.371	0.0,0.0,0.371	0.303	30.3	30.3
7956	ENSG00000164403	SHROOM1	5	-	132823849	132823971	132823622	132823764	132824280	132824419	7956	7,8,14	1,6,1	17,7,22	0,0,0	266	144	6.51628e-06	0.0017802	0.791,0.419,0.883	1.0,1.0,1.0	-0.302	-30.2	30.2
35660	ENSG00000150556	LYPD6B	2	+	149160763	149160835	149130882	149130953	149205252	149205404	35660	10,6,20	6,24,14	2,0,0	4,4,3	216	144	0.000142015	0.0136502	0.526,0.143,0.488	0.25,0.0,0.0	0.302	30.2	30.2
55553	ENSG00000241685	ARPC1A	7	+	99348850	99349025	99338182	99338285	99353908	99354121	55553	0,4,6	1,0,0	1,2,6	2,4,1	319	144	0.000628163	0.0358672	0.0,1.0,1.0	0.184,0.184,0.73	0.301	30.1	30.1
4696	ENSG00000106723	SPIN1	9	+	88415606	88415699	88388430	88388538	88418777	88418951	4696	7,7,1	0,0,0	8,3,12	0,4,2	237	144	0.000867897	0.0445795	1.0,1.0,1.0	1.0,0.313,0.785	0.301	30.1	30.1
83820	ENSG00000135945	REV1	2	-	99424791	99424899	99424151	99424280	99429839	99429945	83820	3,2,2	28,20,10	12,10,16	13,9,15	252	144	2.53422e-08	3.09418e-05	0.058,0.054,0.103	0.345,0.388,0.379	-0.299	-29.9	29.9
40090	ENSG00000237296	SMG1P1	16	+	22451619	22451658	22437007	22437492	22454701	22454865	40090	2,8,11	0,0,1	4,6,3	3,5,0	183	144	6.05896e-05	0.00769948	1.0,1.0,0.896	0.512,0.486,1.0	0.299	29.9	29.9
48009	ENSG00000261971	MMP25-AS1	16	-	3058539	3058702	3055869	3055945	3058995	3059085	48009	7,9,8	2,0,4	7,3,9	0,0,0	307	144	0.000264069	0.0205858	0.621,1.0,0.484	1.0,1.0,1.0	-0.298	-29.8	29.8
7081	ENSG00000143994	ABHD1	2	+	27129315	27129361	27123834	27124062	27129513	27129626	7081	1,0,3	0,7,6	3,2,9	1,1,1	190	144	0.000540338	0.0327872	1.0,0.0,0.275	0.695,0.603,0.872	-0.298	-29.8	29.8
71633	ENSG00000126456	IRF3	19	-	49664552	49664673	49663187	49663258	49665630	49665842	71633	5,7,32	0,0,3	17,13,26	2,8,7	265	144	0.000681883	0.0380067	1.0,1.0,0.853	0.822,0.469,0.669	0.298	29.8	29.8
76473	ENSG00000099999	RNF215	22	-	30388154	30388279	30386615	30386759	30421660	30421771	76473	5,4,5	0,0,0	4,24,21	4,4,0	269	144	9.87995e-05	0.010742	1.0,1.0,1.0	0.349,0.763,1.0	0.296	29.6	29.6
43830	ENSG00000176024	ZNF613	19	+	51927894	51927994	51927447	51927519	51929731	51929896	43830	0,2,4	1,0,0	1,2,2	1,2,2	244	144	0.000673823	0.0376736	0.0,1.0,1.0	0.371,0.371,0.371	0.296	29.6	29.6
78964	ENSG00000248508	SRP14-AS1	15	+	40056452	40056641	40045960	40046069	40059132	40059289	78964	6,5,1	0,1,1	4,1,0	0,4,1	333	144	0.000704573	0.0386984	1.0,0.684,0.302	1.0,0.098,0.0	0.296	29.6	29.6
4773	ENSG00000155256	ZFYVE27	10	+	97738612	97738674	97737120	97737321	97744728	97744915	4773	4,1,4	0,1,1	1,1,0	2,0,1	206	144	0.00096521	0.0476836	1.0,0.411,0.737	0.259,1.0,0.0	0.296	29.6	29.6
3443	ENSG00000163864	NMNAT3	3	-	139573597	139573680	139560581	139561392	139578871	139579055	3443	9,5,11	8,0,3	5,6,9	0,0,0	227	144	3.74418e-06	0.00134242	0.416,1.0,0.699	1.0,1.0,1.0	-0.295	-29.5	29.5
94084	ENSG00000167264	DUS2	16	+	68025380	68025494	68023264	68023351	68038005	68038149	94084	34,28,17	2,6,6	10,26,13	5,21,10	258	144	0.000505535	0.0316652	0.905,0.723,0.613	0.527,0.409,0.42	0.295	29.5	29.5
28636	ENSG00000130023	ERMARD	6	+	169753286	169753372	169751621	169751663	169753863	169754032	28636	1,1,5	2,3,2	2,0,0	8,3,5	230	144	0.000598562	0.0348908	0.238,0.173,0.61	0.135,0.0,0.0	0.295	29.5	29.5
59123	ENSG00000157911	PEX10	1	-	2410629	2410847	2410260	2410451	2412390	2412530	59123	91131217	73123149	558565751	160162118	362	144	1.46549e-14	1.20372e-10	0.331,0.298,0.367	0.581,0.581,0.717	-0.294	-29.4	29.4
59120	ENSG00000157911	PEX10	1	-	2410629	2410868	2410370	2410451	2412390	2412514	59120	95134218	73123149	577572774	160162118	383	144	2.08722e-14	1.45063e-10	0.329,0.291,0.355	0.576,0.57,0.711	-0.294	-29.4	29.4
61372	ENSG00000176261	ZBTB8OS	1	-	32633950	32634072	32631826	32631879	32650432	32650584	61372	2,6,1	0,3,4	2,7,9	1,0,0	266	144	0.000123738	0.0123701	1.0,0.52,0.119	0.52,1.0,1.0	-0.294	-29.4	29.4
44690	ENSG00000163531	NFASC	1	+	204950556	204950574	204944250	204944406	204952010	204952116	44690	2,9,17	4,6,2	1,3,2	0,0,1	162	144	0.000188601	0.0163406	0.308,0.571,0.883	1.0,1.0,0.64	-0.293	-29.3	29.3
39833	ENSG00000237651	C2orf74	2	+	61159317	61159439	61145130	61145196	61162841	61162955	39833	10,7,3	4,4,5	0,3,1	11,6,2	266	144	0.000299995	0.0224192	0.575,0.486,0.245	0.0,0.213,0.213	0.293	29.3	29.3
38551	ENSG00000119397	CNTRL	9	+	121171158	121171203	121169610	121169816	121171407	121171548	38551	0,0,0	4,14,3	0,1,6	3,2,3	189	144	0.000761293	0.0407969	0.0,0.0,0.0	0.0,0.276,0.604	-0.293	-29.3	29.3
109462	ENSG00000111224	PARP11	12	-	3863835	3863957	3829889	3830018	3873211	3873355	109462	35,16,19	4,3,1	22,42,19	13,14,10	266	144	0.000300348	0.022427	0.826,0.743,0.911	0.478,0.619,0.507	0.292	29.2	29.2
69497	ENSG00000203999	LINC01270	20	+	50311554	50311706	50292719	50292830	50311804	50311923	69497	7,3,4	0,3,5	7,12,5	1,0,1	296	144	0.000737672	0.0397432	1.0,0.327,0.28	0.773,1.0,0.709	-0.292	-29.2	29.2
29779	ENSG00000265479	DTX2P1-UPK3BP1-PMS2P11	7	+	77003288	77003365	77002162	77002321	77004217	77004307	29779	0,0,1	6,18,19	4,4,9	8,13,6	221	144	1.33638e-07	0.000112844	0.0,0.0,0.033	0.246,0.167,0.494	-0.291	-29.1	29.1
32839	ENSG00000262152	LA16c-380H5.1	16	+	2992402	2992438	2991377	2991437	2992930	2992959	32839	4,3,5	0,1,1	13,10,3	3,7,5	180	144	0.000518013	0.0321602	1.0,0.706,0.8	0.776,0.533,0.324	0.291	29.1	29.1
110946	ENSG00000117523	PRRC2C	1	+	171591151	171591200	171589368	171589605	171591586	171592223	110946	1,1,1	3,0,3	1,2,1	2,0,0	193	144	0.00082606	0.043153	0.199,1.0,0.199	0.272,1.0,1.0	-0.291	-29.1	29.1
64649	ENSG00000172508	CARNS1	11	+	67417406	67417677	67415677	67415763	67418755	67419243	64649	6,38,31	0,0,0	24,11,15	2,8,0	415	144	2.75396e-05	0.00453685	1.0,1.0,1.0	0.806,0.323,1.0	0.29	29	29
5024	ENSG00000104936	DMPK	19	-	45771349	45771396	45769716	45770640	45771567	45771665	5024	3,15,5	4,2,1	9,5,11	1,0,0	191	144	7.21582e-05	0.00851119	0.361,0.85,0.79	0.872,1.0,1.0	-0.29	-29	29
28543	ENSG00000087903	RFX2	19	-	6039979	6040241	6016089	6016271	6110392	6110478	28543	10,22,15	0,0,0	8,25,11	2,3,1	406	144	0.000240048	0.0193131	1.0,1.0,1.0	0.587,0.747,0.796	0.29	29	29
927	ENSG00000233392	AC104809.4	2	-	240957361	240957597	240955023	240955315	240967326	240967451	927	90,76,71	0,5,4	91,89,83	28,19,16	380	144	1.53299e-08	2.06728e-05	1.0,0.852,0.871	0.552,0.64,0.663	0.289	28.9	28.9
106437	ENSG00000109046	WSB1	17	+	27307743	27307919	27306781	27306882	27309099	27309272	106437	144165104	71,60,82	200317229	34,24,49	320	144	4.68783e-08	5.04227e-05	0.477,0.553,0.363	0.726,0.856,0.678	-0.289	-28.9	28.9
1170	ENSG00000127564	PKMYT1	16	-	2979807	2979936	2976663	2977031	2980285	2980424	1170	11,32,24	0,0,0	6,22,24	5,4,0	273	144	2.23378e-05	0.00392557	1.0,1.0,1.0	0.388,0.744,1.0	0.289	28.9	28.9
1992	ENSG00000164011	ZNF691	1	+	42849564	42849742	42846636	42846657	42850949	42852473	1992	11,8,3	1,0,0	13,4,23	2,4,1	322	144	8.2846e-05	0.00945103	0.831,1.0,1.0	0.744,0.309,0.911	0.289	28.9	28.9
20237	ENSG00000144233	AMMECR1L	2	-	127870813	127870928	127866899	127866996	127873827	127874272	20237	3,3,1	4,2,2	0,0,1	3,5,5	259	144	0.000184772	0.016178	0.294,0.455,0.218	0.0,0.0,0.1	0.289	28.9	28.9
46446	ENSG00000124782	RREB1	6	+	7240437	7240602	7228996	7231907	7248510	7250012	46446	12,16,10	0,2,0	10,7,12	7,3,0	309	144	0.000571123	0.0339707	1.0,0.789,1.0	0.4,0.521,1.0	0.289	28.9	28.9
104751	ENSG00000172113	NME6	3	-	48300526	48300634	48298426	48298523	48301278	48301325	104751	0,0,0	1,9,5	1,5,7	13,2,13	252	144	1.8204e-05	0.00340529	0.0,0.0,0.0	0.042,0.588,0.235	-0.288	-28.8	28.8
6390	ENSG00000105707	HPN	19	+	35042346	35042522	35041721	35041872	35059672	35059996	6390	8,22,13	4,0,3	15,33,16	0,0,0	320	144	6.51171e-05	0.00803167	0.474,1.0,0.661	1.0,1.0,1.0	-0.288	-28.8	28.8
98739	ENSG00000135409	AMHR2	12	+	53430145	53430282	53429452	53429625	53431176	53431534	98739	15,14,10	7,13,5	10,3,7	20,12,14	281	144	0.000583534	0.0344369	0.523,0.356,0.506	0.204,0.114,0.204	0.288	28.8	28.8
106460	ENSG00000109046	WSB1	17	+	27307743	27307907	27306781	27306882	27309099	27309272	106460	137155101	71,60,82	182303216	34,24,49	308	144	6.72939e-08	6.6814e-05	0.474,0.547,0.365	0.715,0.855,0.673	-0.286	-28.6	28.6
43858	ENSG00000053501	USE1	19	+	17217452	17217639	17216142	17216321	17218363	17218391	43858	18,10,29	0,0,0	13,31,22	6,0,5	331	144	2.9867e-06	0.00116315	1.0,1.0,1.0	0.485,1.0,0.657	0.286	28.6	28.6
87378	ENSG00000164118	CEP44	4	+	174297965	174298062	174283968	174284140	174299071	174299210	87378	19,18,19	0,0,2	16,19,12	2,3,12	241	144	2.76175e-05	0.00453685	1.0,1.0,0.85	0.827,0.791,0.374	0.286	28.6	28.6
18827	ENSG00000184083	FAM120C	X	-	54085714	54085916	54081321	54081460	54091311	54091426	18827	7,17,18	0,0,1	19,10,22	5,6,0	346	144	5.68791e-05	0.00742643	1.0,1.0,0.882	0.613,0.41,1.0	0.286	28.6	28.6
111206	ENSG00000095794	CREM	10	+	35188199	35188388	35127090	35127193	35206894	35207051	111206	4,6,2	16,15,9	7,12,14	11,7,5	333	144	0.000489297	0.0310671	0.098,0.147,0.088	0.216,0.426,0.548	-0.286	-28.6	28.6
82759	ENSG00000078902	TOLLIP	11	-	1288623	1288776	1275652	1277253	1309465	1309622	82759	3,12,12	0,2,0	5,18,6	5,2,1	297	144	0.000974776	0.0479764	1.0,0.744,1.0	0.327,0.814,0.744	0.286	28.6	28.6
79190	ENSG00000179818	PCBP1-AS1	2	-	70083506	70083687	70051202	70051305	70085546	70085624	79190	7,9,23	9,22,22	29,26,34	15,9,12	325	144	7.48947e-05	0.00876866	0.256,0.153,0.317	0.461,0.561,0.557	-0.284	-28.4	28.4
74197	ENSG00000173418	NAA20	20	+	20022455	20022480	20017347	20017449	20025668	20025767	74197	5,8,12	0,2,0	6,7,5	7,6,0	169	144	0.000241561	0.0194003	1.0,0.773,1.0	0.422,0.499,1.0	0.284	28.4	28.4
111205	ENSG00000095794	CREM	10	+	35188199	35188388	35179133	35179276	35206894	35207051	111205	7,10,15	11,13,19	8,12,22	4,4,8	333	144	0.000590596	0.0347176	0.216,0.25,0.255	0.464,0.565,0.543	-0.284	-28.4	28.4
18797	ENSG00000164659	KIAA1324L	7	-	87039755	87039871	86964903	86965024	87059324	87059515	18797	19,14,29	0,1,2	27,29,22	18,5,5	260	144	2.04114e-05	0.00370319	1.0,0.886,0.889	0.454,0.763,0.709	0.283	28.3	28.3
84257	ENSG00000099917	MED15	22	+	20499240	20499366	20498666	20498791	20500740	20500836	84257	13,27,4	0,5,6	11,13,7	1,0,0	270	144	0.000192622	0.0165907	1.0,0.742,0.262	0.854,1.0,1.0	-0.283	-28.3	28.3
4132	ENSG00000221829	FANCG	9	-	35074373	35074462	35073837	35074216	35074926	35075082	4132	10,6,20	0,0,2	6,6,5	1,1,4	233	144	0.000214451	0.0179074	1.0,1.0,0.861	0.788,0.788,0.436	0.283	28.3	28.3
11036	ENSG00000224078	SNHG14	15	+	25096888	25097030	25095718	25095728	25097320	25097439	11036	11,25,25	17,46,25	46,29,60	25,15,15	286	144	1.33875e-05	0.00284605	0.246,0.215,0.335	0.481,0.493,0.668	-0.282	-28.2	28.2
33613	ENSG00000163482	STK36	2	+	218679693	218679729	218676028	218676278	218679892	218679943	33613	8,8,9	6,2,1	3,2,3	0,0,0	180	144	3.70081e-06	0.00133441	0.516,0.762,0.878	1.0,1.0,1.0	-0.281	-28.1	28.1
18485	ENSG00000215146	RP11-313J2.1	10	-	42340500	42340556	42331865	42338240	42367815	42367974	18485	4,1,8	5,7,7	2,0,0	20,5,19	200	144	4.73174e-06	0.001519	0.365,0.093,0.451	0.067,0.0,0.0	0.281	28.1	28.1
92464	ENSG00000063177	RPL18	19	-	48616617	48616823	48616079	48616202	48617315	48617415	92464	2,9,1	1,0,0	2,6,8	2,2,1	350	144	0.000741346	0.0398699	0.451,1.0,1.0	0.291,0.552,0.767	0.28	28	28
49276	ENSG00000084072	PPIE	1	+	39762516	39762655	39752909	39753052	39763688	39763914	49276	18,4,12	9,3,9	3,1,2	7,11,3	283	144	0.000155795	0.0144817	0.504,0.404,0.404	0.179,0.044,0.253	0.279	27.9	27.9
54756	ENSG00000118369	USP35	11	+	78198582	78198697	78197935	78198068	78199594	78199724	54756	4,6,8	11,12,14	13,15,20	7,8,14	259	144	0.00043926	0.0287744	0.168,0.218,0.241	0.508,0.51,0.443	-0.278	-27.8	27.8
104478	ENSG00000149743	TRPT1	11	-	64224134	64224213	64223832	64223967	64224284	64224341	104478	5,9,3	0,3,3	12,14,7	1,0,0	223	144	0.000664032	0.0372646	1.0,0.66,0.392	0.886,1.0,1.0	-0.278	-27.8	27.8
87685	ENSG00000171517	LPAR3	1	-	84887078	84887201	84879825	84879924	84893015	84893213	87685	4,5,3	0,1,0	9,17,8	3,6,2	267	144	6.56655e-05	0.00808303	1.0,0.729,1.0	0.618,0.604,0.683	0.275	27.5	27.5
75868	ENSG00000198538	ZNF28	19	-	52805144	52805262	52801309	52801702	52808006	52808133	75868	24,29,7	2,6,7	25,19,25	1,2,0	262	144	0.000324334	0.0235941	0.868,0.727,0.355	0.932,0.839,1.0	-0.274	-27.4	27.4
27030	ENSG00000141391	PRELID3A	18	+	12429349	12429433	12427220	12427323	12431149	12432235	27030	4,12,7	3,2,2	7,10,12	0,2,0	228	144	0.00040863	0.0274499	0.457,0.791,0.689	1.0,0.759,1.0	-0.274	-27.4	27.4
99399	ENSG00000166321	NUDT13	10	+	73124213	73124320	73122174	73122309	73125117	73125243	99399	13,9,13	1,0,0	3,7,16	3,0,4	251	144	0.000431156	0.0284554	0.882,1.0,1.0	0.365,1.0,0.696	0.274	27.4	27.4
21225	ENSG00000170364	SETMAR	3	+	4313666	4313761	4303331	4303526	4316211	4317265	21225	30,28,37	7,14,7	14,11,21	14,8,21	239	144	0.00056435	0.0337456	0.721,0.546,0.761	0.376,0.453,0.376	0.274	27.4	27.4
99849	ENSG00000140993	TIGD7	16	-	3301964	3302009	3300266	3300627	3305211	3305645	99849	6,9,4	0,5,2	1,2,8	0,0,0	189	144	9.08414e-05	0.0101204	1.0,0.578,0.604	1.0,1.0,1.0	-0.273	-27.3	27.3
2604	ENSG00000172273	HINFP	11	+	119123567	119123684	119121609	119121639	119126934	119127106	2604	1,1,1	1,9,1	8,9,9	5,5,3	261	144	0.000144059	0.0137588	0.356,0.058,0.356	0.469,0.498,0.623	-0.273	-27.3	27.3
59118	ENSG00000157911	PEX10	1	-	2410629	2410718	2410374	2410451	2412390	2412530	59118	25,50,67	73123149	182201245	160162118	233	144	9.45466e-13	4.27119e-09	0.175,0.201,0.217	0.413,0.434,0.562	-0.272	-27.2	27.2
64660	ENSG00000172508	CARNS1	11	+	67418430	67418520	67415677	67415763	67418755	67419243	64660	19,13,10	0,0,0	7,13,10	2,8,0	234	144	5.59019e-06	0.00162038	1.0,1.0,1.0	0.683,0.5,1.0	0.272	27.2	27.2
71580	ENSG00000130653	PNPLA7	9	-	137485021	137485249	137484586	137484736	137493012	137493082	71580	17,25,30	0,2,0	25,20,17	3,6,3	372	144	2.9902e-05	0.00478173	1.0,0.829,1.0	0.763,0.563,0.687	0.272	27.2	27.2
97976	ENSG00000145012	LPP	3	+	188341655	188341719	188153874	188154021	188406111	188406307	97976	7,1,2	0,0,1	2,6,2	0,4,4	208	144	0.000123768	0.0123701	1.0,1.0,0.581	1.0,0.509,0.257	0.272	27.2	27.2
65397	ENSG00000187535	IFT140	16	-	1568216	1568334	1566160	1566291	1580758	1580850	65397	28,8,18	0,1,2	12,5,12	7,2,2	262	144	0.000221995	0.0183508	1.0,0.815,0.832	0.485,0.579,0.767	0.272	27.2	27.2
40157	ENSG00000227671	RP11-488L18.4	1	-	247202009	247202095	247200066	247200193	247210690	247210822	40157	5,10,9	0,0,0	7,9,11	0,3,6	230	144	4.97018e-06	0.00153788	1.0,1.0,1.0	1.0,0.653,0.534	0.271	27.1	27.1
73573	ENSG00000258301	RP11-488C13.5	14	-	76783692	76783851	76782134	76782776	76786084	76786154	73573	6,1,4	16,12,20	16,11,12	18,7,10	303	144	2.13218e-05	0.00379221	0.151,0.038,0.087	0.297,0.428,0.363	-0.271	-27.1	27.1
79566	ENSG00000174099	MSRB3	12	+	65308528	65308655	65278668	65278865	65326825	65326934	79566	14,2,4	2,4,11	2,0,0	2,4,9	271	144	0.000306559	0.0227343	0.788,0.21,0.162	0.347,0.0,0.0	0.271	27.1	27.1
3738	ENSG00000223756	TSSC2	11	+	3406498	3406560	3404832	3404963	3407621	3407697	3738	11,13,15	4,8,5	21,25,26	4,1,1	206	144	0.000332326	0.0239997	0.658,0.532,0.677	0.786,0.946,0.948	-0.271	-27.1	27.1
44504	ENSG00000066933	MYO9A	15	-	71892964	71893177	71888003	71888116	71893678	71893778	44504	25,12,21	0,0,0	14,20,9	3,1,2	357	144	0.000377572	0.0259619	1.0,1.0,1.0	0.653,0.89,0.645	0.271	27.1	27.1
83127	ENSG00000140525	FANCI	15	+	89245606	89245839	89245194	89245311	89247628	89247731	83127	3,6,4	4,3,3	0,0,4	10,5,7	377	144	0.000410495	0.0275096	0.223,0.433,0.337	0.0,0.0,0.179	0.271	27.1	27.1
37687	ENSG00000106086	PLEKHA8	7	+	30074070	30074132	30062671	30062742	30129265	30129472	37687	6,8,14	4,1,2	11,11,20	0,0,0	206	144	6.26057e-05	0.00787811	0.512,0.848,0.83	1.0,1.0,1.0	-0.27	-27	27
79124	ENSG00000179818	PCBP1-AS1	2	-	70083537	70083687	70051202	70051305	70085546	70085624	79124	11,7,26	9,22,22	31,33,29	15,9,12	294	144	0.000824009	0.043153	0.374,0.135,0.367	0.503,0.642,0.542	-0.27	-27	27
101369	ENSG00000197619	ZNF615	19	-	52000345	52000378	51992879	51994837	52001812	52001908	101369	10,5,2	1,5,1	4,13,3	1,0,0	177	144	0.000281401	0.0214737	0.891,0.449,0.619	0.765,1.0,1.0	-0.269	-26.9	26.9
41677	ENSG00000169231	THBS3	1	-	155206716	155206814	155206199	155206406	155208905	155209051	41677	0,0,0	7,12,12	2,10,5	8,8,9	242	144	5.3799e-08	5.71858e-05	0.0,0.0,0.0	0.129,0.427,0.248	-0.268	-26.8	26.8
10248	ENSG00000084693	AGBL5	2	+	27069572	27069706	27069047	27069094	27070091	27070622	10248	11,16,15	3,7,0	24,16,17	0,0,0	278	144	3.28913e-06	0.00125391	0.655,0.542,1.0	1.0,1.0,1.0	-0.268	-26.8	26.8
41266	ENSG00000266736	GTF2IP6	17	-	27022504	27022597	27019526	27019607	27024474	27024652	41266	16,6,7	0,1,0	14,13,5	2,6,2	237	144	1.72754e-05	0.0032999	1.0,0.785,1.0	0.81,0.568,0.603	0.268	26.8	26.8
91342	ENSG00000213918	DNASE1	16	+	3655848	3655937	3655372	3655520	3656101	3656185	91342	12,23,6	22,23,8	52,54,32	21,33,11	233	144	0.000284137	0.0216095	0.252,0.382,0.317	0.605,0.503,0.643	-0.267	-26.7	26.7
64643	ENSG00000172508	CARNS1	11	+	67416175	67417677	67415677	67415763	67418755	67419198	64643	99151155	0,0,0	66,78,98	2,8,0	1646	144	4.05249e-06	0.00139638	1.0,1.0,1.0	0.743,0.46,1.0	0.266	26.6	26.6
82463	ENSG00000148737	TCF7L2	10	+	113159919	113159992	113158666	113158717	113165554	113167678	82463	4,3,3	3,3,0	3,3,4	1,0,0	217	144	0.000161912	0.0148216	0.469,0.399,1.0	0.666,1.0,1.0	-0.266	-26.6	26.6
57603	ENSG00000258984	UBE2F-SCLY	2	+	238068068	238068165	238064356	238064469	238081708	238081836	57603	0,1,7	1,0,0	3,2,2	3,3,1	241	144	0.000592044	0.0347568	0.0,1.0,1.0	0.374,0.285,0.544	0.266	26.6	26.6
5420	ENSG00000204815	TTC25	17	+	41938556	41938781	41936761	41936927	41945135	41945259	5420	12,19,20	0,3,8	26,6,16	0,0,0	369	144	2.18799e-06	0.000915216	1.0,0.712,0.494	1.0,1.0,1.0	-0.265	-26.5	26.5
25314	ENSG00000123358	NR4A1	12	+	52043693	52043911	52041809	52041929	52054326	52054439	25314	15,21,15	32,29,29	229,270,73	75,102,73	362	144	5.09801e-06	0.00155612	0.157,0.224,0.171	0.548,0.513,0.285	-0.265	-26.5	26.5
80932	ENSG00000267120	AD000671.6	19	-	35744490	35744692	35744322	35744421	35745124	35745187	80932	17,19,23	0,1,0	21,21,14	4,2,4	346	144	1.07728e-05	0.00248223	1.0,0.888,1.0	0.686,0.814,0.593	0.265	26.5	26.5
43548	ENSG00000181929	PRKAG1	12	-	49016606	49016839	49013061	49013110	49018333	49018415	43548	4,6,11	0,3,3	11,5,16	1,0,0	377	144	9.96922e-05	0.0107614	1.0,0.433,0.583	0.808,1.0,1.0	-0.264	-26.4	26.4
90316	ENSG00000135451	TROAP	12	+	49330499	49330672	49329748	49329991	49331213	49331407	90316	5,12,8	0,2,4	5,8,14	0,0,0	317	144	0.000315744	0.0230807	1.0,0.732,0.476	1.0,1.0,1.0	-0.264	-26.4	26.4
9684	ENSG00000187239	FNBP1	9	-	129923843	129924026	129908889	129908999	129924959	129925157	9684	26,34,31	30,10,26	13,7,5	18,29,21	327	144	0.000244984	0.019521	0.276,0.6,0.344	0.241,0.096,0.095	0.263	26.3	26.3
58850	ENSG00000010322	NISCH	3	+	52490031	52490231	52489335	52489678	52491351	52491577	58850	12,16,27	0,0,0	12,20,11	2,1,3	344	144	0.000440013	0.0287876	1.0,1.0,1.0	0.715,0.893,0.606	0.262	26.2	26.2
103631	ENSG00000144445	KANSL1L	2	-	210075551	210075720	210043432	210044104	210098085	210098207	103631	9,5,6	2,1,1	18,18,19	1,0,0	313	144	0.000985371	0.0482543	0.674,0.697,0.734	0.892,1.0,1.0	-0.262	-26.2	26.2
9675	ENSG00000187239	FNBP1	9	-	129923843	129923996	129908889	129908999	129924959	129925157	9675	33,25,19	30,10,26	8,5,6	18,29,21	297	144	3.74706e-05	0.00558015	0.348,0.548,0.262	0.177,0.077,0.122	0.261	26.1	26.1
42452	ENSG00000146963	LUC7L2	7	+	139365208	139365326	139363365	139363452	139376061	139376156	42452	7,5,5	8,3,8	1,1,6	28,13,12	262	144	0.000503385	0.0315846	0.325,0.478,0.256	0.019,0.041,0.216	0.261	26.1	26.1
23261	ENSG00000002919	SNX11	17	+	48110707	48110767	48107893	48107979	48112030	48112085	23261	2,5,2	0,1,0	10,3,5	3,2,1	204	144	0.000673346	0.0376702	1.0,0.779,1.0	0.702,0.514,0.779	0.261	26.1	26.1
49123	ENSG00000174428	GTF2IRD2B	7	+	75123135	75123319	75120890	75121010	75125915	75125970	49123	9,18,19	2,1,0	19,16,10	7,3,4	328	144	0.000786986	0.0417773	0.664,0.888,1.0	0.544,0.701,0.523	0.261	26.1	26.1
25321	ENSG00000123358	NR4A1	12	+	52043662	52043911	52041809	52041929	52054326	52055961	25321	15,23,14	32,29,29	235,274,75	75,102,73	393	144	4.21566e-06	0.00143308	0.147,0.225,0.15	0.534,0.496,0.273	-0.26	-26	26
83111	ENSG00000162949	CAPN13	2	-	30806180	30806266	30787127	30787357	30807301	30807426	83111	8,6,8	5,15,14	2,0,3	23,23,12	230	144	2.08957e-05	0.00375338	0.5,0.2,0.263	0.052,0.0,0.135	0.259	25.9	25.9
109283	ENSG00000068137	PLEKHH3	17	-	42675833	42676009	42674740	42674875	42676401	42676992	109283	0,4,3	3,30,24	23,8,3	12,7,15	320	144	3.83421e-05	0.00563097	0.0,0.057,0.053	0.463,0.34,0.083	-0.259	-25.9	25.9
100679	ENSG00000283050	GTF2IP12	4	-	119429419	119429609	119422450	119422574	119431836	119431901	100679	6,9,2	0,0,1	2,4,1	3,2,0	334	144	0.000365389	0.0255323	1.0,1.0,0.463	0.223,0.463,1.0	0.259	25.9	25.9
40395	ENSG00000186073	C15orf41	15	+	36644277	36644323	36579637	36579961	36645222	36645287	40395	27,22,17	1,0,0	9,16,19	3,10,1	190	144	1.86224e-06	0.000805051	0.953,1.0,1.0	0.695,0.548,0.935	0.258	25.8	25.8
99124	ENSG00000072422	RHOBTB1	10	-	60910886	60910990	60892809	60892995	60911350	60911552	99124	6,10,15	0,4,5	5,13,11	0,0,0	248	144	3.7936e-06	0.00134943	1.0,0.592,0.635	1.0,1.0,1.0	-0.258	-25.8	25.8
5021	ENSG00000104936	DMPK	19	-	45770970	45771060	45769724	45770640	45771567	45771665	5021	7,10,9	4,2,1	14,11,7	1,0,0	234	144	0.000106139	0.0111638	0.519,0.755,0.847	0.896,1.0,1.0	-0.258	-25.8	25.8
16843	ENSG00000178971	CTC1	17	-	8237505	8237519	8237374	8237414	8238030	8238242	16843	1,4,2	1,0,0	3,1,4	1,4,1	158	144	0.000704067	0.0386941	0.477,1.0,1.0	0.732,0.186,0.785	0.258	25.8	25.8
25324	ENSG00000123358	NR4A1	12	+	52043742	52043911	52041809	52041929	52054326	52055961	25324	11,18,14	32,29,29	188,217,62	75,102,73	313	144	6.70438e-06	0.00181669	0.137,0.222,0.182	0.536,0.495,0.281	-0.257	-25.7	25.7
66955	ENSG00000205517	RGL3	19	-	11394363	11394520	11384340	11384644	11397243	11397358	66955	49,37,38	15,7,8	37,52,47	2,3,0	301	144	1.41561e-06	0.00068989	0.61,0.717,0.694	0.898,0.892,1.0	-0.256	-25.6	25.6
108010	ENSG00000101452	DHX35	20	+	39023689	39023818	39021840	39021935	39025229	39025359	108010	21,22,11	2,3,4	18,20,23	0,0,0	273	144	2.85892e-06	0.00112797	0.847,0.795,0.592	1.0,1.0,1.0	-0.255	-25.5	25.5
25313	ENSG00000123358	NR4A1	12	+	52043753	52043911	52041809	52041929	52054326	52054439	25313	11,17,12	32,29,29	176,206,57	75,102,73	302	144	7.64024e-06	0.00197795	0.141,0.218,0.165	0.528,0.491,0.271	-0.255	-25.5	25.5
63661	ENSG00000160298	C21orf58	21	-	46301996	46302154	46300429	46300794	46302484	46302576	63661	10,18,25	0,0,0	9,19,17	6,2,0	302	144	7.3158e-05	0.00860664	1.0,1.0,1.0	0.417,0.819,1.0	0.255	25.5	25.5
43437	ENSG00000198088	NUP62CL	X	-	107154095	107154146	107153453	107153503	107167648	107167784	43437	5,3,4	1,0,0	2,4,5	0,2,5	195	144	7.97867e-05	0.00917151	0.787,1.0,1.0	1.0,0.596,0.425	0.255	25.5	25.5
76655	ENSG00000079841	RIMS1	6	+	72299089	72299177	72295936	72295966	72307257	72307370	76655	8,14,19	20,17,15	4,0,4	20,7,22	232	144	8.92456e-05	0.00996716	0.199,0.338,0.44	0.11,0.0,0.101	0.255	25.5	25.5
102670	ENSG00000152127	MGAT5	2	+	134253094	134253218	134119982	134120291	134254261	134254644	102670	6,9,6	12,20,18	17,30,12	20,11,9	268	144	0.000784467	0.0416926	0.212,0.195,0.152	0.314,0.594,0.417	-0.255	-25.5	25.5
11019	ENSG00000224078	SNHG14	15	+	25096827	25097030	25095718	25095728	25097320	25097439	11019	24,55,44	17,46,25	83,50,95	25,15,15	347	144	1.08094e-05	0.00248223	0.369,0.332,0.422	0.579,0.58,0.724	-0.253	-25.3	25.3
29861	ENSG00000078018	MAP2	2	+	209723594	209723687	209709913	209710254	209725708	209725790	29861	1,8,6	0,0,1	18,6,16	9,4,0	237	144	0.00015036	0.0141512	1.0,1.0,0.785	0.549,0.477,1.0	0.253	25.3	25.3
27868	ENSG00000100031	GGT1	22	+	24624031	24624226	24623779	24623916	24627409	24627619	27868	0,0,0	2,3,7	10,7,5	6,15,10	339	144	9.80153e-07	0.000527341	0.0,0.0,0.0	0.415,0.165,0.175	-0.252	-25.2	25.2
72951	ENSG00000106948	AKNA	9	-	114381059	114381446	114376465	114377532	114394356	114394405	72951	23,82,41	6,0,4	70,47,85	0,0,0	531	144	5.38252e-06	0.00158927	0.51,1.0,0.735	1.0,1.0,1.0	-0.252	-25.2	25.2
52950	ENSG00000186635	ARAP1	11	-	72714151	72714349	72712437	72712568	72721849	72722358	52950	15,28,17	0,0,0	16,27,24	4,7,0	342	144	2.16681e-06	0.000910575	1.0,1.0,1.0	0.627,0.619,1.0	0.251	25.1	25.1
14836	ENSG00000102908	NFAT5	16	+	69644796	69644856	69626402	69626528	69646516	69646578	14836	6,3,1	5,9,6	0,0,0	5,7,8	204	144	5.18926e-06	0.00157334	0.459,0.19,0.105	0.0,0.0,0.0	0.251	25.1	25.1
42469	ENSG00000146963	LUC7L2	7	+	139375505	139375579	139371411	139371463	139376061	139376156	42469	0,0,1	7,7,6	2,6,1	8,3,4	218	144	0.000115027	0.0117986	0.0,0.0,0.099	0.142,0.569,0.142	-0.251	-25.1	25.1
111595	ENSG00000149925	ALDOA	16	+	30055171	30055327	30053463	30053499	30063728	30064248	111595	7,10,21	3,3,4	7,11,11	1,1,0	300	144	0.000463749	0.0298441	0.528,0.615,0.716	0.771,0.841,1.0	-0.251	-25.1	25.1
69952	ENSG00000168214	RBPJ	4	+	26320676	26320815	26319661	26319770	26362445	26362628	69952	5,2,5	3,0,3	10,13,8	0,0,2	283	144	0.000482222	0.0307042	0.459,1.0,0.459	1.0,1.0,0.671	-0.251	-25.1	25.1
12521	ENSG00000125450	NUP85	17	+	75216310	75216500	75215753	75215823	75225102	75225237	12521	1,0,0	4,2,3	4,2,4	3,4,4	334	144	6.31427e-05	0.00791263	0.097,0.0,0.0	0.365,0.177,0.301	-0.249	-24.9	24.9
35160	ENSG00000184916	JAG2	14	-	105151282	105151423	105150864	105150911	105151625	105151739	35160	10,26,25	0,0,0	12,11,20	4,3,0	285	144	9.99527e-05	0.0107716	1.0,1.0,1.0	0.603,0.649,1.0	0.249	24.9	24.9
27205	ENSG00000110931	CAMKK2	12	-	121248608	121248734	121245139	121245240	121249786	121249874	27205	39,85,59	33,29,35	257258264	53,44,51	270	144	6.36411e-06	0.00176381	0.387,0.61,0.473	0.721,0.758,0.734	-0.248	-24.8	24.8
33634	ENSG00000242612	DECR2	16	+	406684	406952	404955	405024	407424	407560	33634	7,10,22	0,3,3	22,29,11	0,0,0	412	144	0.000372754	0.0258074	1.0,0.538,0.719	1.0,1.0,1.0	-0.248	-24.8	24.8
28193	ENSG00000163607	GTPBP8	3	+	112993038	112993124	112990984	112991335	112995134	112995265	28193	14,31,30	8,7,0	29,14,29	0,0,0	230	144	1.53336e-06	0.000721563	0.523,0.735,1.0	1.0,1.0,1.0	-0.247	-24.7	24.7
66134	ENSG00000161249	DMKN	19	-	35502135	35502183	35500537	35500580	35505717	35505765	66134	9,19,13	0,0,0	17,11,9	2,5,2	192	144	3.24489e-06	0.00124229	1.0,1.0,1.0	0.864,0.623,0.771	0.247	24.7	24.7
33935	ENSG00000196922	ZNF252P	8	-	144994478	144994595	144976684	144978553	144999602	144999769	33935	36,35,25	0,1,0	22,20,11	2,2,6	261	144	7.2665e-06	0.00191356	1.0,0.951,1.0	0.859,0.847,0.503	0.247	24.7	24.7
6729	ENSG00000198373	WWP2	16	+	69776188	69776241	69762327	69762391	69783031	69783152	6729	2,9,2	0,0,0	7,7,5	3,3,0	197	144	0.000507005	0.0316652	1.0,1.0,1.0	0.63,0.63,1.0	0.247	24.7	24.7
19906	ENSG00000174151	CYB561D1	1	+	109494525	109494623	109494099	109494287	109495142	109495180	19906	3,6,4	5,19,27	14,8,6	6,10,7	242	144	0.000803447	0.042402	0.263,0.158,0.081	0.581,0.323,0.338	-0.247	-24.7	24.7
56943	ENSG00000236305	RP11-126L15.4	7	-	100851975	100852131	100837313	100837579	100852464	100852616	56943	0,0,2	2,4,6	4,4,0	2,3,1	300	144	0.000877331	0.0448347	0.0,0.0,0.138	0.49,0.39,0.0	-0.247	-24.7	24.7
50695	ENSG00000196586	MYO6	6	+	75894801	75894840	75892529	75892690	75895230	75895260	50695	17,43,43	7,15,7	16,26,22	22,22,12	183	144	0.000905675	0.0458938	0.656,0.693,0.829	0.364,0.482,0.591	0.247	24.7	24.7
13162	ENSG00000106479	ZNF862	7	+	149852860	149853068	149850193	149850338	149859421	149859526	13162	0,2,0	15,24,16	8,5,3	5,7,7	352	144	9.35863e-08	8.45562e-05	0.0,0.033,0.0	0.396,0.226,0.149	-0.246	-24.6	24.6
27277	ENSG00000149927	DOC2A	16	-	30010902	30010989	30009960	30010235	30013466	30013576	27277	10,34,9	0,0,0	14,24,15	7,2,2	231	144	1.29551e-06	0.000656892	1.0,1.0,1.0	0.555,0.882,0.824	0.246	24.6	24.6
10937	ENSG00000105968	H2AFV	7	-	44840898	44841027	44834309	44834562	44843276	44843354	10937	11,27,19	0,0,0	21,14,14	0,3,6	273	144	7.75815e-06	0.00198565	1.0,1.0,1.0	1.0,0.711,0.552	0.246	24.6	24.6
92145	ENSG00000114491	UMPS	3	+	124731505	124731604	124730444	124730627	124737567	124738239	92145	0,2,0	3,9,12	8,4,1	8,7,2	243	144	1.67847e-05	0.00324042	0.0,0.116,0.0	0.372,0.253,0.229	-0.246	-24.6	24.6
93928	ENSG00000075711	DLG1	3	-	197297352	197297426	197297185	197297235	197297543	197297685	93928	0,2,1	25,16,29	3,1,5	3,5,7	218	144	5.28597e-05	0.00701311	0.0,0.076,0.022	0.398,0.117,0.321	-0.246	-24.6	24.6
22259	ENSG00000145604	SKP2	5	+	36181817	36181876	36177184	36177292	36183839	36184029	22259	61,35,36	5,5,3	23,28,28	12,19,5	203	144	0.000137258	0.0133951	0.896,0.832,0.895	0.576,0.511,0.799	0.246	24.6	24.6
73495	ENSG00000258674	CTC-260F20.3	19	+	19533103	19533326	19532631	19532740	19535033	19535144	73495	2,7,13	0,1,1	7,11,18	2,1,9	367	144	0.000792657	0.0419808	1.0,0.733,0.836	0.579,0.812,0.44	0.246	24.6	24.6
33932	ENSG00000196922	ZNF252P	8	-	144994478	144994617	144978314	144978553	144999602	144999769	33932	36,37,25	0,1,0	20,20,14	2,2,6	283	144	4.75269e-06	0.001519	1.0,0.95,1.0	0.836,0.836,0.543	0.245	24.5	24.5
8890	ENSG00000122557	HERPUD2	7	-	35670214	35670328	35667433	35667588	35694183	35694566	8890	35,36,15	5,6,8	25,34,26	1,0,2	258	144	3.44688e-05	0.00527846	0.796,0.77,0.511	0.933,1.0,0.879	-0.245	-24.5	24.5
31222	ENSG00000267002	RP11-242D8.1	17	-	43166979	43167849	43159422	43159727	43170125	43170316	31222	57,57,33	0,1,0	73,51,32	2,2,4	1014	144	6.62154e-05	0.00812019	1.0,0.89,1.0	0.838,0.784,0.532	0.245	24.5	24.5
70020	ENSG00000160310	PRMT2	21	+	46636438	46636547	46635166	46635763	46636892	46636990	70020	1,1,6	2,1,3	1,1,0	2,3,3	253	144	0.000993211	0.0485086	0.222,0.363,0.532	0.222,0.159,0.0	0.245	24.5	24.5
59121	ENSG00000157911	PEX10	1	-	2410619	2410868	2410370	2410451	2412390	2412514	59121	58,59,107	73123149	288267380	160162118	393	144	2.83417e-11	9.61376e-08	0.225,0.149,0.208	0.397,0.377,0.541	-0.244	-24.4	24.4
86412	ENSG00000136731	UGGT1	2	+	128156391	128156415	128155488	128155587	128157251	128157346	86412	49,54,48	11,3,7	46,23,27	18,13,18	168	144	1.63032e-05	0.0032022	0.792,0.939,0.855	0.687,0.603,0.563	0.244	24.4	24.4
41459	ENSG00000196312	HIATL2	9	-	96942602	96942752	96933783	96933915	96949554	96949585	41459	9,20,10	0,1,0	10,10,17	4,0,5	294	144	6.00067e-05	0.00763614	1.0,0.907,1.0	0.55,1.0,0.625	0.244	24.4	24.4
920	ENSG00000233392	AC104809.4	2	-	240957361	240957617	240955023	240955315	240967326	240967451	920	114,95,89	0,5,4	127112122	28,19,16	400	144	2.7011e-08	3.25396e-05	1.0,0.872,0.889	0.62,0.68,0.733	0.243	24.3	24.3
111210	ENSG00000095794	CREM	10	+	35201450	35201486	35179133	35179276	35206894	35207051	111210	0,0,0	11,13,19	2,0,8	4,4,8	180	144	4.96764e-06	0.00153788	0.0,0.0,0.0	0.286,0.0,0.444	-0.243	-24.3	24.3
72879	ENSG00000197555	SIPA1L1	14	+	71413947	71414014	71400793	71400918	71512742	71512845	72879	9,9,11	0,2,7	8,5,5	0,0,0	211	144	1.40855e-05	0.00294385	1.0,0.754,0.517	1.0,1.0,1.0	-0.243	-24.3	24.3
84670	ENSG00000142208	AKT1	14	-	104794143	104794261	104793126	104793210	104795483	104795679	84670	4,17,11	11,35,24	40,29,24	25,20,20	262	144	1.52855e-05	0.00307586	0.167,0.211,0.201	0.468,0.444,0.397	-0.243	-24.3	24.3
105458	ENSG00000198315	ZKSCAN8	6	+	28144330	28144424	28141937	28142029	28148315	28148838	105458	2,2,4	4,9,4	0,0,0	10,7,6	238	144	3.70134e-05	0.00553675	0.232,0.119,0.377	0.0,0.0,0.0	0.243	24.3	24.3
107753	ENSG00000204852	TCTN1	12	+	110634669	110634779	110634395	110634463	110636480	110636501	107753	17,18,13	5,4,5	16,7,13	1,1,0	254	144	6.93234e-05	0.00830695	0.658,0.718,0.596	0.901,0.799,1.0	-0.243	-24.3	24.3
27209	ENSG00000110931	CAMKK2	12	-	121269788	121269884	121269527	121269581	121270527	121270581	27209	0,0,0	1,1,1	8,0,3	4,7,8	240	144	7.14181e-05	0.008457	0.0,0.0,0.0	0.545,0.0,0.184	-0.243	-24.3	24.3
101539	ENSG00000149054	ZNF215	11	+	6943545	6943652	6941570	6941653	6955689	6955782	101539	0,1,0	8,1,2	1,1,4	1,1,4	251	144	0.00016901	0.0152756	0.0,0.365,0.0	0.365,0.365,0.365	-0.243	-24.3	24.3
96820	ENSG00000113552	GNPDA1	5	-	142012287	142012339	142011911	142012041	142012668	142012996	96820	12,23,23	0,0,1	11,5,14	1,3,3	196	144	0.000199184	0.0170438	1.0,1.0,0.944	0.89,0.55,0.774	0.243	24.3	24.3
89078	ENSG00000223546	LINC00630	X	+	102816991	102817082	102769217	102769341	102825992	102826169	89078	5,7,7	0,0,0	6,7,10	0,4,2	235	144	0.000621232	0.0356472	1.0,1.0,1.0	1.0,0.517,0.754	0.243	24.3	24.3
59128	ENSG00000157911	PEX10	1	-	2410619	2410847	2410370	2410451	2412390	2412530	59128	54,56,106	73123149	269260357	160162118	372	144	2.87292e-11	9.61376e-08	0.223,0.15,0.216	0.394,0.383,0.539	-0.242	-24.2	24.2
112874	ENSG00000173715	C11orf80	11	+	66796280	66796364	66759042	66759096	66800640	66800664	112874	44,56,40	0,0,0	27,14,36	2,7,5	228	144	7.68858e-08	7.16155e-05	1.0,1.0,1.0	0.895,0.558,0.82	0.242	24.2	24.2
11627	ENSG00000140157	NIPA2	15	+	22845145	22845267	22838689	22838921	22853211	22853268	11627	4,19,6	0,0,0	10,7,11	2,0,5	266	144	6.86289e-05	0.00825658	1.0,1.0,1.0	0.73,1.0,0.544	0.242	24.2	24.2
43551	ENSG00000181929	PRKAG1	12	-	49016599	49016839	49013061	49013110	49018333	49018415	43551	3,3,12	0,3,3	4,1,7	1,0,0	384	144	0.000186011	0.0162067	1.0,0.273,0.6	0.6,1.0,1.0	-0.242	-24.2	24.2
5023	ENSG00000104936	DMPK	19	-	45770970	45771056	45769846	45770640	45771349	45771396	5023	9,17,12	0,0,0	21,16,13	2,2,6	230	144	2.93307e-06	0.00114721	1.0,1.0,1.0	0.868,0.834,0.576	0.241	24.1	24.1
104752	ENSG00000172113	NME6	3	-	48300526	48300634	48298426	48298523	48301352	48301387	104752	0,0,0	5,3,6	1,3,7	5,8,5	252	144	5.21626e-06	0.00157515	0.0,0.0,0.0	0.103,0.176,0.444	-0.241	-24.1	24.1
31880	ENSG00000131778	CHD1L	1	+	147259836	147259918	147252622	147252735	147265931	147266087	31880	1,11,12	0,2,0	6,13,5	4,2,1	226	144	0.000677824	0.0378271	1.0,0.778,1.0	0.489,0.806,0.761	0.241	24.1	24.1
3760	ENSG00000223756	TSSC2	11	+	3406498	3406590	3404853	3404963	3407621	3407697	3760	13,19,18	4,8,5	24,27,25	4,1,1	236	144	0.000923623	0.0462117	0.665,0.592,0.687	0.785,0.943,0.938	-0.241	-24.1	24.1
9632	ENSG00000166377	ATP9B	18	+	79375393	79375426	79373897	79374101	79377246	79378283	9632	7,15,10	18,20,16	2,1,6	21,40,28	177	144	3.76125e-06	0.00134321	0.24,0.379,0.337	0.072,0.02,0.148	0.239	23.9	23.9
23761	ENSG00000115687	PASK	2	-	241145749	241145860	241142836	241143074	241149413	241149449	23761	6,9,2	3,9,6	1,0,2	2,8,9	255	144	0.000342671	0.0245239	0.53,0.361,0.158	0.22,0.0,0.111	0.239	23.9	23.9
101936	ENSG00000006015	C19orf60	19	+	18590853	18590907	18588998	18589077	18592107	18592336	101936	5,6,2	6,0,1	3,16,12	1,0,0	198	144	0.000924224	0.0462117	0.377,1.0,0.593	0.686,1.0,1.0	-0.239	-23.9	23.9
30108	ENSG00000121964	GTDC1	2	-	143957194	143957339	143952772	143952843	143970652	143970762	30108	10,4,13	1,0,0	14,7,14	1,4,2	289	144	4.22192e-05	0.00600426	0.833,1.0,1.0	0.875,0.466,0.777	0.238	23.8	23.8
49415	ENSG00000204120	GIGYF2	2	+	232722553	232722658	232703423	232703489	232724573	232724691	49415	0,0,0	7,7,11	6,0,3	3,6,8	249	144	0.000108376	0.0113463	0.0,0.0,0.0	0.536,0.0,0.178	-0.238	-23.8	23.8
109523	ENSG00000176978	DPP7	9	-	137111940	137111997	137111689	137111754	137112111	137112230	109523	10,14,12	0,1,0	16,4,9	4,2,1	201	144	0.000274125	0.0211326	1.0,0.909,1.0	0.741,0.589,0.866	0.238	23.8	23.8
66127	ENSG00000161249	DMKN	19	-	35500377	35500419	35499957	35500029	35500532	35500580	66127	6,6,5	13,31,25	16,13,7	23,12,7	186	144	0.000464996	0.0298811	0.263,0.13,0.134	0.35,0.456,0.436	-0.238	-23.8	23.8
21002	ENSG00000137210	TMEM14B	6	+	10770076	10770204	10755141	10755232	10829006	10829205	21002	19,16,21	1,7,4	15,18,21	0,1,0	272	144	1.10999e-05	0.00251981	0.91,0.548,0.735	1.0,0.905,1.0	-0.237	-23.7	23.7
98513	ENSG00000182149	IST1	16	+	71924810	71924817	71923291	71923380	71927613	71929002	98513	13,6,13	5,2,6	15,22,10	0,4,0	151	144	0.000889448	0.0452747	0.713,0.741,0.674	1.0,0.84,1.0	-0.237	-23.7	23.7
57327	ENSG00000183077	AFMID	17	+	78205602	78205753	78205439	78205518	78205945	78206050	57327	44,54,48	31,15,7	84,61,43	5,3,8	295	144	0.00102064	0.0493134	0.409,0.637,0.77	0.891,0.908,0.724	-0.236	-23.6	23.6
13869	ENSG00000127561	SYNGR3	16	+	1992032	1992211	1989944	1990201	1992635	1992711	13869	51,59,41	0,2,2	33,45,31	6,4,10	323	144	1.5397e-05	0.00308384	1.0,0.929,0.901	0.71,0.834,0.58	0.235	23.5	23.5
96818	ENSG00000113552	GNPDA1	5	-	142012287	142012377	142011911	142012041	142012668	142012973	96818	15,29,30	0,0,1	13,6,20	1,3,3	234	144	0.000245572	0.0195314	1.0,1.0,0.949	0.889,0.552,0.804	0.235	23.5	23.5
81325	ENSG00000001167	NFYA	6	+	41075211	41075386	41072944	41073084	41079028	41079164	81325	10,7,9	3,29,48	0,0,4	48,27,22	319	144	2.10733e-05	0.00376741	0.601,0.098,0.078	0.0,0.0,0.076	0.234	23.4	23.4
35053	ENSG00000128739	SNRPN	15	+	24958737	24958868	24920472	24920547	24962113	24962209	35053	28,40,47	11,15,12	47,49,45	4,6,4	275	144	0.000143748	0.0137437	0.571,0.583,0.672	0.86,0.81,0.855	-0.233	-23.3	23.3
38910	ENSG00000258555	SPECC1L-ADORA2A	22	+	24276699	24276803	24270897	24270983	24313312	24313466	38910	11,11,11	0,0,0	6,28,20	3,3,1	248	144	0.000399132	0.0269925	1.0,1.0,1.0	0.537,0.844,0.921	0.233	23.3	23.3
76327	ENSG00000185133	INPP5J	22	+	31124844	31124906	31122993	31123119	31126375	31126489	76327	2,21,11	2,0,0	13,8,4	7,2,4	206	144	0.000419434	0.027906	0.411,1.0,1.0	0.565,0.737,0.411	0.233	23.3	23.3
67952	ENSG00000204444	APOM	6	+	31656471	31656633	31652416	31652551	31657224	31657298	67952	10,12,11	0,2,4	9,12,9	0,0,0	306	144	0.000614391	0.0353572	1.0,0.738,0.564	1.0,1.0,1.0	-0.233	-23.3	23.3
3860	ENSG00000163832	ELP6	3	-	47511828	47511943	47511147	47511226	47512991	47513381	3860	0,0,1	6,6,6	0,4,4	13,3,4	259	144	0.000645631	0.0365482	0.0,0.0,0.085	0.0,0.426,0.357	-0.233	-23.3	23.3
64595	ENSG00000122482	ZNF644	1	-	91021061	91021201	90982309	90982370	91021989	91022055	64595	3,8,6	24,21,15	23,25,16	14,23,21	284	144	3.92144e-05	0.0056689	0.06,0.162,0.169	0.454,0.355,0.279	-0.232	-23.2	23.2
79383	ENSG00000166801	FAM111A	11	+	59145826	59145856	59143082	59143304	59148835	59148953	79383	14,7,12	0,4,4	8,9,6	0,0,0	174	144	4.22653e-05	0.00600426	1.0,0.592,0.713	1.0,1.0,1.0	-0.232	-23.2	23.2
45837	ENSG00000100483	VCPKMT	14	-	50113386	50113512	50112614	50112719	50114284	50114404	45837	1,1,3	16,15,19	1,5,9	4,5,8	270	144	0.000103038	0.0110303	0.032,0.034,0.078	0.118,0.348,0.375	-0.232	-23.2	23.2
41987	ENSG00000108848	LUC7L3	17	+	50751296	50751375	50750746	50750852	50752199	50752709	41987	2,1,2	14,15,14	2,7,4	5,6,7	223	144	0.000749989	0.0402628	0.084,0.041,0.084	0.205,0.43,0.27	-0.232	-23.2	23.2
88810	ENSG00000198265	HELZ	17	-	67195418	67195470	67190156	67190355	67201128	67201185	88810	20,16,18	5,4,3	25,15,14	0,0,0	196	144	5.34719e-07	0.000345089	0.746,0.746,0.815	1.0,1.0,1.0	-0.231	-23.1	23.1
37377	ENSG00000136169	SETDB2	13	+	49464020	49464056	49461096	49461162	49467863	49467960	37377	0,2,0	32,12,18	0,16,12	12,19,14	180	144	1.36293e-06	0.000669253	0.0,0.118,0.0	0.0,0.403,0.407	-0.231	-23.1	23.1
111022	ENSG00000132676	DAP3	1	+	155709032	155709125	155687984	155688192	155709772	155709824	111022	8,6,13	3,0,5	13,20,11	0,1,0	237	144	4.49669e-05	0.00624086	0.618,1.0,0.612	1.0,0.924,1.0	-0.231	-23.1	23.1
42251	ENSG00000148660	CAMK2G	10	-	73828088	73828121	73824039	73824084	73837467	73837511	42251	2,0,1	14,12,15	1,1,10	7,4,6	177	144	0.000978005	0.0479977	0.104,0.0,0.051	0.104,0.169,0.576	-0.231	-23.1	23.1
107368	ENSG00000130816	DNMT1	19	-	10179873	10179982	10177291	10177367	10180186	10180234	107368	10,13,14	12,16,26	6,1,5	41,22,32	253	144	8.00502e-07	0.000452038	0.322,0.316,0.235	0.077,0.025,0.082	0.23	23	23
23390	ENSG00000166411	IDH3A	15	+	78156907	78157162	78155212	78155251	78157547	78157631	23390	19,19,26	2,2,4	28,42,29	0,1,0	399	144	3.88781e-05	0.00565648	0.774,0.774,0.701	1.0,0.938,1.0	-0.23	-23	23
8893	ENSG00000122557	HERPUD2	7	-	35673200	35673278	35667433	35667588	35694183	35694627	8893	38,24,14	5,6,8	18,14,18	1,0,2	222	144	0.000420477	0.0279342	0.831,0.722,0.532	0.921,1.0,0.854	-0.23	-23	23
70237	ENSG00000174371	EXO1	1	+	241849111	241849216	241848730	241849027	241850408	241850586	70237	15,8,15	24,12,9	5,5,2	22,15,16	249	144	0.000572389	0.0340013	0.265,0.278,0.491	0.116,0.162,0.067	0.23	23	23
88469	ENSG00000106070	GRB10	7	-	50780626	50780736	50703820	50703908	50782415	50782567	88469	9,9,20	6,4,6	1,3,4	1,0,0	254	144	0.000173861	0.0155838	0.46,0.561,0.654	0.362,1.0,1.0	-0.229	-22.9	22.9
88101	ENSG00000143702	CEP170	1	-	243185778	243186072	243172696	243172846	243186258	243186422	88101	49,55,57	8,12,3	55,69,76	3,1,0	438	144	1.15106e-05	0.00257425	0.668,0.601,0.862	0.858,0.958,1.0	-0.228	-22.8	22.8
111075	ENSG00000040199	PHLPP2	16	-	71714511	71714801	71702597	71702731	71723768	71723882	111075	12,18,23	0,4,3	27,15,30	0,0,0	434	144	5.10237e-05	0.00684736	1.0,0.599,0.718	1.0,1.0,1.0	-0.228	-22.8	22.8
97145	ENSG00000147044	CASK	X	-	41557031	41557100	41553718	41553915	41559778	41559847	97145	40,51,51	35,21,29	14,27,26	24,36,41	213	144	0.000202373	0.0171848	0.436,0.621,0.543	0.283,0.336,0.3	0.227	22.7	22.7
10960	ENSG00000105968	H2AFV	7	-	44840898	44841011	44834238	44834562	44843276	44843354	10960	10,26,17	0,0,0	21,14,16	0,3,6	257	144	1.00677e-05	0.00235045	1.0,1.0,1.0	1.0,0.723,0.599	0.226	22.6	22.6
82860	ENSG00000106462	EZH2	7	-	148836821	148836958	148829727	148829848	148846469	148846587	82860	0,6,5	7,5,4	0,1,0	12,5,9	281	144	3.76569e-05	0.00558015	0.0,0.381,0.39	0.0,0.093,0.0	0.226	22.6	22.6
27269	ENSG00000112983	BRD8	5	-	138166517	138166645	138165827	138166108	138167933	138168078	27269	46,74,74	10,20,10	42,59,63	30,25,32	272	144	0.00013999	0.0135275	0.709,0.662,0.797	0.426,0.555,0.51	0.226	22.6	22.6
29000	ENSG00000118363	SPCS2	11	+	74969613	74969850	74965033	74965117	74976856	74977348	29000	5,1,0	4,0,3	0,6,1	1,0,0	381	144	0.000731969	0.0395776	0.321,1.0,0.0	0.0,1.0,1.0	-0.226	-22.6	22.6
40830	ENSG00000168237	GLYCTK	3	+	52290303	52290719	52287819	52287876	52290959	52291111	40830	22,41,24	0,0,0	41,33,48	2,4,3	560	144	4.57851e-06	0.00150093	1.0,1.0,1.0	0.841,0.68,0.804	0.225	22.5	22.5
12140	ENSG00000145348	TBCK	4	-	106254946	106255047	106251865	106252007	106260436	106260510	12140	4,2,3	5,8,6	0,0,0	12,3,9	245	144	8.22099e-06	0.00204801	0.32,0.128,0.227	0.0,0.0,0.0	0.225	22.5	22.5
93573	ENSG00000129214	SHBG	17	+	7631199	7631271	7630679	7630869	7631588	7631748	93573	1,18,13	0,0,0	15,14,12	9,0,2	216	144	1.42385e-05	0.00294385	1.0,1.0,1.0	0.526,1.0,0.8	0.225	22.5	22.5
66425	ENSG00000141959	PFKL	21	+	44305187	44305417	44304274	44304455	44306680	44306754	66425	21,14,28	0,3,5	31,17,40	0,0,0	374	144	1.73332e-05	0.00330395	1.0,0.642,0.683	1.0,1.0,1.0	-0.225	-22.5	22.5
18227	ENSG00000052795	FNIP2	4	+	158833800	158833890	158833527	158833628	158835404	158835476	18227	4,20,13	14,17,11	6,4,3	22,18,33	234	144	0.000221509	0.0183433	0.15,0.42,0.421	0.144,0.12,0.053	0.225	22.5	22.5
64600	ENSG00000122482	ZNF644	1	-	91021146	91021201	90982309	90982370	91021989	91022055	64600	0,0,3	24,21,15	11,9,8	14,23,21	199	144	2.35542e-07	0.000179008	0.0,0.0,0.126	0.362,0.221,0.216	-0.224	-22.4	22.4
5022	ENSG00000104936	DMPK	19	-	45770970	45771060	45769724	45770640	45771349	45771396	5022	11,21,16	0,0,0	33,18,13	2,2,6	234	144	8.4917e-06	0.00209627	1.0,1.0,1.0	0.91,0.847,0.571	0.224	22.4	22.4
20016	ENSG00000131459	GFPT2	5	-	180302422	180302584	180300689	180301608	180304771	180304939	20016	22,5,6	1,2,5	7,3,2	0,0,1	306	144	0.000319651	0.0233187	0.912,0.541,0.361	1.0,1.0,0.485	-0.224	-22.4	22.4
36405	ENSG00000274259	XXbac-BPG294E21.9	6	-	33446605	33446798	33437362	33437481	33454269	33454453	36405	3,16,17	0,0,0	12,19,9	0,4,2	337	144	0.000798207	0.0422241	1.0,1.0,1.0	1.0,0.67,0.658	0.224	22.4	22.4
44650	ENSG00000175054	ATR	3	-	142450465	142450602	142449234	142449602	142453127	142453233	44650	19,6,5	10,19,21	3,1,0	27,30,38	281	144	3.85068e-07	0.000271807	0.493,0.139,0.109	0.054,0.017,0.0	0.223	22.3	22.3
50720	ENSG00000196586	MYO6	6	+	75894813	75894838	75892529	75892690	75895230	75895260	50720	32,95,62	7,15,7	35,41,28	22,22,12	169	144	2.2671e-06	0.000939608	0.796,0.844,0.883	0.575,0.614,0.665	0.223	22.3	22.3
76330	ENSG00000185133	INPP5J	22	+	31125832	31126010	31122993	31123119	31126375	31126489	76330	38,35,51	2,0,0	25,31,25	7,2,4	322	144	6.69728e-06	0.00181669	0.895,1.0,1.0	0.615,0.874,0.736	0.223	22.3	22.3
7506	ENSG00000164038	SLC9B2	4	-	103057800	103057971	103050239	103050382	103066326	103066507	7506	33,55,26	3,7,6	27,62,39	0,0,1	315	144	2.51979e-07	0.000188153	0.834,0.782,0.665	1.0,1.0,0.947	-0.222	-22.2	22.2
101564	ENSG00000163249	CCNYL1	2	+	207733946	207734047	207726841	207726876	207737410	207737446	101564	42,29,46	2,2,2	22,27,39	8,6,8	245	144	8.77231e-05	0.00987033	0.925,0.895,0.931	0.618,0.726,0.741	0.222	22.2	22.2
25668	ENSG00000008130	NADK	1	-	1758364	1758425	1757180	1757310	1759196	1759243	25668	12,11,18	0,0,0	24,11,18	0,4,6	205	144	1.20771e-05	0.00266142	1.0,1.0,1.0	1.0,0.659,0.678	0.221	22.1	22.1
21286	ENSG00000188878	FBF1	17	-	75926601	75926680	75926287	75926426	75926757	75926877	21286	2,2,0	15,13,22	3,10,5	4,12,18	223	144	6.63269e-05	0.00812019	0.079,0.09,0.0	0.326,0.35,0.152	-0.22	-22	22
3773	ENSG00000223756	TSSC2	11	+	3406498	3406610	3404853	3404963	3407621	3407697	3773	20,24,18	4,8,5	29,33,30	4,1,1	256	144	0.000977349	0.0479916	0.738,0.628,0.669	0.803,0.949,0.944	-0.22	-22	22
30930	ENSG00000165480	SKA3	13	-	21172619	21172681	21172268	21172504	21176374	21176473	30930	117132139	10,33,37	88,70,113	50,46,47	206	144	9.70768e-06	0.00229007	0.891,0.737,0.724	0.552,0.515,0.627	0.219	21.9	21.9
17738	ENSG00000214941	ZSWIM7	17	-	15977578	15977913	15976568	15977092	15978043	15978163	17738	52,66,56	11,7,10	75,79,82	3,2,6	479	144	0.000445469	0.0289838	0.587,0.739,0.627	0.883,0.922,0.804	-0.219	-21.9	21.9
43967	ENSG00000264538	SUZ12P1	17	+	30784782	30784892	30769871	30769965	30790637	30790908	43967	10,9,1	0,0,1	8,1,6	3,5,0	254	144	0.000637336	0.0363077	1.0,1.0,0.362	0.602,0.102,1.0	0.219	21.9	21.9
64099	ENSG00000148335	NTMT1	9	+	129632649	129632715	129626152	129626321	129634053	129634306	64099	1,8,2	0,0,0	7,3,13	6,0,1	210	144	0.0007726	0.041256	1.0,1.0,1.0	0.444,1.0,0.899	0.219	21.9	21.9
34020	ENSG00000279457	FO538757.2	1	-	187758	187890	187375	187577	188129	188266	34020	3,3,7	4,5,10	2,0,0	7,1,1	276	144	0.000785574	0.0417269	0.281,0.238,0.268	0.13,0.0,0.0	0.219	21.9	21.9
96202	ENSG00000259673	IQCH-AS1	15	-	67413502	67413622	67408076	67408475	67421334	67421498	96202	2,2,7	4,4,13	0,0,0	6,3,4	264	144	9.49748e-06	0.00225818	0.214,0.214,0.227	0.0,0.0,0.0	0.218	21.8	21.8
111129	ENSG00000154265	ABCA5	17	-	69251746	69251866	69250471	69250621	69253572	69253667	111129	16,17,10	0,0,0	26,48,13	2,2,6	264	144	2.49834e-05	0.00422711	1.0,1.0,1.0	0.876,0.929,0.542	0.218	21.8	21.8
86704	ENSG00000171824	EXOSC10	1	-	11082533	11082768	11081081	11081238	11087447	11087591	86704	5,8,1	0,0,1	7,5,5	1,6,1	379	144	0.000207463	0.0175675	1.0,1.0,0.275	0.727,0.24,0.655	0.218	21.8	21.8
55255	ENSG00000104290	FZD3	8	+	28499932	28499978	28494255	28494343	28502669	28503202	55255	7,6,1	6,3,2	4,0,5	0,1,0	190	144	0.000823347	0.0431498	0.469,0.603,0.275	1.0,0.0,1.0	-0.218	-21.8	21.8
73506	ENSG00000112234	FBXL4	6	-	98927704	98927822	98905425	98905670	98947805	98948006	73506	8,13,12	3,2,1	16,11,9	1,0,0	262	144	0.000956549	0.0474082	0.594,0.781,0.868	0.898,1.0,1.0	-0.218	-21.8	21.8
51720	ENSG00000172771	EFCAB12	3	-	129404249	129404403	129402522	129402579	129408644	129408858	51720	4,4,7	0,0,0	18,15,26	1,4,3	298	144	1.80097e-05	0.00338529	1.0,1.0,1.0	0.897,0.644,0.807	0.217	21.7	21.7
37057	ENSG00000120910	PPP3CC	8	+	22539468	22539498	22532920	22533018	22540614	22541056	37057	7,14,15	9,19,29	8,9,5	43,46,24	174	144	0.000209636	0.0176522	0.392,0.379,0.3	0.133,0.139,0.147	0.217	21.7	21.7
100399	ENSG00000174373	RALGAPA1	14	-	35548507	35548538	35538351	35539690	35549109	35549234	100399	19,25,9	27,21,16	1,22,11	51,38,38	175	144	0.000934771	0.0466874	0.367,0.495,0.316	0.016,0.323,0.192	0.216	21.6	21.6
16539	ENSG00000150433	TMEM218	11	-	125110643	125110746	125102636	125102809	125111586	125111613	16539	2,5,4	4,5,7	1,2,0	8,8,7	247	144	0.000939311	0.0468139	0.226,0.368,0.25	0.068,0.127,0.0	0.216	21.6	21.6
44092	ENSG00000009413	REV3L	6	-	111364943	111365042	111363852	111363978	111365264	111365344	44092	7,0,3	8,3,2	0,3,0	5,9,23	243	144	0.000974067	0.0479764	0.341,0.0,0.471	0.0,0.165,0.0	0.216	21.6	21.6
64240	ENSG00000186132	C2orf76	2	-	119317465	119317503	119311621	119311703	119339826	119339971	64240	28,20,14	0,7,8	29,29,17	0,2,0	182	144	3.77358e-05	0.00558015	1.0,0.693,0.581	1.0,0.92,1.0	-0.215	-21.5	21.5
106455	ENSG00000109046	WSB1	17	+	27308584	27308695	27307743	27307919	27309099	27309272	106455	0,0,0	1,5,1	2,1,4	5,5,4	255	144	0.000310194	0.0228228	0.0,0.0,0.0	0.184,0.101,0.361	-0.215	-21.5	21.5
1099	ENSG00000178741	COX5A	15	-	74929115	74929232	74923647	74923770	74937687	74937776	1099	4,9,13	0,2,4	20,30,8	0,0,0	261	144	0.000539095	0.0327801	1.0,0.713,0.642	1.0,1.0,1.0	-0.215	-21.5	21.5
35599	ENSG00000269313	MAGIX	X	+	49164875	49165090	49164706	49164789	49165189	49165322	35599	74,72,47	11,21,10	67,107,90	8,2,5	359	144	5.96395e-05	0.00761477	0.73,0.579,0.653	0.771,0.955,0.878	-0.214	-21.4	21.4
95922	ENSG00000088305	DNMT3B	20	+	32792625	32792770	32791600	32791708	32795408	32795534	95922	13,16,23	2,5,2	37,24,21	1,1,0	289	144	0.000100153	0.0107716	0.764,0.615,0.851	0.949,0.923,1.0	-0.214	-21.4	21.4
17173	ENSG00000217555	CKLF	16	+	66563102	66563217	66558189	66558348	66566082	66566251	17173	1,2,0	0,2,2	1,0,3	0,1,0	259	144	0.000294588	0.0221434	1.0,0.357,0.0	1.0,0.0,1.0	-0.214	-21.4	21.4
64684	ENSG00000156345	CDK20	9	-	87970567	87970630	87969795	87969919	87970775	87970897	64684	21,28,21	4,3,6	20,18,32	0,0,0	207	144	4.4931e-07	0.000298497	0.785,0.867,0.709	1.0,1.0,1.0	-0.213	-21.3	21.3
16694	ENSG00000235109	ZSCAN31	6	-	28341745	28341795	28336789	28336943	28353861	28353952	16694	1,6,1	8,6,5	0,0,0	10,9,7	194	144	6.08476e-05	0.0077214	0.085,0.426,0.129	0.0,0.0,0.0	0.213	21.3	21.3
70319	ENSG00000164306	PRIMPOL	4	+	184685411	184685498	184682247	184682336	184685575	184685684	70319	30,19,11	0,0,0	7,12,15	1,2,3	231	144	0.000441165	0.028842	1.0,1.0,1.0	0.814,0.789,0.757	0.213	21.3	21.3
56960	ENSG00000171045	TSNARE1	8	-	142345742	142345892	142343965	142344472	142354636	142354763	56960	15,12,21	3,1,7	34,20,21	2,1,0	294	144	0.000508818	0.031705	0.71,0.855,0.595	0.893,0.907,1.0	-0.213	-21.3	21.3
109655	ENSG00000072310	SREBF1	17	-	17823517	17823607	17820089	17820521	17836726	17836987	109655	110497494	122298284	866848577	237208227	234	144	4.09002e-07	0.00028209	0.357,0.506,0.517	0.692,0.715,0.61	-0.212	-21.2	21.2
41747	ENSG00000185278	ZBTB37	1	+	173873466	173873566	173870199	173871148	173885635	173903549	41747	4,11,12	0,0,0	30,22,17	0,2,10	244	144	5.24391e-05	0.00698809	1.0,1.0,1.0	1.0,0.867,0.501	0.211	21.1	21.1
80185	ENSG00000188760	TMEM198	2	+	219547505	219548081	219544688	219544893	219549151	219549354	80185	15,28,30	0,0,0	34,26,42	4,0,3	720	144	7.10565e-05	0.00845011	1.0,1.0,1.0	0.63,1.0,0.737	0.211	21.1	21.1
65815	ENSG00000224141	MIR548XHG	21	-	18570237	18570411	18561264	18561691	18737923	18738025	65815	4,14,4	0,0,1	4,13,6	5,2,0	318	144	0.000411371	0.0275317	1.0,1.0,0.644	0.266,0.746,1.0	0.211	21.1	21.1
70356	ENSG00000061938	TNK2	3	-	195882050	195882076	195879082	195879175	195882285	195882328	70356	21,22,20	3,4,2	29,26,25	13,13,11	170	144	0.000702968	0.0386941	0.856,0.823,0.894	0.654,0.629,0.658	0.211	21.1	21.1
41544	ENSG00000155229	MMS19	10	-	97476919	97476963	97476682	97476744	97477346	97477416	41544	12,19,25	6,5,5	25,32,25	2,1,2	188	144	0.00064253	0.0364427	0.605,0.744,0.793	0.905,0.961,0.905	-0.21	-21	21
50813	ENSG00000055609	KMT2C	7	-	152157760	152157822	152156204	152156346	152158862	152159072	50813	40,28,37	0,1,2	26,22,28	3,4,13	206	144	4.20771e-06	0.00143308	1.0,0.951,0.928	0.858,0.794,0.601	0.209	20.9	20.9
71117	ENSG00000114026	OGG1	3	+	9759233	9759286	9756766	9756816	9765808	9766540	71117	5,6,0	7,11,6	0,0,0	6,8,8	197	144	5.54921e-06	0.00162038	0.343,0.285,0.0	0.0,0.0,0.0	0.209	20.9	20.9
22356	ENSG00000110274	CEP164	11	+	117387202	117387412	117381640	117381868	117390776	117390908	22356	28,60,28	3,0,10	62,25,47	0,0,1	354	144	2.40833e-05	0.00409783	0.792,1.0,0.532	1.0,1.0,0.95	-0.209	-20.9	20.9
58671	ENSG00000143537	ADAM15	1	+	155061903	155062117	155061452	155061489	155062244	155062369	58671	60,75,55	9,17,12	79,108,83	4,7,4	358	144	2.40408e-05	0.00409783	0.728,0.64,0.648	0.888,0.861,0.893	-0.209	-20.9	20.9
53395	ENSG00000103275	UBE2I	16	+	1312396	1312603	1308879	1309419	1314019	1314032	53395	28,42,39	1,2,0	53,38,42	4,9,7	351	144	5.42564e-05	0.00711484	0.92,0.896,1.0	0.845,0.634,0.711	0.209	20.9	20.9
24682	ENSG00000151150	ANK3	10	-	60166590	60166653	60138963	60139087	60166823	60166896	24682	74,66,52	10,21,8	48,48,62	29,21,33	207	144	0.000115394	0.0117986	0.837,0.686,0.819	0.535,0.614,0.567	0.209	20.9	20.9
45911	ENSG00000162194	LBHD1	11	-	62671239	62671388	62669881	62670015	62671563	62671633	45911	3,2,5	0,1,0	2,7,7	0,4,5	293	144	0.000146942	0.0139457	1.0,0.496,1.0	1.0,0.462,0.408	0.209	20.9	20.9
71576	ENSG00000130653	PNPLA7	9	-	137523254	137523500	137522728	137522857	137540641	137540722	71576	0,0,0	8,3,6	3,0,4	2,1,4	390	144	0.000524446	0.0323227	0.0,0.0,0.0	0.356,0.0,0.27	-0.209	-20.9	20.9
38952	ENSG00000102547	CAB39L	13	-	49401132	49401270	49382506	49382941	49401394	49401587	38952	143,55,66	27,11,14	143117141	7,7,2	282	144	7.1e-09	1.06915e-05	0.73,0.719,0.707	0.913,0.895,0.973	-0.208	-20.8	20.8
8647	ENSG00000156304	SCAF4	21	-	31700994	31701165	31696568	31696750	31701775	31701918	8647	57,35,43	0,1,0	40,34,21	7,1,5	315	144	1.69244e-06	0.00076457	1.0,0.941,1.0	0.723,0.94,0.658	0.207	20.7	20.7
35114	ENSG00000131171	SH3BGRL	X	+	81237117	81237280	81202127	81202245	81276983	81277169	35114	4,2,4	5,4,10	0,0,0	7,2,5	307	144	1.35197e-05	0.0028607	0.273,0.19,0.158	0.0,0.0,0.0	0.207	20.7	20.7
69888	ENSG00000114107	CEP70	3	-	138542690	138542789	138537177	138537347	138591853	138591956	69888	0,1,1	4,10,9	3,3,9	10,14,6	243	144	0.00015372	0.0143713	0.0,0.056,0.062	0.151,0.113,0.471	-0.206	-20.6	20.6
45643	ENSG00000104081	BMF	15	-	40104179	40104340	40087889	40091888	40105794	40106091	45643	13,23,29	4,2,1	10,4,13	0,0,0	305	144	0.000287412	0.0217852	0.605,0.844,0.932	1.0,1.0,1.0	-0.206	-20.6	20.6
54343	ENSG00000089280	FUS	16	+	31186801	31186833	31184938	31185179	31188324	31188357	54343	5,58,60	0,0,8	26,23,20	10,6,4	176	144	0.000302177	0.022545	1.0,1.0,0.86	0.68,0.758,0.804	0.206	20.6	20.6
103671	ENSG00000168280	KIF5C	2	+	148941609	148941658	148937283	148937388	148941934	148941990	103671	6,16,12	4,4,0	32,23,19	1,0,1	193	144	0.000511385	0.031843	0.528,0.749,1.0	0.96,1.0,0.934	-0.206	-20.6	20.6
103503	ENSG00000189077	TMEM120A	7	-	75987537	75987591	75987149	75987428	75987717	75987810	103503	56,98,83	19,27,16	147166103	8,4,7	198	144	4.37048e-11	1.31626e-07	0.682,0.725,0.79	0.93,0.968,0.915	-0.205	-20.5	20.5
88980	ENSG00000163818	LZTFL1	3	-	45837926	45838051	45835589	45835784	45841988	45842166	88980	31,42,77	1,0,0	29,35,44	9,1,8	269	144	1.37294e-07	0.000114858	0.943,1.0,1.0	0.633,0.949,0.746	0.205	20.5	20.5
35775	ENSG00000136068	FLNB	3	+	58141857	58141896	58138281	58138529	58142649	58142752	35775	88135142	46,45,36	107160130	102,148,90	183	144	1.30868e-06	0.000656892	0.601,0.702,0.756	0.452,0.46,0.532	0.205	20.5	20.5
76915	ENSG00000114745	GORASP1	3	-	39103472	39103553	39101015	39101102	39107478	39107635	76915	12,48,53	8,2,7	41,32,34	1,2,0	225	144	0.000263708	0.0205754	0.49,0.939,0.829	0.963,0.911,1.0	-0.205	-20.5	20.5
104115	ENSG00000111843	TMEM14C	6	+	10724555	10724650	10722914	10723241	10724960	10725037	104115	5,8,26	0,4,3	13,11,6	0,0,0	239	144	0.000271166	0.0210121	1.0,0.546,0.839	1.0,1.0,1.0	-0.205	-20.5	20.5
41458	ENSG00000196312	HIATL2	9	-	96933783	96933915	96918642	96918826	96949554	96949585	41458	0,3,0	17,13,9	8,1,7	6,8,11	276	144	5.95865e-05	0.00761477	0.0,0.107,0.0	0.41,0.061,0.249	-0.204	-20.4	20.4
31328	ENSG00000160781	PAQR6	1	-	156245141	156245238	156244760	156244911	156245534	156245661	31328	17,10,17	0,0,1	14,13,16	4,2,2	241	144	0.000115432	0.0117986	1.0,1.0,0.91	0.677,0.795,0.827	0.204	20.4	20.4
89309	ENSG00000137434	C6orf52	6	-	10672546	10672636	10671421	10671598	10683186	10683232	89309	0,2,0	4,4,3	7,10,2	10,8,10	234	144	0.000469984	0.0300733	0.0,0.235,0.0	0.301,0.435,0.11	-0.204	-20.4	20.4
36417	ENSG00000220804	AC093642.5	2	+	242114638	242114741	242094886	242095027	242118964	242119057	36417	28,22,10	0,3,0	19,33,25	2,6,10	247	144	0.00033852	0.0243129	1.0,0.81,1.0	0.847,0.762,0.593	0.203	20.3	20.3
27029	ENSG00000141391	PRELID3A	18	+	12429349	12429436	12427220	12427323	12431149	12432238	27029	6,20,14	3,2,2	13,17,18	0,2,0	231	144	0.000607491	0.0352248	0.555,0.862,0.814	1.0,0.841,1.0	-0.203	-20.3	20.3
99471	ENSG00000136699	SMPD4	2	-	130161185	130161272	130157250	130157396	130164373	130164445	99471	47,95,88	37,51,67	52,42,65	91,92,79	231	144	1.44859e-06	0.000696177	0.442,0.537,0.45	0.263,0.222,0.339	0.202	20.2	20.2
35605	ENSG00000269313	MAGIX	X	+	49164907	49165090	49164706	49164789	49165189	49165361	35605	75,71,51	11,21,10	68,105,99	8,2,5	327	144	4.3518e-05	0.00614359	0.75,0.598,0.692	0.789,0.959,0.897	-0.202	-20.2	20.2
57361	ENSG00000183077	AFMID	17	+	78205602	78205738	78205439	78205518	78205945	78206050	57361	76,66,56	31,15,7	99,83,69	5,3,8	280	144	5.26515e-05	0.00699576	0.558,0.694,0.804	0.911,0.934,0.816	-0.202	-20.2	20.2
89362	ENSG00000224259	LINC01133	1	+	159976643	159977112	159961223	159961405	159978599	159979061	89362	49,24,35	4,1,2	12,7,19	0,0,0	613	144	0.000148024	0.0140306	0.742,0.849,0.804	1.0,1.0,1.0	-0.202	-20.2	20.2
30587	ENSG00000100109	TFIP11	22	-	26510616	26510702	26510144	26510281	26512098	26512175	30587	52,42,56	8,5,7	52,50,80	23,27,17	230	144	0.000596181	0.034877	0.803,0.84,0.834	0.586,0.537,0.747	0.202	20.2	20.2
47255	ENSG00000196208	GREB1	2	+	11638670	11638809	11637715	11637916	11640290	11642786	47255	7,1,4	0,0,0	99,126,61	13,10,11	283	144	1.80534e-05	0.00338529	1.0,1.0,1.0	0.795,0.865,0.738	0.201	20.1	20.1
41829	ENSG00000124496	TRERF1	6	-	42263259	42263568	42259338	42259723	42264703	42264854	41829	53,76,89	9,5,23	87,97,90	4,3,5	453	144	0.000506506	0.0316652	0.652,0.829,0.552	0.874,0.911,0.851	-0.201	-20.1	20.1
50351	ENSG00000233621	LINC01137	1	-	37456366	37456459	37454878	37455912	37474143	37474411	50351	6,14,10	0,1,6	7,8,5	0,0,0	237	144	0.000541732	0.0328497	1.0,0.895,0.503	1.0,1.0,1.0	-0.201	-20.1	20.1
40158	ENSG00000227671	RP11-488L18.4	1	-	247202015	247202113	247200066	247200193	247210690	247210814	40158	3,11,17	0,0,0	18,15,19	0,3,6	242	144	1.86582e-05	0.00346634	1.0,1.0,1.0	1.0,0.748,0.653	0.2	20	20
94198	ENSG00000087076	HSD17B14	19	-	48813455	48813552	48813023	48813348	48813662	48813730	94198	20,28,20	4,2,6	27,33,5	0,2,0	241	144	0.000106023	0.0111638	0.749,0.893,0.666	1.0,0.908,1.0	-0.2	-20	20
87946	ENSG00000110871	COQ5	12	-	120523884	120524002	120522213	120522363	120526456	120526546	87946	1,0,0	8,7,12	7,2,1	4,8,10	262	144	0.0001459	0.0138906	0.064,0.0,0.0	0.49,0.121,0.052	-0.2	-20	20
35603	ENSG00000269313	MAGIX	X	+	49164862	49165090	49164706	49164789	49165189	49165336	35603	81,93,58	11,21,10	88123107	8,2,5	372	144	1.70358e-05	0.0032749	0.74,0.632,0.692	0.81,0.96,0.892	-0.199	-19.9	19.9
83544	ENSG00000164305	CASP3	4	-	184648502	184648631	184638400	184638468	184649394	184649447	83544	4,5,6	9,4,15	3,2,0	11,27,20	273	144	0.000274444	0.0211326	0.19,0.397,0.174	0.126,0.038,0.0	0.199	19.9	19.9
933	ENSG00000233392	AC104809.4	2	-	240963263	240963746	240955023	240955315	240967326	240967451	933	126227292	0,5,4	256250351	28,19,16	627	144	6.3062e-08	6.40192e-05	1.0,0.912,0.944	0.677,0.751,0.834	0.198	19.8	19.8
27265	ENSG00000112983	BRD8	5	-	138166517	138166727	138165827	138166108	138167933	138168078	27265	196171188	10,20,10	111140153	30,25,32	354	144	9.10063e-07	0.000501373	0.889,0.777,0.884	0.601,0.695,0.66	0.198	19.8	19.8
100826	ENSG00000203485	INF2	14	+	104715280	104715340	104714202	104714856	104718794	104719603	100826	15,8,17	0,1,0	20,28,10	5,11,1	204	144	3.61518e-06	0.00133246	1.0,0.85,1.0	0.738,0.642,0.876	0.198	19.8	19.8
55112	ENSG00000000419	DPM1	20	-	50941104	50941209	50940864	50940955	50942030	50942126	55112	5,4,5	1,0,0	10,3,11	0,1,6	249	144	0.000346409	0.0246747	0.743,1.0,1.0	1.0,0.634,0.515	0.198	19.8	19.8
80927	ENSG00000267120	AD000671.6	19	-	35744490	35744738	35744322	35744421	35745124	35745187	80927	16,21,25	0,1,0	21,43,32	4,2,4	392	144	7.83645e-05	0.00905411	1.0,0.885,1.0	0.659,0.888,0.746	0.197	19.7	19.7
85058	ENSG00000142168	SOD1	21	+	31666448	31666573	31659621	31659841	31667257	31667375	85058	7,32,28	2,7,0	28,39,23	0,1,0	269	144	0.000110205	0.0114832	0.652,0.71,1.0	1.0,0.954,1.0	-0.197	-19.7	19.7
39265	ENSG00000162604	TM2D1	1	-	61723712	61723772	61709328	61709437	61724901	61725144	39265	64,50,52	2,9,5	45,69,32	19,12,14	204	144	0.00040221	0.0271046	0.958,0.797,0.88	0.626,0.802,0.617	0.197	19.7	19.7
89067	ENSG00000223546	LINC00630	X	+	102845856	102846020	102839800	102839863	102865041	102866824	89067	9,7,8	3,2,1	4,3,1	0,1,0	308	144	0.000641668	0.0364396	0.584,0.621,0.789	1.0,0.584,1.0	-0.197	-19.7	19.7
6365	ENSG00000112851	ERBB2IP	5	+	66068876	66069020	66053405	66054951	66072168	66072294	6365	55,38,29	1,3,0	28,19,30	2,6,5	288	144	0.000683464	0.0380713	0.965,0.864,1.0	0.875,0.613,0.75	0.197	19.7	19.7
8737	ENSG00000185684	EP400NL	12	+	132090848	132090943	132085256	132085316	132103996	132104170	8737	12,11,10	2,7,0	10,16,10	0,0,1	239	144	0.000154804	0.0144193	0.783,0.486,1.0	1.0,1.0,0.858	-0.196	-19.6	19.6
53526	ENSG00000100568	VTI1B	14	-	67663028	67663190	67662476	67662532	67674374	67674610	53526	19,24,32	0,0,2	16,20,12	4,1,2	306	144	0.000428542	0.0283449	1.0,1.0,0.883	0.653,0.904,0.738	0.196	19.6	19.6
41152	ENSG00000151881	C5orf28	5	-	43476113	43476258	43453657	43454043	43479889	43479987	41152	7,10,12	1,4,1	8,14,7	0,0,1	289	144	0.000695933	0.0385284	0.777,0.555,0.857	1.0,1.0,0.777	-0.196	-19.6	19.6
87812	ENSG00000204842	ATXN2	12	-	111464661	111464715	111457213	111457359	111470107	111470240	87812	41,27,43	61,43,50	51,76,63	35,34,50	198	144	0.000120476	0.012108	0.328,0.313,0.385	0.515,0.619,0.478	-0.195	-19.5	19.5
10809	ENSG00000120868	APAF1	12	+	98703370	98703499	98699407	98699569	98706484	98706610	10809	25,17,34	6,4,2	14,28,24	0,0,2	273	144	0.000164104	0.0149616	0.687,0.692,0.9	1.0,1.0,0.864	-0.195	-19.5	19.5
16062	ENSG00000242073	AC006014.7	7	-	75484197	75484300	75475061	75475188	75485863	75486108	16062	53,88,64	12,42,23	67,67,65	54,56,42	247	144	0.000622951	0.0356907	0.72,0.55,0.619	0.42,0.411,0.474	0.195	19.5	19.5
104127	ENSG00000111843	TMEM14C	6	+	10724555	10724631	10722914	10723241	10724960	10725037	104127	5,8,26	0,4,3	12,10,6	0,0,0	220	144	0.000359671	0.0252346	1.0,0.567,0.85	1.0,1.0,1.0	-0.194	-19.4	19.4
61573	ENSG00000181031	RPH3AL	17	-	333758	333934	327711	327828	352711	352807	61573	22,20,9	0,0,0	22,27,21	3,0,5	320	144	4.27287e-05	0.00605024	1.0,1.0,1.0	0.767,1.0,0.654	0.193	19.3	19.3
41365	ENSG00000138798	EGF	4	+	110004504	110004622	109999678	109999846	110011201	110011689	41365	13,11,14	0,0,0	13,26,17	6,2,0	262	144	0.000136319	0.0133441	1.0,1.0,1.0	0.544,0.877,1.0	0.193	19.3	19.3
94082	ENSG00000167264	DUS2	16	+	68025414	68025494	68023291	68023351	68038005	68038149	94082	56,49,30	2,6,6	21,47,29	5,21,10	224	144	0.000401007	0.0270586	0.947,0.84,0.763	0.73,0.59,0.651	0.193	19.3	19.3
39036	ENSG00000145734	BDP1	5	+	71562776	71562895	71562273	71562520	71564753	71567820	39036	69,20,14	68,43,32	53,53,50	35,36,36	263	144	0.00053309	0.0325661	0.357,0.203,0.193	0.453,0.446,0.432	-0.193	-19.3	19.3
30234	ENSG00000160799	CCDC12	3	-	46978201	46978343	46976636	46976843	46979473	46979561	30234	0,0,0	2,4,4	0,1,7	2,4,4	286	144	0.000592705	0.0347568	0.0,0.0,0.0	0.0,0.112,0.468	-0.193	-19.3	19.3
9900	ENSG00000235944	ZNF815P	7	+	5839948	5840075	5833526	5833568	5840689	5840856	9900	22,10,18	1,3,3	17,10,10	1,0,0	271	144	0.000601219	0.0349675	0.921,0.639,0.761	0.9,1.0,1.0	-0.193	-19.3	19.3
88256	ENSG00000134825	TMEM258	11	-	61789812	61789990	61788962	61789235	61790374	61790599	88256	35,50,49	0,5,17	71,79,49	0,0,1	322	144	7.07237e-07	0.000425997	1.0,0.817,0.563	1.0,1.0,0.956	-0.192	-19.2	19.2
109458	ENSG00000153896	ZNF599	19	-	34772335	34772473	34769428	34769555	34772823	34773200	109458	6,5,2	5,11,22	0,1,0	9,14,18	282	144	2.2827e-05	0.00398154	0.38,0.188,0.044	0.0,0.035,0.0	0.192	19.2	19.2
75456	ENSG00000167110	GOLGA2	9	-	128267193	128267274	128266286	128266325	128267457	128267517	75456	64,61,52	58,36,52	130,127,67	46,47,26	225	144	3.24818e-05	0.00506868	0.414,0.52,0.39	0.644,0.634,0.623	-0.192	-19.2	19.2
50968	ENSG00000169740	ZNF32	10	-	43647692	43647886	43646055	43646202	43648584	43648704	50968	0,3,4	8,15,20	11,16,6	18,12,13	338	144	0.000130829	0.0130151	0.0,0.079,0.079	0.207,0.362,0.164	-0.192	-19.2	19.2
37341	ENSG00000157796	WDR19	4	+	39194543	39194659	39189655	39189781	39199477	39199593	37341	45,14,31	3,0,0	14,33,22	1,7,5	260	144	0.000185446	0.0161886	0.893,1.0,1.0	0.886,0.723,0.709	0.192	19.2	19.2
85722	ENSG00000125885	MCM8	20	+	5977288	5977379	5972006	5972037	5977875	5978017	85722	0,3,1	1,0,0	1,2,1	0,3,4	235	144	0.000332566	0.0239997	0.0,1.0,1.0	1.0,0.29,0.133	0.192	19.2	19.2
56004	ENSG00000122085	MTERF4	2	-	241091894	241092114	241089979	241090044	241094276	241094432	56004	44,16,23	25,36,34	18,9,9	75,53,69	364	144	8.00195e-07	0.000452038	0.41,0.15,0.211	0.087,0.063,0.049	0.191	19.1	19.1
40408	ENSG00000170677	SOCS6	18	+	70314094	70314295	70288900	70289090	70324542	70330200	40408	0,10,10	3,8,9	1,0,1	8,3,11	345	144	1.67245e-05	0.00323571	0.0,0.343,0.317	0.05,0.0,0.037	0.191	19.1	19.1
840	ENSG00000179915	NRXN1	2	-	50053270	50053590	49943703	49943791	50091322	50091494	840	26,31,6	4,3,0	9,16,13	0,0,0	464	144	7.10793e-05	0.00845011	0.669,0.762,1.0	1.0,1.0,1.0	-0.19	-19	19
30446	ENSG00000176155	CCDC57	17	-	82151559	82151773	82128528	82128597	82157747	82157948	30446	24,15,15	0,0,0	21,23,20	5,0,2	358	144	0.000235901	0.0190985	1.0,1.0,1.0	0.628,1.0,0.801	0.19	19	19
52844	ENSG00000186868	MAPT	17	+	46010309	46010402	45996398	45996664	46014242	46014324	52844	13,16,12	76,45,63	22,43,26	46,68,20	237	144	3.31838e-05	0.00516039	0.094,0.178,0.104	0.225,0.278,0.441	-0.189	-18.9	18.9
111716	ENSG00000166912	MTMR10	15	-	30976818	30976955	30974930	30975003	30990776	30990837	111716	45,39,41	0,0,4	28,28,48	8,3,6	281	144	0.000230645	0.0188028	1.0,1.0,0.84	0.642,0.827,0.804	0.189	18.9	18.9
25338	ENSG00000110075	PPP6R3	11	+	68505144	68505271	68460737	68460827	68515027	68515166	25338	16,19,9	1,0,0	16,10,18	1,2,4	271	144	0.000400982	0.0270586	0.895,1.0,1.0	0.895,0.727,0.705	0.189	18.9	18.9
74270	ENSG00000074657	ZNF532	18	+	58865303	58865385	58862599	58863166	58865469	58865579	74270	9,29,16	1,1,0	32,34,29	10,11,2	226	144	1.84339e-05	0.00344115	0.852,0.949,1.0	0.671,0.663,0.902	0.188	18.8	18.8
97961	ENSG00000145012	LPP	3	+	188225404	188225527	188153874	188154021	188406111	188406313	97961	5,2,12	0,0,1	6,12,16	0,4,4	267	144	0.000166667	0.015119	1.0,1.0,0.866	1.0,0.618,0.683	0.188	18.8	18.8
45923	ENSG00000162194	LBHD1	11	-	62671239	62671391	62669881	62670015	62671563	62671765	45923	5,2,3	0,1,0	2,9,7	0,4,5	296	144	0.000176175	0.0156756	1.0,0.493,1.0	1.0,0.523,0.405	0.188	18.8	18.8
31533	ENSG00000146776	ATXN7L1	7	-	105761215	105761463	105665065	105665288	105788603	105788708	31533	2,12,16	19,9,10	1,1,3	5,18,12	392	144	0.000385071	0.0262878	0.037,0.329,0.37	0.068,0.02,0.084	0.188	18.8	18.8
17074	ENSG00000270168	LA16c-380H5.3	16	+	2996672	2996705	2996495	2996531	2997052	2997085	17074	15,22,17	0,3,1	29,43,32	17,10,4	177	144	0.000855708	0.0441795	1.0,0.856,0.933	0.581,0.778,0.867	0.188	18.8	18.8
112851	ENSG00000173715	C11orf80	11	+	66788159	66788269	66759042	66759096	66800640	66800664	112851	32,40,22	0,0,0	43,38,28	2,7,5	254	144	7.38136e-07	0.000432721	1.0,1.0,1.0	0.924,0.755,0.76	0.187	18.7	18.7
45501	ENSG00000142856	ITGB3BP	1	-	63490082	63490192	63478763	63478833	63508527	63508570	45501	38,46,27	0,0,3	21,25,29	10,0,6	254	144	0.000201225	0.0171195	1.0,1.0,0.836	0.543,1.0,0.733	0.187	18.7	18.7
48952	ENSG00000156239	N6AMT1	21	-	28879869	28879953	28878191	28878333	28882159	28882250	48952	94,90,76	8,15,11	51,46,76	20,16,24	228	144	5.9515e-05	0.00761477	0.881,0.791,0.814	0.617,0.645,0.667	0.186	18.6	18.6
59370	ENSG00000185920	PTCH1	9	-	95477546	95477702	95476758	95476857	95478054	95478186	59370	8,18,12	0,1,0	18,24,10	2,5,1	300	144	0.000182657	0.0160538	1.0,0.896,1.0	0.812,0.697,0.828	0.186	18.6	18.6
74047	ENSG00000074054	CLASP1	2	-	121409023	121409047	121407470	121407715	121410865	121410969	74047	7,5,5	34,27,7	2,0,1	21,17,24	168	144	0.000199203	0.0170438	0.15,0.137,0.38	0.075,0.0,0.034	0.186	18.6	18.6
83819	ENSG00000135945	REV1	2	-	99424772	99424899	99424151	99424280	99429839	99429945	83819	5,7,3	28,20,10	8,9,15	13,9,15	271	144	0.000887876	0.0452444	0.087,0.157,0.137	0.246,0.347,0.347	-0.186	-18.6	18.6
80132	ENSG00000060982	BCAT1	12	-	24901813	24901885	24894274	24894475	24948926	24949043	80132	19,26,34	4,1,8	28,4,42	0,0,0	216	144	1.16706e-06	0.000609511	0.76,0.945,0.739	1.0,1.0,1.0	-0.185	-18.5	18.5
85685	ENSG00000085831	TTC39A	1	-	51312077	51312195	51311253	51311321	51312811	51312943	85685	20,15,24	0,5,4	43,34,30	0,0,1	262	144	3.39317e-05	0.00524062	1.0,0.622,0.767	1.0,1.0,0.943	-0.185	-18.5	18.5
104200	ENSG00000140950	TLDC1	16	-	84502720	84502862	84497933	84498111	84503957	84504147	104200	12,5,17	0,0,0	24,18,22	4,4,0	286	144	4.57734e-05	0.00631833	1.0,1.0,1.0	0.751,0.694,1.0	0.185	18.5	18.5
49699	ENSG00000147202	DIAPH2	X	+	96763099	96763120	96758153	96758258	96881578	96881718	49699	37,36,22	2,0,0	21,17,33	8,4,3	165	144	4.47529e-06	0.00148657	0.942,1.0,1.0	0.696,0.788,0.906	0.184	18.4	18.4
69781	ENSG00000273294	C1QTNF3-AMACR	5	-	34051881	34052110	34035646	34035758	34124417	34124528	69781	54,66,77	10,9,13	15,25,11	1,0,1	373	144	6.29295e-05	0.00789935	0.676,0.739,0.696	0.853,1.0,0.809	-0.184	-18.4	18.4
96604	ENSG00000156639	ZFAND3	6	+	37878846	37878928	37819498	37820016	38061592	38061775	96604	0,0,0	17,3,10	5,0,4	5,21,13	226	144	0.000230476	0.0188028	0.0,0.0,0.0	0.389,0.0,0.164	-0.184	-18.4	18.4
8371	ENSG00000182095	TNRC18	7	-	5361593	5361716	5359397	5359569	5361896	5362027	8371	15,38,58	4,5,5	38,49,58	1,2,0	267	144	9.20158e-05	0.0102091	0.669,0.804,0.862	0.953,0.93,1.0	-0.183	-18.3	18.3
90576	ENSG00000185909	KLHDC8B	3	+	49174720	49174966	49174238	49174403	49175604	49176402	90576	37,43,30	0,0,0	63,47,40	4,4,4	390	144	3.2166e-06	0.00124229	1.0,1.0,1.0	0.853,0.813,0.787	0.182	18.2	18.2
9847	ENSG00000167747	C19orf48	19	-	50802453	50802614	50802026	50802257	50804571	50804717	9847	24,61,65	21,39,48	130124172	261295223	305	144	7.48084e-08	7.13421e-05	0.35,0.425,0.39	0.19,0.166,0.267	0.181	18.1	18.1
40407	ENSG00000170677	SOCS6	18	+	70314094	70314240	70288900	70289090	70324542	70327116	40407	0,5,8	3,8,9	0,0,0	8,3,11	290	144	2.51523e-06	0.00101001	0.0,0.237,0.306	0.0,0.0,0.0	0.181	18.1	18.1
104194	ENSG00000140950	TLDC1	16	-	84502720	84502842	84497933	84498111	84503957	84504147	104194	13,4,12	0,0,0	22,18,17	4,4,0	266	144	4.02829e-05	0.00578674	1.0,1.0,1.0	0.749,0.709,1.0	0.181	18.1	18.1
71321	ENSG00000132793	LPIN3	20	+	41357636	41357772	41357360	41357447	41357881	41357957	71321	10,8,4	17,39,30	20,29,19	22,37,20	280	144	6.36262e-05	0.0079183	0.232,0.095,0.064	0.319,0.287,0.328	-0.181	-18.1	18.1
9850	ENSG00000167747	C19orf48	19	-	50802453	50802612	50802216	50802257	50804571	50804669	9850	21,59,65	21,39,48	125109163	261295223	303	144	1.39268e-07	0.000115441	0.322,0.418,0.392	0.185,0.149,0.258	0.18	18	18
29110	ENSG00000241058	NSUN6	10	-	18642475	18642552	18616183	18616293	18648489	18648645	29110	34,19,20	6,6,2	10,8,15	1,0,0	221	144	4.1024e-05	0.0058741	0.787,0.674,0.867	0.867,1.0,1.0	-0.18	-18	18
109533	ENSG00000176978	DPP7	9	-	137113356	137113521	137112962	137113119	137113864	137114028	109533	5,28,17	0,1,7	34,25,18	0,0,0	309	144	0.000187722	0.0163085	1.0,0.929,0.531	1.0,1.0,1.0	-0.18	-18	18
39962	ENSG00000136643	RPS6KC1	1	+	213071005	213071041	213051232	213051509	213077695	213077816	39962	18,24,22	11,4,3	31,55,43	3,1,3	180	144	0.000651549	0.0367696	0.567,0.828,0.854	0.892,0.978,0.92	-0.18	-18	18
27215	ENSG00000110931	CAMKK2	12	-	121248605	121248734	121245139	121245240	121249786	121249874	27215	101192142	33,29,35	675660576	53,44,51	273	144	4.36285e-08	4.86651e-05	0.618,0.777,0.682	0.87,0.888,0.856	-0.179	-17.9	17.9
48772	ENSG00000165568	AKR1E2	10	+	4833349	4833466	4830674	4830842	4835674	4835809	48772	12,11,15	0,0,2	8,10,8	0,4,2	261	144	0.00087534	0.0447583	1.0,1.0,0.805	1.0,0.58,0.688	0.179	17.9	17.9
55696	ENSG00000141644	MBD1	18	-	50271468	50271560	50267516	50267663	50272676	50272738	55696	10,2,4	11,14,17	0,0,1	18,19,20	236	144	1.58779e-06	0.000735683	0.357,0.08,0.126	0.0,0.0,0.03	0.178	17.8	17.8
64237	ENSG00000186132	C2orf76	2	-	119321153	119321204	119311621	119311703	119339826	119339971	64237	24,31,19	0,7,8	38,41,41	0,2,0	195	144	8.4163e-06	0.00208907	1.0,0.766,0.637	1.0,0.938,1.0	-0.178	-17.8	17.8
3321	ENSG00000140386	SCAPER	15	-	76904613	76904791	76883811	76883876	76905298	76905337	3321	1,0,0	6,17,3	10,0,3	7,6,5	322	144	3.09274e-05	0.00488704	0.069,0.0,0.0	0.39,0.0,0.212	-0.178	-17.8	17.8
58890	ENSG00000121067	SPOP	17	-	49636196	49636313	49622732	49622876	49636758	49636809	58890	0,6,4	17,5,14	0,0,0	22,16,11	261	144	0.0001034	0.0110429	0.0,0.398,0.136	0.0,0.0,0.0	0.178	17.8	17.8
113334	ENSG00000127129	EDN2	1	-	41481094	41481193	41479126	41479502	41482465	41482588	113334	15,27,19	2,4,2	8,7,5	0,0,0	243	144	0.000179601	0.0158933	0.816,0.8,0.849	1.0,1.0,1.0	-0.178	-17.8	17.8
112832	ENSG00000129292	PHF20L1	8	+	132799094	132799172	132798771	132798860	132803818	132804032	112832	0,9,3	14,26,34	7,21,13	18,26,29	222	144	0.000493195	0.0311897	0.0,0.183,0.054	0.201,0.344,0.225	-0.178	-17.8	17.8
31103	ENSG00000259248	USP3-AS1	15	-	63593748	63593877	63587709	63589100	63594694	63594786	31103	0,0,0	2,7,6	2,0,5	3,2,7	273	144	0.00050339	0.0315846	0.0,0.0,0.0	0.26,0.0,0.274	-0.178	-17.8	17.8
35174	ENSG00000197461	PDGFA	7	-	517397	517490	512350	512455	518938	519409	35174	15,22,36	4,1,4	15,18,17	0,0,0	237	144	2.51933e-05	0.00423992	0.695,0.93,0.845	1.0,1.0,1.0	-0.177	-17.7	17.7
33899	ENSG00000264522	OTUD7B	1	-	149947132	149947335	149937811	149945065	149948968	149949083	33899	30,28,22	0,0,0	23,20,31	7,1,0	347	144	0.0001687	0.0152727	1.0,1.0,1.0	0.577,0.892,1.0	0.177	17.7	17.7
77903	ENSG00000181085	MAPK15	8	+	143720229	143720840	143719342	143719482	143721230	143721411	77903	12,64,40	0,0,0	44,50,69	1,3,3	755	144	0.000254262	0.0200286	1.0,1.0,1.0	0.894,0.761,0.814	0.177	17.7	17.7
73399	ENSG00000148985	PGAP2	11	+	3817304	3817535	3816188	3816254	3823882	3824097	73399	4,11,12	0,0,0	115,148,84	11,10,7	375	144	1.39148e-05	0.00292376	1.0,1.0,1.0	0.801,0.85,0.822	0.176	17.6	17.6
69810	ENSG00000046651	OFD1	X	+	13740088	13740213	13739001	13739032	13744414	13744519	69810	3,0,6	5,9,6	1,0,0	8,2,9	269	144	0.000228743	0.0187335	0.243,0.0,0.349	0.063,0.0,0.0	0.176	17.6	17.6
35780	ENSG00000136068	FLNB	3	+	58141857	58141929	58138281	58138529	58142649	58142752	35780	306439377	46,45,36	342405308	102,148,90	216	144	2.0095e-14	1.45063e-10	0.816,0.867,0.875	0.691,0.646,0.695	0.175	17.5	17.5
75091	ENSG00000120699	EXOSC8	13	+	37002272	37002309	37000540	37000822	37002487	37002551	75091	57,78,133	0,13,6	68,65,98	19,18,24	181	144	3.36238e-06	0.00127111	1.0,0.827,0.946	0.74,0.742,0.765	0.175	17.5	17.5
8038	ENSG00000228903	RASA4CP	7	-	44036671	44036725	44034173	44034311	44038806	44039008	8038	2,1,0	13,21,43	4,8,4	18,20,7	198	144	4.92772e-06	0.00153526	0.101,0.033,0.0	0.139,0.225,0.294	-0.175	-17.5	17.5
85028	ENSG00000105376	ICAM5	19	+	10291071	10291316	10290023	10290125	10291488	10291708	85028	40,29,29	0,0,2	37,43,39	6,3,4	389	144	0.000102296	0.0109769	1.0,1.0,0.843	0.695,0.841,0.783	0.175	17.5	17.5
17101	ENSG00000270168	LA16c-380H5.3	16	+	2996371	2996531	2995856	2995910	2996672	2996705	17101	8,12,16	2,0,0	22,23,21	5,5,3	304	144	0.000710193	0.0388568	0.655,1.0,1.0	0.676,0.685,0.768	0.175	17.5	17.5
40686	ENSG00000092020	PPP2R3C	14	-	35116609	35116736	35109922	35110629	35121901	35122014	40686	55,51,54	32,19,32	91,82,76	26,20,15	271	144	0.000811267	0.04269	0.477,0.588,0.473	0.65,0.685,0.729	-0.175	-17.5	17.5
2624	ENSG00000172954	LCLAT1	2	+	30459551	30459722	30447242	30447383	30525586	30525755	2624	19,10,7	13,13,18	7,6,5	25,31,22	315	144	0.000994389	0.0485244	0.401,0.26,0.151	0.113,0.081,0.094	0.175	17.5	17.5
64477	ENSG00000160752	FDPS	1	+	155309752	155309965	155308958	155309076	155310042	155310205	64477	93129175	61,62,72	241219248	83,41,58	357	144	0.000188634	0.0163406	0.381,0.456,0.495	0.539,0.683,0.633	-0.174	-17.4	17.4
54082	ENSG00000132361	CLUH	17	-	2706633	2706742	2704365	2704564	2708498	2708534	54082	0,6,1	1,6,3	0,0,0	8,2,6	253	144	0.000505347	0.0316652	0.0,0.363,0.159	0.0,0.0,0.0	0.174	17.4	17.4
108712	ENSG00000171606	ZNF274	19	+	58183920	58183998	58183309	58183442	58206719	58207202	108712	5,8,6	0,3,3	8,5,6	2,0,0	222	144	0.000810388	0.04269	1.0,0.634,0.565	0.722,1.0,1.0	-0.174	-17.4	17.4
84665	ENSG00000142208	AKT1	14	-	104794143	104794261	104793258	104793304	104795483	104795679	84665	4,17,11	39,78,61	40,32,27	67,37,59	262	144	2.49147e-07	0.000187589	0.053,0.107,0.09	0.247,0.322,0.201	-0.173	-17.3	17.3
6970	ENSG00000135226	UGT2B28	4	+	69289664	69289752	69286751	69286883	69294529	69295050	6970	4,2,10	0,0,0	26,21,46	5,2,5	232	144	2.8782e-05	0.00465203	1.0,1.0,1.0	0.763,0.867,0.851	0.173	17.3	17.3
28992	ENSG00000118363	SPCS2	11	+	74969639	74969850	74965033	74965117	74976856	74977348	28992	18,9,13	4,0,3	10,18,15	1,0,0	355	144	5.93049e-05	0.00761477	0.646,1.0,0.637	0.802,1.0,1.0	-0.173	-17.3	17.3
28474	ENSG00000162910	MRPL55	1	-	228108436	228108474	228108234	228108318	228109260	228109299	28474	6,18,13	1,3,3	25,31,22	0,0,1	182	144	0.000251475	0.0198697	0.826,0.826,0.774	1.0,1.0,0.946	-0.173	-17.3	17.3
109547	ENSG00000176978	DPP7	9	-	137113356	137113478	137112962	137113119	137113864	137114028	109547	1,31,15	0,1,7	31,19,12	0,0,0	266	144	0.000261568	0.0204969	1.0,0.944,0.537	1.0,1.0,1.0	-0.173	-17.3	17.3
80533	ENSG00000154358	OBSCN	1	+	228299881	228300145	228298453	228298717	228303674	228303938	80533	18,21,20	0,5,2	22,24,28	0,1,0	408	144	0.000387813	0.0264248	1.0,0.597,0.779	1.0,0.894,1.0	-0.173	-17.3	17.3
40516	ENSG00000223705	NSUN5P1	7	+	75414639	75414798	75412788	75412932	75414884	75415024	40516	2,5,4	24,32,13	13,14,14	18,23,18	303	144	1.69073e-05	0.00325713	0.038,0.069,0.128	0.256,0.224,0.27	-0.172	-17.2	17.2
63000	ENSG00000088970	KIZ	20	+	21145564	21145654	21132096	21132159	21161870	21162507	63000	9,5,15	0,1,0	11,10,16	5,2,1	234	144	7.65512e-05	0.00893602	1.0,0.755,1.0	0.575,0.755,0.908	0.172	17.2	17.2
66397	ENSG00000206195	DUXAP8	22	+	15791016	15791152	15790684	15790798	15815475	15815566	66397	34,19,24	1,5,3	25,18,18	1,0,0	280	144	0.000131086	0.0130151	0.946,0.662,0.804	0.928,1.0,1.0	-0.172	-17.2	17.2
21184	ENSG00000011454	RABGAP1	9	+	122945331	122945432	122941032	122941088	122957010	122957209	21184	0,2,1	9,8,16	4,7,8	23,15,8	245	144	0.000279954	0.0213994	0.0,0.128,0.035	0.093,0.215,0.37	-0.172	-17.2	17.2
106013	ENSG00000108219	TSPAN14	10	+	80468546	80468687	80459301	80459507	80489216	80489314	106013	30,43,45	8,2,3	49,33,59	0,0,1	285	144	6.10373e-06	0.001718	0.655,0.916,0.883	1.0,1.0,0.968	-0.171	-17.1	17.1
50945	ENSG00000100372	SLC25A17	22	-	40794513	40794580	40779008	40779125	40799022	40799083	50945	41,40,28	0,0,2	22,31,32	5,1,10	211	144	6.42204e-06	0.0017647	1.0,1.0,0.905	0.75,0.955,0.686	0.171	17.1	17.1
45625	ENSG00000225648	SBDSP1	7	+	72830691	72830813	72829506	72829783	72831601	72831798	45625	61,52,67	69,88,97	89,74,86	67,36,68	266	144	4.41549e-05	0.00619905	0.324,0.242,0.272	0.418,0.527,0.406	-0.171	-17.1	17.1
85046	ENSG00000142168	SOD1	21	+	31666448	31666496	31659692	31659841	31667257	31667375	85046	6,29,24	2,7,0	19,33,20	0,1,0	192	144	0.000182435	0.0160498	0.692,0.757,1.0	1.0,0.961,1.0	-0.171	-17.1	17.1
70290	ENSG00000110721	CHKA	11	-	68081726	68081848	68081403	68081457	68097018	68097130	70290	0,4,14	120,99,82	53,50,83	164136105	266	144	6.66134e-16	6.01859e-12	0.0,0.021,0.085	0.149,0.166,0.3	-0.17	-17	17
14140	ENSG00000049759	NEDD4L	18	+	58335477	58335537	58333817	58333892	58341037	58341169	14140	97157144	32,44,55	247288208	160184153	204	144	3.11191e-07	0.000224931	0.681,0.716,0.649	0.521,0.525,0.49	0.17	17	17
71662	ENSG00000110497	AMBRA1	11	-	46508190	46508370	46494123	46494204	46541944	46542981	71662	33,47,36	3,8,2	49,46,53	0,1,0	324	144	1.96207e-06	0.000832277	0.83,0.723,0.889	1.0,0.953,1.0	-0.17	-17	17
33934	ENSG00000196922	ZNF252P	8	-	144994478	144994592	144978138	144978553	144999602	144999769	33934	48,43,37	0,1,0	30,31,21	2,2,6	258	144	2.02556e-05	0.00368231	1.0,0.96,1.0	0.893,0.896,0.661	0.17	17	17
40367	ENSG00000101972	STAG2	X	+	124021366	124021431	123961738	123961856	124022530	124022675	40367	34,29,69	46,62,56	25,21,41	97,77,100	209	144	0.00019022	0.0164424	0.337,0.244,0.459	0.151,0.158,0.22	0.17	17	17
101220	ENSG00000111679	PTPN6	12	+	6951511	6951731	6946609	6946739	6951982	6952180	101220	27,73,64	0,0,2	81,71,59	13,6,3	364	144	1.75594e-06	0.000784075	1.0,1.0,0.927	0.711,0.824,0.886	0.169	16.9	16.9
62906	ENSG00000187695	RP11-723O4.6	3	-	128969310	128969404	128965510	128965695	128971286	128971330	62906	1,0,7	4,5,7	0,0,0	2,3,6	238	144	0.00027206	0.0210273	0.131,0.0,0.377	0.0,0.0,0.0	0.169	16.9	16.9
96548	ENSG00000142794	NBPF3	1	+	21468687	21468897	21444947	21445219	21470631	21470734	96548	10,10,7	0,3,3	12,7,5	1,1,0	354	144	0.000812779	0.0427198	1.0,0.576,0.487	0.83,0.74,1.0	-0.169	-16.9	16.9
87595	ENSG00000169026	MFSD7	4	-	686088	686176	685834	685911	686531	686690	87595	9,6,2	0,1,1	3,10,11	1,5,4	232	144	0.000882391	0.0450169	1.0,0.788,0.554	0.651,0.554,0.631	0.169	16.9	16.9
91082	ENSG00000152952	PLOD2	3	-	146077861	146077924	146073286	146073352	146079115	146079257	91082	65,69,45	4,6,0	44,71,61	12,12,12	207	144	7.50205e-05	0.00876866	0.919,0.889,1.0	0.718,0.805,0.78	0.168	16.8	16.8
87820	ENSG00000204842	ATXN2	12	-	111518248	111518427	111513356	111513539	111520881	111520973	87820	12,42,34	0,0,0	43,17,32	0,2,6	323	144	0.000137665	0.0133968	1.0,1.0,1.0	1.0,0.791,0.704	0.168	16.8	16.8
23030	ENSG00000108883	EFTUD2	17	-	44894244	44894525	44886584	44886750	44899368	44899403	23030	16,25,25	0,0,0	38,33,27	0,2,5	425	144	0.000519894	0.0322174	1.0,1.0,1.0	1.0,0.848,0.647	0.168	16.8	16.8
57766	ENSG00000217128	FNIP1	5	-	131710577	131710661	131709200	131709272	131716564	131716656	57766	76,57,30	1,4,0	24,49,41	8,3,6	228	144	0.000365243	0.0255323	0.98,0.9,1.0	0.655,0.912,0.812	0.167	16.7	16.7
11630	ENSG00000140157	NIPA2	15	+	22845145	22845267	22838689	22838921	22846948	22847046	11630	11,19,12	0,1,0	11,16,16	1,0,7	266	144	0.000460929	0.0297846	1.0,0.911,1.0	0.856,1.0,0.553	0.167	16.7	16.7
101222	ENSG00000111679	PTPN6	12	+	6951504	6951731	6946709	6946739	6951982	6952177	101222	27,73,70	0,0,2	87,71,62	13,6,3	371	144	1.68461e-06	0.00076457	1.0,1.0,0.931	0.722,0.821,0.889	0.166	16.6	16.6
52631	ENSG00000129187	DCTD	4	-	182916418	182916539	182915460	182915575	182917310	182917443	52631	4,3,6	21,27,36	15,16,17	25,27,29	265	144	1.85084e-05	0.00344794	0.094,0.057,0.083	0.246,0.244,0.242	-0.166	-16.6	16.6
28304	ENSG00000175600	SUGCT	7	+	40728781	40728859	40496283	40496386	40749433	40749497	28304	1,0,0	19,12,23	4,5,1	8,10,15	222	144	3.51339e-05	0.00535309	0.033,0.0,0.0	0.245,0.245,0.041	-0.166	-16.6	16.6
56476	ENSG00000137075	RNF38	9	-	36390466	36390616	36376007	36376127	36400096	36400299	56476	24,13,26	1,1,8	18,9,19	1,0,0	294	144	0.0001185	0.0119803	0.922,0.864,0.614	0.898,1.0,1.0	-0.166	-16.6	16.6
6860	ENSG00000189283	FHIT	3	-	59922345	59922414	59752220	59752321	60011370	60011400	6860	15,14,5	0,1,0	11,16,28	1,8,1	213	144	0.000274939	0.0211413	1.0,0.904,1.0	0.881,0.575,0.95	0.166	16.6	16.6
87379	ENSG00000164118	CEP44	4	+	174297968	174298062	174283904	174284061	174299071	174299210	87379	12,16,17	1,2,8	10,16,11	0,0,2	238	144	0.000595337	0.034877	0.879,0.829,0.563	1.0,1.0,0.769	-0.166	-16.6	16.6
41846	ENSG00000124496	TRERF1	6	-	42263319	42263568	42259338	42259723	42264703	42264854	41846	73,78,92	9,5,23	94,93,97	4,3,5	393	144	0.000724256	0.0393017	0.748,0.851,0.594	0.896,0.919,0.877	-0.166	-16.6	16.6
60187	ENSG00000137161	CNPY3	6	+	42934377	42934602	42929191	42929721	42935573	42935622	60187	1,0,2	12,6,10	6,1,6	4,4,14	369	144	0.000847678	0.04384	0.031,0.0,0.072	0.369,0.089,0.143	-0.166	-16.6	16.6
9851	ENSG00000167747	C19orf48	19	-	50802453	50802608	50802216	50802257	50804571	50804669	9851	18,54,58	21,39,48	118102148	261295223	299	144	8.29913e-07	0.000465736	0.292,0.4,0.368	0.179,0.143,0.242	0.165	16.5	16.5
33939	ENSG00000196922	ZNF252P	8	-	144996506	144996607	144978138	144978553	144999602	144999769	33939	30,22,28	0,1,0	23,15,30	2,2,6	245	144	2.32843e-05	0.00401788	1.0,0.928,1.0	0.871,0.815,0.746	0.165	16.5	16.5
103781	ENSG00000124177	CHD6	20	-	41551304	41551360	41533049	41533570	41618339	41618494	103781	39,31,24	3,8,7	28,23,20	2,0,1	200	144	0.000287939	0.0218068	0.903,0.736,0.712	0.91,1.0,0.935	-0.165	-16.5	16.5
42443	ENSG00000146963	LUC7L2	7	+	139363175	139363259	139359911	139360322	139374400	139374471	42443	9,37,24	2,1,1	38,25,26	7,9,6	228	144	0.000628548	0.0358672	0.74,0.959,0.938	0.774,0.637,0.732	0.165	16.5	16.5
94312	ENSG00000070526	ST6GALNAC1	17	-	76637599	76637736	76629011	76629711	76643507	76643786	94312	17,18,23	37,20,25	151137100	550477552	281	144	5.05294e-06	0.00155201	0.191,0.316,0.32	0.123,0.128,0.085	0.164	16.4	16.4
64456	ENSG00000160752	FDPS	1	+	155309788	155309965	155308915	155309076	155310042	155310205	64456	117138168	61,62,72	262224262	83,41,58	321	144	4.86911e-05	0.00659563	0.462,0.5,0.511	0.586,0.71,0.67	-0.164	-16.4	16.4
51427	ENSG00000254469	RP11-849H4.2	11	-	71917167	71917307	71916073	71916252	71917620	71917776	51427	0,0,1	4,5,4	4,2,2	7,3,7	284	144	0.000612151	0.0353408	0.0,0.0,0.113	0.225,0.253,0.127	-0.164	-16.4	16.4
42892	ENSG00000155893	PXYLP1	3	+	141234215	141234318	141231866	141231911	141260122	141260141	42892	0,2,0	13,15,6	3,0,8	12,8,6	247	144	0.000621322	0.0356472	0.0,0.072,0.0	0.127,0.0,0.437	-0.164	-16.4	16.4
55229	ENSG00000189042	ZNF567	19	+	36692560	36692748	36689396	36689497	36712385	36712512	55229	0,0,0	1,6,4	2,6,0	8,4,6	332	144	0.000939895	0.0468139	0.0,0.0,0.0	0.098,0.394,0.0	-0.164	-16.4	16.4
87830	ENSG00000204842	ATXN2	12	-	111479069	111479102	111470557	111470742	111485270	111485331	87830	2,3,0	35,21,41	14,4,14	28,32,33	177	144	3.9198e-06	0.00136886	0.044,0.104,0.0	0.289,0.092,0.257	-0.163	-16.3	16.3
7352	ENSG00000204536	CCHCR1	6	-	31144628	31144788	31143261	31143413	31144884	31145115	7352	16,34,25	0,1,9	36,14,29	0,0,0	304	144	7.80663e-05	0.00904206	1.0,0.942,0.568	1.0,1.0,1.0	-0.163	-16.3	16.3
32563	ENSG00000139197	PEX5	12	+	7202240	7202351	7201750	7201841	7202611	7202704	32563	85112100	85,86,103	130143138	72,64,61	255	144	5.43784e-06	0.00160037	0.361,0.424,0.354	0.505,0.558,0.561	-0.162	-16.2	16.2
48096	ENSG00000152117	AC093838.4	2	+	131519813	131520000	131519534	131519666	131520096	131521573	48096	0,11,7	31,32,30	22,37,15	32,31,41	331	144	4.49392e-05	0.00624086	0.0,0.13,0.092	0.23,0.342,0.137	-0.162	-16.2	16.2
101541	ENSG00000149054	ZNF215	11	+	6943082	6943215	6941570	6941653	6943545	6943641	101541	21,28,22	0,1,0	15,17,27	1,1,7	277	144	4.83371e-05	0.00655752	1.0,0.936,1.0	0.886,0.898,0.667	0.162	16.2	16.2
40773	ENSG00000182179	UBA7	3	-	49809389	49809464	49808975	49809159	49809541	49809725	40773	7,7,8	1,4,2	2,3,2	1,0,0	219	144	0.000635136	0.0362052	0.822,0.535,0.725	0.568,1.0,1.0	-0.162	-16.2	16.2
76324	ENSG00000185133	INPP5J	22	+	31124844	31126010	31122965	31123119	31126375	31126489	76324	251278322	2,0,0	159173179	7,2,4	1310	144	4.06467e-06	0.00139638	0.932,1.0,1.0	0.714,0.905,0.831	0.161	16.1	16.1
87082	ENSG00000196839	ADA	20	-	44623006	44623147	44622828	44622930	44624201	44624329	87082	7,25,29	0,9,3	23,19,17	0,0,1	285	144	4.64895e-05	0.0063642	1.0,0.584,0.83	1.0,1.0,0.896	-0.161	-16.1	16.1
73920	ENSG00000106603	COA1	7	-	43657215	43657269	43650615	43650712	43665657	43665722	73920	0,0,0	14,12,18	1,4,4	10,7,21	198	144	6.64365e-05	0.0081226	0.0,0.0,0.0	0.068,0.294,0.122	-0.161	-16.1	16.1
29780	ENSG00000265479	DTX2P1-UPK3BP1-PMS2P11	7	+	77003288	77003449	77002162	77002321	77004217	77004307	29780	0,0,2	6,18,19	2,2,7	8,13,6	305	144	0.00015564	0.0144817	0.0,0.0,0.047	0.106,0.068,0.355	-0.161	-16.1	16.1
76553	ENSG00000123562	MORF4L2	X	-	103678500	103678600	103675495	103677051	103684680	103684729	76553	14,37,50	0,0,3	29,24,33	8,2,3	244	144	0.000370812	0.0257322	1.0,1.0,0.908	0.681,0.876,0.867	0.161	16.1	16.1
53016	ENSG00000131089	ARHGEF9	X	-	63665885	63666017	63655493	63655737	63674037	63674167	53016	52,82,67	0,1,0	51,66,68	9,5,5	276	144	1.21294e-07	0.000104372	1.0,0.977,1.0	0.747,0.873,0.876	0.16	16	16
11532	ENSG00000186575	NF2	22	+	29655593	29655649	29654656	29654725	29658188	29658264	11532	19,17,17	0,0,0	30,30,27	0,5,8	200	144	8.72747e-06	0.00211314	1.0,1.0,1.0	1.0,0.812,0.708	0.16	16	16
53389	ENSG00000133026	MYH10	17	-	8576642	8576672	8569719	8569812	8577235	8577338	53389	35,18,28	57,44,78	9,7,13	58,60,68	174	144	1.22973e-05	0.00269025	0.337,0.253,0.229	0.114,0.088,0.137	0.16	16	16
7074	ENSG00000143994	ABHD1	2	+	27128944	27129127	27123835	27124062	27129315	27129361	7074	21,29,14	0,0,1	15,16,25	2,0,7	327	144	8.79614e-05	0.00988483	1.0,1.0,0.86	0.768,1.0,0.611	0.16	16	16
90895	ENSG00000122481	RWDD3	1	+	95246541	95246657	95244210	95244698	95246755	95247223	90895	46,24,48	0,10,5	20,15,30	0,1,0	260	144	9.50231e-05	0.0104446	1.0,0.571,0.842	1.0,0.893,1.0	-0.16	-16	16
10136	ENSG00000146463	ZMYM4	1	+	35284672	35284706	35268966	35269085	35325359	35325405	10136	8,9,3	16,28,17	0,0,4	22,13,20	178	144	0.00036653	0.0255635	0.288,0.206,0.125	0.0,0.0,0.139	0.16	16	16
96485	ENSG00000087053	MTMR2	11	-	95914241	95914312	95888155	95888261	95923691	95923868	96485	25,22,13	0,0,1	25,23,28	10,4,0	215	144	3.79634e-05	0.00559549	1.0,1.0,0.897	0.626,0.794,1.0	0.159	15.9	15.9
57001	ENSG00000082512	TRAF5	1	+	211366410	211366490	211365375	211365468	211369451	211369592	57001	4,2,3	15,8,8	0,0,0	14,5,2	224	144	0.000130184	0.0129683	0.146,0.138,0.194	0.0,0.0,0.0	0.159	15.9	15.9
55660	ENSG00000136811	ODF2	9	+	128469182	128469332	128460941	128461010	128471307	128471468	55660	20,33,38	3,5,2	46,41,27	0,2,0	294	144	0.000177477	0.0157517	0.766,0.764,0.903	1.0,0.909,1.0	-0.159	-15.9	15.9
8808	ENSG00000136717	BIN1	2	-	127057472	127057601	127048026	127048633	127059010	127059155	8808	10,22,35	0,7,2	24,20,35	0,0,0	273	144	3.3586e-05	0.00521365	1.0,0.624,0.902	1.0,1.0,1.0	-0.158	-15.8	15.8
18875	ENSG00000088543	C3orf18	3	-	50566005	50566094	50561721	50561747	50567462	50567751	18875	1,0,3	12,31,17	5,6,8	20,11,16	233	144	4.99487e-05	0.00672565	0.049,0.0,0.098	0.134,0.252,0.236	-0.158	-15.8	15.8
38032	ENSG00000151276	MAGI1	3	-	65448021	65448054	65442791	65442849	65453257	65453340	38032	0,0,2	19,9,14	7,2,2	9,16,15	177	144	0.00040259	0.0271046	0.0,0.0,0.104	0.388,0.092,0.098	-0.158	-15.8	15.8
22025	ENSG00000164733	CTSB	8	-	11861405	11861479	11853328	11853479	11864375	11864483	22025	4,2,5	6,19,19	0,0,1	5,9,13	218	144	0.000200427	0.0171023	0.306,0.065,0.148	0.0,0.0,0.048	0.157	15.7	15.7
58709	ENSG00000174718	KIAA1551	12	+	31970188	31970356	31960776	31960871	31980877	31985957	58709	51,38,50	5,2,8	19,36,30	0,0,1	312	144	1.13962e-05	0.00255498	0.825,0.898,0.743	1.0,1.0,0.933	-0.156	-15.6	15.6
95935	ENSG00000157379	DHRS1	14	-	24292653	24292784	24292183	24292330	24296508	24296588	95935	14,14,25	0,0,0	15,29,27	0,8,2	275	144	2.398e-05	0.00409569	1.0,1.0,1.0	1.0,0.655,0.876	0.156	15.6	15.6
18859	ENSG00000151640	DPYSL4	10	+	132202645	132202856	132201945	132202116	132203761	132203927	18859	47101110	7,11,8	169228130	5,6,2	355	144	3.66982e-05	0.00550784	0.731,0.788,0.848	0.932,0.939,0.963	-0.156	-15.6	15.6
20736	ENSG00000107789	MINPP1	10	+	87521042	87521169	87513123	87513221	87552081	87553388	20736	93,67,63	1,1,0	45,25,27	3,4,3	271	144	3.86725e-05	0.00563989	0.98,0.973,1.0	0.889,0.769,0.827	0.156	15.6	15.6
26108	ENSG00000265688	MAFG-AS1	17	+	81929140	81929347	81928400	81928445	81929475	81929859	26108	14,11,23	27,13,37	6,3,8	37,50,36	351	144	5.92842e-07	0.000369406	0.175,0.258,0.203	0.062,0.024,0.084	0.155	15.5	15.5
91086	ENSG00000152952	PLOD2	3	-	146076781	146076799	146073286	146073352	146079115	146079210	91086	79,60,37	4,6,0	46,66,47	12,12,12	162	144	2.42031e-05	0.00411048	0.946,0.899,1.0	0.773,0.83,0.777	0.155	15.5	15.5
54707	ENSG00000099331	MYO9B	19	+	17210332	17210380	17209585	17209709	17210714	17210848	54707	49,79,73	2,6,6	41,65,63	11,18,10	192	144	9.49766e-05	0.0104446	0.948,0.908,0.901	0.737,0.73,0.825	0.155	15.5	15.5
27574	ENSG00000189362	NEMP2	2	-	190525262	190525378	190518951	190519183	190534558	190534722	27574	31,30,15	0,0,0	25,24,22	0,1,8	260	144	0.000136315	0.0133441	1.0,1.0,1.0	1.0,0.93,0.604	0.155	15.5	15.5
65441	ENSG00000167535	CACNB3	12	+	48824948	48824968	48824668	48824733	48825162	48825243	65441	92,57,58	19,18,24	43,43,42	4,5,4	164	144	0.000245136	0.019521	0.81,0.735,0.68	0.904,0.883,0.902	-0.155	-15.5	15.5
111036	ENSG00000132676	DAP3	1	+	155736607	155736694	155731355	155731415	155736945	155737063	111036	0,0,1	15,3,7	6,2,0	11,3,10	231	144	0.000967448	0.0477128	0.0,0.0,0.082	0.254,0.294,0.0	-0.155	-15.5	15.5
48682	ENSG00000132541	HRSP12	8	-	98108645	98108768	98106271	98106326	98117031	98117110	48682	50,32,48	0,5,8	26,45,19	0,0,0	267	144	7.73263e-06	0.0019848	1.0,0.775,0.764	1.0,1.0,1.0	-0.154	-15.4	15.4
29448	ENSG00000108448	TRIM16L	17	+	18720101	18720325	18701356	18701445	18722236	18722332	29448	11,43,33	0,0,1	28,52,43	2,6,3	368	144	4.96336e-05	0.00670321	1.0,1.0,0.928	0.846,0.772,0.849	0.154	15.4	15.4
22729	ENSG00000197345	MRPL21	11	-	68900548	68900605	68897926	68898012	68903722	68903832	22729	13,19,45	0,6,14	22,25,27	0,1,2	201	144	0.000239009	0.0192467	1.0,0.694,0.697	1.0,0.947,0.906	-0.154	-15.4	15.4
34253	ENSG00000068885	IFT80	3	-	160391545	160391643	160384563	160384646	160399145	160399247	34253	5,4,7	8,26,14	5,0,2	32,32,31	242	144	0.000871384	0.0446571	0.271,0.084,0.229	0.085,0.0,0.037	0.154	15.4	15.4
112946	ENSG00000172830	SSH3	11	+	67304776	67304971	67304123	67304155	67306837	67306996	112946	15,29,21	0,0,0	43,32,30	0,0,11	339	144	0.000909217	0.0459445	1.0,1.0,1.0	1.0,1.0,0.537	0.154	15.4	15.4
97477	ENSG00000083457	ITGAE	17	-	3722053	3722164	3720306	3720402	3723287	3723383	97477	2,10,1	12,7,19	2,0,0	10,13,10	255	144	0.000943679	0.0469507	0.086,0.447,0.029	0.101,0.0,0.0	0.154	15.4	15.4
50821	ENSG00000055609	KMT2C	7	-	152157760	152157854	152156204	152156346	152158862	152159072	50821	65,55,48	0,1,2	43,46,45	3,4,13	238	144	4.68544e-06	0.001519	1.0,0.971,0.936	0.897,0.874,0.677	0.153	15.3	15.3
37451	ENSG00000121931	LRIF1	1	-	110951287	110952815	110949850	110950123	110963620	110964079	37451	518472403	53111113	203238293	114,110,94	1672	144	9.53002e-05	0.0104513	0.457,0.268,0.235	0.133,0.157,0.212	0.153	15.3	15.3
98961	ENSG00000117013	KCNQ4	1	+	40824096	40824258	40822313	40822402	40831083	40831304	98961	18,26,29	0,1,0	27,27,22	1,2,5	306	144	0.000245142	0.019521	1.0,0.924,1.0	0.927,0.864,0.674	0.153	15.3	15.3
48727	ENSG00000143995	MEIS1	2	+	66512148	66512294	66496025	66496200	66547942	66548019	48727	11,13,5	0,0,1	14,11,29	5,1,3	290	144	0.00026437	0.0205915	1.0,1.0,0.713	0.582,0.845,0.828	0.153	15.3	15.3
17449	ENSG00000092978	GPATCH2	1	-	217611029	217611071	217610320	217610400	217614140	217614202	17449	16,23,12	3,1,4	13,18,6	1,0,0	186	144	0.000522402	0.0322621	0.805,0.947,0.699	0.91,1.0,1.0	-0.153	-15.3	15.3
16538	ENSG00000150433	TMEM218	11	-	125110643	125110746	125102636	125102809	125111538	125111604	16538	2,5,5	3,17,18	1,2,0	19,14,18	247	144	0.000570619	0.0339631	0.28,0.146,0.139	0.03,0.077,0.0	0.153	15.3	15.3
8108	ENSG00000231365	RP11-418J17.1	1	+	119146743	119146836	119140729	119140793	119146952	119147083	8108	0,0,2	15,23,13	2,5,7	14,9,16	237	144	1.88945e-05	0.00349823	0.0,0.0,0.085	0.08,0.252,0.21	-0.152	-15.2	15.2
37563	ENSG00000139350	NEDD1	12	+	96907701	96907856	96907603	96907624	96909751	96909895	37563	29,47,60	0,0,1	26,38,34	3,2,4	299	144	9.95614e-05	0.0107601	1.0,1.0,0.967	0.807,0.901,0.804	0.152	15.2	15.2
85926	ENSG00000100908	EMC9	14	-	24141106	24141149	24140888	24140965	24141347	24141570	85926	28,32,36	3,10,7	44,32,53	1,1,4	187	144	0.000342815	0.0245239	0.878,0.711,0.798	0.971,0.961,0.911	-0.152	-15.2	15.2
103401	ENSG00000248498	ASNSP1	8	-	46580081	46580237	46579212	46579551	46591336	46591508	103401	28,23,21	0,0,0	27,22,23	4,3,0	300	144	0.000557762	0.0334624	1.0,1.0,1.0	0.764,0.779,1.0	0.152	15.2	15.2
92878	ENSG00000115648	MLPH	2	+	237534563	237534647	237527434	237527516	237540347	237540533	92878	16,26,19	53,61,58	106112103	130160121	228	144	6.00301e-06	0.00170199	0.16,0.212,0.171	0.34,0.307,0.35	-0.151	-15.1	15.1
29919	ENSG00000114378	HYAL1	3	-	50300987	50301077	50299889	50300800	50302056	50303572	29919	23,39,28	3,3,4	82,67,74	0,0,1	234	144	1.08245e-05	0.00248223	0.825,0.889,0.812	1.0,1.0,0.979	-0.151	-15.1	15.1
41590	ENSG00000095209	TMEM38B	9	+	105722533	105722621	105705596	105705753	105773864	105774079	41590	9,8,6	6,1,1	3,2,2	0,1,0	232	144	0.000292416	0.0220453	0.482,0.832,0.788	1.0,0.554,1.0	-0.151	-15.1	15.1
75603	ENSG00000198793	MTOR	1	-	11247570	11247733	11243113	11243300	11247818	11248094	75603	19,29,33	3,1,3	69,72,70	0,0,1	307	144	0.00059726	0.034877	0.748,0.932,0.838	1.0,1.0,0.97	-0.151	-15.1	15.1
50157	ENSG00000176974	SHMT1	17	-	18360413	18360552	18355885	18355996	18363371	18363542	50157	9,27,25	0,2,0	20,23,32	2,2,6	283	144	0.00064874	0.0366569	1.0,0.873,1.0	0.836,0.854,0.731	0.151	15.1	15.1
67595	ENSG00000154380	ENAH	1	-	225504990	225505053	225500991	225501070	225507950	225508017	67595	104,83,87	128124156	52,46,50	181171154	207	144	1.12255e-08	1.6553e-05	0.361,0.318,0.28	0.167,0.158,0.184	0.15	15	15
29320	ENSG00000006042	TMEM98	17	+	32931326	32931402	32928203	32928237	32931474	32931659	29320	80120135	17,13,17	98,93,74	4,0,2	220	144	6.69659e-08	6.6814e-05	0.755,0.858,0.839	0.941,1.0,0.96	-0.15	-15	15
48683	ENSG00000132541	HRSP12	8	-	98108645	98108713	98106271	98106326	98117031	98117159	48683	36,29,36	0,5,8	20,23,11	0,0,0	212	144	1.21389e-05	0.00266852	1.0,0.798,0.753	1.0,1.0,1.0	-0.15	-15	15
76412	ENSG00000225190	PLEKHM1	17	-	45445469	45445600	45440026	45440226	45450617	45450763	76412	13,18,24	0,0,0	29,24,17	4,4,0	275	144	7.95092e-05	0.00915125	1.0,1.0,1.0	0.792,0.759,1.0	0.15	15	15
86454	ENSG00000138688	KIAA1109	4	+	122275971	122276022	122274342	122274436	122279774	122279981	86454	0,0,0	6,5,7	0,5,3	10,10,10	195	144	0.000219084	0.018167	0.0,0.0,0.0	0.0,0.27,0.181	-0.15	-15	15
31410	ENSG00000134250	NOTCH2	1	-	119920228	119920390	119919311	119919613	119921712	119921809	31410	91,43,43	4,1,1	61,63,51	9,7,6	306	144	0.000580824	0.0342994	0.915,0.953,0.953	0.761,0.809,0.8	0.15	15	15
65436	ENSG00000122678	POLM	7	-	44074130	44074233	44073782	44074025	44074397	44074530	65436	18,37,37	4,7,2	63,85,37	2,1,2	247	144	0.000710467	0.0388568	0.724,0.755,0.915	0.948,0.98,0.915	-0.15	-15	15
74292	ENSG00000074657	ZNF532	18	+	58939444	58939621	58918270	58920633	58979054	58979167	74292	29,18,32	0,0,1	21,38,24	8,1,0	321	144	0.000764088	0.0409224	1.0,1.0,0.935	0.541,0.945,1.0	0.15	15	15
94486	ENSG00000145730	PAM	5	+	103028184	103028238	103019789	103019843	103028886	103029713	94486	12,11,19	0,0,0	13,18,18	2,5,0	198	144	0.000812248	0.0427168	1.0,1.0,1.0	0.825,0.724,1.0	0.15	15	15
87374	ENSG00000164118	CEP44	4	+	174317334	174318665	174316165	174316290	174331481	174332293	87374	158117107	6,0,2	121163118	0,0,0	1475	144	7.68993e-05	0.00895351	0.72,1.0,0.839	1.0,1.0,1.0	-0.147	-14.7	14.7
217	ENSG00000081154	PCNP	3	+	101585439	101585511	101579789	101580004	101592626	101594437	217	24,12,10	11,1,0	14,18,13	0,1,0	216	144	0.000117953	0.0119744	0.593,0.889,1.0	1.0,0.923,1.0	-0.147	-14.7	14.7
61769	ENSG00000166405	RIC3	11	-	8128218	8128354	8126658	8126804	8137377	8137467	61769	4,8,0	8,9,12	1,0,0	6,10,7	280	144	0.00011854	0.0119803	0.205,0.314,0.0	0.079,0.0,0.0	0.147	14.7	14.7
61062	ENSG00000184012	TMPRSS2	21	-	41489506	41489591	41480475	41480602	41494355	41494578	61062	3,3,3	0,0,0	32,32,21	0,4,5	229	144	0.000150102	0.0141417	1.0,1.0,1.0	1.0,0.834,0.725	0.147	14.7	14.7
98011	ENSG00000168904	LRRC28	15	+	99363105	99363265	99361335	99361511	99386029	99390729	98011	59,53,30	1,1,2	59,64,44	6,8,7	304	144	0.000181688	0.0160153	0.965,0.962,0.877	0.823,0.791,0.749	0.147	14.7	14.7
110227	ENSG00000100949	RABGGTA	14	-	24271112	24271248	24270836	24270947	24271486	24271549	110227	23,36,34	0,0,0	30,24,36	2,6,0	280	144	0.000268094	0.0208277	1.0,1.0,1.0	0.885,0.673,1.0	0.147	14.7	14.7
10789	ENSG00000111752	PHC1	12	+	8922656	8922788	8921600	8921750	8930434	8930544	10789	27,19,27	0,6,2	7,17,30	0,0,1	276	144	0.00053569	0.0326586	1.0,0.623,0.876	1.0,1.0,0.94	-0.147	-14.7	14.7
68355	ENSG00000101247	NDUFAF5	20	+	13793159	13793227	13788588	13788652	13798460	13798500	68355	7,9,9	0,0,1	22,13,12	4,1,3	212	144	0.000588474	0.0346379	1.0,1.0,0.859	0.789,0.898,0.731	0.147	14.7	14.7
65803	ENSG00000224141	MIR548XHG	21	-	18589526	18589628	18561264	18561691	18737923	18738025	65803	11,15,5	0,0,1	9,13,9	5,2,0	246	144	0.000815707	0.0428239	1.0,1.0,0.745	0.513,0.792,1.0	0.147	14.7	14.7
10670	ENSG00000010704	HFE	6	+	26090909	26091104	26087280	26087516	26091313	26091589	10670	23,31,47	4,3,2	33,30,25	2,0,0	339	144	0.000921858	0.0462117	0.71,0.814,0.909	0.875,1.0,1.0	-0.147	-14.7	14.7
56273	ENSG00000161265	U2AF1L4	19	-	35744625	35744692	35744322	35744421	35745124	35745212	56273	21,23,40	0,1,0	32,12,34	4,2,4	211	144	7.19377e-05	0.00849627	1.0,0.94,1.0	0.845,0.804,0.853	0.146	14.6	14.6
65087	ENSG00000244300	GATA2-AS1	3	+	128496698	128496944	128489778	128490069	128501608	128502348	65087	237300369	71,81,77	288196292	52,21,34	390	144	0.000115541	0.0117986	0.552,0.578,0.639	0.672,0.775,0.76	-0.146	-14.6	14.6
76468	ENSG00000134884	ARGLU1	13	-	106557558	106557616	106557105	106557131	106559431	106559657	76468	5,21,11	36,132,97	22,21,28	46,48,75	202	144	1.83662e-06	0.000797791	0.09,0.102,0.075	0.254,0.238,0.21	-0.145	-14.5	14.5
27525	ENSG00000099797	TECR	19	+	14564948	14564965	14564693	14564858	14565065	14565123	27525	4,19,16	0,3,7	24,24,29	1,0,0	161	144	2.06428e-05	0.00372276	1.0,0.85,0.672	0.955,1.0,1.0	-0.144	-14.4	14.4
290	ENSG00000035115	SH3YL1	2	-	256206	256690	253004	253115	260084	261323	290	8,1,2	11,2,2	0,0,0	5,4,3	628	144	9.94052e-05	0.0107601	0.143,0.103,0.187	0.0,0.0,0.0	0.144	14.4	14.4
8216	ENSG00000170004	CHD3	17	+	7910427	7910568	7909142	7909338	7910846	7910973	8216	98207184	9,17,14	195198229	63,25,42	285	144	0.000110564	0.0114955	0.846,0.86,0.869	0.61,0.8,0.734	0.144	14.4	14.4
28026	ENSG00000072415	MPP5	14	+	67254203	67254310	67241341	67241533	67269700	67269764	28026	12,15,6	25,42,34	1,0,2	46,44,31	251	144	1.57978e-09	3.10294e-06	0.216,0.17,0.092	0.012,0.0,0.036	0.143	14.3	14.3
41495	ENSG00000172081	MOB3A	19	-	2095240	2095323	2085174	2085328	2096225	2096270	41495	4,3,3	19,37,35	13,20,18	29,49,40	227	144	1.51034e-05	0.00305051	0.118,0.049,0.052	0.221,0.206,0.222	-0.143	-14.3	14.3
43244	ENSG00000204220	PFDN6	6	+	33290325	33290371	33290173	33290244	33290715	33290933	43244	14,80,74	4,14,2	110,82,83	3,0,2	190	144	3.1345e-05	0.00493389	0.726,0.812,0.966	0.965,1.0,0.969	-0.143	-14.3	14.3
16710	ENSG00000157741	UBN2	7	+	139251955	139252057	139237004	139237097	139258487	139258625	16710	20,38,27	0,1,1	41,50,38	2,5,10	246	144	6.33945e-05	0.00791446	1.0,0.957,0.94	0.923,0.854,0.69	0.143	14.3	14.3
32296	ENSG00000152457	DCLRE1C	10	-	14947553	14947609	14945104	14945189	14949035	14949087	32296	4,2,5	10,10,13	0,2,0	11,9,8	200	144	0.000492462	0.0311897	0.224,0.126,0.217	0.0,0.138,0.0	0.143	14.3	14.3
80870	ENSG00000100815	TRIP11	14	-	92011754	92011795	92007639	92007852	92014214	92014577	80870	28,14,11	4,1,2	9,8,12	0,0,0	185	144	0.00096298	0.0476485	0.845,0.916,0.811	1.0,1.0,1.0	-0.143	-14.3	14.3
94496	ENSG00000145730	PAM	5	+	103028181	103028238	103019789	103019843	103028886	103029594	94496	13,7,19	0,0,0	15,19,14	2,5,0	201	144	0.000735194	0.0396807	1.0,1.0,1.0	0.843,0.731,1.0	0.142	14.2	14.2
13570	ENSG00000108423	TUBD1	17	-	59880893	59881110	59878102	59878334	59886082	59886230	13570	74,78,98	7,7,6	91,85,80	0,0,3	361	144	5.2301e-06	0.00157515	0.808,0.816,0.867	1.0,1.0,0.914	-0.141	-14.1	14.1
67987	ENSG00000133433	GSTT2B	22	-	23959539	23959737	23958550	23958701	23960293	23960381	67987	2,0,6	17,29,24	12,21,11	23,27,29	342	144	6.3163e-06	0.00175595	0.047,0.0,0.095	0.18,0.247,0.138	-0.141	-14.1	14.1
72576	ENSG00000126106	TMEM53	1	-	44660173	44660293	44653246	44655209	44674330	44674443	72576	13,21,21	0,0,0	36,27,17	7,1,1	264	144	2.83849e-05	0.00462628	1.0,1.0,1.0	0.737,0.936,0.903	0.141	14.1	14.1
29039	ENSG00000132950	ZMYM5	13	-	19862398	19862466	19851354	19852190	19863449	19863612	29039	22,36,35	6,2,5	51,45,35	0,0,3	212	144	0.000139134	0.0134881	0.714,0.924,0.826	1.0,1.0,0.888	-0.141	-14.1	14.1
79913	ENSG00000092847	AGO1	1	+	35893591	35893810	35893096	35893278	35894036	35894171	79913	33,56,55	0,0,1	49,45,32	2,4,3	363	144	0.000161779	0.0148216	1.0,1.0,0.956	0.907,0.817,0.809	0.141	14.1	14.1
20	ENSG00000166012	TAF1D	11	-	93734624	93734660	93733304	93733397	93734962	93736175	20	38,39,36	0,0,5	45,47,32	11,8,5	180	144	0.000171404	0.0154526	1.0,1.0,0.852	0.766,0.825,0.837	0.141	14.1	14.1
104547	ENSG00000138744	NAAA	4	-	75918760	75918789	75913656	75914338	75919908	75919975	104547	6,5,17	0,0,0	20,18,15	5,2,1	173	144	0.000212084	0.017759	1.0,1.0,1.0	0.769,0.882,0.926	0.141	14.1	14.1
9644	ENSG00000172531	PPP1CA	11	-	67401050	67401194	67400688	67400919	67401727	67401871	9644	3,2,6	8,15,7	0,1,1	8,9,11	288	144	0.000498122	0.0314506	0.158,0.062,0.3	0.0,0.053,0.043	0.141	14.1	14.1
7276	ENSG00000063438	AHRR	5	+	311292	311420	304175	304221	314416	314596	7276	0,0,0	10,9,4	5,2,1	8,7,12	272	144	0.000524234	0.0323227	0.0,0.0,0.0	0.249,0.131,0.042	-0.141	-14.1	14.1
92554	ENSG00000133315	MACROD1	11	-	63998837	63998872	63998557	63998687	63998954	63999036	92554	35,34,42	4,9,8	85,100,36	8,3,0	179	144	0.000526602	0.0323227	0.876,0.752,0.809	0.895,0.964,1.0	-0.141	-14.1	14.1
94123	ENSG00000143727	ACP1	2	+	272036	272065	271865	271939	272191	272305	94123	55,93,86	119123131	145164159	128143152	173	144	7.49742e-05	0.00876866	0.278,0.386,0.353	0.485,0.488,0.465	-0.14	-14	14
16531	ENSG00000150433	TMEM218	11	-	125102131	125102351	125101200	125101303	125102636	125102833	16531	106,136,99	19,5,8	109,111,97	5,2,0	364	144	0.000138086	0.0134152	0.688,0.915,0.83	0.896,0.956,1.0	-0.14	-14	14
14433	ENSG00000135365	PHF21A	11	-	45935120	45935246	45933346	45934225	45935635	45935739	14433	12,17,8	75,47,32	20,12,17	26,20,28	270	144	0.000200455	0.0171023	0.079,0.162,0.118	0.291,0.242,0.245	-0.14	-14	14
950	ENSG00000233392	AC104809.4	2	-	240966472	240966527	240963263	240963746	240967326	240967451	950	1,6,0	4,12,2	0,0,0	22,7,15	199	144	0.000517902	0.0321602	0.153,0.266,0.0	0.0,0.0,0.0	0.14	14	14
10084	ENSG00000125648	SLC25A23	19	-	6438723	6438821	6436420	6436464	6444150	6444279	10084	0,0,1	5,18,4	1,3,4	3,16,6	242	144	0.000706877	0.0387542	0.0,0.0,0.129	0.166,0.1,0.284	-0.14	-14	14
45631	ENSG00000225648	SBDSP1	7	+	72830691	72830821	72829506	72829783	72831601	72831798	45631	34,20,26	69,88,97	51,32,43	67,36,68	274	144	1.44953e-05	0.00296977	0.206,0.107,0.123	0.286,0.318,0.249	-0.139	-13.9	13.9
61059	ENSG00000184012	TMPRSS2	21	-	41498118	41498189	41489506	41489593	41507949	41508065	61059	5,13,6	0,0,0	44,57,53	7,8,2	215	144	3.43826e-05	0.00527846	1.0,1.0,1.0	0.808,0.827,0.947	0.139	13.9	13.9
102654	ENSG00000152127	MGAT5	2	+	134190106	134190248	134120181	134120291	134254261	134254644	102654	1,2,0	12,20,18	2,10,3	20,11,9	286	144	0.000190355	0.0164424	0.04,0.048,0.0	0.048,0.314,0.144	-0.139	-13.9	13.9
111875	ENSG00000180228	PRKRA	2	-	178450365	178450411	178447319	178447586	178450965	178451021	111875	10,41,54	0,2,1	27,35,30	5,2,7	190	144	0.000241371	0.0194003	1.0,0.94,0.976	0.804,0.93,0.765	0.139	13.9	13.9
107672	ENSG00000064995	TAF11	6	-	34879966	34880054	34877777	34878720	34880288	34880345	107672	35,30,51	1,5,6	43,46,56	0,0,0	232	144	3.22701e-06	0.00124229	0.956,0.788,0.841	1.0,1.0,1.0	-0.138	-13.8	13.8
30150	ENSG00000161955	TNFSF13	17	+	7559623	7559734	7558475	7559297	7559850	7559893	30150	32,36,33	5,5,0	45,28,25	0,0,0	255	144	2.29029e-05	0.00398709	0.783,0.803,1.0	1.0,1.0,1.0	-0.138	-13.8	13.8
13868	ENSG00000127561	SYNGR3	16	+	1991973	1992211	1989944	1990201	1992635	1992778	13868	93,136,96	0,2,2	98,112,69	6,4,10	382	144	3.09392e-05	0.00488704	1.0,0.962,0.948	0.86,0.913,0.722	0.138	13.8	13.8
33624	ENSG00000163482	STK36	2	+	218679559	218679729	218676028	218676278	218679892	218680080	33624	36,37,48	6,2,1	30,23,29	0,0,0	314	144	5.75655e-05	0.00747284	0.733,0.895,0.957	1.0,1.0,1.0	-0.138	-13.8	13.8
68132	ENSG00000074755	ZZEF1	17	-	4109652	4109863	4105692	4105809	4112608	4112808	68132	54,39,45	0,0,1	36,37,40	1,3,5	355	144	8.68906e-05	0.00980106	1.0,1.0,0.948	0.936,0.833,0.764	0.138	13.8	13.8
80157	ENSG00000119946	CNNM1	10	+	99388155	99388301	99387819	99388003	99390305	99390407	80157	45,27,43	1,7,2	30,44,32	0,0,1	290	144	0.000137748	0.0133968	0.957,0.657,0.914	1.0,1.0,0.941	-0.138	-13.8	13.8
16544	ENSG00000150433	TMEM218	11	-	125102131	125102333	125101202	125101303	125102636	125102809	16544	101,129,99	19,5,8	106,105,91	5,2,0	346	144	0.000157261	0.014573	0.689,0.915,0.837	0.898,0.956,1.0	-0.138	-13.8	13.8
47457	ENSG00000213024	NUP62	19	-	49927693	49927815	49907542	49909884	49929349	49929763	47457	16,86,69	0,4,1	74,83,79	14,6,7	266	144	0.00024503	0.019521	1.0,0.921,0.974	0.741,0.882,0.859	0.138	13.8	13.8
55661	ENSG00000136811	ODF2	9	+	128469182	128469332	128460941	128461067	128471307	128471468	55661	57,82,94	2,5,1	57,93,68	7,8,12	294	144	0.000310868	0.0228537	0.933,0.889,0.979	0.8,0.851,0.735	0.138	13.8	13.8
49009	ENSG00000111371	SLC38A1	12	-	46254813	46254936	46243199	46243314	46268525	46268627	49009	27,44,28	26,42,35	35,26,39	62,65,86	267	144	0.000425558	0.0281888	0.359,0.361,0.301	0.233,0.177,0.197	0.138	13.8	13.8
11002	ENSG00000224078	SNHG14	15	+	25001357	25001713	24981774	24982437	25002724	25002888	11002	108,47,61	7,3,4	68,75,61	2,1,0	500	144	0.000506153	0.0316652	0.816,0.819,0.815	0.907,0.956,1.0	-0.138	-13.8	13.8
36646	ENSG00000198718	FAM179B	14	+	45046900	45047019	45046544	45046703	45052435	45052562	36646	4,1,1	21,19,13	4,14,5	17,19,13	263	144	0.000825403	0.043153	0.094,0.028,0.04	0.114,0.287,0.174	-0.138	-13.8	13.8
74590	ENSG00000164181	ELOVL7	5	-	60799179	60799230	60787333	60787431	60844159	60844215	74590	16,30,34	0,2,0	170,87,162	22,19,16	195	144	5.98635e-06	0.00170199	1.0,0.917,1.0	0.851,0.772,0.882	0.137	13.7	13.7
104347	ENSG00000169660	HEXDC	17	+	82428029	82428127	82424426	82424503	82428557	82428645	104347	0,16,4	5,20,18	0,1,0	9,20,8	242	144	7.89274e-06	0.00200314	0.0,0.323,0.117	0.0,0.029,0.0	0.137	13.7	13.7
97261	ENSG00000163291	PAQR3	4	-	78922140	78922421	78917939	78920681	78923856	78923947	97261	0,5,0	20,33,22	6,2,11	9,27,11	425	144	7.71229e-05	0.00896474	0.0,0.049,0.0	0.184,0.024,0.253	-0.137	-13.7	13.7
76419	ENSG00000225190	PLEKHM1	17	-	45445469	45445618	45440162	45440226	45450617	45450763	76419	15,22,24	0,0,0	30,33,17	4,4,0	293	144	0.000105371	0.011135	1.0,1.0,1.0	0.787,0.802,1.0	0.137	13.7	13.7
69760	ENSG00000213096	ZNF254	19	+	24103746	24103867	24049476	24049548	24105939	24106066	69760	6,3,5	14,12,12	1,0,1	15,7,11	265	144	0.00010611	0.0111638	0.189,0.12,0.185	0.035,0.0,0.047	0.137	13.7	13.7
41976	ENSG00000108848	LUC7L3	17	+	50750505	50750641	50746541	50746702	50750746	50751617	41976	42,40,26	0,6,6	31,28,31	0,1,1	280	144	0.00031698	0.0231523	1.0,0.774,0.69	1.0,0.935,0.941	-0.137	-13.7	13.7
14969	ENSG00000234741	GAS5	1	-	173864475	173864704	173864256	173864304	173865470	173865547	14969	40,45,69	4,5,4	39,58,69	2,0,1	373	144	0.000374295	0.0258547	0.794,0.777,0.869	0.883,1.0,0.964	-0.136	-13.6	13.6
81362	ENSG00000132153	DHX30	3	+	47818021	47818117	47810656	47810711	47827346	47827477	81362	33,29,52	2,0,2	53,28,44	6,2,11	240	144	0.000560302	0.0335702	0.908,1.0,0.94	0.841,0.894,0.706	0.136	13.6	13.6
50816	ENSG00000055609	KMT2C	7	-	152157760	152157922	152156204	152156346	152158862	152159072	50816	114,67,73	0,1,2	73,70,64	3,4,13	306	144	4.38166e-06	0.00146625	1.0,0.969,0.945	0.92,0.892,0.698	0.135	13.5	13.5
16412	ENSG00000090006	LTBP4	19	+	40622931	40623021	40622400	40622667	40623603	40623732	16412	27,47,40	3,0,0	38,36,36	2,8,6	234	144	0.000120096	0.0120833	0.847,1.0,1.0	0.921,0.735,0.787	0.135	13.5	13.5
16547	ENSG00000150433	TMEM218	11	-	125102131	125102297	125101255	125101303	125102636	125102833	16547	93,113,87	19,5,8	91,91,79	5,2,0	310	144	0.000202568	0.0171852	0.695,0.913,0.835	0.894,0.955,1.0	-0.135	-13.5	13.5
60350	ENSG00000128708	HAT1	2	+	171922921	171923117	171922461	171922507	171925536	171925641	60350	18,47,34	16,57,62	28,9,20	62,46,59	340	144	0.000607802	0.0352248	0.323,0.259,0.188	0.161,0.077,0.126	0.135	13.5	13.5
47246	ENSG00000165138	ANKS6	9	-	98791482	98791597	98790103	98790606	98796132	98796539	47246	2,3,2	21,27,26	7,7,8	31,11,20	259	144	0.000958369	0.0474724	0.05,0.058,0.041	0.112,0.261,0.182	-0.135	-13.5	13.5
94805	ENSG00000160194	NDUFV3	21	+	42903181	42904276	42896926	42897047	42908863	42909105	94805	75810781204	95194218	1013807979	289291233	1239	144	7.80503e-07	0.000446535	0.481,0.392,0.391	0.289,0.244,0.328	0.134	13.4	13.4
11539	ENSG00000186575	NF2	22	+	29655593	29655692	29654656	29654725	29658188	29658264	11539	23,29,35	0,0,0	39,42,45	0,5,8	243	144	9.92801e-06	0.00232385	1.0,1.0,1.0	1.0,0.833,0.769	0.133	13.3	13.3
57247	ENSG00000124201	ZNFX1	20	-	49263333	49263483	49260462	49260577	49264715	49264864	57247	64,51,48	0,0,0	46,39,35	0,4,5	294	144	7.17535e-05	0.00848561	1.0,1.0,1.0	1.0,0.827,0.774	0.133	13.3	13.3
92	ENSG00000135749	PCNXL2	1	-	233227225	233227371	233218030	233218184	233236844	233236980	92	39,23,20	1,1,7	12,16,10	1,0,0	290	144	0.000508131	0.031684	0.951,0.919,0.587	0.856,1.0,1.0	-0.133	-13.3	13.3
46749	ENSG00000122507	BBS9	7	+	33351218	33351323	33349067	33349170	33357854	33357995	46749	14,12,26	8,1,0	6,17,2	1,0,0	249	144	0.000700681	0.0386491	0.503,0.874,1.0	0.776,1.0,1.0	-0.133	-13.3	13.3
99679	ENSG00000124574	ABCC10	6	+	43430747	43430866	43427967	43428139	43432141	43432176	99679	0,0,2	3,10,19	1,8,2	9,9,15	263	144	0.000713174	0.0389448	0.0,0.0,0.054	0.057,0.327,0.068	-0.133	-13.3	13.3
90398	ENSG00000103021	CCDC113	16	+	58252726	58252853	58249935	58250115	58253997	58254221	90398	67,64,45	0,1,2	42,50,39	3,4,7	271	144	7.1281e-05	0.008457	1.0,0.971,0.923	0.882,0.869,0.748	0.132	13.2	13.2
32562	ENSG00000139197	PEX5	12	+	7202261	7202351	7201750	7201841	7202611	7202704	32562	20,47,31	85,86,103	48,55,41	72,64,61	234	144	0.000176272	0.0156756	0.126,0.252,0.156	0.291,0.346,0.293	-0.132	-13.2	13.2
33432	ENSG00000148481	FAM188A	10	-	15786406	15786648	15782154	15782226	15789246	15789319	33432	44,35,43	0,0,1	36,38,45	2,4,2	386	144	0.00047264	0.0302005	1.0,1.0,0.941	0.87,0.78,0.894	0.132	13.2	13.2
61408	ENSG00000176261	ZBTB8OS	1	-	32633950	32634110	32631826	32631879	32650432	32650903	61408	2,16,35	0,3,4	24,25,23	1,0,0	304	144	0.000477173	0.0304256	1.0,0.716,0.806	0.919,1.0,1.0	-0.132	-13.2	13.2
60195	ENSG00000137161	CNPY3	6	+	42935411	42935473	42934474	42934598	42935573	42935622	60195	5,16,7	85,93,89	36,36,33	96,108,95	206	144	3.9808e-08	4.55277e-05	0.039,0.107,0.052	0.208,0.189,0.195	-0.131	-13.1	13.1
94316	ENSG00000070526	ST6GALNAC1	17	-	76637616	76637736	76629011	76629711	76643507	76643660	94316	15,13,13	37,20,25	111,97,78	550477552	264	144	3.75176e-05	0.00558015	0.181,0.262,0.221	0.099,0.1,0.072	0.131	13.1	13.1
83823	ENSG00000112210	RAB23	6	-	57210225	57210445	57196449	57196606	57221725	57222314	83823	54,39,38	2,5,2	50,29,43	0,0,1	364	144	0.000186882	0.0162669	0.914,0.755,0.883	1.0,1.0,0.944	-0.131	-13.1	13.1
20693	ENSG00000031003	FAM13B	5	-	137987460	137987616	137985256	137985389	137988273	137988315	20693	49,58,60	1,0,2	33,42,52	4,3,5	300	144	0.000443371	0.0288817	0.959,1.0,0.935	0.798,0.87,0.833	0.131	13.1	13.1
74279	ENSG00000074657	ZNF532	18	+	58934453	58934614	58918270	58920633	58939444	58939621	74279	63,40,82	10,3,11	114134112	4,8,2	305	144	0.000576201	0.0341518	0.748,0.863,0.779	0.931,0.888,0.964	-0.131	-13.1	13.1
82682	ENSG00000205726	ITSN1	21	+	33823486	33823653	33819240	33819323	33826817	33826863	82682	33,26,56	0,0,0	25,30,40	0,9,0	311	144	0.000793389	0.0419938	1.0,1.0,1.0	1.0,0.607,1.0	0.131	13.1	13.1
58523	ENSG00000110171	TRIM3	11	-	6473083	6473248	6465564	6465732	6473790	6473923	58523	0,4,0	25,35,36	8,4,13	23,18,23	309	144	1.68172e-07	0.000135665	0.0,0.051,0.0	0.139,0.094,0.208	-0.13	-13	13
75103	ENSG00000167705	RILP	17	-	1646883	1646989	1646192	1646619	1647834	1647957	75103	60113102	8,16,13	140,67,92	2,5,2	250	144	5.57364e-06	0.00162038	0.812,0.803,0.819	0.976,0.885,0.964	-0.13	-13	13
94591	ENSG00000148120	C9orf3	9	+	95060693	95060810	95005541	95005616	95080693	95080756	94591	44,67,43	5,6,2	29,37,37	0,0,0	261	144	7.53825e-06	0.00195715	0.829,0.86,0.922	1.0,1.0,1.0	-0.13	-13	13
21019	ENSG00000137210	TMEM14B	6	+	10808276	10808342	10770076	10770204	10829006	10829186	21019	8,0,4	15,11,12	0,0,1	15,9,10	210	144	5.96356e-05	0.00761477	0.268,0.0,0.186	0.0,0.0,0.064	0.13	13	13
58362	ENSG00000187790	FANCM	14	+	45178148	45178200	45175070	45176976	45181429	45181524	58362	8,2,0	15,12,14	0,0,0	17,3,15	196	144	6.35077e-05	0.00791446	0.282,0.109,0.0	0.0,0.0,0.0	0.13	13	13
69814	ENSG00000046651	OFD1	X	+	13755698	13755797	13755150	13755242	13756577	13756767	69814	6,0,2	11,8,7	0,0,0	14,14,2	243	144	0.00038522	0.0262878	0.244,0.0,0.145	0.0,0.0,0.0	0.13	13	13
5886	ENSG00000198131	ZNF544	19	+	58276322	58276429	58246676	58246794	58277182	58277495	5886	0,0,2	1,14,16	1,7,1	9,13,3	251	144	0.000735872	0.0396936	0.0,0.0,0.067	0.06,0.236,0.161	-0.13	-13	13
78360	ENSG00000008283	CYB561	17	-	63434405	63434620	63433144	63433415	63435085	63435226	78360	111319344	19,27,29	375321310	11,9,18	359	144	1.97788e-05	0.00361747	0.701,0.826,0.826	0.932,0.935,0.874	-0.129	-12.9	12.9
73420	ENSG00000148985	PGAP2	11	+	3817352	3817535	3816188	3816254	3823882	3824135	73420	4,10,7	0,0,0	156,187,96	11,10,7	327	144	6.66686e-05	0.00812498	1.0,1.0,1.0	0.862,0.892,0.858	0.129	12.9	12.9
95324	ENSG00000142453	CARM1	19	+	10921374	10921443	10921049	10921127	10921614	10921900	95324	14,22,18	30,75,71	33,37,33	47,42,69	213	144	0.000923933	0.0462117	0.24,0.165,0.146	0.322,0.373,0.244	-0.129	-12.9	12.9
29667	ENSG00000070669	ASNS	7	-	97871718	97871996	97869715	97869813	97872350	97872408	29667	443740683	228332309	820961812	200237299	422	144	2.0608e-05	0.00372276	0.399,0.432,0.43	0.583,0.58,0.481	-0.128	-12.8	12.8
39105	ENSG00000101407	TTI1	20	-	37996748	37996973	37996374	37996462	38006196	38006397	39105	50,61,48	5,4,2	72,66,79	0,0,2	369	144	8.20803e-05	0.00938739	0.796,0.856,0.904	1.0,1.0,0.939	-0.128	-12.8	12.8
77868	ENSG00000028203	VEZT	12	+	95298876	95298943	95296050	95296258	95300164	95300562	77868	34,20,27	59,53,58	7,18,13	60,69,65	211	144	8.2487e-05	0.00942198	0.282,0.205,0.241	0.074,0.151,0.12	0.128	12.8	12.8
93652	ENSG00000142765	SYTL1	1	+	27350793	27350952	27349971	27350485	27351455	27351579	93652	71,81,82	1,1,6	111,91,118	7,13,16	303	144	0.000384736	0.0262878	0.971,0.975,0.867	0.883,0.769,0.778	0.128	12.8	12.8
94493	ENSG00000145730	PAM	5	+	103025130	103025334	103019789	103019843	103028886	103029730	94493	42,27,44	0,0,0	41,31,17	2,5,0	348	144	0.000830033	0.0432458	1.0,1.0,1.0	0.895,0.72,1.0	0.128	12.8	12.8
35351	ENSG00000067221	STOML1	15	-	73984658	73984868	73983205	73984130	73985317	73985513	35351	42,52,61	0,1,0	54,48,69	4,1,8	354	144	1.51258e-05	0.00305051	1.0,0.955,1.0	0.846,0.951,0.778	0.127	12.7	12.7
79379	ENSG00000166801	FAM111A	11	+	59143496	59145856	59143082	59143304	59148835	59148953	79379	304307286	0,4,4	200169234	0,0,0	2504	144	0.000263225	0.0205554	1.0,0.815,0.804	1.0,1.0,1.0	-0.127	-12.7	12.7
27310	ENSG00000075420	FNDC3B	3	+	172251259	172251541	172247532	172247776	172285925	172285984	27310	58,100,81	4,8,2	101,132,58	0,0,1	426	144	2.49474e-06	0.00100626	0.831,0.809,0.932	1.0,1.0,0.951	-0.126	-12.6	12.6
75107	ENSG00000167705	RILP	17	-	1646909	1646989	1646192	1646619	1647834	1647957	75107	56,105,95	8,16,13	132,61,86	2,5,2	224	144	5.61345e-06	0.00162038	0.818,0.808,0.824	0.977,0.887,0.965	-0.126	-12.6	12.6
48306	ENSG00000156113	KCNMA1	10	-	77493797	77493929	77403861	77404023	77637264	77638369	48306	0,0,0	4,5,10	7,2,14	26,24,27	276	144	1.09939e-05	0.00250598	0.0,0.0,0.0	0.123,0.042,0.213	-0.126	-12.6	12.6
86659	ENSG00000171302	CANT1	17	-	78998199	78998286	78997392	78997963	79000099	79000270	86659	3,10,1	12,16,10	1,1,1	16,22,20	231	144	0.000123317	0.0123523	0.135,0.28,0.059	0.037,0.028,0.03	0.126	12.6	12.6
26423	ENSG00000244560	RP4-800G7.2	7	+	149292210	149292308	149289893	149290038	149293376	149293492	26423	24,41,54	0,2,0	43,35,28	6,0,6	242	144	0.000145566	0.0138797	1.0,0.924,1.0	0.81,1.0,0.735	0.126	12.6	12.6
41436	ENSG00000151445	VIPAS39	14	-	77441065	77441173	77437807	77437881	77442559	77442662	41436	3,6,2	0,0,1	1,10,7	0,6,2	252	144	0.000229175	0.0187335	1.0,1.0,0.533	1.0,0.488,0.667	0.126	12.6	12.6
59878	ENSG00000163945	UVSSA	4	+	1380715	1380747	1380046	1380230	1380879	1380988	59878	0,0,0	9,15,24	3,1,4	14,9,19	176	144	0.000271868	0.0210273	0.0,0.0,0.0	0.149,0.083,0.147	-0.126	-12.6	12.6
53428	ENSG00000163788	SNRK	3	+	43289739	43289789	43286511	43286675	43299753	43299815	53428	1,0,0	1,7,12	2,4,2	9,6,3	194	144	0.000449761	0.0291928	0.426,0.0,0.0	0.142,0.331,0.331	-0.126	-12.6	12.6
26526	ENSG00000132405	TBC1D14	4	+	7004843	7004927	7001144	7001251	7010652	7010781	26526	34,57,55	7,1,9	78,54,65	0,3,1	228	144	0.000118807	0.0119803	0.754,0.973,0.794	1.0,0.919,0.976	-0.125	-12.5	12.5
9216	ENSG00000138448	ITGAV	2	+	186633328	186633374	186625472	186625587	186636081	186636207	9216	25,20,9	8,0,1	19,26,25	0,0,1	190	144	0.000169601	0.0153083	0.703,1.0,0.872	1.0,1.0,0.95	-0.125	-12.5	12.5
4405	ENSG00000247556	OIP5-AS1	15	+	41297746	41297929	41286010	41286100	41308566	41308624	4405	10,2,11	11,21,28	0,3,1	20,20,12	327	144	0.000233482	0.0189877	0.286,0.04,0.147	0.0,0.062,0.035	0.125	12.5	12.5
19896	ENSG00000164896	FASTK	7	-	151080208	151080448	151078845	151079021	151080684	151080866	19896	149161199	5,9,8	179162192	28,20,12	384	144	0.000327239	0.0237481	0.918,0.87,0.903	0.706,0.752,0.857	0.125	12.5	12.5
28194	ENSG00000163607	GTPBP8	3	+	112995134	112995265	112990984	112991335	112996891	112996991	28194	43,33,27	2,0,0	32,26,16	5,4,0	275	144	0.000429725	0.0284024	0.918,1.0,1.0	0.77,0.773,1.0	0.125	12.5	12.5
33900	ENSG00000264522	OTUD7B	1	-	149947223	149947335	149937811	149945065	149948968	149949083	33900	31,28,31	0,0,0	27,28,36	7,1,0	256	144	0.00062881	0.0358672	1.0,1.0,1.0	0.685,0.94,1.0	0.125	12.5	12.5
3968	ENSG00000079459	FDFT1	8	+	11830243	11830254	11826149	11826215	11831517	11831581	3968	47,76,65	24,21,12	177180117	20,17,23	155	144	0.000874932	0.0447583	0.645,0.771,0.834	0.892,0.908,0.825	-0.125	-12.5	12.5
37313	ENSG00000135241	PNPLA8	7	-	108487944	108487953	108479183	108479379	108491409	108491467	37313	26,15,22	2,6,0	26,27,25	0,0,0	153	144	0.00090522	0.0458938	0.924,0.702,1.0	1.0,1.0,1.0	-0.125	-12.5	12.5
110861	ENSG00000130856	ZNF236	18	+	76935979	76936061	76927926	76928106	76937155	76937293	110861	0,0,2	10,9,7	5,2,4	13,13,8	226	144	0.000912515	0.0460596	0.0,0.0,0.154	0.197,0.089,0.242	-0.125	-12.5	12.5
48610	ENSG00000143228	NUF2	1	+	163322866	163323095	163321889	163322066	163326031	163326174	48610	10,14,10	31,35,40	21,15,17	21,19,27	373	144	0.00103482	0.0498649	0.111,0.134,0.088	0.279,0.234,0.196	-0.125	-12.5	12.5
70138	ENSG00000100997	ABHD12	20	-	25314746	25314970	25309445	25309575	25317047	25317078	70138	55,53,38	0,1,0	45,96,68	2,7,5	368	144	1.72134e-05	0.00329501	1.0,0.954,1.0	0.898,0.843,0.842	0.124	12.4	12.4
40161	ENSG00000227671	RP11-488L18.4	1	-	247202015	247202095	247200066	247200193	247210690	247210856	40161	10,20,22	0,0,0	23,30,30	0,3,6	224	144	6.69709e-05	0.00812498	1.0,1.0,1.0	1.0,0.865,0.763	0.124	12.4	12.4
16525	ENSG00000150433	TMEM218	11	-	125102131	125102317	125101255	125101303	125102636	125102809	16525	105144122	19,5,8	118,117,97	5,2,0	330	144	0.000167416	0.0151717	0.707,0.926,0.869	0.911,0.962,1.0	-0.124	-12.4	12.4
8648	ENSG00000156304	SCAF4	21	-	31700994	31701171	31696568	31696750	31701775	31701918	8648	110,74,89	0,1,0	70,47,54	7,1,5	321	144	2.40014e-06	0.000985703	1.0,0.971,1.0	0.818,0.955,0.829	0.123	12.3	12.3
80613	ENSG00000108515	ENO3	17	+	4951142	4951182	4950189	4950630	4951827	4952347	80613	3,4,6	10,34,30	0,1,0	27,19,21	184	144	3.77334e-05	0.00558015	0.19,0.084,0.135	0.0,0.04,0.0	0.123	12.3	12.3
96030	ENSG00000157036	EXOG	3	+	38500089	38500325	38497628	38497778	38501354	38501494	96030	3,5,8	6,12,12	0,3,1	14,10,14	380	144	0.000432623	0.0285074	0.159,0.136,0.202	0.0,0.102,0.026	0.123	12.3	12.3
29451	ENSG00000108448	TRIM16L	17	+	18699346	18699457	18699214	18699275	18701356	18701445	29451	27,43,33	2,1,5	36,53,14	0,0,0	255	144	0.000497218	0.0314155	0.884,0.96,0.788	1.0,1.0,1.0	-0.123	-12.3	12.3
90424	ENSG00000067208	EVI5	1	-	92773905	92774027	92736559	92736627	92784835	92784966	90424	0,0,1	2,5,7	0,3,6	11,6,11	266	144	0.000717	0.0390446	0.0,0.0,0.072	0.0,0.213,0.228	-0.123	-12.3	12.3
26485	ENSG00000100601	ALKBH1	14	-	77694737	77694900	77679879	77679970	77704368	77704477	26485	66,67,75	9,3,2	95,73,77	0,0,0	307	144	1.67066e-06	0.000762352	0.775,0.913,0.946	1.0,1.0,1.0	-0.122	-12.2	12.2
100366	ENSG00000140905	GCSH	16	-	81087600	81087660	81084245	81084594	81096130	81096262	100366	196238228	25,24,26	233210219	61,51,53	204	144	1.78387e-06	0.000788313	0.847,0.875,0.861	0.729,0.744,0.745	0.122	12.2	12.2
28189	ENSG00000163607	GTPBP8	3	+	112993025	112993124	112990917	112991335	112995134	112995265	28189	40,92,82	8,7,0	68,64,86	0,0,0	243	144	4.72465e-06	0.001519	0.748,0.886,1.0	1.0,1.0,1.0	-0.122	-12.2	12.2
39107	ENSG00000101407	TTI1	20	-	37996748	37996953	37996374	37996462	38006196	38006397	39107	49,62,47	5,4,2	73,66,75	0,0,2	349	144	0.000100264	0.0107716	0.802,0.865,0.907	1.0,1.0,0.939	-0.122	-12.2	12.2
74707	ENSG00000100485	SOS2	14	-	50223529	50223670	50204283	50204409	50231196	50231558	74707	5,3,4	10,15,15	2,0,0	20,13,18	285	144	0.000113981	0.011716	0.202,0.092,0.119	0.048,0.0,0.0	0.122	12.2	12.2
9398	ENSG00000118894	EEF2KMT	16	-	5097279	5097349	5095310	5095514	5097643	5097754	9398	15,6,15	45,41,31	1,8,4	46,55,51	214	144	0.000116559	0.0118595	0.183,0.09,0.246	0.014,0.089,0.05	0.122	12.2	12.2
34142	ENSG00000029363	BCLAF1	6	-	136267028	136267175	136261264	136261477	136268161	136268339	34142	132179196	33,35,44	180202258	22,23,28	291	144	0.000200162	0.0171023	0.664,0.717,0.688	0.802,0.813,0.82	-0.122	-12.2	12.2
68375	ENSG00000163354	DCST2	1	-	155023552	155023620	155023363	155023457	155023831	155023959	68375	4,2,3	10,11,16	1,0,0	9,16,6	212	144	0.000507129	0.0316652	0.214,0.11,0.113	0.07,0.0,0.0	0.122	12.2	12.2
101884	ENSG00000140543	DET1	15	-	88529578	88529739	88527598	88527786	88530622	88531715	101884	0,2,0	18,13,19	2,1,6	5,13,9	305	144	0.000694996	0.0385001	0.0,0.068,0.0	0.159,0.035,0.239	-0.122	-12.2	12.2
69436	ENSG00000106336	FBXO24	7	+	100600030	100600201	100595574	100595706	100600533	100601117	69436	0,0,1	10,19,13	2,2,7	9,20,9	315	144	0.000140476	0.0135353	0.0,0.0,0.034	0.092,0.044,0.262	-0.121	-12.1	12.1
26531	ENSG00000132405	TBC1D14	4	+	7004843	7004924	7001144	7001251	7010652	7010781	26531	35,54,54	7,1,9	75,52,58	0,3,1	225	144	0.000158917	0.0146364	0.762,0.972,0.793	1.0,0.917,0.974	-0.121	-12.1	12.1
52225	ENSG00000245937	LINC01184	5	-	128064736	128064850	128061143	128061244	128081972	128082191	52225	4,0,1	20,39,36	5,3,4	14,10,11	258	144	0.000345075	0.024629	0.1,0.0,0.015	0.166,0.143,0.169	-0.121	-12.1	12.1
42133	ENSG00000070269	TMEM260	14	+	56621530	56621702	56618593	56618763	56625381	56625519	42133	31,44,54	3,1,4	43,25,28	0,0,0	316	144	0.000570022	0.0339499	0.825,0.952,0.86	1.0,1.0,1.0	-0.121	-12.1	12.1
74291	ENSG00000074657	ZNF532	18	+	58934435	58934614	58918270	58920633	58939444	58939621	74291	70,46,99	10,3,11	127149127	4,8,2	323	144	0.000782968	0.0416619	0.757,0.872,0.8	0.934,0.893,0.966	-0.121	-12.1	12.1
94324	ENSG00000174928	C3orf33	3	-	155802531	155802591	155767517	155767669	155806138	155806272	94324	11,14,29	0,2,5	15,18,17	0,0,0	204	144	0.00100267	0.0487578	1.0,0.832,0.804	1.0,1.0,1.0	-0.121	-12.1	12.1
25510	ENSG00000050130	JKAMP	14	+	59501217	59501267	59498726	59498908	59503853	59504274	25510	73,50,56	1,1,0	39,39,43	10,5,0	194	144	1.06437e-05	0.00245952	0.982,0.974,1.0	0.743,0.853,1.0	0.12	12	12
66120	ENSG00000161249	DMKN	19	-	35508204	35508240	35505938	35505986	35509910	35509961	66120	2,0,2	41,41,49	3,9,3	20,32,15	180	144	2.74851e-05	0.00453685	0.038,0.0,0.032	0.107,0.184,0.138	-0.12	-12	12
104973	ENSG00000105053	VRK3	19	-	50009235	50009385	50007568	50007826	50016023	50016163	104973	158202233	7,6,13	134200157	24,19,16	294	144	4.18682e-05	0.00597604	0.917,0.943,0.898	0.732,0.838,0.828	0.12	12	12
111002	ENSG00000139323	POC1B	12	-	89459637	89459718	89425160	89425379	89466769	89466922	111002	143,56,86	15,10,13	77,85,72	5,0,5	225	144	0.000308802	0.0228228	0.859,0.782,0.809	0.908,1.0,0.902	-0.12	-12	12
92052	ENSG00000240204	SMKR1	7	+	129511431	129511610	129502478	129502827	129512250	129512638	92052	0,1,0	2,9,13	0,6,3	6,11,5	323	144	0.000360665	0.0252608	0.0,0.047,0.0	0.0,0.196,0.211	-0.12	-12	12
22970	ENSG00000103121	CMC2	16	-	80984945	80985039	80981805	80981877	81006733	81006897	22970	0,1,0	8,6,16	1,4,4	6,7,21	238	144	0.000609989	0.0352968	0.0,0.092,0.0	0.092,0.257,0.103	-0.12	-12	12
62946	ENSG00000124789	NUP153	6	-	17668974	17669028	17665238	17665385	17669292	17669337	62946	131,75,91	9,5,8	86,63,62	14,8,20	198	144	0.00086739	0.0445788	0.914,0.916,0.892	0.817,0.851,0.693	0.12	12	12
29242	ENSG00000150867	PIP4K2A	10	-	22591628	22591781	22573310	22573457	22607926	22608023	29242	52,55,70	12,4,1	49,54,95	2,0,2	297	144	0.000879207	0.0448964	0.678,0.87,0.971	0.922,1.0,0.958	-0.12	-12	12
15898	ENSG00000171984	C20orf196	20	+	5756711	5756848	5750452	5750479	5772861	5773043	15898	0,0,2	6,11,8	2,6,2	10,10,6	281	144	0.000999817	0.0487241	0.0,0.0,0.114	0.093,0.235,0.146	-0.12	-12	12
108387	ENSG00000162521	RBBP4	1	+	32679643	32679817	32672791	32672901	32680525	32680653	108387	143125129	0,3,3	89,77,159	10,7,7	318	144	2.85823e-05	0.00464468	1.0,0.95,0.951	0.801,0.833,0.911	0.119	11.9	11.9
41678	ENSG00000169231	THBS3	1	-	155204854	155204957	155203512	155203539	155205059	155205316	41678	19,38,19	0,0,0	32,35,24	6,1,1	247	144	0.000397413	0.0268964	1.0,1.0,1.0	0.757,0.953,0.933	0.119	11.9	11.9
111001	ENSG00000139323	POC1B	12	-	89467616	89467685	89466769	89466922	89491935	89492115	111001	35,23,33	0,4,4	30,28,32	0,0,0	213	144	0.000697444	0.0385411	1.0,0.795,0.848	1.0,1.0,1.0	-0.119	-11.9	11.9
99696	ENSG00000101745	ANKRD12	18	+	9195550	9195698	9182381	9182519	9208656	9208797	99696	77,27,31	3,2,4	53,113,42	1,1,0	292	144	0.00071881	0.0390825	0.927,0.869,0.793	0.963,0.982,1.0	-0.119	-11.9	11.9
44038	ENSG00000163694	RBM47	4	-	40544421	40544501	40466576	40466699	40630462	40630621	44038	76,82,83	7,5,3	75,62,84	12,11,14	224	144	0.000903968	0.0458601	0.875,0.913,0.947	0.801,0.784,0.794	0.119	11.9	11.9
39464	ENSG00000149798	CDC42EP2	11	+	65318913	65318983	65314817	65314954	65320543	65321621	39464	0,0,1	9,7,11	4,4,7	33,22,16	214	144	0.000157168	0.014573	0.0,0.0,0.058	0.075,0.109,0.227	-0.118	-11.8	11.8
90344	ENSG00000087157	PGS1	17	+	78396307	78396385	78392475	78392665	78398251	78398351	90344	44,42,61	0,1,2	28,55,45	4,7,3	222	144	0.00020845	0.0176128	1.0,0.965,0.952	0.82,0.836,0.907	0.118	11.8	11.8
56523	ENSG00000197905	TEAD4	12	+	2959947	2960353	2959405	2959481	2994737	2994833	56523	8,46,49	2,0,0	21,42,43	2,5,4	550	144	0.00101788	0.0492326	0.512,1.0,1.0	0.733,0.687,0.738	0.118	11.8	11.8
72942	ENSG00000113318	MSH3	5	+	80848447	80848612	80813583	80813741	80854129	80854316	72942	8,1,4	13,13,18	0,0,0	15,13,15	309	144	1.42186e-05	0.00294385	0.223,0.035,0.094	0.0,0.0,0.0	0.117	11.7	11.7
49091	ENSG00000144231	POLR2D	2	-	127850589	127850685	127843550	127848185	127858027	127858157	49091	85,85,82	0,2,4	58,51,88	5,5,13	240	144	3.6613e-05	0.00550784	1.0,0.962,0.925	0.874,0.86,0.802	0.117	11.7	11.7
39618	ENSG00000152969	JAKMIP1	4	-	6151597	6151812	6112721	6112997	6200252	6200555	39618	0,0,4	16,12,29	4,4,8	17,12,13	359	144	0.00022932	0.0187335	0.0,0.0,0.052	0.086,0.118,0.198	-0.117	-11.7	11.7
28953	ENSG00000143575	HAX1	1	+	154273479	154273636	154272588	154272776	154274949	154275001	28953	27,39,46	0,0,2	33,38,48	2,3,5	301	144	0.000613587	0.0353474	1.0,1.0,0.917	0.888,0.858,0.821	0.117	11.7	11.7
102898	ENSG00000157426	AASDH	4	-	56345126	56345290	56343561	56343684	56349262	56350058	102898	32,42,25	1,3,6	28,19,30	0,2,0	308	144	0.000947461	0.0470611	0.937,0.867,0.661	1.0,0.816,1.0	-0.117	-11.7	11.7
104172	ENSG00000109762	SNX25	4	+	185351444	185351609	185346536	185346650	185353484	185353602	104172	173,110,85	3,4,2	178247188	12,26,21	309	144	3.64369e-06	0.00133284	0.964,0.928,0.952	0.874,0.816,0.807	0.116	11.6	11.6
81561	ENSG00000140400	MAN2C1	15	-	75363209	75363263	75362641	75362748	75363998	75364201	81561	7,2,8	15,63,55	0,0,3	66,90,85	198	144	7.1377e-06	0.00189676	0.253,0.023,0.096	0.0,0.0,0.025	0.116	11.6	11.6
6216	ENSG00000122512	PMS2	7	-	6005891	6006026	6003309	6004058	6008996	6009019	6216	28,60,84	2,6,3	48,54,35	0,0,0	279	144	5.70317e-05	0.0074356	0.878,0.838,0.935	1.0,1.0,1.0	-0.116	-11.6	11.6
17843	ENSG00000177054	ZDHHC13	11	+	19142982	19143123	19117128	19117276	19146180	19146303	17843	49,51,76	0,2,0	62,45,37	2,3,6	285	144	0.000174535	0.0155969	1.0,0.928,1.0	0.94,0.883,0.757	0.116	11.6	11.6
105477	ENSG00000143970	ASXL2	2	-	25753533	25753639	25749695	25750413	25756017	25756114	105477	59,33,34	0,1,0	35,33,33	4,2,3	250	144	0.000187405	0.0162967	1.0,0.95,1.0	0.834,0.905,0.864	0.116	11.6	11.6
39098	ENSG00000101407	TTI1	20	-	38002627	38002776	37996374	37996462	38006196	38006397	39098	42,39,45	5,4,2	32,28,35	0,0,2	293	144	0.00070372	0.0386941	0.805,0.827,0.917	1.0,1.0,0.896	-0.116	-11.6	11.6
8215	ENSG00000170004	CHD3	17	+	7910427	7910568	7909142	7909384	7910846	7910973	8215	22,72,58	0,0,0	71,68,89	3,7,5	285	144	5.06739e-06	0.00155201	1.0,1.0,1.0	0.923,0.831,0.9	0.115	11.5	11.5
99470	ENSG00000136699	SMPD4	2	-	130161090	130161272	130157250	130157396	130164373	130164445	99470	24,49,49	37,51,67	29,23,44	91,92,79	326	144	7.81601e-05	0.00904206	0.223,0.298,0.244	0.123,0.099,0.197	0.115	11.5	11.5
40669	ENSG00000092020	PPP2R3C	14	-	35116727	35116737	35110524	35110629	35121901	35122014	40669	1,0,0	32,19,32	4,5,1	26,20,15	154	144	9.36436e-05	0.0103559	0.028,0.0,0.0	0.126,0.189,0.059	-0.115	-11.5	11.5
65016	ENSG00000179335	CLK3	15	+	74622119	74622231	74619966	74620225	74622493	74622560	65016	73187158	14,36,42	226250136	31,32,9	256	144	0.000955483	0.0473814	0.746,0.745,0.679	0.804,0.815,0.895	-0.115	-11.5	11.5
96220	ENSG00000071894	CPSF1	8	-	144398945	144399032	144398778	144398868	144399127	144399202	96220	3,2,0	27,19,32	6,7,9	20,28,26	231	144	0.00016907	0.0152756	0.065,0.062,0.0	0.158,0.135,0.177	-0.114	-11.4	11.4
107999	ENSG00000101452	DHX35	20	+	39023689	39023767	39021840	39021935	39025229	39025359	107999	44,34,33	2,3,4	28,29,38	0,0,0	222	144	0.000282526	0.0215051	0.935,0.88,0.843	1.0,1.0,1.0	-0.114	-11.4	11.4
103634	ENSG00000144445	KANSL1L	2	-	210155193	210155404	210153494	210154611	210171148	210171327	103634	2,2,2	2,16,7	36,21,22	33,33,24	355	144	0.000923447	0.0462117	0.289,0.048,0.104	0.307,0.205,0.271	-0.114	-11.4	11.4
108276	ENSG00000138002	IFT172	2	-	27462021	27462195	27461758	27461836	27462700	27462793	108276	0,2,0	3,10,11	3,0,9	6,13,13	318	144	0.00101378	0.0491134	0.0,0.083,0.0	0.185,0.0,0.239	-0.114	-11.4	11.4
70708	ENSG00000085274	MYNN	3	+	169783476	169783560	169782464	169782643	169784621	169784708	70708	55,67,91	6,3,10	62,66,82	0,1,0	228	144	4.95448e-07	0.000324378	0.853,0.934,0.852	1.0,0.977,1.0	-0.113	-11.3	11.3
50826	ENSG00000055609	KMT2C	7	-	152157760	152157925	152156204	152156346	152158862	152159072	50826	144,88,125	0,1,2	91,91,86	3,4,13	309	144	1.93044e-06	0.00082662	1.0,0.976,0.967	0.934,0.914,0.755	0.113	11.3	11.3
93740	ENSG00000174989	FBXW8	12	+	116949617	116949706	116945363	116945528	116964696	116964854	93740	44,46,65	0,0,0	56,68,62	10,0,5	233	144	6.08649e-06	0.001718	1.0,1.0,1.0	0.776,1.0,0.885	0.113	11.3	11.3
30796	ENSG00000242588	RP11-274B21.14	7	+	128609486	128609579	128608117	128608213	128615859	128615970	30796	63,22,50	0,0,1	40,63,42	4,4,4	237	144	6.3504e-05	0.00791446	1.0,1.0,0.968	0.859,0.905,0.864	0.113	11.3	11.3
87931	ENSG00000145725	PPIP5K2	5	+	103183233	103183407	103180020	103180188	103184671	103184744	87931	0,0,6	18,30,38	19,6,4	26,23,33	318	144	6.40553e-05	0.0079389	0.0,0.0,0.067	0.249,0.106,0.052	-0.113	-11.3	11.3
25641	ENSG00000100284	TOM1	22	+	35321958	35322153	35317876	35317961	35323027	35323177	25641	36,64,64	0,0,0	58,92,51	5,2,3	339	144	0.000131871	0.01305	1.0,1.0,1.0	0.831,0.951,0.878	0.113	11.3	11.3
64389	ENSG00000251503	APITD1-CORT	1	+	10442264	10442441	10440346	10440413	10451376	10451411	64389	192243237	13,10,9	136118191	16,17,19	321	144	0.00017348	0.0155806	0.869,0.916,0.922	0.792,0.757,0.818	0.113	11.3	11.3
11907	ENSG00000140526	ABHD2	15	+	89103902	89104044	89102440	89102576	89113724	89113824	11907	7,8,28	1,0,0	30,27,34	6,2,3	286	144	0.000207808	0.0175802	0.779,1.0,1.0	0.716,0.872,0.851	0.113	11.3	11.3
86119	ENSG00000116731	PRDM2	1	+	13778417	13782831	13773077	13773188	13816426	13816570	86119	114710041059	2,2,0	8501181980	7,10,1	4558	144	0.000259815	0.0203949	0.948,0.941,1.0	0.793,0.789,0.969	0.113	11.3	11.3
82935	ENSG00000099889	ARVCF	22	-	19990584	19990812	19981932	19982091	20010454	20010508	82935	37,67,102	3,4,6	76,80,69	1,1,1	372	144	0.000530989	0.0325036	0.827,0.866,0.868	0.967,0.969,0.964	-0.113	-11.3	11.3
53993	ENSG00000225697	SLC26A6	3	-	48632244	48632396	48631879	48632044	48632973	48633084	53993	44,70,77	4,10,4	107,83,77	1,2,3	296	144	0.00053986	0.0327801	0.843,0.773,0.904	0.981,0.953,0.926	-0.113	-11.3	11.3
42265	ENSG00000148660	CAMK2G	10	-	73825278	73825347	73824039	73824084	73828088	73828121	42265	43,37,36	0,0,0	26,50,29	0,0,10	213	144	0.000646009	0.0365482	1.0,1.0,1.0	1.0,1.0,0.662	0.113	11.3	11.3
87503	ENSG00000167700	MFSD3	8	+	144510378	144510507	144509618	144510015	144510597	144510722	87503	83158134	17,26,24	272235211	25,16,23	273	144	0.000653294	0.0368451	0.72,0.762,0.747	0.852,0.886,0.829	-0.113	-11.3	11.3
33969	ENSG00000173436	MINOS1	1	+	19600786	19600971	19597038	19597109	19623473	19623582	33969	0,0,0	6,14,16	5,5,1	11,13,16	329	144	6.37595e-05	0.00792398	0.0,0.0,0.0	0.166,0.144,0.027	-0.112	-11.2	11.2
95804	ENSG00000166352	C11orf74	11	+	36648015	36648155	36610080	36610239	36659018	36659290	95804	47,50,28	2,4,2	39,41,28	0,0,0	284	144	0.000530727	0.0325036	0.923,0.864,0.877	1.0,1.0,1.0	-0.112	-11.2	11.2
34991	ENSG00000149476	TKFC	11	+	61335839	61335937	61334619	61334731	61336203	61336371	34991	28,54,54	0,2,0	34,31,31	4,1,4	242	144	0.000601427	0.0349675	1.0,0.941,1.0	0.835,0.949,0.822	0.112	11.2	11.2
52550	ENSG00000165171	WBSCR27	7	-	73840413	73840549	73834589	73835002	73842017	73842144	52550	0,0,2	16,2,10	1,8,2	11,10,10	280	144	0.000903994	0.0458601	0.0,0.0,0.093	0.045,0.291,0.093	-0.112	-11.2	11.2
81056	ENSG00000183605	SFXN4	10	-	119165201	119165449	119164130	119164196	119165536	119165623	81056	35,62,61	139180146	116,101,92	137163107	392	144	1.13589e-08	1.6553e-05	0.085,0.112,0.133	0.237,0.185,0.24	-0.111	-11.1	11.1
100362	ENSG00000140905	GCSH	16	-	81087600	81087664	81084462	81084594	81096130	81096318	100362	209264257	25,24,26	269238244	61,51,53	208	144	3.6787e-06	0.00133441	0.853,0.884,0.873	0.753,0.764,0.761	0.111	11.1	11.1
13303	ENSG00000179094	PER1	17	-	8145957	8146137	8144750	8144993	8146371	8146502	13303	83,84,31	1,0,0	174,155,79	2,12,8	324	144	8.94708e-06	0.00214994	0.974,1.0,1.0	0.975,0.852,0.814	0.111	11.1	11.1
26431	ENSG00000162599	NFIA	1	+	61443522	61443577	61406561	61406727	61455302	61455526	26431	8,2,1	20,17,22	0,0,0	20,16,24	199	144	3.8601e-05	0.00563989	0.224,0.078,0.032	0.0,0.0,0.0	0.111	11.1	11.1
93975	ENSG00000130940	CASZ1	1	-	10760956	10761105	10760700	10760857	10796563	10796648	93975	6,8,9	11,36,25	1,3,6	31,56,32	293	144	0.000439185	0.0287744	0.211,0.098,0.15	0.016,0.026,0.084	0.111	11.1	11.1
41554	ENSG00000155229	MMS19	10	-	97476834	97476919	97476728	97476744	97477346	97477416	41554	62,39,48	6,5,5	66,75,69	2,1,2	229	144	0.00048604	0.030882	0.867,0.831,0.858	0.954,0.979,0.956	-0.111	-11.1	11.1
70026	ENSG00000160310	PRMT2	21	+	46663382	46663554	46649574	46649739	46664294	46664951	70026	78,65,65	6,4,7	46,75,87	1,1,2	316	144	0.000577229	0.034154	0.856,0.881,0.809	0.954,0.972,0.952	-0.111	-11.1	11.1
112019	ENSG00000149187	CELF1	11	-	47536639	47536730	47488836	47489024	47565273	47565569	112019	0,0,0	4,10,11	2,5,1	16,17,5	235	144	0.000858995	0.0443239	0.0,0.0,0.0	0.071,0.153,0.109	-0.111	-11.1	11.1
76467	ENSG00000134884	ARGLU1	13	-	106557558	106557651	106557047	106557131	106559431	106559657	76467	0,5,3	36,132,97	7,17,15	46,48,75	237	144	1.92585e-09	3.55106e-06	0.0,0.022,0.018	0.085,0.177,0.108	-0.11	-11	11
59763	ENSG00000128000	ZNF780B	19	-	40048917	40049056	40048669	40048796	40050323	40050377	59763	1,0,0	22,25,24	6,2,4	14,13,18	283	144	2.58455e-05	0.00431639	0.023,0.0,0.0	0.179,0.073,0.102	-0.11	-11	11
39935	ENSG00000115211	EIF2B4	2	-	27368371	27368406	27368024	27368139	27368653	27368733	39935	39,36,15	0,0,0	23,34,44	2,6,2	179	144	0.000110319	0.0114832	1.0,1.0,1.0	0.902,0.82,0.947	0.11	11	11
93578	ENSG00000129214	SHBG	17	+	7631199	7631361	7630679	7630869	7631588	7631748	93578	32,57,54	0,0,0	52,80,67	9,0,2	306	144	0.000112299	0.0115958	1.0,1.0,1.0	0.731,1.0,0.94	0.11	11	11
85029	ENSG00000105376	ICAM5	19	+	10291071	10291341	10289980	10290125	10291488	10291809	85029	83,48,79	0,0,2	81,79,82	6,3,4	414	144	0.000148993	0.014096	1.0,1.0,0.932	0.824,0.902,0.877	0.11	11	11
9104	ENSG00000148362	C9orf142	9	+	136992924	136992974	136992639	136992704	136993052	136993243	9104	45,31,70	3,6,10	49,67,58	4,1,0	194	144	0.000269021	0.0208817	0.918,0.793,0.839	0.901,0.98,1.0	-0.11	-11	11
87375	ENSG00000164118	CEP44	4	+	174297965	174298062	174283903	174284061	174299071	174299210	87375	22,26,30	1,2,8	22,32,17	0,0,2	241	144	0.000443299	0.0288817	0.929,0.886,0.691	1.0,1.0,0.835	-0.11	-11	11
57445	ENSG00000144331	ZNF385B	2	-	179728236	179728286	179544826	179544969	179769502	179769802	57445	0,4,0	18,14,19	19,12,18	51,78,59	194	144	0.000521438	0.0322246	0.0,0.175,0.0	0.217,0.102,0.185	-0.11	-11	11
67440	ENSG00000240230	COX19	7	-	973180	973310	966074	969456	975427	975549	67440	31,54,53	4,2,2	69,60,44	0,0,0	274	144	0.00102446	0.0494449	0.803,0.934,0.933	1.0,1.0,1.0	-0.11	-11	11
71808	ENSG00000175387	SMAD2	18	-	47920071	47920169	47896520	47896809	47930360	47930599	71808	19,3,6	70,108,95	27,23,26	80,76,63	242	144	8.97853e-07	0.00049768	0.139,0.016,0.036	0.167,0.153,0.197	-0.109	-10.9	10.9
12539	ENSG00000125450	NUP85	17	+	75215753	75215823	75213075	75213119	75225102	75225237	12539	41,56,43	2,9,3	41,48,53	0,0,1	214	144	9.76668e-06	0.00229799	0.932,0.807,0.906	1.0,1.0,0.973	-0.109	-10.9	10.9
66823	ENSG00000165322	ARHGAP12	10	-	31852516	31852597	31843460	31843586	31861394	31861658	66823	67,68,38	0,0,1	47,37,50	2,9,1	225	144	3.97456e-05	0.00573651	1.0,1.0,0.961	0.938,0.725,0.97	0.109	10.9	10.9
65084	ENSG00000163738	MTHFD2L	4	+	74160054	74160088	74158174	74158281	74174505	74174690	65084	12,29,43	0,0,0	33,28,29	2,2,5	178	144	0.000299818	0.0224192	1.0,1.0,1.0	0.93,0.919,0.824	0.109	10.9	10.9
97503	ENSG00000159322	ADPGK	15	-	72755555	72755654	72751368	72752892	72760406	72760527	97503	24,27,31	0,0,1	30,33,33	3,6,0	243	144	0.000304555	0.0226476	1.0,1.0,0.948	0.856,0.765,1.0	0.109	10.9	10.9
108219	ENSG00000135837	CEP350	1	+	180052223	180052316	180048535	180048705	180052969	180053166	108219	2,4,6	27,12,18	2,0,0	22,20,12	237	144	0.000332473	0.0239997	0.043,0.168,0.168	0.052,0.0,0.0	0.109	10.9	10.9
73255	ENSG00000136527	TRA2B	3	-	185919436	185919513	185918364	185918438	185921103	185921187	73255	19,75,76	4,8,0	75,74,75	1,0,2	221	144	0.000715147	0.0390183	0.756,0.859,1.0	0.98,1.0,0.961	-0.109	-10.9	10.9
50580	ENSG00000165238	WNK2	9	+	93306776	93306821	93300050	93300149	93308327	93308551	50580	16,22,15	0,8,3	5,11,9	1,0,0	189	144	0.00023707	0.0191417	1.0,0.677,0.792	0.792,1.0,1.0	-0.108	-10.8	10.8
56267	ENSG00000161265	U2AF1L4	19	-	35744625	35744738	35744322	35744421	35745124	35745187	56267	22,32,36	0,1,0	37,38,48	4,2,4	257	144	0.000322813	0.0235024	1.0,0.947,1.0	0.838,0.914,0.871	0.108	10.8	10.8
3967	ENSG00000079459	FDFT1	8	+	11808793	11808828	11802765	11802910	11826078	11826215	3967	0,1,0	17,14,8	5,4,1	17,17,28	179	144	0.000425196	0.0281856	0.0,0.054,0.0	0.191,0.159,0.028	-0.108	-10.8	10.8
50227	ENSG00000109920	FNBP4	11	-	47732116	47732284	47731373	47731561	47732536	47732670	50227	12,10,21	61,48,58	21,39,20	39,47,48	312	144	0.000442172	0.0288765	0.083,0.088,0.143	0.199,0.277,0.161	-0.108	-10.8	10.8
31738	ENSG00000178761	FAM219B	15	-	74906277	74906365	74905153	74905231	74906586	74907121	31738	90217147	21,28,32	152262156	13,13,22	232	144	0.000586485	0.0345615	0.727,0.828,0.74	0.879,0.926,0.815	-0.108	-10.8	10.8
51552	ENSG00000176715	ACSF3	16	+	89100661	89101347	89093882	89093996	89102603	89102759	51552	195270231	0,5,0	181256204	7,7,4	830	144	0.000609078	0.0352761	1.0,0.904,1.0	0.818,0.864,0.898	0.108	10.8	10.8
73250	ENSG00000136527	TRA2B	3	-	185919436	185919481	185918364	185918438	185921103	185921187	73250	17,59,59	4,8,0	58,55,60	1,0,2	189	144	0.000741344	0.0398699	0.764,0.849,1.0	0.978,1.0,0.958	-0.108	-10.8	10.8
67984	ENSG00000133433	GSTT2B	22	-	23959539	23959740	23958550	23958701	23960293	23960381	67984	2,1,8	17,29,24	12,20,7	23,27,29	345	144	0.000891917	0.0453748	0.047,0.014,0.122	0.179,0.236,0.092	-0.108	-10.8	10.8
45627	ENSG00000225648	SBDSP1	7	+	72830755	72830813	72829655	72829783	72831601	72831798	45627	13,19,12	69,88,97	19,19,26	67,36,68	202	144	0.000980908	0.0480879	0.118,0.133,0.081	0.168,0.273,0.214	-0.108	-10.8	10.8
13435	ENSG00000117868	ESYT2	7	-	158752780	158752843	158749648	158749723	158759485	158759581	13435	261261256	37,28,23	250233255	48,67,53	207	144	1.19485e-05	0.0026404	0.831,0.866,0.886	0.784,0.708,0.77	0.107	10.7	10.7
35347	ENSG00000067221	STOML1	15	-	73984658	73984871	73983217	73984130	73985317	73985513	35347	56,84,81	0,1,0	66,66,89	4,1,8	357	144	1.90159e-05	0.00350635	1.0,0.971,1.0	0.869,0.964,0.818	0.107	10.7	10.7
32576	ENSG00000167693	NXN	17	-	805067	805246	803681	803806	819438	819545	32576	57109107	0,0,3	91,127,84	15,7,0	323	144	3.44519e-05	0.00527846	1.0,1.0,0.941	0.73,0.89,1.0	0.107	10.7	10.7
42785	ENSG00000188257	PLA2G2A	1	-	19978379	19978524	19978014	19978121	19978733	19978879	42785	340342307	24,22,14	18,6,10	0,0,0	289	144	4.58747e-05	0.00631833	0.876,0.886,0.916	1.0,1.0,1.0	-0.107	-10.7	10.7
4059	ENSG00000011243	AKAP8L	19	-	15398629	15398766	15397713	15397855	15399301	15399410	4059	38,71,71	51109100	47,49,57	167,191,98	281	144	5.42215e-05	0.00711484	0.276,0.25,0.267	0.126,0.116,0.23	0.107	10.7	10.7
81464	ENSG00000204580	DDR1	6	+	30885067	30885231	30884550	30884710	30888687	30888814	81464	7,5,11	11,36,36	0,4,4	46,44,34	308	144	0.000235257	0.0190634	0.229,0.061,0.125	0.0,0.041,0.052	0.107	10.7	10.7
19443	ENSG00000143797	MBOAT2	2	-	8943186	8943264	8908620	8908716	9003539	9003813	19443	56,49,43	2,5,2	298350332	40,59,53	222	144	0.000548575	0.0331755	0.948,0.864,0.933	0.829,0.794,0.802	0.107	10.7	10.7
86103	ENSG00000155066	PROM2	2	+	95284902	95285115	95282141	95282226	95285638	95285710	86103	160259240	7,6,2	181196150	11,15,15	357	144	1.75367e-05	0.0033287	0.902,0.946,0.98	0.869,0.841,0.801	0.106	10.6	10.6
107815	ENSG00000188130	MAPK12	22	-	50257497	50257660	50257081	50257193	50258242	50258301	107815	6,21,29	66,82,90	48,40,58	103,90,84	307	144	2.17189e-05	0.00384016	0.041,0.107,0.131	0.179,0.173,0.245	-0.106	-10.6	10.6
54989	ENSG00000197965	MPZL1	1	+	167776063	167776166	167773235	167773368	167787819	167788753	54989	269244259	35,32,26	373397427	111,85,72	247	144	0.000115569	0.0117986	0.818,0.816,0.853	0.662,0.731,0.776	0.106	10.6	10.6
72147	ENSG00000139865	TTC6	14	+	37806818	37807032	37804679	37804814	37807319	37807460	72147	29,12,17	0,0,1	23,59,29	4,4,0	358	144	0.000409979	0.0274996	1.0,1.0,0.872	0.698,0.856,1.0	0.106	10.6	10.6
87504	ENSG00000167700	MFSD3	8	+	144510367	144510507	144509618	144510015	144510597	144510722	87504	98175149	17,26,24	291262250	25,16,23	284	144	0.000690559	0.0383247	0.745,0.773,0.759	0.855,0.893,0.846	-0.106	-10.6	10.6
89591	ENSG00000164211	STARD4	5	-	111500266	111500470	111499584	111500106	111501001	111501116	89591	17,22,31	68,70,79	53,60,37	71,78,66	348	144	3.30864e-05	0.00515412	0.094,0.115,0.14	0.236,0.241,0.188	-0.105	-10.5	10.5
95932	ENSG00000157379	DHRS1	14	-	24292651	24292784	24292183	24292330	24296508	24296588	95932	19,39,42	0,0,0	38,48,50	0,8,2	277	144	9.12453e-05	0.0101528	1.0,1.0,1.0	1.0,0.757,0.929	0.105	10.5	10.5
60314	ENSG00000185238	PRMT3	11	+	20392896	20392999	20389743	20389826	20395802	20395962	60314	44,51,39	2,0,9	39,41,56	1,0,0	247	144	0.000164477	0.0149654	0.928,1.0,0.716	0.958,1.0,1.0	-0.105	-10.5	10.5
21530	ENSG00000124198	ARFGEF2	20	+	49016279	49016415	49013830	49013960	49017248	49017387	21530	140,55,74	2,4,13	94,78,76	1,0,3	280	144	0.000408335	0.0274499	0.973,0.876,0.745	0.98,1.0,0.929	-0.105	-10.5	10.5
28942	ENSG00000143575	HAX1	1	+	154273479	154273598	154272588	154272776	154274949	154275001	28942	27,50,50	0,0,2	33,39,48	2,3,5	263	144	0.000621798	0.0356472	1.0,1.0,0.932	0.9,0.877,0.84	0.105	10.5	10.5
64035	ENSG00000067191	CACNB1	17	-	39182916	39183010	39177983	39178079	39183712	39183864	64035	0,2,0	12,7,13	1,3,6	13,12,9	238	144	0.000910821	0.0459997	0.0,0.147,0.0	0.044,0.131,0.287	-0.105	-10.5	10.5
82174	ENSG00000234177	LINC01114	2	-	104749321	104749489	104746639	104747151	104755592	104755755	82174	48,64,56	0,1,0	77,107,67	1,5,9	312	144	4.06081e-05	0.00582378	1.0,0.967,1.0	0.973,0.908,0.775	0.104	10.4	10.4
29108	ENSG00000241058	NSUN6	10	-	18642475	18642555	18616183	18616293	18648489	18648645	29108	75,38,50	6,6,2	26,31,49	1,0,0	224	144	5.23906e-05	0.00698809	0.889,0.803,0.941	0.944,1.0,1.0	-0.104	-10.4	10.4
3839	ENSG00000168434	COG7	16	-	23391961	23392234	23388775	23389086	23392379	23392523	3839	5,6,2	37,29,35	10,24,10	24,26,42	417	144	8.38152e-05	0.00953752	0.045,0.067,0.019	0.126,0.242,0.076	-0.104	-10.4	10.4
108662	ENSG00000160818	GPATCH4	1	-	156598967	156599104	156597763	156598319	156601408	156601466	108662	32,33,43	0,0,10	47,26,51	0,0,0	281	144	0.000205119	0.0173852	1.0,1.0,0.688	1.0,1.0,1.0	-0.104	-10.4	10.4
49085	ENSG00000144231	POLR2D	2	-	127852924	127853105	127846698	127848185	127858027	127858157	49085	96115143	0,2,4	110,124,97	5,5,13	325	144	0.000277017	0.0212108	1.0,0.962,0.941	0.907,0.917,0.768	0.104	10.4	10.4
31411	ENSG00000134250	NOTCH2	1	-	119920228	119920397	119919311	119919613	119921712	119921809	31411	133,90,79	4,1,1	99,97,92	9,7,6	313	144	0.000359733	0.0252346	0.939,0.976,0.973	0.835,0.864,0.876	0.104	10.4	10.4
68360	ENSG00000101247	NDUFAF5	20	+	13793179	13793227	13788588	13788652	13798460	13798500	68360	31,22,31	0,0,1	31,16,27	4,1,3	192	144	0.000669728	0.0374911	1.0,1.0,0.959	0.853,0.923,0.871	0.104	10.4	10.4
49266	ENSG00000126934	MAP2K2	19	-	4099133	4099378	4097278	4097343	4101018	4101143	49266	55120119	0,0,0	137,120,94	7,3,5	389	144	4.76254e-06	0.001519	1.0,1.0,1.0	0.879,0.937,0.874	0.103	10.3	10.3
45332	ENSG00000205356	TECPR1	7	-	98228507	98228715	98228013	98228116	98229038	98229166	45332	1,1,2	14,20,31	7,11,5	18,25,20	352	144	2.22678e-05	0.00392268	0.028,0.02,0.026	0.137,0.153,0.093	-0.103	-10.3	10.3
32644	ENSG00000141378	PTRH2	17	-	59698870	59700189	59697307	59697978	59707370	59707626	32644	171112146	38,56,58	146151122	102,109,90	1463	144	5.71744e-05	0.00743765	0.307,0.164,0.199	0.123,0.12,0.118	0.103	10.3	10.3
6040	ENSG00000130396	MLLT4	6	+	167913402	167913423	167911283	167911489	167914167	167914313	6040	0,0,1	11,21,23	6,2,2	22,20,22	165	144	0.000282258	0.0215028	0.0,0.0,0.037	0.192,0.08,0.074	-0.103	-10.3	10.3
69465	ENSG00000099622	CIRBP	19	+	1272426	1272523	1271980	1272051	1274306	1274444	69465	100386385	19,41,33	223228237	73,56,31	241	144	0.000791534	0.0419694	0.759,0.849,0.875	0.646,0.709,0.82	0.103	10.3	10.3
55437	ENSG00000108021	FAM208B	10	+	5714134	5714207	5712822	5712918	5717658	5717750	55437	56,37,36	6,0,8	47,49,70	0,3,0	217	144	0.000193383	0.0166245	0.861,1.0,0.749	1.0,0.916,1.0	-0.102	-10.2	10.2
81324	ENSG00000001167	NFYA	6	+	41079043	41079164	41072944	41073084	41084045	41084192	81324	29,45,44	1,8,0	43,44,38	0,0,0	265	144	0.000219003	0.018167	0.94,0.753,1.0	1.0,1.0,1.0	-0.102	-10.2	10.2
9088	ENSG00000005483	KMT2E	7	+	105038384	105038525	105038125	105038199	105040838	105041023	9088	6,7,0	10,44,35	0,0,0	19,12,26	285	144	0.000292551	0.0220453	0.233,0.074,0.0	0.0,0.0,0.0	0.102	10.2	10.2
58151	ENSG00000146063	TRIM41	5	+	181233412	181233435	181232658	181232889	181233635	181233763	58151	59,111,98	6,7,4	76,78,75	7,16,20	167	144	0.000294847	0.0221444	0.895,0.932,0.955	0.903,0.808,0.764	0.102	10.2	10.2
221	ENSG00000081154	PCNP	3	+	101590216	101590270	101579789	101580004	101592626	101594437	221	35,81,71	11,1,0	78,107,78	0,1,0	198	144	0.000350689	0.024851	0.698,0.983,1.0	1.0,0.987,1.0	-0.102	-10.2	10.2
720	ENSG00000213185	FAM24B	10	-	122850388	122850520	122849077	122849439	122855644	122855786	720	0,0,2	5,4,20	7,7,2	21,25,12	276	144	0.000354089	0.0249744	0.0,0.0,0.05	0.148,0.127,0.08	-0.102	-10.2	10.2
34321	ENSG00000176371	ZSCAN2	15	+	84601998	84602250	84601015	84601135	84603819	84604025	34321	4,2,8	5,24,33	0,3,0	23,37,16	396	144	0.000560738	0.033574	0.225,0.029,0.081	0.0,0.029,0.0	0.102	10.2	10.2
39016	ENSG00000145734	BDP1	5	+	71562776	71562986	71562273	71562520	71564753	71567820	39016	11,4,2	68,43,32	11,17,16	35,36,36	354	144	2.59715e-05	0.00432845	0.062,0.036,0.025	0.113,0.161,0.153	-0.101	-10.1	10.1
95985	ENSG00000132423	COQ3	6	-	99375939	99376182	99371427	99371587	99377385	99377485	95985	109147151	10,3,9	191167128	2,0,3	387	144	3.36417e-05	0.00521365	0.802,0.948,0.862	0.973,1.0,0.941	-0.101	-10.1	10.1
68965	ENSG00000196387	ZNF140	12	+	133080944	133081072	133080473	133080551	133081272	133081329	68965	17,38,42	0,0,1	31,46,43	1,8,1	272	144	0.000223694	0.0184575	1.0,1.0,0.957	0.943,0.753,0.958	0.101	10.1	10.1
36071	ENSG00000148399	DPH7	9	-	137577469	137577603	137576079	137576167	137578624	137578889	36071	62139137	2,27,10	78123127	1,5,4	278	144	0.000415082	0.0276775	0.941,0.727,0.876	0.976,0.927,0.943	-0.101	-10.1	10.1
78350	ENSG00000008283	CYB561	17	-	63434380	63434620	63433144	63433415	63435085	63435226	78350	169479518	19,27,29	553467475	11,9,18	384	144	1.26535e-05	0.00273197	0.769,0.869,0.87	0.95,0.951,0.908	-0.1	-10	10
23411	ENSG00000109320	NFKB1	4	+	102510879	102510949	102501454	102501788	102525511	102525557	23411	2,4,0	57,47,40	4,12,2	28,27,21	214	144	0.000125922	0.0125575	0.023,0.054,0.0	0.088,0.23,0.06	-0.1	-10	10
73230	ENSG00000100065	CARD10	22	-	37508343	37508399	37507828	37507954	37508526	37508682	73230	0,2,10	7,27,15	0,0,1	17,12,9	200	144	0.000276859	0.0212108	0.0,0.051,0.324	0.0,0.0,0.074	0.1	10	10
107920	ENSG00000136933	RABEPK	9	+	125213369	125213522	125207563	125207721	125220538	125220700	107920	190204233	9,10,14	191152217	31,17,19	297	144	0.000309547	0.0228228	0.911,0.908,0.89	0.749,0.813,0.847	0.1	10	10
64174	ENSG00000121892	PDS5A	4	-	39926774	39926861	39925835	39925933	39927960	39928164	64174	120,86,94	1,4,4	90,120,92	8,5,20	231	144	0.000309057	0.0228228	0.987,0.931,0.936	0.875,0.937,0.741	0.1	10	10
79430	ENSG00000129197	RPAIN	17	+	5426235	5426299	5425970	5426071	5428070	5428211	79430	52,58,49	1,0,0	60,67,64	6,6,4	208	144	1.09666e-05	0.00250598	0.973,1.0,1.0	0.874,0.885,0.917	0.099	9.9	9.9
86098	ENSG00000155066	PROM2	2	+	95284929	95285115	95282141	95282226	95285638	95285710	86098	158258241	7,6,2	180193150	11,15,15	330	144	1.64785e-05	0.00321869	0.908,0.949,0.981	0.877,0.849,0.814	0.099	9.9	9.9
44041	ENSG00000163694	RBM47	4	-	40544421	40544528	40466576	40466699	40629395	40629864	44041	83,95,94	0,3,1	82,74,96	6,7,7	251	144	4.02858e-05	0.00578674	1.0,0.948,0.982	0.887,0.858,0.887	0.099	9.9	9.9
19527	ENSG00000138375	SMARCAL1	2	+	216438419	216438485	216435337	216435496	216447017	216447158	19527	59,50,48	2,0,0	46,51,47	2,12,1	210	144	5.72121e-05	0.00743765	0.953,1.0,1.0	0.94,0.745,0.97	0.099	9.9	9.9
108761	ENSG00000107186	MPDZ	9	-	13110912	13111024	13110635	13110740	13112023	13112146	108761	0,0,1	7,22,17	0,8,4	16,30,9	256	144	0.000188966	0.0163537	0.0,0.0,0.032	0.0,0.13,0.2	-0.099	-9.9	9.9
53390	ENSG00000133026	MYH10	17	-	8576642	8576669	8569719	8569812	8577235	8577338	53390	15,5,11	57,44,78	3,1,2	58,60,68	171	144	4.52072e-06	0.00149616	0.181,0.087,0.106	0.042,0.014,0.024	0.098	9.8	9.8
113587	ENSG00000160953	MUM1	19	+	1373947	1374049	1373071	1373160	1376518	1378428	113587	12,8,4	30,39,46	0,2,1	23,43,24	246	144	1.37585e-05	0.00289766	0.19,0.107,0.048	0.0,0.027,0.024	0.098	9.8	9.8
73543	ENSG00000244005	NFS1	20	-	35675167	35675202	35674511	35674617	35680736	35680871	73543	15,31,31	0,0,0	52,39,45	0,10,2	179	144	0.000140496	0.0135353	1.0,1.0,1.0	1.0,0.758,0.948	0.098	9.8	9.8
108883	ENSG00000116641	DOCK7	1	-	62583183	62583254	62578827	62578966	62586506	62586624	108883	72,76,54	0,1,0	28,42,71	1,10,0	215	144	0.000154303	0.0143874	1.0,0.981,1.0	0.949,0.738,1.0	0.098	9.8	9.8
86210	ENSG00000145087	STXBP5L	3	+	120954939	120955102	120909570	120909767	121045434	121045535	86210	61114125	12,0,0	81,60,89	0,0,0	307	144	0.000628456	0.0358672	0.705,1.0,1.0	1.0,1.0,1.0	-0.098	-9.8	9.8
48303	ENSG00000156113	KCNMA1	10	-	76974486	76974573	76969973	76970067	77011966	77012043	48303	0,0,2	6,9,10	10,3,4	25,21,18	231	144	0.000647754	0.0366241	0.0,0.0,0.111	0.2,0.082,0.122	-0.098	-9.8	9.8
110281	ENSG00000134744	ZCCHC11	1	-	52458335	52458449	52446589	52446667	52461133	52461223	110281	81,58,69	14,3,5	69,70,71	1,1,4	258	144	0.00100422	0.0488072	0.764,0.915,0.885	0.975,0.975,0.908	-0.098	-9.8	9.8
12449	ENSG00000166387	PPFIBP2	11	+	7548343	7548499	7513767	7514121	7549439	7549539	12449	0,0,0	7,20,20	14,8,3	34,51,24	300	144	2.16019e-06	0.000910575	0.0,0.0,0.0	0.165,0.07,0.057	-0.097	-9.7	9.7
50925	ENSG00000100372	SLC25A17	22	-	40792524	40792676	40779008	40779125	40799022	40799036	50925	85,57,78	0,0,2	89,75,77	5,1,10	296	144	3.78143e-05	0.00558262	1.0,1.0,0.95	0.896,0.973,0.789	0.097	9.7	9.7
48154	ENSG00000091157	WDR7	18	+	56816030	56816144	56781532	56781656	56879943	56880165	48154	46,39,36	0,0,0	38,36,43	1,1,6	258	144	0.000873798	0.0447554	1.0,1.0,1.0	0.955,0.953,0.8	0.097	9.7	9.7
38818	ENSG00000147162	OGT	X	+	71555189	71555385	71554512	71554592	71555953	71556094	38818	594405437	27,31,28	606561559	10,3,11	340	144	3.65147e-11	1.13763e-07	0.903,0.847,0.869	0.962,0.988,0.956	-0.096	-9.6	9.6
85254	ENSG00000118960	HS1BP3	2	-	20625691	20625862	20624731	20624892	20638435	20638652	85254	1,3,2	52,72,70	13,11,12	55,48,35	315	144	3.35532e-09	5.71993e-06	0.009,0.019,0.013	0.098,0.095,0.135	-0.096	-9.6	9.6
109691	ENSG00000110442	COMMD9	11	-	36276064	36276240	36274472	36274772	36277088	36277123	109691	66,72,49	0,0,0	65,41,100	4,0,9	320	144	9.23638e-06	0.00220772	1.0,1.0,1.0	0.88,1.0,0.833	0.096	9.6	9.6
86309	ENSG00000160785	SLC25A44	1	+	156207936	156208013	156200389	156200472	156210239	156212795	86309	37,50,49	2,1,7	56,40,41	0,0,0	221	144	0.000131362	0.0130235	0.923,0.97,0.82	1.0,1.0,1.0	-0.096	-9.6	9.6
86612	ENSG00000040341	STAU2	8	-	73673106	73673238	73617291	73617451	73688653	73688813	86612	60,70,53	4,3,3	63,74,73	0,0,0	276	144	0.000143097	0.0137341	0.887,0.924,0.902	1.0,1.0,1.0	-0.096	-9.6	9.6
79331	ENSG00000112584	FAM120B	6	+	170330448	170330550	170323078	170323259	170348150	170348323	79331	65,51,62	0,0,2	56,83,59	13,0,2	246	144	0.000247087	0.0196346	1.0,1.0,0.948	0.716,1.0,0.945	0.096	9.6	9.6
80011	ENSG00000130702	LAMA5	20	-	62331546	62331729	62331021	62331129	62332371	62332480	80011	17,15,14	69,85,71	41,39,17	68,54,78	327	144	0.000305338	0.0226685	0.098,0.072,0.08	0.21,0.241,0.088	-0.096	-9.6	9.6
52630	ENSG00000129187	DCTD	4	-	182916418	182916539	182915460	182915575	182917287	182917389	52630	3,5,4	19,39,38	17,17,21	67,49,44	265	144	0.000558851	0.0335055	0.079,0.065,0.054	0.121,0.159,0.206	-0.096	-9.6	9.6
52463	ENSG00000168268	NT5DC2	3	-	52524858	52524881	52524384	52524611	52524962	52525103	52463	70,94,117	5,7,5	66,74,72	17,8,11	167	144	0.000698297	0.0385647	0.923,0.921,0.953	0.77,0.889,0.849	0.096	9.6	9.6
7086	ENSG00000158023	WDR66	12	+	121942533	121942645	121934246	121934356	121942894	121942975	7086	29,35,17	0,8,0	22,42,13	0,0,0	256	144	0.000923529	0.0462117	1.0,0.711,1.0	1.0,1.0,1.0	-0.096	-9.6	9.6
71819	ENSG00000103227	LMF1	16	-	855106	855264	854499	854706	868943	868968	71819	2,6,1	5,22,18	1,0,0	36,38,19	302	144	0.00101289	0.0490961	0.16,0.115,0.026	0.013,0.0,0.0	0.096	9.6	9.6
91098	ENSG00000242125	SNHG3	1	+	28506219	28506327	28506042	28506084	28508127	28508270	91098	12,14,6	40,46,36	3,4,2	53,49,59	252	144	8.19627e-06	0.00204801	0.146,0.148,0.087	0.031,0.045,0.019	0.095	9.5	9.5
111576	ENSG00000054965	FAM168A	11	-	73419873	73419999	73411393	73411536	73430689	73430770	111576	177137159	4,3,5	109132103	4,18,10	270	144	9.92706e-05	0.0107601	0.959,0.961,0.944	0.936,0.796,0.846	0.095	9.5	9.5
68962	ENSG00000196387	ZNF140	12	+	133080821	133081072	133080473	133080551	133081272	133081329	68962	28,48,47	0,0,1	40,74,57	1,8,1	395	144	0.000225769	0.0185779	1.0,1.0,0.945	0.936,0.771,0.954	0.095	9.5	9.5
87905	ENSG00000184831	APOO	X	-	23833606	23833612	23833356	23833510	23840312	23840377	87905	0,7,0	40,58,82	3,13,8	51,50,49	150	144	0.000252645	0.0199186	0.0,0.104,0.0	0.053,0.2,0.135	-0.095	-9.5	9.5
47365	ENSG00000101152	DNAJC5	20	+	63931108	63931162	63930850	63931022	63931464	63936031	47365	17,31,30	87122139	49,42,46	112,99,115	198	144	0.000352512	0.0249411	0.124,0.156,0.136	0.241,0.236,0.225	-0.095	-9.5	9.5
53497	ENSG00000010803	SCMH1	1	-	41045712	41045877	41037361	41037541	41046406	41046598	53497	2,14,35	114106103	37,54,44	104113106	309	144	8.55151e-07	0.000476937	0.008,0.058,0.137	0.142,0.182,0.162	-0.094	-9.4	9.4
111593	ENSG00000149925	ALDOA	16	+	30065875	30065927	30064423	30064505	30067233	30067366	111593	264931842770	268431093033	410245153036	256329252611	196	144	2.33466e-05	0.00401788	0.42,0.429,0.402	0.54,0.531,0.461	-0.094	-9.4	9.4
67425	ENSG00000149418	ST14	11	+	130209441	130209468	130208409	130208684	130209661	130210376	67425	34,35,51	0,0,0	43,48,37	4,3,4	171	144	0.000103373	0.0110429	1.0,1.0,1.0	0.901,0.931,0.886	0.094	9.4	9.4
6221	ENSG00000122512	PMS2	7	-	6005891	6006031	6003971	6004058	6008996	6009019	6221	32,89,101	2,6,3	55,63,51	0,0,0	284	144	0.000166339	0.0151044	0.89,0.883,0.945	1.0,1.0,1.0	-0.094	-9.4	9.4
63553	ENSG00000102901	CENPT	16	-	67832227	67832376	67832011	67832108	67832454	67832545	63553	56,94,84	1,2,1	85,98,92	10,2,8	293	144	0.000352188	0.0249377	0.965,0.959,0.976	0.807,0.96,0.85	0.094	9.4	9.4
103784	ENSG00000124177	CHD6	20	-	41560535	41560643	41551304	41551360	41618339	41618375	103784	8,1,0	11,10,6	1,0,0	8,7,6	252	144	0.000897086	0.0455864	0.294,0.054,0.0	0.067,0.0,0.0	0.094	9.4	9.4
33100	ENSG00000022976	ZNF839	14	+	102339093	102339223	102338815	102338953	102341322	102342367	33100	15,54,43	0,1,0	51,38,41	0,0,10	274	144	0.000921522	0.0462117	1.0,0.966,1.0	1.0,1.0,0.683	0.094	9.4	9.4
101057	ENSG00000115414	FN1	2	-	215393077	215393203	215391631	215391814	215394527	215394719	101057	8,4,14	45,71,38	0,0,0	17,14,9	270	144	1.80597e-05	0.00338529	0.087,0.029,0.164	0.0,0.0,0.0	0.093	9.3	9.3
109205	ENSG00000165525	NEMF	14	-	49813987	49814050	49806020	49806133	49814753	49814857	109205	60,72,61	5,10,5	70,69,59	3,2,0	207	144	0.000378838	0.0260094	0.893,0.834,0.895	0.942,0.96,1.0	-0.093	-9.3	9.3
70077	ENSG00000072071	ADGRL1	19	-	14167015	14167030	14164620	14164705	14170681	14170791	70077	0,6,2	6,7,10	1,0,0	2,5,7	159	144	0.00049187	0.0311866	0.0,0.437,0.153	0.312,0.0,0.0	0.093	9.3	9.3
102858	ENSG00000133731	IMPA1	8	-	81685762	81685963	81681497	81681584	81686251	81686283	102858	11,20,16	30,38,31	4,8,8	43,41,30	345	144	0.000569209	0.0339463	0.133,0.18,0.177	0.037,0.075,0.1	0.093	9.3	9.3
85123	ENSG00000227124	ZNF717	3	-	75784885	75785002	75783305	75783364	75785383	75785583	85123	0,7,2	3,11,13	0,0,2	12,17,18	261	144	0.000638737	0.0363474	0.0,0.26,0.078	0.0,0.0,0.058	0.093	9.3	9.3
17636	ENSG00000148950	IMMP1L	11	-	31488127	31488241	31433459	31433570	31509518	31509595	17636	10,3,3	21,39,24	0,0,2	31,30,27	258	144	4.58294e-05	0.00631833	0.21,0.041,0.065	0.0,0.0,0.04	0.092	9.2	9.2
62118	ENSG00000197971	MBP	18	-	77066297	77066410	77016929	77017268	77105210	77105286	62118	21,87,52	0,0,1	62,70,71	7,4,2	257	144	6.89925e-05	0.00827828	1.0,1.0,0.967	0.832,0.907,0.952	0.092	9.2	9.2
93858	ENSG00000213904	LIPE-AS1	19	+	42401168	42401360	42397173	42397224	42408257	42408452	93858	0,1,0	4,7,21	8,6,0	13,18,10	336	144	6.89568e-05	0.00827828	0.0,0.058,0.0	0.209,0.125,0.0	-0.092	-9.2	9.2
52935	ENSG00000186635	ARAP1	11	-	72714151	72714321	72712437	72712568	72721849	72722358	52935	51,84,51	0,0,0	80,70,72	4,7,0	314	144	7.71941e-05	0.00896474	1.0,1.0,1.0	0.902,0.821,1.0	0.092	9.2	9.2
99530	ENSG00000109099	PMP22	17	-	15259093	15259193	15239470	15239611	15265153	15265326	99530	53,106,91	1,12,5	7,9,10	0,0,0	244	144	0.000134905	0.0132921	0.969,0.839,0.915	1.0,1.0,1.0	-0.092	-9.2	9.2
111671	ENSG00000224186	C5orf66	5	+	135333757	135334161	135328709	135328825	135337930	135338013	111671	60161174	0,8,6	8,5,15	0,0,0	548	144	0.000158629	0.0146364	1.0,0.841,0.884	1.0,1.0,1.0	-0.092	-9.2	9.2
19871	ENSG00000164896	FASTK	7	-	151078922	151078980	151078561	151078701	151079499	151079731	19871	24,26,33	0,1,0	42,35,38	2,3,5	202	144	0.000563481	0.0337159	1.0,0.949,1.0	0.937,0.893,0.844	0.092	9.2	9.2
98907	ENSG00000054118	THRAP3	1	+	36294049	36294241	36293850	36293935	36296582	36296770	98907	35,16,6	264270311	113,114,97	311351358	336	144	0	0	0.054,0.025,0.008	0.135,0.122,0.104	-0.091	-9.1	9.1
39539	ENSG00000163374	YY1AP1	1	-	155668626	155668695	155661306	155661423	155670319	155670464	39539	61,35,32	6,4,0	54,33,39	0,0,0	213	144	0.000124709	0.0124503	0.873,0.855,1.0	1.0,1.0,1.0	-0.091	-9.1	9.1
231	ENSG00000081154	PCNP	3	+	101590214	101590270	101579789	101580004	101592626	101594437	231	41,91,78	11,1,0	88,116,87	0,1,0	200	144	0.00037843	0.0260012	0.729,0.985,1.0	1.0,0.988,1.0	-0.091	-9.1	9.1
44940	ENSG00000152795	HNRNPDL	4	-	82425565	82425667	82422563	82424883	82426036	82426129	44940	10,54,78	70229270	70,58,65	160101200	246	144	0.000396037	0.0268305	0.077,0.121,0.145	0.204,0.252,0.16	-0.091	-9.1	9.1
12439	ENSG00000172046	USP19	3	-	49109738	49109869	49108752	49109185	49110183	49110362	12439	0,1,0	3,14,18	6,2,3	17,12,20	275	144	0.000466647	0.0299659	0.0,0.036,0.0	0.156,0.08,0.073	-0.091	-9.1	9.1
111767	ENSG00000197355	UAP1L1	9	+	137078049	137078254	137077500	137077821	137078501	137078677	111767	70116106	1,4,0	135,135,93	6,10,6	349	144	0.000703711	0.0386941	0.967,0.923,1.0	0.903,0.848,0.865	0.091	9.1	9.1
35332	ENSG00000174227	PIGG	4	+	501100	501170	500395	500601	505717	505927	35332	8,2,6	65,49,68	7,15,12	51,45,41	214	144	0.000871047	0.0446571	0.076,0.027,0.056	0.085,0.183,0.165	-0.091	-9.1	9.1
2840	ENSG00000166451	CENPN	16	+	81022596	81022648	81020099	81020276	81022754	81022885	2840	17,17,15	145202183	149117124	559620418	196	144	2.2243e-09	4.01936e-06	0.079,0.058,0.057	0.164,0.122,0.179	-0.09	-9	9
15646	ENSG00000140750	ARHGAP17	16	-	25013862	25013956	24978965	24979005	25015208	25015341	15646	0,2,0	33,69,74	9,0,9	28,27,39	238	144	7.13971e-07	0.000426482	0.0,0.017,0.0	0.163,0.0,0.123	-0.09	-9	9
31309	ENSG00000151806	GUF1	4	+	44680440	44680552	44678428	44678787	44680693	44680842	31309	126,94,97	1,1,2	65,73,71	6,6,3	256	144	0.000119406	0.0120272	0.986,0.981,0.965	0.859,0.873,0.93	0.09	9	9
85211	ENSG00000040933	INPP4A	2	+	98520686	98520731	98519945	98520154	98533376	98533456	85211	36,28,27	8,1,0	39,32,26	0,0,0	189	144	0.00033996	0.0243776	0.774,0.955,1.0	1.0,1.0,1.0	-0.09	-9	9
84722	ENSG00000164088	PPM1M	3	+	52246218	52246314	52245792	52246048	52246694	52246812	84722	3,2,11	43,25,18	0,0,3	25,38,20	240	144	0.000389421	0.0264944	0.04,0.046,0.268	0.0,0.0,0.083	0.09	9	9
72586	ENSG00000126106	TMEM53	1	-	44660173	44660295	44645359	44645464	44674330	44674443	72586	5,44,23	0,6,3	24,40,26	0,0,2	266	144	0.000519733	0.0322174	1.0,0.799,0.806	1.0,1.0,0.876	-0.09	-9	9
93891	ENSG00000197136	PCNXL3	11	+	65635950	65636031	65635528	65635803	65636173	65636307	93891	25,28,23	120111103	43,34,32	81,81,89	225	144	0.000552891	0.0332469	0.118,0.139,0.125	0.254,0.212,0.187	-0.09	-9	9
50685	ENSG00000196586	MYO6	6	+	75894813	75894840	75892529	75892690	75895230	75895362	50685	212440381	7,15,7	168144170	22,22,12	171	144	3.9057e-09	6.53489e-06	0.962,0.961,0.979	0.865,0.846,0.923	0.089	8.9	8.9
108294	ENSG00000186001	LRCH3	3	+	197873348	197873561	197871422	197871462	197875697	197876340	108294	0,0,1	57,34,37	5,9,2	16,22,35	357	144	3.84352e-06	0.00135651	0.0,0.0,0.011	0.112,0.142,0.023	-0.089	-8.9	8.9
100831	ENSG00000203485	INF2	14	+	104715283	104715340	104714202	104714856	104718794	104719603	100831	46,43,64	0,1,0	71,75,36	5,11,1	201	144	6.26287e-06	0.00175188	1.0,0.969,1.0	0.91,0.83,0.963	0.089	8.9	8.9
40530	ENSG00000119048	UBE2B	5	+	134380718	134380808	134374382	134374463	134388324	134388413	40530	369181161	14,3,2	187177194	11,26,12	234	144	1.22763e-05	0.00269025	0.942,0.974,0.98	0.913,0.807,0.909	0.089	8.9	8.9
13821	ENSG00000149657	LSM14B	20	+	62127584	62127701	62126339	62126439	62129784	62129952	13821	98,73,110	155235238	36,47,60	179216212	261	144	2.07493e-05	0.0037345	0.259,0.146,0.203	0.1,0.107,0.135	0.089	8.9	8.9
58822	ENSG00000126858	RHOT1	17	+	32221070	32221186	32211115	32211238	32224615	32225503	58822	0,3,6	61,33,36	19,5,4	33,27,32	260	144	0.000200782	0.017114	0.0,0.048,0.085	0.242,0.093,0.065	-0.089	-8.9	8.9
63555	ENSG00000102901	CENPT	16	-	67832227	67832354	67832011	67832108	67832454	67832545	63555	54,101,91	1,2,1	88,93,91	10,2,8	271	144	0.000211381	0.0177421	0.966,0.964,0.98	0.824,0.961,0.858	0.089	8.9	8.9
63570	ENSG00000102901	CENPT	16	-	67832227	67832350	67832011	67832108	67832454	67832545	63570	54,93,84	1,2,1	85,92,90	10,2,8	267	144	0.000297753	0.0223441	0.967,0.962,0.978	0.821,0.961,0.859	0.089	8.9	8.9
86033	ENSG00000125746	EML2	19	-	45617629	45617697	45616764	45616853	45619059	45619191	86033	76,47,49	0,0,0	53,72,40	4,2,4	212	144	0.000336338	0.0241754	1.0,1.0,1.0	0.9,0.961,0.872	0.089	8.9	8.9
56343	ENSG00000123219	CENPK	5	-	65554796	65554898	65552492	65552549	65561496	65561564	56343	76,52,52	0,8,3	54,34,41	1,0,0	246	144	0.000390553	0.0265149	1.0,0.792,0.91	0.969,1.0,1.0	-0.089	-8.9	8.9
58766	ENSG00000132581	SDF2	17	-	28649245	28649276	28648742	28649137	28655286	28655483	58766	28,24,38	1,0,0	23,45,37	2,1,7	175	144	0.000442651	0.0288765	0.958,1.0,1.0	0.904,0.974,0.813	0.089	8.9	8.9
72584	ENSG00000126106	TMEM53	1	-	44660173	44660295	44653246	44655209	44674330	44674443	72584	16,59,41	0,0,0	53,58,43	7,1,1	266	144	0.000527667	0.0323661	1.0,1.0,1.0	0.804,0.969,0.959	0.089	8.9	8.9
63484	ENSG00000074964	ARHGEF10L	1	+	17639831	17639981	17638561	17638689	17640201	17640302	63484	4,5,1	15,12,12	0,1,0	16,8,10	294	144	0.000550042	0.0331976	0.116,0.169,0.039	0.0,0.058,0.0	0.089	8.9	8.9
92774	ENSG00000136891	TEX10	9	-	100308499	100308681	100303631	100303842	100310298	100310375	92774	80,81,106	0,0,0	62,65,82	6,1,2	326	144	0.000613121	0.0353474	1.0,1.0,1.0	0.82,0.966,0.948	0.089	8.9	8.9
35175	ENSG00000197461	PDGFA	7	-	517393	517490	512350	512455	518938	519068	35175	45,45,59	4,1,4	57,35,26	0,0,0	241	144	0.000684339	0.0380965	0.87,0.964,0.898	1.0,1.0,1.0	-0.089	-8.9	8.9
88968	ENSG00000155363	MOV10	1	+	112699457	112699500	112698714	112698789	112699684	112699810	88968	0,0,1	29,28,47	6,5,2	29,36,32	187	144	6.39167e-05	0.00793261	0.0,0.0,0.016	0.137,0.097,0.046	-0.088	-8.8	8.8
8363	ENSG00000182095	TNRC18	7	-	5361593	5361722	5359397	5359569	5361896	5362033	8363	47,76,133	4,5,5	100109116	1,2,0	273	144	0.000149512	0.0141155	0.861,0.889,0.933	0.981,0.966,1.0	-0.088	-8.8	8.8
74036	ENSG00000089022	MAPKAPK5	12	+	111868752	111868876	111867571	111867669	111870270	111870307	74036	99,97,86	8,5,9	80,85,95	0,4,2	268	144	0.000999675	0.0487241	0.869,0.912,0.837	1.0,0.919,0.962	-0.088	-8.8	8.8
90017	ENSG00000063245	EPN1	19	+	55677045	55677218	55675225	55675435	55678526	55678855	90017	51148122	58293258	115,74,102	304337264	317	144	0.000184817	0.016178	0.285,0.187,0.177	0.147,0.091,0.149	0.087	8.7	8.7
46409	ENSG00000148835	TAF5	10	+	103378234	103378550	103373357	103373595	103379607	103379771	46409	134,81,101	6,5,0	73,95,105	0,0,1	460	144	0.000202079	0.0171759	0.875,0.835,1.0	1.0,1.0,0.97	-0.087	-8.7	8.7
66008	ENSG00000054267	ARID4B	1	-	235181070	235181184	235177855	235177913	235181584	235181865	66008	0,2,7	44,34,42	6,12,15	40,44,41	258	144	0.000209536	0.0176522	0.0,0.032,0.085	0.077,0.132,0.17	-0.087	-8.7	8.7
25634	ENSG00000100284	TOM1	22	+	35321958	35322019	35317876	35317961	35323027	35323177	25634	22,49,50	0,0,0	46,67,46	5,2,3	205	144	0.000524646	0.0323227	1.0,1.0,1.0	0.866,0.959,0.915	0.087	8.7	8.7
36190	ENSG00000162976	PQLC3	2	+	11171924	11172045	11164203	11164261	11174967	11175009	36190	61,49,65	3,1,7	56,69,39	0,1,0	265	144	0.000146458	0.0139144	0.917,0.964,0.835	1.0,0.974,1.0	-0.086	-8.6	8.6
30578	ENSG00000082212	ME2	18	+	50939571	50939640	50932257	50932360	50940287	50940386	30578	80,57,56	0,2,1	42,42,46	5,4,2	213	144	0.000623662	0.0357088	1.0,0.951,0.974	0.85,0.877,0.94	0.086	8.6	8.6
13277	ENSG00000127328	RAB3IP	12	+	69812777	69812877	69801608	69801721	69812963	69813033	13277	97,85,121	3,6,1	109,98,108	12,9,10	244	144	0.000826752	0.043153	0.95,0.893,0.986	0.843,0.865,0.864	0.086	8.6	8.6
58669	ENSG00000143537	ADAM15	1	+	155061903	155062117	155060204	155060343	155062244	155062369	58669	31,49,34	56177151	57,81,57	118,102,83	358	144	1.39733e-05	0.00292925	0.182,0.1,0.083	0.163,0.242,0.216	-0.085	-8.5	8.5
74873	ENSG00000032742	IFT88	13	+	20663262	20663386	20656364	20656430	20663497	20663604	74873	2,1,0	36,33,32	6,7,3	28,23,27	268	144	5.2616e-05	0.00699576	0.029,0.016,0.0	0.103,0.141,0.056	-0.085	-8.5	8.5
38606	ENSG00000182552	RWDD4	4	-	183655880	183655974	183651217	183651327	183658928	183659151	38606	73,69,59	2,0,0	76,71,81	11,5,0	238	144	7.13467e-05	0.008457	0.957,1.0,1.0	0.807,0.896,1.0	0.085	8.5	8.5
22292	ENSG00000078140	UBE2K	4	+	39737419	39737513	39698043	39698390	39755656	39755739	22292	64156174	2,2,7	192192151	16,14,17	238	144	8.04082e-05	0.00921949	0.951,0.979,0.938	0.879,0.892,0.843	0.085	8.5	8.5
85405	ENSG00000003756	RBM5	3	+	50110362	50110463	50109602	50109688	50110678	50110766	85405	95,70,61	6,5,3	47,51,60	0,0,1	245	144	9.20896e-05	0.0102091	0.903,0.892,0.923	1.0,1.0,0.972	-0.085	-8.5	8.5
87505	ENSG00000167700	MFSD3	8	+	144510359	144510507	144509073	144510015	144510597	144510722	87505	143301251	17,26,24	543444436	25,16,23	292	144	0.000139323	0.0134919	0.806,0.851,0.838	0.915,0.932,0.903	-0.085	-8.5	8.5
24615	ENSG00000116698	SMG7	1	+	183502252	183502391	183472477	183472649	183512836	183512868	24615	21,20,13	47,60,71	3,12,8	57,70,73	283	144	0.000225073	0.0185544	0.185,0.145,0.085	0.026,0.08,0.053	0.085	8.5	8.5
37547	ENSG00000176894	PXMP2	12	+	132695883	132696046	132690313	132690376	132701249	132701369	37547	119191240	0,2,8	151114100	12,6,5	307	144	0.000433257	0.0285074	1.0,0.978,0.934	0.855,0.899,0.904	0.085	8.5	8.5
53324	ENSG00000257622	RP11-44N21.4	14	-	105167930	105168107	105157705	105157763	105181128	105181194	53324	13,31,37	2,0,0	52,56,34	5,7,2	321	144	0.000591747	0.0347568	0.745,1.0,1.0	0.823,0.782,0.884	0.085	8.5	8.5
41601	ENSG00000185900	POMK	8	+	43102504	43102600	43097523	43097615	43103527	43103830	41601	38144141	2,0,3	96132110	8,1,20	240	144	2.86612e-05	0.00464914	0.919,1.0,0.966	0.878,0.988,0.767	0.084	8.4	8.4
55086	ENSG00000197183	NOL4L	20	-	32451447	32451573	32443060	32447816	32452235	32452437	55086	0,1,2	30,31,21	5,7,1	17,22,14	270	144	0.00015968	0.0146768	0.0,0.017,0.048	0.136,0.145,0.037	-0.084	-8.4	8.4
85921	ENSG00000177830	CHID1	11	-	908541	908645	904705	904859	910640	910791	85921	18,70,84	0,0,0	73,78,52	2,6,3	248	144	0.000173662	0.0155815	1.0,1.0,1.0	0.955,0.883,0.91	0.084	8.4	8.4
112732	ENSG00000113300	CNOT6	5	+	180495651	180495755	180494411	180494763	180529274	180529388	112732	9,12,15	24,85,106	26,39,21	73,66,66	248	144	0.000217334	0.0181147	0.179,0.076,0.076	0.171,0.255,0.156	-0.084	-8.4	8.4
104025	ENSG00000067369	TP53BP1	15	-	43446765	43446914	43446386	43446590	43447365	43447485	104025	11,6,7	46,27,21	5,0,3	39,37,45	293	144	0.000339699	0.0243776	0.105,0.098,0.141	0.059,0.0,0.032	0.084	8.4	8.4
95562	ENSG00000185507	IRF7	11	-	613950	614037	613784	613865	614173	614399	95562	61,116,98	8,5,6	174115131	4,3,0	231	144	0.000353724	0.0249735	0.826,0.935,0.911	0.964,0.96,1.0	-0.084	-8.4	8.4
81552	ENSG00000140400	MAN2C1	15	-	75363209	75363281	75362641	75362748	75363998	75364134	81552	5,2,9	15,63,55	2,0,4	66,90,85	216	144	0.000396143	0.0268305	0.182,0.021,0.098	0.02,0.0,0.03	0.084	8.4	8.4
80153	ENSG00000119946	CNNM1	10	+	99388151	99388301	99387819	99388003	99390305	99390407	80153	86,55,77	1,7,2	63,74,73	0,0,1	294	144	0.000657145	0.0369699	0.977,0.794,0.95	1.0,1.0,0.973	-0.084	-8.4	8.4
93401	ENSG00000168175	MAPK1IP1L	14	+	55061679	55061701	55051682	55051803	55062617	55063325	93401	174253241	53,70,76	232223187	34,42,39	166	144	0.000722456	0.0392275	0.74,0.758,0.733	0.855,0.822,0.806	-0.084	-8.4	8.4
22161	ENSG00000101474	APMAP	20	-	24964220	24964398	24962924	24964022	24969525	24969660	22161	0,0,0	31,24,22	3,7,6	35,26,23	322	144	1.54276e-05	0.00308384	0.0,0.0,0.0	0.037,0.107,0.104	-0.083	-8.3	8.3
97806	ENSG00000153066	TXNDC11	16	-	11691289	11692082	11688302	11688445	11698124	11698325	97806	426434446	5,11,9	605634643	1,4,3	937	144	2.51568e-05	0.00423992	0.929,0.858,0.884	0.989,0.961,0.971	-0.083	-8.3	8.3
19239	ENSG00000104805	NUCB1	19	+	48904379	48904454	48900565	48900931	48905752	48905882	19239	48,76,50	0,0,0	77,80,59	5,5,3	219	144	5.96701e-05	0.00761477	1.0,1.0,1.0	0.91,0.913,0.928	0.083	8.3	8.3
20201	ENSG00000164818	DNAAF5	7	+	779952	780144	775005	775162	785516	786475	20201	153207226	1,6,4	227251287	25,13,7	336	144	0.000185145	0.016178	0.985,0.937,0.96	0.796,0.892,0.946	0.083	8.3	8.3
49757	ENSG00000166049	PASD1	X	+	151611663	151611753	151604645	151604734	151620929	151621029	49757	68,59,42	7,2,3	44,51,62	0,0,2	234	144	0.000413896	0.0276393	0.857,0.948,0.896	1.0,1.0,0.95	-0.083	-8.3	8.3
17077	ENSG00000270168	LA16c-380H5.3	16	+	2996495	2996531	2995856	2995910	2996672	2996705	17077	13,25,23	2,0,0	36,38,27	5,5,3	180	144	0.000719273	0.0390825	0.839,1.0,1.0	0.852,0.859,0.878	0.083	8.3	8.3
40993	ENSG00000141564	RPTOR	17	+	80925369	80925480	80923489	80923673	80940495	80940601	40993	66,89,67	2,2,0	66,53,101	4,4,8	255	144	0.00100133	0.0487452	0.949,0.962,1.0	0.903,0.882,0.877	0.083	8.3	8.3
110224	ENSG00000100949	RABGGTA	14	-	24269269	24269401	24269079	24269163	24269490	24269551	110224	0,6,5	61,59,90	16,12,22	85,68,64	276	144	7.3631e-07	0.000432721	0.0,0.05,0.028	0.089,0.084,0.152	-0.082	-8.2	8.2
98908	ENSG00000054118	THRAP3	1	+	36225411	36225463	36224432	36224505	36259381	36259484	98908	4,4,6	47,95,96	13,21,15	88,84,76	196	144	2.2395e-05	0.00392557	0.059,0.03,0.044	0.098,0.155,0.127	-0.082	-8.2	8.2
63028	ENSG00000144136	SLC20A1	2	+	112652888	112652947	112652701	112652798	112657121	112657241	63028	18,10,6	66,48,76	5,3,3	82,60,90	203	144	5.41225e-05	0.00711484	0.162,0.129,0.053	0.041,0.034,0.023	0.082	8.2	8.2
2081	ENSG00000000457	SCYL3	1	-	169855795	169855857	169854269	169854964	169859040	169859212	2081	6,0,6	27,16,20	0,0,1	21,22,11	206	144	0.000113787	0.0117093	0.134,0.0,0.173	0.0,0.0,0.06	0.082	8.2	8.2
17845	ENSG00000177054	ZDHHC13	11	+	19142977	19143123	19117128	19117276	19146180	19146303	17845	70,79,117	0,2,0	89,61,63	2,3,6	290	144	0.000439493	0.0287744	1.0,0.951,1.0	0.957,0.91,0.839	0.082	8.2	8.2
56173	ENSG00000065243	PKN2	1	+	88784638	88784776	88771662	88771879	88786103	88786213	56173	162,87,86	2,0,0	65,67,65	5,2,3	282	144	0.000442582	0.0288765	0.976,1.0,1.0	0.869,0.945,0.917	0.082	8.2	8.2
59195	ENSG00000104312	RIPK2	8	+	89762834	89762982	89757816	89758233	89765340	89765496	59195	19,21,13	45,65,62	8,1,10	53,46,59	292	144	0.000499746	0.0315091	0.172,0.137,0.094	0.069,0.011,0.077	0.082	8.2	8.2
80694	ENSG00000221838	AP4M1	7	+	100104873	100104955	100104091	100104154	100105044	100105098	80694	69,53,66	2,0,17	48,73,44	1,1,1	226	144	0.000616669	0.0354432	0.956,1.0,0.712	0.968,0.979,0.966	-0.082	-8.2	8.2
24649	ENSG00000184381	PLA2G6	22	-	38122199	38122285	38120758	38120909	38123094	38123258	24649	11,9,16	44,53,44	8,2,6	48,65,63	230	144	0.000716149	0.0390446	0.135,0.096,0.185	0.094,0.019,0.056	0.082	8.2	8.2
65906	ENSG00000100865	CINP	14	-	102360406	102360602	102359418	102359587	102362844	102362916	65906	0,1,1	42,30,18	4,1,12	16,20,26	340	144	6.12688e-06	0.00171916	0.0,0.014,0.023	0.096,0.021,0.164	-0.081	-8.1	8.1
19573	ENSG00000078747	ITCH	20	+	34393769	34393881	34369393	34369470	34408650	34408792	19573	120,80,64	0,0,0	90,94,76	0,13,2	256	144	1.30557e-05	0.00278864	1.0,1.0,1.0	1.0,0.803,0.955	0.081	8.1	8.1
22149	ENSG00000101474	APMAP	20	-	24964215	24964398	24962924	24964022	24969525	24969660	22149	0,0,0	31,24,22	3,8,5	35,26,23	327	144	1.66398e-05	0.00322622	0.0,0.0,0.0	0.036,0.119,0.087	-0.081	-8.1	8.1
79667	ENSG00000109919	MTCH2	11	-	47625677	47625867	47622710	47622776	47627079	47627127	79667	0,2,2	35,27,38	8,5,6	21,30,27	334	144	3.58139e-05	0.00542923	0.0,0.031,0.022	0.141,0.067,0.087	-0.081	-8.1	8.1
18858	ENSG00000151640	DPYSL4	10	+	132202645	132202825	132201945	132202116	132203761	132203927	18858	108182189	7,11,8	285380220	5,6,2	324	144	9.38003e-05	0.0103606	0.873,0.88,0.913	0.962,0.966,0.98	-0.081	-8.1	8.1
103213	ENSG00000162650	ATXN7L2	1	+	109485331	109485509	109483478	109484080	109486056	109486122	103213	0,1,0	7,11,27	4,1,5	13,14,15	322	144	0.000639549	0.0363474	0.0,0.039,0.0	0.121,0.031,0.13	-0.081	-8.1	8.1
61554	ENSG00000181031	RPH3AL	17	-	325688	325754	321271	321415	327466	327579	61554	1,7,12	60,65,67	36,19,20	94108105	210	144	0.000833694	0.0433152	0.011,0.069,0.109	0.208,0.108,0.116	-0.081	-8.1	8.1
103507	ENSG00000189077	TMEM120A	7	-	75987537	75987602	75987359	75987428	75987717	75987810	103507	231314260	19,27,16	512526387	8,4,7	209	144	2.58449e-12	1.06141e-08	0.893,0.889,0.918	0.978,0.989,0.974	-0.08	-8	8
86073	ENSG00000163697	APBB2	4	-	41118088	41118205	41100638	41100750	41142986	41143142	86073	5,8,4	33,40,33	0,0,0	20,11,6	261	144	6.7328e-05	0.00815436	0.077,0.099,0.063	0.0,0.0,0.0	0.08	8	8
5434	ENSG00000169220	RGS14	5	+	177371501	177371589	177371349	177371396	177371872	177372292	5434	46,57,55	0,1,1	91,87,81	8,1,9	232	144	0.000107258	0.0112553	1.0,0.973,0.972	0.876,0.982,0.848	0.08	8	8
66655	ENSG00000103042	SLC38A7	16	-	58671044	58671244	58670112	58670167	58672095	58672243	66655	45,99,97	0,0,0	76,90,103	2,4,4	344	144	0.000375368	0.025886	1.0,1.0,1.0	0.941,0.904,0.915	0.08	8	8
70458	ENSG00000083097	DOPEY1	6	+	83160101	83160301	83159795	83159960	83162789	83162919	70458	2,7,0	8,8,1	1,0,0	3,6,3	344	144	0.000445579	0.0289838	0.095,0.268,0.0	0.122,0.0,0.0	0.08	8	8
112117	ENSG00000169379	ARL13B	3	+	93997246	93997301	93995873	93995944	94003658	94003908	112117	5,6,3	18,31,30	2,0,0	11,20,15	199	144	0.000727635	0.0394613	0.167,0.123,0.067	0.116,0.0,0.0	0.08	8	8
5592	ENSG00000105397	TYK2	19	-	10353527	10353646	10352925	10353098	10354041	10354234	5592	42104127	4,5,2	103,109,56	1,0,0	263	144	0.000830443	0.0432458	0.852,0.919,0.972	0.983,1.0,1.0	-0.08	-8	8
20626	ENSG00000130731	C16orf13	16	-	635517	635774	634736	634797	636093	636260	20626	557712786	32,37,50	809790717	99,65,69	401	144	8.00375e-05	0.00918865	0.862,0.874,0.85	0.746,0.814,0.789	0.079	7.9	7.9
19897	ENSG00000164896	FASTK	7	-	151079509	151079731	151078845	151079021	151080684	151080795	19897	262317330	5,9,8	315311328	28,20,12	366	144	0.000110831	0.0115003	0.954,0.933,0.942	0.816,0.86,0.915	0.079	7.9	7.9
88177	ENSG00000109390	NDUFC1	4	-	139296331	139296367	139295731	139295960	139302415	139302551	88177	0,0,1	10,33,27	1,0,9	16,12,26	180	144	0.000213031	0.0178218	0.0,0.0,0.029	0.048,0.0,0.217	-0.079	-7.9	7.9
25107	ENSG00000118985	ELL2	5	-	95932631	95932713	95919423	95919545	95943001	95943049	25107	1,0,6	6,29,47	30,18,38	119,98,123	226	144	0.000308827	0.0228228	0.096,0.0,0.075	0.138,0.105,0.164	-0.079	-7.9	7.9
15994	ENSG00000144218	AFF3	2	-	100011496	100011571	100008811	100008932	100104401	100104518	15994	0,0,1	5,3,5	4,9,13	48,43,39	219	144	0.000518259	0.0321602	0.0,0.0,0.116	0.052,0.121,0.18	-0.079	-7.9	7.9
53834	ENSG00000087460	GNAS	20	+	58898940	58898985	58895611	58895684	58903530	58903585	53834	59311041100	355785748	802842760	800729662	189	144	0.000679648	0.0379055	0.56,0.517,0.528	0.433,0.468,0.467	0.079	7.9	7.9
101224	ENSG00000111679	PTPN6	12	+	6951608	6951731	6946576	6946739	6951982	6952224	101224	57140132	0,0,2	144138127	13,6,3	267	144	4.80438e-06	0.001519	1.0,1.0,0.973	0.857,0.925,0.958	0.078	7.8	7.8
22876	ENSG00000061987	MON2	12	+	62470700	62470778	62466847	62467318	62484169	62484233	22876	0,0,5	42,47,53	4,11,11	55,48,53	222	144	4.73098e-05	0.00645692	0.0,0.0,0.058	0.045,0.129,0.119	-0.078	-7.8	7.8
71439	ENSG00000276293	PIP4K2B	17	-	38784242	38784339	38780446	38780604	38786822	38786920	71439	91141144	0,0,6	134146155	15,4,10	241	144	6.82979e-05	0.00822771	1.0,1.0,0.935	0.842,0.956,0.903	0.078	7.8	7.8
49685	ENSG00000112078	KCTD20	6	+	36479590	36479711	36474788	36475062	36481561	36481759	49685	215,113,99	4,0,0	87112122	6,11,0	265	144	8.55076e-05	0.00970565	0.967,1.0,1.0	0.887,0.847,1.0	0.078	7.8	7.8
50445	ENSG00000134444	KIAA1468	18	+	62298771	62298860	62291542	62291631	62305413	62307829	50445	65,37,35	8,0,3	28,20,26	1,0,0	233	144	0.000390134	0.0265149	0.834,1.0,0.878	0.945,1.0,1.0	-0.078	-7.8	7.8
81612	ENSG00000253710	ALG11	13	+	52018996	52019143	52012410	52012462	52024005	52024937	81612	30,27,24	0,0,1	37,57,38	0,6,3	291	144	0.00083671	0.043397	1.0,1.0,0.922	1.0,0.825,0.862	0.078	7.8	7.8
66812	ENSG00000170293	CMTM8	3	+	32357372	32357546	32238678	32239119	32367871	32367988	66812	65,67,110	2,2,0	127,86,116	6,6,8	318	144	0.000865217	0.0444925	0.936,0.938,1.0	0.906,0.866,0.868	0.078	7.8	7.8
106194	ENSG00000196576	PLXNB2	22	-	50287137	50287264	50286172	50286287	50287666	50287793	106194	103183156	0,1,0	114142114	9,4,4	271	144	4.57586e-06	0.00150093	1.0,0.99,1.0	0.871,0.95,0.938	0.077	7.7	7.7
48514	ENSG00000112033	PPARD	6	+	35347066	35347150	35342613	35342681	35410986	35411217	48514	31,83,86	0,0,0	104,90,85	5,8,2	228	144	2.63698e-05	0.00437967	1.0,1.0,1.0	0.929,0.877,0.964	0.077	7.7	7.7
88453	ENSG00000106070	GRB10	7	-	50705139	50705323	50703820	50703908	50782415	50782567	88453	117118125	6,4,6	50,52,77	1,0,0	328	144	9.94453e-05	0.0107601	0.895,0.928,0.901	0.956,1.0,1.0	-0.077	-7.7	7.7
81059	ENSG00000183605	SFXN4	10	-	119165201	119165302	119164130	119164196	119165536	119165623	81059	19,35,32	139180146	54,46,43	137163107	245	144	0.000131005	0.0130151	0.074,0.103,0.114	0.188,0.142,0.191	-0.077	-7.7	7.7
101297	ENSG00000251022	THAP9-AS1	4	-	82895691	82895774	82893008	82894847	82897988	82898062	101297	110142151	2,4,1	105,79,107	7,7,7	227	144	0.000215726	0.0179973	0.972,0.957,0.99	0.905,0.877,0.907	0.077	7.7	7.7
35212	ENSG00000163875	MEAF6	1	-	37495884	37495918	37493761	37493814	37501803	37501996	35212	55,56,42	0,2,10	91,60,66	0,1,1	178	144	0.000282048	0.0215028	1.0,0.958,0.773	1.0,0.98,0.982	-0.077	-7.7	7.7
67604	ENSG00000154380	ENAH	1	-	225504990	225505068	225500991	225501070	225507950	225508017	67604	40,29,27	128124156	19,14,15	181171154	222	144	4.366e-06	0.00146625	0.169,0.132,0.101	0.064,0.05,0.059	0.076	7.6	7.6
112915	ENSG00000203705	TATDN3	1	+	212797111	212797196	212796516	212796590	212802700	212802763	112915	64,135,97	3,4,13	97118109	3,0,1	229	144	4.491e-05	0.00624086	0.931,0.955,0.824	0.953,1.0,0.986	-0.076	-7.6	7.6
80918	ENSG00000233461	RP11-295G20.2	1	-	231524425	231524547	231522516	231522637	231527337	231527415	80918	14,14,15	45,79,57	7,5,5	73,74,57	266	144	0.000254666	0.020043	0.144,0.088,0.125	0.049,0.035,0.045	0.076	7.6	7.6
56347	ENSG00000123219	CENPK	5	-	65554796	65554946	65552492	65552549	65561496	65561564	56347	87,78,65	0,8,3	62,37,50	1,0,0	294	144	0.000525229	0.0323227	1.0,0.827,0.914	0.968,1.0,1.0	-0.076	-7.6	7.6
78836	ENSG00000187778	MCRS1	12	-	49566739	49566841	49566076	49566215	49568047	49568128	78836	13,62,72	0,0,1	60,76,68	4,5,2	246	144	0.00065421	0.0368625	1.0,1.0,0.977	0.898,0.899,0.952	0.076	7.6	7.6
24986	ENSG00000272896	RP11-216L13.17	9	+	136791607	136791777	136791378	136791424	136791946	136792030	24986	495788744	91106112	9321017754	69,84,110	314	144	0.00069323	0.0384258	0.714,0.773,0.753	0.861,0.847,0.759	-0.076	-7.6	7.6
4410	ENSG00000072133	RPS6KA6	X	-	84160287	84160435	84156074	84156191	84164327	84164387	4410	4,7,12	35,31,45	0,2,0	17,22,46	292	144	5.60796e-06	0.00162038	0.053,0.1,0.116	0.0,0.043,0.0	0.075	7.5	7.5
112794	ENSG00000169905	TOR1AIP2	1	-	179877238	179877373	179865678	179865854	179877692	179877799	112794	101162157	1,3,0	130155143	6,11,6	279	144	1.28857e-05	0.00275884	0.981,0.965,1.0	0.918,0.879,0.925	0.075	7.5	7.5
105214	ENSG00000132953	XPO4	13	-	20862968	20863123	20862716	20862858	20868595	20868701	105214	13,9,21	43,72,55	4,4,13	61,84,98	299	144	0.00013444	0.0132607	0.127,0.057,0.155	0.031,0.022,0.06	0.075	7.5	7.5
77079	ENSG00000078967	UBE2D4	7	+	43945488	43945635	43942817	43943031	43947158	43947229	77079	0,1,0	6,12,9	7,4,0	19,16,4	291	144	0.000277478	0.0212282	0.0,0.04,0.0	0.154,0.11,0.0	-0.075	-7.5	7.5
86313	ENSG00000160785	SLC25A44	1	+	156207890	156208013	156200389	156200472	156210239	156212795	86313	58,66,81	2,1,7	91,68,70	0,0,0	267	144	0.000355701	0.0250491	0.94,0.973,0.862	1.0,1.0,1.0	-0.075	-7.5	7.5
104835	ENSG00000005700	IBTK	6	-	82175903	82176026	82173366	82173438	82181878	82182028	104835	8,14,10	100,74,62	16,26,19	71,62,59	267	144	0.000454715	0.0294509	0.041,0.093,0.08	0.108,0.184,0.148	-0.075	-7.5	7.5
20739	ENSG00000107789	MINPP1	10	+	87521035	87521169	87513123	87513221	87552081	87553460	20739	193124122	1,1,0	85,60,75	3,4,3	278	144	0.000507734	0.0316811	0.99,0.985,1.0	0.936,0.886,0.928	0.075	7.5	7.5
1834	ENSG00000058272	PPP1R12A	12	-	79805591	79805768	79798493	79798584	79806165	79806333	1834	273257198	11,3,8	189220187	19,13,11	321	144	0.000914556	0.0461092	0.918,0.975,0.917	0.817,0.884,0.884	0.075	7.5	7.5
25396	ENSG00000070159	PTPN3	9	-	109475968	109476172	109463296	109463451	109498218	109498306	25396	0,0,0	40,50,40	2,8,8	33,33,28	348	144	1.7133e-06	0.00077014	0.0,0.0,0.0	0.024,0.091,0.106	-0.074	-7.4	7.4
33685	ENSG00000162694	EXTL2	1	-	100876032	100876275	100874159	100874430	100876793	100876861	33685	2,0,0	17,21,30	10,7,14	47,60,30	387	144	8.51939e-06	0.00209648	0.042,0.0,0.0	0.073,0.042,0.148	-0.074	-7.4	7.4
33678	ENSG00000162694	EXTL2	1	-	100876032	100876206	100874159	100874430	100876793	100876861	33678	1,0,0	17,21,30	5,7,12	47,60,30	318	144	1.9108e-05	0.00351284	0.026,0.0,0.0	0.046,0.05,0.153	-0.074	-7.4	7.4
24385	ENSG00000062194	GPBP1	5	+	57221375	57221396	57214120	57214193	57230845	57230969	24385	14,14,16	195147117	40,17,30	138124142	165	144	0.000139486	0.0134933	0.059,0.077,0.107	0.202,0.107,0.156	-0.074	-7.4	7.4
71862	ENSG00000075643	MOCOS	18	+	36213365	36213482	36205076	36205276	36220054	36220217	71862	26,61,77	2,0,1	87,74,81	7,4,8	261	144	0.000225583	0.0185779	0.878,1.0,0.977	0.873,0.911,0.848	0.074	7.4	7.4
35207	ENSG00000128891	C15orf57	15	-	40553436	40554127	40534342	40539355	40557215	40557390	35207	357255272	0,1,3	250290215	4,12,1	835	144	0.000236772	0.0191347	1.0,0.978,0.94	0.915,0.806,0.974	0.074	7.4	7.4
70105	ENSG00000123472	ATPAF1	1	-	46645160	46645256	46635044	46635970	46652580	46652628	70105	295298300	21,48,33	316311292	19,20,12	240	144	0.000252594	0.0199186	0.894,0.788,0.845	0.909,0.903,0.936	-0.074	-7.4	7.4
63476	ENSG00000074964	ARHGEF10L	1	+	17639237	17639454	17638561	17638689	17640201	17640302	63476	0,0,2	15,12,12	13,0,1	16,8,10	361	144	0.00031572	0.0230807	0.0,0.0,0.062	0.245,0.0,0.038	-0.074	-7.4	7.4
75442	ENSG00000149532	CPSF7	11	-	61419921	61420094	61416499	61416519	61421389	61421608	75442	81104121	0,0,2	91,86,124	4,7,1	317	144	0.000455915	0.0295075	1.0,1.0,0.965	0.912,0.848,0.983	0.074	7.4	7.4
89218	ENSG00000141452	C18orf8	18	+	23506969	23507054	23504370	23504447	23507984	23508041	89218	80,95,130	1,2,3	116,112,94	9,5,9	229	144	0.000539166	0.0327801	0.981,0.968,0.965	0.89,0.934,0.868	0.074	7.4	7.4
74576	ENSG00000166225	FRS2	12	+	69491537	69491651	69470419	69470530	69530864	69530960	74576	0,4,1	43,39,38	10,6,2	23,48,35	258	144	0.00089305	0.0454069	0.0,0.054,0.014	0.195,0.065,0.031	-0.074	-7.4	7.4
26540	ENSG00000096088	PGC	6	-	41744396	41744514	41742289	41742489	41744657	41744808	26540	1,2,2	0,0,0	195184145	11,2,10	262	144	0.000906742	0.0459221	1.0,1.0,1.0	0.907,0.981,0.889	0.074	7.4	7.4
90925	ENSG00000265681	RPL17	18	-	49491735	49491833	49491531	49491584	49492274	49492399	90925	59,91,106	165267267	132,113,94	192188217	242	144	0.000907917	0.0459301	0.175,0.169,0.191	0.29,0.263,0.205	-0.074	-7.4	7.4
91384	ENSG00000182087	TMEM259	19	-	1011579	1011649	1011366	1011499	1011740	1011798	91384	131169150	21,17,12	161158200	11,9,5	214	144	0.000915288	0.0461092	0.808,0.87,0.894	0.908,0.922,0.964	-0.074	-7.4	7.4
11073	ENSG00000224078	SNHG14	15	+	25108997	25109099	25107909	25108038	25109197	25109403	11073	142156135	11,0,3	134158176	12,8,20	246	144	0.000981531	0.0480924	0.883,1.0,0.963	0.867,0.92,0.837	0.074	7.4	7.4
8918	ENSG00000106853	PTGR1	9	-	111564156	111564262	111562576	111563231	111570090	111570209	8918	32,21,13	197143131	46,58,42	203193114	250	144	3.07713e-05	0.00488704	0.086,0.078,0.054	0.115,0.148,0.175	-0.073	-7.3	7.3
45509	ENSG00000142856	ITGB3BP	1	-	63490082	63490218	63478763	63478833	63508527	63508570	45509	151132134	0,0,3	96,94,113	10,0,6	280	144	3.76e-05	0.00558015	1.0,1.0,0.958	0.832,1.0,0.906	0.073	7.3	7.3
102796	ENSG00000143367	TUFT1	1	+	151562584	151562686	151540322	151540426	151563903	151563990	102796	9,69,67	0,0,0	63,86,62	4,7,0	246	144	0.000234914	0.0190582	1.0,1.0,1.0	0.902,0.878,1.0	0.073	7.3	7.3
86307	ENSG00000160785	SLC25A44	1	+	156207861	156208013	156199834	156200472	156210239	156212795	86307	68,81,90	2,1,7	107,70,83	0,0,0	296	144	0.000450869	0.0292437	0.943,0.975,0.862	1.0,1.0,1.0	-0.073	-7.3	7.3
90381	ENSG00000110060	PUS3	11	-	125895906	125896330	125895660	125895789	125903169	125903221	90381	99,106,98	0,0,1	125139185	1,7,3	568	144	0.000469777	0.0300733	1.0,1.0,0.961	0.969,0.834,0.94	0.073	7.3	7.3
12209	ENSG00000241370	RPP21	6	+	30345490	30345929	30345297	30345398	30346431	30346493	12209	54157141	0,4,5	112104112	0,0,0	583	144	0.000595947	0.034877	1.0,0.906,0.874	1.0,1.0,1.0	-0.073	-7.3	7.3
57801	ENSG00000123154	WDR83	19	+	12672462	12672549	12670694	12670821	12672846	12672914	57801	8,2,2	24,57,48	0,0,0	49,75,52	231	144	0.00071337	0.0389448	0.172,0.021,0.025	0.0,0.0,0.0	0.073	7.3	7.3
97022	ENSG00000135679	MDM2	12	+	68816811	68816945	68813553	68813628	68820324	68820374	97022	213135138	2,3,5	108160160	12,7,8	278	144	0.000919322	0.0461454	0.982,0.959,0.935	0.823,0.922,0.912	0.073	7.3	7.3
60148	ENSG00000198960	ARMCX6	X	-	101617291	101617370	101616395	101616766	101617502	101617584	60148	3,5,0	82154147	20,20,15	118114158	223	144	5.17256e-10	1.13987e-06	0.023,0.021,0.0	0.099,0.102,0.058	-0.072	-7.2	7.2
48684	ENSG00000132541	HRSP12	8	-	98108645	98108751	98106271	98106326	98117031	98117241	48684	58,73,114	0,5,8	74,79,50	0,0,0	250	144	4.60289e-05	0.0063203	1.0,0.894,0.891	1.0,1.0,1.0	-0.072	-7.2	7.2
2564	ENSG00000185813	PCYT2	17	-	81905567	81905735	81905381	81905447	81906099	81906546	2564	77105137	0,0,1	146111156	2,10,3	312	144	9.53837e-05	0.0104513	1.0,1.0,0.984	0.971,0.837,0.96	0.072	7.2	7.2
113160	ENSG00000213079	SCAF8	6	+	154773988	154774072	154733794	154733930	154787860	154788022	113160	6,40,23	2,0,0	34,32,17	6,7,1	228	144	0.000399474	0.0269954	0.655,1.0,1.0	0.782,0.743,0.915	0.072	7.2	7.2
54214	ENSG00000156990	RPUSD3	3	-	9838984	9839171	9837848	9838207	9840183	9840307	54214	143,99,120	3,0,1	103134113	1,9,7	331	144	0.000428312	0.0283449	0.954,1.0,0.981	0.978,0.866,0.875	0.072	7.2	7.2
24980	ENSG00000272896	RP11-216L13.17	9	+	136791625	136791777	136791378	136791424	136791946	136792030	24980	491841796	91106112	9771045792	69,84,110	296	144	0.000539401	0.0327801	0.724,0.794,0.776	0.873,0.858,0.778	-0.072	-7.2	7.2
61150	ENSG00000093183	SEC22C	3	-	42563764	42563880	42563522	42563686	42568864	42569073	61150	24,19,12	55,96,110	10,3,13	86,89,119	260	144	0.000696375	0.0385292	0.195,0.099,0.057	0.061,0.018,0.057	0.072	7.2	7.2
24989	ENSG00000272896	RP11-216L13.17	9	+	136791629	136791777	136791378	136791424	136791946	136792030	24989	487783734	91106112	911988743	69,84,110	292	144	0.000748672	0.040216	0.725,0.785,0.764	0.867,0.853,0.769	-0.072	-7.2	7.2
66113	ENSG00000161249	DMKN	19	-	35505938	35505986	35505717	35505765	35510183	35510410	66113	45,63,63	3,10,2	40,50,50	1,2,0	192	144	0.000756896	0.0405853	0.918,0.825,0.959	0.968,0.949,1.0	-0.072	-7.2	7.2
46558	ENSG00000121064	SCPEP1	17	+	56998384	56998498	56996961	56997055	57000854	57000992	46558	231253235	10,11,20	280249216	37,30,17	258	144	0.000843044	0.0436254	0.928,0.928,0.868	0.809,0.822,0.876	0.072	7.2	7.2
39004	ENSG00000084623	EIF3I	1	+	32226170	32226320	32222439	32222630	32228498	32228609	39004	146,77,55	0,2,0	66,83,100	6,3,2	294	144	0.000851895	0.0440329	1.0,0.95,1.0	0.843,0.931,0.961	0.072	7.2	7.2
49819	ENSG00000134717	BTF3L4	1	+	52083339	52083541	52064824	52064938	52086111	52086610	49819	935927801	34,37,37	677782722	63,46,63	346	144	6.88902e-06	0.00183608	0.92,0.912,0.9	0.817,0.876,0.827	0.071	7.1	7.1
79231	ENSG00000154328	NEIL2	8	+	11779597	11779723	11771510	11771585	11783202	11783399	79231	36,117,89	0,0,0	76,73,100	3,0,9	270	144	7.28163e-05	0.00857761	1.0,1.0,1.0	0.931,1.0,0.856	0.071	7.1	7.1
107462	ENSG00000147140	NONO	X	+	71284398	71284453	71283651	71283721	71290628	71290793	107462	274586656	35,73,94	474475547	116,99,98	199	144	0.00031432	0.0230326	0.85,0.853,0.835	0.747,0.776,0.802	0.071	7.1	7.1
58832	ENSG00000126858	RHOT1	17	+	32221065	32221186	32211115	32211238	32224615	32225503	58832	0,2,4	61,33,36	9,6,4	33,27,32	265	144	0.000319774	0.0233187	0.0,0.032,0.057	0.129,0.108,0.064	-0.071	-7.1	7.1
106335	ENSG00000148690	FRA10AC1	10	-	93672041	93672089	93670774	93670848	93676652	93676691	106335	10,8,0	52,33,34	0,3,1	21,39,66	192	144	0.000333646	0.0240584	0.126,0.154,0.0	0.0,0.055,0.011	0.071	7.1	7.1
2809	ENSG00000108100	CCNY	10	+	35525963	35525999	35501500	35501535	35529972	35530036	2809	51,32,28	8,0,2	34,35,18	0,1,0	180	144	0.00052142	0.0322246	0.836,1.0,0.918	1.0,0.966,1.0	-0.071	-7.1	7.1
14197	ENSG00000067057	PFKP	10	+	3070175	3070315	3069232	3069389	3082387	3082461	14197	0,1,12	6,19,27	0,0,0	32,15,22	284	144	2.33129e-05	0.00401788	0.0,0.026,0.184	0.0,0.0,0.0	0.07	7	7
16299	ENSG00000261915	RP11-542C16.2	17	-	7318494	7318691	7318275	7318356	7319049	7319075	16299	117119124	2,13,0	130149150	2,0,0	341	144	7.93496e-05	0.00914454	0.961,0.794,1.0	0.965,1.0,1.0	-0.07	-7	7
68340	ENSG00000177485	ZBTB33	X	+	120252668	120252770	120250754	120250977	120253413	120255434	68340	8,3,4	24,52,71	1,0,1	70,69,58	246	144	0.00015146	0.0142251	0.163,0.033,0.032	0.008,0.0,0.01	0.07	7	7
66516	ENSG00000196313	POM121	7	+	72913764	72913828	72890932	72891110	72926261	72926477	66516	7,13,20	72129161	30,29,50	160131172	208	144	0.000162479	0.0148584	0.063,0.065,0.079	0.115,0.133,0.168	-0.07	-7	7
40881	ENSG00000173041	ZNF680	7	-	64525269	64525352	64519883	64522500	64543706	64544219	40881	3,7,3	41,34,37	0,0,0	21,35,37	227	144	0.00017271	0.0155424	0.044,0.116,0.049	0.0,0.0,0.0	0.07	7	7
67382	ENSG00000160299	PCNT	21	+	46430758	46430973	46430506	46430657	46431528	46432215	67382	0,1,0	13,28,29	5,2,5	22,22,17	359	144	0.000344275	0.0246089	0.0,0.014,0.0	0.084,0.035,0.106	-0.07	-7	7
91389	ENSG00000182087	TMEM259	19	-	1011583	1011663	1011366	1011499	1011740	1011798	91389	134293228	21,17,12	263243251	11,9,5	224	144	0.000888353	0.0452444	0.804,0.917,0.924	0.939,0.946,0.97	-0.07	-7	7
22285	ENSG00000078140	UBE2K	4	+	39745751	39745810	39698138	39698390	39755656	39755739	22285	190192201	2,2,7	218200216	16,14,17	203	144	2.77693e-06	0.00110043	0.985,0.986,0.953	0.906,0.91,0.9	0.069	6.9	6.9
97607	ENSG00000042753	AP2S1	19	-	46850133	46850288	46845992	46846142	46850763	46850766	97607	81132119	235385389	215209220	401415381	299	144	1.59194e-05	0.00314046	0.142,0.142,0.128	0.205,0.195,0.218	-0.069	-6.9	6.9
111943	ENSG00000143224	PPOX	1	+	161167587	161167707	161167354	161167486	161167994	161168127	111943	0,2,0	28,34,62	7,7,4	33,39,46	264	144	2.24192e-05	0.00392557	0.0,0.031,0.0	0.104,0.089,0.045	-0.069	-6.9	6.9
85129	ENSG00000165264	NDUFB6	9	-	32558909	32558954	32553532	32553944	32572880	32573184	85129	64123107	2,15,10	141152140	5,0,4	189	144	3.09213e-05	0.00488704	0.961,0.862,0.891	0.956,1.0,0.964	-0.069	-6.9	6.9
66779	ENSG00000100105	PATZ1	22	-	31327398	31327576	31325808	31327309	31328786	31328859	66779	0,0,2	17,34,50	0,14,2	29,26,27	322	144	0.000104209	0.01109	0.0,0.0,0.018	0.0,0.194,0.032	-0.069	-6.9	6.9
37545	ENSG00000101544	ADNP2	18	+	80132189	80132377	80117529	80117650	80133102	80133192	37545	4,3,4	53,51,37	11,9,15	53,37,43	332	144	0.000193345	0.0166245	0.032,0.025,0.045	0.083,0.095,0.131	-0.069	-6.9	6.9
39686	ENSG00000174669	SLC29A2	11	-	66371243	66371325	66369368	66369532	66371562	66371820	39686	42121121	2,11,11	193148156	3,5,4	226	144	0.000369973	0.0257116	0.93,0.875,0.875	0.976,0.95,0.961	-0.069	-6.9	6.9
39794	ENSG00000168005	C11orf84	11	+	63818526	63818652	63818215	63818365	63818801	63819002	39794	110171132	4,11,11	154178162	2,3,4	270	144	0.000370231	0.0257116	0.936,0.892,0.865	0.976,0.969,0.956	-0.069	-6.9	6.9
72183	ENSG00000139865	TTC6	14	+	37715760	37715931	37714654	37714796	37724897	37725002	72183	18,7,12	46,57,46	2,18,1	85,87,69	315	144	0.000380922	0.0261128	0.152,0.053,0.107	0.011,0.086,0.007	0.069	6.9	6.9
82663	ENSG00000175581	MRPL48	11	+	73859906	73860009	73825707	73825796	73863171	73863261	82663	95,91,78	1,1,0	75,73,86	6,3,3	247	144	0.000390602	0.0265149	0.982,0.981,1.0	0.879,0.934,0.944	0.069	6.9	6.9
103947	ENSG00000121864	ZNF639	3	+	179327560	179327631	179322990	179323291	179328282	179328351	103947	59,52,45	8,1,4	47,25,43	0,2,0	215	144	0.000493299	0.0311897	0.832,0.972,0.883	1.0,0.893,1.0	-0.069	-6.9	6.9
104150	ENSG00000204406	MBD5	2	+	148310129	148310286	148233244	148233395	148342213	148342336	104150	6,0,4	14,7,9	0,0,1	7,14,3	301	144	0.000549578	0.0331918	0.17,0.0,0.175	0.0,0.0,0.138	0.069	6.9	6.9
58089	ENSG00000010165	METTL13	1	+	171781987	171782120	171781663	171781795	171783739	171784039	58089	98134133	0,4,2	153115135	9,2,13	277	144	0.000576786	0.0341518	1.0,0.946,0.972	0.898,0.968,0.844	0.069	6.9	6.9
75227	ENSG00000102796	DHRS12	13	-	51776456	51776525	51773929	51774034	51777059	51777121	75227	4,4,5	37,30,25	2,0,1	35,43,25	213	144	0.000728682	0.0394692	0.068,0.083,0.119	0.037,0.0,0.026	0.069	6.9	6.9
7786	ENSG00000171634	BPTF	17	+	67928958	67929120	67928354	67928601	67929335	67929487	7786	28,29,18	76,74,67	5,11,13	62,61,59	306	144	0.000935562	0.0467011	0.148,0.156,0.112	0.037,0.078,0.094	0.069	6.9	6.9
65663	ENSG00000204463	BAG6	6	-	31640473	31640528	31640198	31640306	31640644	31640704	65663	92162174	10,11,11	194155133	1,0,9	199	144	8.57012e-05	0.00971542	0.869,0.914,0.92	0.993,1.0,0.914	-0.068	-6.8	6.8
12735	ENSG00000185033	SEMA4B	15	+	90201457	90201735	90184962	90185081	90217438	90217602	12735	169212208	2,1,1	196185186	6,9,4	422	144	0.000103934	0.0110737	0.966,0.986,0.986	0.918,0.875,0.941	0.068	6.8	6.8
71868	ENSG00000075643	MOCOS	18	+	36215515	36215977	36205150	36205276	36220054	36220217	71868	243225188	2,0,1	290252292	7,4,8	606	144	0.000109072	0.0114059	0.967,1.0,0.978	0.908,0.937,0.897	0.068	6.8	6.8
55650	ENSG00000136811	ODF2	9	+	128469182	128469353	128460941	128461067	128471307	128471468	55650	161195221	2,5,1	158221171	7,8,12	315	144	0.000230792	0.0188028	0.974,0.947,0.99	0.912,0.927,0.867	0.068	6.8	6.8
8205	ENSG00000170004	CHD3	17	+	7910438	7910591	7909142	7909338	7910846	7910959	8205	136368410	9,17,14	451488469	63,25,42	297	144	0.000364825	0.0255323	0.88,0.913,0.934	0.776,0.904,0.844	0.068	6.8	6.8
48851	ENSG00000188566	NDOR1	9	+	137213966	137214068	137213779	137213878	137214203	137214413	48851	72,96,85	2,3,6	88,88,77	0,0,0	246	144	0.000366684	0.0255635	0.955,0.949,0.892	1.0,1.0,1.0	-0.068	-6.8	6.8
77790	ENSG00000112031	MTRF1L	6	-	152998004	152998150	152995243	152995319	152998549	152998629	77790	2,0,0	38,37,25	1,5,6	35,25,21	290	144	0.000792677	0.0419808	0.025,0.0,0.0	0.014,0.09,0.124	-0.068	-6.8	6.8
30003	ENSG00000118564	FBXL5	4	-	15644492	15644657	15640787	15640883	15655203	15655382	30003	130,40,56	0,0,0	97,99,75	7,2,1	309	144	0.000810423	0.04269	1.0,1.0,1.0	0.866,0.958,0.972	0.068	6.8	6.8
39918	ENSG00000087087	SRRT	7	+	100888277	100888383	100888041	100888143	100888473	100888656	39918	223160148	5,7,10	141143111	1,0,0	250	144	4.8631e-06	0.00152565	0.963,0.929,0.895	0.988,1.0,1.0	-0.067	-6.7	6.7
82858	ENSG00000106462	EZH2	7	-	148836821	148836958	148832633	148832750	148846469	148846587	82858	20,19,21	81,129,88	5,4,4	86,63,72	281	144	8.44586e-06	0.00209066	0.112,0.07,0.109	0.029,0.032,0.028	0.067	6.7	6.7
30290	ENSG00000183426	NPIPA1	16	+	14925100	14925189	14924504	14924638	14925732	14925876	30290	3,9,3	29,36,41	1,1,0	40,27,45	233	144	0.000109354	0.0114197	0.06,0.134,0.043	0.015,0.022,0.0	0.067	6.7	6.7
36994	ENSG00000175893	ZDHHC21	9	-	14677297	14677472	14674186	14674385	14680032	14680162	36994	0,2,2	29,41,22	5,4,11	32,32,30	319	144	0.000135281	0.0133146	0.0,0.022,0.039	0.066,0.053,0.142	-0.067	-6.7	6.7
25752	ENSG00000187109	NAP1L1	12	-	76068908	76068994	76060137	76060279	76074202	76074239	25752	913863915	110125121	885927954	175167210	230	144	0.000176029	0.0156756	0.839,0.812,0.826	0.76,0.777,0.74	0.067	6.7	6.7
100705	ENSG00000127616	SMARCA4	19	+	11039457	11039553	11034913	11035132	11041306	11041560	100705	5,9,13	47129128	15,21,19	78,86,78	240	144	0.00018105	0.0159746	0.06,0.04,0.057	0.103,0.128,0.128	-0.067	-6.7	6.7
74662	ENSG00000090621	PABPC4	1	-	39564700	39564773	39564422	39564542	39565105	39565378	74662	112118135	5,8,12	149126160	1,0,7	217	144	0.000190687	0.0164554	0.937,0.907,0.882	0.99,1.0,0.938	-0.067	-6.7	6.7
61679	ENSG00000078699	CBFA2T2	20	+	33619516	33619606	33611093	33611335	33623114	33623296	61679	115,90,77	0,0,1	57,106,70	3,4,4	234	144	0.000468382	0.0300346	1.0,1.0,0.979	0.921,0.942,0.915	0.067	6.7	6.7
90687	ENSG00000255769	GOLGA2P10	15	-	82477260	82477284	82477032	82477123	82477393	82477582	90687	0,0,0	6,23,35	8,3,1	40,67,50	168	144	0.000779388	0.0414959	0.0,0.0,0.0	0.146,0.037,0.017	-0.067	-6.7	6.7
4265	ENSG00000127952	STYXL1	7	-	76033635	76033706	76030420	76030527	76047811	76047980	4265	2,1,1	40,48,57	4,14,5	52,52,57	215	144	4.59818e-05	0.0063203	0.032,0.014,0.012	0.049,0.153,0.055	-0.066	-6.6	6.6
20605	ENSG00000130731	C16orf13	16	-	635611	635774	634718	634797	636093	636290	20605	539694767	32,37,50	800759714	99,65,69	307	144	0.000104619	0.0111205	0.888,0.898,0.878	0.791,0.846,0.829	0.066	6.6	6.6
54781	ENSG00000171224	C10orf35	10	+	69631175	69631275	69630257	69630313	69631479	69631547	54781	0,0,0	10,30,31	0,5,7	25,55,24	244	144	0.000555548	0.0333739	0.0,0.0,0.0	0.0,0.051,0.147	-0.066	-6.6	6.6
79320	ENSG00000112584	FAM120B	6	+	170358225	170358318	170348150	170348323	170388286	170388493	79320	100,74,54	0,1,1	79,57,59	5,4,2	237	144	0.000610215	0.0352968	1.0,0.978,0.97	0.906,0.896,0.947	0.066	6.6	6.6
95867	ENSG00000058673	ZC3H11A	1	+	203802956	203803016	203795653	203795794	203816925	203817124	95867	109,50,33	8,2,3	57,61,87	2,0,1	204	144	0.000769542	0.0411413	0.906,0.946,0.886	0.953,1.0,0.984	-0.066	-6.6	6.6
22878	ENSG00000061987	MON2	12	+	62490035	62490116	62484169	62484233	62493914	62493936	22878	0,0,0	34,30,28	2,2,7	39,33,30	225	144	0.000826694	0.043153	0.0,0.0,0.0	0.032,0.037,0.13	-0.066	-6.6	6.6
103945	ENSG00000121864	ZNF639	3	+	179325041	179325322	179323075	179323291	179328282	179328351	103945	115148204	8,1,4	149112128	0,2,0	425	144	0.000569796	0.0339499	0.83,0.98,0.945	1.0,0.95,1.0	-0.065	-6.5	6.5
98910	ENSG00000054118	THRAP3	1	+	36224970	36225102	36224431	36224505	36259381	36259484	98910	7,10,14	47,95,96	22,26,23	88,84,76	276	144	0.000692699	0.0384199	0.072,0.052,0.071	0.115,0.139,0.136	-0.065	-6.5	6.5
61884	ENSG00000141127	PRPSAP2	17	+	18872582	18872649	18865801	18865952	18877697	18877870	61884	59,79,101	6,2,3	71,85,104	0,0,1	211	144	0.00100491	0.0488143	0.87,0.964,0.958	1.0,1.0,0.986	-0.065	-6.5	6.5
37816	ENSG00000064042	LIMCH1	4	+	41473004	41473195	41360784	41360936	41494535	41494606	37816	38,33,24	283212219	43,64,57	159167198	335	144	9.7791e-08	8.74803e-05	0.055,0.063,0.045	0.104,0.141,0.11	-0.064	-6.4	6.4
25743	ENSG00000187109	NAP1L1	12	-	76067370	76067473	76060137	76060279	76074202	76074239	25743	167712531206	110125121	129313181274	175167210	247	144	5.73169e-06	0.00164925	0.899,0.854,0.853	0.812,0.821,0.78	0.064	6.4	6.4
111616	ENSG00000144840	RABL3	3	-	120738526	120738667	120730695	120730787	120742461	120742533	111616	3,24,17	56,74,86	0,7,5	62,102,76	285	144	6.84322e-06	0.00183469	0.026,0.141,0.091	0.0,0.034,0.032	0.064	6.4	6.4
96414	ENSG00000116459	ATP5F1	1	+	111454220	111454355	111449836	111449873	111456085	111456249	96414	0,0,3	24,29,40	3,10,9	49,49,40	279	144	0.000110965	0.0115003	0.0,0.0,0.037	0.031,0.095,0.104	-0.064	-6.4	6.4
11541	ENSG00000186575	NF2	22	+	29681438	29681601	29678195	29678323	29694751	29698598	11541	128116103	0,0,2	95102119	1,8,4	307	144	0.000229146	0.0187335	1.0,1.0,0.96	0.978,0.857,0.933	0.064	6.4	6.4
10457	ENSG00000103197	TSC2	16	+	2082466	2082558	2081594	2081798	2083694	2083816	10457	2,2,2	21,53,65	9,6,13	61,67,44	236	144	0.000261333	0.0204963	0.055,0.023,0.018	0.083,0.052,0.153	-0.064	-6.4	6.4
22864	ENSG00000079691	LRRC16A	6	+	25528794	25528893	25520243	25520337	25537854	25537983	22864	71,49,57	11,0,1	65,72,76	0,1,1	243	144	0.000377117	0.0259504	0.793,1.0,0.971	1.0,0.977,0.978	-0.064	-6.4	6.4
7359	ENSG00000204536	CCHCR1	6	-	31144686	31144788	31143261	31143413	31144884	31145073	7359	46,78,75	0,1,9	101,52,62	0,0,0	246	144	0.000644957	0.0365359	1.0,0.979,0.83	1.0,1.0,1.0	-0.064	-6.4	6.4
98925	ENSG00000054118	THRAP3	1	+	36294049	36294158	36293850	36293935	36296582	36296770	98925	11,4,3	264270311	47,50,47	311351358	253	144	0	0	0.023,0.008,0.005	0.079,0.075,0.07	-0.063	-6.3	6.3
106115	ENSG00000179262	RAD23A	19	+	12948520	12948552	12948270	12948358	12948685	12948813	106115	13,74,108	0,9,10	67,71,51	1,0,1	176	144	7.69754e-06	0.00198143	1.0,0.871,0.898	0.982,1.0,0.977	-0.063	-6.3	6.3
52722	ENSG00000135441	BLOC1S1	12	+	55716932	55717005	55716291	55716717	55719090	55719223	52722	340498411	34,33,44	371373383	15,17,14	217	144	2.84179e-05	0.00462628	0.869,0.909,0.861	0.943,0.936,0.948	-0.063	-6.3	6.3
5286	ENSG00000103264	FBXO31	16	-	87358410	87358497	87347173	87347250	87360294	87360366	5286	3,2,1	53,43,63	8,10,15	76,69,71	231	144	6.51594e-05	0.00803167	0.034,0.028,0.01	0.062,0.083,0.116	-0.063	-6.3	6.3
58466	ENSG00000115884	SDC1	2	-	20224801	20225086	20205348	20205424	20225261	20225433	58466	130244275	1,1,0	167155151	0,4,9	429	144	0.00013586	0.0133425	0.978,0.988,1.0	1.0,0.929,0.849	0.063	6.3	6.3
25471	ENSG00000164855	TMEM184A	7	-	1550130	1550198	1549819	1549945	1550304	1550395	25471	68,93,62	1,0,1	69,65,73	4,0,9	212	144	0.000238026	0.0192017	0.979,1.0,0.977	0.921,1.0,0.846	0.063	6.3	6.3
110286	ENSG00000134744	ZCCHC11	1	-	52481422	52481635	52477737	52477882	52481803	52481923	110286	189120107	7,6,2	151122149	2,0,1	357	144	0.000314224	0.0230326	0.916,0.89,0.956	0.968,1.0,0.984	-0.063	-6.3	6.3
6660	ENSG00000130779	CLIP1	12	-	122400131	122400243	122380367	122380558	122422520	122422612	6660	1,3,7	17,20,46	0,0,0	42,44,33	256	144	0.000342592	0.0245239	0.032,0.078,0.079	0.0,0.0,0.0	0.063	6.3	6.3
85127	ENSG00000165264	NDUFB6	9	-	32570955	32571052	32558909	32558954	32572880	32573162	85127	262394353	4,27,12	374395357	25,34,36	241	144	0.000373155	0.0258154	0.975,0.897,0.946	0.899,0.874,0.856	0.063	6.3	6.3
111829	ENSG00000172366	FAM195A	16	+	646471	646608	642119	642249	647416	647544	111829	176331359	245542520	301314273	690625589	281	144	0.000447923	0.0290944	0.269,0.238,0.261	0.183,0.205,0.192	0.063	6.3	6.3
61143	ENSG00000093183	SEC22C	3	-	42563764	42564009	42563522	42563686	42568864	42569073	61143	30,29,23	55,96,110	18,4,22	86,89,119	389	144	0.00046496	0.0298811	0.168,0.101,0.072	0.072,0.016,0.064	0.063	6.3	6.3
67333	ENSG00000259164	RP11-463C8.4	14	+	77099883	77099961	77098310	77098361	77105656	77105844	67333	0,0,1	6,27,31	8,2,5	49,48,34	222	144	0.000479247	0.0305363	0.0,0.0,0.02	0.096,0.026,0.087	-0.063	-6.3	6.3
112301	ENSG00000167202	TBC1D2B	15	-	77998502	77998900	77998243	77998355	78001618	78001666	112301	5,6,10	31,44,49	13,24,17	45,41,37	542	144	0.000490249	0.0311057	0.041,0.035,0.051	0.071,0.135,0.109	-0.063	-6.3	6.3
39219	ENSG00000117419	ERI3	1	-	44339044	44339243	44319627	44319744	44352849	44352925	39219	288304314	4,3,10	273275231	14,11,13	343	144	0.000660412	0.0370845	0.968,0.977,0.929	0.891,0.913,0.882	0.063	6.3	6.3
56076	ENSG00000015532	XYLT2	17	+	50357056	50357252	50356510	50356773	50358206	50358540	56076	45165119	2,2,0	130110104	1,14,3	340	144	0.000765858	0.0409929	0.905,0.972,1.0	0.982,0.769,0.936	0.063	6.3	6.3
6655	ENSG00000130779	CLIP1	12	-	122336631	122336748	122334647	122334705	122340980	122341697	6655	50,54,89	3,0,0	73,87,94	5,3,7	261	144	0.000974917	0.0479764	0.902,1.0,1.0	0.89,0.941,0.881	0.063	6.3	6.3
30124	ENSG00000179104	TMTC2	12	+	82756982	82757126	82687480	82687669	82857009	82857580	30124	1,0,2	26,62,49	9,5,13	58,74,48	288	144	8.01884e-06	0.00202944	0.019,0.0,0.02	0.072,0.033,0.119	-0.062	-6.2	6.2
63523	ENSG00000177084	POLE	12	-	132631894	132632007	132626116	132626317	132632314	132632416	63523	0,0,0	47,70,80	8,0,8	60,38,34	257	144	1.5535e-05	0.00309494	0.0,0.0,0.0	0.07,0.0,0.116	-0.062	-6.2	6.2
58670	ENSG00000143537	ADAM15	1	+	155061903	155062117	155060767	155060832	155062244	155062369	58670	39,74,57	188250242	98,106,81	225237176	358	144	1.73867e-05	0.00330717	0.077,0.106,0.087	0.149,0.152,0.156	-0.062	-6.2	6.2
40855	ENSG00000113845	TIMMDC1	3	+	119500694	119500732	119498551	119498927	119503531	119503620	40855	100,114,92	2,0,2	109,82,90	6,2,12	182	144	5.0201e-05	0.00674957	0.975,1.0,0.973	0.935,0.97,0.856	0.062	6.2	6.2
88505	ENSG00000106070	GRB10	7	-	50732271	50732368	50703820	50703908	50780626	50780736	88505	118214182	7,6,12	92,92,112	1,0,2	241	144	6.6916e-05	0.00812498	0.91,0.955,0.901	0.982,1.0,0.971	-0.062	-6.2	6.2
98582	ENSG00000136146	MED4	13	-	48077152	48077311	48053322	48053491	48079843	48079975	98582	204142174	0,13,4	176142172	2,0,0	303	144	9.86049e-05	0.0107338	1.0,0.838,0.954	0.977,1.0,1.0	-0.062	-6.2	6.2
100921	ENSG00000182973	CNOT10	3	+	32715991	32716134	32713226	32713369	32716224	32716311	100921	0,1,2	73,36,54	0,10,4	41,25,37	287	144	0.000304969	0.0226598	0.0,0.014,0.018	0.0,0.167,0.051	-0.062	-6.2	6.2
57525	ENSG00000117448	AKR1A1	1	+	45552415	45552563	45550542	45551155	45561788	45561873	57525	113219199	433474396	248269236	442443374	292	144	0.000355532	0.0250491	0.114,0.186,0.199	0.217,0.23,0.237	-0.062	-6.2	6.2
98166	ENSG00000115204	MPV17	2	-	27312993	27313154	27312547	27312772	27322447	27322522	98166	187281260	14,7,12	308296241	8,4,1	305	144	0.00036062	0.0252608	0.863,0.95,0.911	0.948,0.972,0.991	-0.062	-6.2	6.2
14809	ENSG00000033627	ATP6V0A1	17	+	42507519	42507627	42501196	42501304	42513860	42513978	14809	104112100	0,0,3	108,83,102	4,5,5	252	144	0.000470423	0.0300801	1.0,1.0,0.95	0.939,0.905,0.921	0.062	6.2	6.2
21488	ENSG00000196428	TSC22D2	3	+	150438209	150438354	150411008	150411308	150457075	150457127	21488	2,1,3	52,34,22	8,13,1	30,36,39	289	144	0.000918804	0.0461454	0.019,0.014,0.064	0.117,0.152,0.013	-0.062	-6.2	6.2
19757	ENSG00000082781	ITGB5	3	-	124809021	124809156	124796387	124796817	124817620	124817710	19757	205191210	7,12,8	165137166	4,0,1	279	144	8.66125e-05	0.00978191	0.938,0.891,0.931	0.955,1.0,0.988	-0.061	-6.1	6.1
7186	ENSG00000117620	SLC35A3	1	+	100017681	100017815	100015301	100015420	100022385	100024270	7186	158136115	1,2,0	109102112	4,2,8	278	144	0.000262313	0.0205197	0.988,0.972,1.0	0.934,0.964,0.879	0.061	6.1	6.1
77508	ENSG00000145495	MARCH6	5	+	10426389	10426431	10423734	10423824	10429892	10430028	77508	75,68,93	1,0,0	83,58,96	1,5,7	186	144	0.000274453	0.0211326	0.983,1.0,1.0	0.985,0.9,0.914	0.061	6.1	6.1
57516	ENSG00000117448	AKR1A1	1	+	45552409	45552563	45550542	45551155	45561788	45561878	57516	113218200	433474396	248268236	442443374	298	144	0.000356059	0.0250547	0.112,0.182,0.196	0.213,0.226,0.234	-0.061	-6.1	6.1
57326	ENSG00000183077	AFMID	17	+	78202498	78202610	78190969	78191060	78202702	78204039	57326	60170138	3,3,12	187160156	1,2,3	256	144	0.00052877	0.0324117	0.918,0.97,0.866	0.991,0.978,0.967	-0.061	-6.1	6.1
101317	ENSG00000126391	FRMD8	11	+	65389360	65389528	65387036	65387121	65393572	65393674	101317	128197175	0,1,0	201195152	3,12,3	312	144	1.58568e-05	0.00313495	1.0,0.989,1.0	0.969,0.882,0.959	0.06	6	6
82676	ENSG00000205208	C4orf46	4	-	158671615	158671786	158666678	158669768	158671996	158672255	82676	139182194	5,7,6	82,62,151	0,1,0	315	144	7.68374e-05	0.00895351	0.927,0.922,0.937	1.0,0.966,1.0	-0.06	-6	6
75624	ENSG00000198894	CIPC	14	+	77109811	77109981	77105656	77105844	77113424	77113542	75624	131129116	11,0,2	195169184	0,0,1	314	144	9.67981e-05	0.0105881	0.845,1.0,0.964	1.0,1.0,0.988	-0.06	-6	6
11533	ENSG00000186575	NF2	22	+	29655593	29655676	29654656	29654725	29658188	29658264	11533	78,89,92	0,0,0	89106100	0,5,8	227	144	0.000178711	0.0158456	1.0,1.0,1.0	1.0,0.931,0.888	0.06	6	6
74972	ENSG00000153914	SREK1	5	+	66158808	66158932	66153462	66153596	66159218	66159334	74972	21,22,19	148,79,85	7,9,8	81,116,95	268	144	0.000274592	0.0211326	0.071,0.13,0.107	0.044,0.04,0.043	0.06	6	6
39919	ENSG00000087087	SRRT	7	+	100888225	100888383	100888041	100888143	100888473	100888664	39919	281216216	5,7,10	192209147	1,0,0	302	144	7.23848e-06	0.00191229	0.964,0.936,0.911	0.989,1.0,1.0	-0.059	-5.9	5.9
4274	ENSG00000127952	STYXL1	7	-	76040710	76040821	76030420	76030527	76047811	76047980	4274	0,13,7	40,48,57	1,1,0	52,52,57	255	144	9.65044e-06	0.00228302	0.0,0.133,0.065	0.011,0.011,0.0	0.059	5.9	5.9
27344	ENSG00000088808	PPP1R13B	14	-	103737217	103737397	103736002	103736202	103737693	103737860	27344	1,6,8	27,35,36	0,0,0	46,48,51	324	144	2.64788e-05	0.0043897	0.016,0.071,0.09	0.0,0.0,0.0	0.059	5.9	5.9
41530	ENSG00000155229	MMS19	10	-	97476834	97476963	97476682	97476744	97477346	97477416	41530	120123135	6,5,5	189202209	2,1,2	273	144	0.000185043	0.016178	0.913,0.928,0.934	0.98,0.991,0.982	-0.059	-5.9	5.9
70272	ENSG00000142515	KLK3	19	+	50858028	50858086	50856239	50856399	50858157	50858315	70272	41,32,20	0,2,0	424386310	34,22,20	202	144	0.000262758	0.0205367	1.0,0.919,1.0	0.899,0.926,0.917	0.059	5.9	5.9
14953	ENSG00000234741	GAS5	1	-	173864483	173864506	173863979	173864304	173865470	173865547	14953	52,62,85	4,5,4	87,103,69	2,0,1	167	144	0.000553067	0.0332469	0.918,0.914,0.948	0.974,1.0,0.983	-0.059	-5.9	5.9
5539	ENSG00000068400	GRIPAP1	X	-	48998153	48998180	48997258	48997357	48999237	48999299	5539	128,99,151	6,14,11	158166112	7,0,5	171	144	0.000600851	0.0349675	0.947,0.856,0.92	0.95,1.0,0.95	-0.059	-5.9	5.9
11412	ENSG00000249859	PVT1	8	+	127890588	127890998	127794556	127794734	127939507	127940454	11412	116179220	0,1,1	263229217	4,4,6	554	144	0.000706456	0.0387542	1.0,0.979,0.983	0.945,0.937,0.904	0.059	5.9	5.9
71295	ENSG00000172062	SMN1	5	+	70944657	70944753	70942717	70942870	70946065	70946176	71295	98,97,77	5,3,6	95,78,72	0,1,2	240	144	0.00096045	0.0475494	0.922,0.951,0.885	1.0,0.979,0.956	-0.059	-5.9	5.9
90001	ENSG00000063245	EPN1	19	+	55677029	55677218	55675225	55675435	55678526	55678855	90001	33,87,84	58293258	78,43,72	304337264	333	144	0.000967325	0.0477128	0.197,0.114,0.123	0.1,0.052,0.105	0.059	5.9	5.9
106114	ENSG00000179262	RAD23A	19	+	12948513	12948552	12948270	12948358	12948685	12948813	106114	19,92,124	0,9,10	102,100,71	1,0,1	183	144	3.61485e-06	0.00133246	1.0,0.889,0.907	0.988,1.0,0.982	-0.058	-5.8	5.8
60770	ENSG00000087088	BAX	19	+	48955547	48955599	48954928	48954962	48955686	48955833	60770	18,114,97	0,9,6	113,51,60	0,0,0	196	144	1.12203e-05	0.0025344	1.0,0.903,0.922	1.0,1.0,1.0	-0.058	-5.8	5.8
100708	ENSG00000127616	SMARCA4	19	+	11033766	11033865	11033081	11033517	11034122	11034146	100708	9,19,14	77160195	37,30,30	152128162	243	144	6.13346e-05	0.0077614	0.065,0.066,0.041	0.126,0.122,0.099	-0.058	-5.8	5.8
16306	ENSG00000075151	EIF4G3	1	-	20810737	20810884	20806482	20807500	20813157	20813239	16306	266150182	3,2,1	168188171	7,17,0	291	144	0.000112824	0.011627	0.978,0.974,0.989	0.922,0.845,1.0	0.058	5.8	5.8
49828	ENSG00000184216	IRAK1	X	-	154014041	154014274	154013042	154013343	154016031	154016097	49828	73169204	1,0,0	256149159	4,9,2	377	144	0.000149862	0.0141338	0.965,1.0,1.0	0.961,0.863,0.968	0.058	5.8	5.8
18974	ENSG00000167751	KLK2	19	+	50877710	50877756	50876884	50877045	50878403	50878614	18974	0,0,0	10,24,7	13,22,9	148206185	190	144	0.000185075	0.016178	0.0,0.0,0.0	0.062,0.075,0.036	-0.058	-5.8	5.8
19240	ENSG00000104805	NUCB1	19	+	48904353	48904454	48900565	48900931	48905752	48905830	19240	59,112,89	0,0,0	128,127,97	5,5,3	245	144	0.000335856	0.0241599	1.0,1.0,1.0	0.938,0.937,0.95	0.058	5.8	5.8
104307	ENSG00000135766	EGLN1	1	-	231367568	231367636	231366139	231366475	231370561	231370698	104307	416454371	20,21,13	450463421	29,83,17	212	144	0.000728594	0.0394692	0.934,0.936,0.951	0.913,0.791,0.944	0.058	5.8	5.8
78356	ENSG00000008283	CYB561	17	-	63434405	63434594	63433144	63433415	63435085	63435243	78356	3109821093	19,27,29	125712061149	11,9,18	333	144	1.01046e-07	8.95062e-05	0.876,0.94,0.942	0.98,0.983,0.965	-0.057	-5.7	5.7
53437	ENSG00000134265	NAPG	18	+	10545858	10546011	10540328	10540399	10546325	10546404	53437	1,0,0	24,39,58	1,9,5	29,34,38	297	144	6.74949e-05	0.00816363	0.02,0.0,0.0	0.016,0.114,0.06	-0.057	-5.7	5.7
92999	ENSG00000025800	KPNA6	1	+	32126070	32126215	32108037	32108134	32154587	32154721	92999	0,0,0	19,36,32	2,10,3	27,41,55	289	144	0.000211686	0.0177421	0.0,0.0,0.0	0.036,0.108,0.026	-0.057	-5.7	5.7
45739	ENSG00000127720	METTL25	12	+	82369386	82369560	82358528	82358824	82386802	82386967	45739	6,9,3	42,36,46	1,0,0	20,18,25	318	144	0.000243153	0.0194761	0.061,0.102,0.029	0.022,0.0,0.0	0.057	5.7	5.7
57339	ENSG00000183077	AFMID	17	+	78202498	78202606	78190969	78191060	78202702	78204039	57339	64173142	3,3,12	199166161	1,2,3	252	144	0.000483443	0.0307602	0.924,0.971,0.871	0.991,0.979,0.968	-0.057	-5.7	5.7
36142	ENSG00000124193	SRSF6	20	+	43459152	43459317	43458360	43458509	43459770	43459895	36142	57,82,66	250266324	76,80,70	177151251	309	144	0.000574665	0.0340916	0.096,0.126,0.087	0.167,0.198,0.115	-0.057	-5.7	5.7
47731	ENSG00000052841	TTC17	11	+	43392730	43392813	43391820	43391952	43396708	43396818	47731	4,1,7	67,27,35	0,0,0	40,64,53	227	144	0.000605151	0.0351388	0.036,0.023,0.113	0.0,0.0,0.0	0.057	5.7	5.7
98181	ENSG00000115204	MPV17	2	-	27312993	27313071	27312547	27312772	27322447	27322522	98181	149207204	14,7,12	227221169	8,4,1	222	144	0.000658622	0.0370149	0.873,0.95,0.917	0.948,0.973,0.991	-0.057	-5.7	5.7
50505	ENSG00000102882	MAPK3	16	-	30115594	30115645	30114545	30114708	30116635	30116820	50505	19,34,63	91200218	18,28,29	208203195	195	144	0.000688541	0.0382833	0.134,0.112,0.176	0.06,0.092,0.099	0.057	5.7	5.7
113593	ENSG00000160953	MUM1	19	+	1371233	1371390	1370641	1371078	1373071	1373160	113593	5,2,0	33,60,62	6,6,6	26,43,28	301	144	0.000708724	0.0388084	0.068,0.016,0.0	0.099,0.063,0.093	-0.057	-5.7	5.7
22727	ENSG00000197345	MRPL21	11	-	68900534	68900605	68897926	68898012	68903722	68903835	22727	70,90,171	0,6,14	123143138	0,1,2	215	144	7.68435e-06	0.00198143	1.0,0.909,0.891	1.0,0.99,0.979	-0.056	-5.6	5.6
94425	ENSG00000140455	USP3	15	+	63533802	63533918	63532646	63532707	63537024	63537156	94425	28,16,21	140121105	7,10,7	143143103	260	144	1.26694e-05	0.00273197	0.1,0.068,0.1	0.026,0.037,0.036	0.056	5.6	5.6
32572	ENSG00000167693	NXN	17	-	805067	805247	803681	803806	819438	819545	32572	126237226	0,0,3	213242168	15,7,0	324	144	1.77279e-05	0.00335091	1.0,1.0,0.971	0.863,0.939,1.0	0.056	5.6	5.6
8207	ENSG00000170004	CHD3	17	+	7910427	7910591	7909142	7909338	7910846	7910973	8207	237591604	9,17,14	669723711	63,25,42	308	144	4.82189e-05	0.00655132	0.925,0.942,0.953	0.832,0.931,0.888	0.056	5.6	5.6
24552	ENSG00000213759	UGT2B11	4	-	69204429	69204649	69199950	69200719	69205479	69205567	24552	82150196	2,2,9	342375519	1,0,4	364	144	0.000103924	0.0110737	0.942,0.967,0.896	0.993,1.0,0.981	-0.056	-5.6	5.6
14371	ENSG00000167967	E4F1	16	+	2233437	2233647	2233010	2233183	2233884	2233990	14371	130178196	0,0,0	220182202	8,6,1	354	144	0.000111913	0.0115692	1.0,1.0,1.0	0.918,0.925,0.988	0.056	5.6	5.6
77927	ENSG00000143740	SNAP47	1	+	227747691	227748233	227734995	227735499	227758994	227759485	77927	394584640	7,5,19	583518525	5,0,4	686	144	0.000153818	0.0143713	0.922,0.961,0.876	0.961,1.0,0.965	-0.056	-5.6	5.6
42966	ENSG00000087502	ERGIC2	12	-	29356385	29356477	29350012	29350068	29357622	29357668	42966	153,108,93	1,0,4	103128160	3,11,8	236	144	0.000293519	0.0220813	0.989,1.0,0.934	0.954,0.877,0.924	0.056	5.6	5.6
73537	ENSG00000244005	NFS1	20	-	35675124	35675202	35674511	35674617	35680736	35680871	73537	42,64,63	0,0,0	83,100,87	0,10,2	222	144	0.000467078	0.0299723	1.0,1.0,1.0	1.0,0.866,0.966	0.056	5.6	5.6
5042	ENSG00000075702	WDR62	19	+	36100747	36100875	36099398	36099617	36101213	36101317	5042	20,56,86	0,0,11	28,22,67	0,0,1	272	144	0.00049919	0.031496	1.0,1.0,0.805	1.0,1.0,0.973	-0.056	-5.6	5.6
81170	ENSG00000142273	CBLC	19	+	44800178	44800274	44794203	44794281	44800380	44800450	81170	0,0,2	19,46,49	9,2,4	41,64,40	240	144	0.0007169	0.0390446	0.0,0.0,0.024	0.116,0.018,0.057	-0.056	-5.6	5.6
45023	ENSG00000131263	RLIM	X	-	74612581	74612638	74595808	74596000	74614421	74614617	45023	9,4,10	82,68,52	4,1,3	103,70,70	201	144	0.000747524	0.0401782	0.073,0.04,0.121	0.027,0.01,0.03	0.056	5.6	5.6
69045	ENSG00000049246	PER3	1	+	7785104	7785246	7784653	7785005	7785440	7785586	69045	0,0,0	31,46,43	6,5,0	35,26,25	286	144	0.000832208	0.0432878	0.0,0.0,0.0	0.079,0.088,0.0	-0.056	-5.6	5.6
29067	ENSG00000089685	BIRC5	17	+	78215965	78216034	78214679	78214789	78216663	78216781	29067	49114100	316461475	77101119	347283309	213	144	0.000916506	0.0461116	0.095,0.143,0.125	0.13,0.194,0.207	-0.056	-5.6	5.6
97741	ENSG00000131650	KREMEN2	16	+	2967525	2967604	2967319	2967445	2967809	2968379	97741	8,57,29	1,1,1	69,98,56	5,9,8	223	144	0.00101555	0.0491464	0.838,0.974,0.949	0.899,0.875,0.819	0.056	5.6	5.6
65024	ENSG00000179335	CLK3	15	+	74622119	74622216	74620008	74620225	74622493	74622560	65024	220433340	14,36,42	535527344	31,32,9	241	144	0.00101865	0.0492433	0.904,0.878,0.829	0.912,0.908,0.958	-0.056	-5.6	5.6
69571	ENSG00000160813	PPP1R35	7	-	100435630	100435767	100435281	100435533	100435847	100436423	69571	353458472	8,36,34	583573449	13,5,18	281	144	5.93941e-06	0.0016982	0.958,0.867,0.877	0.958,0.983,0.927	-0.055	-5.5	5.5
75106	ENSG00000167705	RILP	17	-	1646905	1646989	1646192	1646619	1647834	1647957	75106	140294280	8,16,13	308206187	2,5,2	228	144	1.15456e-05	0.00257569	0.917,0.921,0.932	0.99,0.963,0.983	-0.055	-5.5	5.5
33480	ENSG00000135655	USP15	12	+	62374389	62374535	62355427	62355475	62381489	62381663	33480	3,7,0	74,68,92	6,21,9	96,64,66	290	144	5.57832e-05	0.00729388	0.02,0.049,0.0	0.03,0.14,0.063	-0.055	-5.5	5.5
14803	ENSG00000033627	ATP6V0A1	17	+	42468009	42468107	42466428	42466507	42470089	42470218	14803	110134100	3,1,10	90107103	1,0,1	242	144	0.000502622	0.031582	0.956,0.988,0.856	0.982,1.0,0.984	-0.055	-5.5	5.5
13230	ENSG00000250988	SNHG21	15	+	82752438	82752554	82750820	82750848	82754628	82754784	13230	2,2,0	20,34,57	13,2,2	32,28,41	260	144	0.000537882	0.0327702	0.052,0.032,0.0	0.184,0.038,0.026	-0.055	-5.5	5.5
74480	ENSG00000165802	NSMF	9	-	137453726	137453820	137453055	137453180	137454390	137454492	74480	311386405	20,9,25	369378337	39,30,29	238	144	0.000994646	0.0485244	0.904,0.963,0.907	0.851,0.884,0.875	0.055	5.5	5.5
43062	ENSG00000130768	SMPDL3B	1	+	27942274	27942364	27935038	27935244	27945231	27945445	43062	12,13,2	74,90,113	1,3,0	110,110,89	234	144	2.43462e-06	0.000990856	0.091,0.082,0.011	0.006,0.017,0.0	0.054	5.4	5.4
86099	ENSG00000155066	PROM2	2	+	95284968	95285115	95282141	95282226	95285638	95285710	86099	420497445	7,6,2	350347318	11,15,15	291	144	4.91475e-06	0.00153526	0.967,0.976,0.991	0.94,0.92,0.913	0.054	5.4	5.4
37915	ENSG00000125686	MED1	17	-	39445410	39445569	39443549	39443628	39447797	39447904	37915	0,1,5	47,82,72	5,5,22	72,59,71	303	144	5.59109e-06	0.00162038	0.0,0.006,0.032	0.032,0.039,0.128	-0.054	-5.4	5.4
107291	ENSG00000282826	FRG1CP	20	-	28601660	28601839	28600391	28600461	28602608	28602664	107291	2,0,3	50,51,37	5,13,4	47,40,40	323	144	9.79102e-05	0.0106839	0.018,0.0,0.035	0.045,0.127,0.043	-0.054	-5.4	5.4
52472	ENSG00000165813	CCDC186	10	-	114162636	114163329	114157553	114157680	114174014	114174220	52472	497350294	8,6,0	350396362	1,0,0	837	144	0.000133145	0.0131617	0.914,0.909,1.0	0.984,1.0,1.0	-0.054	-5.4	5.4
28177	ENSG00000260537	RP11-529K1.3	16	+	70319600	70319709	70317495	70317588	70324584	70324687	28177	5,8,0	30,40,23	2,0,0	43,55,32	253	144	0.000242552	0.0194625	0.087,0.102,0.0	0.026,0.0,0.0	0.054	5.4	5.4
23997	ENSG00000077097	TOP2B	3	-	25618417	25618509	25615431	25615586	25618653	25618849	23997	131142107	7,4,6	86127119	1,1,1	236	144	0.00031014	0.0228228	0.919,0.956,0.916	0.981,0.987,0.986	-0.054	-5.4	5.4
67267	ENSG00000241258	CRCP	7	+	66134279	66134374	66127703	66127740	66145442	66145500	67267	101102104	1,0,1	113107103	8,5,1	239	144	0.000380304	0.0260903	0.984,1.0,0.984	0.895,0.928,0.984	0.054	5.4	5.4
39228	ENSG00000117419	ERI3	1	-	44339044	44339316	44319627	44319744	44352849	44352925	39228	407404416	4,3,10	396368325	14,11,13	416	144	0.000938479	0.0468139	0.972,0.979,0.935	0.907,0.921,0.896	0.054	5.4	5.4
88257	ENSG00000134825	TMEM258	11	-	61789784	61789859	61789130	61789235	61790374	61790602	88257	68170175	0,5,17	142166115	0,0,1	219	144	1.34094e-06	0.000669253	1.0,0.957,0.871	1.0,1.0,0.987	-0.053	-5.3	5.3
3517	ENSG00000113916	BCL6	3	-	187726730	187726898	187725498	187725629	187728359	187728544	3517	153218206	4,6,11	331389246	1,4,3	312	144	0.000104824	0.0111208	0.946,0.944,0.896	0.993,0.978,0.974	-0.053	-5.3	5.3
16408	ENSG00000090006	LTBP4	19	+	40622949	40623021	40622400	40622667	40623603	40623732	16408	74150134	3,0,0	115,107,92	2,8,6	216	144	0.000141913	0.0136502	0.943,1.0,1.0	0.975,0.899,0.911	0.053	5.3	5.3
60794	ENSG00000108176	DNAJC12	10	-	67830901	67831022	67823313	67823392	67837933	67838164	60794	13,2,2	42,50,33	3,0,0	41,34,60	265	144	0.000174525	0.0155969	0.144,0.021,0.032	0.038,0.0,0.0	0.053	5.3	5.3
47734	ENSG00000052841	TTC17	11	+	43373506	43373669	43358953	43359113	43379232	43379322	47734	2,6,8	36,40,35	0,3,0	42,49,38	307	144	0.000234982	0.0190582	0.025,0.066,0.097	0.0,0.028,0.0	0.053	5.3	5.3
98160	ENSG00000115204	MPV17	2	-	27312993	27313074	27312679	27312772	27322447	27322522	98160	158226232	14,7,12	244236197	8,4,1	225	144	0.000669485	0.0374911	0.878,0.954,0.925	0.951,0.974,0.992	-0.053	-5.3	5.3
2083	ENSG00000000457	SCYL3	1	-	169855795	169855932	169854269	169854964	169859040	169859212	2083	14,0,3	27,16,20	0,0,3	21,22,11	281	144	0.000734913	0.0396807	0.21,0.0,0.071	0.0,0.0,0.123	0.053	5.3	5.3
104210	ENSG00000140950	TLDC1	16	-	84497418	84497647	84495682	84495913	84497933	84498111	104210	0,0,0	17,21,31	2,3,9	31,42,29	373	144	0.000790473	0.0419377	0.0,0.0,0.0	0.024,0.027,0.107	-0.053	-5.3	5.3
88921	ENSG00000121741	ZMYM2	13	+	20062863	20062971	20061052	20061224	20064450	20064545	88921	106,128,96	1,0,0	109124112	6,2,4	252	144	0.000870119	0.0446429	0.984,1.0,1.0	0.912,0.973,0.941	0.053	5.3	5.3
31709	ENSG00000158796	DEDD	1	-	161130814	161130847	161124413	161124526	161132550	161132668	31709	37,98,131	0,4,0	95,82,88	5,9,2	177	144	0.000977264	0.0479916	1.0,0.952,1.0	0.939,0.881,0.973	0.053	5.3	5.3
78348	ENSG00000008283	CYB561	17	-	63434380	63434594	63433144	63433415	63435085	63435243	78348	36811421267	19,27,29	143513521314	11,9,18	358	144	1.89462e-07	0.000150159	0.886,0.944,0.946	0.981,0.984,0.967	-0.052	-5.2	5.2
40462	ENSG00000127947	PTPN12	7	+	77583554	77583650	77581426	77581503	77585542	77585581	40462	149148174	0,2,1	178197188	5,12,6	240	144	2.248e-05	0.00392862	1.0,0.978,0.991	0.955,0.908,0.949	0.052	5.2	5.2
96501	ENSG00000133812	SBF2	11	-	10188348	10188469	10042843	10042981	10193901	10193987	96501	0,0,0	74,68,50	5,2,10	58,58,53	265	144	4.19717e-05	0.00598136	0.0,0.0,0.0	0.045,0.018,0.093	-0.052	-5.2	5.2
62075	ENSG00000110713	NUP98	11	-	3679553	3679708	3676508	3676620	3683199	3683441	62075	201185251	7,7,2	263263251	0,0,0	299	144	6.6094e-05	0.00812019	0.933,0.927,0.984	1.0,1.0,1.0	-0.052	-5.2	5.2
82346	ENSG00000165948	IFI27L1	14	+	94098508	94098682	94096886	94096965	94100738	94100771	82346	0,0,0	4,43,39	8,9,1	66,41,34	318	144	0.000102571	0.0109934	0.0,0.0,0.0	0.052,0.09,0.013	-0.052	-5.2	5.2
70010	ENSG00000151292	CSNK1G3	5	+	123514407	123514548	123512098	123512570	123545416	123545956	70010	7,3,4	50,41,35	0,0,0	52,52,40	285	144	0.000238277	0.0192048	0.066,0.036,0.055	0.0,0.0,0.0	0.052	5.2	5.2
63493	ENSG00000204152	TIMM23B	10	+	49970339	49970575	49958369	49958480	49973011	49973477	63493	8,6,10	44,28,50	0,5,1	35,40,47	380	144	0.000286873	0.0217809	0.064,0.075,0.07	0.0,0.045,0.008	0.052	5.2	5.2
21201	ENSG00000182158	CREB3L2	7	-	137928149	137928366	137915836	137916012	138001603	138002067	21201	135,99,97	0,3,0	147136152	2,1,13	361	144	0.000914689	0.0461092	1.0,0.929,1.0	0.967,0.982,0.823	0.052	5.2	5.2
39782	ENSG00000197070	ARRDC1	9	+	137612507	137612573	137605702	137605835	137612895	137613006	39782	1,1,0	163311256	18,26,19	307291202	210	144	7.7427e-13	3.6819e-09	0.004,0.002,0.0	0.039,0.058,0.061	-0.051	-5.1	5.1
62253	ENSG00000152492	CCDC50	3	+	191375061	191375589	191369918	191370036	191380158	191380274	62253	41,81,52	107107121	23,23,41	111120128	672	144	6.30789e-06	0.00175595	0.076,0.14,0.084	0.043,0.039,0.064	0.051	5.1	5.1
34215	ENSG00000142687	KIAA0319L	1	-	35448172	35448325	35444035	35444303	35449866	35450006	34215	148242177	0,3,0	194197166	7,5,5	297	144	0.000208849	0.0176188	1.0,0.975,1.0	0.931,0.95,0.942	0.051	5.1	5.1
66338	ENSG00000196498	NCOR2	12	-	124343004	124343222	124341822	124342074	124344596	124344951	66338	136271320	0,2,3	254302224	12,7,3	362	144	0.000210822	0.0177355	1.0,0.982,0.977	0.894,0.945,0.967	0.051	5.1	5.1
98394	ENSG00000118260	CREB1	2	+	207555627	207555749	207529891	207530134	207560225	207560348	98394	119212211	0,0,0	158164158	6,4,4	266	144	0.000229292	0.0187335	1.0,1.0,1.0	0.934,0.957,0.955	0.051	5.1	5.1
15574	ENSG00000066557	LRRC40	1	-	70187264	70187338	70184784	70184914	70189091	70189273	15574	148164126	0,0,2	103115116	11,3,0	218	144	0.000272956	0.0210785	1.0,1.0,0.977	0.861,0.962,1.0	0.051	5.1	5.1
77782	ENSG00000006451	RALA	7	+	39690381	39690590	39623482	39623825	39696684	39696859	77782	154231191	4,6,5	187168196	0,2,0	353	144	0.000284897	0.0216491	0.94,0.94,0.94	1.0,0.972,1.0	-0.051	-5.1	5.1
71621	ENSG00000126456	IRF3	19	-	49663342	49663514	49663187	49663258	49665630	49665705	71621	97195183	0,0,3	232196160	2,8,7	316	144	0.000586613	0.0345615	1.0,1.0,0.965	0.981,0.918,0.912	0.051	5.1	5.1
43249	ENSG00000160948	VPS28	8	-	144427171	144427271	144426908	144426979	144428488	144428563	43249	2,0,0	13,36,28	9,3,2	31,28,37	244	144	0.000597355	0.034877	0.083,0.0,0.0	0.146,0.059,0.031	-0.051	-5.1	5.1
62127	ENSG00000197971	MBP	18	-	77066297	77066385	77016978	77017268	77105210	77105286	62127	66,138,96	0,0,1	102132131	7,4,2	232	144	0.00081081	0.04269	1.0,1.0,0.983	0.9,0.953,0.976	0.051	5.1	5.1
50687	ENSG00000196586	MYO6	6	+	75894813	75894840	75892529	75892690	75907604	75907708	50687	42,114,83	641653644	44,49,36	825837770	171	144	1.67652e-09	3.22288e-06	0.052,0.128,0.098	0.043,0.047,0.038	0.05	5	5
17194	ENSG00000106638	TBL2	7	-	73576540	73576701	73574444	73574513	73578419	73578619	17194	25,28,21	76171179	11,16,23	204244195	305	144	8.9041e-05	0.00996716	0.134,0.072,0.052	0.025,0.03,0.053	0.05	5	5
19581	ENSG00000078747	ITCH	20	+	34393790	34393881	34369393	34369470	34408650	34408792	19581	186,144,71	0,0,0	173156109	0,13,2	235	144	0.000174932	0.0156024	1.0,1.0,1.0	1.0,0.88,0.971	0.05	5	5
6431	ENSG00000034152	MAP2K3	17	+	21312141	21312278	21305050	21305128	21313491	21313537	6431	247233215	6,10,12	292237243	1,6,2	281	144	0.000227569	0.0186919	0.955,0.923,0.902	0.993,0.953,0.984	-0.05	-5	5
17252	ENSG00000143303	RRNAD1	1	+	156731990	156732115	156728948	156729215	156732280	156732473	17252	95,107,94	0,0,1	141,125,94	6,7,0	269	144	0.000485794	0.030882	1.0,1.0,0.981	0.926,0.905,1.0	0.05	5	5
90869	ENSG00000169592	INO80E	16	+	30004569	30004657	30001211	30001530	30005220	30005762	90869	2,7,12	80135131	22,20,8	120108106	232	144	0.000517486	0.0321602	0.015,0.031,0.054	0.102,0.103,0.045	-0.05	-5	5
55495	ENSG00000187446	CHP1	15	+	41243666	41243739	41230838	41230989	41256909	41256990	55495	114,100,93	0,0,0	139120138	0,14,0	217	144	0.000596926	0.034877	1.0,1.0,1.0	1.0,0.85,1.0	0.05	5	5
Significant mutually exclusive exon (MXE) events
ID	GeneID	geneSymbol	chr	strand	1stExonStart_0base	1stExonEnd	2ndExonStart_0base	2ndExonEnd	upstreamES	upstreamEE	downstreamES	downstreamEE	ID	IC_SAMPLE_1	SC_SAMPLE_1	IC_SAMPLE_2	SC_SAMPLE_2	IncFormLen	SkipFormLen	PValue	FDR	IncLevel1	IncLevel2	IncLevelDifference	dPSI	AbsdPSI
17853	ENSG00000197763	TXNRD3	3	-	126609140	126609241	126610832	126610946	126608498	126608633	126611036	126611132	17853	2,2,2	0,0,0	0,0,0	3,3,1	258	245	5.67324e-14	1.14508e-10	1.0,1.0,1.0	0.0,0.0,0.0	1	100	100
13278	ENSG00000241837	ATP5O	21	-	33906448	33906500	33906668	33906794	33903934	33904021	33907340	33907412	13278	0,0,1	1,2,4	2,1,2	0,0,0	270	196	4.69624e-14	1.09631e-10	0.0,0.0,0.154	1.0,1.0,1.0	-0.949	-94.9	94.9
16167	ENSG00000179818	PCBP1-AS1	2	-	70018014	70018131	70053730	70053792	69996685	69996888	70055713	70055910	16167	1,2,2	0,1,0	0,0,0	1,1,4	206	261	3.85036e-10	5.77829e-07	1.0,0.717,1.0	0.0,0.0,0.0	0.906	90.6	90.6
14253	ENSG00000151292	CSNK1G3	5	+	123514407	123514548	123532568	123532653	123512098	123512570	123545416	123545956	14253	7,3,4	8,0,0	0,0,0	8,4,7	285	229	1.30867e-10	2.11502e-07	0.413,1.0,1.0	0.0,0.0,0.0	0.804	80.4	80.4
8998	ENSG00000171612	SLC25A33	1	+	9539957	9540037	9550186	9550247	9539481	9539747	9553625	9553805	8998	0,0,1	1,1,2	1,5,1	0,2,0	224	205	5.78295e-08	4.55757e-05	0.0,0.0,0.314	1.0,0.696,1.0	-0.794	-79.4	79.4
2727	ENSG00000274391	TPTE	21	+	10542394	10542448	10543328	10543382	10541111	10541165	10552656	10552716	2727	1,2,1	2,0,0	0,0,0	2,1,1	198	198	1.57355e-05	0.002249	0.333,1.0,1.0	0.0,0.0,0.0	0.778	77.8	77.8
1571	ENSG00000183354	KIAA2026	9	-	5931543	5931684	5933750	5933881	5929043	5929159	5944870	5944960	1571	2,2,2	0,2,0	1,0,0	4,1,1	275	285	2.21545e-09	2.90916e-06	1.0,0.509,1.0	0.206,0.0,0.0	0.768	76.8	76.8
8077	ENSG00000197070	ARRDC1	9	+	137606602	137606680	137612414	137612531	137605702	137605835	137612895	137613006	8077	1,1,1	0,0,0	0,4,0	1,2,5	222	261	7.68387e-08	5.20768e-05	1.0,1.0,1.0	0.0,0.702,0.0	0.766	76.6	76.6
2705	ENSG00000106479	ZNF862	7	+	149852860	149853068	149856266	149856361	149850193	149850338	149859421	149859526	2705	0,2,0	12,10,4	8,5,3	1,3,0	352	239	1.12301e-09	1.57296e-06	0.0,0.12,0.0	0.845,0.531,1.0	-0.752	-75.2	75.2
5965	ENSG00000165716	FAM69B	9	+	136714249	136714429	136717254	136717371	136712569	136712728	136717576	136717711	5965	0,0,10	1,4,2	3,2,3	0,0,0	324	261	9.59848e-07	0.000373452	0.0,0.0,0.801	1.0,1.0,1.0	-0.733	-73.3	73.3
22012	ENSG00000090372	STRN4	19	-	46733806	46733875	46736457	46736502	46733038	46733236	46736822	46736901	22012	1,0,0	1,1,3	3,2,6	0,1,0	189	213	1.0186e-08	1.04665e-05	0.53,0.0,0.0	1.0,0.693,1.0	-0.721	-72.1	72.1
17612	ENSG00000135299	ANKRD6	6	+	89617953	89618031	89621921	89622026	89616558	89616657	89623409	89623544	17612	0,1,0	1,1,3	2,1,2	0,0,1	222	249	1.10223e-08	1.05263e-05	0.0,0.529,0.0	1.0,1.0,0.692	-0.721	-72.1	72.1
18613	ENSG00000139990	DCAF5	14	-	69089947	69090052	69091126	69091156	69075344	69075411	69091673	69091887	18613	2,2,1	1,0,2	0,0,0	1,2,1	174	249	1.1251e-06	0.000393904	0.741,1.0,0.417	0.0,0.0,0.0	0.719	71.9	71.9
15052	ENSG00000258674	CTC-260F20.3	19	+	19526024	19526260	19527280	19527372	19516228	19516332	19527700	19527770	15052	0,0,0	2,1,5	6,2,3	2,0,2	380	236	3.89134e-09	4.80923e-06	0.0,0.0,0.0	0.651,1.0,0.482	-0.711	-71.1	71.1
15261	ENSG00000146576	C7orf26	7	+	6593669	6593792	6593835	6593988	6591756	6591867	6594434	6594600	15261	0,0,0	2,2,2	7,2,2	2,0,5	267	297	6.49841e-09	7.18587e-06	0.0,0.0,0.0	0.796,1.0,0.308	-0.701	-70.1	70.1
15671	ENSG00000187514	PTMA	2	+	231711356	231711419	231711889	231711977	231708529	231708751	231712442	231712516	15671	2,1,4	0,0,3	0,0,1	2,1,1	207	232	2.27865e-06	0.000618615	1.0,1.0,0.599	0.0,0.0,0.528	0.69	69	69
6175	ENSG00000183426	NPIPA1	16	+	14925100	14925189	14925489	14925572	14924504	14924638	14925732	14925876	6175	3,9,3	0,3,0	1,1,0	4,1,1	233	227	1.54536e-06	0.000484597	1.0,0.745,1.0	0.196,0.493,0.0	0.685	68.5	68.5
22011	ENSG00000090372	STRN4	19	-	46733815	46733875	46736457	46736502	46733038	46733236	46736822	46736901	22011	1,0,0	2,2,2	3,2,6	0,2,1	189	204	1.29951e-07	7.65757e-05	0.351,0.0,0.0	1.0,0.519,0.866	-0.678	-67.8	67.8
19785	ENSG00000203876	ADD3-AS1	10	-	109947195	109947276	109950322	109950458	109945571	109946295	109953755	109953891	19785	2,12,7	1,0,1	0,4,0	2,4,2	280	225	4.94989e-07	0.00022127	0.616,1.0,0.849	0.0,0.446,0.0	0.673	67.3	67.3
14838	ENSG00000123352	SPATS2	12	+	49387053	49387137	49406472	49406565	49371227	49371290	49460769	49461037	14838	1,1,6	2,0,3	0,0,0	1,4,1	228	237	1.09307e-06	0.000393904	0.342,1.0,0.675	0.0,0.0,0.0	0.672	67.2	67.2
4306	ENSG00000137210	TMEM14B	6	+	10808276	10808342	10827696	10827824	10749621	10749698	10829006	10829186	4306	5,0,5	0,2,0	0,0,0	3,5,1	210	272	1.04616e-08	1.04665e-05	1.0,0.0,1.0	0.0,0.0,0.0	0.667	66.7	66.7
10474	ENSG00000231770	TMEM44-AS1	3	+	194589024	194589142	194589477	194589626	194584181	194584448	194589854	194590249	10474	7,2,7	0,0,1	0,1,2	2,1,4	262	293	1.86176e-07	0.000102636	1.0,1.0,0.887	0.0,0.528,0.359	0.667	66.7	66.7
21018	ENSG00000173120	KDM2A	11	+	67135113	67135211	67149765	67149815	67121233	67121358	67180078	67180217	21018	1,0,0	0,1,4	1,1,4	0,0,0	242	194	1.52094e-06	0.000484166	1.0,0.0,0.0	1.0,1.0,1.0	-0.667	-66.7	66.7
8078	ENSG00000197070	ARRDC1	9	+	137606602	137606680	137612661	137612797	137605702	137605835	137612895	137613006	8078	1,1,1	0,0,0	0,4,0	5,0,3	222	280	2.91154e-06	0.000724	1.0,1.0,1.0	0.0,1.0,0.0	0.667	66.7	66.7
5966	ENSG00000165716	FAM69B	9	+	136714249	136714429	136716293	136716412	136712569	136712728	136717576	136717711	5966	0,0,10	3,2,0	3,2,3	0,0,0	324	263	2.68363e-05	0.00325914	0.0,0.0,1.0	1.0,1.0,1.0	-0.667	-66.7	66.7
19433	ENSG00000100401	RANGAP1	22	-	41284441	41284564	41284898	41284985	41280932	41281082	41285985	41286251	19433	0,1,0	2,0,1	2,1,2	0,0,0	231	267	0.000104617	0.00855252	0.0,1.0,0.0	1.0,1.0,1.0	-0.667	-66.7	66.7
2082	ENSG00000173898	SPTBN2	11	-	66696927	66697003	66698010	66698168	66696276	66696540	66698638	66698785	2082	0,0,2	1,1,1	2,1,9	1,0,0	302	220	0.000280212	0.0166307	0.0,0.0,0.593	0.593,1.0,1.0	-0.667	-66.7	66.7
15009	ENSG00000148985	PGAP2	11	+	3817304	3817535	3822908	3822993	3811249	3811424	3823882	3824135	15009	4,11,12	17,26,13	113,149,83	6,8,9	375	229	0	0	0.126,0.205,0.36	0.92,0.919,0.849	-0.666	-66.6	66.6
10475	ENSG00000231770	TMEM44-AS1	3	+	194589024	194589142	194589473	194589626	194584181	194584448	194589854	194590249	10475	7,2,7	0,0,1	0,1,2	2,1,4	262	297	2.02339e-07	0.000106279	1.0,1.0,0.888	0.0,0.531,0.362	0.665	66.5	66.5
13042	ENSG00000157800	SLC37A3	7	-	140358639	140358785	140364407	140364491	140352061	140352146	140380281	140380390	13042	0,1,2	2,1,3	4,4,6	0,0,0	228	290	3.35485e-06	0.000774565	0.0,0.56,0.459	1.0,1.0,1.0	-0.66	-66	66
20161	ENSG00000266338	NBPF15	1	-	144440401	144440532	144448226	144448350	144440140	144440295	144448774	144448916	20161	4,2,5	4,0,0	2,0,1	9,4,2	268	275	8.3353e-06	0.00144731	0.506,1.0,1.0	0.186,0.0,0.339	0.66	66	66
9591	ENSG00000052841	TTC17	11	+	43370078	43370385	43373506	43373669	43358953	43359113	43379232	43379322	9591	2,1,5	2,6,8	4,15,5	0,3,0	451	307	7.48822e-07	0.000319265	0.405,0.102,0.298	1.0,0.773,1.0	-0.656	-65.6	65.6
16933	ENSG00000230189	GS1-124K5.2	7	-	66439134	66439304	66450070	66450236	66429883	66430017	66476258	66476327	16933	9,13,8	0,2,3	0,1,6	3,3,10	310	314	6.14638e-06	0.00115705	1.0,0.868,0.73	0.0,0.252,0.378	0.656	65.6	65.6
10646	ENSG00000254772	EEF1G	11	-	62570968	62571108	62571539	62571622	62567398	62567528	62571837	62571901	10646	3,1,1	1,0,1	0,1,0	1,2,1	227	284	1.25428e-07	7.65757e-05	0.79,1.0,0.556	0.0,0.385,0.0	0.654	65.4	65.4
15496	ENSG00000088986	DYNLL1	12	+	120470491	120470568	120488116	120488177	120469882	120470104	120496415	120496553	15496	0,0,0	2,4,2	2,2,1	2,2,0	221	205	0.000300566	0.0173087	0.0,0.0,0.0	0.481,0.481,1.0	-0.654	-65.4	65.4
15037	ENSG00000148985	PGAP2	11	+	3817352	3817535	3822908	3822993	3811249	3811424	3823882	3824135	15037	6,14,7	17,26,13	104,135,78	6,8,9	327	229	0	0	0.198,0.274,0.274	0.924,0.922,0.859	-0.653	-65.3	65.3
18850	ENSG00000273840	AL078471.5	21	+	10500806	10501019	10510771	10510862	10499474	10499540	10514121	10514250	18850	0,0,5	1,1,4	4,2,10	0,2,0	357	235	0.000100246	0.00839109	0.0,0.0,0.451	1.0,0.397,1.0	-0.649	-64.9	64.9
3801	ENSG00000162004	CCDC78	16	-	724910	724989	725077	725166	724321	724509	725236	725293	3801	2,4,1	0,1,0	0,2,2	1,3,2	233	223	2.91147e-06	0.000724	1.0,0.793,1.0	0.0,0.39,0.489	0.638	63.8	63.8
17928	ENSG00000133935	C14orf1	14	-	75651774	75651889	75654881	75655130	75649790	75651634	75657369	75657533	17928	1,0,0	1,1,4	2,2,1	3,0,0	393	259	8.27923e-05	0.00740198	0.397,0.0,0.0	0.305,1.0,1.0	-0.636	-63.6	63.6
18747	ENSG00000051382	PIK3CB	3	-	138760781	138760899	138776767	138776919	138759172	138759359	138796462	138796567	18747	0,2,4	2,2,5	4,4,2	0,1,0	296	262	1.67086e-06	0.000494432	0.0,0.47,0.415	1.0,0.78,1.0	-0.632	-63.2	63.2
18325	ENSG00000223546	LINC00630	X	+	102834627	102834685	102834901	102834976	102826968	102827144	102839800	102839863	18325	2,1,2	0,1,0	0,1,2	1,4,3	202	219	1.12577e-06	0.000393904	1.0,0.52,1.0	0.0,0.213,0.42	0.629	62.9	62.9
1920	ENSG00000119686	FLVCR2	14	+	75624611	75624752	75633628	75633696	75622057	75622220	75634909	75635013	1920	0,3,2	4,2,1	2,1,5	0,0,0	285	212	6.36881e-08	4.68738e-05	0.0,0.527,0.598	1.0,1.0,1.0	-0.625	-62.5	62.5
19783	ENSG00000203876	ADD3-AS1	10	-	109950322	109950458	109951843	109951965	109945571	109946295	109953755	109953891	19783	0,2,0	2,12,7	3,0,4	0,4,0	266	280	1.94768e-05	0.00260641	0.0,0.149,0.0	1.0,0.0,1.0	-0.617	-61.7	61.7
1072	ENSG00000139644	TMBIM6	12	+	49742437	49742607	49744412	49744542	49741956	49742115	49752463	49752549	1072	0,0,2	1,3,2	2,6,3	0,0,6	314	274	4.96263e-05	0.00531964	0.0,0.0,0.466	1.0,1.0,0.304	-0.613	-61.3	61.3
8088	ENSG00000237651	C2orf74	2	+	61157861	61158012	61159317	61159439	61145130	61145196	61162841	61162955	8088	3,1,4	10,7,3	4,12,13	0,3,1	295	266	1.14365e-06	0.000393904	0.213,0.114,0.546	1.0,0.783,0.921	-0.61	-61	61
15949	ENSG00000028203	VEZT	12	+	95224179	95224236	95242163	95242264	95217811	95217886	95251939	95252071	15949	3,7,7	0,1,5	1,1,0	1,7,4	201	245	2.29662e-06	0.000618615	1.0,0.895,0.631	0.549,0.148,0.0	0.61	61	61
18719	ENSG00000051382	PIK3CB	3	-	138760781	138760903	138776767	138776919	138759172	138759359	138796462	138796567	18719	0,2,4	2,2,7	4,4,2	0,2,0	296	266	3.05573e-05	0.00356671	0.0,0.473,0.339	1.0,0.643,1.0	-0.61	-61	61
21817	ENSG00000198393	ZNF26	12	+	132989769	132989868	133006125	133006259	132987664	132987768	133007041	133007168	21817	4,2,0	1,0,3	0,0,0	3,2,4	243	278	5.45459e-05	0.00574343	0.821,1.0,0.0	0.0,0.0,0.0	0.607	60.7	60.7
8800	ENSG00000130768	SMPDL3B	1	+	27935579	27935675	27942274	27942364	27935038	27935244	27945231	27945445	8800	1,3,1	12,13,2	2,9,2	1,3,0	240	234	4.09534e-06	0.00089594	0.075,0.184,0.328	0.661,0.745,1.0	-0.606	-60.6	60.6
17700	ENSG00000145087	STXBP5L	3	+	121123402	121123508	121147974	121148071	121121640	121121704	121152476	121152560	17700	0,0,0	5,4,7	1,3,2	2,3,0	250	241	2.41683e-05	0.00304058	0.0,0.0,0.0	0.325,0.491,1.0	-0.605	-60.5	60.5
543	ENSG00000169609	C15orf40	15	-	82991931	82992046	83008547	83008586	82990618	82990655	83010236	83010363	543	0,0,0	4,3,2	0,3,1	1,1,0	183	259	8.49986e-05	0.00754173	0.0,0.0,0.0	0.0,0.809,1.0	-0.603	-60.3	60.3
18748	ENSG00000051382	PIK3CB	3	-	138760781	138760899	138770050	138770117	138759172	138759359	138796462	138796567	18748	0,3,3	2,2,5	1,6,6	0,1,0	211	262	4.13642e-06	0.00089594	0.0,0.651,0.427	1.0,0.882,1.0	-0.601	-60.1	60.1
12685	ENSG00000065717	TLE2	19	-	3017839	3017859	3019282	3019405	3015652	3015760	3019698	3019773	12685	1,4,4	0,3,0	3,0,0	1,1,1	267	164	0.00137195	0.0467696	1.0,0.45,1.0	0.648,0.0,0.0	0.601	60.1	60.1
18720	ENSG00000051382	PIK3CB	3	-	138760781	138760903	138770050	138770117	138759172	138759359	138796462	138796567	18720	0,3,3	2,2,7	1,6,6	0,2,0	211	266	3.07397e-05	0.00356818	0.0,0.654,0.351	1.0,0.791,1.0	-0.595	-59.5	59.5
5735	ENSG00000150093	ITGB1	10	-	32935894	32936081	32936241	32936423	32935491	32935558	32958144	32958196	5735	3,8,9	2,2,1	2,2,0	8,4,5	326	331	2.61625e-06	0.000687092	0.604,0.802,0.901	0.202,0.337,0.0	0.589	58.9	58.9
14913	ENSG00000105197	TIMM50	19	+	39483559	39483651	39484706	39484905	39483134	39483156	39485543	39485602	14913	2,0,0	9,2,4	3,0,5	0,1,0	236	343	2.07414e-07	0.000106287	0.244,0.0,0.0	1.0,0.0,1.0	-0.585	-58.5	58.5
6799	ENSG00000006125	AP2B1	17	+	35600936	35600952	35600985	35601071	35598229	35598335	35605704	35605840	6799	0,0,1	1,3,4	1,1,2	2,1,0	160	230	0.000131198	0.00997983	0.0,0.0,0.264	0.418,0.59,1.0	-0.581	-58.1	58.1
14893	ENSG00000101608	MYL12A	18	+	3249360	3249540	3249561	3249723	3247872	3247909	3253232	3253284	14893	5,5,1	0,1,3	0,0,6	6,4,12	324	306	0.000653941	0.0290582	1.0,0.825,0.239	0.0,0.0,0.321	0.581	58.1	58.1
9293	ENSG00000134824	FADS2	11	+	61857733	61857809	61859077	61859200	61857453	61857530	61862971	61863069	9293	0,0,2	2,12,2	2,8,1	6,0,0	220	267	1.44434e-05	0.00209516	0.0,0.0,0.548	0.288,1.0,1.0	-0.58	-58	58
14025	ENSG00000214725	CDIPT-AS1	16	+	29864303	29864391	29865159	29865237	29863592	29863730	29865355	29865442	14025	0,2,1	3,2,5	2,4,2	3,0,0	232	222	6.80869e-05	0.00665351	0.0,0.489,0.161	0.389,1.0,1.0	-0.58	-58	58
1417	ENSG00000130779	CLIP1	12	-	122400131	122400243	122417345	122417463	122380367	122380558	122422520	122422612	1417	0,5,13	1,3,7	8,7,6	0,0,0	262	256	3.30309e-06	0.000771088	0.0,0.62,0.645	1.0,1.0,1.0	-0.578	-57.8	57.8
13945	ENSG00000057608	GDI2	10	-	5802309	5802354	5805773	5805960	5800597	5800705	5813213	5813549	13945	2,2,3	3,2,1	2,2,2	0,0,0	331	189	9.0394e-07	0.000358335	0.276,0.363,0.631	1.0,1.0,1.0	-0.577	-57.7	57.7
15396	ENSG00000157540	DYRK1A	21	+	37488243	37488351	37489902	37490080	37486466	37486614	37490174	37490461	15396	2,4,0	1,4,1	1,3,2	0,0,0	252	322	0.0014181	0.0473677	0.719,0.561,0.0	1.0,1.0,1.0	-0.573	-57.3	57.3
14919	ENSG00000105197	TIMM50	19	+	39483559	39483787	39484706	39484905	39483134	39483156	39485543	39485602	14919	1,5,2	9,2,4	3,5,2	0,1,0	372	343	8.65742e-07	0.000349793	0.093,0.697,0.316	1.0,0.822,1.0	-0.572	-57.2	57.2
16166	ENSG00000179818	PCBP1-AS1	2	-	70018014	70018131	70051202	70051305	69996685	69996888	70055713	70055910	16166	11,2,1	0,1,0	3,0,1	1,1,4	247	261	6.79927e-05	0.00665351	1.0,0.679,1.0	0.76,0.0,0.209	0.57	57	57
9951	ENSG00000154723	ATP5J	21	-	25733166	25733360	25734169	25734398	25729630	25729801	25734852	25734904	9951	5,2,1	0,1,2	0,2,0	7,5,1	373	338	6.65488e-06	0.00123734	1.0,0.644,0.312	0.0,0.266,0.0	0.563	56.3	56.3
2865	ENSG00000259848	AC097374.2	2	-	94895937	94896053	94909167	94909245	94892507	94892778	94930018	94930173	2865	1,2,0	1,3,2	1,2,5	0,0,3	222	260	0.00078128	0.0322511	0.539,0.438,0.0	1.0,1.0,0.661	-0.561	-56.1	56.1
804	ENSG00000088766	CRLS1	20	+	6026170	6026238	6028671	6028725	6015360	6015490	6031284	6031370	804	3,1,0	2,2,1	3,2,1	2,0,0	212	198	0.000921215	0.0360114	0.583,0.318,0.0	0.583,1.0,1.0	-0.561	-56.1	56.1
9876	ENSG00000276418	RP11-26J3.4	8	-	80053281	80053430	80064477	80064593	80042619	80042668	80080314	80080775	9876	12,2,9	18,15,27	158165124	32,41,29	260	293	3.0953e-13	5.41936e-10	0.429,0.131,0.273	0.848,0.819,0.828	-0.554	-55.4	55.4
14564	ENSG00000161405	IKZF3	17	-	39792672	39792933	39829386	39829488	39788257	39788374	39832097	39832151	14564	0,3,0	11,1,5	6,8,6	4,1,2	246	405	0.000176835	0.0122925	0.0,0.832,0.0	0.712,0.929,0.832	-0.547	-54.7	54.7
13789	ENSG00000134644	PUM1	1	-	30982539	30982640	30988308	30988380	30981311	30981405	30992389	30992660	13789	7,4,5	0,0,1	0,4,6	3,2,6	216	245	4.31284e-06	0.00092462	1.0,1.0,0.85	0.0,0.694,0.531	0.542	54.2	54.2
15255	ENSG00000146576	C7orf26	7	+	6593703	6593792	6593835	6593988	6591756	6591867	6594434	6594600	15255	1,0,0	2,2,2	6,1,1	2,0,5	233	297	5.50465e-05	0.00574343	0.389,0.0,0.0	0.793,1.0,0.203	-0.536	-53.6	53.6
14565	ENSG00000161405	IKZF3	17	-	39792672	39792933	39829386	39829488	39765283	39766493	39832097	39832151	14565	0,3,0	11,1,5	6,5,6	4,1,2	246	405	0.000299629	0.0173087	0.0,0.832,0.0	0.712,0.892,0.832	-0.535	-53.5	53.5
14566	ENSG00000161405	IKZF3	17	-	39792672	39792933	39829386	39829488	39777650	39777767	39832097	39832151	14566	0,3,0	11,1,5	6,5,6	4,1,2	246	405	0.000299629	0.0173087	0.0,0.832,0.0	0.712,0.892,0.832	-0.535	-53.5	53.5
22106	ENSG00000270136	MINOS1-NBL1	1	+	19611498	19611615	19614500	19614594	19597066	19597109	19622099	19622147	22106	0,1,0	1,2,2	2,11,3	4,0,2	261	238	5.2642e-06	0.00103365	0.0,0.313,0.0	0.313,1.0,0.578	-0.526	-52.6	52.6
4647	ENSG00000162813	BPNT1	1	-	220064258	220064415	220066072	220066117	220062756	220062954	220067301	220067393	4647	0,2,0	4,5,11	5,2,6	3,10,0	189	301	2.46629e-05	0.00308434	0.0,0.389,0.0	0.726,0.242,1.0	-0.526	-52.6	52.6
18750	ENSG00000051382	PIK3CB	3	-	138760781	138760899	138776778	138776919	138759172	138759359	138796462	138796567	18750	0,6,5	2,2,5	3,4,1	0,1,0	285	262	2.63761e-05	0.00323141	0.0,0.734,0.479	1.0,0.786,1.0	-0.524	-52.4	52.4
8460	ENSG00000198176	TFDP1	13	+	113623179	113623286	113631622	113631905	113585773	113585849	113633119	113633285	8460	1,2,10	0,0,2	0,3,6	1,4,3	251	427	0.00147794	0.0488034	1.0,1.0,0.895	0.0,0.561,0.773	0.52	52	52
13847	ENSG00000132677	RHBG	1	+	156371181	156371254	156374606	156374729	156369211	156369436	156377300	156377487	13847	1,4,1	0,0,1	1,0,2	1,1,3	217	267	0.000208861	0.0138866	1.0,1.0,0.552	0.552,0.0,0.451	0.516	51.6	51.6
961	ENSG00000127952	STYXL1	7	-	76033635	76033706	76040710	76040821	76030420	76030527	76047811	76047980	961	0,13,7	2,1,1	1,1,0	4,14,5	255	215	1.52846e-05	0.00219952	0.0,0.916,0.855	0.174,0.057,0.0	0.513	51.3	51.3
9950	ENSG00000154723	ATP5J	21	-	25733166	25733360	25734169	25734375	25729630	25729801	25734852	25734904	9950	5,1,1	0,1,2	0,2,0	7,5,1	350	338	1.81285e-05	0.00247324	1.0,0.491,0.326	0.0,0.279,0.0	0.513	51.3	51.3
9750	ENSG00000158571	PFKFB1	X	-	54949074	54949221	54951904	54952093	54945438	54945543	54956152	54956274	9750	2,0,3	0,8,0	0,0,1	2,2,1	333	291	0.000270601	0.0162652	1.0,0.0,1.0	0.0,0.0,0.466	0.511	51.1	51.1
21398	ENSG00000248498	ASNSP1	8	-	46591336	46591508	46592102	46592209	46580129	46580237	46593463	46593631	21398	0,0,5	4,6,1	1,3,1	0,0,2	251	316	0.000100815	0.00840521	0.0,0.0,0.863	1.0,1.0,0.386	-0.508	-50.8	50.8
8741	ENSG00000185864	NPIPB4	16	-	21857658	21857756	21863782	21863845	21857291	21857416	21879377	21879457	8741	1,1,7	0,0,1	1,0,1	0,2,2	207	242	0.000239799	0.0151498	1.0,1.0,0.891	1.0,0.0,0.369	0.507	50.7	50.7
6969	ENSG00000068885	IFT80	3	-	160331257	160331308	160343650	160343815	160319759	160319939	160356012	160356150	6969	9,2,2	0,0,0	5,3,0	0,2,4	309	195	7.67675e-05	0.00707346	1.0,1.0,1.0	1.0,0.486,0.0	0.505	50.5	50.5
18722	ENSG00000051382	PIK3CB	3	-	138760781	138760903	138776778	138776919	138759172	138759359	138796462	138796567	18722	0,6,5	2,2,7	3,4,1	0,2,0	285	266	0.000589314	0.0273225	0.0,0.737,0.4	1.0,0.651,1.0	-0.505	-50.5	50.5
15045	ENSG00000148985	PGAP2	11	+	3817352	3817535	3823612	3823740	3808293	3808315	3823882	3824135	15045	4,10,7	5,25,25	104,133,79	21,24,25	327	272	5.9952e-14	1.14508e-10	0.4,0.25,0.189	0.805,0.822,0.724	-0.504	-50.4	50.4
18324	ENSG00000223546	LINC00630	X	+	102834627	102834770	102834901	102834976	102826968	102827144	102839800	102839863	18324	5,6,3	0,1,0	3,2,2	1,4,3	287	219	2.70367e-06	0.000692732	1.0,0.821,1.0	0.696,0.276,0.337	0.504	50.4	50.4
21400	ENSG00000248498	ASNSP1	8	-	46591336	46591508	46592057	46592209	46580081	46580237	46593463	46593631	21400	1,0,8	4,6,1	1,10,3	0,0,2	296	316	0.000103218	0.00848242	0.211,0.0,0.895	1.0,1.0,0.616	-0.503	-50.3	50.3
9534	ENSG00000196233	LCOR	10	+	96833776	96833841	96858291	96858416	96833405	96833479	96907264	96907330	9534	0,2,4	2,0,0	0,0,3	6,1,4	209	269	0.000201707	0.013501	0.0,1.0,1.0	0.0,0.0,0.491	0.503	50.3	50.3
17380	ENSG00000152102	FAM168B	2	-	131091867	131091960	131092650	131092748	131082576	131082657	131093213	131093460	17380	0,1,0	6,1,5	2,0,1	0,2,0	242	237	0.0014887	0.0489171	0.0,0.495,0.0	1.0,0.0,1.0	-0.502	-50.2	50.2
1390	ENSG00000171960	PPIH	1	+	42668046	42668151	42675366	42675448	42667350	42667440	42676583	42676758	1390	8,2,8	2,7,2	2,1,0	11,5,6	249	226	4.60803e-05	0.00504244	0.784,0.206,0.784	0.142,0.154,0.0	0.493	49.3	49.3
20861	ENSG00000103202	NME4	16	+	406542	406735	406735	406889	406345	406397	407424	407560	20861	0,4,2	4,10,9	8,7,7	11,2,2	337	298	0.000625947	0.028282	0.0,0.261,0.164	0.391,0.756,0.756	-0.493	-49.3	49.3
2555	ENSG00000180776	ZDHHC20	13	-	21454527	21454570	21455399	21455466	21425651	21425678	21459053	21459248	2555	6,2,2	0,2,0	0,0,2	1,2,0	211	187	0.00118028	0.0425002	1.0,0.47,1.0	0.0,0.0,1.0	0.49	49	49
20103	ENSG00000139354	GAS2L3	12	+	100575506	100575623	100591697	100591856	100573682	100573785	100594874	100594922	20103	0,2,2	1,0,0	0,0,1	2,4,1	261	303	1.20927e-06	0.000403282	0.0,1.0,1.0	0.0,0.0,0.537	0.488	48.8	48.8
15004	ENSG00000148985	PGAP2	11	+	3817304	3817535	3823612	3823740	3808293	3808315	3823882	3824135	15004	4,11,12	5,25,25	113,149,83	21,24,25	375	272	2.55351e-15	7.66419e-12	0.367,0.242,0.258	0.796,0.818,0.707	-0.485	-48.5	48.5
9673	ENSG00000134255	CEPT1	1	+	111167105	111167190	111173113	111173258	111161154	111161296	111174878	111174963	9673	3,3,7	3,2,1	0,0,3	1,6,2	229	289	0.00124047	0.043702	0.558,0.654,0.898	0.0,0.0,0.654	0.485	48.5	48.5
23043	ENSG00000157214	STEAP2	7	+	90216431	90216517	90225366	90225410	90211859	90211934	90225497	90225574	23043	4,5,1	3,4,5	4,4,3	0,2,0	230	188	9.40948e-05	0.00800377	0.521,0.505,0.141	1.0,0.62,1.0	-0.484	-48.4	48.4
23364	ENSG00000169379	ARL13B	3	+	93996562	93996684	93997246	93997301	93995873	93995944	94003658	94003908	23364	14,3,1	5,6,3	4,5,7	2,0,0	266	199	7.54992e-05	0.00707346	0.677,0.272,0.2	0.599,1.0,1.0	-0.483	-48.3	48.3
1456	ENSG00000244687	UBE2V1	20	-	50098881	50098981	50111288	50111562	50096671	50096820	50113106	50113198	1456	0,0,0	1,2,6	4,5,0	3,0,1	418	244	0.000114976	0.00910895	0.0,0.0,0.0	0.438,1.0,0.0	-0.479	-47.9	47.9
5598	ENSG00000110931	CAMKK2	12	-	121269788	121269884	121270527	121270581	121269527	121269581	121270897	121270945	5598	3,1,4	0,0,0	4,8,10	9,6,8	198	240	4.39379e-08	4.01363e-05	1.0,1.0,1.0	0.35,0.618,0.602	0.477	47.7	47.7
10479	ENSG00000256525	POLG2	17	-	64481269	64481446	64482071	64482234	64480288	64480389	64482918	64482999	10479	4,8,2	2,2,0	4,2,2	6,7,3	307	321	0.000586389	0.0272567	0.677,0.807,1.0	0.411,0.23,0.411	0.477	47.7	47.7
14567	ENSG00000161405	IKZF3	17	-	39788257	39788374	39791415	39791583	39777650	39777767	39792672	39792933	14567	7,2,2	3,7,5	10,10,6	1,2,1	312	261	0.000170179	0.0119581	0.661,0.193,0.251	0.893,0.807,0.834	-0.476	-47.6	47.6
21819	ENSG00000198393	ZNF26	12	+	132989769	132989868	133006056	133006213	132987664	132987768	133007041	133007168	21819	4,2,0	2,1,3	0,0,0	2,4,2	243	301	0.000144625	0.0106616	0.712,0.712,0.0	0.0,0.0,0.0	0.475	47.5	47.5
9917	ENSG00000154723	ATP5J	21	-	25733166	25733363	25734169	25734398	25729630	25729801	25734852	25734904	9917	5,2,1	0,2,6	0,2,0	4,8,2	373	341	0.000327782	0.0185625	1.0,0.478,0.132	0.0,0.186,0.0	0.475	47.5	47.5
19786	ENSG00000203876	ADD3-AS1	10	-	109947195	109947276	109950322	109950458	109945571	109946295	109951843	109951965	19786	3,3,2	2,0,2	0,1,1	1,2,2	280	225	0.000282333	0.0167093	0.547,1.0,0.446	0.0,0.287,0.287	0.473	47.3	47.3
18905	ENSG00000092621	PHGDH	1	+	119740397	119740505	119741766	119741858	119737113	119737266	119742806	119743044	18905	1,8,3	4,5,5	6,4,4	0,3,0	252	236	0.000703134	0.0302722	0.19,0.6,0.36	1.0,0.555,1.0	-0.468	-46.8	46.8
11959	ENSG00000157911	PEX10	1	-	2407601	2407770	2407855	2407960	2406719	2406895	2408451	2408858	11959	0,0,1	1,2,5	6,2,10	9,4,4	249	313	7.19951e-06	0.00128286	0.0,0.0,0.201	0.456,0.386,0.759	-0.467	-46.7	46.7
12897	ENSG00000074964	ARHGEF10L	1	+	17639237	17639454	17639831	17639981	17638561	17638689	17640201	17640302	12897	0,0,2	4,5,1	13,0,1	0,1,0	361	294	5.13487e-06	0.00101777	0.0,0.0,0.62	1.0,0.0,1.0	-0.46	-46	46
4958	ENSG00000062194	GPBP1	5	+	57183796	57183872	57208681	57208799	57175447	57176400	57214073	57214193	4958	4,2,1	2,2,2	9,10,6	0,0,0	220	262	6.27714e-05	0.00625292	0.704,0.544,0.373	1.0,1.0,1.0	-0.46	-46	46
2817	ENSG00000245958	RP11-33B1.1	4	+	119528739	119528789	119543752	119543845	119512812	119512970	119550378	119550443	2817	2,4,1	2,2,2	1,1,1	0,0,0	194	237	7.60611e-05	0.00707346	0.55,0.71,0.379	1.0,1.0,1.0	-0.454	-45.4	45.4
14997	ENSG00000148985	PGAP2	11	+	3811249	3811424	3817352	3817535	3808293	3808315	3823882	3824135	14997	69109108	4,10,7	134,98,62	104,133,79	319	327	0	0	0.946,0.918,0.941	0.569,0.43,0.446	0.453	45.3	45.3
3475	ENSG00000164237	CMBL	5	-	10300246	10300428	10302755	10302795	10290547	10290781	10307514	10307548	3475	0,0,0	1,6,1	2,3,0	1,4,1	184	326	0.000300437	0.0173087	0.0,0.0,0.0	0.78,0.571,0.0	-0.45	-45	45
4309	ENSG00000137210	TMEM14B	6	+	10808276	10808342	10827696	10827824	10770076	10770204	10829006	10829186	4309	8,0,4	1,2,0	0,0,1	4,6,1	210	272	3.69076e-06	0.000833794	0.912,0.0,1.0	0.0,0.0,0.564	0.449	44.9	44.9
23308	ENSG00000179950	PUF60	8	-	143824797	143824932	143827384	143827536	143824312	143824399	143829279	143829338	23308	1,10,7	0,0,1	1,11,1	1,4,2	296	279	2.30258e-05	0.0029671	1.0,1.0,0.868	0.485,0.722,0.32	0.447	44.7	44.7
272	ENSG00000065665	SEC61A2	10	+	12136104	12136170	12143116	12143195	12133240	12133308	12149594	12149726	272	0,2,6	11,16,14	5,7,5	6,2,5	210	223	0.000338657	0.0190253	0.0,0.117,0.313	0.469,0.788,0.515	-0.447	-44.7	44.7
3862	ENSG00000148153	INIP	9	-	112697438	112697582	112699197	112699309	112694130	112694233	112716460	112716541	3862	0,1,0	4,11,6	0,5,2	3,0,3	256	288	0.000306483	0.0175934	0.0,0.093,0.0	0.0,1.0,0.429	-0.445	-44.5	44.5
19129	ENSG00000189144	ZNF573	19	-	37758475	37758596	37759046	37759139	37738286	37740194	37770004	37770097	19129	1,3,3	3,2,1	4,1,2	0,0,0	237	265	7.92416e-05	0.00720721	0.272,0.626,0.77	1.0,1.0,1.0	-0.444	-44.4	44.4
23348	ENSG00000149187	CELF1	11	-	47506857	47506897	47536619	47536730	47500860	47500932	47552991	47553117	23348	13,13,18	2,4,4	11,7,6	12,9,17	255	184	3.03292e-06	0.000724	0.824,0.701,0.765	0.398,0.359,0.203	0.443	44.3	44.3
19908	ENSG00000138380	CARF	2	+	202974333	202974496	202977268	202977332	202971504	202971738	202981554	202981685	19908	9,11,16	3,0,2	1,8,5	2,8,3	307	208	0.000744563	0.0315388	0.67,1.0,0.844	0.253,0.404,0.53	0.442	44.2	44.2
3849	ENSG00000215146	RP11-313J2.1	10	-	42340500	42340556	42360948	42361034	42331865	42338240	42367815	42367974	3849	3,4,4	4,1,8	9,7,5	2,0,0	230	200	1.41898e-05	0.00208481	0.395,0.777,0.303	0.796,1.0,1.0	-0.44	-44	44
5516	ENSG00000109111	SUPT6H	17	+	28668532	28668630	28670571	28670751	28662090	28662342	28673370	28673510	5516	0,1,0	1,4,11	3,0,4	3,6,0	242	324	9.93075e-05	0.00837932	0.0,0.251,0.0	0.572,0.0,1.0	-0.44	-44	44
20086	ENSG00000120253	NUP43	6	-	149728378	149728478	149729240	149729465	149724314	149727198	149731612	149731735	20086	8,5,3	7,3,3	4,1,6	0,0,2	369	244	0.000251349	0.0156238	0.43,0.524,0.398	1.0,1.0,0.665	-0.438	-43.8	43.8
2608	ENSG00000157014	TATDN2	3	+	10262925	10263023	10266298	10266430	10260136	10260670	10270130	10271015	2608	0,1,4	1,0,0	0,0,2	1,1,1	242	276	1.36538e-05	0.00203452	0.0,1.0,1.0	0.0,0.0,0.695	0.435	43.5	43.5
14999	ENSG00000148985	PGAP2	11	+	3811249	3811424	3817304	3817535	3808293	3808315	3823882	3824135	14999	69109108	4,11,12	134,98,62	113,149,83	319	375	0	0	0.953,0.921,0.914	0.582,0.436,0.468	0.434	43.4	43.4
1060	ENSG00000106723	SPIN1	9	+	88416342	88416531	88416643	88416766	88415606	88415699	88418777	88418951	1060	1,1,1	4,12,4	3,6,3	3,2,2	333	267	2.40318e-05	0.00304058	0.167,0.063,0.167	0.445,0.706,0.546	-0.433	-43.3	43.3
20156	ENSG00000266338	NBPF15	1	-	144440401	144440581	144448226	144448350	144440140	144440295	144448774	144448916	20156	4,2,5	4,3,2	2,0,1	13,5,3	268	324	0.000114248	0.00910895	0.547,0.446,0.751	0.157,0.0,0.287	0.433	43.3	43.3
1388	ENSG00000171960	PPIH	1	+	42668046	42668151	42675287	42675448	42667350	42667440	42676583	42676758	1388	8,2,8	4,4,4	2,1,0	9,3,7	249	305	5.69634e-05	0.00586668	0.71,0.38,0.71	0.214,0.29,0.0	0.432	43.2	43.2
15712	ENSG00000126804	ZBTB1	14	+	64505674	64505860	64520883	64521004	64504776	64504946	64521486	64523898	15712	6,1,2	0,0,0	3,17,1	2,2,2	330	265	0.000440168	0.0224464	1.0,1.0,1.0	0.546,0.872,0.286	0.432	43.2	43.2
1707	ENSG00000255054	RP1-317E23.6	1	+	25823200	25823323	25823345	25823439	25823018	25823128	25823643	25823744	1707	13,6,11	1,0,0	5,7,10	5,7,4	267	238	5.03813e-08	4.41046e-05	0.921,1.0,1.0	0.471,0.471,0.69	0.43	43	43
12777	ENSG00000205765	C5orf51	5	+	41913412	41913514	41916305	41916447	41912068	41912183	41917015	41921636	12777	6,1,3	4,3,3	1,0,0	6,10,10	246	286	5.06936e-07	0.00022189	0.636,0.279,0.538	0.162,0.0,0.0	0.43	43	43
14561	ENSG00000161405	IKZF3	17	-	39777650	39777767	39791415	39791583	39765789	39766493	39792672	39792933	14561	7,2,2	9,10,8	10,10,6	3,7,2	312	261	0.000467866	0.0232935	0.394,0.143,0.173	0.736,0.544,0.715	-0.428	-42.8	42.8
17134	ENSG00000176124	DLEU1	13	+	50433412	50433550	50527865	50528064	50415088	50415202	50528179	50528534	17134	2,1,4	5,4,0	0,1,0	3,3,2	282	343	2.8868e-05	0.00344611	0.327,0.233,1.0	0.0,0.288,0.0	0.424	42.4	42.4
9916	ENSG00000154723	ATP5J	21	-	25733166	25733363	25734169	25734375	25729630	25729801	25734852	25734904	9916	5,1,1	0,2,6	0,2,0	4,8,2	350	341	0.000668709	0.0292091	1.0,0.328,0.14	0.0,0.196,0.0	0.424	42.4	42.4
20877	ENSG00000070961	ATP2B1	12	-	89662988	89663091	89677621	89677816	89655678	89656107	89708595	89708831	20877	2,1,3	0,0,1	1,0,2	0,2,2	339	247	0.000417758	0.0217255	1.0,1.0,0.686	1.0,0.0,0.422	0.421	42.1	42.1
8547	ENSG00000167291	TBC1D16	17	-	79945276	79945443	79947298	79947440	79944907	79945087	79947644	79947831	8547	1,3,1	1,3,4	0,0,0	5,1,1	286	311	0.00138703	0.0469775	0.521,0.521,0.214	0.0,0.0,0.0	0.419	41.9	41.9
16568	ENSG00000154358	OBSCN	1	+	228264115	228264391	228271924	228272221	228256650	228256926	228273271	228273547	16568	6,13,8	11,24,16	22,13,8	5,6,2	420	441	7.59793e-07	0.000319265	0.364,0.363,0.344	0.822,0.695,0.808	-0.418	-41.8	41.8
12964	ENSG00000105438	KDELR1	19	-	48385943	48386004	48386925	48387061	48384229	48384482	48389552	48389711	12964	2,1,3	0,0,2	0,2,2	2,0,4	280	205	0.000842635	0.0337858	1.0,1.0,0.523	0.0,1.0,0.268	0.418	41.8	41.8
15001	ENSG00000148985	PGAP2	11	+	3811249	3811424	3817352	3817535	3808460	3808651	3823882	3824135	15001	90125117	4,13,7	155,106,83	107,133,77	319	327	0	0	0.958,0.908,0.945	0.598,0.45,0.525	0.413	41.3	41.3
887	ENSG00000164182	NDUFAF2	5	+	61045523	61045616	61045898	61045978	60945128	60945382	61073124	61073214	887	6,1,6	0,0,0	2,3,5	1,4,2	237	224	3.42166e-06	0.000781402	1.0,1.0,1.0	0.654,0.415,0.703	0.409	40.9	40.9
19678	ENSG00000160014	CALM3	19	+	46605993	46606185	46607865	46608088	46605826	46605857	46608196	46608340	19678	0,6,2	8,16,7	9,6,9	4,5,11	336	367	0.00107946	0.0403548	0.0,0.291,0.238	0.711,0.567,0.472	-0.407	-40.7	40.7
8841	ENSG00000118518	RNF146	6	+	127280515	127280604	127285207	127285348	127280230	127280340	127286049	127286177	8841	0,0,1	4,1,1	2,2,1	0,4,2	233	285	0.000357119	0.0194885	0.0,0.0,0.55	1.0,0.379,0.379	-0.403	-40.3	40.3
3325	ENSG00000277693	AP003900.6	21	-	10338454	10338657	10340413	10340478	10328410	10329038	10342615	10342669	3325	0,1,0	2,12,1	0,3,3	2,0,10	209	347	0.000650264	0.0290582	0.0,0.122,0.0	0.0,1.0,0.332	-0.403	-40.3	40.3
15003	ENSG00000148985	PGAP2	11	+	3811249	3811424	3817304	3817535	3808578	3808651	3823882	3824135	15003	90125117	4,11,12	155,106,83	113,150,83	319	375	0	0	0.964,0.93,0.92	0.617,0.454,0.54	0.401	40.1	40.1
7392	ENSG00000220804	AC093642.5	2	+	242094886	242095027	242114638	242114741	242088692	242088801	242118964	242119057	7392	1,7,6	9,10,7	18,31,30	5,17,10	285	247	0.000452507	0.0229089	0.088,0.378,0.426	0.757,0.612,0.722	-0.4	-40	40
3658	ENSG00000157916	RER1	1	+	2392562	2392715	2394661	2394728	2391832	2391958	2395783	2395871	3658	1,0,0	2,3,8	7,3,1	3,1,4	297	211	1.08733e-05	0.00173067	0.262,0.0,0.0	0.624,0.681,0.151	-0.398	-39.8	39.8
6421	ENSG00000171703	TCEA2	20	+	64063917	64063949	64064128	64064352	64063157	64063384	64066475	64066538	6421	0,6,4	2,7,1	1,0,0	4,6,3	176	368	2.64542e-05	0.00323141	0.0,0.642,0.893	0.343,0.0,0.0	0.397	39.7	39.7
23349	ENSG00000149187	CELF1	11	-	47506857	47506897	47536639	47536730	47500860	47500932	47552991	47553117	23349	5,12,9	2,4,4	6,6,5	12,9,17	235	184	5.79739e-05	0.00588421	0.662,0.701,0.638	0.281,0.343,0.187	0.397	39.7	39.7
10478	ENSG00000256525	POLG2	17	-	64482918	64482974	64483389	64483506	64480288	64480389	64485727	64485868	10478	0,0,0	1,2,3	3,3,1	2,2,6	261	200	2.598e-05	0.00322982	0.0,0.0,0.0	0.535,0.535,0.113	-0.394	-39.4	39.4
23327	ENSG00000149187	CELF1	11	-	47536639	47536730	47552987	47553157	47488836	47489024	47565273	47565569	23327	3,7,3	0,0,0	3,6,6	2,5,1	314	235	3.57701e-07	0.000163376	1.0,1.0,1.0	0.529,0.473,0.818	0.393	39.3	39.3
13799	ENSG00000235257	ITGA9-AS1	3	-	37821013	37821100	37834678	37834767	37808495	37808880	37851423	37851492	13799	1,1,0	3,2,5	2,3,0	0,1,1	233	231	5.68601e-05	0.00586668	0.248,0.331,0.0	1.0,0.748,0.0	-0.39	-39	39
21425	ENSG00000248498	ASNSP1	8	-	46580129	46580237	46593454	46593531	46579212	46579551	46595114	46595241	21425	1,1,0	3,1,6	8,4,2	0,6,2	221	252	8.75741e-05	0.00766638	0.275,0.533,0.0	1.0,0.432,0.533	-0.386	-38.6	38.6
21821	ENSG00000198393	ZNF26	12	+	132989769	132989868	133006056	133006208	132987664	132987768	133007041	133007168	21821	4,2,0	2,3,3	0,0,0	3,2,2	243	296	0.000228061	0.0148345	0.709,0.448,0.0	0.0,0.0,0.0	0.386	38.6	38.6
17204	ENSG00000198954	KIF1BP	10	+	68989716	68989859	68995203	68995278	68988720	68989258	69000423	69000522	17204	0,0,1	6,2,2	9,0,2	0,2,2	287	219	0.000279921	0.0166307	0.0,0.0,0.276	1.0,0.0,0.433	-0.386	-38.6	38.6
19776	ENSG00000100461	RBM23	14	-	22913723	22913821	22917027	22917166	22911327	22911403	22918998	22919149	19776	0,8,3	7,3,3	0,0,0	5,5,4	283	242	1.07438e-05	0.00173067	0.0,0.695,0.461	0.0,0.0,0.0	0.385	38.5	38.5
3742	ENSG00000159314	ARHGAP27	17	-	45397179	45397228	45397294	45397448	45396915	45397024	45397948	45398047	3742	1,1,6	5,0,6	10,6,3	0,0,1	298	193	1.22425e-05	0.00191951	0.115,1.0,0.393	1.0,1.0,0.66	-0.384	-38.4	38.4
1188	ENSG00000163882	POLR2H	3	+	184363425	184363565	184365132	184365243	184361717	184362146	184366716	184366800	1188	0,2,2	1,1,0	0,1,1	4,2,4	284	255	0.000367275	0.0199391	0.0,0.642,1.0	0.0,0.31,0.183	0.383	38.3	38.3
5582	ENSG00000164024	METAP1	4	+	99036042	99036089	99037869	99037941	99035399	99035460	99039373	99039465	5582	0,2,2	6,3,3	0,1,2	1,0,0	191	216	0.000164769	0.0117349	0.0,0.43,0.43	0.0,1.0,1.0	-0.38	-38	38
16248	ENSG00000179818	PCBP1-AS1	2	-	70055713	70055910	70059642	70059680	70051202	70051305	70083506	70083687	16248	0,1,1	20,9,5	7,3,2	3,8,7	182	341	1.3078e-05	0.00198482	0.0,0.172,0.273	0.814,0.413,0.349	-0.377	-37.7	37.7
9200	ENSG00000149273	RPS3	11	+	75412801	75412871	75413628	75413805	75404671	75404868	75421726	75422280	9200	3,2,1	1,7,1	1,0,0	1,7,1	214	321	0.000137621	0.0103635	0.818,0.3,0.6	0.6,0.0,0.0	0.373	37.3	37.3
19422	ENSG00000100401	RANGAP1	22	-	41284898	41284985	41285362	41285518	41280932	41281082	41285985	41286251	19422	1,1,7	0,1,0	1,1,4	2,1,2	300	231	0.000363391	0.0197794	1.0,0.435,1.0	0.278,0.435,0.606	0.372	37.2	37.2
19917	ENSG00000138380	CARF	2	+	202941859	202941980	202942762	202942967	202917876	202918043	202952558	202952679	19917	3,2,1	16,19,14	9,2,6	5,10,5	265	349	0.000896409	0.0352688	0.198,0.122,0.086	0.703,0.208,0.612	-0.372	-37.2	37.2
16254	ENSG00000179818	PCBP1-AS1	2	-	70055713	70055910	70059642	70059680	70051202	70051305	70077300	70077381	16254	0,1,1	20,9,5	5,3,2	3,7,7	182	341	2.00853e-05	0.00265404	0.0,0.172,0.273	0.757,0.445,0.349	-0.369	-36.9	36.9
5905	ENSG00000214046	SMIM7	19	-	16654034	16654125	16659394	16659447	16630996	16631724	16659958	16660000	5905	5,8,5	0,1,0	3,3,4	2,2,4	197	235	1.44597e-05	0.00209516	1.0,0.905,1.0	0.641,0.641,0.544	0.36	36	36
19302	ENSG00000129255	MPDU1	17	+	7585945	7586078	7586898	7586993	7583851	7583965	7587160	7587271	19302	2,3,1	4,0,10	0,1,0	1,2,6	277	239	0.0014859	0.0489171	0.301,1.0,0.079	0.0,0.301,0.0	0.36	36	36
7983	ENSG00000010278	CD9	12	+	6200892	6200973	6224263	6224369	6200384	6200565	6225425	6225534	7983	5,7,9	0,2,0	1,9,5	4,3,2	225	250	0.000288275	0.0170131	1.0,0.795,1.0	0.217,0.769,0.735	0.358	35.8	35.8
16241	ENSG00000179818	PCBP1-AS1	2	-	70055655	70055910	70059642	70059680	70051202	70051305	70077300	70077381	16241	0,1,1	8,6,5	5,3,2	2,11,6	182	399	0.000237055	0.0151498	0.0,0.268,0.305	0.846,0.374,0.422	-0.356	-35.6	35.6
21423	ENSG00000248498	ASNSP1	8	-	46580129	46580237	46592057	46592209	46579212	46579551	46593454	46593631	21423	5,2,0	1,0,1	1,1,1	3,3,2	296	252	0.00122143	0.0434218	0.81,1.0,0.0	0.221,0.221,0.299	0.356	35.6	35.6
16238	ENSG00000179818	PCBP1-AS1	2	-	70051202	70051305	70083537	70083687	70032132	70032255	70085546	70085624	16238	5,6,17	27,26,19	24,27,26	17,12,15	294	247	2.31606e-05	0.0029671	0.135,0.162,0.429	0.543,0.654,0.593	-0.355	-35.5	35.5
11523	ENSG00000183077	AFMID	17	+	78204827	78204900	78205439	78205518	78190969	78191060	78205945	78206050	11523	8,16,5	21,7,8	7,16,11	3,1,3	217	223	0.000605526	0.0275968	0.281,0.701,0.391	0.706,0.943,0.79	-0.355	-35.5	35.5
13077	ENSG00000160752	FDPS	1	+	155318302	155318332	155318664	155318763	155312254	155312395	155318855	155318928	13077	4,2,1	0,0,0	3,3,1	0,2,4	174	243	0.00145412	0.0481878	1.0,1.0,1.0	1.0,0.677,0.259	0.355	35.5	35.5
6503	ENSG00000120370	GORAB	1	+	170533463	170533651	170536309	170536421	170532150	170532284	170539209	170539567	6503	0,2,0	9,3,7	4,7,0	1,3,7	332	256	0.000725914	0.0311254	0.0,0.34,0.0	0.755,0.643,0.0	-0.353	-35.3	35.3
898	ENSG00000047230	CTPS2	X	-	16708418	16708518	16709723	16709844	16702736	16702941	16712334	16712652	898	0,0,0	2,5,1	0,1,6	1,2,2	265	244	0.000710739	0.0305371	0.0,0.0,0.0	0.0,0.315,0.734	-0.35	-35	35
15526	ENSG00000177058	SLC38A9	5	-	55649206	55649314	55656714	55656774	55645788	55645895	55664692	55664863	15526	2,2,3	15,13,13	5,3,9	4,6,8	204	252	0.000529249	0.0254451	0.141,0.16,0.222	0.607,0.382,0.582	-0.349	-34.9	34.9
11628	ENSG00000015133	CCDC88C	14	-	91279786	91279914	91281161	91281381	91279237	91279306	91281456	91281525	11628	4,5,7	0,0,0	4,1,3	4,0,2	364	272	0.00012875	0.00994495	1.0,1.0,1.0	0.428,1.0,0.528	0.348	34.8	34.8
7929	ENSG00000185624	P4HB	17	-	81858494	81858631	81858934	81859020	81855452	81855586	81859180	81859215	7929	0,0,0	7,9,4	2,4,0	2,5,2	230	281	0.000269349	0.0162652	0.0,0.0,0.0	0.55,0.494,0.0	-0.348	-34.8	34.8
22485	ENSG00000107186	MPDZ	9	-	13265663	13265867	13276573	13276771	13250299	13250372	13279399	13279564	22485	3,1,5	0,0,1	3,6,3	3,1,4	342	348	5.02302e-05	0.00535704	1.0,1.0,0.836	0.504,0.859,0.433	0.347	34.7	34.7
6422	ENSG00000171703	TCEA2	20	+	64063917	64063949	64064124	64064352	64063157	64063384	64066475	64066538	6422	0,6,4	2,13,1	1,0,0	4,5,3	176	372	6.2421e-05	0.00625292	0.0,0.494,0.894	0.346,0.0,0.0	0.347	34.7	34.7
4523	ENSG00000144381	HSPD1	2	-	197494662	197494752	197495293	197495364	197494147	197494250	197497139	197497392	4523	1,0,0	6,7,12	4,3,2	2,9,7	215	234	1.76202e-05	0.00243552	0.154,0.0,0.0	0.685,0.266,0.237	-0.345	-34.5	34.5
16025	ENSG00000259429	UBE2Q2P2	15	+	82418635	82418792	82419207	82419247	82414786	82414804	82419367	82419391	16025	11,5,10	1,0,2	3,9,7	2,5,3	301	184	0.00140219	0.0471371	0.871,1.0,0.753	0.478,0.524,0.588	0.345	34.5	34.5
20446	ENSG00000156374	PCGF6	10	-	103333924	103333952	103345023	103345132	103326533	103326632	103347237	103347319	20446	15,14,7	8,11,3	25,13,10	2,0,2	253	172	1.94139e-05	0.00260641	0.56,0.464,0.613	0.895,1.0,0.773	-0.344	-34.4	34.4
19830	ENSG00000107614	TRDMT1	10	-	17161482	17161548	17168840	17168917	17160304	17160374	17174550	17174660	19830	0,0,1	5,6,6	2,2,2	1,8,4	221	210	0.000653686	0.0290582	0.0,0.0,0.137	0.655,0.192,0.322	-0.344	-34.4	34.4
13291	ENSG00000122678	POLM	7	-	44074397	44074530	44076508	44076629	44073782	44074025	44078755	44078811	13291	0,0,1	4,7,5	4,1,2	4,5,2	265	277	9.61893e-06	0.00159129	0.0,0.0,0.173	0.511,0.173,0.511	-0.341	-34.1	34.1
23082	ENSG00000157214	STEAP2	7	+	90212275	90212459	90225366	90225410	90211859	90211934	90225497	90225574	23082	10,8,15	3,4,5	6,18,9	0,2,0	328	188	4.57444e-05	0.00503188	0.656,0.534,0.632	1.0,0.838,1.0	-0.339	-33.9	33.9
872	ENSG00000164182	NDUFAF2	5	+	61045523	61045604	61045898	61045978	60945128	60945382	61073124	61073214	872	6,2,9	0,0,0	2,5,7	1,4,2	225	224	1.73937e-05	0.00242015	1.0,1.0,1.0	0.666,0.554,0.777	0.334	33.4	33.4
16007	ENSG00000265808	SEC22B	1	-	120169981	120170119	120175870	120175973	120168839	120168949	120176306	120176515	16007	0,3,2	2,0,0	1,0,0	0,6,3	247	282	4.17551e-05	0.00469131	0.0,1.0,1.0	1.0,0.0,0.0	0.333	33.3	33.3
1416	ENSG00000130779	CLIP1	12	-	122400131	122400243	122417326	122417463	122380367	122380558	122422520	122422612	1416	3,9,9	1,3,7	10,7,9	0,0,0	281	256	6.70788e-08	4.69775e-05	0.732,0.732,0.539	1.0,1.0,1.0	-0.332	-33.2	33.2
1709	ENSG00000255054	RP1-317E23.6	1	+	25823239	25823323	25823345	25823439	25823018	25823128	25823643	25823744	1709	5,6,6	1,0,0	8,9,7	5,7,4	228	238	1.63485e-06	0.000490825	0.839,1.0,1.0	0.625,0.573,0.646	0.332	33.2	33.2
13942	ENSG00000057608	GDI2	10	-	5802309	5802340	5805773	5805960	5800597	5800705	5813213	5813549	13942	2,2,3	5,0,3	2,2,2	0,1,0	331	175	7.34281e-05	0.00698065	0.175,1.0,0.346	1.0,0.514,1.0	-0.331	-33.1	33.1
79	ENSG00000140374	ETFA	15	-	76227137	76227230	76227712	76227866	76225848	76225929	76231332	76231398	79	14,15,27	4,7,4	7,20,6	9,15,10	298	237	0.000678101	0.0295283	0.736,0.63,0.843	0.382,0.515,0.323	0.33	33	33
19916	ENSG00000138380	CARF	2	+	202941859	202941980	202942739	202942967	202917876	202918043	202952558	202952679	19916	3,2,1	17,23,16	9,2,6	5,11,10	265	372	0.00151052	0.0493561	0.199,0.109,0.081	0.716,0.203,0.457	-0.329	-32.9	32.9
13939	ENSG00000057608	GDI2	10	-	5802309	5802431	5805773	5805960	5800597	5800705	5813213	5813549	13939	2,2,3	3,0,6	2,2,2	1,0,0	331	266	8.01202e-05	0.00725572	0.349,1.0,0.287	0.616,1.0,1.0	-0.327	-32.7	32.7
18746	ENSG00000051382	PIK3CB	3	-	138760781	138760899	138788838	138788936	138759172	138759359	138796462	138796567	18746	1,7,6	2,2,5	6,2,5	0,1,0	242	262	4.84558e-05	0.00524772	0.351,0.791,0.565	1.0,0.684,1.0	-0.326	-32.6	32.6
15528	ENSG00000177058	SLC38A9	5	-	55649206	55649314	55652528	55652723	55645788	55645895	55656714	55656774	15528	2,9,12	15,15,13	7,11,26	4,8,8	339	252	0.0010436	0.0393646	0.09,0.308,0.407	0.565,0.505,0.707	-0.324	-32.4	32.4
9931	ENSG00000154723	ATP5J	21	-	25733214	25733360	25734169	25734398	25729630	25729801	25734852	25734904	9931	5,2,1	1,5,7	0,2,0	12,8,6	373	290	0.000727799	0.0311427	0.795,0.237,0.1	0.0,0.163,0.0	0.323	32.3	32.3
23337	ENSG00000149187	CELF1	11	-	47500860	47500932	47536639	47536730	47488836	47489024	47565273	47565569	23337	0,0,0	5,3,3	2,5,1	3,7,4	235	216	1.94416e-06	0.000551984	0.0,0.0,0.0	0.38,0.396,0.187	-0.321	-32.1	32.1
20926	ENSG00000164749	HNF4G	8	+	75543810	75543979	75547586	75547681	75490088	75490208	75551387	75551494	20926	12,9,9	7,1,12	3,13,17	0,3,0	313	239	0.000346395	0.0191017	0.567,0.873,0.364	1.0,0.768,1.0	-0.321	-32.1	32.1
7264	ENSG00000150556	LYPD6B	2	+	149130882	149130953	149160763	149160835	149038466	149038801	149205252	149205404	7264	7,22,17	5,4,11	2,2,4	0,0,0	215	216	1.35676e-06	0.000438547	0.584,0.847,0.608	1.0,1.0,1.0	-0.32	-32	32
966	ENSG00000127952	STYXL1	7	-	76028641	76028703	76040710	76040821	76005258	76005404	76047811	76047980	966	0,10,10	7,4,5	1,1,0	3,6,4	255	206	0.000381411	0.0205681	0.0,0.669,0.618	0.212,0.119,0.0	0.319	31.9	31.9
9945	ENSG00000154723	ATP5J	21	-	25733214	25733363	25734169	25734398	25729630	25729801	25734852	25734904	9945	5,2,1	1,6,11	0,2,0	9,11,7	373	293	0.00147967	0.0488034	0.797,0.208,0.067	0.0,0.125,0.0	0.316	31.6	31.6
22186	ENSG00000282826	FRG1CP	20	-	28600590	28600719	28601660	28601839	28600391	28600461	28602608	28602664	22186	2,0,3	20,9,11	5,13,4	4,14,10	323	273	0.0001476	0.0108052	0.078,0.0,0.187	0.514,0.44,0.253	-0.314	-31.4	31.4
22551	ENSG00000115275	MOGS	2	-	74463253	74463331	74463379	74463386	74461068	74463012	74464495	74464722	22551	2,1,7	0,0,0	2,3,3	2,5,0	151	222	0.000196256	0.0132583	1.0,1.0,1.0	0.595,0.469,1.0	0.312	31.2	31.2
3663	ENSG00000157916	RER1	1	+	2393072	2393231	2394646	2394728	2391832	2391958	2395783	2395871	3663	5,8,5	6,15,10	15,33,11	7,8,8	303	226	0.000398353	0.0211589	0.383,0.285,0.272	0.615,0.755,0.506	-0.312	-31.2	31.2
2116	ENSG00000112306	RPS12	6	+	132815218	132815224	132816013	132816151	132814971	132815088	132816460	132816563	2116	3,5,2	4,6,2	3,7,7	1,1,0	150	282	1.32258e-05	0.00198482	0.585,0.61,0.653	0.849,0.929,1.0	-0.31	-31	31
18986	ENSG00000016402	IL20RA	6	-	137011273	137011452	137016967	137017103	137009316	137009492	137044640	137044964	18986	7,4,6	0,1,1	11,8,13	9,6,11	280	323	7.15565e-06	0.00128286	1.0,0.822,0.874	0.585,0.606,0.577	0.309	30.9	30.9
17967	ENSG00000076685	NT5C2	10	-	103139405	103139479	103174857	103174982	103105705	103105801	103193235	103193272	17967	9,5,1	0,0,0	3,10,8	5,1,1	269	218	0.000240628	0.0151498	1.0,1.0,1.0	0.327,0.89,0.866	0.306	30.6	30.6
17376	ENSG00000152102	FAM168B	2	-	131072021	131072243	131079349	131079447	131071854	131071938	131082576	131082657	17376	5,6,4	0,2,1	3,3,4	1,7,5	242	366	0.000756401	0.0317945	1.0,0.819,0.858	0.819,0.393,0.547	0.306	30.6	30.6
5558	ENSG00000179195	ZNF664	12	+	124003492	124003540	124004553	124004654	123988045	123988138	124004877	124004935	5558	2,3,4	6,7,4	2,0,0	6,7,9	192	245	0.000269558	0.0162652	0.298,0.354,0.561	0.298,0.0,0.0	0.305	30.5	30.5
18984	ENSG00000168070	C11orf85	11	-	64950354	64950430	64954042	64954273	64947787	64947819	64954756	64954802	18984	4,3,7	0,4,3	3,13,8	0,2,0	375	220	0.00094083	0.0364702	1.0,0.306,0.578	1.0,0.792,1.0	-0.303	-30.3	30.3
18871	ENSG00000188818	ZDHHC11	5	-	821860	821895	823388	823809	819524	819612	825163	825251	18871	3,4,10	2,2,4	2,0,6	4,3,15	565	179	0.00125508	0.0439656	0.322,0.388,0.442	0.137,0.0,0.112	0.301	30.1	30.1
9365	ENSG00000054654	SYNE2	14	+	64107490	64107607	64113340	64113571	64101985	64102042	64119426	64119609	9365	8,11,10	17,22,18	5,3,2	24,49,49	261	375	2.09886e-06	0.000580225	0.403,0.418,0.444	0.23,0.081,0.055	0.3	30	30
12385	ENSG00000074603	DPP8	15	-	65451959	65452102	65454262	65454405	65446636	65447006	65456224	65456371	12385	6,3,0	3,7,4	0,1,0	2,13,6	287	287	7.63267e-05	0.00707346	0.667,0.3,0.0	0.0,0.071,0.0	0.299	29.9	29.9
18045	ENSG00000204681	GABBR1	6	-	29605568	29605696	29606390	29606484	29604859	29604988	29606896	29607004	18045	18,27,16	11,11,8	7,8,14	12,33,12	238	272	0.000909488	0.0357165	0.652,0.737,0.696	0.4,0.217,0.571	0.299	29.9	29.9
5568	ENSG00000187630	DHRS4L2	14	+	23987155	23987273	23988953	23989075	23970106	23970332	23990181	23990359	5568	3,2,2	5,5,7	0,0,0	2,1,2	262	266	4.23662e-05	0.00473465	0.379,0.289,0.225	0.0,0.0,0.0	0.298	29.8	29.8
4877	ENSG00000123106	CCDC91	12	+	28225794	28225861	28255580	28255662	28198942	28199056	28257201	28257245	4877	3,2,5	20,8,3	0,0,1	4,9,10	211	226	6.87561e-05	0.0066878	0.138,0.211,0.641	0.0,0.0,0.097	0.298	29.8	29.8
23427	ENSG00000124831	LRRFIP1	2	+	237719522	237719567	237727875	237727935	237708543	237708630	237748363	237748399	23427	1,1,1	0,1,0	3,2,1	5,7,0	189	204	9.27636e-05	0.00792971	1.0,0.519,1.0	0.393,0.236,1.0	0.297	29.7	29.7
18718	ENSG00000051382	PIK3CB	3	-	138760781	138760903	138788838	138788936	138759172	138759359	138796462	138796567	18718	1,7,6	2,2,7	6,2,5	0,2,0	242	266	0.000873948	0.0346446	0.355,0.794,0.485	1.0,0.524,1.0	-0.297	-29.7	29.7
1987	ENSG00000265257	RP11-21J18.1	18	+	9103091	9103189	9116129	9116299	9102735	9102797	9117837	9117903	1987	7,2,4	2,2,4	4,7,1	1,0,0	242	314	2.99158e-05	0.00353108	0.82,0.565,0.565	0.838,1.0,1.0	-0.296	-29.6	29.6
3476	ENSG00000164237	CMBL	5	-	10300246	10300428	10302638	10302795	10290547	10290781	10307624	10307859	3476	2,3,7	1,7,1	11,4,3	0,0,1	301	326	5.96947e-05	0.00602974	0.684,0.317,0.883	1.0,1.0,0.765	-0.294	-29.4	29.4
4580	ENSG00000137992	DBT	1	-	100244542	100244602	100248898	100249085	100240760	100240884	100249769	100249820	4580	4,5,3	0,0,0	7,4,8	0,6,1	331	204	0.00099502	0.037872	1.0,1.0,1.0	1.0,0.291,0.831	0.293	29.3	29.3
18684	ENSG00000165240	ATP7A	X	+	77922998	77923100	77962622	77962814	77910701	77910835	77971620	77971761	18684	0,0,0	11,13,7	2,2,4	12,14,5	246	336	7.40375e-06	0.00130717	0.0,0.0,0.0	0.185,0.163,0.522	-0.29	-29	29
7156	ENSG00000128739	SNRPN	15	+	24920472	24920547	24950574	24950690	24920010	24920124	24962113	24962209	7156	26,37,28	4,12,14	15,11,28	23,15,22	219	260	0.000114258	0.00910895	0.885,0.785,0.704	0.436,0.465,0.602	0.29	29	29
8289	ENSG00000173041	ZNF680	7	-	64525269	64525352	64535818	64535936	64519883	64522500	64543706	64544219	8289	12,14,9	3,7,3	11,14,5	0,0,0	262	227	1.22044e-07	7.65757e-05	0.776,0.634,0.722	1.0,1.0,1.0	-0.289	-28.9	28.9
897	ENSG00000047230	CTPS2	X	-	16708418	16708518	16709723	16709840	16702736	16702941	16712334	16712652	897	0,2,0	2,5,1	0,4,2	1,2,2	261	244	0.00111275	0.0411138	0.0,0.272,0.0	0.0,0.652,0.483	-0.288	-28.8	28.8
13517	ENSG00000196313	POM121	7	+	72901030	72901128	72913764	72913828	72890932	72891110	72926261	72926477	13517	15,11,18	7,13,20	15,8,11	30,29,50	242	208	0.000327367	0.0185625	0.648,0.421,0.436	0.301,0.192,0.159	0.284	28.4	28.4
10304	ENSG00000254469	RP11-849H4.2	11	-	71923308	71923472	71926417	71926510	71918884	71919026	71928364	71928447	10304	0,0,0	6,9,5	2,1,3	4,7,9	237	308	0.000341177	0.0190275	0.0,0.0,0.0	0.394,0.157,0.302	-0.284	-28.4	28.4
21820	ENSG00000198393	ZNF26	12	+	132989769	132989868	133006056	133006259	132987664	132987768	133007041	133007168	21820	4,2,0	6,5,9	0,0,0	7,7,9	243	347	0.000568724	0.0267476	0.488,0.364,0.0	0.0,0.0,0.0	0.284	28.4	28.4
18330	ENSG00000223546	LINC00630	X	+	102816991	102817082	102825992	102826169	102769217	102769341	102826968	102827144	18330	2,4,2	10,14,5	0,0,0	20,17,18	235	321	6.16801e-06	0.00115705	0.215,0.281,0.353	0.0,0.0,0.0	0.283	28.3	28.3
1708	ENSG00000255054	RP1-317E23.6	1	+	25823237	25823323	25823345	25823439	25823018	25823128	25823643	25823744	1708	11,17,13	1,0,0	9,12,14	5,7,4	230	238	1.90519e-07	0.000102636	0.919,1.0,1.0	0.651,0.639,0.784	0.282	28.2	28.2
23032	ENSG00000095794	CREM	10	+	35148367	35148491	35188199	35188388	35127062	35127193	35206894	35207051	23032	29,31,27	4,6,2	9,17,18	7,12,14	268	333	1.92542e-06	0.000551984	0.9,0.865,0.944	0.615,0.638,0.615	0.28	28	28
14994	ENSG00000148985	PGAP2	11	+	3811249	3811424	3817304	3817535	3808293	3808315	3824269	3824376	14994	41,49,46	0,9,11	69,48,35	33,51,24	319	375	1.34855e-07	7.65757e-05	1.0,0.865,0.831	0.711,0.525,0.632	0.276	27.6	27.6
14048	ENSG00000228794	LINC01128	1	+	829002	829104	851926	852110	827699	827775	853390	853522	14048	8,18,23	2,7,6	10,12,17	15,15,13	246	328	0.000320395	0.0182426	0.842,0.774,0.836	0.471,0.516,0.636	0.276	27.6	27.6
10045	ENSG00000176974	SHMT1	17	-	18353671	18353817	18355885	18355996	18347495	18347656	18363371	18363451	10045	0,1,0	9,3,5	2,1,3	4,9,2	255	290	0.000657132	0.0290582	0.0,0.275,0.0	0.362,0.112,0.63	-0.276	-27.6	27.6
340	ENSG00000197558	SSPO	7	+	149777183	149777363	149777608	149777853	149776934	149777017	149777945	149778045	340	2,12,4	16,32,16	16,18,12	15,24,17	324	389	0.00123181	0.043702	0.13,0.31,0.231	0.562,0.474,0.459	-0.275	-27.5	27.5
11811	ENSG00000167766	ZNF83	19	-	52635065	52635153	52655560	52655687	52618935	52619062	52660761	52660843	11811	14,9,26	7,3,13	11,15,10	11,22,17	271	232	0.00124218	0.043702	0.631,0.72,0.631	0.461,0.369,0.335	0.272	27.2	27.2
8673	ENSG00000146963	LUC7L2	7	+	139374400	139374471	139375505	139375583	139371411	139371463	139376061	139376156	8673	15,8,21	2,3,8	12,12,18	9,16,17	215	222	0.00111346	0.0411138	0.886,0.734,0.73	0.579,0.436,0.522	0.271	27.1	27.1
1746	ENSG00000106290	TAF6	7	-	100115845	100115943	100118395	100118649	100114228	100114268	100119203	100119366	1746	13,25,12	4,2,4	24,35,15	0,0,0	398	242	8.1911e-07	0.000337441	0.664,0.884,0.646	1.0,1.0,1.0	-0.269	-26.9	26.9
481	ENSG00000137700	SLC37A4	11	-	119029391	119029564	119030231	119030735	119028193	119028426	119030848	119030906	481	59171150	10,61,48	118,85,157	103,108,80	648	317	2.88135e-05	0.00344611	0.743,0.578,0.605	0.359,0.278,0.49	0.266	26.6	26.6
12504	ENSG00000176261	ZBTB8OS	1	-	32631826	32631879	32634767	32634792	32627571	32627865	32650432	32650535	12504	2,2,5	0,4,3	7,4,4	0,0,1	169	197	0.000195397	0.0132583	1.0,0.368,0.66	1.0,1.0,0.823	-0.265	-26.5	26.5
16447	ENSG00000172638	EFEMP2	11	-	65866844	65866934	65866938	65867079	65866446	65866712	65867860	65868056	16447	5,28,31	5,9,6	18,26,18	2,1,1	285	234	0.000454644	0.0229417	0.451,0.719,0.809	0.881,0.955,0.937	-0.265	-26.5	26.5
17878	ENSG00000226057	PHF2P2	13	-	18962126	18962274	18963948	18964006	18958025	18958417	18965187	18965295	17878	4,2,3	6,8,11	0,2,1	21,15,16	202	292	0.000483391	0.0238405	0.491,0.265,0.283	0.0,0.162,0.083	0.265	26.5	26.5
2598	ENSG00000082269	FAM135A	6	+	70415290	70415376	70426569	70426709	70413514	70413702	70428303	70428419	2598	4,10,6	0,0,0	4,9,7	3,5,1	230	284	4.75485e-06	0.000989103	1.0,1.0,1.0	0.622,0.69,0.896	0.264	26.4	26.4
13870	ENSG00000259471	LINC01169	15	+	66664361	66664452	66683101	66683175	66582189	66582248	66683998	66684042	13870	3,7,3	0,0,1	3,5,8	1,6,2	235	218	4.91837e-05	0.00529923	1.0,1.0,0.736	0.736,0.436,0.788	0.259	25.9	25.9
9890	ENSG00000076554	TPD52	8	-	80109827	80109935	80119814	80119884	80064477	80064593	80171424	80171508	9890	3,4,6	0,0,1	3,1,5	11,0,1	214	252	0.00149051	0.0489171	1.0,1.0,0.876	0.243,1.0,0.855	0.259	25.9	25.9
5584	ENSG00000164024	METAP1	4	+	99035953	99036011	99037869	99037941	99035399	99035460	99039373	99039465	5584	0,5,4	6,3,3	0,1,3	1,0,0	202	216	0.000507641	0.0248036	0.0,0.641,0.588	0.0,1.0,1.0	-0.257	-25.7	25.7
18111	ENSG00000106070	GRB10	7	-	50641853	50641970	50662103	50662330	50626821	50626978	50669721	50669863	18111	7,12,9	4,4,0	8,2,4	0,0,0	371	261	1.70802e-05	0.00242015	0.552,0.679,1.0	1.0,1.0,1.0	-0.256	-25.6	25.6
3326	ENSG00000277693	AP003900.6	21	-	10338454	10338566	10340413	10340478	10328410	10329038	10342615	10342669	3326	0,1,0	1,12,5	0,3,3	3,4,6	209	256	0.000604059	0.0275897	0.0,0.093,0.0	0.0,0.479,0.38	-0.255	-25.5	25.5
18105	ENSG00000106070	GRB10	7	-	50641853	50641970	50661799	50661947	50626821	50626978	50669721	50669863	18105	5,11,21	4,4,0	5,6,3	0,0,0	292	261	9.28466e-05	0.00792971	0.528,0.711,1.0	1.0,1.0,1.0	-0.254	-25.4	25.4
13518	ENSG00000196313	POM121	7	+	72901035	72901128	72913764	72913828	72890932	72891110	72926261	72926477	13518	6,5,13	7,13,20	6,2,5	30,29,50	237	208	5.72495e-05	0.00586738	0.429,0.252,0.363	0.149,0.057,0.081	0.252	25.2	25.2
15044	ENSG00000148985	PGAP2	11	+	3817352	3817535	3823882	3824097	3816188	3816254	3824269	3824376	15044	0,8,6	68,92,78	76,89,37	176183123	327	359	3.9968e-15	1.04966e-11	0.0,0.087,0.078	0.322,0.348,0.248	-0.251	-25.1	25.1
2780	ENSG00000108423	TUBD1	17	-	59874538	59874703	59878102	59878276	59863663	59863847	59886082	59886230	2780	20,9,14	4,1,0	9,13,14	8,6,4	318	309	0.00143748	0.0479347	0.829,0.897,1.0	0.522,0.678,0.773	0.251	25.1	25.1
8518	ENSG00000131374	TBC1D5	3	-	17428449	17428519	17508473	17508605	17406417	17406526	17623848	17623913	8518	27,45,28	5,9,5	29,46,29	27,21,16	276	214	0.000102497	0.00848242	0.807,0.795,0.813	0.454,0.629,0.584	0.249	24.9	24.9
3660	ENSG00000157916	RER1	1	+	2392562	2392715	2393207	2393231	2391832	2391958	2395783	2395871	3660	1,0,0	3,2,3	7,3,1	5,4,3	297	168	4.78867e-05	0.00521295	0.159,0.0,0.0	0.442,0.298,0.159	-0.247	-24.7	24.7
17110	ENSG00000157985	AGAP1	2	+	235968467	235968623	236036560	236036715	235908841	235908906	236040750	236040841	17110	2,1,4	13,12,32	11,3,6	11,13,10	300	299	0.00114077	0.0416102	0.133,0.077,0.111	0.499,0.187,0.374	-0.246	-24.6	24.6
18783	ENSG00000172380	GNG12	1	-	67740775	67740876	67752468	67752605	67707593	67707712	67777457	67777507	18783	4,0,4	6,1,6	0,0,0	2,2,5	281	245	9.25832e-06	0.0015465	0.368,0.0,0.368	0.0,0.0,0.0	0.245	24.5	24.5
20151	ENSG00000266338	NBPF15	1	-	144442669	144442917	144448226	144448350	144440140	144440295	144448774	144448916	20151	4,2,5	9,14,14	2,0,1	23,18,21	268	392	0.000270957	0.0162652	0.394,0.173,0.343	0.113,0.0,0.065	0.244	24.4	24.4
3929	ENSG00000167751	KLK2	19	+	50877115	50877296	50877710	50877756	50876871	50877008	50878403	50878614	3929	3,5,2	0,0,0	65,68,95	10,22,11	325	190	7.09458e-06	0.00128286	1.0,1.0,1.0	0.792,0.644,0.835	0.243	24.3	24.3
1873	ENSG00000166762	CATSPER2	15	-	43649726	43649879	43663653	43663716	43647916	43648063	43664417	43664543	1873	0,0,1	2,2,2	3,0,3	2,4,5	207	297	0.000834869	0.0336672	0.0,0.0,0.418	0.683,0.0,0.463	-0.243	-24.3	24.3
20792	ENSG00000198561	CTNND1	11	+	57762600	57762667	57789036	57789155	57761796	57762046	57794009	57794081	20792	0,0,0	1,3,15	2,5,0	12,5,16	211	263	0.000571616	0.0267476	0.0,0.0,0.0	0.172,0.555,0.0	-0.242	-24.2	24.2
16632	ENSG00000267120	AD000671.6	19	-	35744490	35744738	35745124	35745187	35744322	35744421	35745347	35745432	16632	0,0,0	13,12,17	2,2,4	12,25,14	207	392	1.27729e-05	0.00195883	0.0,0.0,0.0	0.24,0.132,0.351	-0.241	-24.1	24.1
19774	ENSG00000100461	RBM23	14	-	22913723	22913845	22917027	22917166	22911327	22911403	22918998	22919149	19774	0,8,3	13,7,11	0,0,0	13,7,7	283	266	2.08604e-05	0.00272222	0.0,0.518,0.204	0.0,0.0,0.0	0.241	24.1	24.1
13840	ENSG00000100600	LGMN	14	-	92741061	92741179	92741717	92741859	92732648	92732815	92748488	92748627	13840	4,2,1	10,5,4	0,0,0	2,2,3	286	262	0.000140972	0.0105166	0.268,0.268,0.186	0.0,0.0,0.0	0.241	24.1	24.1
20149	ENSG00000266338	NBPF15	1	-	144442669	144442920	144448226	144448350	144440140	144440295	144448774	144448916	20149	4,2,5	9,15,15	2,0,1	23,19,27	268	395	0.000201775	0.013501	0.396,0.164,0.329	0.114,0.0,0.052	0.241	24.1	24.1
3540	ENSG00000178971	CTC1	17	-	8228770	8228892	8229141	8229206	8228502	8228629	8229301	8229446	3540	2,19,23	5,2,2	24,21,9	0,0,1	209	266	0.000696906	0.0300657	0.337,0.924,0.936	1.0,1.0,0.92	-0.241	-24.1	24.1
15391	ENSG00000138162	TACC2	10	+	122132608	122132734	122143571	122143706	122088477	122088591	122195039	122195176	15391	18,72,31	32,34,35	63,53,75	20,18,28	270	279	0.00120329	0.0429659	0.368,0.686,0.478	0.765,0.753,0.735	-0.24	-24	24
23033	ENSG00000095794	CREM	10	+	35188199	35188388	35201450	35201486	35179133	35179276	35206894	35207051	23033	7,10,15	0,0,0	8,12,22	2,0,8	333	180	7.47407e-06	0.00130859	1.0,1.0,1.0	0.684,1.0,0.598	0.239	23.9	23.9
13676	ENSG00000225484	NUTM2B-AS1	10	-	79806038	79806122	79808758	79808832	79804484	79804527	79814612	79814716	13676	38,25,23	22,31,30	14,23,12	41,60,31	218	228	0.000255767	0.0158049	0.644,0.458,0.445	0.263,0.286,0.288	0.237	23.7	23.7
11856	ENSG00000143537	ADAM15	1	+	155061452	155061489	155061903	155061960	155060767	155060832	155062244	155062369	11856	3,7,5	7,20,22	1,1,0	34,16,16	181	201	2.04707e-06	0.000573451	0.322,0.28,0.202	0.032,0.065,0.0	0.236	23.6	23.6
20212	ENSG00000153774	CFDP1	16	-	75305023	75305182	75395089	75395209	75293709	75294042	75411824	75411952	20212	167232182	79204190	181236189	420412366	264	303	5.85694e-08	4.55757e-05	0.708,0.566,0.524	0.331,0.397,0.372	0.233	23.3	23.3
15002	ENSG00000148985	PGAP2	11	+	3811249	3811424	3817304	3817535	3808578	3808651	3824269	3824376	15002	62,65,55	0,9,11	90,56,56	33,52,24	319	375	1.24997e-07	7.65757e-05	1.0,0.895,0.855	0.762,0.559,0.733	0.232	23.2	23.2
2661	ENSG00000114439	BBX	3	+	107584711	107584954	107641790	107641864	107526326	107526398	107645835	107645909	2661	6,6,23	1,0,0	15,6,12	4,2,2	387	218	7.43847e-05	0.00700817	0.772,1.0,1.0	0.679,0.628,0.772	0.231	23.1	23.1
23331	ENSG00000149187	CELF1	11	-	47500860	47500932	47536619	47536730	47499452	47499604	47565273	47565569	23331	0,1,0	8,11,4	1,5,1	2,9,5	255	216	0.000240552	0.0151498	0.0,0.071,0.0	0.298,0.32,0.145	-0.231	-23.1	23.1
6597	ENSG00000213585	VDAC1	5	-	134001521	134001713	134002592	134002797	133992945	133993018	134004646	134004842	6597	10,15,25	12,14,22	30,28,27	10,14,8	349	336	0.00144643	0.0480847	0.445,0.508,0.522	0.743,0.658,0.765	-0.23	-23	23
4320	ENSG00000137210	TMEM14B	6	+	10751132	10751234	10755141	10755209	10749201	10749268	10756466	10756971	4320	1,12,5	0,0,1	8,4,11	7,2,0	246	212	0.000177279	0.0122925	1.0,1.0,0.812	0.496,0.633,1.0	0.228	22.8	22.8
18458	ENSG00000197150	ABCB8	7	+	151032843	151033061	151033442	151033604	151028449	151028610	151034272	151034428	18458	2,5,3	0,1,0	4,11,4	1,2,3	362	306	0.00120452	0.0429659	1.0,0.809,1.0	0.772,0.823,0.53	0.228	22.8	22.8
3569	ENSG00000120662	MTRF1	13	-	41261582	41261825	41262047	41262262	41260492	41260915	41262410	41262481	3569	0,1,2	23,5,10	5,2,4	3,14,12	359	387	0.00152523	0.0495542	0.0,0.177,0.177	0.642,0.133,0.264	-0.228	-22.8	22.8
18107	ENSG00000106070	GRB10	7	-	50641853	50641970	50661799	50662017	50626821	50626978	50669721	50669863	18107	9,13,10	4,4,0	3,3,3	0,0,0	362	261	2.2466e-05	0.00291365	0.619,0.701,1.0	1.0,1.0,1.0	-0.227	-22.7	22.7
23378	ENSG00000170113	NIPA1	15	+	22814082	22814153	22819287	22819379	22812162	22812253	22820312	22820473	23378	1,6,24	0,0,0	8,6,13	2,2,5	215	236	1.20888e-05	0.00190967	1.0,1.0,1.0	0.814,0.767,0.741	0.226	22.6	22.6
10398	ENSG00000267261	CTD-2132N18.3	17	-	42133198	42133366	42137761	42137859	42130336	42130590	42154892	42154916	10398	5,18,21	0,0,1	5,21,25	8,5,0	242	312	0.000143854	0.0106422	1.0,1.0,0.964	0.446,0.844,1.0	0.225	22.5	22.5
3743	ENSG00000159314	ARHGAP27	17	-	45397179	45397228	45397294	45397409	45396915	45397024	45397948	45398047	3743	0,1,4	5,0,6	7,1,0	0,0,1	259	193	0.000115325	0.00910895	0.0,1.0,0.332	1.0,1.0,0.0	-0.223	-22.3	22.3
17094	ENSG00000164050	PLXNB1	3	-	48419243	48419366	48419576	48419674	48418916	48419039	48420664	48420773	17094	0,3,6	20,25,38	7,13,6	24,19,19	242	267	0.000777712	0.0322283	0.0,0.117,0.148	0.243,0.43,0.258	-0.222	-22.2	22.2
11494	ENSG00000183077	AFMID	17	+	78204655	78204853	78205439	78205518	78202702	78202751	78205945	78206050	11494	34,35,59	24,8,9	86,58,31	9,2,3	342	223	0.000577398	0.0269581	0.48,0.74,0.81	0.862,0.95,0.871	-0.218	-21.8	21.8
6081	ENSG00000144535	DIS3L2	2	+	232259639	232259761	232259840	232260685	232249238	232249346	232263206	232263440	6081	0,1,0	8,0,2	2,0,2	4,2,0	266	989	0.00078545	0.0323574	0.0,1.0,0.0	0.65,0.0,1.0	-0.217	-21.7	21.7
11629	ENSG00000015133	CCDC88C	14	-	91279786	91279914	91281161	91281308	91279237	91279306	91281456	91281525	11629	4,6,14	0,0,0	8,2,5	4,0,2	291	272	0.000750657	0.0317283	1.0,1.0,1.0	0.651,1.0,0.7	0.216	21.6	21.6
11871	ENSG00000143537	ADAM15	1	+	155061417	155061489	155061903	155062117	155060762	155060832	155062244	155062369	11871	22,44,31	39,74,57	24,20,19	98,106,81	216	358	2.56356e-06	0.000681777	0.483,0.496,0.474	0.289,0.238,0.28	0.215	21.5	21.5
11873	ENSG00000143537	ADAM15	1	+	155061417	155061489	155061880	155062117	155060762	155060832	155062244	155062369	11873	22,44,31	34,53,39	24,20,19	58,87,61	216	381	4.36681e-05	0.00485432	0.533,0.594,0.584	0.422,0.289,0.355	0.215	21.5	21.5
23510	ENSG00000173715	C11orf80	11	+	66800640	66800696	66801030	66801102	66759042	66759096	66803997	66804190	23510	0,0,0	14,16,4	1,3,3	16,9,7	200	216	0.000291091	0.0170833	0.0,0.0,0.0	0.063,0.265,0.316	-0.215	-21.5	21.5
10305	ENSG00000254469	RP11-849H4.2	11	-	71923308	71923475	71926417	71926510	71918884	71919026	71928364	71928437	10305	0,0,0	8,9,5	2,1,3	7,11,11	237	311	0.00100565	0.0382075	0.0,0.0,0.0	0.273,0.107,0.264	-0.215	-21.5	21.5
8358	ENSG00000100991	TRPC4AP	20	-	35003872	35004038	35004238	35004364	35003409	35003616	35004457	35004570	8358	0,0,0	10,21,14	1,2,3	11,7,8	270	310	0.0011179	0.0411272	0.0,0.0,0.0	0.095,0.247,0.301	-0.214	-21.4	21.4
16022	ENSG00000259429	UBE2Q2P2	15	+	82418635	82418792	82419207	82419247	82415527	82415675	82419367	82419391	16022	22,24,24	1,0,1	22,24,12	2,8,3	301	184	1.86743e-05	0.00253127	0.931,1.0,0.936	0.871,0.647,0.71	0.213	21.3	21.3
5870	ENSG00000243927	MRPS6	21	+	34073611	34073745	34102834	34102908	34073223	34073268	34142407	34143034	5870	8,10,9	0,3,4	12,9,8	0,0,0	278	218	0.000145735	0.0107059	1.0,0.723,0.638	1.0,1.0,1.0	-0.213	-21.3	21.3
13802	ENSG00000133433	GSTT2B	22	-	23958911	23958988	23959539	23959740	23958550	23958701	23960293	23960381	13802	2,1,8	0,0,1	12,20,7	1,5,3	345	221	0.000227442	0.0148345	1.0,1.0,0.837	0.885,0.719,0.599	0.211	21.1	21.1
3657	ENSG00000157916	RER1	1	+	2392562	2392715	2394646	2394728	2391832	2391958	2395783	2395871	3657	1,0,0	6,15,10	7,3,1	7,8,8	297	226	1.99952e-05	0.00265404	0.113,0.0,0.0	0.432,0.222,0.087	-0.209	-20.9	20.9
16631	ENSG00000267120	AD000671.6	19	-	35744490	35744738	35745124	35745212	35744322	35744421	35745347	35745432	16631	0,1,0	13,12,17	4,1,4	12,25,14	232	392	8.23161e-05	0.00739086	0.0,0.123,0.0	0.36,0.063,0.326	-0.209	-20.9	20.9
18099	ENSG00000106070	GRB10	7	-	50662103	50662330	50664283	50664469	50626821	50626978	50669721	50669863	18099	2,4,1	7,12,9	0,0,0	8,2,4	330	371	0.000174469	0.0122187	0.243,0.273,0.111	0.0,0.0,0.0	0.209	20.9	20.9
844	ENSG00000223756	TSSC2	11	+	3406495	3406560	3407621	3407697	3404853	3404963	3408685	3408961	844	1,0,0	36,30,33	0,12,12	35,35,20	209	220	3.24047e-07	0.000158116	0.028,0.0,0.0	0.0,0.265,0.387	-0.208	-20.8	20.8
2333	ENSG00000124120	TTPAL	20	+	44484312	44484530	44486595	44486706	44479984	44480444	44489262	44494603	2333	12,13,20	12,19,31	6,1,8	20,28,19	362	255	0.000731397	0.0311795	0.413,0.325,0.312	0.174,0.025,0.229	0.207	20.7	20.7
11429	ENSG00000068878	PSME4	2	-	53893673	53893799	53895006	53895076	53892807	53892960	53895582	53895736	11429	17,16,19	75,79,91	43,30,50	63,68,84	214	270	1.59094e-06	0.000490825	0.222,0.204,0.209	0.463,0.358,0.429	-0.205	-20.5	20.5
9060	ENSG00000121310	ECHDC2	1	-	52905329	52905436	52907623	52907762	52905033	52905090	52907867	52907954	9060	0,0,0	4,6,1	3,0,5	6,13,10	283	251	9.26358e-05	0.00792971	0.0,0.0,0.0	0.307,0.0,0.307	-0.205	-20.5	20.5
13325	ENSG00000205476	CCDC85C	14	-	99572719	99572832	99575936	99575997	99536014	99536088	99576462	99576592	13325	0,0,1	11,9,16	0,6,3	5,10,11	205	257	5.18405e-05	0.00550085	0.0,0.0,0.073	0.0,0.429,0.255	-0.204	-20.4	20.4
9065	ENSG00000121310	ECHDC2	1	-	52905329	52905454	52907623	52907762	52905033	52905090	52907867	52907954	9065	0,0,0	3,5,1	3,0,5	7,13,10	283	269	7.69742e-05	0.00707346	0.0,0.0,0.0	0.289,0.0,0.322	-0.204	-20.4	20.4
18104	ENSG00000106070	GRB10	7	-	50641853	50641970	50664283	50664337	50626821	50626978	50669721	50669863	18104	4,14,7	4,4,0	5,1,3	0,0,0	198	261	0.000197709	0.0133137	0.569,0.822,1.0	1.0,1.0,1.0	-0.203	-20.3	20.3
20737	ENSG00000134452	FBXO18	10	+	5891018	5891116	5893976	5894063	5890279	5890346	5903019	5903175	20737	2,3,2	1,4,4	6,2,0	0,0,1	242	231	0.000470227	0.0233557	0.656,0.417,0.323	1.0,1.0,0.0	-0.201	-20.1	20.1
9093	ENSG00000139971	C14orf37	14	-	58293765	58293926	58296281	58296410	58291634	58291707	58297954	58298139	9093	0,0,0	19,11,26	4,6,0	18,10,9	273	305	7.205e-06	0.00128286	0.0,0.0,0.0	0.199,0.401,0.0	-0.2	-20	20
22385	ENSG00000186001	LRCH3	3	+	197854391	197854445	197858833	197858905	197852560	197852620	197865422	197865471	22385	35,23,19	17,13,11	29,42,34	11,2,4	198	216	0.000424326	0.0218809	0.692,0.659,0.653	0.742,0.958,0.903	-0.2	-20	20
20660	ENSG00000141337	ARSG	17	+	68343603	68343791	68347124	68347172	68306942	68307711	68351574	68351686	20660	9,17,14	0,2,0	47,46,35	7,9,9	332	192	0.000105895	0.00860574	1.0,0.831,1.0	0.795,0.747,0.692	0.199	19.9	19.9
1741	ENSG00000111711	GOLT1B	12	+	21507116	21507151	21507943	21508109	21506884	21506976	21508382	21508561	1741	2,7,5	29,14,30	2,0,2	29,49,35	179	310	0.000614788	0.0278978	0.107,0.464,0.224	0.107,0.0,0.09	0.199	19.9	19.9
11864	ENSG00000143537	ADAM15	1	+	155061414	155061489	155061903	155062117	155060204	155060343	155062244	155062369	11864	6,11,7	31,49,34	2,3,2	57,81,57	219	358	4.48463e-06	0.000951739	0.24,0.268,0.252	0.054,0.057,0.054	0.198	19.8	19.8
11862	ENSG00000143537	ADAM15	1	+	155061414	155061489	155061880	155062117	155060762	155060832	155062244	155062369	11862	18,28,36	34,53,39	14,28,17	58,87,61	219	381	0.000600711	0.0275566	0.479,0.479,0.616	0.296,0.359,0.327	0.197	19.7	19.7
16731	ENSG00000066468	FGFR2	10	-	121517318	121517463	121518681	121518829	121515116	121515319	121519978	121520169	16731	23,18,21	1,0,0	7,5,5	6,0,1	292	289	0.000656966	0.0290582	0.958,1.0,1.0	0.536,1.0,0.832	0.197	19.7	19.7
15604	ENSG00000227038	GTF2IP7	7	-	76093296	76093425	76093569	76093709	76090430	76092166	76099439	76099515	15604	0,0,2	4,6,14	6,0,6	11,5,10	284	273	0.000382852	0.0205681	0.0,0.0,0.121	0.344,0.0,0.366	-0.196	-19.6	19.6
2940	ENSG00000198431	TXNRD1	12	+	104290992	104291104	104309758	104309950	104288930	104289040	104311289	104311412	2940	18,28,16	3,3,4	13,11,23	7,7,14	256	336	0.000482011	0.0238283	0.887,0.925,0.84	0.709,0.673,0.683	0.196	19.6	19.6
5268	ENSG00000100307	CBX7	22	-	39138635	39138702	39141370	39141436	39134400	39134473	39149788	39149832	5268	22,13,26	7,7,5	28,24,19	4,1,0	210	211	0.000496622	0.0243217	0.759,0.651,0.839	0.876,0.96,1.0	-0.196	-19.6	19.6
23316	ENSG00000149187	CELF1	11	-	47536619	47536730	47552991	47553157	47499452	47499604	47565273	47565569	23316	5,7,5	0,1,0	3,11,12	1,5,1	310	255	0.000690703	0.029921	1.0,0.852,1.0	0.712,0.644,0.908	0.196	19.6	19.6
10709	ENSG00000239382	ALKBH6	19	-	36011403	36011464	36013020	36013089	36010289	36011045	36013343	36013422	10709	10,16,24	30,34,39	54,40,43	40,39,50	213	205	0.000892211	0.0351695	0.243,0.312,0.372	0.565,0.497,0.453	-0.196	-19.6	19.6
16995	ENSG00000175581	MRPL48	11	+	73805026	73805079	73808312	73808350	73787871	73787992	73823012	73823070	16995	12,9,7	0,1,6	7,13,12	0,0,0	197	182	0.00129021	0.0447317	1.0,0.893,0.519	1.0,1.0,1.0	-0.196	-19.6	19.6
11875	ENSG00000143537	ADAM15	1	+	155061417	155061489	155061903	155062117	155060204	155060343	155062244	155062369	11875	6,11,6	31,49,34	2,3,2	57,81,57	216	358	9.27456e-06	0.0015465	0.243,0.271,0.226	0.055,0.058,0.055	0.191	19.1	19.1
[truncated: 1,184 more rows]
