# Supplementary material for: The METTL3 RNA Methyltransferase Regulates Transcriptional Networks in Prostate Cancer
Source: Cancers (Basel). 2022 Oct 20;14(20):5148. doi: 10.3390/cancers14205148 (PMC9600477; doi:10.3390/cancers14205148)
Supplement: Supplementary file 1 [file cancers-14-05148-s001.zip › Table S17.xlsx]

## Sheet: Table S17
Table S17: Significant (dPSI ≥5% and FDR <0.05) differential splicing events with siSCR Veh vs R1881 in 22Rv1.
A) Significant splicing events in 22Rv1 siSCR Veh vs R1881																											B) Enriched KEGG pathways with all spliced genes with siSCR Veh vs R1881 in 22Rv1. Significantly (FDR<0.05) enriched pathways are highlighted in grey and in bold.
Significant skipped exon (SE) events
ID	GeneID	geneSymbol	chr	strand	exonStart_0base	exonEnd	upstreamES	upstreamEE	downstreamES	downstreamEE	ID	IC_SAMPLE_1	SC_SAMPLE_1	IC_SAMPLE_2	SC_SAMPLE_2	IncFormLen	SkipFormLen	PValue	FDR	IncLevel1	IncLevel2	IncLevelDifference	dPSI	AbsdPSI			geneSet	description	size	overlap	expect	enrichmentRatio	pValue	FDR
9337	ENSG00000163138	PACRGL	4	+	20702140	20702221	20700418	20700617	20704465	20704533	9337	5,3,3	0,0,0	1,0,1	1,1,8	225	144	6.88338e-15	1.11523e-10	1.0,1.0,1.0	0.39,0.0,0.074	0.845	84.5	84.5			hsa04150	mTOR signaling pathway	151	33	14.9605	2.20581	8.77364e-06	0.00286021
97380	ENSG00000109685	WHSC1	4	+	1892754	1892891	1871433	1871542	1893729	1893909	97380	0,2,0	3,3,1	5,9,6	1,0,0	281	144	3.2582e-11	1.66702e-07	0.0,0.255,0.0	0.719,1.0,1.0	-0.821	-82.1	82.1			hsa00564	Glycerophospholipid metabolism	97	23	9.61039	2.39324	5.27604e-05	0.00859995
2027	ENSG00000015153	YAF2	12	-	42210547	42210619	42161612	42161765	42238154	42238303	2027	1,2,5	0,0,0	0,0,2	6,2,1	216	144	5.99854e-13	5.83124e-09	1.0,1.0,1.0	0.0,0.0,0.571	0.81	81	81			hsa04144	Endocytosis	244	43	24.1746	1.77873	0.000114459	0.0124379
25263	ENSG00000123106	CCDC91	12	+	28571216	28571263	28549062	28549130	28573239	28573338	25263	0,0,0	2,1,2	6,2,2	0,2,0	191	144	1.62718e-11	9.88621e-08	0.0,0.0,0.0	1.0,0.43,1.0	-0.81	-81	81			hsa04120	Ubiquitin mediated proteolysis	137	26	13.5734	1.91551	0.000819253	0.0667691
21181	ENSG00000204186	ZDBF2	2	+	206280625	206280702	206279539	206279592	206281800	206281909	21181	0,0,1	1,4,4	6,2,6	0,1,0	221	144	2.34679e-12	1.90111e-08	0.0,0.0,0.14	1.0,0.566,1.0	-0.809	-80.9	80.9			hsa03018	RNA degradation	79	17	7.82702	2.17196	0.00156938	0.102324
67645	ENSG00000160752	FDPS	1	+	155318676	155318763	155318168	155318291	155318855	155318928	67645	0,0,0	1,6,2	3,1,1	3,0,0	231	144	0.000357597	0.0223696	0.0,0.0,0.0	0.384,1.0,1.0	-0.795	-79.5	79.5			hsa01200	Carbon metabolism	116	22	11.4928	1.91424	0.00202477	0.110013
80451	ENSG00000166979	EVA1C	21	+	32457596	32457720	32412436	32413013	32467695	32467848	80451	6,2,2	0,0,0	10,1,1	11,3,3	268	144	8.88445e-12	6.64359e-08	1.0,1.0,1.0	0.328,0.152,0.152	0.789	78.9	78.9			hsa03460	Fanconi anemia pathway	54	12	5.35011	2.24294	0.00563366	0.244358
28791	ENSG00000178821	TMEM52	1	-	1918892	1918934	1918385	1918431	1919044	1919258	28791	1,3,1	0,4,0	0,0,0	2,1,1	186	144	0.000503003	0.0281841	1.0,0.367,1.0	0.0,0.0,0.0	0.789	78.9	78.9			hsa03040	Spliceosome	134	23	13.2762	1.73242	0.00599652	0.244358
108936	ENSG00000271092	TMEM56-RWDD3	1	+	95244210	95244324	95173815	95173889	95246755	95247225	108936	3,1,1	0,0,1	0,0,0	2,3,1	258	144	2.56533e-07	0.000182028	1.0,1.0,0.358	0.0,0.0,0.0	0.786	78.6	78.6			hsa01100	Metabolic pathways	1305	154	129.294	1.19108	0.00760116	0.275331
28792	ENSG00000178821	TMEM52	1	-	1918892	1918952	1918252	1918431	1919044	1919269	28792	1,3,1	0,4,0	0,0,0	2,1,1	204	144	0.000920909	0.0420637	1.0,0.346,1.0	0.0,0.0,0.0	0.782	78.2	78.2			hsa03410	Base excision repair	33	8	3.26951	2.44685	0.0131832	0.403705
118986	ENSG00000168014	C2CD3	11	-	74016598	74016801	74012713	74012773	74028286	74028398	118986	10,4,2	0,2,0	0,0,1	2,1,2	347	144	5.01249e-09	8.4012e-06	1.0,0.454,1.0	0.0,0.0,0.172	0.761	76.1	76.1
112757	ENSG00000236830	CBR3-AS1	21	-	36133686	36133761	36132788	36133074	36137093	36137308	112757	0,0,4	4,2,1	1,3,2	0,0,0	219	144	1.7791e-09	3.93064e-06	0.0,0.0,0.725	1.0,1.0,1.0	-0.758	-75.8	75.8
51774	ENSG00000083535	PIBF1	13	+	72965312	72965404	72931164	72931267	72998821	72998995	51774	0,0,0	1,3,7	1,3,6	0,2,1	236	144	2.88027e-09	5.49007e-06	0.0,0.0,0.0	1.0,0.478,0.785	-0.754	-75.4	75.4
30781	ENSG00000167491	GATAD2A	19	+	19436130	19436301	19427695	19427992	19465339	19465614	30781	1,1,1	0,0,0	0,0,7	1,2,1	315	144	3.53418e-05	0.00496475	1.0,1.0,1.0	0.0,0.0,0.762	0.746	74.6	74.6
102476	ENSG00000188690	UROS	10	-	125785648	125785839	125784979	125785260	125794879	125794978	102476	4,2,2	0,0,2	0,0,2	8,2,7	335	144	5.28746e-07	0.000315337	1.0,1.0,0.301	0.0,0.0,0.109	0.731	73.1	73.1
117581	ENSG00000241489	AF011889.5	X	-	149504156	149504293	149500948	149501037	149529366	149529428	117581	1,3,0	3,4,2	3,6,1	1,0,0	281	144	1.39401e-07	0.000116821	0.146,0.278,0.0	0.606,1.0,1.0	-0.727	-72.7	72.7
87001	ENSG00000025770	NCAPH2	22	+	50516403	50516540	50508245	50508445	50517426	50517482	87001	2,2,3	1,0,0	0,0,2	2,2,2	281	144	3.24623e-08	3.94462e-05	0.506,1.0,1.0	0.0,0.0,0.339	0.722	72.2	72.2
2341	ENSG00000197756	RPL37A	2	+	216519331	216519390	216499925	216500031	216520713	216520774	2341	3,4,2	0,2,0	2,2,1	5,9,7	203	144	1.19989e-06	0.000527794	1.0,0.587,1.0	0.221,0.136,0.092	0.713	71.3	71.3
118829	ENSG00000132821	VSTM2L	20	+	37931646	37931804	37903141	37903471	37943980	37944136	118829	14,4,0	4,6,1	5,1,8	0,0,0	302	144	4.96412e-09	8.4012e-06	0.625,0.241,0.0	1.0,1.0,1.0	-0.711	-71.1	71.1
61337	ENSG00000157601	MX1	21	+	41427205	41427304	41422755	41422911	41427754	41427866	61337	6,7,2	0,2,0	2,0,0	1,3,1	243	144	1.50382e-08	2.14983e-05	1.0,0.675,1.0	0.542,0.0,0.0	0.711	71.1	71.1
20336	ENSG00000076108	BAZ2A	12	-	56630775	56630925	56615395	56615607	56636181	56636366	20336	1,5,0	1,2,1	3,4,2	0,0,0	294	144	0.000993065	0.0439804	0.329,0.55,0.0	1.0,1.0,1.0	-0.707	-70.7	70.7
118939	ENSG00000138614	VWA9	15	-	65607365	65607425	65605128	65605236	65610795	65611148	118939	1,0,2	3,2,8	2,3,5	0,1,1	204	144	7.95491e-08	7.58142e-05	0.19,0.0,0.15	1.0,0.679,0.779	-0.706	-70.6	70.6
20824	ENSG00000090487	SPG21	15	-	64970113	64970239	64965319	64965460	64974601	64974747	20824	0,0,0	1,1,4	2,2,1	0,0,4	270	144	0.000302436	0.020041	0.0,0.0,0.0	1.0,1.0,0.118	-0.706	-70.6	70.6
93567	ENSG00000223546	LINC00630	X	+	102843328	102843407	102839907	102839972	102845856	102846020	93567	1,4,1	0,0,5	0,0,0	16,1,4	223	144	0.000190814	0.0147099	1.0,1.0,0.114	0.0,0.0,0.0	0.705	70.5	70.5
107157	ENSG00000140543	DET1	15	-	88531370	88531473	88527598	88527786	88531612	88531715	107157	2,4,1	5,2,3	6,5,1	0,0,0	247	144	1.00945e-11	7.00925e-08	0.189,0.538,0.163	1.0,1.0,1.0	-0.703	-70.3	70.3
95987	ENSG00000213918	DNASE1	16	+	3657905	3658064	3657719	3657816	3662645	3662804	95987	8,0,2	2,4,7	11,16,8	0,1,0	303	144	3.44223e-09	6.43505e-06	0.655,0.0,0.12	1.0,0.884,1.0	-0.703	-70.3	70.3
38458	ENSG00000111247	RAD51AP1	12	+	4545218	4545312	4543762	4543911	4545781	4545832	38458	1,1,2	2,8,5	4,2,5	0,0,2	238	144	4.68761e-07	0.000286596	0.232,0.07,0.195	1.0,1.0,0.602	-0.702	-70.2	70.2
111770	ENSG00000119689	DLST	14	+	74889276	74889338	74889115	74889147	74889896	74889952	111770	1,6,2	0,0,0	0,4,2	1,3,2	206	144	2.3539e-06	0.000857024	1.0,1.0,1.0	0.0,0.482,0.411	0.702	70.2	70.2
76388	ENSG00000123329	ARHGAP9	12	-	57473602	57473691	57472265	57472688	57474041	57474176	76388	1,0,3	4,2,2	1,4,2	0,1,0	233	144	9.03724e-07	0.00043926	0.134,0.0,0.481	1.0,0.712,1.0	-0.699	-69.9	69.9
32438	ENSG00000242588	RP11-274B21.14	7	+	128578889	128578933	128574750	128574791	128591849	128592017	32438	8,6,11	1,4,1	0,0,1	4,5,3	188	144	8.60241e-10	2.32291e-06	0.86,0.535,0.894	0.0,0.0,0.203	0.695	69.5	69.5
41913	ENSG00000075292	ZNF638	2	+	71424649	71424715	71418221	71418639	71428546	71428651	41913	1,1,1	2,1,2	1,1,1	0,0,0	210	144	5.50943e-07	0.000324818	0.255,0.407,0.255	1.0,1.0,1.0	-0.694	-69.4	69.4
1736	ENSG00000197558	SSPO	7	+	149777183	149777363	149776934	149777017	149777608	149777853	1736	8,6,0	4,3,1	2,4,3	0,0,0	324	144	2.65254e-08	3.43808e-05	0.471,0.471,0.0	1.0,1.0,1.0	-0.686	-68.6	68.6
102391	ENSG00000157600	TMEM164	X	+	110003500	110003585	110002630	110002772	110003882	110004164	102391	2,1,0	1,1,2	8,3,4	0,0,0	229	144	6.50284e-05	0.00736391	0.557,0.386,0.0	1.0,1.0,1.0	-0.686	-68.6	68.6
39727	ENSG00000237187	NR2F1-AS1	5	-	93569889	93570002	93563363	93563460	93581141	93581297	39727	1,1,4	1,0,1	0,0,0	2,2,3	257	144	2.37635e-06	0.000861969	0.359,1.0,0.691	0.0,0.0,0.0	0.683	68.3	68.3
3399	ENSG00000110514	MADD	11	+	47292542	47292596	47290609	47290816	47295495	47295606	3399	1,3,0	2,1,1	4,1,1	0,0,0	198	144	0.00112381	0.0480629	0.267,0.686,0.0	1.0,1.0,1.0	-0.682	-68.2	68.2
20671	ENSG00000275665	CTB-58E17.9	17	-	38719524	38719673	38719114	38719267	38720120	38720272	20671	4,0,0	4,2,4	10,5,6	0,0,5	293	144	3.26534e-05	0.00470886	0.33,0.0,0.0	1.0,1.0,0.371	-0.68	-68	68
74489	ENSG00000106100	NOD1	7	-	30463608	30463698	30459900	30460041	30478605	30478742	74489	3,3,0	4,1,3	4,12,2	0,0,0	234	144	1.16687e-09	2.86572e-06	0.316,0.649,0.0	1.0,1.0,1.0	-0.678	-67.8	67.8
65115	ENSG00000235903	CPB2-AS1	13	+	46097109	46097399	46094852	46095002	46098397	46100024	65115	4,2,1	6,2,6	2,3,5	0,1,0	434	144	8.69856e-07	0.000435223	0.181,0.249,0.052	1.0,0.499,1.0	-0.672	-67.2	67.2
112198	ENSG00000266714	MYO15B	17	+	75592427	75592541	75592237	75592301	75592678	75592840	112198	3,2,4	0,0,0	2,0,3	2,2,1	258	144	7.77629e-06	0.00184827	1.0,1.0,1.0	0.358,0.0,0.626	0.672	67.2	67.2
21174	ENSG00000204186	ZDBF2	2	+	206280549	206280702	206279539	206279592	206281800	206281909	21174	1,3,1	1,4,4	9,5,6	0,1,0	297	144	7.28444e-09	1.10645e-05	0.327,0.267,0.108	1.0,0.708,1.0	-0.669	-66.9	66.9
108617	ENSG00000113648	H2AFY	5	-	135345967	135346057	135334382	135335141	135369405	135369593	108617	1,2,4	2,2,4	4,2,9	0,0,0	234	144	6.74125e-10	1.98583e-06	0.235,0.381,0.381	1.0,1.0,1.0	-0.668	-66.8	66.8
110013	ENSG00000197077	KIAA1671	22	+	25015891	25015944	24952729	24952772	25025632	25025784	110013	0,0,1	2,1,1	1,1,3	1,0,0	197	144	4.48336e-08	4.98857e-05	0.0,0.0,0.422	0.422,1.0,1.0	-0.667	-66.7	66.7
54308	ENSG00000105193	RPS16	19	-	39433493	39433545	39433206	39433418	39433664	39435708	54308	0,1,0	1,9,2	2,7,3	0,2,4	196	144	3.80389e-07	0.000244888	0.0,0.075,0.0	1.0,0.72,0.355	-0.667	-66.7	66.7
30943	ENSG00000267419	CTC-559E9.6	19	+	19788949	19789072	19786608	19786691	19789679	19789821	30943	0,0,2	1,1,2	1,4,1	0,0,1	267	144	4.32182e-07	0.000267598	0.0,0.0,0.35	1.0,1.0,0.35	-0.667	-66.7	66.7
15006	ENSG00000152292	SH2D6	2	+	85435268	85435496	85435067	85435123	85435665	85435824	15006	2,4,1	0,0,0	1,0,0	0,1,2	372	144	1.35873e-06	0.000574276	1.0,1.0,1.0	1.0,0.0,0.0	0.667	66.7	66.7
38453	ENSG00000078114	NEBL	10	-	20818703	20818834	20817597	20817692	20819423	20819480	38453	2,2,4	0,0,0	0,0,3	2,2,0	275	144	2.89472e-06	0.000967004	1.0,1.0,1.0	0.0,0.0,1.0	0.667	66.7	66.7
108239	ENSG00000133731	IMPA1	8	-	81678582	81678689	81676233	81676265	81679125	81679230	108239	0,0,0	3,5,9	3,0,2	0,1,0	251	144	4.25159e-06	0.0012361	0.0,0.0,0.0	1.0,0.0,1.0	-0.667	-66.7	66.7
43046	ENSG00000172785	CBWD1	9	-	161566	161654	160000	160140	162431	162469	43046	4,3,4	0,0,0	0,1,0	1,0,2	232	144	8.82438e-06	0.00201842	1.0,1.0,1.0	0.0,1.0,0.0	0.667	66.7	66.7
52593	ENSG00000099204	ABLIM1	10	-	114450040	114450135	114447879	114448026	114451623	114451671	52593	0,0,0	2,5,3	2,4,0	0,0,2	239	144	3.79955e-05	0.00518761	0.0,0.0,0.0	1.0,1.0,0.0	-0.667	-66.7	66.7
60576	ENSG00000144331	ZNF385B	2	-	179728236	179728286	179544826	179544969	179769502	179769802	60576	6,0,0	6,1,3	1,1,1	1,0,0	194	144	6.80928e-05	0.00761723	0.426,0.0,0.0	0.426,1.0,1.0	-0.667	-66.7	66.7
68958	ENSG00000139697	SBNO1	12	-	123348034	123348129	123345257	123345567	123350309	123350441	68958	2,0,2	6,2,9	2,3,3	3,0,0	239	144	9.35982e-05	0.0093202	0.167,0.0,0.118	0.287,1.0,1.0	-0.667	-66.7	66.7
4142	ENSG00000166126	AMN	14	+	102929654	102929732	102928644	102929258	102929923	102930086	4142	2,0,0	0,1,2	1,1,4	0,0,0	222	144	0.000187708	0.0145623	1.0,0.0,0.0	1.0,1.0,1.0	-0.667	-66.7	66.7
52603	ENSG00000099204	ABLIM1	10	-	114450040	114450159	114447879	114448026	114451623	114451671	52603	0,0,0	2,5,3	2,2,0	0,0,2	263	144	0.000852262	0.0399301	0.0,0.0,0.0	1.0,1.0,0.0	-0.667	-66.7	66.7
83067	ENSG00000219665	CTD-2006C1.2	19	+	12034466	12034592	12001773	12001822	12035553	12035772	83067	11,0,0	7,3,4	3,3,8	0,2,0	270	144	1.45755e-05	0.00278917	0.456,0.0,0.0	1.0,0.444,1.0	-0.663	-66.3	66.3
113585	ENSG00000145833	DDX46	5	+	134833580	134833623	134828658	134828863	134854897	134855133	113585	1,4,6	2,0,2	0,0,0	9,12,8	187	144	4.93002e-09	8.4012e-06	0.278,1.0,0.698	0.0,0.0,0.0	0.659	65.9	65.9
80461	ENSG00000166979	EVA1C	21	+	32453311	32453508	32412380	32413013	32467695	32467848	80461	5,7,3	0,0,0	9,5,4	11,3,3	341	144	2.10277e-11	1.20243e-07	1.0,1.0,1.0	0.257,0.413,0.36	0.657	65.7	65.7
98851	ENSG00000134851	TMEM165	4	+	55403235	55403338	55397118	55397271	55411613	55411839	98851	1,2,2	2,1,3	3,3,7	0,0,0	247	144	1.32608e-07	0.000113079	0.226,0.538,0.28	1.0,1.0,1.0	-0.652	-65.2	65.2
15598	ENSG00000234741	GAS5	1	-	173865228	173865281	173863900	173864304	173865470	173865547	15598	0,2,0	4,3,2	3,1,2	1,0,1	197	144	1.5354e-06	0.000621908	0.0,0.328,0.0	0.687,1.0,0.594	-0.651	-65.1	65.1
612	ENSG00000223745	RP4-717I23.3	1	-	93315148	93315266	93311493	93311608	93324634	93324729	612	3,1,0	10,4,5	9,4,4	0,1,2	262	144	2.28087e-07	0.000165467	0.142,0.121,0.0	1.0,0.687,0.524	-0.649	-64.9	64.9
52122	ENSG00000188687	SLC4A5	2	-	74235100	74235214	74233401	74233563	74239334	74239535	52122	2,4,0	1,2,2	2,5,2	0,0,0	258	144	2.07222e-05	0.00358438	0.527,0.527,0.0	1.0,1.0,1.0	-0.649	-64.9	64.9
101087	ENSG00000259673	IQCH-AS1	15	-	67455599	67455776	67442192	67442407	67459691	67459975	101087	3,1,2	2,2,1	2,3,2	0,0,0	321	144	6.17039e-06	0.00159106	0.402,0.183,0.473	1.0,1.0,1.0	-0.647	-64.7	64.7
49072	ENSG00000185842	DNAH14	1	+	225275913	225276081	225272954	225273125	225289884	225290082	49072	4,0,1	0,2,7	1,4,3	0,0,0	312	144	3.13025e-07	0.000211316	1.0,0.0,0.062	1.0,1.0,1.0	-0.646	-64.6	64.6
89840	ENSG00000150403	TMCO3	13	+	113548302	113548389	113534044	113534240	113549424	113550195	89840	2,1,2	0,3,0	2,0,0	4,4,1	231	144	0.000122284	0.0111305	1.0,0.172,1.0	0.238,0.0,0.0	0.645	64.5	64.5
15057	ENSG00000135365	PHF21A	11	-	46117921	46118114	46092182	46092223	46118741	46118800	15057	8,1,4	6,4,1	5,5,4	0,0,0	337	144	1.07234e-10	4.73832e-07	0.363,0.097,0.631	1.0,1.0,1.0	-0.636	-63.6	63.6
85471	ENSG00000232006	AC005537.2	7	-	43028337	43028395	42972625	42972848	43044546	43044615	85471	0,2,1	2,7,3	4,3,4	0,1,2	202	144	6.03506e-06	0.0015603	0.0,0.169,0.192	1.0,0.681,0.588	-0.636	-63.6	63.6
22325	ENSG00000151116	UEVLD	11	-	18570620	18570738	18570344	18570377	18578723	18578808	22325	4,8,1	4,4,2	6,3,12	0,0,0	262	144	2.13292e-10	7.67938e-07	0.355,0.524,0.216	1.0,1.0,1.0	-0.635	-63.5	63.5
50005	ENSG00000185324	CDK10	16	+	89689251	89689306	89686691	89686759	89690552	89690624	50005	1,0,0	4,3,2	4,1,6	5,0,2	199	144	6.94123e-06	0.00172574	0.153,0.0,0.0	0.367,1.0,0.685	-0.633	-63.3	63.3
56380	ENSG00000133026	MYH10	17	-	8576642	8576669	8569719	8569812	8577235	8577338	56380	13,20,13	1,7,2	13,6,10	35,22,48	171	144	1.43885e-13	1.7484e-09	0.916,0.706,0.846	0.238,0.187,0.149	0.631	63.1	63.1
49083	ENSG00000185842	DNAH14	1	+	225275889	225276081	225272954	225273125	225289884	225290082	49083	4,0,2	0,2,7	1,3,2	0,0,0	336	144	7.2821e-07	0.000386831	1.0,0.0,0.109	1.0,1.0,1.0	-0.63	-63	63
58421	ENSG00000125826	RBCK1	20	+	421473	421615	419557	419731	422126	422238	58421	0,4,2	11,12,10	6,4,9	7,0,1	286	144	2.88543e-05	0.0043759	0.0,0.144,0.091	0.301,1.0,0.819	-0.628	-62.8	62.8
49227	ENSG00000204177	BMS1P1	10	+	46799169	46799320	46798028	46798168	46808995	46811989	49227	4,4,9	7,0,0	0,3,2	2,7,5	295	144	0.000313829	0.0205438	0.218,1.0,1.0	0.0,0.173,0.163	0.627	62.7	62.7
9470	ENSG00000165259	HDX	X	-	84488023	84488132	84468471	84469575	84502341	84502453	9470	6,0,1	0,2,0	0,2,0	1,8,2	253	144	0.000674266	0.0339617	1.0,0.0,1.0	0.0,0.125,0.0	0.625	62.5	62.5
67459	ENSG00000157800	SLC37A3	7	-	140345215	140345263	140337283	140337349	140348625	140348767	67459	2,1,0	8,4,15	4,1,3	1,0,3	192	144	6.26151e-05	0.00720095	0.158,0.158,0.0	0.75,1.0,0.429	-0.621	-62.1	62.1
9239	ENSG00000107890	ANKRD26	10	-	27061168	27061242	27060511	27060540	27063987	27064081	9239	2,9,6	0,0,1	1,2,1	1,2,4	218	144	1.62727e-08	2.29259e-05	1.0,1.0,0.799	0.398,0.398,0.142	0.62	62	62
104744	ENSG00000080845	DLGAP4	20	+	36465264	36465367	36461467	36461510	36496704	36497066	104744	3,1,7	3,8,5	1,5,2	0,1,0	247	144	2.49893e-06	0.000893102	0.368,0.068,0.449	1.0,0.745,1.0	-0.62	-62	62
15062	ENSG00000135365	PHF21A	11	-	46117921	46118145	46092182	46092223	46118741	46118800	15062	12,2,3	6,4,1	6,4,2	0,0,0	368	144	6.72074e-11	3.26665e-07	0.439,0.164,0.54	1.0,1.0,1.0	-0.619	-61.9	61.9
106969	ENSG00000172765	TMCC1	3	-	129838897	129839060	129832773	129832826	129857249	129857405	106969	0,1,10	4,1,1	4,12,2	0,0,0	307	144	2.76626e-06	0.00094576	0.0,0.319,0.824	1.0,1.0,1.0	-0.619	-61.9	61.9
29651	ENSG00000163607	GTPBP8	3	+	112993038	112993124	112990984	112991335	112996891	112996991	29651	2,4,0	2,4,6	3,10,8	0,0,3	230	144	1.05011e-05	0.00224852	0.385,0.385,0.0	1.0,1.0,0.625	-0.618	-61.8	61.8
56279	ENSG00000114956	DGUOK	2	+	73932597	73932683	73926896	73927052	73943171	73943275	56279	2,6,4	1,0,0	1,0,3	1,2,4	230	144	4.13037e-07	0.000259044	0.556,1.0,1.0	0.385,0.0,0.32	0.617	61.7	61.7
41656	ENSG00000144677	CTDSPL	3	+	37911672	37911827	37898000	37898228	37947056	37947171	41656	17,0,3	3,3,2	3,5,6	0,0,0	299	144	2.68897e-08	3.43944e-05	0.732,0.0,0.419	1.0,1.0,1.0	-0.616	-61.6	61.6
99808	ENSG00000227036	LINC00511	17	-	72431127	72431224	72428235	72428298	72592202	72592804	99808	13,12,1	3,0,0	3,0,1	1,3,2	241	144	5.3735e-05	0.00657888	0.721,1.0,1.0	0.642,0.0,0.23	0.616	61.6	61.6
14599	ENSG00000259848	AC097374.2	2	-	94896894	94897129	94895937	94896053	94909167	94909245	14599	1,2,0	2,0,1	1,6,1	0,0,0	379	144	0.000571451	0.0304725	0.16,1.0,0.0	1.0,1.0,1.0	-0.613	-61.3	61.3
35651	ENSG00000174233	ADCY6	12	-	48774690	48774778	48773939	48774098	48775302	48775450	35651	3,3,10	4,0,0	0,0,3	1,4,2	232	144	7.72547e-05	0.00825275	0.318,1.0,1.0	0.0,0.0,0.482	0.612	61.2	61.2
67002	ENSG00000107281	NPDC1	9	-	137040511	137040737	137040356	137040436	137041061	137041134	67002	4,6,2	2,2,10	6,19,6	0,1,0	370	144	1.38532e-08	2.00997e-05	0.438,0.539,0.072	1.0,0.881,1.0	-0.611	-61.1	61.1
45013	ENSG00000107104	KANK1	9	+	549189	549395	473193	473273	676889	677009	45013	0,1,0	3,2,2	4,6,1	0,1,1	350	144	6.22148e-08	6.35287e-05	0.0,0.171,0.0	1.0,0.712,0.291	-0.611	-61.1	61.1
107163	ENSG00000140543	DET1	15	-	88536311	88536381	88530622	88531715	88544610	88544694	107163	2,6,3	2,0,1	1,0,6	9,7,20	214	144	2.5629e-05	0.00411126	0.402,1.0,0.669	0.07,0.0,0.168	0.611	61.1	61.1
114996	ENSG00000154134	ROBO3	11	+	124877936	124878131	124877387	124877658	124878583	124878796	114996	17,7,7	0,0,3	2,2,5	2,7,6	339	144	3.07413e-06	0.00100404	1.0,1.0,0.498	0.298,0.108,0.261	0.61	61	61
68965	ENSG00000139697	SBNO1	12	-	123348034	123348151	123345257	123345567	123350309	123350441	68965	2,1,3	6,2,9	3,3,4	3,0,0	261	144	0.000343933	0.0218238	0.155,0.216,0.155	0.356,1.0,1.0	-0.61	-61	61
71363	ENSG00000198556	ZNF789	7	+	99476402	99476480	99472891	99472935	99486475	99486800	71363	1,3,8	0,0,1	4,2,1	3,3,2	222	144	1.13286e-06	0.000507497	1.0,1.0,0.838	0.464,0.302,0.245	0.609	60.9	60.9
69541	ENSG00000167702	KIFC2	8	+	144468583	144468780	144468328	144468406	144469270	144469379	69541	3,1,1	0,0,0	7,0,1	0,2,2	341	144	9.66592e-05	0.00946843	1.0,1.0,1.0	1.0,0.0,0.174	0.609	60.9	60.9
58212	ENSG00000183569	SERHL2	22	+	42560185	42560265	42558347	42558457	42571120	42571901	58212	0,3,1	2,0,3	14,12,26	0,0,0	224	144	3.14222e-05	0.00461217	0.0,1.0,0.176	1.0,1.0,1.0	-0.608	-60.8	60.8
72674	ENSG00000100413	POLR3H	22	-	41535009	41535085	41533521	41533687	41540698	41540795	72674	0,2,0	5,6,4	4,0,2	0,1,0	220	144	2.87232e-06	0.000966464	0.0,0.179,0.0	1.0,0.0,1.0	-0.607	-60.7	60.7
30224	ENSG00000140416	TPM1	15	+	63064063	63064142	63062575	63062645	63065895	63066091	30224	1,3,4	0,1,2	2,1,3	6,5,14	223	144	0.000748406	0.0364861	1.0,0.66,0.564	0.177,0.114,0.122	0.604	60.4	60.4
62776	ENSG00000233836	RP11-255H23.2	19	+	23776141	23776295	23762943	23763134	23779797	23780046	62776	0,0,1	1,1,2	0,5,3	1,0,0	298	144	1.01399e-06	0.000472379	0.0,0.0,0.195	0.0,1.0,1.0	-0.602	-60.2	60.2
15320	ENSG00000143882	ATP6V1C2	2	+	10757426	10757456	10753980	10754066	10764330	10764425	15320	0,1,2	3,8,11	7,6,3	2,1,3	174	144	5.52083e-07	0.000324818	0.0,0.094,0.131	0.743,0.832,0.453	-0.601	-60.1	60.1
22273	ENSG00000163412	EIF4E3	3	-	71728475	71728623	71710411	71710484	71754214	71754383	22273	1,7,7	0,0,0	1,1,0	2,0,2	292	144	1.87741e-06	0.00072711	1.0,1.0,1.0	0.198,1.0,0.0	0.601	60.1	60.1
30942	ENSG00000267419	CTC-559E9.6	19	+	19789679	19789821	19786608	19786691	19806280	19806376	30942	1,1,6	0,0,0	1,0,1	0,2,2	286	144	2.1131e-06	0.000805555	1.0,1.0,1.0	1.0,0.0,0.201	0.6	60	60
31386	ENSG00000078018	MAP2	2	+	209696919	209697051	209696541	209696748	209700276	209700338	31386	6,1,6	5,2,2	3,5,4	0,0,0	276	144	2.57492e-09	5.10838e-06	0.385,0.207,0.61	1.0,1.0,1.0	-0.599	-59.9	59.9
85545	ENSG00000117155	SSX2IP	1	-	84671188	84671308	84670645	84670815	84680337	84680387	85545	1,6,1	10,0,3	5,5,1	0,0,0	264	144	3.40221e-07	0.000220488	0.052,1.0,0.154	1.0,1.0,1.0	-0.598	-59.8	59.8
619	ENSG00000223745	RP4-717I23.3	1	-	93311489	93311608	93305387	93305470	93324634	93324729	619	10,6,8	1,3,1	0,1,3	5,5,4	263	144	2.23915e-06	0.000843683	0.846,0.523,0.814	0.0,0.099,0.291	0.598	59.8	59.8
76269	ENSG00000123352	SPATS2	12	+	49371227	49371290	49367546	49367587	49406472	49406563	76269	8,8,11	0,0,0	2,1,5	3,2,2	207	144	1.05376e-07	9.48487e-05	1.0,1.0,1.0	0.317,0.258,0.635	0.597	59.7	59.7
32832	ENSG00000149761	NUDT22	11	+	64227476	64227666	64226634	64227132	64229477	64229571	32832	4,4,1	1,5,9	5,6,1	0,1,0	334	144	7.7439e-07	0.000400422	0.633,0.256,0.046	1.0,0.721,1.0	-0.595	-59.5	59.5
27894	ENSG00000124222	STX16	20	+	58667959	58668140	58667486	58667597	58670511	58670603	27894	1,1,0	1,1,1	3,5,4	2,0,0	325	144	3.86492e-05	0.00525472	0.307,0.307,0.0	0.399,1.0,1.0	-0.595	-59.5	59.5
75263	ENSG00000126456	IRF3	19	-	49664673	49664793	49663187	49663258	49665634	49665754	75263	1,2,5	0,0,0	1,0,1	2,1,0	264	144	0.000276775	0.0189342	1.0,1.0,1.0	0.214,0.0,1.0	0.595	59.5	59.5
83065	ENSG00000219665	CTD-2006C1.2	19	+	12034508	12034592	12001773	12001822	12035553	12035772	83065	12,3,0	7,3,4	10,7,18	0,2,0	228	144	6.58368e-07	0.000361585	0.52,0.387,0.0	1.0,0.689,1.0	-0.594	-59.4	59.4
31042	ENSG00000175354	PTPN2	18	-	12819213	12819282	12817155	12817365	12821335	12821425	31042	3,0,0	3,1,1	2,1,2	0,3,0	213	144	0.000705076	0.0349521	0.403,0.0,0.0	1.0,0.184,1.0	-0.594	-59.4	59.4
62772	ENSG00000251357	AP000350.10	22	+	23882758	23882869	23877041	23877171	23894771	23894944	62772	5,6,3	0,0,0	1,7,0	2,0,2	255	144	0.000468501	0.0269918	1.0,1.0,1.0	0.22,1.0,0.0	0.593	59.3	59.3
15342	ENSG00000137074	APTX	9	-	32987759	32987842	32985970	32986030	32989758	32989895	15342	1,1,2	0,0,0	2,0,1	4,3,0	227	144	2.18982e-07	0.000161269	1.0,1.0,1.0	0.241,0.0,1.0	0.586	58.6	58.6
9223	ENSG00000107890	ANKRD26	10	-	27061143	27061242	27060511	27060540	27063987	27064081	9223	5,19,7	0,0,1	1,2,3	1,2,4	243	144	6.38949e-08	6.40339e-05	1.0,1.0,0.806	0.372,0.372,0.308	0.585	58.5	58.5
567	ENSG00000223745	RP4-717I23.3	1	-	93311493	93311608	93305387	93305470	93324634	93324729	567	10,5,5	1,3,1	0,1,2	5,5,4	259	144	9.01533e-07	0.00043926	0.848,0.481,0.735	0.0,0.1,0.218	0.582	58.2	58.2
89282	ENSG00000146872	TLK2	17	+	62507380	62507449	62481120	62481206	62508407	62508553	89282	0,4,2	8,0,0	0,2,0	2,4,3	213	144	0.000492124	0.0278787	0.0,1.0,1.0	0.0,0.253,0.0	0.582	58.2	58.2
88399	ENSG00000144182	LIPT1	2	+	99155481	99155544	99155073	99155269	99156300	99156426	88399	1,0,1	2,2,0	4,3,2	0,0,0	207	144	1.3423e-05	0.00262234	0.258,0.0,1.0	1.0,1.0,1.0	-0.581	-58.1	58.1
78244	ENSG00000105483	CARD8	19	-	48191605	48191715	48190495	48190600	48191913	48191982	78244	5,0,2	1,1,0	0,0,0	1,2,1	254	144	3.36084e-05	0.00479986	0.739,0.0,1.0	0.0,0.0,0.0	0.58	58	58
54297	ENSG00000105193	RPS16	19	-	39433493	39433578	39433206	39433418	39433664	39435708	54297	0,1,1	1,9,2	5,6,4	0,2,4	229	144	3.61305e-06	0.00111627	0.0,0.065,0.239	1.0,0.654,0.386	-0.579	-57.9	57.9
52407	ENSG00000103148	NPRL3	16	-	124936	125153	112621	112775	130521	130591	52407	3,1,3	5,0,1	0,0,0	2,1,2	361	144	0.00110166	0.0473781	0.193,1.0,0.545	0.0,0.0,0.0	0.579	57.9	57.9
74497	ENSG00000048991	R3HDM1	2	+	135619534	135619686	135616667	135616757	135621493	135621608	74497	0,0,2	8,2,7	3,4,4	6,0,1	296	144	2.25836e-05	0.00376565	0.0,0.0,0.122	0.196,1.0,0.661	-0.578	-57.8	57.8
8993	ENSG00000176896	TCEANC	X	+	13659651	13659768	13655288	13655373	13662500	13663564	8993	4,4,4	0,0,0	7,4,3	3,3,4	261	144	4.46854e-10	1.44797e-06	1.0,1.0,1.0	0.563,0.424,0.293	0.573	57.3	57.3
54296	ENSG00000105193	RPS16	19	-	39433493	39433606	39433206	39433418	39433664	39435708	54296	0,1,1	1,9,2	5,6,4	0,2,4	257	144	4.63992e-06	0.00131231	0.0,0.059,0.219	1.0,0.627,0.359	-0.569	-56.9	56.9
45994	ENSG00000073969	NSF	17	+	46630410	46630450	46626612	46626712	46637375	46637542	45994	5,11,9	0,1,4	4,2,2	4,4,12	184	144	1.52959e-05	0.00288724	1.0,0.896,0.638	0.439,0.281,0.115	0.566	56.6	56.6
108681	ENSG00000125772	GPCPD1	20	-	5609639	5609811	5598724	5598821	5610841	5610924	108681	0,5,2	2,0,2	7,3,4	0,0,0	316	144	0.000426057	0.0253628	0.0,1.0,0.313	1.0,1.0,1.0	-0.562	-56.2	56.2
60470	ENSG00000126790	L3HYPDH	14	-	59474438	59474526	59472970	59473090	59474727	59475208	60470	3,1,1	0,2,0	0,2,0	8,1,2	232	144	7.15218e-05	0.00784761	1.0,0.237,1.0	0.0,0.554,0.0	0.561	56.1	56.1
16102	ENSG00000261740	RP11-345J4.5	16	-	29452108	29452206	29450111	29450276	29454015	29454113	16102	0,1,6	3,3,3	3,3,5	0,1,1	242	144	4.0244e-05	0.00540315	0.0,0.166,0.543	1.0,0.641,0.748	-0.56	-56	56
63997	ENSG00000155761	SPAG17	1	-	118093155	118093317	118091929	118092002	118097669	118097851	63997	0,5,1	5,0,1	2,2,2	0,0,0	306	144	7.12216e-05	0.00783204	0.0,1.0,0.32	1.0,1.0,1.0	-0.56	-56	56
80732	ENSG00000101104	PABPC1L	20	+	44938673	44938748	44936636	44936730	44958336	44959035	80732	2,0,1	4,6,4	7,3,4	0,1,4	219	144	2.63011e-05	0.00417167	0.247,0.0,0.141	1.0,0.664,0.397	-0.558	-55.8	55.8
98693	ENSG00000183850	ZNF730	19	+	23098339	23098413	23075209	23075387	23134079	23134206	98693	1,0,3	0,2,4	8,4,7	0,0,0	218	144	1.41278e-05	0.00271419	1.0,0.0,0.331	1.0,1.0,1.0	-0.556	-55.6	55.6
8647	ENSG00000173145	NOC3L	10	-	94344403	94344540	94341672	94341745	94344852	94344933	8647	0,1,2	1,0,0	0,0,2	2,2,2	281	144	0.000922255	0.0420637	0.0,1.0,1.0	0.0,0.0,0.339	0.554	55.4	55.4
7921	ENSG00000137804	NUSAP1	15	+	41365741	41365863	41365404	41365589	41375711	41375828	7921	4,8,3	0,1,0	0,1,1	2,0,3	266	144	5.74276e-07	0.000327594	1.0,0.812,1.0	0.0,1.0,0.153	0.553	55.3	55.3
65300	ENSG00000167733	HSD11B1L	19	+	5684988	5685119	5684780	5684905	5686899	5686991	65300	3,5,0	3,0,2	4,4,2	0,0,0	275	144	0.000168688	0.0136539	0.344,1.0,0.0	1.0,1.0,1.0	-0.552	-55.2	55.2
40264	ENSG00000196074	SYCP2	20	-	59868412	59868568	59867710	59867847	59868834	59868925	40264	2,0,2	7,2,1	10,3,4	0,4,0	300	144	0.00021731	0.0162001	0.121,0.0,0.49	1.0,0.265,1.0	-0.551	-55.1	55.1
24720	ENSG00000064687	ABCA7	19	+	1057943	1058157	1057313	1057429	1058617	1058747	24720	3,4,2	3,7,9	7,13,2	3,2,0	358	144	0.000543608	0.0295883	0.287,0.187,0.082	0.484,0.723,1.0	-0.55	-55	55
3647	ENSG00000166747	AP1G1	16	-	71808014	71808150	71789278	71789482	71808504	71808677	3647	16,11,3	8,19,6	19,12,10	2,2,0	280	144	1.96951e-06	0.000756752	0.507,0.229,0.205	0.83,0.755,1.0	-0.548	-54.8	54.8
99147	ENSG00000140455	USP3	15	+	63526919	63527037	63504733	63504830	63530497	63530590	99147	1,2,2	0,0,0	1,2,5	1,1,3	262	144	9.77524e-05	0.00954077	1.0,1.0,1.0	0.355,0.524,0.478	0.548	54.8	54.8
4990	ENSG00000242282	AC108488.4	2	-	3536197	3536313	3534112	3534255	3536723	3536869	4990	9,5,2	0,0,0	7,14,0	3,2,4	260	144	1.48214e-07	0.000122102	1.0,1.0,1.0	0.564,0.795,0.0	0.547	54.7	54.7
48560	ENSG00000153094	BCL2L11	2	+	111153779	111153904	111123732	111124139	111164132	111164643	48560	2,0,6	0,2,0	0,2,1	3,3,5	269	144	0.000640067	0.0329389	1.0,0.0,1.0	0.0,0.263,0.097	0.547	54.7	54.7
39927	ENSG00000168779	SHOX2	3	-	158104164	158104347	158102677	158102886	158105057	158105294	39927	6,4,3	0,1,0	5,0,0	0,3,2	327	144	8.56342e-07	0.000433572	1.0,0.638,1.0	1.0,0.0,0.0	0.546	54.6	54.6
78237	ENSG00000105483	CARD8	19	-	48190495	48190600	48180769	48183092	48191913	48191982	78237	1,1,0	0,1,2	1,2,1	0,0,0	249	144	0.000355773	0.022305	1.0,0.366,0.0	1.0,1.0,1.0	-0.545	-54.5	54.5
28071	ENSG00000157045	NTAN1	16	-	15048077	15048099	15047854	15047920	15055890	15056039	28071	0,4,1	6,2,11	6,3,3	0,5,0	166	144	0.000492607	0.0278792	0.0,0.634,0.073	1.0,0.342,1.0	-0.545	-54.5	54.5
80665	ENSG00000101104	PABPC1L	20	+	44938047	44938191	44936636	44936730	44958336	44958807	80665	3,0,7	4,6,4	21,19,7	0,1,4	288	144	6.00585e-05	0.00704264	0.273,0.0,0.467	1.0,0.905,0.467	-0.544	-54.4	54.4
113090	ENSG00000119688	ABCD4	14	-	74296332	74296449	74295147	74295198	74302874	74302937	113090	2,2,3	0,0,0	3,1,1	0,2,3	261	144	7.64069e-05	0.00820729	1.0,1.0,1.0	1.0,0.216,0.155	0.543	54.3	54.3
22517	ENSG00000123349	PFDN5	12	+	53296244	53296467	53295838	53295891	53297849	53297924	22517	5,5,2	0,0,0	0,3,3	2,2,0	367	144	0.000289219	0.0194704	1.0,1.0,1.0	0.0,0.37,1.0	0.543	54.3	54.3
46115	ENSG00000241359	SYNPR-AS1	3	-	63426712	63426806	63423595	63423765	63444270	63444339	46115	4,0,4	0,1,0	0,0,2	1,1,2	238	144	2.52038e-06	0.000894515	1.0,0.0,1.0	0.0,0.0,0.377	0.541	54.1	54.1
114558	ENSG00000160172	FAM86C2P	11	-	67799373	67799475	67793195	67793293	67803001	67803064	114558	7,13,19	0,0,0	5,1,7	1,4,4	246	144	2.15637e-08	2.95244e-05	1.0,1.0,1.0	0.745,0.128,0.506	0.54	54	54
111496	ENSG00000168038	ULK4	3	-	41915976	41916052	41912806	41912899	41918456	41918540	111496	2,3,5	3,5,3	8,14,12	2,0,0	220	144	4.11179e-07	0.000259044	0.304,0.282,0.522	0.724,1.0,1.0	-0.539	-53.9	53.9
111887	ENSG00000129484	PARP2	14	+	20357395	20357405	20357050	20357149	20357637	20357905	111887	10,8,7	0,2,2	4,0,2	3,2,3	154	144	0.00101627	0.0447837	1.0,0.789,0.766	0.555,0.0,0.384	0.539	53.9	53.9
82758	ENSG00000162994	CLHC1	2	-	55208625	55208710	55206269	55206376	55209629	55209831	82758	2,5,2	0,2,4	0,0,2	7,10,4	229	144	5.94148e-05	0.00701502	1.0,0.611,0.239	0.0,0.0,0.239	0.537	53.7	53.7
105898	ENSG00000136231	IGF2BP3	7	-	23416128	23416219	23413243	23415565	23418775	23418824	105898	0,0,2	2,9,6	3,1,2	1,4,0	235	144	0.000968519	0.0434074	0.0,0.0,0.17	0.648,0.133,1.0	-0.537	-53.7	53.7
27209	ENSG00000187109	NAP1L1	12	-	76067370	76067473	76056032	76056161	76084566	76084735	27209	8,0,4	2,2,1	2,7,6	0,0,0	247	144	0.000454151	0.0264444	0.7,0.0,0.7	1.0,1.0,1.0	-0.533	-53.3	53.3
69128	ENSG00000128641	MYO1B	2	+	191400748	191400835	191400381	191400468	191402631	191402718	69128	3,3,4	2,7,1	3,1,2	0,0,0	231	144	5.82233e-09	9.43324e-06	0.483,0.211,0.714	1.0,1.0,1.0	-0.531	-53.1	53.1
44132	ENSG00000273432	RP5-1165K10.2	7	-	43987677	43987888	43973209	43973323	44013592	44013679	44132	4,7,8	0,0,0	5,4,4	1,2,4	355	144	5.18912e-08	5.42408e-05	1.0,1.0,1.0	0.67,0.448,0.289	0.531	53.1	53.1
2557	ENSG00000267645	RP11-577H5.5	7	-	102665661	102665816	102640611	102640773	102666076	102666163	2557	3,13,3	6,1,0	0,1,1	1,1,3	299	144	9.6795e-05	0.00946843	0.194,0.862,1.0	0.0,0.325,0.138	0.531	53.1	53.1
116186	ENSG00000230185	C9orf147	9	-	112484929	112485163	112484528	112484624	112486389	112486505	116186	2,2,5	1,1,0	0,1,2	7,5,3	378	144	4.14265e-06	0.00122406	0.432,0.432,1.0	0.0,0.071,0.203	0.53	53	53
57047	ENSG00000253540	FAM86HP	3	-	130103740	130104006	130102763	130102913	130104165	130104267	57047	0,5,2	4,0,1	2,3,6	0,0,0	410	144	0.000104893	0.0100461	0.0,1.0,0.413	1.0,1.0,1.0	-0.529	-52.9	52.9
23400	ENSG00000073605	GSDMB	17	-	39908175	39908201	39906960	39906987	39909755	39909924	23400	0,0,1	11,3,3	1,3,4	9,1,0	170	144	1.47892e-05	0.00281896	0.0,0.0,0.22	0.086,0.718,1.0	-0.528	-52.8	52.8
30303	ENSG00000187764	SEMA4D	9	-	89418362	89418437	89418055	89418118	89455887	89455953	30303	0,2,0	4,10,6	6,2,3	4,0,8	219	144	0.00013471	0.011839	0.0,0.116,0.0	0.497,1.0,0.198	-0.526	-52.6	52.6
30941	ENSG00000108448	TRIM16L	17	+	18699346	18699457	18699214	18699275	18701356	18701445	30941	13,10,7	0,0,0	9,13,6	5,4,9	255	144	5.01522e-10	1.57269e-06	1.0,1.0,1.0	0.504,0.647,0.274	0.525	52.5	52.5
24724	ENSG00000064687	ABCA7	19	+	1057973	1058157	1057313	1057429	1058617	1058751	24724	3,5,3	3,7,9	8,11,3	3,2,0	328	144	0.000658586	0.0334492	0.305,0.239,0.128	0.539,0.707,1.0	-0.525	-52.5	52.5
51202	ENSG00000111424	VDR	12	-	47882693	47882774	47878967	47879115	47899836	47899958	51202	6,4,5	0,0,0	5,2,3	1,6,2	225	144	3.69739e-08	4.33044e-05	1.0,1.0,1.0	0.762,0.176,0.49	0.524	52.4	52.4
12701	ENSG00000240498	CDKN2B-AS1	9	+	22032673	22032986	22029432	22029594	22046316	22046449	12701	4,2,1	0,0,0	2,1,3	2,0,4	457	144	1.85935e-06	0.000725902	1.0,1.0,1.0	0.24,1.0,0.191	0.523	52.3	52.3
107790	ENSG00000176406	RIMS2	8	+	103525810	103525991	103500750	103501062	103652204	103652237	107790	0,8,6	3,9,0	13,4,1	1,0,0	325	144	1.88859e-05	0.00336866	0.0,0.283,1.0	0.852,1.0,1.0	-0.523	-52.3	52.3
116714	ENSG00000270149	RP11-544M22.13	1	-	161037417	161037573	161022749	161022827	161038879	161038944	116714	0,0,1	4,2,5	0,2,4	1,0,1	300	144	0.000247291	0.01765	0.0,0.0,0.088	0.0,1.0,0.658	-0.523	-52.3	52.3
64768	ENSG00000228395	RP11-216B9.6	9	-	128540969	128541199	128536826	128536955	128543378	128543686	64768	6,0,2	3,4,0	3,2,2	0,0,0	374	144	9.69172e-07	0.000459581	0.435,0.0,1.0	1.0,1.0,1.0	-0.522	-52.2	52.2
51757	ENSG00000139767	SRRM4	12	+	119084081	119084316	119029724	119029802	119102235	119102382	51757	6,2,2	2,3,1	4,7,4	0,1,0	379	144	4.86293e-07	0.000293621	0.533,0.202,0.432	1.0,0.727,1.0	-0.52	-52	52
54260	ENSG00000120798	NR2C1	12	-	95057196	95057412	95051761	95051789	95057552	95057635	54260	5,4,2	0,0,0	0,1,4	5,0,2	360	144	4.62111e-07	0.000284318	1.0,1.0,1.0	0.0,1.0,0.444	0.519	51.9	51.9
35073	ENSG00000120458	MSANTD2	11	-	124774890	124774974	124774803	124774818	124799870	124800389	35073	0,3,0	4,3,1	6,1,2	0,1,1	228	144	1.0379e-05	0.00222726	0.0,0.387,0.0	1.0,0.387,0.558	-0.519	-51.9	51.9
72842	ENSG00000156958	GALK2	15	+	49318110	49318192	49292326	49292537	49318888	49319116	72842	2,1,2	1,0,1	2,0,1	2,3,3	226	144	0.000197395	0.0151069	0.56,1.0,0.56	0.389,0.0,0.175	0.519	51.9	51.9
76280	ENSG00000157110	RBPMS	8	+	30549499	30549585	30544493	30544624	30558886	30558956	76280	3,0,0	15,14,6	3,6,2	4,1,1	230	144	3.82303e-06	0.00115776	0.111,0.0,0.0	0.32,0.79,0.556	-0.518	-51.8	51.8
12670	ENSG00000240498	CDKN2B-AS1	9	+	22029432	22029627	21994790	21995161	22046750	22046900	12670	3,2,11	0,0,2	4,3,2	2,2,2	339	144	0.000219401	0.0162914	1.0,1.0,0.7	0.459,0.389,0.298	0.518	51.8	51.8
22445	ENSG00000093167	LRRFIP2	3	-	37072789	37072882	37066223	37066325	37075023	37075116	22445	1,3,2	0,0,0	0,7,4	3,0,3	237	144	5.94622e-05	0.00701502	1.0,1.0,1.0	0.0,1.0,0.448	0.517	51.7	51.7
37515	ENSG00000105443	CYTH2	19	+	48480057	48480088	48479122	48479341	48480749	48480879	37515	3,6,3	2,0,0	7,0,0	0,3,6	175	144	8.3775e-05	0.00863611	0.552,1.0,1.0	1.0,0.0,0.0	0.517	51.7	51.7
21567	ENSG00000128271	ADORA2A	22	+	24432620	24432726	24431910	24432027	24433130	24433192	21567	1,1,1	2,2,0	1,4,1	0,0,0	250	144	0.000183797	0.0143741	0.224,0.224,1.0	1.0,1.0,1.0	-0.517	-51.7	51.7
37664	ENSG00000150627	WDR17	4	+	176166123	176166143	176163153	176163293	176168671	176168783	37664	3,1,2	0,1,5	0,1,0	3,4,5	164	144	0.000106852	0.0101813	1.0,0.468,0.26	0.0,0.18,0.0	0.516	51.6	51.6
64792	ENSG00000162542	TMCO4	1	-	19798136	19798215	19787025	19787117	19799854	19799917	64792	5,2,1	1,1,0	1,2,0	1,2,5	223	144	1.12573e-05	0.00235341	0.764,0.564,1.0	0.392,0.392,0.0	0.515	51.5	51.5
32734	ENSG00000140299	BNIP2	15	-	59665349	59665442	59662892	59664120	59668102	59668138	32734	0,0,0	1,4,2	1,1,4	1,3,0	237	144	0.000897293	0.0413789	0.0,0.0,0.0	0.378,0.168,1.0	-0.515	-51.5	51.5
78094	ENSG00000074657	ZNF532	18	+	58865334	58865385	58863603	58863750	58865469	58865579	78094	1,6,1	3,5,3	3,4,6	0,2,1	195	144	0.000905	0.0415962	0.198,0.47,0.198	1.0,0.596,0.816	-0.515	-51.5	51.5
30227	ENSG00000140416	TPM1	15	+	63064063	63064190	63062575	63062645	63065895	63066093	30227	4,6,10	0,1,2	4,6,11	6,5,14	271	144	5.05847e-05	0.00632055	1.0,0.761,0.727	0.262,0.389,0.295	0.514	51.4	51.4
26654	ENSG00000139714	MORN3	12	-	121653074	121653259	121652727	121652808	121654273	121654433	26654	6,7,6	5,4,14	6,12,6	3,0,0	329	144	0.000108216	0.0102465	0.344,0.434,0.158	0.467,1.0,1.0	-0.51	-51	51
31825	ENSG00000226091	LINC00937	12	-	8319147	8319317	8316355	8316539	8390269	8390969	31825	1,2,3	1,5,0	4,4,2	0,0,0	314	144	0.000205312	0.015532	0.314,0.155,1.0	1.0,1.0,1.0	-0.51	-51	51
117445	ENSG00000177082	WDR73	15	-	84645234	84645422	84639280	84643723	84646183	84646348	117445	8,10,2	0,0,0	6,11,6	6,2,3	332	144	1.20865e-09	2.86572e-06	1.0,1.0,1.0	0.303,0.705,0.465	0.509	50.9	50.9
108613	ENSG00000249684	RP11-423H2.3	5	+	177953162	177953292	177951716	177951956	177957608	177957662	108613	2,3,2	2,7,0	0,0,0	3,6,1	274	144	0.000473377	0.0271649	0.344,0.184,1.0	0.0,0.0,0.0	0.509	50.9	50.9
72530	ENSG00000008710	PKD1	16	-	2113040	2113059	2112787	2112963	2113160	2113292	72530	5,4,2	0,1,1	1,9,4	9,8,8	163	144	8.88287e-06	0.00202228	1.0,0.779,0.639	0.089,0.498,0.306	0.508	50.8	50.8
9340	ENSG00000163138	PACRGL	4	+	20702140	20702221	20700480	20700578	20704465	20704533	9340	5,3,5	0,5,0	3,0,1	1,8,6	225	144	0.000385362	0.0236648	1.0,0.277,1.0	0.658,0.0,0.096	0.508	50.8	50.8
66999	ENSG00000107281	NPDC1	9	-	137040670	137040737	137040356	137040436	137041061	137041170	66999	5,5,1	2,2,10	3,8,6	0,1,0	211	144	1.16713e-06	0.000518074	0.63,0.63,0.064	1.0,0.845,1.0	-0.507	-50.7	50.7
53594	ENSG00000100258	LMF2	22	-	50505228	50505317	50504801	50504984	50505402	50505537	53594	4,11,10	2,2,3	4,1,1	5,10,6	233	144	4.98669e-06	0.00138503	0.553,0.773,0.673	0.331,0.058,0.093	0.506	50.6	50.6
62555	ENSG00000196421	LINC00176	20	+	64038295	64038448	64036136	64038202	64038621	64039001	62555	10,16,15	8,9,4	20,7,9	0,0,0	297	144	4.16723e-10	1.3969e-06	0.377,0.463,0.645	1.0,1.0,1.0	-0.505	-50.5	50.5
29548	ENSG00000111271	ACAD10	12	+	111710272	111710437	111709457	111709684	111715820	111715962	29548	5,11,11	1,1,1	5,10,5	7,6,11	309	144	4.25973e-06	0.0012361	0.7,0.837,0.837	0.25,0.437,0.175	0.504	50.4	50.4
18042	ENSG00000106638	TBL2	7	-	73577972	73578267	73576540	73576701	73578419	73578599	18042	6,6,6	6,5,6	5,3,6	1,0,1	439	144	0.000122871	0.0111422	0.247,0.282,0.247	0.621,1.0,0.663	-0.503	-50.3	50.3
58428	ENSG00000125826	RBCK1	20	+	421473	421647	419557	419731	422126	422238	58428	14,12,12	11,12,10	24,14,29	7,0,1	318	144	8.23983e-06	0.00193889	0.366,0.312,0.352	0.608,1.0,0.929	-0.502	-50.2	50.2
28343	ENSG00000110628	SLC22A18	11	+	2908201	2908330	2903113	2903489	2916621	2916740	28343	1,3,0	0,0,1	1,0,1	1,3,3	273	144	0.000174249	0.0139334	1.0,1.0,0.0	0.345,0.0,0.15	0.502	50.2	50.2
72769	ENSG00000166432	ZMAT1	X	-	101895813	101895879	101886631	101886731	101897867	101898042	72769	1,2,3	1,1,4	6,7,7	0,0,1	210	144	5.82883e-06	0.00151911	0.407,0.578,0.34	1.0,1.0,0.828	-0.501	-50.1	50.1
27798	ENSG00000245832	MIR4300HG	11	-	82138118	82138262	82099973	82100207	82356511	82356628	27798	4,4,0	0,2,4	0,0,0	10,9,5	288	144	0.00047113	0.027068	1.0,0.5,0.0	0.0,0.0,0.0	0.5	50	50
19346	ENSG00000215146	RP11-313J2.1	10	-	42339385	42339483	42331865	42338240	42340500	42340556	19346	2,4,1	0,1,3	0,1,0	1,1,1	242	144	0.00018021	0.0141735	1.0,0.704,0.166	0.0,0.373,0.0	0.499	49.9	49.9
33425	ENSG00000178761	FAM219B	15	-	74900508	74900599	74899992	74900137	74901949	74902063	33425	3,6,7	4,5,0	1,0,1	7,11,3	235	144	3.27988e-06	0.00104882	0.315,0.424,1.0	0.08,0.0,0.17	0.496	49.6	49.6
91511	ENSG00000278932	bP-21264C1.2	21	+	9325604	9325823	9325038	9325223	9327239	9327298	91511	4,14,12	0,1,3	8,6,12	6,7,8	363	144	0.000523882	0.0289359	1.0,0.847,0.613	0.346,0.254,0.373	0.496	49.6	49.6
93153	ENSG00000204054	LINC00963	9	+	129501523	129501688	129493415	129493595	129501790	129501924	93153	7,13,2	4,2,2	4,4,2	0,0,0	309	144	1.75519e-07	0.000136499	0.449,0.752,0.318	1.0,1.0,1.0	-0.494	-49.4	49.4
97346	ENSG00000109685	WHSC1	4	+	1892165	1892288	1871433	1871542	1893729	1893909	97346	0,6,5	3,3,1	5,9,8	1,0,0	267	144	4.35098e-06	0.00125882	0.0,0.519,0.729	0.729,1.0,1.0	-0.494	-49.4	49.4
49081	ENSG00000185842	DNAH14	1	+	225148190	225148285	225147103	225147249	225152004	225152073	49081	2,4,0	1,1,3	9,1,1	2,0,0	239	144	6.32304e-05	0.00723991	0.546,0.707,0.0	0.731,1.0,1.0	-0.493	-49.3	49.3
85238	ENSG00000162885	B3GALNT2	1	-	235470849	235470960	235455558	235455684	235494680	235494823	85238	0,2,1	3,0,2	8,1,2	2,0,0	255	144	6.55687e-05	0.00739443	0.0,1.0,0.22	0.693,1.0,1.0	-0.491	-49.1	49.1
27534	ENSG00000105640	RPL18A	19	+	17861424	17861563	17859931	17859974	17862093	17862223	27534	1,0,0	2,11,2	2,2,3	1,5,0	283	144	0.000181032	0.0142037	0.203,0.0,0.0	0.504,0.169,1.0	-0.49	-49	49
87252	ENSG00000228486	LINC01125	2	+	97674455	97674557	97671330	97671499	97675844	97675928	87252	1,3,2	0,0,0	2,1,2	0,3,2	246	144	0.000159646	0.0132305	1.0,1.0,1.0	1.0,0.163,0.369	0.489	48.9	48.9
66925	ENSG00000196189	SEMA4A	1	+	156174821	156174847	156172825	156173006	156175085	156175243	66925	1,6,4	0,0,1	1,2,2	3,2,1	170	144	3.11167e-06	0.00100494	1.0,1.0,0.772	0.22,0.459,0.629	0.488	48.8	48.8
58402	ENSG00000125826	RBCK1	20	+	421473	421651	419557	419731	422126	422238	58402	17,12,14	11,12,10	28,14,28	7,0,1	322	144	1.01425e-05	0.00218616	0.409,0.309,0.385	0.641,1.0,0.926	-0.488	-48.8	48.8
113021	ENSG00000154309	DISP1	1	+	222928429	222928570	222872270	222872432	222942806	222943332	113021	2,3,4	0,0,0	1,3,5	4,2,0	285	144	4.24617e-05	0.00558559	1.0,1.0,1.0	0.112,0.431,1.0	0.486	48.6	48.6
98097	ENSG00000250802	ZBED3-AS1	5	+	77146116	77147162	77139268	77139317	77147651	77148523	98097	19,14,8	0,0,0	45,24,44	5,2,7	1190	144	1.20023e-09	2.86572e-06	1.0,1.0,1.0	0.521,0.592,0.432	0.485	48.5	48.5
67083	ENSG00000140105	WARS	14	-	100375282	100375350	100361707	100361921	100375510	100376251	67083	11,2,7	2,5,4	3,4,12	0,0,0	212	144	3.28881e-08	3.94702e-05	0.789,0.214,0.543	1.0,1.0,1.0	-0.485	-48.5	48.5
18638	ENSG00000165983	PTER	10	+	16467131	16467210	16436983	16437047	16484336	16484816	18638	4,9,20	0,2,1	8,4,9	7,5,7	223	144	3.33192e-06	0.00106196	1.0,0.744,0.928	0.425,0.341,0.454	0.484	48.4	48.4
21739	ENSG00000072134	EPN2	17	+	19279861	19279980	19276396	19276548	19281954	19282077	21739	4,3,2	9,12,2	1,1,6	0,1,1	263	144	0.00031326	0.0205248	0.196,0.12,0.354	1.0,0.354,0.767	-0.484	-48.4	48.4
28136	ENSG00000135502	SLC26A10	12	+	57624499	57624606	57623835	57623913	57624865	57624982	28136	4,6,3	0,1,0	0,1,5	1,0,6	251	144	0.000538686	0.0294358	1.0,0.775,1.0	0.0,1.0,0.323	0.484	48.4	48.4
56379	ENSG00000133026	MYH10	17	-	8576642	8576672	8569719	8569812	8577235	8577338	56379	44,39,50	1,7,2	30,30,32	35,22,48	174	144	5.55112e-16	1.34907e-11	0.973,0.822,0.954	0.415,0.53,0.356	0.483	48.3	48.3
101083	ENSG00000259673	IQCH-AS1	15	-	67442284	67442407	67430320	67430400	67459691	67459975	101083	2,5,3	0,0,2	0,0,2	3,5,0	267	144	1.41101e-05	0.00271419	1.0,1.0,0.447	0.0,0.0,1.0	0.482	48.2	48.2
78958	ENSG00000272645	GTF2IP20	1	-	223952667	223952812	223951478	223952291	223954476	223954667	78958	5,3,0	2,2,3	3,8,1	2,0,0	289	144	0.00050014	0.0281198	0.555,0.428,0.0	0.428,1.0,1.0	-0.482	-48.2	48.2
58482	ENSG00000272281	TPTE2P2	13	-	52233063	52233144	52227004	52227096	52235219	52235281	58482	5,2,2	0,0,0	2,1,3	0,9,2	225	144	3.4567e-06	0.001091	1.0,1.0,1.0	1.0,0.066,0.49	0.481	48.1	48.1
7788	ENSG00000114030	KPNA1	3	-	122459438	122459645	122457664	122457848	122461223	122461318	7788	12,0,10	0,1,0	2,0,2	1,5,7	351	144	7.6949e-06	0.00183791	1.0,0.0,1.0	0.451,0.0,0.105	0.481	48.1	48.1
7679	ENSG00000183354	KIAA2026	9	-	5910614	5910707	5881595	5881675	5913857	5914062	7679	2,2,0	1,1,2	4,2,8	1,0,1	237	144	0.000477527	0.0273708	0.549,0.549,0.0	0.708,1.0,0.829	-0.48	-48	48
94207	ENSG00000197150	ABCB8	7	+	151032843	151033061	151028475	151028610	151034272	151034428	94207	3,12,7	0,2,0	7,19,2	2,7,4	362	144	0.00012065	0.011051	1.0,0.705,1.0	0.582,0.519,0.166	0.479	47.9	47.9
59862	ENSG00000118412	CASP8AP2	6	+	89832263	89832320	89831229	89831339	89846561	89846644	59862	4,12,5	4,2,2	2,0,2	7,3,4	201	144	0.000172752	0.0138903	0.417,0.811,0.642	0.17,0.0,0.264	0.479	47.9	47.9
109418	ENSG00000175203	DCTN2	12	-	57538518	57538524	57535748	57535845	57547027	57547141	109418	4,6,1	0,2,0	2,1,2	2,2,2	150	144	0.000310687	0.0204207	1.0,0.742,1.0	0.49,0.324,0.49	0.479	47.9	47.9
44129	ENSG00000273432	RP5-1165K10.2	7	-	43986600	43986677	43973209	43973323	44013592	44013679	44129	5,10,4	0,0,0	5,6,1	1,2,4	221	144	2.63143e-06	0.000920639	1.0,1.0,1.0	0.765,0.662,0.14	0.478	47.8	47.8
79853	ENSG00000177058	SLC38A9	5	-	55702738	55702894	55697878	55697992	55704321	55704434	79853	8,11,5	6,5,8	12,20,17	2,2,0	300	144	9.00325e-06	0.00203362	0.39,0.514,0.231	0.742,0.828,1.0	-0.478	-47.8	47.8
19918	ENSG00000204839	MROH6	8	-	143568123	143568261	143567785	143567888	143569440	143569614	19918	3,5,1	2,0,0	5,0,0	0,6,1	282	144	0.000117642	0.0109124	0.434,1.0,1.0	1.0,0.0,0.0	0.478	47.8	47.8
94653	ENSG00000181392	SYNE4	19	-	36006749	36006935	36005332	36005437	36007124	36007268	94653	23,25,16	5,5,0	13,4,14	11,6,11	330	144	8.35214e-05	0.00863611	0.667,0.686,1.0	0.34,0.225,0.357	0.477	47.7	47.7
74748	ENSG00000070366	SMG6	17	-	2303013	2303152	2298905	2300664	2303632	2303771	74748	5,10,0	11,2,4	5,12,2	0,0,2	283	144	0.000166037	0.0135181	0.188,0.718,0.0	1.0,1.0,0.337	-0.477	-47.7	47.7
42448	ENSG00000153086	ACMSD	2	+	134861968	134862018	134859260	134859357	134863394	134863631	42448	5,8,4	11,2,4	0,0,0	1,3,2	194	144	6.86523e-08	6.75965e-05	0.252,0.748,0.426	0.0,0.0,0.0	0.475	47.5	47.5
44972	ENSG00000168781	PPIP5K1	15	-	43584798	43584892	43584357	43584532	43590171	43590175	44972	10,6,1	4,4,1	12,6,7	1,0,0	238	144	2.67771e-06	0.000929653	0.602,0.476,0.377	0.879,1.0,1.0	-0.475	-47.5	47.5
59909	ENSG00000229043	AC091729.9	7	+	1162768	1162891	1162456	1162543	1163451	1163495	59909	9,3,12	1,2,0	1,2,6	1,4,8	267	144	8.68528e-05	0.00884205	0.829,0.447,1.0	0.35,0.212,0.288	0.475	47.5	47.5
100922	ENSG00000157036	EXOG	3	+	38500089	38500164	38498929	38498989	38501354	38501494	100922	1,4,3	3,0,3	3,3,3	0,0,0	219	144	5.36006e-05	0.00657071	0.18,1.0,0.397	1.0,1.0,1.0	-0.474	-47.4	47.4
90510	ENSG00000237838	AC133680.1	3	+	25132160	25132208	25060124	25060176	25174118	25174305	90510	6,0,4	1,5,2	0,0,0	13,3,5	192	144	9.51309e-06	0.002097	0.818,0.0,0.6	0.0,0.0,0.0	0.473	47.3	47.3
80960	ENSG00000121897	LIAS	4	+	39465284	39465342	39463524	39463605	39470018	39470164	80960	3,0,2	2,3,5	9,3,7	2,1,2	202	144	0.000979681	0.0437405	0.517,0.0,0.222	0.762,0.681,0.714	-0.473	-47.3	47.3
83487	ENSG00000166801	FAM111A	11	+	59144743	59144896	59143496	59143695	59145826	59145856	83487	9,14,2	2,20,12	15,5,4	1,2,0	297	144	0.000279144	0.0190294	0.686,0.253,0.075	0.879,0.548,1.0	-0.471	-47.1	47.1
97152	ENSG00000175061	LRRC75A-AS1	17	+	16441038	16441130	16440184	16440253	16462832	16462941	97152	6,9,4	0,2,0	12,5,6	6,3,10	236	144	1.40901e-05	0.00271419	1.0,0.733,1.0	0.55,0.504,0.268	0.47	47	47
38037	ENSG00000186106	ANKRD46	8	-	100559037	100559150	100550527	100551569	100559531	100559746	38037	4,5,3	0,0,0	3,3,5	4,4,0	257	144	2.77275e-06	0.00094576	1.0,1.0,1.0	0.296,0.296,1.0	0.469	46.9	46.9
114559	ENSG00000160172	FAM86C2P	11	-	67799373	67799475	67796682	67796833	67803001	67803064	114559	7,13,17	0,0,0	6,0,5	0,6,2	246	144	3.37435e-05	0.00480973	1.0,1.0,1.0	1.0,0.0,0.594	0.469	46.9	46.9
59651	ENSG00000137812	CASC5	15	+	40645837	40645902	40644996	40645087	40646986	40647074	59651	0,0,2	1,3,0	7,3,2	1,0,1	209	144	7.78084e-05	0.00828685	0.0,0.0,1.0	0.828,1.0,0.579	-0.469	-46.9	46.9
48790	ENSG00000185513	L3MBTL1	20	+	43515008	43515159	43514412	43514776	43515291	43515415	48790	9,15,7	0,0,0	12,0,16	4,3,0	295	144	8.81535e-05	0.00893586	1.0,1.0,1.0	0.594,0.0,1.0	0.469	46.9	46.9
47454	ENSG00000108556	CHRNE	17	-	4901460	4901578	4901008	4901190	4901931	4902087	47454	3,2,2	0,1,0	0,1,1	2,4,0	262	144	5.98344e-07	0.000332375	1.0,0.524,1.0	0.0,0.121,1.0	0.468	46.8	46.8
51020	ENSG00000125846	ZNF133	20	+	18298288	18298464	18297984	18298062	18305007	18305178	51020	6,9,3	0,0,0	2,5,5	1,3,1	320	144	0.000209985	0.0158143	1.0,1.0,1.0	0.474,0.429,0.692	0.468	46.8	46.8
74745	ENSG00000070366	SMG6	17	-	2303013	2303156	2298905	2300664	2303632	2303771	74745	6,10,0	11,2,4	6,9,2	0,0,2	287	144	0.000242642	0.0174242	0.215,0.715,0.0	1.0,1.0,0.334	-0.468	-46.8	46.8
112191	ENSG00000266714	MYO15B	17	+	75592463	75592541	75592237	75592301	75592678	75592840	112191	7,3,2	0,0,0	7,1,3	2,2,1	222	144	0.000781895	0.0377777	1.0,1.0,1.0	0.694,0.245,0.661	0.467	46.7	46.7
17695	ENSG00000178971	CTC1	17	-	8229141	8229218	8228784	8228892	8229301	8229446	17695	4,3,2	2,3,5	15,5,4	0,0,2	221	144	1.57393e-05	0.00295374	0.566,0.395,0.207	1.0,1.0,0.566	-0.466	-46.6	46.6
58440	ENSG00000125826	RBCK1	20	+	420915	421006	419557	419731	422126	422238	58440	14,5,21	11,12,10	25,15,17	7,0,1	235	144	8.48687e-05	0.00870271	0.438,0.203,0.563	0.686,1.0,0.912	-0.465	-46.5	46.5
93080	ENSG00000281398	SNHG4	5	+	139278326	139278496	139276120	139276150	139279050	139279129	93080	1,6,9	0,0,0	10,8,12	5,3,4	314	144	1.66735e-08	2.3155e-05	1.0,1.0,1.0	0.478,0.55,0.579	0.464	46.4	46.4
31918	ENSG00000163597	SNHG16	17	+	76558944	76559010	76558373	76558600	76561287	76561398	31918	7,2,1	1,2,4	5,2,3	1,0,0	210	144	1.26573e-05	0.00251622	0.828,0.407,0.146	0.774,1.0,1.0	-0.464	-46.4	46.4
83246	ENSG00000179818	PCBP1-AS1	2	-	70055655	70055749	70053730	70053792	70083537	70083687	83246	3,8,2	6,0,2	5,3,5	0,0,0	238	144	1.79609e-05	0.00323075	0.232,1.0,0.377	1.0,1.0,1.0	-0.464	-46.4	46.4
107167	ENSG00000140543	DET1	15	-	88544610	88544694	88530622	88531715	88546539	88546653	107167	2,0,1	2,5,2	6,5,16	7,1,1	228	144	0.000175026	0.0139792	0.387,0.0,0.24	0.351,0.759,0.91	-0.464	-46.4	46.4
12665	ENSG00000240498	CDKN2B-AS1	9	+	22029432	22029594	21994790	21995161	22046750	22046900	12665	2,2,12	0,0,2	4,5,2	2,2,2	306	144	0.000545874	0.0296569	1.0,1.0,0.738	0.485,0.541,0.32	0.464	46.4	46.4
114049	ENSG00000070081	NUCB2	11	+	17275612	17275909	17269184	17269331	17276007	17276203	114049	2,2,4	0,0,0	3,6,2	2,5,0	441	144	4.22828e-06	0.0012361	1.0,1.0,1.0	0.329,0.282,1.0	0.463	46.3	46.3
75016	ENSG00000204179	PTPN20	10	+	46932376	46932533	46911780	46911842	46943917	46944015	75016	2,1,6	0,1,0	3,3,2	2,6,2	301	144	1.63253e-05	0.00305192	1.0,0.324,1.0	0.418,0.193,0.324	0.463	46.3	46.3
46325	ENSG00000259583	RP11-66B24.4	15	-	100917887	100918213	100915656	100915980	100918803	100918841	46325	3,8,18	0,1,0	1,8,3	2,0,4	470	144	2.17656e-05	0.00370553	1.0,0.71,1.0	0.133,1.0,0.187	0.463	46.3	46.3
90495	ENSG00000214826	DDX12P	12	-	9424223	9424348	9421817	9421890	9424527	9424640	90495	7,3,2	5,8,9	6,2,8	1,1,1	269	144	0.000110899	0.0104666	0.428,0.167,0.106	0.763,0.517,0.811	-0.463	-46.3	46.3
79850	ENSG00000177058	SLC38A9	5	-	55702738	55702891	55697845	55697992	55704321	55704434	79850	8,8,4	6,5,8	7,15,9	2,2,0	297	144	0.000214053	0.0160064	0.393,0.437,0.195	0.629,0.784,1.0	-0.463	-46.3	46.3
109987	ENSG00000153406	NMRAL1	16	-	4471313	4471449	4469629	4469698	4474092	4474166	109987	18,8,6	1,0,0	5,13,6	4,3,4	280	144	7.41369e-07	0.00039168	0.903,1.0,1.0	0.391,0.69,0.435	0.462	46.2	46.2
76144	ENSG00000173406	DAB1	1	-	58530129	58530320	58527260	58527335	58533952	58534060	76144	6,1,2	0,1,2	2,0,0	3,4,3	335	144	0.00024514	0.0175352	1.0,0.301,0.301	0.223,0.0,0.0	0.46	46	46
113741	ENSG00000104529	EEF1D	8	-	143590644	143590735	143589893	143590081	143597347	143597411	113741	1,1,2	0,0,2	1,0,0	0,3,2	235	144	0.000330203	0.0212297	1.0,1.0,0.38	1.0,0.0,0.0	0.46	46	46
33433	ENSG00000178761	FAM219B	15	-	74900495	74900599	74899991	74900137	74901949	74902063	33433	3,6,7	4,5,0	1,2,1	7,11,3	248	144	0.00046705	0.0269291	0.303,0.411,1.0	0.077,0.095,0.162	0.46	46	46
11757	ENSG00000105865	DUS4L	7	+	107571127	107571266	107567049	107567186	107575187	107575310	11757	11,6,7	1,1,0	8,0,10	4,1,2	283	144	0.000985585	0.0438689	0.848,0.753,1.0	0.504,0.0,0.718	0.46	46	46
113740	ENSG00000104529	EEF1D	8	-	143590644	143590738	143589643	143590081	143597347	143597415	113740	1,1,2	0,0,2	1,0,0	0,3,2	238	144	0.000355094	0.0222991	1.0,1.0,0.377	1.0,0.0,0.0	0.459	45.9	45.9
72073	ENSG00000133275	CSNK1G2	19	+	1968790	1968905	1952504	1952588	1969507	1969959	72073	0,3,1	3,1,1	3,2,1	0,0,1	259	144	1.59182e-05	0.00298155	0.0,0.625,0.357	1.0,1.0,0.357	-0.458	-45.8	45.8
583	ENSG00000223745	RP4-717I23.3	1	-	93318167	93318228	93264646	93264772	93324634	93324691	583	0,3,2	8,1,1	1,5,2	0,2,0	205	144	0.00024385	0.0174686	0.0,0.678,0.584	1.0,0.637,1.0	-0.458	-45.8	45.8
85633	ENSG00000104613	INTS10	8	+	19844916	19845040	19844595	19844731	19845703	19845797	85633	5,0,4	3,2,0	1,0,0	5,3,1	268	144	0.000606843	0.0317844	0.472,0.0,1.0	0.097,0.0,0.0	0.458	45.8	45.8
33536	ENSG00000251209	LINC00923	15	-	97670235	97670337	97665603	97665715	97691148	97691238	33536	2,9,4	0,1,0	0,3,5	4,2,0	246	144	0.000167519	0.0135967	1.0,0.84,1.0	0.0,0.468,1.0	0.457	45.7	45.7
21569	ENSG00000128271	ADORA2A	22	+	24432620	24432726	24431533	24431634	24433130	24433192	21569	0,0,1	2,2,0	1,5,1	0,0,1	250	144	2.87806e-07	0.000197272	0.0,0.0,1.0	1.0,1.0,0.365	-0.455	-45.5	45.5
312	ENSG00000035115	SH3YL1	2	-	243502	243562	242797	242871	247537	247602	312	4,2,10	3,0,1	2,0,0	0,5,3	204	144	0.000486906	0.0276961	0.485,1.0,0.876	1.0,0.0,0.0	0.454	45.4	45.4
17398	ENSG00000140043	PTGR2	14	+	73874583	73874676	73874073	73874214	73879095	73879269	17398	4,3,5	0,1,0	5,0,4	0,3,6	237	144	4.56278e-05	0.0058467	1.0,0.646,1.0	1.0,0.0,0.288	0.453	45.3	45.3
48991	ENSG00000204634	TBC1D8	2	-	101029624	101029798	101028344	101028432	101032267	101032385	48991	3,2,3	0,0,0	9,7,3	2,1,5	318	144	1.89964e-07	0.000143152	1.0,1.0,1.0	0.671,0.76,0.214	0.452	45.2	45.2
85784	ENSG00000254635	WAC-AS1	10	-	28531734	28531771	28522684	28524611	28532441	28532743	85784	2,2,3	7,4,0	1,0,0	6,11,7	181	144	0.000148887	0.0126186	0.185,0.285,1.0	0.117,0.0,0.0	0.451	45.1	45.1
107075	ENSG00000276141	WHAMMP3	15	+	22678844	22678964	22678196	22678383	22681175	22681262	107075	4,0,0	0,1,6	2,1,3	2,0,0	264	144	0.000303308	0.0200851	1.0,0.0,0.0	0.353,1.0,1.0	-0.451	-45.1	45.1
59146	ENSG00000162819	BROX	1	+	222715144	222715269	222713380	222713416	222718924	222719031	59146	2,3,2	0,0,2	2,0,0	0,1,2	269	144	0.000149366	0.0126261	1.0,1.0,0.349	1.0,0.0,0.0	0.45	45	45
44845	ENSG00000164808	SPIDR	8	+	47388340	47388533	47330779	47330895	47396375	47396626	44845	0,3,3	2,1,2	4,1,1	0,0,1	337	144	7.79148e-05	0.00828685	0.0,0.562,0.391	1.0,1.0,0.299	-0.449	-44.9	44.9
84588	ENSG00000140044	JDP2	14	+	75431680	75431901	75428356	75428606	75437897	75438121	84588	6,2,12	0,0,0	3,9,3	2,0,3	365	144	0.000338685	0.0216276	1.0,1.0,1.0	0.372,1.0,0.283	0.448	44.8	44.8
23555	ENSG00000259972	AC009120.6	16	-	74311729	74311890	74306495	74306679	74332566	74332613	23555	3,2,0	1,1,2	4,4,3	0,0,2	305	144	0.000852104	0.0399301	0.586,0.486,0.0	1.0,1.0,0.415	-0.448	-44.8	44.8
22939	ENSG00000154582	TCEB1	8	-	73964486	73964629	73955910	73956054	73972076	73972252	22939	4,7,5	7,3,2	8,11,12	1,0,1	287	144	3.81883e-06	0.00115776	0.223,0.539,0.556	0.801,1.0,0.858	-0.447	-44.7	44.7
64303	ENSG00000166455	C16orf46	16	-	81057904	81058064	81053496	81054094	81077135	81077213	64303	3,4,6	1,2,2	8,3,3	0,0,0	304	144	7.78915e-05	0.00828685	0.587,0.486,0.587	1.0,1.0,1.0	-0.447	-44.7	44.7
54328	ENSG00000254469	RP11-849H4.2	11	-	71925932	71926104	71923308	71923475	71928364	71928403	54328	12,4,22	6,4,8	22,11,24	0,0,5	316	144	0.000400985	0.0243474	0.477,0.313,0.556	1.0,1.0,0.686	-0.447	-44.7	44.7
59432	ENSG00000123219	CENPK	5	-	65552492	65552549	65542801	65542848	65561462	65561535	59432	3,2,3	1,0,1	3,2,4	3,6,4	201	144	0.000172112	0.013878	0.682,1.0,0.682	0.417,0.193,0.417	0.446	44.6	44.6
91515	ENSG00000278932	bP-21264C1.2	21	+	9331230	9331290	9327239	9327298	9367173	9367275	91515	8,3,1	2,3,4	5,10,10	2,0,0	204	144	6.15089e-05	0.00718671	0.738,0.414,0.15	0.638,1.0,1.0	-0.445	-44.5	44.5
10535	ENSG00000155666	KDM8	16	+	27220392	27220485	27218960	27219110	27220565	27221768	10535	9,7,1	0,0,0	5,1,1	4,0,2	237	144	9.21858e-05	0.00922912	1.0,1.0,1.0	0.432,1.0,0.233	0.445	44.5	44.5
44504	ENSG00000025434	NR1H3	11	+	47259790	47259979	47248923	47248999	47261240	47261421	44504	22,10,2	6,3,1	18,16,7	0,0,0	333	144	3.17784e-08	3.91039e-05	0.613,0.59,0.464	1.0,1.0,1.0	-0.444	-44.4	44.4
42885	ENSG00000188283	ZNF383	19	+	37219598	37219749	37217925	37218274	37224817	37224879	42885	7,2,3	0,0,0	6,5,3	0,2,11	295	144	4.53057e-06	0.00129156	1.0,1.0,1.0	1.0,0.55,0.117	0.444	44.4	44.4
951	ENSG00000198353	HOXC4	12	+	54054477	54054526	54053916	54054361	54054849	54055327	951	6,3,13	3,14,2	1,1,0	4,9,11	193	144	5.09849e-06	0.00140405	0.599,0.138,0.829	0.157,0.077,0.0	0.444	44.4	44.4
64791	ENSG00000162542	TMCO4	1	-	19799173	19799349	19787025	19787117	19799854	19799917	64791	2,5,13	1,1,0	3,1,1	1,2,5	320	144	1.17451e-05	0.00238861	0.474,0.692,1.0	0.574,0.184,0.083	0.442	44.2	44.2
29535	ENSG00000111271	ACAD10	12	+	111710272	111710365	111709525	111709684	111715820	111715962	29535	2,8,4	1,1,1	3,5,5	7,6,11	237	144	0.000144963	0.0123831	0.549,0.829,0.708	0.207,0.336,0.216	0.442	44.2	44.2
19920	ENSG00000204839	MROH6	8	-	143568109	143568261	143567785	143567888	143569440	143569617	19920	2,4,1	2,0,0	3,0,0	0,6,1	296	144	0.000190331	0.0146995	0.327,1.0,1.0	1.0,0.0,0.0	0.442	44.2	44.2
8882	ENSG00000273841	TAF9	5	-	69367838	69367991	69366502	69366595	69369386	69369477	8882	4,10,1	0,0,1	1,0,0	0,1,1	297	144	0.000246539	0.0176223	1.0,1.0,0.327	1.0,0.0,0.0	0.442	44.2	44.2
103389	ENSG00000111707	SUDS3	12	+	118383291	118383384	118381760	118381834	118384011	118384067	103389	1,4,6	1,2,3	7,2,13	0,0,2	237	144	0.000451022	0.0263487	0.378,0.549,0.549	1.0,1.0,0.798	-0.441	-44.1	44.1
36937	ENSG00000132768	DPH2	1	+	43971040	43971189	43970595	43970708	43972157	43972334	36937	8,8,10	0,1,0	12,2,5	4,2,2	293	144	3.8549e-06	0.00116378	1.0,0.797,1.0	0.596,0.33,0.551	0.44	44	44
8049	ENSG00000196565	HBG2	11	-	5254636	5255165	5254291	5254514	5345772	5345899	8049	7,2,2	1,0,5	1,2,1	0,0,0	673	144	4.60917e-05	0.00587238	0.6,1.0,0.079	1.0,1.0,1.0	-0.44	-44	44
74731	ENSG00000114026	OGG1	3	+	9759233	9759286	9756766	9756816	9765808	9766540	74731	0,0,1	6,8,5	0,2,8	5,1,1	197	144	0.000224163	0.0165334	0.0,0.0,0.128	0.0,0.594,0.854	-0.44	-44	44
47989	ENSG00000013523	ANGEL1	14	-	76804884	76805002	76804374	76804415	76806415	76806515	47989	2,10,4	1,1,5	0,0,3	4,5,3	262	144	0.000242908	0.0174242	0.524,0.846,0.305	0.0,0.0,0.355	0.44	44	44
73153	ENSG00000230454	U73166.2	3	+	50262447	50262535	50261232	50261316	50262966	50263358	73153	9,6,12	5,4,4	0,3,1	10,7,4	232	144	2.3498e-06	0.000857024	0.528,0.482,0.651	0.0,0.21,0.134	0.439	43.9	43.9
36888	ENSG00000164654	MIOS	7	+	7567606	7567688	7566871	7567072	7572435	7572667	36888	0,2,1	10,3,3	4,9,6	2,2,4	226	144	7.72068e-06	0.00183955	0.0,0.298,0.175	0.56,0.741,0.489	-0.439	-43.9	43.9
98572	ENSG00000143951	WDPCP	2	-	63439756	63439871	63437420	63437554	63588196	63588799	98572	4,3,2	2,0,6	4,6,1	0,0,0	259	144	1.17776e-05	0.00239021	0.527,1.0,0.156	1.0,1.0,1.0	-0.439	-43.9	43.9
66080	ENSG00000184304	PRKD1	14	-	29656475	29656499	29638693	29638904	29663698	29663859	66080	9,11,7	4,15,6	1,1,1	10,11,10	168	144	5.70167e-07	0.000327594	0.659,0.386,0.5	0.079,0.072,0.079	0.438	43.8	43.8
55719	ENSG00000149050	ZNF214	11	-	7019682	7019745	7002708	7002851	7020072	7020342	55719	4,1,1	1,0,0	2,2,2	1,1,4	207	144	3.06401e-06	0.00100404	0.736,1.0,1.0	0.582,0.582,0.258	0.438	43.8	43.8
90750	ENSG00000164828	SUN1	7	+	832019	832101	816754	816871	832504	832601	90750	2,2,1	2,3,0	3,1,4	0,0,0	226	144	0.000258876	0.0182562	0.389,0.298,1.0	1.0,1.0,1.0	-0.438	-43.8	43.8
105990	ENSG00000164749	HNF4G	8	+	75485784	75485816	75481405	75481483	75490088	75490208	105990	8,2,1	0,0,3	0,1,2	2,1,2	176	144	0.000903856	0.041583	1.0,1.0,0.214	0.0,0.45,0.45	0.438	43.8	43.8
78436	ENSG00000151575	TEX9	15	+	56391242	56391418	56373440	56373504	56412301	56412436	78436	5,6,11	0,0,0	7,6,12	2,5,2	320	144	3.89534e-08	4.50798e-05	1.0,1.0,1.0	0.612,0.351,0.73	0.436	43.6	43.6
86895	ENSG00000114670	NEK11	3	+	131097609	131097735	131029612	131029878	131109802	131109921	86895	2,6,1	1,4,1	0,0,0	5,3,7	270	144	1.70616e-07	0.000134843	0.516,0.444,0.348	0.0,0.0,0.0	0.436	43.6	43.6
21298	ENSG00000203761	MSTO2P	1	+	155748013	155748127	155747761	155747896	155748399	155748531	21298	9,5,4	10,7,1	9,6,13	1,0,2	258	144	7.56683e-05	0.00814494	0.334,0.285,0.691	0.834,1.0,0.784	-0.436	-43.6	43.6
2869	ENSG00000112619	PRPH2	6	-	42700612	42700765	42696599	42698507	42704364	42704611	2869	0,0,0	7,6,7	10,1,2	0,7,3	297	144	0.000128584	0.0114467	0.0,0.0,0.0	1.0,0.065,0.244	-0.436	-43.6	43.6
93568	ENSG00000223546	LINC00630	X	+	102843328	102843407	102839800	102839863	102845856	102846020	93568	3,2,1	1,1,7	0,0,0	6,2,1	223	144	0.000611079	0.0319031	0.66,0.564,0.084	0.0,0.0,0.0	0.436	43.6	43.6
32686	ENSG00000099810	MTAP	9	+	21803746	21803848	21802646	21802781	21814903	21815072	32686	6,1,6	3,2,3	0,0,0	5,1,2	246	144	2.64125e-08	3.43808e-05	0.539,0.226,0.539	0.0,0.0,0.0	0.435	43.5	43.5
97308	ENSG00000109180	OCIAD1	4	+	48849916	48850082	48848398	48848446	48857212	48857252	97308	6,5,5	0,0,0	3,2,5	0,5,2	310	144	1.71416e-05	0.00315001	1.0,1.0,1.0	1.0,0.157,0.537	0.435	43.5	43.5
111603	ENSG00000168096	ANKS3	16	-	4726663	4726854	4724749	4724831	4726978	4727169	111603	7,7,1	0,2,4	12,11,5	0,0,0	335	144	9.23584e-05	0.00923689	1.0,0.601,0.097	1.0,1.0,1.0	-0.434	-43.4	43.4
59907	ENSG00000229043	AC091729.9	7	+	1162772	1162891	1162456	1162543	1163451	1163495	59907	4,2,7	1,2,0	1,2,3	1,4,8	263	144	0.000842288	0.0396433	0.687,0.354,1.0	0.354,0.215,0.17	0.434	43.4	43.4
99970	ENSG00000136280	CCM2	7	+	45068442	45068579	45038252	45038426	45072725	45072783	99970	2,0,4	0,9,2	2,1,8	0,0,1	281	144	1.28775e-05	0.00253408	1.0,0.0,0.506	1.0,1.0,0.804	-0.433	-43.3	43.3
7502	ENSG00000167232	ZNF91	19	-	23342169	23342265	23339230	23339260	23358429	23358848	7502	1,7,1	6,3,1	2,4,3	0,1,1	240	144	0.000293424	0.0196446	0.091,0.583,0.375	1.0,0.706,0.643	-0.433	-43.3	43.3
30931	ENSG00000108448	TRIM16L	17	+	18699359	18699457	18699214	18699275	18701356	18701445	30931	21,19,22	0,0,0	15,17,8	5,4,9	242	144	5.8841e-10	1.7875e-06	1.0,1.0,1.0	0.641,0.717,0.346	0.432	43.2	43.2
86906	ENSG00000175581	MRPL48	11	+	73817824	73817947	73808312	73808350	73844806	73844976	86906	2,1,0	0,3,1	6,3,4	1,0,1	267	144	0.000602148	0.0316236	1.0,0.152,0.0	0.764,1.0,0.683	-0.432	-43.2	43.2
84317	ENSG00000233527	ZNF529-AS1	19	+	36594155	36594299	36593848	36593931	36594441	36594708	84317	1,3,3	3,5,2	5,13,13	1,2,4	288	144	0.000930773	0.042281	0.143,0.231,0.429	0.714,0.765,0.619	-0.432	-43.2	43.2
111175	ENSG00000163935	SFMBT1	3	-	53018085	53018228	52969232	52969258	53043135	53043254	111175	4,4,5	0,1,6	1,1,0	1,1,4	287	144	0.00016496	0.0134756	1.0,0.667,0.295	0.334,0.334,0.0	0.431	43.1	43.1
101791	ENSG00000182093	WRB	21	+	39405913	39406058	39393165	39393280	39410843	39410937	101791	6,3,3	0,0,0	2,1,3	0,4,1	289	144	0.00103764	0.0454986	1.0,1.0,1.0	1.0,0.111,0.599	0.43	43	43
15245	ENSG00000173402	DAG1	3	+	49476848	49476905	49470964	49471049	49487253	49487415	15245	5,2,1	4,3,4	6,4,1	1,0,1	201	144	0.000113613	0.010634	0.472,0.323,0.152	0.811,1.0,0.417	-0.427	-42.7	42.7
4412	ENSG00000167508	MVD	16	-	88660747	88660771	88660519	88660637	88663010	88663161	4412	10,4,3	2,1,0	4,4,4	6,5,3	168	144	0.000190975	0.0147107	0.811,0.774,1.0	0.364,0.407,0.533	0.427	42.7	42.7
113584	ENSG00000145833	DDX46	5	+	134833580	134833623	134828658	134828746	134854897	134855133	113584	1,5,3	2,3,3	0,0,0	6,2,4	187	144	1.18657e-07	0.000103971	0.278,0.562,0.435	0.0,0.0,0.0	0.425	42.5	42.5
97134	ENSG00000175061	LRRC75A-AS1	17	+	16460892	16461245	16440058	16440253	16462832	16462941	97134	12,4,6	0,2,0	13,7,15	6,3,10	497	144	0.000447288	0.0262183	1.0,0.367,1.0	0.386,0.403,0.303	0.425	42.5	42.5
32924	ENSG00000268895	A1BG-AS1	19	+	58352813	58353044	58347752	58347844	58353378	58353474	32924	11,8,0	5,0,2	9,7,5	0,1,0	375	144	0.000269782	0.0186793	0.458,1.0,0.0	1.0,0.729,1.0	-0.424	-42.4	42.4
32439	ENSG00000242588	RP11-274B21.14	7	+	128577963	128578033	128574750	128574791	128578889	128578933	32439	7,20,5	7,2,4	12,1,7	0,0,0	214	144	8.50843e-08	7.87727e-05	0.402,0.871,0.457	1.0,1.0,1.0	-0.423	-42.3	42.3
83223	ENSG00000179818	PCBP1-AS1	2	-	70053730	70053792	70051202	70051305	70055713	70055910	83223	18,8,13	2,2,3	5,2,4	3,9,4	206	144	0.000218032	0.016229	0.863,0.737,0.752	0.538,0.134,0.411	0.423	42.3	42.3
111952	ENSG00000244627	RP3-449O17.1	22	-	38369985	38370045	38363053	38363104	38380369	38380423	111952	4,1,3	0,0,0	1,5,5	2,0,4	204	144	0.000382074	0.0234926	1.0,1.0,1.0	0.261,1.0,0.469	0.423	42.3	42.3
58418	ENSG00000125826	RBCK1	20	+	420906	421006	419557	419731	422126	422238	58418	18,10,22	11,12,10	32,20,20	7,0,1	244	144	2.11214e-05	0.00362762	0.491,0.33,0.565	0.73,1.0,0.922	-0.422	-42.2	42.2
20447	ENSG00000162065	TBC1D24	16	+	2497709	2497727	2496033	2497113	2498237	2498396	20447	7,7,5	33,39,27	25,10,22	10,14,12	162	144	4.7626e-08	5.03236e-05	0.159,0.138,0.141	0.69,0.388,0.62	-0.42	-42	42
8852	ENSG00000267787	RP11-35G9.5	18	+	57731413	57732023	57641558	57642052	57735150	57735592	8852	35,31,37	5,9,4	35,29,34	0,0,1	754	144	4.75012e-08	5.03236e-05	0.572,0.397,0.639	1.0,1.0,0.867	-0.42	-42	42
5022	ENSG00000157578	LCA5L	21	-	39429130	39429394	39423419	39423490	39435419	39435542	5022	5,8,4	0,0,0	8,7,9	2,1,4	408	144	5.5772e-07	0.000324818	1.0,1.0,1.0	0.585,0.712,0.443	0.42	42	42
21628	ENSG00000152520	PAN3	13	+	28239578	28239696	28177864	28177935	28256291	28256539	21628	1,9,7	1,7,8	5,10,1	0,0,1	262	144	6.2754e-06	0.00161386	0.355,0.414,0.325	1.0,1.0,0.355	-0.42	-42	42
56970	ENSG00000169057	MECP2	X	-	154031203	154031286	154030838	154030936	154031395	154031450	56970	1,2,1	0,0,0	5,6,2	4,0,3	227	144	1.91453e-05	0.00340244	1.0,1.0,1.0	0.442,1.0,0.297	0.42	42	42
65642	ENSG00000170852	KBTBD2	7	-	32887976	32888095	32879591	32879942	32890976	32891153	65642	1,10,14	2,2,2	4,7,3	0,0,0	263	144	0.00024042	0.0173508	0.215,0.732,0.793	1.0,1.0,1.0	-0.42	-42	42
90289	ENSG00000187634	SAMD11	1	+	941143	941306	939274	939412	942135	942251	90289	34,24,10	0,1,0	12,10,4	1,4,5	307	144	8.73033e-07	0.000435223	1.0,0.918,1.0	0.849,0.54,0.273	0.419	41.9	41.9
100835	ENSG00000128487	SPECC1	17	+	20017986	20018102	20009378	20009424	20096630	20096798	100835	0,2,2	3,3,0	2,5,2	1,0,0	260	144	3.17336e-05	0.00463888	0.0,0.27,1.0	0.526,1.0,1.0	-0.419	-41.9	41.9
114813	ENSG00000235652	RP11-545I5.3	6	+	145839756	145840000	145828360	145828456	145870929	145871294	114813	1,4,2	0,6,6	7,2,3	2,0,0	388	144	0.000241306	0.0173977	1.0,0.198,0.11	0.565,1.0,1.0	-0.419	-41.9	41.9
39253	ENSG00000103168	TAF1C	16	-	84179943	84180080	84177853	84179851	84180169	84180328	39253	5,1,6	2,6,2	0,0,0	8,2,1	281	144	1.09796e-06	0.000496438	0.562,0.079,0.606	0.0,0.0,0.0	0.416	41.6	41.6
12138	ENSG00000107249	GLIS3	9	-	4125733	4125941	4117767	4118881	4286037	4286523	12138	3,7,3	0,0,0	2,4,5	0,5,2	352	144	8.34014e-06	0.0019456	1.0,1.0,1.0	1.0,0.247,0.506	0.416	41.6	41.6
82119	ENSG00000143643	TTC13	1	-	230940439	230940556	230933778	230933861	230954332	230954418	82119	3,6,3	0,1,0	14,10,9	4,6,8	261	144	1.0308e-05	0.00221692	1.0,0.768,1.0	0.659,0.479,0.383	0.416	41.6	41.6
76382	ENSG00000123329	ARHGAP9	12	-	57473602	57473708	57472254	57472688	57474041	57474176	76382	2,5,10	4,2,2	1,7,5	0,1,0	250	144	3.56209e-05	0.0049752	0.224,0.59,0.742	1.0,0.801,1.0	-0.415	-41.5	41.5
35870	ENSG00000173436	MINOS1	1	+	19611498	19611615	19596990	19597109	19617257	19617336	35870	2,0,0	6,2,6	2,4,1	2,1,1	261	144	8.07376e-05	0.00846236	0.155,0.0,0.0	0.356,0.688,0.356	-0.415	-41.5	41.5
66029	ENSG00000215769	RP13-104F24.2	17	-	64780342	64780533	64764450	64764548	64780980	64781039	66029	17,3,3	0,0,1	4,3,8	6,1,3	335	144	3.64031e-06	0.00111987	1.0,1.0,0.563	0.223,0.563,0.534	0.414	41.4	41.4
9892	ENSG00000145014	TMEM44	3	-	194589767	194589962	194587872	194588639	194593040	194593073	9892	7,12,7	4,1,3	2,7,13	0,0,0	339	144	1.63116e-07	0.000132139	0.426,0.836,0.498	1.0,1.0,1.0	-0.413	-41.3	41.3
1086	ENSG00000088340	FER1L4	20	-	35560122	35560364	35559340	35559627	35560539	35560638	1086	10,12,10	2,0,0	10,3,8	3,2,3	386	144	0.000155955	0.013047	0.651,1.0,1.0	0.554,0.359,0.499	0.413	41.3	41.3
38944	ENSG00000111674	ENO2	12	+	6921954	6922092	6921496	6921782	6922343	6922402	38944	3,3,3	4,1,1	2,0,0	3,1,4	282	144	0.000272083	0.0187718	0.277,0.605,0.605	0.254,0.0,0.0	0.411	41.1	41.1
8857	ENSG00000267787	RP11-35G9.5	18	+	57735150	57735592	57641558	57642052	57737761	57738044	8857	31,17,26	0,2,0	19,15,17	3,6,5	586	144	4.24151e-06	0.0012361	1.0,0.676,1.0	0.609,0.381,0.455	0.41	41	41
81273	ENSG00000198911	SREBF2	22	+	41886412	41886651	41886082	41886308	41893116	41893285	81273	3,1,4	0,6,9	6,2,4	0,1,0	383	144	1.87806e-05	0.00336222	1.0,0.059,0.143	1.0,0.429,1.0	-0.409	-40.9	40.9
69546	ENSG00000167702	KIFC2	8	+	144471008	144471106	144470581	144470677	144471941	144472046	69546	8,2,4	2,2,2	9,2,2	1,0,0	242	144	2.83617e-05	0.00434295	0.704,0.373,0.543	0.843,1.0,1.0	-0.408	-40.8	40.8
24723	ENSG00000064687	ABCA7	19	+	1047454	1047581	1047179	1047378	1048894	1049005	24723	3,2,5	0,0,2	1,1,0	0,1,3	271	144	5.34645e-05	0.0065652	1.0,1.0,0.571	1.0,0.347,0.0	0.408	40.8	40.8
31385	ENSG00000078018	MAP2	2	+	209696916	209697051	209696541	209696748	209700276	209700338	31385	19,4,6	5,2,2	8,10,12	0,0,0	279	144	2.34304e-07	0.000167477	0.662,0.508,0.608	1.0,1.0,1.0	-0.407	-40.7	40.7
6080	ENSG00000009694	TENM1	X	-	124483965	124484085	124481731	124481964	124487208	124487229	6080	0,0,0	4,7,4	5,7,0	1,4,2	264	144	7.56168e-06	0.00181501	0.0,0.0,0.0	0.732,0.488,0.0	-0.407	-40.7	40.7
100906	ENSG00000157036	EXOG	3	+	38499554	38499747	38498929	38498989	38501354	38501494	100906	4,3,5	3,0,3	3,4,1	0,0,0	337	144	2.70104e-05	0.00423161	0.363,1.0,0.416	1.0,1.0,1.0	-0.407	-40.7	40.7
56814	ENSG00000119509	INVS	9	+	100214924	100215040	100131869	100131954	100226061	100226213	56814	4,0,1	0,2,3	3,4,4	0,1,1	260	144	0.000220409	0.0163252	1.0,0.0,0.156	1.0,0.689,0.689	-0.407	-40.7	40.7
85570	ENSG00000162669	HFM1	1	-	91350737	91350871	91347428	91347476	91352505	91352651	85570	2,2,10	0,2,0	3,2,2	2,2,2	278	144	0.000662141	0.0335504	1.0,0.341,1.0	0.437,0.341,0.341	0.407	40.7	40.7
21340	ENSG00000196218	RYR1	19	+	38570606	38570693	38567772	38567917	38572018	38572270	21340	8,21,19	9,16,3	16,17,7	1,1,0	231	144	1.37331e-06	0.000577925	0.357,0.45,0.798	0.909,0.914,1.0	-0.406	-40.6	40.6
36846	ENSG00000274523	WBSCR16	7	-	75028913	75029081	75027121	75028079	75052710	75052796	36846	9,7,8	0,0,0	5,4,5	1,1,3	312	144	0.000427755	0.0254327	1.0,1.0,1.0	0.698,0.649,0.435	0.406	40.6	40.6
20672	ENSG00000275665	CTB-58E17.9	17	-	38716506	38716607	38715577	38715713	38719114	38719267	20672	1,14,5	3,5,0	4,7,8	0,0,0	245	144	5.4491e-05	0.00665468	0.164,0.622,1.0	1.0,1.0,1.0	-0.405	-40.5	40.5
97106	ENSG00000133315	MACROD1	11	-	63999644	63999763	63999529	63999560	64015251	64015281	97106	1,1,3	2,0,0	1,0,0	0,2,2	263	144	0.000153676	0.0129119	0.215,1.0,1.0	1.0,0.0,0.0	0.405	40.5	40.5
69690	ENSG00000248932	RP11-319G6.1	3	+	139419556	139419680	139389839	139389933	139423015	139423114	69690	5,7,14	2,1,0	1,2,0	3,0,6	268	144	0.000210935	0.0158464	0.573,0.79,1.0	0.152,1.0,0.0	0.404	40.4	40.4
51688	ENSG00000177679	SRRM3	7	+	76265447	76265468	76264764	76264815	76267257	76269992	51688	3,3,3	5,1,1	3,5,2	0,0,0	165	144	4.69791e-06	0.00131991	0.344,0.724,0.724	1.0,1.0,1.0	-0.403	-40.3	40.3
100611	ENSG00000182199	SHMT2	12	+	57232753	57232858	57232424	57232575	57233179	57233345	100611	10,6,6	1,0,0	5,2,4	1,2,2	249	144	0.000423536	0.0252591	0.853,1.0,1.0	0.743,0.366,0.536	0.403	40.3	40.3
78045	ENSG00000173418	NAA20	20	+	20022455	20022588	20017309	20017449	20025668	20025767	78045	6,3,6	2,0,0	6,6,1	1,4,2	277	144	0.000867495	0.0403993	0.609,1.0,1.0	0.757,0.438,0.206	0.403	40.3	40.3
33735	ENSG00000250682	LINC00491	5	-	102611892	102611955	102609259	102609766	102671226	102671307	33735	4,0,0	14,19,8	7,2,2	1,9,2	207	144	0.00100371	0.0443209	0.166,0.0,0.0	0.83,0.134,0.41	-0.403	-40.3	40.3
75049	ENSG00000136003	ISCU	12	+	108567657	108567743	108565320	108565431	108568830	108569099	75049	0,2,1	2,11,7	3,8,9	11,2,5	230	144	0.00017819	0.0141059	0.0,0.102,0.082	0.146,0.715,0.53	-0.402	-40.2	40.2
38937	ENSG00000111674	ENO2	12	+	6921958	6922092	6921496	6921782	6922343	6922402	38937	3,2,4	4,1,1	2,0,0	3,1,4	278	144	0.000291833	0.0195569	0.28,0.509,0.674	0.257,0.0,0.0	0.402	40.2	40.2
114807	ENSG00000235652	RP11-545I5.3	6	+	145839789	145840000	145828360	145828456	145870929	145871493	114807	1,4,3	0,6,6	7,1,3	2,0,0	355	144	0.000456785	0.0265736	1.0,0.213,0.169	0.587,1.0,1.0	-0.402	-40.2	40.2
63482	ENSG00000260276	RP11-77H9.2	16	+	8853525	8853636	8849848	8849993	8855033	8855217	63482	7,4,4	0,0,0	8,4,9	3,1,5	255	144	6.88405e-08	6.75965e-05	1.0,1.0,1.0	0.601,0.693,0.504	0.401	40.1	40.1
30731	ENSG00000072682	P4HA2	5	-	132226931	132227221	132218544	132218644	132227789	132227839	30731	0,2,0	2,7,1	3,10,9	5,2,3	434	144	1.20103e-05	0.00242703	0.0,0.087,0.0	0.166,0.624,0.499	-0.401	-40.1	40.1
28895	ENSG00000141198	TOM1L1	17	+	54905488	54905567	54900805	54900923	54912686	54912815	28895	6,1,3	2,4,0	3,4,4	0,0,0	223	144	0.000274425	0.0188664	0.66,0.139,1.0	1.0,1.0,1.0	-0.4	-40	40
84577	ENSG00000174652	ZNF266	19	-	9419050	9419131	9418765	9418895	9419216	9419299	84577	2,1,2	0,1,0	1,2,2	2,2,1	225	144	6.64171e-05	0.00747277	1.0,0.39,1.0	0.242,0.39,0.561	0.399	39.9	39.9
53585	ENSG00000100258	LMF2	22	-	50505228	50505308	50504801	50504984	50505402	50505537	53585	1,6,6	2,2,3	1,1,1	5,10,6	224	144	5.72734e-05	0.00685557	0.243,0.659,0.563	0.114,0.06,0.097	0.398	39.8	39.8
18415	ENSG00000188033	ZNF490	19	-	12609869	12609974	12609157	12609202	12610563	12610803	18415	7,9,3	5,6,4	20,8,13	1,2,2	249	144	0.000237848	0.0172419	0.447,0.465,0.303	0.92,0.698,0.79	-0.398	-39.8	39.8
1123	ENSG00000095319	NUP188	9	+	128948501	128948628	128947698	128947751	128949188	128949243	1123	6,6,8	8,7,4	7,2,1	1,1,0	271	144	0.000505517	0.0282587	0.285,0.313,0.515	0.788,0.515,1.0	-0.397	-39.7	39.7
77427	ENSG00000175792	RUVBL1	3	-	128068635	128068913	128064777	128065220	128097299	128097496	77427	8,10,3	0,1,0	5,3,5	3,0,6	422	144	2.29999e-05	0.00380245	1.0,0.773,1.0	0.363,1.0,0.221	0.396	39.6	39.6
21299	ENSG00000203761	MSTO2P	1	+	155747976	155748127	155747761	155747896	155748399	155748531	21299	10,8,8	10,7,1	12,14,18	1,0,2	295	144	6.98925e-05	0.00774672	0.328,0.358,0.796	0.854,1.0,0.815	-0.396	-39.6	39.6
106811	ENSG00000251669	FAM86EP	4	-	3947741	3948007	3943273	3943372	3948089	3948220	106811	14,26,4	0,2,0	3,13,15	2,1,6	410	144	0.000185451	0.0144454	1.0,0.82,1.0	0.345,0.82,0.468	0.396	39.6	39.6
114990	ENSG00000154134	ROBO3	11	+	124878297	124878436	124877518	124877658	124878583	124878796	114990	40,28,21	0,0,3	13,5,15	2,7,6	283	144	5.32395e-06	0.00143763	1.0,1.0,0.781	0.768,0.267,0.56	0.395	39.5	39.5
18637	ENSG00000165983	PTER	10	+	16467131	16467210	16437356	16437490	16486351	16486617	18637	1,3,6	0,0,1	3,1,2	7,0,2	223	144	1.92423e-05	0.00341344	1.0,1.0,0.795	0.217,1.0,0.392	0.395	39.5	39.5
51609	ENSG00000204599	TRIM39	6	+	30327651	30327696	30326919	30326995	30328888	30329041	51609	0,0,0	3,3,3	0,4,2	1,1,2	189	144	0.000533776	0.0292661	0.0,0.0,0.0	0.0,0.753,0.432	-0.395	-39.5	39.5
19037	ENSG00000052795	FNIP2	4	+	158833800	158833890	158833527	158833628	158835404	158835476	19037	22,29,27	4,12,8	12,13,4	18,11,14	234	144	3.01373e-05	0.00451961	0.772,0.598,0.675	0.291,0.421,0.15	0.394	39.4	39.4
26689	ENSG00000205758	CRYZL1	21	-	33597279	33597397	33595130	33595528	33599149	33599248	26689	2,2,4	0,0,0	3,14,4	5,1,1	262	144	3.02203e-05	0.00451961	1.0,1.0,1.0	0.248,0.885,0.687	0.393	39.3	39.3
114800	ENSG00000235652	RP11-545I5.3	6	+	145839792	145840000	145828360	145828456	145870929	145871493	114800	1,6,2	0,6,6	7,7,6	2,0,0	352	144	0.000161225	0.0133253	1.0,0.29,0.12	0.589,1.0,1.0	-0.393	-39.3	39.3
93487	ENSG00000160766	GBAP1	1	-	155218847	155218942	155217963	155218049	155224876	155225059	93487	3,1,1	6,7,5	7,9,4	4,9,1	239	144	0.00114494	0.0487474	0.232,0.079,0.108	0.513,0.376,0.707	-0.392	-39.2	39.2
111600	ENSG00000168096	ANKS3	16	-	4726663	4726780	4724749	4724831	4729979	4730151	111600	5,7,6	2,1,4	6,1,6	0,0,0	261	144	2.29558e-06	0.000852137	0.58,0.794,0.453	1.0,1.0,1.0	-0.391	-39.1	39.1
77892	ENSG00000074054	CLASP1	2	-	121409023	121409047	121407470	121407712	121410865	121410969	77892	1,4,5	1,6,0	1,3,3	0,0,0	168	144	0.000558006	0.0300856	0.462,0.364,1.0	1.0,1.0,1.0	-0.391	-39.1	39.1
11213	ENSG00000124588	NQO2	6	+	3003668	3003789	3002049	3002286	3006467	3006559	11213	3,4,7	6,8,15	9,12,7	3,4,3	265	144	6.82721e-05	0.0076285	0.214,0.214,0.202	0.62,0.62,0.559	-0.39	-39	39
76713	ENSG00000233806	LINC01237	2	+	241934092	241934210	241882559	241882635	241965926	241966440	76713	4,3,0	0,2,4	8,8,3	0,0,1	262	144	0.000164615	0.0134756	1.0,0.452,0.0	1.0,1.0,0.622	-0.39	-39	39
4399	ENSG00000167508	MVD	16	-	88662023	88662167	88660747	88660841	88663010	88663161	4399	2,0,3	5,5,0	4,2,2	0,2,0	288	144	0.000792573	0.0381568	0.167,0.0,1.0	1.0,0.333,1.0	-0.389	-38.9	38.9
48774	ENSG00000130475	FCHO1	19	+	17781230	17781343	17778608	17778884	17781451	17781539	48774	54,32,14	1,0,0	30,20,2	2,5,4	257	144	3.52363e-06	0.0011014	0.968,1.0,1.0	0.894,0.691,0.219	0.388	38.8	38.8
68966	ENSG00000139697	SBNO1	12	-	123348034	123348151	123345257	123345570	123350309	123350441	68966	1,0,3	2,2,1	0,2,3	1,0,0	261	144	0.000274007	0.0188532	0.216,0.0,0.623	0.0,1.0,1.0	-0.387	-38.7	38.7
74952	ENSG00000103253	HAGHL	16	+	729008	729092	728796	728868	729287	729715	74952	6,11,2	3,3,4	7,3,1	0,1,0	228	144	3.5463e-05	0.00496742	0.558,0.698,0.24	1.0,0.655,1.0	-0.386	-38.6	38.6
88920	ENSG00000188917	TRMT2B	X	-	101041316	101041371	101037916	101038051	101051250	101051733	88920	12,13,9	2,0,0	5,6,4	4,3,2	199	144	1.76176e-05	0.00320717	0.813,1.0,1.0	0.475,0.591,0.591	0.385	38.5	38.5
114318	ENSG00000171606	ZNF274	19	+	58183920	58183996	58183309	58183442	58185711	58185838	114318	4,3,4	0,4,4	5,12,11	0,0,1	220	144	3.1456e-05	0.00461217	1.0,0.329,0.396	1.0,1.0,0.878	-0.384	-38.4	38.4
43033	ENSG00000172785	CBWD1	9	-	146101	146158	134978	135030	154708	154795	43033	11,8,3	0,0,1	22,7,12	5,11,10	201	144	1.30445e-06	0.000556039	1.0,1.0,0.682	0.759,0.313,0.462	0.383	38.3	38.3
1747	ENSG00000197558	SSPO	7	+	149826678	149826821	149826449	149826577	149826912	149826959	1747	10,10,6	3,3,2	9,15,4	0,0,0	287	144	1.57158e-06	0.000633919	0.626,0.626,0.601	1.0,1.0,1.0	-0.382	-38.2	38.2
85065	ENSG00000233098	CCDC144NL-AS1	17	+	20995824	20996073	20995486	20995552	20996485	20996635	85065	4,5,12	2,4,7	8,6,3	1,0,1	393	144	0.000212252	0.0159207	0.423,0.314,0.386	0.746,1.0,0.524	-0.382	-38.2	38.2
65246	ENSG00000163689	C3orf67	3	-	58849031	58849409	58831685	58831889	58863557	58863892	65246	8,9,4	0,0,0	6,10,10	2,4,0	522	144	6.49509e-05	0.00736391	1.0,1.0,1.0	0.453,0.408,1.0	0.38	38	38
33356	ENSG00000129810	SGOL1	3	-	20174248	20174360	20171042	20171232	20175004	20175055	33356	15,23,10	4,10,12	28,16,34	1,0,6	256	144	0.000148476	0.0126167	0.678,0.564,0.319	0.94,1.0,0.761	-0.38	-38	38
105632	ENSG00000136536	MARCH7	2	+	159715680	159715766	159714556	159714598	159729008	159729175	105632	5,4,4	7,3,6	3,4,13	2,1,0	230	144	0.000433726	0.0257045	0.309,0.455,0.294	0.484,0.715,1.0	-0.38	-38	38
58426	ENSG00000125826	RBCK1	20	+	420915	421153	419557	419731	422126	422238	58426	39,41,20	11,12,10	57,47,49	7,0,1	382	144	2.3303e-06	0.000854833	0.572,0.563,0.43	0.754,1.0,0.949	-0.379	-37.9	37.9
93862	ENSG00000137434	C6orf52	6	-	10684848	10684923	10683186	10683232	10694493	10694533	93862	6,2,5	0,4,2	3,6,16	0,0,0	219	144	0.000274039	0.0188532	1.0,0.247,0.622	1.0,1.0,1.0	-0.377	-37.7	37.7
111760	ENSG00000108961	RANGRF	17	+	8289506	8289610	8289257	8289414	8289812	8290092	111760	1,0,0	10,4,6	3,3,10	3,6,4	248	144	2.97166e-07	0.000202013	0.055,0.0,0.0	0.367,0.225,0.592	-0.376	-37.6	37.6
58416	ENSG00000125826	RBCK1	20	+	420906	421153	419557	419731	422126	422238	58416	41,42,23	11,12,10	67,50,51	7,0,1	391	144	7.54815e-07	0.000394496	0.579,0.563,0.459	0.779,1.0,0.949	-0.376	-37.6	37.6
89108	ENSG00000180398	MCFD2	2	-	46910779	46910871	46909022	46909177	46941571	46941732	89108	6,3,3	10,11,12	18,5,15	3,4,11	236	144	0.000307424	0.0202885	0.268,0.143,0.132	0.785,0.433,0.454	-0.376	-37.6	37.6
52274	ENSG00000168273	SMIM4	3	+	52536582	52536773	52534634	52534877	52540423	52540525	52274	42,37,19	15,13,4	18,39,39	0,2,0	335	144	7.49405e-10	2.14266e-06	0.546,0.55,0.671	1.0,0.893,1.0	-0.375	-37.5	37.5
33583	ENSG00000143543	JTB	1	-	153976975	153977019	153975825	153975905	153977169	153977389	33583	1,1,1	2,0,3	3,2,4	0,1,0	188	144	0.000116803	0.0108448	0.277,1.0,0.203	1.0,0.605,1.0	-0.375	-37.5	37.5
68959	ENSG00000139697	SBNO1	12	-	123348034	123348129	123345257	123345570	123350309	123350441	68959	1,0,3	2,2,1	0,2,3	1,0,0	239	144	0.000254582	0.0180249	0.232,0.0,0.644	0.0,1.0,1.0	-0.375	-37.5	37.5
86622	ENSG00000126653	NSRP1	17	+	30117301	30117332	30116828	30116863	30118079	30118173	86622	1,0,0	15,13,12	2,2,5	6,2,4	175	144	1.25512e-06	0.000544692	0.052,0.0,0.0	0.215,0.451,0.507	-0.374	-37.4	37.4
84561	ENSG00000174652	ZNF266	19	-	9433692	9433783	9420064	9420218	9434074	9434235	84561	8,9,7	4,7,7	6,9,3	0,1,1	235	144	3.17831e-05	0.00463913	0.551,0.441,0.38	1.0,0.847,0.648	-0.374	-37.4	37.4
603	ENSG00000223745	RP4-717I23.3	1	-	93305387	93305470	93264639	93264772	93324634	93324729	603	4,7,3	8,1,1	8,16,8	0,2,0	227	144	0.000123231	0.0111436	0.241,0.816,0.656	1.0,0.835,1.0	-0.374	-37.4	37.4
48415	ENSG00000242808	SOX2-OT	3	+	181699597	181699883	181610860	181610929	181739568	181740025	48415	1,6,0	0,4,3	4,5,3	0,2,0	430	144	0.000202859	0.0153823	1.0,0.334,0.0	1.0,0.456,1.0	-0.374	-37.4	37.4
63527	ENSG00000173264	GPR137	11	+	64288064	64288214	64286964	64287014	64288339	64288468	63527	60,84,58	3,3,0	50,32,38	12,16,15	294	144	1.53528e-11	9.88621e-08	0.907,0.932,1.0	0.671,0.495,0.554	0.373	37.3	37.3
96052	ENSG00000165025	SYK	9	+	90867130	90867236	90865047	90865097	90874203	90874291	96052	9,12,20	4,5,9	7,3,7	11,12,17	250	144	1.17075e-05	0.00238594	0.564,0.58,0.561	0.268,0.126,0.192	0.373	37.3	37.3
103961	ENSG00000197121	PGAP1	2	-	196893139	196893245	196890827	196890911	196897130	196897197	103961	10,4,7	2,1,5	14,12,9	0,0,0	250	144	2.61592e-07	0.000184273	0.742,0.697,0.446	1.0,1.0,1.0	-0.372	-37.2	37.2
23607	ENSG00000229358	DPY19L1P1	7	-	32590878	32591004	32585976	32586136	32593183	32593306	23607	3,7,6	1,0,0	4,1,1	4,0,3	270	144	1.90375e-05	0.00338948	0.615,1.0,1.0	0.348,1.0,0.151	0.372	37.2	37.2
113788	ENSG00000203875	SNHG5	6	-	85677953	85678036	85677423	85677492	85678135	85678413	113788	24,11,8	12,15,5	31,22,33	4,7,0	227	144	7.82924e-05	0.00831202	0.559,0.317,0.504	0.831,0.666,1.0	-0.372	-37.2	37.2
74042	ENSG00000184402	SS18L1	20	+	62158671	62158942	62154280	62154465	62159876	62159961	74042	9,13,10	0,0,0	16,2,4	2,4,0	415	144	0.000184973	0.0144197	1.0,1.0,1.0	0.735,0.148,1.0	0.372	37.2	37.2
117751	ENSG00000149187	CELF1	11	-	47536619	47536730	47499452	47499604	47552991	47553117	117751	4,14,8	18,12,10	6,20,11	3,2,5	255	144	0.000683152	0.0342496	0.111,0.397,0.311	0.53,0.85,0.554	-0.372	-37.2	37.2
17420	ENSG00000145214	DGKQ	4	-	966150	966301	965490	965529	966465	966527	17420	3,5,5	0,0,0	8,15,4	6,0,2	295	144	2.04057e-05	0.00354225	1.0,1.0,1.0	0.394,1.0,0.494	0.371	37.1	37.1
60411	ENSG00000196844	PATE2	11	-	125777873	125778002	125776112	125777518	125778551	125778575	60411	4,2,1	1,2,2	1,2,2	1,0,0	273	144	0.000139672	0.0121044	0.678,0.345,0.209	0.345,1.0,1.0	-0.371	-37.1	37.1
68975	ENSG00000197748	CFAP43	10	-	104197921	104198038	104196852	104196933	104203671	104203803	68975	3,3,6	0,1,0	4,2,1	0,6,1	261	144	0.000650371	0.0332482	1.0,0.623,1.0	1.0,0.155,0.356	0.371	37.1	37.1
12332	ENSG00000101333	PLCB4	20	+	9096286	9096342	9068762	9068903	9217389	9217452	12332	3,11,9	6,3,5	12,8,6	0,1,1	200	144	2.29965e-05	0.00380245	0.265,0.725,0.564	1.0,0.852,0.812	-0.37	-37	37
103633	ENSG00000135409	AMHR2	12	+	53429830	53429978	53429452	53429625	53430145	53430282	103633	13,2,5	1,0,0	2,1,6	2,0,4	292	144	0.000134939	0.011839	0.865,1.0,1.0	0.33,1.0,0.425	0.37	37	37
95026	ENSG00000067208	EVI5	1	-	92773905	92774023	92736559	92736627	92784835	92784966	95026	6,8,1	6,2,2	0,0,2	15,8,6	262	144	2.21486e-06	0.000837777	0.355,0.687,0.216	0.0,0.0,0.155	0.368	36.8	36.8
3469	ENSG00000163864	NMNAT3	3	-	139573597	139573680	139560581	139561392	139578871	139579055	3469	1,8,3	0,0,0	10,4,4	0,2,5	227	144	6.33438e-05	0.00724437	1.0,1.0,1.0	1.0,0.559,0.337	0.368	36.8	36.8
83029	ENSG00000274269	RP4-545L17.12	20	+	1190746	1190932	1186091	1186495	1206868	1207036	83029	4,1,1	3,4,0	3,2,4	1,0,0	330	144	1.67054e-05	0.00311161	0.368,0.098,1.0	0.567,1.0,1.0	-0.367	-36.7	36.7
21297	ENSG00000203761	MSTO2P	1	+	155747979	155748127	155747761	155747896	155748399	155748531	21297	13,8,9	10,7,1	11,14,19	1,0,2	292	144	0.000121757	0.0111204	0.391,0.36,0.816	0.844,1.0,0.824	-0.367	-36.7	36.7
116698	ENSG00000165359	DDX26B	X	+	135581527	135581564	135581049	135581143	135582240	135582510	116698	8,1,7	2,5,0	8,12,7	0,0,0	181	144	0.000532627	0.0292196	0.761,0.137,1.0	1.0,1.0,1.0	-0.367	-36.7	36.7
69230	ENSG00000197021	CXorf40B	X	-	149937632	149937819	149937413	149937480	149938141	149938700	69230	7,7,6	4,6,2	3,1,1	7,10,11	331	144	1.5009e-05	0.00284969	0.432,0.337,0.566	0.157,0.042,0.038	0.366	36.6	36.6
23367	ENSG00000110274	CEP164	11	+	117382795	117382942	117381700	117381868	117390776	117390908	23367	9,10,4	2,4,1	2,1,3	0,0,0	291	144	4.50259e-06	0.00128736	0.69,0.553,0.664	1.0,1.0,1.0	-0.364	-36.4	36.4
100075	ENSG00000227500	SCAMP4	19	+	1920961	1921009	1920647	1920851	1923069	1923187	100075	1,1,4	4,1,1	1,1,3	0,1,0	192	144	0.00012451	0.0112384	0.158,0.429,0.75	1.0,0.429,1.0	-0.364	-36.4	36.4
40939	ENSG00000102547	CAB39L	13	-	49401132	49401270	49382799	49382941	49433317	49433390	40939	11,7,9	4,10,12	0,1,0	12,14,10	282	144	2.26041e-09	4.67526e-06	0.584,0.263,0.277	0.0,0.035,0.0	0.363	36.3	36.3
15640	ENSG00000234741	GAS5	1	-	173865073	173865300	173864483	173864704	173865470	173865547	15640	6,4,5	0,1,1	3,2,2	1,3,1	371	144	0.000393723	0.0240718	1.0,0.608,0.66	0.538,0.206,0.437	0.362	36.2	36.2
67070	ENSG00000140105	WARS	14	-	100375282	100375406	100361707	100361921	100375510	100375744	67070	15,11,10	2,5,4	6,8,17	0,0,0	268	144	4.44395e-08	4.98857e-05	0.801,0.542,0.573	1.0,1.0,1.0	-0.361	-36.1	36.1
47818	ENSG00000100023	PPIL2	22	+	21658265	21658462	21654012	21654167	21660836	21661021	47818	7,8,10	1,6,1	16,9,10	0,0,0	341	144	7.21815e-07	0.000385541	0.747,0.36,0.809	1.0,1.0,1.0	-0.361	-36.1	36.1
7564	ENSG00000186364	NUDT17	1	+	145846432	145846655	145845970	145846196	145847249	145847348	7564	7,18,8	4,0,3	2,6,4	0,0,0	367	144	1.70404e-05	0.00314328	0.407,1.0,0.511	1.0,1.0,1.0	-0.361	-36.1	36.1
46104	ENSG00000132692	BCAN	1	+	156658126	156658271	156657674	156657757	156658542	156658733	46104	10,2,2	0,1,0	2,2,2	5,3,0	289	144	3.46334e-05	0.00489317	1.0,0.499,1.0	0.166,0.249,1.0	0.361	36.1	36.1
31645	ENSG00000121964	GTDC1	2	-	143970652	143970762	143952772	143952843	144007181	144007535	31645	3,3,5	1,0,7	6,1,11	0,0,0	254	144	8.09578e-05	0.00846236	0.63,1.0,0.288	1.0,1.0,1.0	-0.361	-36.1	36.1
39926	ENSG00000168779	SHOX2	3	-	158104000	158104142	158102677	158102886	158105057	158105294	39926	5,4,4	0,1,0	6,2,2	0,3,2	286	144	0.000642815	0.0330279	1.0,0.668,1.0	1.0,0.251,0.335	0.361	36.1	36.1
39446	ENSG00000131018	SYNE1	6	-	152130719	152130778	152121779	152122676	152132121	152132214	39446	15,12,9	11,15,11	20,17,11	1,5,4	203	144	0.000190377	0.0146995	0.492,0.362,0.367	0.934,0.707,0.661	-0.36	-36	36
49495	ENSG00000067560	RHOA	3	-	49368427	49368663	49359144	49360382	49375433	49375591	49495	8,13,12	3,4,2	4,6,5	4,12,6	380	144	0.000361999	0.0225579	0.503,0.552,0.695	0.275,0.159,0.24	0.359	35.9	35.9
78106	ENSG00000074657	ZNF532	18	+	58865303	58865385	58863603	58863750	58865469	58865579	78106	7,9,3	3,5,3	8,10,8	0,2,1	226	144	0.000845645	0.0397274	0.598,0.534,0.389	1.0,0.761,0.836	-0.359	-35.9	35.9
18792	ENSG00000138443	ABI2	2	+	203382188	203382206	203380207	203380384	203383242	203383321	18792	1,2,2	0,0,6	1,0,1	0,2,5	162	144	0.0010828	0.0468238	1.0,1.0,0.229	1.0,0.0,0.151	0.359	35.9	35.9
86655	ENSG00000230189	GS1-124K5.2	7	-	66453440	66453629	66450070	66450236	66455658	66455853	86655	6,2,3	2,2,5	0,0,0	1,6,5	333	144	7.6908e-07	0.000399802	0.565,0.302,0.206	0.0,0.0,0.0	0.358	35.8	35.8
7424	ENSG00000188215	DCUN1D3	16	-	20896307	20896381	20862107	20862643	20900203	20900384	7424	7,6,5	1,0,1	7,9,7	14,3,3	218	144	4.79643e-05	0.00606328	0.822,1.0,0.768	0.248,0.665,0.606	0.357	35.7	35.7
69240	ENSG00000152430	BOLL	2	-	197755929	197755961	197743060	197743159	197756427	197756445	69240	4,3,2	4,6,1	0,1,0	2,2,1	176	144	7.46098e-05	0.00808572	0.45,0.29,0.621	0.0,0.29,0.0	0.357	35.7	35.7
39875	ENSG00000137776	SLTM	15	-	58894433	58894595	58894188	58894193	58897114	58897564	39875	18,12,7	2,6,2	11,5,8	16,6,8	306	144	0.00102355	0.0450414	0.809,0.485,0.622	0.244,0.282,0.32	0.357	35.7	35.7
78248	ENSG00000105483	CARD8	19	-	48249522	48249631	48240961	48241063	48249750	48249847	78248	20,13,7	5,16,11	12,20,21	3,3,2	253	144	0.000973744	0.0435524	0.695,0.316,0.266	0.695,0.791,0.857	-0.355	-35.5	35.5
8947	ENSG00000270820	RP11-355B11.2	2	+	61480324	61480583	61472619	61472706	61482626	61482720	8947	4,3,11	0,1,0	15,2,5	0,3,5	403	144	0.000117903	0.0109261	1.0,0.517,1.0	1.0,0.192,0.263	0.354	35.4	35.4
97665	ENSG00000126005	MMP24-AS1	20	-	35236080	35236191	35217824	35218061	35272004	35272145	97665	2,4,3	4,3,1	0,1,0	4,2,1	255	144	4.18754e-05	0.0055405	0.22,0.43,0.629	0.0,0.22,0.0	0.353	35.3	35.3
11585	ENSG00000183150	GPR19	12	-	12684350	12684529	12661060	12662470	12695458	12695511	11585	11,8,4	0,4,2	13,6,15	0,0,0	323	144	0.00021016	0.0158143	1.0,0.471,0.471	1.0,1.0,1.0	-0.353	-35.3	35.3
5577	ENSG00000141013	GAS8	16	+	90020829	90020911	90019628	90019768	90027635	90027722	5577	0,3,0	22,14,9	7,4,2	4,2,13	226	144	4.74054e-05	0.00600043	0.0,0.12,0.0	0.527,0.56,0.089	-0.352	-35.2	35.2
117582	ENSG00000241489	AF011889.5	X	-	149526529	149527068	149500948	149501037	149529366	149529428	117582	15,36,19	3,4,2	38,34,59	1,0,0	683	144	1.30986e-06	0.000556039	0.513,0.655,0.667	0.889,1.0,1.0	-0.351	-35.1	35.1
51494	ENSG00000165568	AKR1E2	10	+	4841784	4841857	4839728	4839826	4842420	4842504	51494	0,1,0	2,4,6	0,5,4	2,2,2	217	144	8.09022e-05	0.00846236	0.0,0.142,0.0	0.0,0.624,0.57	-0.351	-35.1	35.1
51353	ENSG00000119640	ACYP1	14	-	75061683	75061762	75053242	75053659	75063469	75063561	51353	21,10,3	50,46,13	15,16,18	11,11,9	223	144	1.18718e-07	0.000103971	0.213,0.123,0.13	0.468,0.484,0.564	-0.35	-35	35
70613	ENSG00000140474	ULK3	15	-	74838269	74838366	74838151	74838192	74838439	74838504	70613	3,1,5	2,1,3	1,1,0	4,3,6	241	144	5.63285e-05	0.00680217	0.473,0.374,0.499	0.13,0.166,0.0	0.35	35	35
63720	ENSG00000103353	UBFD1	16	+	23564038	23564109	23562624	23562730	23570479	23574389	63720	4,2,4	1,1,4	9,1,1	2,0,0	215	144	0.000177955	0.0140988	0.728,0.573,0.401	0.751,1.0,1.0	-0.35	-35	35
62358	ENSG00000076258	FMO4	1	+	171332708	171332908	171324137	171324300	171334598	171334763	62358	4,8,3	0,0,0	15,18,8	4,3,2	344	144	1.16425e-06	0.000518074	1.0,1.0,1.0	0.611,0.715,0.626	0.349	34.9	34.9
49100	ENSG00000177337	DLGAP1-AS1	18	+	3594419	3594484	3594113	3594240	3596578	3598352	49100	1,6,4	0,0,0	7,2,4	4,0,4	209	144	4.16204e-06	0.00122406	1.0,1.0,1.0	0.547,1.0,0.408	0.348	34.8	34.8
69868	ENSG00000104863	LIN7B	19	+	49115212	49115331	49114848	49114967	49117854	49118087	69868	4,2,6	4,1,1	1,4,2	0,1,0	263	144	2.29125e-05	0.00380093	0.354,0.523,0.767	1.0,0.687,1.0	-0.348	-34.8	34.8
40613	ENSG00000119397	CNTRL	9	+	121080311	121080478	121074862	121075067	121088295	121088543	40613	4,4,3	0,2,0	0,1,5	2,0,3	311	144	0.000429687	0.0255164	1.0,0.481,1.0	0.0,1.0,0.436	0.348	34.8	34.8
111597	ENSG00000168096	ANKS3	16	-	4726978	4727177	4724749	4724831	4734155	4734249	111597	3,14,6	0,0,0	16,3,3	5,0,2	343	144	5.92038e-05	0.00700153	1.0,1.0,1.0	0.573,1.0,0.386	0.347	34.7	34.7
61268	ENSG00000269609	RPARP-AS1	10	+	102452065	102452187	102451398	102451555	102455336	102456293	61268	41,18,32	18,23,20	35,31,23	8,2,4	266	144	6.17876e-05	0.0071905	0.552,0.298,0.464	0.703,0.894,0.757	-0.347	-34.7	34.7
6889	ENSG00000268107	AC003005.4	19	+	57490130	57490185	57487752	57487983	57491470	57491597	6889	1,1,3	0,0,1	2,3,3	5,3,0	199	144	8.68642e-05	0.00884205	1.0,1.0,0.685	0.224,0.42,1.0	0.347	34.7	34.7
52431	ENSG00000154723	ATP5J	21	-	25735314	25735389	25729630	25729801	25735486	25735639	52431	9,4,8	32,33,25	7,8,12	17,4,4	219	144	0.000904944	0.0415962	0.156,0.074,0.174	0.213,0.568,0.664	-0.347	-34.7	34.7
72912	ENSG00000099622	CIRBP	19	+	1262039	1262143	1261341	1261641	1264252	1264698	72912	5,2,3	6,0,1	4,4,4	0,0,0	248	144	0.00013331	0.0117705	0.326,1.0,0.635	1.0,1.0,1.0	-0.346	-34.6	34.6
12691	ENSG00000240498	CDKN2B-AS1	9	+	22096371	22096514	22049105	22049228	22097257	22097364	12691	1,4,5	0,0,0	4,5,2	1,6,0	287	144	0.000135291	0.0118591	1.0,1.0,1.0	0.667,0.295,1.0	0.346	34.6	34.6
6361	ENSG00000111817	DSE	6	+	116367008	116367217	116280119	116280260	116399197	116401272	6361	18,17,0	0,4,6	5,5,10	0,1,0	353	144	0.000148669	0.0126186	1.0,0.634,0.0	1.0,0.671,1.0	-0.346	-34.6	34.6
69878	ENSG00000104863	LIN7B	19	+	49115824	49116023	49115212	49115331	49117854	49118087	69878	1,3,2	3,0,2	2,5,4	1,0,0	343	144	0.00018102	0.0142037	0.123,1.0,0.296	0.456,1.0,1.0	-0.346	-34.6	34.6
58790	ENSG00000258465	RP11-574F21.3	1	-	160263264	160263462	160243959	160244034	160278130	160278191	58790	6,8,4	0,0,0	18,2,3	2,0,6	342	144	8.43692e-05	0.00866978	1.0,1.0,1.0	0.791,1.0,0.174	0.345	34.5	34.5
72772	ENSG00000166432	ZMAT1	X	-	101895813	101895882	101886631	101886731	101897867	101898042	72772	1,4,6	1,1,4	8,7,3	0,0,1	213	144	0.000139465	0.0121044	0.403,0.73,0.503	1.0,1.0,0.67	-0.345	-34.5	34.5
19557	ENSG00000257557	RP11-84G21.1	12	+	79938727	79938852	79934900	79935658	79940361	79942712	19557	0,6,2	3,2,1	0,0,1	4,5,5	269	144	0.0005118	0.0284697	0.0,0.616,0.517	0.0,0.0,0.097	0.345	34.5	34.5
70861	ENSG00000130749	ZC3H4	19	-	47110894	47110956	47094388	47094608	47112147	47112247	70861	2,0,0	11,11,8	8,0,2	2,10,2	206	144	0.000884311	0.0409939	0.113,0.0,0.0	0.737,0.0,0.411	-0.345	-34.5	34.5
87825	ENSG00000196793	ZNF239	10	-	43567787	43568021	43557528	43558171	43574539	43574618	87825	0,2,10	1,0,0	3,1,1	1,2,1	378	144	0.000430614	0.0255558	0.0,1.0,1.0	0.533,0.16,0.276	0.344	34.4	34.4
98101	ENSG00000250802	ZBED3-AS1	5	+	77139268	77139317	77118319	77118521	77147651	77148110	98101	0,0,0	3,12,2	4,1,3	2,4,6	193	144	5.82446e-06	0.00151911	0.0,0.0,0.0	0.599,0.157,0.272	-0.343	-34.3	34.3
53910	ENSG00000101391	CDK5RAP1	20	-	33381983	33382179	33379460	33379691	33383479	33383521	53910	13,12,4	0,1,1	17,3,10	5,2,5	340	144	9.43175e-05	0.00935582	1.0,0.836,0.629	0.59,0.388,0.459	0.343	34.3	34.3
71991	ENSG00000123130	ACOT9	X	-	23713134	23713208	23707876	23707944	23721880	23721984	71991	5,5,4	2,1,6	21,17,30	1,3,0	218	144	0.000451755	0.0263651	0.623,0.768,0.306	0.933,0.789,1.0	-0.342	-34.2	34.2
103224	ENSG00000147996	CBWD5	9	+	65707012	65707152	65702969	65703014	65708901	65708958	103224	15,8,6	0,2,0	15,2,11	4,3,2	284	144	0.000462612	0.0268004	1.0,0.67,1.0	0.655,0.253,0.736	0.342	34.2	34.2
77057	ENSG00000178252	WDR6	3	+	49014002	49014099	49007395	49007531	49014209	49014293	77057	0,0,0	4,3,7	3,1,4	2,5,3	241	144	7.33747e-06	0.00178659	0.0,0.0,0.0	0.473,0.107,0.443	-0.341	-34.1	34.1
60131	ENSG00000141956	PRDM15	21	-	41810752	41810836	41804533	41804614	41815704	41815836	60131	2,6,1	0,0,1	6,3,3	3,4,2	228	144	5.52571e-05	0.00672154	1.0,1.0,0.387	0.558,0.321,0.486	0.341	34.1	34.1
19281	ENSG00000090857	PDPR	16	+	70114820	70114930	70113625	70114440	70120460	70120719	19281	7,5,19	7,4,4	4,8,2	11,15,13	254	144	0.000831387	0.0393093	0.362,0.415,0.729	0.171,0.232,0.08	0.341	34.1	34.1
98102	ENSG00000250802	ZBED3-AS1	5	+	77139265	77139317	77118319	77118521	77147651	77148110	98102	0,0,0	3,12,2	4,1,3	2,4,6	196	144	6.34817e-06	0.00162398	0.0,0.0,0.0	0.595,0.155,0.269	-0.34	-34	34
114329	ENSG00000171606	ZNF274	19	+	58183920	58184060	58183086	58183442	58185711	58185838	114329	4,8,4	0,4,4	5,6,12	0,0,1	284	144	5.7258e-05	0.00685557	1.0,0.503,0.336	1.0,1.0,0.859	-0.34	-34	34
76714	ENSG00000233806	LINC01237	2	+	241934073	241934210	241882559	241882635	241965926	241966440	76714	4,9,0	0,2,4	9,14,5	0,0,1	281	144	0.000660093	0.0334908	1.0,0.698,0.0	1.0,1.0,0.719	-0.34	-34	34
33992	ENSG00000117593	DARS2	1	+	173850308	173850476	173845228	173845291	173853348	173853567	33992	26,13,25	1,0,0	20,16,8	10,0,5	312	144	5.78322e-06	0.00151911	0.923,1.0,1.0	0.48,1.0,0.425	0.339	33.9	33.9
52418	ENSG00000217801	RP11-465B22.3	1	+	1063078	1063134	1060279	1060393	1065829	1066456	52418	0,1,1	3,2,6	6,1,8	3,2,5	200	144	3.8753e-05	0.00526148	0.0,0.265,0.107	0.59,0.265,0.535	-0.339	-33.9	33.9
101361	ENSG00000099250	NRP1	10	-	33202911	33202995	33197649	33197709	33207571	33207716	101361	19,8,5	0,0,0	7,6,2	6,0,1	228	144	0.000208394	0.0157284	1.0,1.0,1.0	0.424,1.0,0.558	0.339	33.9	33.9
80271	ENSG00000269834	ZNF528-AS1	19	-	52394790	52394847	52389018	52389303	52395597	52395750	80271	2,1,3	0,0,1	6,1,6	1,2,3	201	144	0.000445072	0.0261268	1.0,1.0,0.682	0.811,0.264,0.589	0.339	33.9	33.9
51607	ENSG00000204599	TRIM39	6	+	30327646	30327696	30326956	30326995	30328888	30329041	51607	1,0,0	3,3,3	0,5,2	1,1,2	194	144	0.000598792	0.0314852	0.198,0.0,0.0	0.0,0.788,0.426	-0.339	-33.9	33.9
28392	ENSG00000179195	ZNF664	12	+	124003492	124003540	123973122	123974020	124004877	124004935	28392	5,11,6	3,0,6	6,3,5	0,0,0	192	144	9.15022e-06	0.00203926	0.556,1.0,0.429	1.0,1.0,1.0	-0.338	-33.8	33.8
83213	ENSG00000179818	PCBP1-AS1	2	-	70053730	70053994	70051202	70051305	70055655	70055749	83213	22,11,6	2,5,2	2,9,7	0,1,0	408	144	6.52814e-05	0.00737059	0.795,0.437,0.514	1.0,0.761,1.0	-0.338	-33.8	33.8
46839	ENSG00000105559	PLEKHA4	19	-	48857421	48857496	48854216	48854264	48858859	48859139	46839	44,29,25	0,2,0	11,19,11	12,1,5	219	144	1.10817e-06	0.000498734	1.0,0.905,1.0	0.376,0.926,0.591	0.337	33.7	33.7
9356	ENSG00000163138	PACRGL	4	+	20709682	20709773	20707802	20707870	20713431	20713539	9356	24,12,17	2,0,0	16,10,16	8,5,3	235	144	1.76824e-06	0.000705336	0.88,1.0,1.0	0.551,0.551,0.766	0.337	33.7	33.7
18015	ENSG00000065615	CYB5R4	6	+	83926135	83926331	83924469	83924592	83934594	83934735	18015	3,14,8	2,0,0	17,19,6	6,7,6	340	144	0.000529469	0.0291372	0.388,1.0,1.0	0.545,0.535,0.298	0.337	33.7	33.7
78342	ENSG00000112186	CAP2	6	+	17513848	17513954	17507168	17507312	17539268	17539458	78342	3,13,9	0,0,0	19,13,11	1,5,7	250	144	2.655e-07	0.00018568	1.0,1.0,1.0	0.916,0.6,0.475	0.336	33.6	33.6
47591	ENSG00000114200	BCHE	3	-	165829516	165831041	165786144	165786311	165837313	165837462	47591	42,67,71	2,2,4	32,32,30	0,0,0	1669	144	6.64384e-07	0.000362839	0.644,0.743,0.605	1.0,1.0,1.0	-0.336	-33.6	33.6
17306	ENSG00000241878	PISD	22	-	31628002	31628210	31625762	31626016	31630803	31630824	17306	7,4,3	0,5,1	3,10,4	0,1,0	352	144	0.000860236	0.0401461	1.0,0.247,0.551	1.0,0.804,1.0	-0.335	-33.5	33.5
17423	ENSG00000145214	DGKQ	4	-	966063	966301	965490	965529	966465	966527	17423	6,7,10	0,0,0	17,18,5	6,0,2	382	144	2.22002e-05	0.00373924	1.0,1.0,1.0	0.516,1.0,0.485	0.333	33.3	33.3
98113	ENSG00000250802	ZBED3-AS1	5	+	77088391	77088472	77087486	77087619	77089345	77089403	98113	1,0,0	0,8,3	2,0,2	0,1,0	225	144	3.92908e-05	0.00530486	1.0,0.0,0.0	1.0,0.0,1.0	-0.333	-33.3	33.3
61266	ENSG00000269609	RPARP-AS1	10	+	102452089	102452187	102451398	102451555	102455336	102456293	61266	46,19,31	18,23,20	38,30,23	8,2,4	242	144	7.07671e-05	0.0077997	0.603,0.33,0.48	0.739,0.899,0.774	-0.333	-33.3	33.3
96556	ENSG00000258472	RP11-192H23.4	17	-	28611142	28611253	28605045	28605215	28611543	28611656	96556	1,1,0	0,1,2	3,1,2	0,1,0	255	144	0.000315848	0.0206343	1.0,0.361,0.0	1.0,0.361,1.0	-0.333	-33.3	33.3
9342	ENSG00000163138	PACRGL	4	+	20700670	20700787	20700426	20700578	20701757	20701884	9342	3,0,0	0,1,2	1,4,0	0,0,1	261	144	0.000351019	0.0221137	1.0,0.0,0.0	1.0,1.0,0.0	-0.333	-33.3	33.3
11714	ENSG00000135336	ORC3	6	+	87634943	87634961	87621949	87622013	87636406	87636486	11714	3,2,4	5,2,1	4,5,3	1,1,0	162	144	0.000389434	0.0238546	0.348,0.471,0.78	0.78,0.816,1.0	-0.332	-33.2	33.2
14113	ENSG00000026652	AGPAT4	6	-	161165576	161165713	161154148	161154310	161166247	161166417	14113	0,0,1	5,5,2	1,3,2	1,1,3	281	144	0.000549749	0.0297876	0.0,0.0,0.204	0.339,0.606,0.255	-0.332	-33.2	33.2
109051	ENSG00000144445	KANSL1L	2	-	210155151	210155247	210154182	210154611	210171148	210171327	109051	0,0,0	19,13,13	1,3,2	1,2,7	240	144	0.00105824	0.0460487	0.0,0.0,0.0	0.375,0.474,0.146	-0.332	-33.2	33.2
57835	ENSG00000144406	UNC80	2	+	209869104	209869234	209849450	209849623	209872757	209872874	57835	0,1,0	7,2,3	4,4,2	4,4,1	274	144	1.72508e-05	0.00315813	0.0,0.208,0.0	0.344,0.344,0.512	-0.331	-33.1	33.1
6362	ENSG00000111817	DSE	6	+	116366984	116367217	116280119	116280260	116399197	116401272	6362	11,16,1	0,4,6	2,5,4	0,1,0	377	144	0.000150925	0.0127247	1.0,0.604,0.06	1.0,0.656,1.0	-0.331	-33.1	33.1
96584	ENSG00000125458	NT5C	17	-	75130964	75131081	75130752	75130867	75131180	75131281	96584	11,11,30	2,1,2	12,9,13	9,2,12	261	144	0.000173941	0.0139334	0.752,0.859,0.892	0.424,0.713,0.374	0.331	33.1	33.1
107895	ENSG00000232546	RP11-458F8.1	7	+	66856957	66857072	66848495	66848666	66858076	66858136	107895	14,6,2	2,2,3	7,14,5	1,1,0	259	144	0.00053105	0.0291821	0.796,0.625,0.27	0.796,0.886,1.0	-0.33	-33	33
84009	ENSG00000139637	C12orf10	12	+	53305907	53306060	53300092	53300262	53306201	53306320	84009	12,7,10	3,3,5	12,11,10	0,1,1	297	144	4.47492e-05	0.00578473	0.66,0.531,0.492	1.0,0.842,0.829	-0.329	-32.9	32.9
35080	ENSG00000120458	MSANTD2	11	-	124779049	124779139	124774803	124774818	124799870	124800364	35080	7,10,1	4,3,1	12,9,4	0,1,1	234	144	0.000340149	0.0216686	0.519,0.672,0.381	1.0,0.847,0.711	-0.329	-32.9	32.9
97400	ENSG00000109685	WHSC1	4	+	1892751	1892891	1892165	1892263	1893729	1893909	97400	0,2,0	9,15,9	8,8,6	7,5,10	284	144	4.16258e-08	4.76057e-05	0.0,0.063,0.0	0.367,0.448,0.233	-0.328	-32.8	32.8
18656	ENSG00000132970	WASF3	13	+	26680034	26680201	26671871	26671989	26681053	26681320	18656	8,21,5	0,2,1	11,14,4	12,2,2	311	144	0.000926043	0.042112	1.0,0.829,0.698	0.298,0.764,0.481	0.328	32.8	32.8
21374	ENSG00000255284	AP006621.5	11	+	780242	780381	778112	778218	783529	784180	21374	2,2,0	2,2,11	1,11,7	1,1,4	283	144	0.000551975	0.0298432	0.337,0.337,0.0	0.337,0.848,0.471	-0.327	-32.7	32.7
49996	ENSG00000185324	CDK10	16	+	89689251	89689322	89686699	89686797	89690552	89690624	49996	2,6,5	23,19,11	11,14,16	22,4,11	215	144	0.000693652	0.0346687	0.055,0.175,0.233	0.251,0.701,0.493	-0.327	-32.7	32.7
2810	ENSG00000182993	C12orf60	12	+	14811233	14811392	14803676	14803751	14822911	14824415	2810	0,0,0	7,1,3	2,0,6	3,3,1	303	144	0.000953449	0.0429197	0.0,0.0,0.0	0.241,0.0,0.74	-0.327	-32.7	32.7
100267	ENSG00000137962	ARHGAP29	1	-	94231406	94231643	94220257	94220392	94237414	94237565	100267	8,14,12	2,4,3	8,10,5	1,0,0	381	144	2.43774e-05	0.0039628	0.602,0.569,0.602	0.751,1.0,1.0	-0.326	-32.6	32.6
23556	ENSG00000259972	AC009120.6	16	-	74331586	74331703	74310099	74310134	74332566	74332613	23556	1,3,3	1,1,0	0,2,0	1,0,3	261	144	7.55497e-05	0.00814219	0.356,0.623,1.0	0.0,1.0,0.0	0.326	32.6	32.6
88182	ENSG00000175106	TVP23C	17	-	15516418	15516659	15506797	15506986	15545784	15545916	88182	5,16,4	0,2,0	8,5,3	3,0,3	385	144	0.000914152	0.0418805	1.0,0.75,1.0	0.499,1.0,0.272	0.326	32.6	32.6
117763	ENSG00000149187	CELF1	11	-	47500860	47500932	47499452	47499604	47552991	47553112	117763	23,30,16	18,12,10	28,19,43	3,2,5	216	144	3.73236e-06	0.00114384	0.46,0.625,0.516	0.862,0.864,0.851	-0.325	-32.5	32.5
32441	ENSG00000242588	RP11-274B21.14	7	+	128579998	128580094	128578889	128578933	128591849	128592017	32441	23,41,19	8,11,13	21,23,22	0,0,4	240	144	1.94614e-05	0.00343327	0.633,0.691,0.467	1.0,1.0,0.767	-0.325	-32.5	32.5
31541	ENSG00000160336	ZNF761	19	+	53433579	53433757	53431992	53432028	53439827	53439933	31541	6,11,11	3,0,4	9,16,8	0,0,0	322	144	2.36112e-05	0.00388371	0.472,1.0,0.552	1.0,1.0,1.0	-0.325	-32.5	32.5
118929	ENSG00000138614	VWA9	15	-	65607365	65607442	65605128	65605236	65610795	65611136	118929	8,9,9	3,2,8	12,23,8	0,1,1	221	144	5.97732e-06	0.0015495	0.635,0.746,0.423	1.0,0.937,0.839	-0.324	-32.4	32.4
31131	ENSG00000184162	NR2C2AP	19	-	19202175	19202390	19201930	19202025	19202790	19202820	31131	7,12,4	3,4,0	9,7,10	0,0,0	359	144	9.97312e-06	0.00216405	0.483,0.546,1.0	1.0,1.0,1.0	-0.324	-32.4	32.4
84574	ENSG00000174652	ZNF266	19	-	9433692	9433786	9420125	9420218	9434074	9434235	84574	19,15,8	4,7,7	12,12,7	0,1,1	238	144	1.9613e-05	0.00344152	0.742,0.565,0.409	1.0,0.879,0.809	-0.324	-32.4	32.4
106806	ENSG00000251669	FAM86EP	4	-	3947143	3948220	3941759	3943372	3953110	3953173	106806	58,56,72	12,2,8	44,34,64	15,17,26	1221	144	0.00105599	0.0459713	0.363,0.768,0.515	0.257,0.191,0.225	0.324	32.4	32.4
45285	ENSG00000119801	YPEL5	2	+	30148244	30148463	30146940	30147062	30155849	30155910	45285	16,9,6	1,3,4	20,31,21	0,2,1	363	144	0.00105569	0.0459713	0.864,0.543,0.373	1.0,0.86,0.893	-0.324	-32.4	32.4
73784	ENSG00000142515	KLK3	19	+	50858028	50858086	50856239	50856399	50858157	50858315	73784	7,6,4	0,0,0	12,3,9	0,3,4	202	144	0.000101166	0.00978555	1.0,1.0,1.0	1.0,0.416,0.616	0.323	32.3	32.3
54326	ENSG00000254469	RP11-849H4.2	11	-	71925932	71926104	71923308	71923475	71926417	71926510	54326	11,2,20	2,1,4	13,6,17	1,0,0	316	144	0.000131816	0.0116916	0.715,0.477,0.695	0.856,1.0,1.0	-0.323	-32.3	32.3
106668	ENSG00000114656	KIAA1257	3	-	128976978	128977066	128970979	128971433	128978044	128978185	106668	7,3,8	0,0,0	6,10,4	1,1,4	232	144	0.000287271	0.0194182	1.0,1.0,1.0	0.788,0.861,0.383	0.323	32.3	32.3
81975	ENSG00000165115	KIF27	9	-	83920105	83920212	83915293	83915678	83921370	83921465	81975	7,6,3	0,0,0	6,7,7	3,0,4	251	144	2.22186e-05	0.00373924	1.0,1.0,1.0	0.534,1.0,0.501	0.322	32.2	32.2
36177	ENSG00000124313	IQSEC2	X	-	53268658	53268769	53266328	53267064	53291894	53291924	36177	0,2,0	5,5,8	2,6,1	4,1,3	255	144	0.000464913	0.0268731	0.0,0.184,0.0	0.22,0.772,0.158	-0.322	-32.2	32.2
71237	ENSG00000130559	CAMSAP1	9	-	135866455	135866536	135850321	135850461	135906999	135907224	71237	4,20,6	0,0,1	3,9,4	2,0,5	225	144	0.000130242	0.0115837	1.0,1.0,0.793	0.49,1.0,0.339	0.321	32.1	32.1
62620	ENSG00000100325	ASCC2	22	-	29827476	29827600	29825693	29825780	29838177	29838274	62620	4,7,8	2,0,4	7,2,6	0,0,0	268	144	0.000265363	0.0185542	0.518,1.0,0.518	1.0,1.0,1.0	-0.321	-32.1	32.1
29647	ENSG00000163607	GTPBP8	3	+	113000849	113001092	112999445	112999559	113014376	113015060	29647	5,3,9	1,2,2	1,4,2	0,1,0	387	144	0.000413155	0.0248535	0.65,0.358,0.626	1.0,0.598,1.0	-0.321	-32.1	32.1
69415	ENSG00000161249	DMKN	19	-	35509910	35509961	35505938	35505986	35510183	35510252	69415	5,0,2	1,3,4	1,4,2	1,0,1	195	144	0.0010044	0.0443209	0.787,0.0,0.27	0.425,1.0,0.596	-0.321	-32.1	32.1
49473	ENSG00000120896	SORBS3	8	+	22565006	22565073	22564867	22564873	22565267	22565665	49473	19,22,7	0,0,0	10,13,5	5,4,1	211	144	9.6262e-08	8.82804e-05	1.0,1.0,1.0	0.577,0.689,0.773	0.32	32	32
97377	ENSG00000109685	WHSC1	4	+	1892754	1892891	1892165	1892263	1893729	1893909	97377	0,2,0	9,15,9	8,7,6	7,5,10	281	144	6.03289e-08	6.23897e-05	0.0,0.064,0.0	0.369,0.418,0.235	-0.319	-31.9	31.9
57019	ENSG00000105792	CFAP69	7	+	90305963	90306085	90299866	90304820	90307767	90307854	57019	1,0,0	6,1,3	8,0,4	4,9,2	266	144	0.000133914	0.0118129	0.083,0.0,0.0	0.52,0.0,0.52	-0.319	-31.9	31.9
25972	ENSG00000151150	ANK3	10	-	60145967	60146021	60138516	60139087	60166590	60166653	25972	6,7,3	4,1,1	10,6,10	0,0,0	198	144	0.000164081	0.0134717	0.522,0.836,0.686	1.0,1.0,1.0	-0.319	-31.9	31.9
99110	ENSG00000166233	ARIH1	15	+	72518066	72518134	72474644	72475014	72555270	72555363	99110	9,3,8	0,0,0	9,13,10	5,9,0	212	144	9.41822e-07	0.000451012	1.0,1.0,1.0	0.55,0.495,1.0	0.318	31.8	31.8
84562	ENSG00000174652	ZNF266	19	-	9434064	9434235	9420064	9420218	9434797	9434859	84562	6,17,14	4,5,1	21,10,22	0,0,2	315	144	0.00010281	0.00988761	0.407,0.609,0.865	1.0,1.0,0.834	-0.318	-31.8	31.8
109982	ENSG00000153406	NMRAL1	16	-	4469503	4469698	4466152	4466402	4474092	4474166	109982	9,6,13	2,4,0	12,16,20	0,0,0	339	144	0.000266654	0.0185806	0.657,0.389,1.0	1.0,1.0,1.0	-0.318	-31.8	31.8
31270	ENSG00000171469	ZNF561	19	-	9620915	9621049	9619431	9619582	9621161	9621236	31270	8,20,11	3,9,4	14,8,11	15,18,18	278	144	0.000287052	0.0194182	0.58,0.535,0.588	0.326,0.187,0.24	0.317	31.7	31.7
90267	ENSG00000205593	DENND6B	22	-	50314387	50314494	50314206	50314272	50314604	50314700	90267	14,5,2	4,5,1	5,6,1	1,1,0	251	144	0.00105322	0.0459328	0.668,0.365,0.534	0.742,0.775,1.0	-0.317	-31.7	31.7
19762	ENSG00000160321	ZNF208	19	-	21984427	21984544	21971190	21974807	21987215	21987311	19762	4,0,4	3,8,2	0,0,0	8,5,9	261	144	8.07845e-05	0.00846236	0.424,0.0,0.525	0.0,0.0,0.0	0.316	31.6	31.6
100893	ENSG00000157036	EXOG	3	+	38499680	38499747	38498929	38498989	38501354	38501494	100893	3,7,8	3,0,3	6,2,5	0,0,0	211	144	0.000409004	0.0246739	0.406,1.0,0.645	1.0,1.0,1.0	-0.316	-31.6	31.6
38817	ENSG00000097033	SH3GLB1	1	+	86730087	86730111	86724312	86724405	86734601	86734691	38817	27,32,38	20,29,29	22,24,20	53,98,83	168	144	2.88338e-11	1.5572e-07	0.536,0.486,0.529	0.262,0.173,0.171	0.315	31.5	31.5
40987	ENSG00000180801	ARSJ	4	-	113906664	113906745	113902351	113903675	113978436	113979092	40987	6,0,5	2,3,8	0,0,0	1,1,1	225	144	2.62473e-05	0.00417167	0.658,0.0,0.286	0.0,0.0,0.0	0.315	31.5	31.5
19392	ENSG00000154920	EME1	17	+	50378599	50378681	50376065	50376193	50378773	50378895	19392	7,15,11	3,4,6	17,11,8	3,0,0	226	144	0.000458695	0.0266528	0.598,0.705,0.539	0.783,1.0,1.0	-0.314	-31.4	31.4
5015	ENSG00000157578	LCA5L	21	-	39428171	39428503	39423244	39423490	39435419	39435542	5015	3,7,20	0,0,0	12,19,17	2,1,4	476	144	8.79076e-06	0.00201842	1.0,1.0,1.0	0.645,0.852,0.563	0.313	31.3	31.3
107677	ENSG00000063127	SLC6A16	19	-	49309300	49309411	49308875	49309117	49309650	49309779	107677	0,0,1	1,1,0	2,7,3	3,2,0	255	144	0.000329729	0.0212133	0.0,0.0,1.0	0.274,0.664,1.0	-0.313	-31.3	31.3
107809	ENSG00000099785	MARCH2	19	+	8418741	8418807	8413294	8413420	8421788	8422016	107809	15,4,5	8,1,2	9,5,6	1,0,0	210	144	8.00661e-06	0.00188915	0.563,0.733,0.632	0.861,1.0,1.0	-0.311	-31.1	31.1
50263	ENSG00000183495	EP400	12	+	131963531	131963642	131960584	131961954	131979696	131979784	50263	2,5,21	16,14,4	1,1,0	34,17,6	255	144	1.12274e-05	0.00235221	0.066,0.168,0.748	0.016,0.032,0.0	0.311	31.1	31.1
104113	ENSG00000280987	MATR3	5	+	139293452	139293575	139279050	139279129	139307238	139308327	104113	11,10,10	5,8,16	2,5,6	20,22,28	267	144	2.14207e-05	0.00366607	0.543,0.403,0.252	0.051,0.109,0.104	0.311	31.1	31.1
109679	ENSG00000152380	FAM151B	5	+	80510713	80511086	80505942	80506033	80513603	80513769	109679	10,9,15	0,2,4	9,9,9	0,0,0	517	144	0.000135962	0.01188	1.0,0.556,0.511	1.0,1.0,1.0	-0.311	-31.1	31.1
60057	ENSG00000185480	PARPBP	12	+	102150263	102150371	102148229	102148463	102151569	102151796	60057	2,4,1	1,5,6	0,0,0	3,4,1	252	144	0.000309513	0.0203648	0.533,0.314,0.087	0.0,0.0,0.0	0.311	31.1	31.1
71824	ENSG00000163354	DCST2	1	-	155031559	155031745	155026547	155026715	155032666	155032768	71824	7,1,1	2,0,4	8,6,4	2,0,0	330	144	0.00104186	0.0455805	0.604,1.0,0.098	0.636,1.0,1.0	-0.311	-31.1	31.1
109347	ENSG00000008382	MPND	19	+	4357950	4358172	4357514	4357585	4359162	4359223	109347	24,32,22	1,0,0	32,31,10	6,7,2	366	144	1.87316e-07	0.000143152	0.904,1.0,1.0	0.677,0.635,0.663	0.31	31	31
22539	ENSG00000247240	UBL7-AS1	15	+	74465036	74465274	74461882	74462027	74466035	74466130	22539	0,0,0	2,2,4	6,3,3	3,7,2	382	144	2.29665e-06	0.000852137	0.0,0.0,0.0	0.43,0.139,0.361	-0.31	-31	31
9890	ENSG00000145014	TMEM44	3	-	194593040	194593073	194587677	194588639	194604286	194604445	9890	5,1,3	10,8,2	0,0,0	1,2,2	177	144	1.71299e-05	0.00315001	0.289,0.092,0.55	0.0,0.0,0.0	0.31	31	31
33276	ENSG00000145919	BOD1	5	-	173609577	173609670	173607798	173608292	173613130	173613255	33276	1,1,5	13,33,19	7,16,7	8,7,17	237	144	7.48165e-06	0.00180471	0.045,0.018,0.138	0.347,0.581,0.2	-0.309	-30.9	30.9
45587	ENSG00000150712	MTMR12	5	-	32233708	32233929	32230084	32230347	32234961	32235129	45587	3,14,11	0,0,2	11,11,8	2,2,5	365	144	0.000529625	0.0291372	1.0,1.0,0.685	0.685,0.685,0.387	0.309	30.9	30.9
77930	ENSG00000138073	PREB	2	-	27132227	27132356	27132009	27132082	27132602	27132620	77930	1,3,4	8,7,1	0,0,0	7,7,7	273	144	0.000291912	0.0195569	0.062,0.184,0.678	0.0,0.0,0.0	0.308	30.8	30.8
43745	ENSG00000120705	ETF1	5	-	138512945	138512954	138511474	138511604	138513567	138513706	43745	8,4,3	0,0,0	8,7,6	4,3,2	153	144	3.21219e-06	0.00103056	1.0,1.0,1.0	0.653,0.687,0.738	0.307	30.7	30.7
114736	ENSG00000198814	GK	X	+	30697731	30697749	30696616	30696683	30700413	30700449	114736	31,41,33	3,10,19	22,18,25	29,16,25	162	144	8.13294e-05	0.00848295	0.902,0.785,0.607	0.403,0.5,0.471	0.307	30.7	30.7
11582	ENSG00000183150	GPR19	12	-	12684350	12684507	12662270	12662470	12695458	12695511	11582	12,8,6	0,4,2	16,12,17	0,0,0	301	144	0.000313326	0.0205248	1.0,0.489,0.589	1.0,1.0,1.0	-0.307	-30.7	30.7
97027	ENSG00000189144	ZNF573	19	-	37758475	37758596	37738301	37740194	37770004	37770097	97027	5,3,0	1,5,4	0,0,1	5,14,9	265	144	0.000894822	0.0413041	0.731,0.246,0.0	0.0,0.0,0.057	0.307	30.7	30.7
64910	ENSG00000186638	KIF24	9	-	34297016	34297114	34290173	34290389	34306251	34306437	64910	23,15,19	1,1,2	19,5,15	4,6,4	242	144	0.00116791	0.0494271	0.932,0.899,0.85	0.739,0.331,0.691	0.307	30.7	30.7
113573	ENSG00000158669	GPAT4	8	+	41596747	41596878	41578414	41578580	41598291	41599304	113573	7,5,4	1,0,5	6,1,2	0,0,0	275	144	0.00116674	0.0494179	0.786,1.0,0.295	1.0,1.0,1.0	-0.306	-30.6	30.6
44717	ENSG00000213923	CSNK1E	22	-	38363053	38363104	38361398	38361560	38380369	38380423	44717	0,0,0	3,7,4	2,1,7	3,4,7	195	144	7.53061e-07	0.000394496	0.0,0.0,0.0	0.33,0.156,0.425	-0.304	-30.4	30.4
91679	ENSG00000197927	C2orf27A	2	+	131758357	131758493	131751508	131751585	131766618	131767107	91679	1,0,0	3,8,4	5,5,8	3,4,16	280	144	3.74176e-06	0.00114384	0.146,0.0,0.0	0.462,0.391,0.205	-0.304	-30.4	30.4
65452	ENSG00000065717	TLE2	19	-	3019282	3019316	3017839	3017859	3019698	3019773	65452	8,9,10	0,0,0	5,4,10	2,2,2	178	144	0.000285738	0.0193692	1.0,1.0,1.0	0.669,0.618,0.802	0.304	30.4	30.4
75904	ENSG00000148187	MRRF	9	+	122285168	122285287	122270863	122271075	122313226	122313386	75904	9,1,9	0,3,3	9,4,10	0,1,0	263	144	0.000914692	0.0418805	1.0,0.154,0.622	1.0,0.687,1.0	-0.304	-30.4	30.4
535	ENSG00000071205	ARHGAP10	4	+	148063147	148063300	148046891	148047051	148064415	148064507	535	5,1,20	5,0,3	9,5,6	0,0,0	297	144	2.05687e-05	0.00356417	0.327,1.0,0.764	1.0,1.0,1.0	-0.303	-30.3	30.3
46451	ENSG00000107021	TBC1D13	9	+	128790734	128790775	128788333	128788407	128791379	128791441	46451	32,35,21	19,17,10	8,8,18	20,18,21	185	144	5.2035e-05	0.00642741	0.567,0.616,0.62	0.237,0.257,0.4	0.303	30.3	30.3
79533	ENSG00000103326	CAPN15	16	+	537133	537229	536028	536142	546816	547392	79533	4,1,5	3,6,1	0,0,2	4,5,2	240	144	0.00098226	0.0437811	0.444,0.091,0.75	0.0,0.0,0.375	0.303	30.3	30.3
51308	ENSG00000127990	SGCE	7	-	94639340	94639448	94629718	94629841	94644605	94644667	51308	3,12,8	2,4,0	3,6,4	0,0,0	252	144	0.000718256	0.0354428	0.462,0.632,1.0	1.0,1.0,1.0	-0.302	-30.2	30.2
7800	ENSG00000204604	ZNF468	19	-	52853871	52854107	52849086	52849213	52854257	52854345	7800	29,15,36	12,12,5	16,31,39	2,2,3	380	144	0.00113106	0.048309	0.478,0.321,0.732	0.752,0.855,0.831	-0.302	-30.2	30.2
6178	ENSG00000130396	MLLT4	6	+	167965963	167966045	167965756	167965853	167969113	167969198	6178	35,26,13	8,6,9	36,29,22	4,0,0	226	144	1.67572e-05	0.00311468	0.736,0.734,0.479	0.852,1.0,1.0	-0.301	-30.1	30.1
29449	ENSG00000072415	MPP5	14	+	67254203	67254310	67241341	67241533	67269700	67269764	29449	11,17,6	18,11,4	0,0,5	15,11,7	251	144	4.69294e-05	0.00595568	0.26,0.47,0.463	0.0,0.0,0.291	0.301	30.1	30.1
45883	ENSG00000126746	ZNF384	12	-	6678691	6678819	6678126	6678343	6678945	6679183	45883	1,0,2	5,4,0	1,4,0	0,0,1	272	144	0.000400759	0.0243474	0.096,0.0,1.0	1.0,1.0,0.0	-0.301	-30.1	30.1
116700	ENSG00000165359	DDX26B	X	+	135570435	135570555	135569336	135569431	135572814	135573033	116700	15,8,6	1,2,3	2,3,13	0,0,0	264	144	0.000329521	0.0212133	0.891,0.686,0.522	1.0,1.0,1.0	-0.3	-30	30
42123	ENSG00000171097	CCBL1	9	-	128847432	128847643	128846679	128846859	128881896	128882075	42123	8,6,14	2,0,0	6,23,9	2,1,10	355	144	0.000967284	0.0433721	0.619,1.0,1.0	0.549,0.903,0.267	0.3	30	30
17698	ENSG00000178971	CTC1	17	-	8229141	8229206	8228724	8228892	8229301	8229446	17698	15,6,7	2,3,5	26,11,12	0,0,2	209	144	4.16652e-05	0.00552567	0.838,0.579,0.491	1.0,1.0,0.805	-0.299	-29.9	29.9
9332	ENSG00000163138	PACRGL	4	+	20707802	20707870	20704659	20704814	20713431	20713539	9332	14,17,26	1,1,2	35,20,18	5,15,11	212	144	0.000105181	0.0100637	0.905,0.92,0.898	0.826,0.475,0.526	0.299	29.9	29.9
82724	ENSG00000247092	SNHG10	14	-	95533692	95533748	95532633	95533061	95534513	95534586	82724	6,4,3	2,4,0	3,11,10	0,0,0	200	144	0.00032928	0.0212125	0.684,0.419,1.0	1.0,1.0,1.0	-0.299	-29.9	29.9
24351	ENSG00000002919	SNX11	17	+	48110707	48110767	48107557	48107838	48112030	48112085	24351	1,0,0	17,2,9	6,5,6	11,7,9	204	144	1.88917e-07	0.000143152	0.04,0.0,0.0	0.278,0.335,0.32	-0.298	-29.8	29.8
76384	ENSG00000123329	ARHGAP9	12	-	57479729	57479788	57479090	57479424	57480777	57480834	76384	1,0,3	6,1,0	2,0,1	0,1,0	203	144	0.000334238	0.0214426	0.106,0.0,1.0	1.0,0.0,1.0	-0.298	-29.8	29.8
118928	ENSG00000138614	VWA9	15	-	65607365	65607442	65605128	65605236	65611097	65611289	118928	3,2,4	0,1,1	2,0,1	2,2,0	221	144	0.000525862	0.0290287	1.0,0.566,0.723	0.395,0.0,1.0	0.298	29.8	29.8
59943	ENSG00000197332	CTC-499B15.5	19	+	11680391	11680972	11654216	11654411	11682545	11682672	59943	27,27,22	0,0,0	18,28,22	6,2,0	725	144	1.53258e-05	0.00288729	1.0,1.0,1.0	0.373,0.735,1.0	0.297	29.7	29.7
32575	ENSG00000167523	SPATA33	16	+	89661300	89661474	89660827	89661111	89669285	89670456	32575	5,6,4	1,0,0	7,7,10	1,4,3	318	144	4.70079e-05	0.00595787	0.694,1.0,1.0	0.76,0.442,0.602	0.297	29.7	29.7
27620	ENSG00000156411	C14orf2	14	-	103913975	103913984	103912289	103912694	103915065	103915189	27620	12,9,7	19,9,8	22,12,17	7,5,5	153	144	0.000198175	0.0151334	0.373,0.485,0.452	0.747,0.693,0.762	-0.297	-29.7	29.7
49994	ENSG00000185324	CDK10	16	+	89689251	89689322	89687448	89687548	89690552	89690624	49994	3,11,6	0,2,0	7,9,5	2,3,3	215	144	0.000823314	0.0390988	1.0,0.786,1.0	0.701,0.668,0.527	0.297	29.7	29.7
75060	ENSG00000136003	ISCU	12	+	108567657	108567757	108565320	108565431	108568830	108569368	75060	1,0,2	2,11,7	1,9,8	11,2,5	244	144	0.00092267	0.0420637	0.228,0.0,0.144	0.051,0.726,0.486	-0.297	-29.7	29.7
10160	ENSG00000135801	TAF5L	1	-	229607773	229607835	229606118	229606193	229610105	229610210	10160	0,1,0	12,5,3	3,2,1	2,2,7	206	144	0.00097199	0.0435071	0.0,0.123,0.0	0.512,0.411,0.091	-0.297	-29.7	29.7
107443	ENSG00000048342	CC2D2A	4	+	15473221	15473255	15469929	15470057	15475914	15475971	107443	11,11,5	11,11,21	0,3,0	10,12,10	178	144	2.49803e-05	0.00404053	0.447,0.447,0.162	0.0,0.168,0.0	0.296	29.6	29.6
59155	ENSG00000106692	FKTN	9	+	105615277	105615407	105607818	105607951	105635050	105641118	59155	29,27,31	0,4,1	26,23,32	11,9,7	274	144	3.23825e-05	0.0046901	1.0,0.78,0.942	0.554,0.573,0.706	0.296	29.6	29.6
31055	ENSG00000186166	CCDC84	11	+	119012198	119012254	119011944	119012003	119013231	119013262	31055	19,13,8	0,0,0	9,4,18	2,4,1	200	144	0.000114125	0.0106675	1.0,1.0,1.0	0.764,0.419,0.928	0.296	29.6	29.6
106677	ENSG00000132740	IGHMBP2	11	+	68930322	68930434	68929143	68929357	68933298	68933381	106677	2,0,2	17,26,8	6,9,8	11,4,12	256	144	1.7704e-06	0.000705336	0.062,0.0,0.123	0.235,0.559,0.273	-0.294	-29.4	29.4
43443	ENSG00000182923	CEP63	3	+	134558141	134558347	134551925	134552012	134559149	134559429	43443	14,30,11	0,1,0	11,11,28	6,2,1	350	144	3.044e-05	0.00452462	1.0,0.925,1.0	0.43,0.694,0.92	0.294	29.4	29.4
20829	ENSG00000090487	SPG21	15	-	64984168	64984331	64983506	64983593	64989405	64989496	20829	2,1,1	1,0,0	2,2,2	7,1,0	307	144	0.000325624	0.0210327	0.484,1.0,1.0	0.118,0.484,1.0	0.294	29.4	29.4
19282	ENSG00000090857	PDPR	16	+	70114869	70114930	70114371	70114440	70120460	70120719	19282	1,1,15	7,4,4	0,2,0	11,15,13	205	144	0.000162374	0.0133767	0.091,0.149,0.725	0.0,0.086,0.0	0.293	29.3	29.3
69875	ENSG00000104863	LIN7B	19	+	49115824	49116024	49115259	49115331	49117854	49118015	69875	1,4,2	3,0,2	1,5,4	1,0,0	344	144	0.000373819	0.0230726	0.122,1.0,0.295	0.295,1.0,1.0	-0.293	-29.3	29.3
27623	ENSG00000144815	NXPE3	3	+	101779733	101779934	101779245	101779324	101782109	101782290	27623	6,6,7	4,2,3	0,0,3	7,1,1	345	144	0.000835728	0.0394378	0.385,0.556,0.493	0.0,0.0,0.556	0.293	29.3	29.3
89934	ENSG00000205485	AC004980.7	7	+	76615489	76615663	76551400	76551522	76621115	76621388	89934	8,15,8	0,5,3	7,20,4	0,0,0	318	144	5.88908e-06	0.0015307	1.0,0.576,0.547	1.0,1.0,1.0	-0.292	-29.2	29.2
18761	ENSG00000161533	ACOX1	17	-	75973624	75973785	75960214	75960375	75978533	75978693	18761	13,8,10	29,17,12	22,14,23	7,10,10	305	144	5.82089e-05	0.00690066	0.175,0.182,0.282	0.597,0.398,0.521	-0.292	-29.2	29.2
16213	ENSG00000128596	CCDC136	7	+	128806236	128806411	128805760	128805901	128806687	128806858	16213	12,7,17	2,3,1	11,8,4	0,0,0	319	144	0.000341619	0.0217195	0.73,0.513,0.885	1.0,1.0,1.0	-0.291	-29.1	29.1
30168	ENSG00000160087	UBE2J2	1	-	1267755	1267984	1263345	1263386	1273665	1273854	30168	3,8,7	3,1,4	18,2,2	1,0,1	373	144	0.000774596	0.0374996	0.279,0.755,0.403	0.874,1.0,0.436	-0.291	-29.1	29.1
62157	ENSG00000074582	BCS1L	2	+	218660306	218660475	218659759	218659800	218660938	218661307	62157	3,7,1	2,0,0	5,1,0	2,0,3	313	144	0.00109697	0.0472476	0.408,1.0,1.0	0.535,1.0,0.0	0.291	29.1	29.1
21883	ENSG00000137210	TMEM14B	6	+	10755141	10755232	10747772	10747881	10770076	10770204	21883	2,4,9	0,7,4	7,6,4	0,0,1	235	144	5.09259e-05	0.00633899	1.0,0.259,0.58	1.0,1.0,0.71	-0.29	-29	29
105728	ENSG00000233184	RP11-421L21.3	1	+	101081540	101081735	101080388	101080613	101083460	101083574	105728	8,3,1	1,1,4	1,3,1	1,0,0	339	144	0.000259872	0.0182929	0.773,0.56,0.096	0.298,1.0,1.0	-0.29	-29	29
19768	ENSG00000088543	C3orf18	3	-	50560916	50561064	50558810	50559737	50561721	50561747	19768	7,20,20	12,1,0	4,7,6	0,0,0	292	144	0.000811293	0.0388123	0.223,0.908,1.0	1.0,1.0,1.0	-0.29	-29	29
24290	ENSG00000168000	BSCL2	11	-	62705300	62705321	62702467	62702549	62705467	62705617	24290	18,22,23	0,1,0	13,19,11	14,4,2	165	144	1.68311e-07	0.000134112	1.0,0.95,1.0	0.448,0.806,0.828	0.289	28.9	28.9
4461	ENSG00000140057	AK7	14	+	96424378	96424462	96420821	96420932	96437834	96437915	4461	0,3,0	18,18,16	4,5,8	5,10,8	228	144	3.27619e-07	0.000213746	0.0,0.095,0.0	0.336,0.24,0.387	-0.289	-28.9	28.9
47066	ENSG00000214595	EML6	2	+	54966722	54966880	54964570	54964733	54966999	54967231	47066	7,4,1	0,0,1	1,1,3	0,2,4	302	144	8.87263e-05	0.00896588	1.0,1.0,0.323	1.0,0.193,0.263	0.289	28.9	28.9
87162	ENSG00000282278	RP11-231C18.3	4	+	53391429	53391498	53391008	53391139	53399735	53399839	87162	20,30,25	5,2,1	33,15,19	12,11,9	213	144	0.000188023	0.014564	0.73,0.91,0.944	0.65,0.48,0.588	0.289	28.9	28.9
44847	ENSG00000164808	SPIDR	8	+	47330779	47330895	47291032	47291137	47396375	47396626	44847	6,1,2	2,17,3	0,0,1	6,8,9	260	144	0.000342377	0.0217535	0.624,0.032,0.27	0.0,0.0,0.058	0.289	28.9	28.9
485	ENSG00000203288	RP11-98D18.9	1	+	151791461	151791640	151790841	151791245	151793814	151794402	485	1,2,1	11,14,10	5,6,4	4,2,21	323	144	0.000972085	0.0435071	0.039,0.06,0.043	0.358,0.572,0.078	-0.289	-28.9	28.9
61076	ENSG00000188511	C22orf34	22	-	49622194	49623610	49620455	49620660	49624177	49624681	61076	28,17,9	0,1,0	18,14,18	4,0,2	1560	144	4.03011e-05	0.00540315	1.0,0.611,1.0	0.293,1.0,0.454	0.288	28.8	28.8
12584	ENSG00000144837	PLA1A	3	+	119598566	119598626	119597874	119597986	119606773	119607097	12584	2,0,0	11,8,4	4,2,4	11,2,5	204	144	0.000162668	0.0133896	0.114,0.0,0.0	0.204,0.414,0.361	-0.288	-28.8	28.8
97367	ENSG00000109685	WHSC1	4	+	1899220	1899395	1893729	1893822	1900625	1901251	97367	3,9,15	3,2,1	11,21,11	2,0,0	319	144	0.000318839	0.0207878	0.311,0.67,0.871	0.713,1.0,1.0	-0.287	-28.7	28.7
109711	ENSG00000186814	ZSCAN30	18	-	35263073	35263240	35251065	35254381	35263512	35263688	109711	6,19,23	29,31,27	18,17,13	9,9,6	311	144	8.64995e-05	0.00883267	0.087,0.221,0.283	0.481,0.467,0.501	-0.286	-28.6	28.6
111601	ENSG00000168096	ANKS3	16	-	4726663	4726780	4724749	4724831	4726978	4728078	111601	12,10,5	0,2,4	10,4,9	0,0,0	261	144	0.000617871	0.0321713	1.0,0.734,0.408	1.0,1.0,1.0	-0.286	-28.6	28.6
54701	ENSG00000130244	FAM98C	19	+	38405260	38405421	38404907	38405113	38406909	38407077	54701	0,0,1	3,1,3	3,1,4	2,2,3	305	144	3.43822e-05	0.00486828	0.0,0.0,0.136	0.415,0.191,0.386	-0.285	-28.5	28.5
87202	ENSG00000099889	ARVCF	22	-	19971215	19971335	19969895	19970743	19971885	19971971	87202	28,48,22	10,21,8	18,20,13	16,23,28	264	144	4.20936e-05	0.00555218	0.604,0.555,0.6	0.38,0.322,0.202	0.285	28.5	28.5
113386	ENSG00000272419	RP11-403I13.8	1	-	145170941	145171185	145168420	145169086	145215638	145215850	113386	15,17,12	1,3,4	10,31,26	0,0,1	388	144	1.6957e-05	0.00313385	0.848,0.678,0.527	1.0,1.0,0.906	-0.284	-28.4	28.4
61351	ENSG00000198626	RYR2	1	+	237680455	237680577	237674763	237674846	237698964	237699025	61351	2,4,5	3,6,3	0,1,0	4,3,4	266	144	1.95235e-05	0.00343327	0.265,0.265,0.474	0.0,0.153,0.0	0.284	28.4	28.4
17983	ENSG00000226688	ENTPD1-AS1	10	-	95898886	95899018	95897557	95897679	95904829	95904938	17983	19,9,10	7,2,6	16,18,15	2,0,2	276	144	0.0011159	0.0477877	0.586,0.701,0.465	0.807,1.0,0.796	-0.284	-28.4	28.4
43453	ENSG00000182923	CEP63	3	+	134559149	134559305	134558141	134558347	134561376	134561768	43453	6,15,6	0,0,0	8,8,12	0,3,4	300	144	2.85392e-05	0.0043553	1.0,1.0,1.0	1.0,0.561,0.59	0.283	28.3	28.3
85329	ENSG00000133794	ARNTL	11	+	13355150	13355296	13354300	13354448	13356738	13356777	85329	2,0,1	3,11,5	3,3,2	2,2,2	290	144	0.000915776	0.0418934	0.249,0.0,0.09	0.427,0.427,0.332	-0.282	-28.2	28.2
29241	ENSG00000160613	PCSK7	11	-	117207066	117207160	117206680	117206798	117207969	117208064	29241	35,32,25	0,0,1	38,13,28	6,7,5	238	144	7.38348e-08	7.10649e-05	1.0,1.0,0.938	0.793,0.529,0.772	0.281	28.1	28.1
43914	ENSG00000162241	SLC25A45	11	-	65381914	65381969	65380131	65380175	65382485	65382671	43914	17,11,16	8,8,4	10,11,6	1,0,1	199	144	2.28279e-05	0.00379337	0.606,0.499,0.743	0.879,1.0,0.813	-0.281	-28.1	28.1
42881	ENSG00000188283	ZNF383	19	+	37224817	37224939	37217925	37218274	37230408	37230462	42881	13,6,3	4,3,0	7,12,19	0,0,0	266	144	2.69835e-05	0.00423161	0.638,0.52,1.0	1.0,1.0,1.0	-0.281	-28.1	28.1
110000	ENSG00000138744	NAAA	4	-	75917664	75917773	75914907	75914985	75919908	75919975	110000	6,1,2	0,0,0	13,7,7	2,1,3	253	144	0.000296916	0.0197966	1.0,1.0,1.0	0.787,0.799,0.57	0.281	28.1	28.1
102873	ENSG00000065609	SNAP91	6	-	83614856	83614862	83610649	83610677	83616968	83617039	102873	39,46,52	31,27,32	28,28,20	52,50,59	150	144	4.61852e-08	4.98857e-05	0.547,0.621,0.609	0.341,0.35,0.246	0.28	28	28
80806	ENSG00000240356	RPL23AP7	2	-	113626880	113626922	113625608	113625729	113627037	113627090	80806	0,0,0	13,13,7	4,2,2	9,2,9	186	144	2.23423e-05	0.00375115	0.0,0.0,0.0	0.256,0.436,0.147	-0.28	-28	28
18731	ENSG00000168517	HEXIM2	17	+	45162487	45162635	45161895	45161939	45162749	45162859	18731	11,16,6	7,3,0	2,5,9	0,0,0	292	144	5.26822e-06	0.00143763	0.437,0.725,1.0	1.0,1.0,1.0	-0.279	-27.9	27.9
106342	ENSG00000106351	AGFG2	7	+	100556593	100556626	100555666	100555735	100562593	100562682	106342	6,2,4	0,0,1	3,3,5	4,2,0	177	144	0.000853648	0.039936	1.0,1.0,0.765	0.379,0.55,1.0	0.279	27.9	27.9
98070	ENSG00000242574	HLA-DMB	6	-	32935535	32935652	32935341	32935377	32937171	32937456	98070	19,20,17	2,3,8	1,2,4	0,0,0	261	144	1.07078e-06	0.000486407	0.84,0.786,0.54	1.0,1.0,1.0	-0.278	-27.8	27.8
61300	ENSG00000178460	MCMDC2	8	+	66880848	66880974	66878814	66878919	66883756	66883994	61300	17,11,12	0,0,0	14,10,11	4,5,0	270	144	3.96722e-06	0.00117938	1.0,1.0,1.0	0.651,0.516,1.0	0.278	27.8	27.8
15581	ENSG00000234741	GAS5	1	-	173864674	173864704	173863900	173864304	173865470	173865565	15581	3,18,9	4,3,2	13,10,14	1,0,1	174	144	0.000295786	0.0197484	0.383,0.832,0.788	0.915,1.0,0.921	-0.278	-27.8	27.8
46517	ENSG00000146828	SLC12A9	7	+	100854155	100854378	100852736	100852839	100856867	100857176	46517	15,21,22	6,4,0	26,14,31	0,0,0	367	144	2.78312e-06	0.000945979	0.495,0.673,1.0	1.0,1.0,1.0	-0.277	-27.7	27.7
88864	ENSG00000159214	CCDC24	1	+	43992522	43992639	43992152	43992387	43993889	43995162	88864	40,30,5	2,7,3	23,28,24	0,0,1	261	144	1.52393e-05	0.00288229	0.917,0.703,0.479	1.0,1.0,0.93	-0.277	-27.7	27.7
533	ENSG00000071205	ARHGAP10	4	+	147854675	147854842	147847150	147847222	147857552	147858488	533	2,4,2	6,3,2	0,0,0	6,2,18	311	144	2.64914e-05	0.0041874	0.134,0.382,0.316	0.0,0.0,0.0	0.277	27.7	27.7
79085	ENSG00000021355	SERPINB1	6	-	2839334	2839374	2838548	2838686	2840444	2840593	79085	0,1,0	5,4,7	3,2,1	4,3,2	184	144	0.000299542	0.0199307	0.0,0.164,0.0	0.37,0.343,0.281	-0.277	-27.7	27.7
87192	ENSG00000186409	CCDC30	1	+	42480460	42480566	42463353	42463657	42482662	42482816	87192	8,13,8	1,4,2	16,9,12	0,0,0	250	144	2.31301e-05	0.00381749	0.822,0.652,0.697	1.0,1.0,1.0	-0.276	-27.6	27.6
71367	ENSG00000198556	ZNF789	7	+	99479660	99479787	99472891	99472935	99486475	99486800	71367	2,9,7	0,0,1	7,15,8	3,3,2	271	144	0.000115535	0.0107579	1.0,1.0,0.788	0.554,0.727,0.68	0.276	27.6	27.6
111585	ENSG00000168096	ANKS3	16	-	4729979	4730151	4724749	4724831	4734155	4734377	111585	20,10,13	0,0,0	14,8,7	5,0,2	316	144	4.38981e-05	0.00572034	1.0,1.0,1.0	0.561,1.0,0.615	0.275	27.5	27.5
42701	ENSG00000115257	PCSK4	19	-	1482895	1483020	1482352	1482475	1483283	1483463	42701	26,18,6	1,0,0	9,6,14	5,2,0	269	144	0.000197518	0.0151069	0.933,1.0,1.0	0.491,0.616,1.0	0.275	27.5	27.5
45980	ENSG00000011347	SYT7	11	-	61546030	61546255	61532988	61533124	61547176	61547308	45980	21,21,6	5,2,2	23,15,19	0,0,2	369	144	0.000213727	0.0159956	0.621,0.804,0.539	1.0,1.0,0.788	-0.275	-27.5	27.5
71591	ENSG00000074755	ZZEF1	17	-	4071338	4071446	4070778	4070924	4072607	4072677	71591	1,1,4	17,7,13	18,6,15	18,10,10	252	144	1.20989e-05	0.00242703	0.033,0.075,0.15	0.364,0.255,0.462	-0.274	-27.4	27.4
58454	ENSG00000223959	AFG3L1P	16	+	89987137	89987343	89984530	89984599	89988851	89988951	58454	14,5,6	8,3,4	1,4,2	10,11,3	350	144	0.000188358	0.0145784	0.419,0.407,0.382	0.04,0.13,0.215	0.274	27.4	27.4
32834	ENSG00000149761	NUDT22	11	+	64227641	64227666	64226634	64227132	64229246	64229344	32834	22,9,32	32,25,40	27,18,15	13,10,9	169	144	0.000241428	0.0173977	0.369,0.235,0.405	0.639,0.605,0.587	-0.274	-27.4	27.4
60150	ENSG00000171045	TSNARE1	8	-	142354636	142354758	142345742	142345892	142403103	142403240	60150	9,4,6	5,1,0	4,9,8	0,0,0	266	144	0.000615707	0.032097	0.494,0.684,1.0	1.0,1.0,1.0	-0.274	-27.4	27.4
7980	ENSG00000267699	RP11-729L2.2	18	+	50970104	50970283	50968018	50968114	50974396	50974561	7980	4,0,4	8,5,1	0,0,0	5,4,9	323	144	0.00108124	0.0467979	0.182,0.0,0.641	0.0,0.0,0.0	0.274	27.4	27.4
48133	ENSG00000104081	BMF	15	-	40104242	40104340	40091786	40091888	40105794	40106086	48133	25,21,24	2,4,12	10,4,7	0,0,0	242	144	9.08641e-07	0.000439452	0.881,0.758,0.543	1.0,1.0,1.0	-0.273	-27.3	27.3
20020	ENSG00000130985	UBA1	X	+	47196949	47197024	47193828	47194024	47198308	47198355	20020	1,0,1	0,1,3	1,1,0	0,0,1	219	144	1.72138e-05	0.00315731	1.0,0.0,0.18	1.0,1.0,0.0	-0.273	-27.3	27.3
109045	ENSG00000144445	KANSL1L	2	-	210098085	210098207	210043938	210044104	210104103	210104301	109045	13,22,17	5,4,4	9,21,15	0,2,0	266	144	5.68565e-05	0.00683198	0.585,0.749,0.697	1.0,0.85,1.0	-0.273	-27.3	27.3
11231	ENSG00000100522	GNPNAT1	14	-	52778757	52778849	52775193	52778458	52781783	52781911	11231	20,15,11	7,4,4	18,17,18	0,3,0	236	144	9.60169e-05	0.00942818	0.635,0.696,0.627	1.0,0.776,1.0	-0.273	-27.3	27.3
19469	ENSG00000140859	KIFC3	16	-	57785463	57785666	57772222	57772288	57794998	57795141	19469	14,10,11	17,21,7	0,0,0	20,8,10	347	144	1.68838e-10	6.83872e-07	0.255,0.165,0.395	0.0,0.0,0.0	0.272	27.2	27.2
62022	ENSG00000010322	NISCH	3	+	52490031	52490231	52489335	52489678	52491351	52491513	62022	20,10,19	2,1,6	9,4,11	0,0,0	344	144	1.4529e-06	0.000598466	0.807,0.807,0.57	1.0,1.0,1.0	-0.272	-27.2	27.2
7116	ENSG00000272414	FAM47E-STBD1	4	+	76271567	76271768	76263703	76263843	76309143	76310044	7116	14,20,17	2,0,0	10,12,19	2,6,2	345	144	0.000142129	0.0122094	0.745,1.0,1.0	0.676,0.455,0.799	0.272	27.2	27.2
15632	ENSG00000234741	GAS5	1	-	173866527	173866592	173865856	173865894	173866760	173866796	15632	1,0,1	0,2,3	0,1,5	1,0,0	209	144	1.14145e-05	0.00237097	1.0,0.0,0.187	0.0,1.0,1.0	-0.271	-27.1	27.1
5035	ENSG00000157578	LCA5L	21	-	39429130	39429211	39422987	39423490	39435419	39435573	5035	5,9,12	0,0,0	9,12,8	2,1,4	225	144	4.23738e-05	0.00558157	1.0,1.0,1.0	0.742,0.885,0.561	0.271	27.1	27.1
11138	ENSG00000054392	HHAT	1	+	210348913	210349066	210328251	210328384	210362851	210362919	11138	25,33,22	0,2,1	20,5,18	8,0,11	297	144	0.000142142	0.0122094	1.0,0.889,0.914	0.548,1.0,0.442	0.271	27.1	27.1
14325	ENSG00000156042	CFAP70	10	-	73274432	73274594	73269613	73269715	73275445	73275598	14325	16,23,7	2,0,7	17,25,6	0,1,0	306	144	0.000253431	0.0179889	0.79,1.0,0.32	1.0,0.922,1.0	-0.271	-27.1	27.1
31652	ENSG00000103254	FAM173A	16	+	722083	722216	721800	721941	722308	722590	31652	37,36,23	15,14,5	19,15,30	21,20,21	277	144	0.000625517	0.0324533	0.562,0.572,0.705	0.32,0.281,0.426	0.271	27.1	27.1
1750	ENSG00000197558	SSPO	7	+	149812265	149812436	149811664	149811717	149812560	149812640	1750	4,7,4	0,4,2	6,4,2	1,0,0	315	144	0.000142796	0.0122411	1.0,0.444,0.478	0.733,1.0,1.0	-0.27	-27	27
57786	ENSG00000114023	FAM162A	3	+	122401375	122401535	122385472	122385580	122402759	122402882	57786	1,7,8	0,5,1	4,6,7	0,0,0	304	144	0.000549755	0.0297876	1.0,0.399,0.791	1.0,1.0,1.0	-0.27	-27	27
113387	ENSG00000272419	RP11-403I13.8	1	-	145214676	145214731	145168420	145169086	145215638	145215814	113387	7,7,5	1,3,4	9,9,4	0,0,1	199	144	2.19071e-05	0.0037166	0.835,0.628,0.475	1.0,1.0,0.743	-0.268	-26.8	26.8
111596	ENSG00000168096	ANKS3	16	-	4726978	4727177	4724749	4724831	4729979	4730167	111596	14,20,12	2,1,4	23,13,3	0,0,0	343	144	3.89765e-05	0.00527561	0.746,0.894,0.557	1.0,1.0,1.0	-0.268	-26.8	26.8
97318	ENSG00000109180	OCIAD1	4	+	48849886	48850082	48848398	48848446	48857212	48857252	97318	8,15,13	0,0,0	7,8,18	0,5,2	340	144	9.53797e-05	0.00939408	1.0,1.0,1.0	1.0,0.404,0.792	0.268	26.8	26.8
35872	ENSG00000173436	MINOS1	1	+	19600786	19600971	19597038	19597109	19623473	19623583	35872	7,13,4	10,5,3	1,2,3	10,7,6	329	144	0.000911179	0.0417892	0.235,0.532,0.369	0.042,0.111,0.18	0.268	26.8	26.8
15607	ENSG00000234741	GAS5	1	-	173866527	173866578	173865856	173865894	173866760	173866796	15607	1,0,1	0,2,3	0,1,5	1,0,0	195	144	1.28132e-05	0.00253408	1.0,0.0,0.198	0.0,1.0,1.0	-0.267	-26.7	26.7
113614	ENSG00000101452	DHX35	20	+	39023689	39023849	39021840	39021935	39025229	39025359	113614	15,16,26	0,0,2	20,24,22	10,2,4	304	144	3.8527e-05	0.00524545	1.0,1.0,0.86	0.486,0.85,0.723	0.267	26.7	26.7
55969	ENSG00000196295	AC005154.6	7	-	30551317	30551479	30548358	30550781	30561465	30562128	55969	10,2,10	14,19,18	23,19,23	17,15,9	306	144	0.000224893	0.0165621	0.252,0.047,0.207	0.389,0.373,0.546	-0.267	-26.7	26.7
85884	ENSG00000228782	CTD-2026D20.3	17	-	47486762	47486884	47482991	47483090	47490165	47490295	85884	0,5,6	5,7,3	0,0,0	7,7,6	266	144	1.113e-05	0.00233684	0.0,0.279,0.52	0.0,0.0,0.0	0.266	26.6	26.6
115422	ENSG00000129534	MIS18BP1	14	-	45250030	45250138	45246820	45247377	45252817	45252923	115422	4,11,17	0,1,0	12,10,15	6,1,4	252	144	1.47101e-05	0.00280939	1.0,0.863,1.0	0.533,0.851,0.682	0.266	26.6	26.6
116998	ENSG00000095794	CREM	10	+	35188199	35188388	35179133	35179276	35201450	35201486	116998	11,13,9	0,0,0	8,10,20	1,2,3	333	144	0.000174285	0.0139334	1.0,1.0,1.0	0.776,0.684,0.742	0.266	26.6	26.6
32815	ENSG00000262769	RP11-1113L8.1	17	-	19577340	19577511	19570914	19571026	19597896	19597922	32815	25,18,15	0,4,6	19,12,5	0,0,0	315	144	5.31575e-06	0.00143763	1.0,0.673,0.533	1.0,1.0,1.0	-0.265	-26.5	26.5
58442	ENSG00000211454	AKR7L	1	-	19269271	19269371	19268571	19268701	19269582	19269679	58442	9,15,5	0,1,0	22,8,9	8,5,0	244	144	3.79293e-05	0.00518586	1.0,0.899,1.0	0.619,0.486,1.0	0.265	26.5	26.5
117125	ENSG00000100228	RAB36	22	+	23145958	23146030	23145365	23145551	23146604	23146685	117125	7,7,8	16,5,8	1,3,1	7,9,14	216	144	0.000742965	0.0362787	0.226,0.483,0.4	0.087,0.182,0.045	0.265	26.5	26.5
111689	ENSG00000159708	LRRC36	16	+	67367016	67367457	67365303	67365355	67370943	67371242	111689	2,10,6	0,0,1	19,21,22	9,6,0	585	144	0.000167895	0.013601	1.0,1.0,0.596	0.342,0.463,1.0	0.264	26.4	26.4
71953	ENSG00000257261	RP11-96H19.1	12	+	46455011	46455141	46387746	46387972	46652389	46652552	71953	3,2,1	0,0,1	1,3,1	1,6,0	274	144	0.000348269	0.0220128	1.0,1.0,0.344	0.344,0.208,1.0	0.264	26.4	26.4
37021	ENSG00000152763	WDR78	1	-	66847483	66847678	66840468	66840671	66862146	66862302	37021	17,11,27	0,1,0	12,27,14	3,4,3	339	144	1.19429e-05	0.00241872	1.0,0.824,1.0	0.63,0.741,0.665	0.263	26.3	26.3
54191	ENSG00000068724	TTC7A	2	+	47021861	47021979	47011330	47011435	47023407	47023465	54191	4,22,11	2,0,6	5,8,13	0,1,0	262	144	0.000175963	0.0140009	0.524,1.0,0.502	1.0,0.815,1.0	-0.263	-26.3	26.3
117732	ENSG00000136754	ABI1	10	-	26759085	26759238	26751597	26751783	26765217	26765318	117732	109,96,87	22,32,37	88,95,99	76,86,95	297	144	1.03917e-07	9.44098e-05	0.706,0.593,0.533	0.36,0.349,0.336	0.262	26.2	26.2
13348	ENSG00000129559	NEDD8	14	-	24231651	24231867	24228593	24228712	24232249	24232331	13348	55,30,16	5,9,3	47,45,54	1,1,1	360	144	6.6949e-06	0.00168561	0.815,0.571,0.681	0.949,0.947,0.956	-0.262	-26.2	26.2
34164	ENSG00000054282	SDCCAG8	1	+	243304712	243304777	243286382	243286397	243330539	243330692	34164	2,10,6	0,1,0	9,4,2	6,2,0	209	144	0.000112926	0.0106118	1.0,0.873,1.0	0.508,0.579,1.0	0.262	26.2	26.2
41916	ENSG00000075292	ZNF638	2	+	71388505	71388723	71380515	71380565	71393393	71393645	41916	10,5,11	0,3,4	12,6,23	0,1,0	362	144	5.88876e-05	0.00697262	1.0,0.399,0.522	1.0,0.705,1.0	-0.261	-26.1	26.1
114986	ENSG00000154134	ROBO3	11	+	124877160	124877309	124876821	124876932	124877518	124877796	114986	15,8,14	0,0,0	6,2,9	1,0,5	293	144	0.000427304	0.0254214	1.0,1.0,1.0	0.747,1.0,0.469	0.261	26.1	26.1
81398	ENSG00000183597	TANGO2	22	+	20061495	20061706	20055947	20056013	20063337	20063400	81398	6,10,10	1,0,0	9,11,4	4,0,2	355	144	0.00062543	0.0324533	0.709,1.0,1.0	0.477,1.0,0.448	0.261	26.1	26.1
9468	ENSG00000165259	HDX	X	-	84475250	84475397	84468471	84469575	84502341	84502453	9468	5,9,7	0,2,0	4,13,16	1,8,2	291	144	0.000922294	0.0420637	1.0,0.69,1.0	0.664,0.446,0.798	0.261	26.1	26.1
33897	ENSG00000121210	KIAA0922	4	+	153632717	153632838	153627604	153627687	153634191	153634280	33897	14,16,6	6,1,1	25,18,12	0,0,0	265	144	5.81204e-06	0.00151911	0.559,0.897,0.765	1.0,1.0,1.0	-0.26	-26	26
59169	ENSG00000106692	FKTN	9	+	105619933	105620061	105607818	105607951	105635050	105640640	59169	18,18,32	0,4,1	31,27,25	11,9,7	272	144	0.000500957	0.0281495	1.0,0.704,0.944	0.599,0.614,0.654	0.26	26	26
61173	ENSG00000224699	LAMTOR5-AS1	1	+	110409084	110409158	110407824	110407954	110412172	110412293	61173	0,0,0	1,4,6	3,3,1	2,7,10	218	144	0.000511107	0.0284566	0.0,0.0,0.0	0.498,0.221,0.062	-0.26	-26	26
107650	ENSG00000166750	SLFN5	17	+	35264182	35264903	35260970	35261096	35265071	35273655	107650	17,36,34	0,0,0	40,40,37	2,8,0	865	144	8.86876e-06	0.00202228	1.0,1.0,1.0	0.769,0.454,1.0	0.259	25.9	25.9
38092	ENSG00000148399	DPH7	9	-	137575708	137575946	137574751	137574846	137576079	137576167	38092	45,46,31	0,4,0	42,38,30	9,6,5	382	144	5.26673e-05	0.00648902	1.0,0.813,1.0	0.638,0.705,0.693	0.259	25.9	25.9
3067	ENSG00000085382	HACE1	6	-	104811310	104811393	104796928	104797025	104824813	104824907	3067	17,16,12	0,0,0	7,9,12	2,2,2	227	144	0.000233873	0.0170458	1.0,1.0,1.0	0.689,0.741,0.792	0.259	25.9	25.9
104124	ENSG00000280987	MATR3	5	+	139293452	139293592	139279050	139279129	139307238	139308327	104124	4,6,12	5,8,16	1,1,1	20,22,28	284	144	1.68128e-09	3.80091e-06	0.289,0.276,0.276	0.025,0.023,0.018	0.258	25.8	25.8
9083	ENSG00000185684	EP400NL	12	+	132084963	132085316	132084330	132084399	132090848	132090943	9083	23,20,12	0,4,2	20,11,19	0,0,0	497	144	0.000490545	0.0278055	1.0,0.592,0.635	1.0,1.0,1.0	-0.258	-25.8	25.8
4105	ENSG00000214198	TTC41P	12	-	103844510	103844649	103843755	103844419	103857109	103857243	4105	0,0,0	6,3,7	2,4,1	4,2,7	283	144	0.000526367	0.0290401	0.0,0.0,0.0	0.203,0.504,0.068	-0.258	-25.8	25.8
19263	ENSG00000166578	IQCD	12	-	113200579	113200813	113197540	113197612	113207437	113208259	19263	28,26,18	1,2,0	21,15,14	2,2,7	378	144	0.000911349	0.0417892	0.914,0.832,1.0	0.8,0.741,0.432	0.258	25.8	25.8
118019	ENSG00000137404	NRM	6	-	30689275	30689452	30688046	30688942	30690841	30690967	118019	65,43,52	1,2,6	38,36,39	13,8,9	321	144	2.68534e-05	0.00422402	0.967,0.906,0.795	0.567,0.669,0.66	0.257	25.7	25.7
60236	ENSG00000105173	CCNE1	19	+	29820701	29820848	29817405	29817541	29821721	29821817	60236	25,14,14	4,6,1	28,34,52	1,0,0	291	144	1.03018e-06	0.000472379	0.756,0.536,0.874	0.933,1.0,1.0	-0.256	-25.6	25.6
28411	ENSG00000179195	ZNF664	12	+	124003422	124003540	123973122	123974020	124004877	124004935	28411	12,32,13	3,0,6	15,25,17	0,0,0	262	144	1.27073e-05	0.00252099	0.687,1.0,0.544	1.0,1.0,1.0	-0.256	-25.6	25.6
7797	ENSG00000204604	ZNF468	19	-	52853878	52854126	52849086	52849213	52854257	52854345	7797	42,41,53	12,12,5	43,46,75	2,2,3	392	144	7.47733e-05	0.00809441	0.563,0.557,0.796	0.888,0.894,0.902	-0.256	-25.6	25.6
38095	ENSG00000148399	DPH7	9	-	137575708	137575894	137574751	137574846	137576079	137576167	38095	39,31,22	0,4,0	32,31,27	9,6,5	330	144	0.000161418	0.0133253	1.0,0.772,1.0	0.608,0.693,0.702	0.256	25.6	25.6
78247	ENSG00000105483	CARD8	19	-	48249522	48249633	48240961	48241063	48249750	48249847	78247	46,36,20	5,16,11	37,37,44	3,3,2	255	144	0.000319333	0.0207922	0.839,0.56,0.507	0.874,0.874,0.926	-0.256	-25.6	25.6
93923	ENSG00000171843	MLLT3	9	-	20380206	20380294	20365668	20365744	20382380	20382487	93923	1,4,3	4,2,8	1,0,0	5,2,1	232	144	0.000382722	0.0235175	0.134,0.554,0.189	0.11,0.0,0.0	0.256	25.6	25.6
5048	ENSG00000204514	ZNF814	19	-	57876915	57877042	57850319	57850561	57888766	57888807	5048	7,17,5	0,0,0	8,11,16	1,2,4	271	144	4.18965e-05	0.0055405	1.0,1.0,1.0	0.81,0.745,0.68	0.255	25.5	25.5
38082	ENSG00000148399	DPH7	9	-	137575708	137575923	137574751	137574846	137576079	137576167	38082	46,38,24	0,4,0	39,34,29	9,6,5	359	144	9.52584e-05	0.00939164	1.0,0.792,1.0	0.635,0.694,0.699	0.255	25.5	25.5
1389	ENSG00000135250	SRPK2	7	-	105126247	105126340	105125781	105125874	105126992	105127062	1389	46,30,30	8,5,9	35,20,19	27,21,6	237	144	0.00108625	0.046952	0.777,0.785,0.669	0.441,0.367,0.658	0.255	25.5	25.5
49981	ENSG00000185324	CDK10	16	+	89687588	89687707	89686689	89686797	89690552	89690624	49981	2,0,5	23,19,11	16,8,5	22,4,11	263	144	0.000142721	0.0122411	0.045,0.0,0.199	0.285,0.523,0.199	-0.254	-25.4	25.4
74308	ENSG00000266173	STRADA	17	-	63723297	63723321	63714095	63714108	63726637	63726695	74308	9,7,10	25,20,8	5,1,0	21,15,18	168	144	0.000550027	0.0297876	0.236,0.231,0.517	0.169,0.054,0.0	0.254	25.4	25.4
42224	ENSG00000068745	IP6K2	3	-	48694701	48694824	48694174	48694240	48695089	48695418	42224	39,41,17	16,16,10	25,36,36	6,4,3	267	144	0.000603403	0.0316383	0.568,0.58,0.478	0.692,0.829,0.866	-0.254	-25.4	25.4
57951	ENSG00000163617	CCDC191	3	-	114048747	114048829	114046590	114046732	114053596	114053635	57951	1,0,0	11,4,2	1,2,4	10,3,3	226	144	0.000647338	0.0331901	0.055,0.0,0.0	0.06,0.298,0.459	-0.254	-25.4	25.4
20014	ENSG00000130985	UBA1	X	+	47206247	47206330	47203540	47203696	47209622	47209687	20014	3,0,2	0,1,0	1,1,0	2,0,2	227	144	1.524e-05	0.00288229	1.0,0.0,1.0	0.241,1.0,0.0	0.253	25.3	25.3
61165	ENSG00000168010	ATG16L2	11	+	72827187	72827293	72826702	72826823	72828358	72828508	61165	27,19,12	0,2,0	6,12,10	1,2,5	250	144	8.41409e-05	0.00866464	1.0,0.845,1.0	0.776,0.776,0.535	0.253	25.3	25.3
28470	ENSG00000187630	DHRS4L2	14	+	24001383	24001517	23995031	23995133	24004336	24004754	28470	14,8,10	2,6,2	4,1,4	1,0,0	278	144	0.000161856	0.0133453	0.784,0.409,0.721	0.674,1.0,1.0	-0.253	-25.3	25.3
68474	ENSG00000198646	NCOA6	20	-	34738858	34738932	34736689	34736758	34746806	34746928	68474	5,1,1	3,5,5	0,0,0	7,4,4	218	144	0.000363001	0.0226058	0.524,0.117,0.117	0.0,0.0,0.0	0.253	25.3	25.3
67864	ENSG00000189007	ADAT2	6	-	143446834	143446898	143444927	143444969	143450562	143450673	67864	21,4,7	0,0,0	6,5,10	0,4,2	208	144	0.000816914	0.0389627	1.0,1.0,1.0	1.0,0.464,0.776	0.253	25.3	25.3
8680	ENSG00000006194	ZNF263	16	+	3285058	3285239	3282942	3284205	3285680	3285754	8680	18,28,29	0,0,0	27,21,21	5,8,0	325	144	9.54604e-07	0.000454892	1.0,1.0,1.0	0.705,0.538,1.0	0.252	25.2	25.2
32813	ENSG00000262769	RP11-1113L8.1	17	-	19577340	19577534	19570914	19571026	19597896	19597922	32813	26,19,19	0,4,6	27,20,11	0,0,0	338	144	3.88655e-06	0.0011661	1.0,0.669,0.574	1.0,1.0,1.0	-0.252	-25.2	25.2
113618	ENSG00000101452	DHX35	20	+	39023689	39023818	39021840	39021935	39025229	39025359	113618	15,16,24	0,0,2	19,24,22	10,2,4	273	144	4.58513e-05	0.00585709	1.0,1.0,0.864	0.501,0.864,0.744	0.252	25.2	25.2
42947	ENSG00000033170	FUT8	14	+	65430215	65430309	65411862	65411993	65455620	65455718	42947	1,0,10	1,8,8	0,1,0	5,11,9	238	144	0.000157689	0.0131694	0.377,0.0,0.431	0.0,0.052,0.0	0.252	25.2	25.2
83304	ENSG00000179818	PCBP1-AS1	2	-	70053730	70053815	70051202	70051305	70055655	70055749	83304	14,6,4	2,5,2	3,2,4	0,1,0	229	144	0.000163674	0.0134496	0.815,0.43,0.557	1.0,0.557,1.0	-0.252	-25.2	25.2
7109	ENSG00000272414	FAM47E-STBD1	4	+	76268659	76268813	76263811	76263843	76309143	76311129	7109	18,13,25	2,0,0	16,9,22	2,6,2	298	144	0.000226354	0.0166194	0.813,1.0,1.0	0.794,0.42,0.842	0.252	25.2	25.2
88302	ENSG00000128928	IVD	15	+	40418129	40418215	40415400	40415482	40419179	40419373	88302	6,5,15	0,2,0	5,11,6	1,2,8	230	144	0.000547538	0.029719	1.0,0.61,1.0	0.758,0.775,0.32	0.252	25.2	25.2
60221	ENSG00000110169	HPX	11	-	6438355	6438509	6437439	6437652	6440164	6440286	60221	5,26,13	1,1,4	8,9,8	0,0,0	298	144	0.00098512	0.0438683	0.707,0.926,0.611	1.0,1.0,1.0	-0.252	-25.2	25.2
62383	ENSG00000189180	ZNF33A	10	+	38054377	38054479	38017290	38017386	38064087	38065088	62383	15,16,10	2,7,2	14,11,13	0,0,1	246	144	1.16235e-05	0.00238383	0.814,0.572,0.745	1.0,1.0,0.884	-0.251	-25.1	25.1
65280	ENSG00000075826	SEC31B	10	-	100497134	100497280	100496257	100496431	100497666	100497793	65280	6,14,11	3,1,2	12,11,4	1,0,0	290	144	0.000684029	0.0342582	0.498,0.874,0.732	0.856,1.0,1.0	-0.251	-25.1	25.1
31779	ENSG00000066248	NGEF	2	-	232888032	232888107	232885279	232885369	232890933	232890980	31779	6,6,5	0,1,1	4,4,8	5,0,6	219	144	0.000826893	0.039222	1.0,0.798,0.767	0.345,1.0,0.467	0.251	25.1	25.1
63529	ENSG00000173264	GPR137	11	+	64287720	64287946	64286964	64287014	64288339	64288468	63529	206166111	3,3,0	92,110,87	12,16,15	370	144	2.37588e-13	2.56624e-09	0.964,0.956,1.0	0.749,0.728,0.693	0.25	25	25
23233	ENSG00000144381	HSPD1	2	-	197494662	197494771	197494147	197494250	197495293	197495376	23233	2,2,5	3,9,5	0,0,0	3,7,19	253	144	5.3894e-06	0.00144877	0.275,0.112,0.363	0.0,0.0,0.0	0.25	25	25
78954	ENSG00000272645	GTF2IP20	1	-	223952667	223952867	223952384	223952442	223954476	223954667	78954	33,33,6	1,0,1	17,22,14	7,5,2	344	144	8.34594e-06	0.0019456	0.932,1.0,0.715	0.504,0.648,0.746	0.25	25	25
38430	ENSG00000220804	AC093642.5	2	+	242122286	242122455	242118964	242119057	242138783	242138888	38430	25,49,30	3,0,2	23,34,45	7,12,7	313	144	8.79368e-05	0.0089232	0.793,1.0,0.873	0.602,0.566,0.747	0.25	25	25
108779	ENSG00000146223	RPL7L1	6	+	42880860	42881010	42879638	42879951	42883450	42883614	108779	5,6,3	1,0,0	6,8,4	0,3,3	294	144	0.000194699	0.0149619	0.71,1.0,1.0	1.0,0.566,0.395	0.25	25	25
98448	ENSG00000169062	UPF3A	13	+	114284115	114284358	114282836	114282943	114286518	114286629	98448	25,13,16	10,15,7	20,11,12	34,33,26	387	144	0.000202705	0.0153823	0.482,0.244,0.46	0.18,0.11,0.147	0.25	25	25
116703	ENSG00000165359	DDX26B	X	+	135581527	135581631	135581049	135581143	135582240	135582502	116703	14,7,21	2,5,0	19,19,5	0,0,0	248	144	0.000309002	0.0203512	0.803,0.448,1.0	1.0,1.0,1.0	-0.25	-25	25
23168	ENSG00000183955	SETD8	12	+	123384609	123384764	123383772	123384208	123388441	123388757	23168	3,0,1	0,1,0	9,1,2	0,8,4	299	144	0.00115266	0.0489306	1.0,0.0,1.0	1.0,0.057,0.194	0.25	25	25
117580	ENSG00000241489	AF011889.5	X	-	149526935	149527068	149500948	149501037	149529366	149529428	117580	16,15,14	3,4,2	24,18,29	1,0,0	277	144	9.17832e-06	0.00203926	0.735,0.661,0.784	0.926,1.0,1.0	-0.249	-24.9	24.9
78957	ENSG00000272645	GTF2IP20	1	-	223952667	223952812	223952384	223952442	223954476	223954667	78957	11,12,1	1,0,1	9,8,6	7,5,2	289	144	0.000269444	0.0186692	0.846,1.0,0.333	0.39,0.444,0.599	0.249	24.9	24.9
91016	ENSG00000138688	KIAA1109	4	+	122316347	122316548	122315587	122315688	122316731	122316794	91016	50,53,80	29,38,28	20,15,28	44,23,43	345	144	7.07625e-07	0.000382161	0.418,0.368,0.544	0.159,0.214,0.214	0.248	24.8	24.8
22120	ENSG00000175544	CABP4	11	+	67456298	67456417	67456119	67456218	67457572	67457649	22120	11,10,15	5,6,0	18,27,9	0,1,1	263	144	0.000186166	0.0144742	0.546,0.477,1.0	1.0,0.937,0.831	-0.248	-24.8	24.8
44963	ENSG00000280670	CCDC163P	1	-	45497303	45497383	45496555	45496623	45499344	45499443	44963	1,1,7	0,1,0	6,4,2	1,3,2	224	144	0.000407364	0.024627	1.0,0.391,1.0	0.794,0.462,0.391	0.248	24.8	24.8
80622	ENSG00000126804	ZBTB1	14	+	64511652	64511800	64511248	64511384	64516599	64516751	80622	3,0,0	9,9,10	3,1,8	3,8,4	292	144	0.000561784	0.0302055	0.141,0.0,0.0	0.33,0.058,0.497	-0.248	-24.8	24.8
24711	ENSG00000064687	ABCA7	19	+	1058241	1058269	1057313	1057429	1058617	1058747	24711	20,8,21	3,7,9	19,22,24	3,2,0	172	144	0.000705434	0.0349521	0.848,0.489,0.661	0.841,0.902,1.0	-0.248	-24.8	24.8
89935	ENSG00000205485	AC004980.7	7	+	76615493	76615663	76551463	76551522	76621115	76621388	89935	11,14,15	0,5,3	8,20,4	0,0,0	314	144	9.75826e-06	0.00212948	1.0,0.562,0.696	1.0,1.0,1.0	-0.247	-24.7	24.7
7365	ENSG00000106733	NMRK1	9	-	75086601	75086696	75083086	75083150	75087650	75087811	7365	0,0,0	8,4,15	5,1,2	4,7,4	239	144	3.60773e-05	0.00501773	0.0,0.0,0.0	0.43,0.079,0.232	-0.247	-24.7	24.7
64727	ENSG00000197816	CCDC180	9	+	97328019	97328146	97326553	97326669	97330153	97330193	64727	14,9,23	6,2,0	6,6,8	0,0,0	271	144	4.1948e-05	0.0055405	0.554,0.705,1.0	1.0,1.0,1.0	-0.247	-24.7	24.7
108016	ENSG00000157193	LRP8	1	-	53274642	53274820	53271226	53271346	53275630	53275753	108016	5,3,1	2,8,6	0,0,0	13,13,7	322	144	6.3588e-05	0.00725079	0.528,0.144,0.069	0.0,0.0,0.0	0.247	24.7	24.7
18021	ENSG00000217555	CKLF	16	+	66563071	66563217	66552562	66552793	66566082	66566251	18021	21,7,14	4,3,0	20,20,29	0,0,0	290	144	0.000141898	0.0122094	0.723,0.537,1.0	1.0,1.0,1.0	-0.247	-24.7	24.7
99573	ENSG00000173726	TOMM20	1	-	235119338	235119406	235117581	235117704	235119817	235119899	99573	8,3,14	0,2,6	5,9,10	0,1,0	212	144	0.000175585	0.0139915	1.0,0.505,0.613	1.0,0.859,1.0	-0.247	-24.7	24.7
42082	ENSG00000188290	HES4	1	-	999691	999727	999525	999613	999865	1000111	42082	62,76,87	54,49,28	125123105	24,19,16	180	144	1.01576e-06	0.000472379	0.479,0.554,0.713	0.806,0.838,0.84	-0.246	-24.6	24.6
83198	ENSG00000179818	PCBP1-AS1	2	-	70059642	70059680	70055713	70055910	70085546	70085624	83198	18,10,10	1,4,4	16,7,19	0,0,0	182	144	5.05429e-06	0.00139583	0.934,0.664,0.664	1.0,1.0,1.0	-0.246	-24.6	24.6
83226	ENSG00000179818	PCBP1-AS1	2	-	70053730	70053792	70051202	70051305	70055655	70055730	83226	13,10,5	2,5,2	7,5,10	0,1,0	206	144	3.63756e-05	0.00503719	0.82,0.583,0.636	1.0,0.778,1.0	-0.246	-24.6	24.6
112991	ENSG00000142892	PIGK	1	-	77210435	77210489	77169259	77169395	77219309	77219426	112991	3,12,11	0,0,0	6,8,13	1,2,4	198	144	6.22111e-05	0.00719144	1.0,1.0,1.0	0.814,0.744,0.703	0.246	24.6	24.6
14951	ENSG00000140264	SERF2	15	+	43798943	43799188	43792974	43793083	43799618	43800279	14951	16,12,10	3,3,0	18,6,2	0,0,0	389	144	0.000356848	0.0223371	0.664,0.597,1.0	1.0,1.0,1.0	-0.246	-24.6	24.6
39593	ENSG00000161040	FBXL13	7	-	103046808	103047020	103029350	103029418	103055643	103055747	39593	10,0,14	0,2,2	0,1,0	3,0,1	356	144	0.00065247	0.0332777	1.0,0.0,0.739	0.0,1.0,0.0	0.246	24.6	24.6
12229	ENSG00000204138	PHACTR4	1	+	28457831	28457859	28432930	28433046	28459084	28459239	12229	3,2,0	0,0,1	5,5,0	1,5,2	172	144	0.00114863	0.0488451	1.0,1.0,0.0	0.807,0.456,0.0	0.246	24.6	24.6
60844	ENSG00000267314	AC104532.2	19	+	5914220	5914309	5904840	5905081	5914384	5914489	60844	13,10,12	1,1,7	11,11,4	0,0,0	233	144	8.52947e-06	0.00197558	0.889,0.861,0.514	1.0,1.0,1.0	-0.245	-24.5	24.5
10199	ENSG00000114841	DNAH1	3	+	52398031	52398154	52397706	52397877	52398849	52399201	10199	17,22,20	2,7,4	13,19,14	0,1,0	267	144	5.54957e-06	0.00147399	0.821,0.629,0.729	1.0,0.911,1.0	-0.244	-24.4	24.4
4417	ENSG00000167508	MVD	16	-	88660747	88660841	88660517	88660637	88663010	88663148	4417	33,36,19	2,1,0	17,22,17	6,5,3	238	144	2.5762e-05	0.00412578	0.909,0.956,1.0	0.632,0.727,0.774	0.244	24.4	24.4
99290	ENSG00000148840	PPRC1	10	+	102145019	102145090	102144249	102144307	102148371	102148572	99290	23,24,16	18,8,11	16,41,32	3,5,8	215	144	0.00116708	0.0494179	0.461,0.668,0.493	0.781,0.846,0.728	-0.244	-24.4	24.4
4411	ENSG00000167508	MVD	16	-	88660519	88660637	88658649	88658720	88663010	88663079	4411	30,35,15	87,66,42	30,33,27	45,20,13	262	144	0.000155758	0.0130417	0.159,0.226,0.164	0.268,0.476,0.533	-0.243	-24.3	24.3
74652	ENSG00000173905	GOLIM4	3	-	168040785	168040863	168036835	168036994	168041391	168041474	74652	72,76,128	38,33,60	49,45,56	48,67,84	222	144	1.3068e-08	1.95342e-05	0.551,0.599,0.58	0.398,0.303,0.302	0.242	24.2	24.2
75014	ENSG00000204179	PTPN20	10	+	46940581	46940717	46911780	46911842	46943917	46944015	75014	19,20,26	0,1,0	15,19,13	2,6,2	280	144	5.45886e-06	0.00146188	1.0,0.911,1.0	0.794,0.62,0.77	0.242	24.2	24.2
111211	ENSG00000015520	NPC1L1	7	-	44533738	44533853	44533430	44533478	44534446	44534629	111211	16,9,14	3,2,5	7,15,7	0,0,1	259	144	3.27192e-05	0.00470886	0.748,0.714,0.609	1.0,1.0,0.796	-0.242	-24.2	24.2
64144	ENSG00000228775	WEE2-AS1	7	-	141712861	141713023	141704631	141705757	141714188	141714374	64144	2,2,5	3,10,3	1,0,0	12,10,7	306	144	5.41193e-05	0.00661759	0.239,0.086,0.44	0.038,0.0,0.0	0.242	24.2	24.2
98442	ENSG00000169062	UPF3A	13	+	114284123	114284358	114282836	114282943	114286518	114286629	98442	23,14,14	10,15,7	20,10,12	34,33,26	379	144	0.000154687	0.0129744	0.466,0.262,0.432	0.183,0.103,0.149	0.242	24.2	24.2
9877	ENSG00000276291	FRG1HP	9	+	41007439	41007609	40994632	40994699	41011616	41011730	9877	22,26,31	21,13,21	37,77,52	9,19,14	314	144	0.000179335	0.0141504	0.325,0.478,0.404	0.653,0.65,0.63	-0.242	-24.2	24.2
118022	ENSG00000137404	NRM	6	-	30690024	30690243	30688046	30688942	30690841	30690986	118022	91,93,84	1,2,6	51,45,67	13,8,9	363	144	2.43244e-06	0.000879032	0.973,0.949,0.847	0.609,0.691,0.747	0.241	24.1	24.1
9324	ENSG00000163138	PACRGL	4	+	20712787	20712922	20704659	20704814	20713431	20713516	9324	34,24,41	1,1,2	41,34,53	5,15,11	279	144	2.90028e-05	0.00439158	0.946,0.925,0.914	0.809,0.539,0.713	0.241	24.1	24.1
118832	ENSG00000132821	VSTM2L	20	+	37931634	37931804	37903103	37903471	37943980	37944136	118832	32,24,12	4,6,1	29,29,25	0,0,0	314	144	3.26721e-07	0.000213746	0.786,0.647,0.846	1.0,1.0,1.0	-0.24	-24	24
31543	ENSG00000160336	ZNF761	19	+	53433579	53433750	53431992	53432028	53439827	53439933	31543	13,11,14	3,0,4	12,18,12	0,0,0	315	144	5.45788e-05	0.00665704	0.665,1.0,0.615	1.0,1.0,1.0	-0.24	-24	24
22643	ENSG00000119242	CCDC92	12	-	123971894	123972057	123944551	123944740	123972528	123972831	22643	11,13,7	3,3,1	8,1,3	1,0,0	307	144	0.000300535	0.019974	0.632,0.67,0.767	0.79,1.0,1.0	-0.24	-24	24
30953	ENSG00000196670	ZFP62	5	-	180851987	180852060	180851380	180851493	180860527	180860654	30953	15,12,31	34,33,47	17,30,27	20,16,16	217	144	0.000439086	0.0258595	0.226,0.194,0.304	0.361,0.554,0.528	-0.24	-24	24
45192	ENSG00000086475	SEPHS1	10	-	13322895	13323041	13317438	13319356	13328350	13328450	45192	23,13,24	0,0,0	22,17,18	8,2,1	290	144	8.90918e-07	0.00043926	1.0,1.0,1.0	0.577,0.808,0.899	0.239	23.9	23.9
40285	ENSG00000155621	C9orf85	9	+	71971504	71971618	71947005	71947112	71982656	71983250	40285	26,41,75	2,2,1	25,45,34	10,10,6	258	144	1.90389e-06	0.00073444	0.879,0.92,0.977	0.583,0.715,0.76	0.239	23.9	23.9
45029	ENSG00000107104	KANK1	9	+	549106	549721	504694	504754	676889	677042	45029	9,0,6	17,21,7	12,20,1	3,5,2	759	144	0.00012518	0.0112571	0.091,0.0,0.14	0.431,0.431,0.087	-0.239	-23.9	23.9
36801	ENSG00000140451	PIF1	15	-	64819846	64820019	64819036	64819223	64820981	64821088	36801	18,34,12	2,0,0	24,8,17	1,6,2	317	144	0.000507208	0.0282881	0.803,1.0,1.0	0.916,0.377,0.794	0.239	23.9	23.9
40380	ENSG00000137106	GRHPR	9	+	37424844	37424971	37422665	37422805	37425921	37425994	40380	33,25,31	0,0,0	17,18,25	5,2,3	271	144	9.03036e-07	0.00043926	1.0,1.0,1.0	0.644,0.827,0.816	0.238	23.8	23.8
78427	ENSG00000151575	TEX9	15	+	56383951	56384031	56373440	56373504	56412301	56412436	78427	8,14,8	0,0,0	13,16,13	2,5,2	224	144	3.4847e-06	0.00109628	1.0,1.0,1.0	0.807,0.673,0.807	0.238	23.8	23.8
84567	ENSG00000174652	ZNF266	19	-	9434074	9434235	9420125	9420218	9434797	9434859	84567	10,23,20	4,5,1	16,11,23	0,0,2	305	144	0.000363537	0.0226103	0.541,0.685,0.904	1.0,1.0,0.844	-0.238	-23.8	23.8
92905	ENSG00000123636	BAZ2B	2	-	159453612	159453801	159446781	159446975	159478574	159478721	92905	13,19,21	0,0,0	22,15,20	5,0,5	333	144	2.31906e-06	0.000854833	1.0,1.0,1.0	0.655,1.0,0.634	0.237	23.7	23.7
81666	ENSG00000002016	RAD52	12	-	936806	936882	932974	933076	949601	949673	81666	0,0,0	5,7,7	5,1,3	5,9,6	220	144	1.20598e-05	0.00242703	0.0,0.0,0.0	0.396,0.068,0.247	-0.237	-23.7	23.7
94638	ENSG00000181392	SYNE4	19	-	36006749	36006944	36005332	36005437	36007124	36007268	94638	77,87,39	5,5,0	62,35,42	11,6,11	339	144	7.97718e-05	0.00839253	0.867,0.881,1.0	0.705,0.712,0.619	0.237	23.7	23.7
117915	ENSG00000100296	THOC5	22	-	29550790	29550843	29549051	29549158	29553670	29553766	117915	8,5,1	13,4,3	0,2,1	9,6,9	197	144	0.000414902	0.0249123	0.31,0.477,0.196	0.0,0.196,0.075	0.237	23.7	23.7
40386	ENSG00000137106	GRHPR	9	+	37424844	37424974	37422713	37422805	37425921	37425994	40386	33,24,33	0,0,0	17,18,27	5,2,3	274	144	1.044e-06	0.000476472	1.0,1.0,1.0	0.641,0.825,0.825	0.236	23.6	23.6
1132	ENSG00000023041	ZDHHC6	10	-	112439505	112439626	112438335	112438389	112442191	112442351	1132	15,8,22	0,0,1	12,1,7	1,0,7	265	144	0.000702202	0.0348805	1.0,1.0,0.923	0.867,1.0,0.352	0.235	23.5	23.5
22538	ENSG00000247240	UBL7-AS1	15	+	74465036	74465274	74461264	74462031	74466035	74466130	22538	0,0,0	1,2,2	6,1,5	3,6,7	382	144	1.93887e-05	0.0034269	0.0,0.0,0.0	0.43,0.059,0.212	-0.234	-23.4	23.4
100874	ENSG00000084676	NCOA1	2	+	24584475	24584560	24564294	24564430	24643965	24644122	100874	20,19,28	0,0,0	14,26,22	12,0,2	229	144	3.8281e-05	0.00521926	1.0,1.0,1.0	0.423,1.0,0.874	0.234	23.4	23.4
110426	ENSG00000165416	SUGT1	13	+	52653045	52653236	52652708	52652958	52657531	52657622	110426	22,25,15	0,0,0	13,13,28	3,1,3	335	144	8.03832e-05	0.00844771	1.0,1.0,1.0	0.651,0.848,0.8	0.234	23.4	23.4
106228	ENSG00000243708	PLA2G4B	15	+	41838746	41838922	41837774	41837959	41840157	41840230	106228	0,0,0	2,4,2	3,4,1	4,5,2	320	144	8.53495e-05	0.00874279	0.0,0.0,0.0	0.252,0.265,0.184	-0.234	-23.4	23.4
8929	ENSG00000251595	ABCA11P	4	-	437445	437552	425814	426973	472574	472701	8929	1,2,0	4,15,7	4,6,1	4,5,4	251	144	0.000355687	0.022305	0.125,0.071,0.0	0.365,0.408,0.125	-0.234	-23.4	23.4
61961	ENSG00000126858	RHOT1	17	+	32211115	32211238	32208301	32208309	32221065	32221186	61961	7,13,16	0,0,0	8,12,13	4,0,2	267	144	0.000953664	0.0429197	1.0,1.0,1.0	0.519,1.0,0.778	0.234	23.4	23.4
53498	ENSG00000087884	AAMDC	11	+	77855344	77855482	77842478	77842628	77869721	77869817	53498	5,4,7	15,6,6	0,0,2	6,12,13	282	144	8.57724e-06	0.00197583	0.145,0.254,0.373	0.0,0.0,0.073	0.233	23.3	23.3
94356	ENSG00000132881	RSG1	1	-	16232884	16233017	16232509	16232646	16233611	16233764	94356	10,10,10	19,30,17	24,22,21	15,14,17	277	144	5.65277e-05	0.00680822	0.215,0.148,0.234	0.454,0.45,0.391	-0.233	-23.3	23.3
7798	ENSG00000204604	ZNF468	19	-	52853871	52854126	52849086	52849213	52854257	52854345	7798	57,43,64	12,12,5	44,62,85	2,2,3	399	144	8.35664e-05	0.00863611	0.632,0.564,0.822	0.888,0.918,0.911	-0.233	-23.3	23.3
32047	ENSG00000105372	RPS19	19	+	41869698	41869753	41861105	41861212	41871350	41872926	32047	22,17,21	0,1,1	23,8,17	7,3,3	199	144	1.13015e-05	0.00235758	1.0,0.925,0.938	0.704,0.659,0.804	0.232	23.2	23.2
80026	ENSG00000028310	BRD9	5	-	868602	868804	865413	865581	869244	869360	80026	0,0,0	2,7,4	2,12,1	10,4,6	346	144	4.59325e-05	0.00585977	0.0,0.0,0.0	0.077,0.555,0.065	-0.232	-23.2	23.2
71373	ENSG00000198556	ZNF789	7	+	99484026	99484143	99479648	99479787	99485207	99485368	71373	12,14,9	1,10,0	12,2,10	0,0,0	261	144	5.97753e-05	0.00702144	0.869,0.436,1.0	1.0,1.0,1.0	-0.232	-23.2	23.2
56352	ENSG00000173442	EHBP1L1	11	+	65583591	65583765	65581210	65581326	65584240	65584398	56352	54,27,16	1,6,7	46,34,29	0,3,0	318	144	0.000402351	0.0244151	0.961,0.671,0.509	1.0,0.837,1.0	-0.232	-23.2	23.2
87348	ENSG00000144366	GULP1	2	+	188294199	188294393	188292831	188293180	188383762	188383889	87348	0,3,0	13,11,7	6,9,3	7,7,6	338	144	6.3219e-06	0.00162153	0.0,0.104,0.0	0.267,0.354,0.176	-0.231	-23.1	23.1
29906	ENSG00000162910	MRPL55	1	-	228108954	228109021	228107666	228107869	228109148	228109300	29906	16,12,16	2,1,12	19,23,14	0,0,1	211	144	7.80687e-06	0.00185101	0.845,0.891,0.476	1.0,1.0,0.905	-0.231	-23.1	23.1
26291	ENSG00000215190	LINC00680	6	-	57949858	57950072	57948872	57949068	57959027	57959111	26291	6,4,8	7,5,5	0,2,1	10,4,12	358	144	1.0713e-05	0.00227384	0.256,0.243,0.392	0.0,0.167,0.032	0.231	23.1	23.1
109288	ENSG00000088448	ANKRD10	13	-	110900529	110900661	110892956	110893263	110903475	110903539	109288	9,15,16	0,0,1	14,14,12	1,3,4	276	144	7.17012e-05	0.00785811	1.0,1.0,0.893	0.88,0.709,0.61	0.231	23.1	23.1
113377	ENSG00000272762	RP11-155D18.12	3	-	51961940	51962088	51961211	51961270	51967325	51967434	113377	16,15,19	2,12,0	14,4,17	1,0,0	292	144	0.000203734	0.0154366	0.798,0.381,1.0	0.873,1.0,1.0	-0.231	-23.1	23.1
73137	ENSG00000139915	MDGA2	14	-	46873432	46873591	46855023	46855154	46874044	46874200	73137	10,5,17	6,1,0	11,14,12	1,0,0	303	144	0.000820402	0.039075	0.442,0.704,1.0	0.839,1.0,1.0	-0.231	-23.1	23.1
94158	ENSG00000006468	ETV1	7	-	13989267	13989464	13989007	13989139	13989562	13989946	94158	22,12,23	2,3,9	27,14,21	0,3,0	341	144	0.000953532	0.0429197	0.823,0.628,0.519	1.0,0.663,1.0	-0.231	-23.1	23.1
10046	ENSG00000187239	FNBP1	9	-	129919871	129920043	129915965	129915980	129923843	129923939	10046	10,3,5	3,17,13	0,4,0	15,12,14	316	144	0.00112993	0.0482821	0.603,0.074,0.149	0.0,0.132,0.0	0.231	23.1	23.1
98432	ENSG00000169062	UPF3A	13	+	114286301	114286400	114282836	114282943	114286518	114286629	98432	64,66,91	10,15,7	68,59,83	34,33,26	243	144	2.38343e-05	0.00390258	0.791,0.723,0.885	0.542,0.514,0.654	0.23	23	23
73251	ENSG00000046651	OFD1	X	+	13751248	13751368	13749426	13749533	13753367	13753441	73251	49,65,57	8,9,15	36,52,45	20,22,25	264	144	0.000102641	0.00988761	0.77,0.798,0.675	0.495,0.563,0.495	0.23	23	23
40252	ENSG00000127957	PMS2P3	7	-	75512308	75512411	75510930	75511114	75512588	75512675	40252	16,10,7	0,2,0	14,14,15	3,3,6	247	144	0.000247899	0.0176805	1.0,0.745,1.0	0.731,0.731,0.593	0.23	23	23
108939	ENSG00000271092	TMEM56-RWDD3	1	+	95230901	95230994	95173815	95173889	95246755	95247225	108939	5,8,9	0,0,1	7,9,8	2,3,1	237	144	0.000560169	0.0301521	1.0,1.0,0.845	0.68,0.646,0.829	0.23	23	23
40385	ENSG00000137106	GRHPR	9	+	37424844	37424977	37422713	37422805	37425921	37425994	40385	34,25,35	0,0,0	19,18,27	5,2,3	277	144	9.93077e-07	0.000468631	1.0,1.0,1.0	0.664,0.824,0.824	0.229	22.9	22.9
46067	ENSG00000163075	CFAP221	2	+	119557007	119557405	119549084	119549185	119559688	119559775	46067	0,0,0	5,1,6	0,4,10	1,8,2	542	144	0.000105775	0.0100921	0.0,0.0,0.0	0.0,0.117,0.571	-0.229	-22.9	22.9
38779	ENSG00000088179	PTPN4	2	+	119916622	119916690	119915178	119915242	119920068	119920241	38779	3,0,5	3,7,6	0,2,0	8,16,8	212	144	0.000623699	0.0324227	0.404,0.0,0.361	0.0,0.078,0.0	0.229	22.9	22.9
60218	ENSG00000110169	HPX	11	-	6437439	6437652	6437045	6437177	6440164	6440286	60218	13,14,9	6,1,0	6,5,9	0,0,0	357	144	0.000257575	0.0181838	0.466,0.85,1.0	1.0,1.0,1.0	-0.228	-22.8	22.8
32764	ENSG00000137941	TTLL7	1	-	83948627	83948695	83947123	83947282	83949864	83949986	32764	4,3,21	2,0,5	8,5,5	0,0,0	212	144	0.000265369	0.0185542	0.576,1.0,0.74	1.0,1.0,1.0	-0.228	-22.8	22.8
69609	ENSG00000176014	TUBB6	18	+	12320535	12320744	12310942	12311053	12324808	12325763	69609	0,0,1	4,6,4	7,0,1	3,2,1	353	144	0.00102637	0.0450654	0.0,0.0,0.093	0.488,0.0,0.29	-0.228	-22.8	22.8
360	ENSG00000250299	MRPS31P4	13	+	52629770	52629906	52627437	52627578	52632421	52632494	360	0,0,0	8,5,6	1,2,7	8,6,4	280	144	2.59793e-05	0.00414693	0.0,0.0,0.0	0.06,0.146,0.474	-0.227	-22.7	22.7
2281	ENSG00000065621	GSTO2	10	+	104279307	104279471	104277893	104278116	104285934	104285990	2281	2,3,0	0,0,1	1,0,1	0,4,1	308	144	7.26609e-05	0.00792754	1.0,1.0,0.0	1.0,0.0,0.319	0.227	22.7	22.7
89224	ENSG00000102910	LONP2	16	+	48336392	48336498	48334215	48334358	48340624	48340729	89224	4,0,3	2,2,10	0,0,0	7,7,8	250	144	0.00118261	0.0497734	0.535,0.0,0.147	0.0,0.0,0.0	0.227	22.7	22.7
31655	ENSG00000179104	TMTC2	12	+	82756982	82757126	82687480	82687669	82857009	82857580	31655	5,6,6	17,5,14	0,0,0	3,3,19	288	144	8.83686e-07	0.000438286	0.128,0.375,0.176	0.0,0.0,0.0	0.226	22.6	22.6
46993	ENSG00000269067	ZNF728	19	-	22985654	22985831	22976633	22977110	22987307	22987367	46993	0,0,5	16,10,23	4,7,13	22,10,7	321	144	0.000134369	0.0118317	0.0,0.0,0.089	0.075,0.239,0.454	-0.226	-22.6	22.6
80613	ENSG00000126804	ZBTB1	14	+	64516599	64516751	64511248	64511384	64521486	64521606	80613	24,19,21	5,5,4	46,37,26	0,4,1	296	144	0.000702232	0.0348805	0.7,0.649,0.719	1.0,0.818,0.927	-0.226	-22.6	22.6
36988	ENSG00000149476	TKFC	11	+	61335839	61335937	61334619	61334731	61336203	61336371	36988	13,12,19	0,2,0	7,5,6	2,4,0	242	144	0.000832422	0.03932	1.0,0.781,1.0	0.676,0.427,1.0	0.226	22.6	22.6
24717	ENSG00000064687	ABCA7	19	+	1046875	1047024	1046229	1046406	1048894	1048946	24717	16,5,4	0,1,0	6,4,3	5,1,0	293	144	0.000923732	0.0420672	1.0,0.711,1.0	0.371,0.663,1.0	0.226	22.6	22.6
104241	ENSG00000116014	KISS1R	19	+	919873	920106	919489	919625	920289	921015	104241	168,130,99	40,20,18	55,56,47	25,32,20	377	144	9.18821e-06	0.00203926	0.616,0.713,0.678	0.457,0.401,0.473	0.225	22.5	22.5
3253	ENSG00000237517	DGCR5	22	+	18975890	18976109	18970582	18970658	18987756	18987900	3253	1,0,2	8,7,5	5,2,7	2,7,8	363	144	0.000694819	0.0346811	0.047,0.0,0.137	0.498,0.102,0.258	-0.225	-22.5	22.5
80614	ENSG00000126804	ZBTB1	14	+	64516599	64516751	64504725	64504946	64521486	64521606	80614	15,14,11	38,33,52	46,30,22	29,22,30	296	144	1.44145e-06	0.000598466	0.161,0.171,0.093	0.436,0.399,0.263	-0.224	-22.4	22.4
108175	ENSG00000107771	CCSER2	10	+	84438578	84438707	84425730	84425893	84463932	84463945	108175	12,24,21	0,0,0	22,23,21	2,1,9	273	144	2.49442e-06	0.000893102	1.0,1.0,1.0	0.853,0.924,0.552	0.224	22.4	22.4
75033	ENSG00000204179	PTPN20	10	+	46940622	46940717	46911780	46911842	46943917	46944015	75033	19,18,23	0,1,0	15,19,11	2,6,2	239	144	7.63328e-06	0.00182768	1.0,0.916,1.0	0.819,0.656,0.768	0.224	22.4	22.4
36799	ENSG00000140451	PIF1	15	-	64819846	64819986	64819116	64819223	64820981	64821088	36799	29,28,22	2,0,0	24,10,19	1,6,2	284	144	0.00039447	0.0240872	0.88,1.0,1.0	0.924,0.458,0.828	0.223	22.3	22.3
117739	ENSG00000136754	ABI1	10	-	26759061	26759238	26751597	26751783	26765217	26765318	117739	203209210	22,32,37	220222212	76,86,95	321	144	1.86139e-10	7.23789e-07	0.805,0.746,0.718	0.565,0.537,0.5	0.222	22.2	22.2
73939	ENSG00000170537	TMC7	16	+	19056479	19056697	19051685	19051816	19059415	19059996	73939	12,22,11	0,0,0	15,28,21	4,0,3	362	144	0.000164408	0.0134756	1.0,1.0,1.0	0.599,1.0,0.736	0.222	22.2	22.2
4402	ENSG00000167508	MVD	16	-	88660747	88660838	88660519	88660637	88663010	88663161	4402	33,44,24	2,1,0	20,22,21	6,5,3	235	144	2.12998e-05	0.0036518	0.91,0.964,1.0	0.671,0.729,0.811	0.221	22.1	22.1
62097	ENSG00000125319	C17orf53	17	+	44154748	44154938	44154555	44154664	44155285	44155411	62097	26,17,8	1,0,0	18,20,15	2,1,5	334	144	8.21339e-05	0.00855631	0.918,1.0,1.0	0.795,0.896,0.564	0.221	22.1	22.1
105165	ENSG00000103852	TTC23	15	-	99245388	99245510	99241364	99241559	99249170	99249558	105165	6,17,28	0,0,1	9,15,19	4,1,2	266	144	0.000265747	0.0185542	1.0,1.0,0.938	0.549,0.89,0.837	0.221	22.1	22.1
101362	ENSG00000099250	NRP1	10	-	33202890	33202995	33197649	33197709	33207571	33207716	101362	17,8,5	0,0,0	11,9,8	6,0,1	249	144	0.00026723	0.0185888	1.0,1.0,1.0	0.515,1.0,0.822	0.221	22.1	22.1
81733	ENSG00000119777	TMEM214	2	+	27039715	27039837	27039046	27039164	27040029	27040198	81733	63,50,54	12,6,5	30,39,46	14,13,17	266	144	0.000342824	0.0217676	0.74,0.819,0.854	0.537,0.619,0.594	0.221	22.1	22.1
27871	ENSG00000124222	STX16	20	+	58667200	58667318	58652072	58652087	58667489	58667597	27871	2,4,1	11,4,2	0,0,0	26,11,7	262	144	0.000544108	0.0295922	0.091,0.355,0.216	0.0,0.0,0.0	0.221	22.1	22.1
30266	ENSG00000141905	NFIC	19	+	3453762	3453916	3452481	3452666	3456549	3456635	30266	23,13,37	14,21,23	15,7,11	53,27,19	298	144	7.05672e-05	0.00779535	0.443,0.23,0.437	0.12,0.111,0.219	0.22	22	22
11508	ENSG00000224078	SNHG14	15	+	24998365	24998486	24981774	24982437	24998969	24999078	11508	24,18,8	0,0,0	21,14,16	4,5,0	265	144	9.09106e-06	0.00203629	1.0,1.0,1.0	0.74,0.603,1.0	0.219	21.9	21.9
3222	ENSG00000077157	PPP1R12B	1	+	202540014	202540241	202496818	202496822	202558876	202558893	3222	7,1,2	11,18,1	0,0,0	9,6,10	371	144	0.000535957	0.0293526	0.198,0.021,0.437	0.0,0.0,0.0	0.219	21.9	21.9
78950	ENSG00000272645	GTF2IP20	1	-	223952667	223952870	223951478	223952291	223954476	223954667	78950	25,31,6	2,2,3	21,32,17	2,0,0	347	144	0.000943833	0.0426352	0.838,0.865,0.454	0.813,1.0,1.0	-0.219	-21.9	21.9
44389	ENSG00000243156	MICAL3	22	-	17803810	17803861	17791201	17791301	17808843	17808937	44389	3,1,0	23,22,15	4,5,8	13,9,14	195	144	2.77658e-05	0.00428117	0.088,0.032,0.0	0.185,0.291,0.297	-0.218	-21.8	21.8
4639	ENSG00000184056	VPS33B	15	-	91016962	91017064	91014383	91014433	91017804	91017885	4639	16,10,23	1,4,9	16,19,25	1,2,0	246	144	0.00041988	0.0251311	0.904,0.594,0.599	0.904,0.848,1.0	-0.218	-21.8	21.8
61555	ENSG00000102897	LYRM1	16	+	20911182	20911264	20900798	20900889	20915555	20915714	61555	0,5,1	14,29,10	8,9,6	16,14,10	226	144	9.17234e-05	0.0091923	0.0,0.099,0.06	0.242,0.291,0.277	-0.217	-21.7	21.7
74651	ENSG00000173905	GOLIM4	3	-	168040785	168040869	168036835	168036994	168041391	168041474	74651	214202325	38,33,60	142126137	48,67,84	228	144	1.32624e-08	1.95342e-05	0.781,0.794,0.774	0.651,0.543,0.507	0.216	21.6	21.6
117726	ENSG00000136754	ABI1	10	-	26759061	26759235	26751597	26751783	26765217	26765318	117726	145170169	22,32,37	199193162	76,86,95	318	144	3.45613e-08	4.09724e-05	0.749,0.706,0.674	0.542,0.504,0.436	0.216	21.6	21.6
82109	ENSG00000143643	TTC13	1	-	230945388	230945454	230933778	230933861	230954332	230954403	82109	22,18,33	0,1,0	27,25,29	4,6,8	210	144	2.28011e-07	0.000165467	1.0,0.925,1.0	0.822,0.741,0.713	0.216	21.6	21.6
29552	ENSG00000111271	ACAD10	12	+	111712497	111712657	111709525	111709684	111715820	111715962	29552	72,50,72	1,1,1	49,82,38	7,6,11	304	144	3.87715e-07	0.000247962	0.972,0.959,0.972	0.768,0.866,0.621	0.216	21.6	21.6
21617	ENSG00000152520	PAN3	13	+	28197184	28197346	28177864	28177935	28256291	28256539	21617	28,35,35	1,7,8	32,33,41	0,0,1	306	144	6.92482e-07	0.000376072	0.929,0.702,0.673	1.0,1.0,0.951	-0.216	-21.6	21.6
109349	ENSG00000008382	MPND	19	+	4344783	4344879	4343707	4343994	4345744	4345981	109349	4,0,4	5,2,5	0,0,0	9,4,3	240	144	2.8369e-05	0.00434295	0.324,0.0,0.324	0.0,0.0,0.0	0.216	21.6	21.6
117310	ENSG00000173409	ARV1	1	+	230990149	230990263	230988319	230988439	230995759	230995984	117310	15,22,15	0,2,0	28,32,38	11,2,8	258	144	5.34881e-05	0.0065652	1.0,0.86,1.0	0.587,0.899,0.726	0.216	21.6	21.6
50469	ENSG00000278023	RDM1	17	-	35922576	35922675	35920186	35920272	35924603	35924772	50469	13,8,13	0,0,2	9,8,12	2,4,1	243	144	0.000519265	0.0287242	1.0,1.0,0.794	0.727,0.542,0.877	0.216	21.6	21.6
32436	ENSG00000242588	RP11-274B21.14	7	+	128577952	128578033	128574750	128574791	128578889	128578933	32436	25,35,18	7,2,4	35,21,21	0,0,0	225	144	5.9783e-07	0.000332375	0.696,0.918,0.742	1.0,1.0,1.0	-0.215	-21.5	21.5
118953	ENSG00000138614	VWA9	15	-	65607301	65607442	65605128	65605236	65610795	65611121	118953	20,30,22	3,2,8	33,37,27	0,1,1	285	144	1.48426e-05	0.0028236	0.771,0.883,0.581	1.0,0.949,0.932	-0.215	-21.5	21.5
10464	ENSG00000174032	SLC25A30	13	-	45411732	45411938	45411361	45411480	45418299	45418378	10464	2,9,8	17,14,11	23,28,15	17,20,9	350	144	0.000573779	0.0305631	0.046,0.209,0.23	0.358,0.365,0.407	-0.215	-21.5	21.5
105850	ENSG00000127616	SMARCA4	19	+	11039457	11039553	11034913	11035132	11041297	11041560	105850	7,2,0	52,17,27	7,2,7	5,13,13	240	144	0.000980731	0.0437405	0.075,0.066,0.0	0.457,0.085,0.244	-0.215	-21.5	21.5
37528	ENSG00000151917	BEND6	6	+	57014374	57014525	56992377	56992555	57015132	57015353	37528	1,0,0	1,8,9	6,4,7	4,12,5	295	144	9.0833e-06	0.00203629	0.328,0.0,0.0	0.423,0.14,0.406	-0.214	-21.4	21.4
32833	ENSG00000149761	NUDT22	11	+	64227476	64227666	64226634	64227132	64229246	64229344	32833	79,71,101	32,25,40	73,68,72	13,10,9	334	144	2.41206e-05	0.00392762	0.516,0.55,0.521	0.708,0.746,0.775	-0.214	-21.4	21.4
110316	ENSG00000100425	BRD1	22	-	49787389	49787522	49777677	49777813	49794033	49794294	110316	29,21,19	0,1,0	24,20,14	0,8,3	277	144	3.46812e-05	0.00489317	1.0,0.916,1.0	1.0,0.565,0.708	0.214	21.4	21.4
74950	ENSG00000103253	HAGHL	16	+	729008	729168	728796	728868	729287	729715	74950	25,23,12	3,3,4	15,9,10	0,1,0	304	144	6.2742e-05	0.00720095	0.798,0.784,0.587	1.0,0.81,1.0	-0.214	-21.4	21.4
30396	ENSG00000110719	TCIRG1	11	+	68050486	68050664	68050136	68050254	68050740	68050895	30396	81,38,42	2,1,0	42,20,48	0,13,4	322	144	0.000895523	0.0413169	0.948,0.944,1.0	1.0,0.408,0.843	0.214	21.4	21.4
2384	ENSG00000125744	RTN2	19	-	45493165	45493378	45489345	45489553	45494165	45494420	2384	29,52,52	81,47,63	53,61,93	41,31,32	357	144	6.16479e-05	0.00719005	0.126,0.309,0.25	0.343,0.442,0.54	-0.213	-21.3	21.3
5502	ENSG00000072849	DERL2	17	-	5480386	5480459	5480053	5480144	5481100	5481142	5502	34,57,41	10,6,26	70,70,69	2,11,3	217	144	0.000700914	0.0348693	0.693,0.863,0.511	0.959,0.809,0.939	-0.213	-21.3	21.3
103134	ENSG00000164327	RICTOR	5	-	38949355	38949427	38947263	38947441	38949711	38950720	103134	12,14,18	30,18,36	2,6,3	57,32,58	216	144	6.36792e-09	1.01481e-05	0.211,0.341,0.25	0.023,0.111,0.033	0.212	21.2	21.2
38821	ENSG00000097033	SH3GLB1	1	+	86728402	86728489	86724312	86724405	86734601	86734691	38821	34,32,52	20,29,29	49,44,40	53,98,83	231	144	5.73348e-05	0.00685557	0.515,0.408,0.528	0.366,0.219,0.231	0.212	21.2	21.2
8870	ENSG00000112242	E2F3	6	+	20482761	20483001	20481223	20481425	20488112	20488248	8870	21,19,20	1,1,5	36,24,33	0,0,0	384	144	9.75931e-05	0.0095348	0.887,0.877,0.6	1.0,1.0,1.0	-0.212	-21.2	21.2
89347	ENSG00000164142	FAM160A1	4	+	151482523	151482648	151409351	151409465	151566137	151566364	89347	37,20,22	3,10,3	24,20,37	2,0,1	269	144	0.000266827	0.0185806	0.868,0.517,0.797	0.865,1.0,0.952	-0.212	-21.2	21.2
35077	ENSG00000120458	MSANTD2	11	-	124779003	124779139	124774803	124774818	124799870	124800364	35077	8,12,10	4,3,1	14,11,8	0,1,1	280	144	0.000465252	0.0268731	0.507,0.673,0.837	1.0,0.85,0.804	-0.212	-21.2	21.2
4562	ENSG00000111788	RP11-22B23.1	12	+	9312238	9312323	9311730	9311831	9312616	9312695	4562	41,37,20	30,21,9	42,37,32	7,7,11	229	144	0.000822173	0.0390828	0.462,0.526,0.583	0.79,0.769,0.647	-0.212	-21.2	21.2
5303	ENSG00000068120	COASY	17	+	42562295	42562487	42562150	42562219	42562611	42562811	5303	40,46,24	76,104,48	69,54,70	44,35,55	336	144	8.13566e-10	2.25964e-06	0.184,0.159,0.176	0.402,0.398,0.353	-0.211	-21.1	21.1
54475	ENSG00000106443	PHF14	7	+	11061790	11061851	11051611	11051780	11061963	11062085	54475	79,65,69	8,9,10	45,60,70	19,21,31	205	144	1.84407e-06	0.000725765	0.874,0.835,0.829	0.625,0.667,0.613	0.211	21.1	21.1
74317	ENSG00000185467	KPNA7	7	-	99195069	99195338	99193018	99193101	99203105	99203240	74317	6,16,9	0,0,0	44,43,38	5,7,1	413	144	2.94344e-06	0.000976567	1.0,1.0,1.0	0.754,0.682,0.93	0.211	21.1	21.1
19206	ENSG00000100075	SLC25A1	22	-	19176598	19176633	19176420	19176494	19176845	19176903	19206	0,2,0	16,19,14	5,5,0	6,9,17	179	144	0.00024305	0.0174242	0.0,0.078,0.0	0.401,0.309,0.0	-0.211	-21.1	21.1
108941	ENSG00000271092	TMEM56-RWDD3	1	+	95220794	95220912	95173815	95173889	95230901	95230994	108941	2,5,8	3,9,5	2,0,1	4,11,4	262	144	0.000409425	0.0246749	0.268,0.234,0.468	0.216,0.0,0.121	0.211	21.1	21.1
42084	ENSG00000188290	HES4	1	-	999691	999698	999532	999613	999865	1000111	42084	0,4,0	54,49,28	8,6,5	24,19,16	151	144	1.91571e-07	0.000143253	0.0,0.072,0.0	0.241,0.231,0.23	-0.21	-21	21
118016	ENSG00000137404	NRM	6	-	30690046	30690243	30688046	30688942	30690841	30691308	118016	97,101,94	1,2,6	66,46,75	13,8,9	341	144	2.52129e-06	0.000894515	0.976,0.955,0.869	0.682,0.708,0.779	0.21	21	21
41910	ENSG00000237651	C2orf74	2	+	61159341	61159439	61145130	61145196	61163051	61163163	41910	3,0,5	7,4,4	0,0,0	3,6,6	242	144	9.95364e-05	0.00969542	0.203,0.0,0.427	0.0,0.0,0.0	0.21	21	21
12587	ENSG00000144837	PLA1A	3	+	119613003	119613118	119609467	119609576	119616011	119616101	12587	9,21,14	0,0,2	18,9,27	3,2,7	259	144	0.000167701	0.0135967	1.0,1.0,0.796	0.769,0.714,0.682	0.21	21	21
80292	ENSG00000054523	KIF1B	1	+	10273013	10273031	10272240	10272306	10275427	10275503	80292	17,24,17	19,21,26	19,13,15	54,38,49	162	144	0.000290573	0.019521	0.443,0.504,0.368	0.238,0.233,0.214	0.21	21	21
51379	ENSG00000169375	SIN3A	15	-	75436345	75436443	75430186	75430408	75451422	75451746	51379	19,8,19	27,9,15	8,13,4	26,31,25	242	144	0.000557049	0.0300506	0.295,0.346,0.43	0.155,0.2,0.087	0.21	21	21
104164	ENSG00000137522	RNF121	11	+	71962151	71962289	71960749	71960891	71987003	71987111	104164	10,5,8	3,0,3	4,5,10	0,0,1	282	144	0.000655787	0.0333768	0.63,1.0,0.577	1.0,1.0,0.836	-0.21	-21	21
28904	ENSG00000141198	TOM1L1	17	+	54903707	54903792	54900876	54900923	54912686	54912815	28904	10,10,4	2,4,0	5,7,12	0,0,0	229	144	0.000689419	0.0344926	0.759,0.611,1.0	1.0,1.0,1.0	-0.21	-21	21
94092	ENSG00000223804	CH17-472G23.2	1	-	120340803	120340810	120267333	120267838	120341716	120341871	94092	0,0,1	2,3,5	1,4,8	9,7,15	151	144	0.000118478	0.0109498	0.0,0.0,0.16	0.096,0.353,0.337	-0.209	-20.9	20.9
4544	ENSG00000111788	RP11-22B23.1	12	+	9312277	9312323	9311730	9311831	9312616	9312695	4544	32,34,16	30,21,9	36,26,29	7,7,11	190	144	0.00117358	0.0496237	0.447,0.551,0.574	0.796,0.738,0.666	-0.209	-20.9	20.9
95617	ENSG00000102804	TSC22D1	13	-	44436503	44436608	44436043	44436095	44474217	44474250	95617	93,103,72	24,15,24	369346431	29,7,27	249	144	1.03389e-09	2.71635e-06	0.691,0.799,0.634	0.88,0.966,0.902	-0.208	-20.8	20.8
40120	ENSG00000138757	G3BP2	4	-	75694797	75694929	75661930	75662049	75724055	75724176	40120	0,0,3	11,7,11	6,2,5	10,4,6	276	144	0.00016306	0.0134105	0.0,0.0,0.125	0.238,0.207,0.303	-0.208	-20.8	20.8
81380	ENSG00000183597	TANGO2	22	+	20061495	20061681	20055947	20056013	20063337	20063383	81380	9,11,16	1,0,0	8,14,11	4,0,2	330	144	0.00104067	0.0455722	0.797,1.0,1.0	0.466,1.0,0.706	0.208	20.8	20.8
67452	ENSG00000157800	SLC37A3	7	-	140345868	140345970	140337283	140337349	140348625	140348767	67452	44,48,38	8,4,15	44,33,43	1,0,3	246	144	2.65589e-05	0.00419126	0.763,0.875,0.597	0.963,1.0,0.894	-0.207	-20.7	20.7
73518	ENSG00000145246	ATP10D	4	+	47545402	47545511	47536730	47536938	47546623	47546862	73518	0,0,2	5,13,12	0,10,8	6,7,13	253	144	4.32956e-05	0.00566462	0.0,0.0,0.087	0.0,0.448,0.259	-0.207	-20.7	20.7
95132	ENSG00000040275	SPDL1	5	+	169588393	169588490	169583749	169583889	169591047	169591224	95132	13,14,12	0,3,4	9,12,18	0,0,0	241	144	0.000161475	0.0133253	1.0,0.736,0.642	1.0,1.0,1.0	-0.207	-20.7	20.7
19216	ENSG00000006607	FARP2	2	+	241395442	241395657	241373083	241373290	241403827	241403932	19216	4,3,2	27,7,8	12,15,10	16,6,18	359	144	0.000535197	0.0293275	0.056,0.147,0.091	0.231,0.501,0.182	-0.207	-20.7	20.7
21013	ENSG00000122566	HNRNPA2B1	7	-	26192300	26192338	26190124	26190460	26192494	26192577	21013	310256126	43,46,24	144121164	72,65,71	182	144	1.3215e-12	1.16786e-08	0.851,0.815,0.806	0.613,0.596,0.646	0.206	20.6	20.6
108519	ENSG00000187118	CMC1	3	+	28298312	28298350	28294433	28294529	28316332	28316423	108519	0,0,0	8,9,5	4,1,5	8,14,10	182	144	1.30652e-05	0.00256583	0.0,0.0,0.0	0.283,0.053,0.283	-0.206	-20.6	20.6
10063	ENSG00000187239	FNBP1	9	-	129919158	129919242	129915965	129915980	129923843	129923939	10063	3,6,2	3,17,13	1,0,0	15,12,14	228	144	3.88576e-05	0.00526833	0.387,0.182,0.089	0.04,0.0,0.0	0.206	20.6	20.6
2464	ENSG00000163702	IL17RC	3	+	9918534	9918609	9917922	9918075	9920490	9920602	2464	20,23,31	0,1,2	22,20,16	3,5,5	219	144	0.000220547	0.0163252	1.0,0.938,0.911	0.828,0.725,0.678	0.206	20.6	20.6
14623	ENSG00000233822	HIST1H2BN	6	+	27845226	27845357	27841563	27841661	27852108	27852204	14623	6,3,4	7,6,7	0,2,0	3,7,5	275	144	0.000233915	0.0170458	0.31,0.207,0.23	0.0,0.13,0.0	0.206	20.6	20.6
113077	ENSG00000119688	ABCD4	14	-	74297975	74298069	74296332	74296449	74299547	74299675	113077	13,7,6	0,1,0	12,9,10	3,2,2	238	144	0.00025173	0.0179012	1.0,0.809,1.0	0.708,0.731,0.752	0.206	20.6	20.6
50330	ENSG00000186193	SAPCD2	9	-	137064862	137064910	137062123	137064787	137065077	137065185	50330	38,27,20	5,15,5	32,10,22	0,2,0	192	144	3.86831e-06	0.00116422	0.851,0.574,0.75	1.0,0.789,1.0	-0.205	-20.5	20.5
115854	ENSG00000155313	USP25	21	+	15777882	15778027	15765996	15766141	15791501	15791664	115854	47,40,20	0,3,0	34,31,36	8,4,5	289	144	3.09208e-05	0.00455431	1.0,0.869,1.0	0.679,0.794,0.782	0.205	20.5	20.5
15066	ENSG00000135365	PHF21A	11	-	46090454	46090581	46084165	46084302	46092182	46092223	15066	23,12,9	23,30,11	3,4,1	16,24,13	271	144	4.2856e-05	0.00562223	0.347,0.175,0.303	0.091,0.081,0.039	0.205	20.5	20.5
41075	ENSG00000078070	MCCC1	3	-	183090935	183091028	183086692	183086788	183094558	183094605	41075	4,4,0	5,6,5	0,0,0	5,8,7	237	144	6.18372e-05	0.0071905	0.327,0.288,0.0	0.0,0.0,0.0	0.205	20.5	20.5
75449	ENSG00000175387	SMAD2	18	-	47930360	47930446	47896520	47896809	47930799	47930837	75449	52,51,34	28,20,9	66,55,59	7,8,9	230	144	8.74728e-05	0.00888539	0.538,0.615,0.703	0.855,0.811,0.804	-0.205	-20.5	20.5
100396	ENSG00000185507	IRF7	11	-	613950	614037	613784	613865	614475	614534	100396	4,6,2	4,2,0	7,3,11	0,1,0	231	144	0.000617387	0.0321633	0.384,0.652,1.0	1.0,0.652,1.0	-0.205	-20.5	20.5
108784	ENSG00000146223	RPL7L1	6	+	42880860	42880945	42879932	42879951	42883450	42883614	108784	2,1,2	1,0,0	5,6,3	0,3,3	229	144	0.00102237	0.0450117	0.557,1.0,1.0	1.0,0.557,0.386	0.205	20.5	20.5
29482	ENSG00000173275	ZNF449	X	+	135348753	135348837	135347018	135347472	135349109	135349314	29482	0,2,0	9,17,6	6,2,7	13,4,16	228	144	1.74144e-05	0.00318208	0.0,0.069,0.0	0.226,0.24,0.216	-0.204	-20.4	20.4
115848	ENSG00000155313	USP25	21	+	15777890	15778027	15765996	15766141	15791501	15791664	115848	47,40,21	0,3,0	34,31,34	8,4,5	281	144	2.47782e-05	0.00401772	1.0,0.872,1.0	0.685,0.799,0.777	0.204	20.4	20.4
80957	ENSG00000197172	MAGEA6	X	-	152769218	152769277	152767795	152767861	152769653	152769677	80957	0,2,0	18,13,3	2,3,5	12,7,6	203	144	0.000200219	0.0152416	0.0,0.098,0.0	0.106,0.233,0.372	-0.204	-20.4	20.4
59572	ENSG00000137075	RNF38	9	-	36390553	36390616	36375933	36376127	36400553	36400923	59572	5,3,2	13,3,21	1,0,0	9,5,5	207	144	0.000318117	0.0207547	0.211,0.41,0.062	0.072,0.0,0.0	0.204	20.4	20.4
42931	ENSG00000168237	GLYCTK	3	+	52290303	52290719	52287819	52287876	52290959	52291111	42931	149144148	0,4,0	27,35,34	3,0,6	560	144	0.000350546	0.0220992	1.0,0.903,1.0	0.698,1.0,0.593	0.204	20.4	20.4
58449	ENSG00000223959	AFG3L1P	16	+	89977714	89977802	89972592	89972765	89978809	89978878	58449	22,6,20	1,0,0	14,26,7	5,0,2	232	144	0.00083116	0.0393093	0.932,1.0,1.0	0.635,1.0,0.685	0.204	20.4	20.4
22641	ENSG00000119242	CCDC92	12	-	123971894	123972057	123945643	123945800	123972528	123972831	22641	56,50,42	40,35,35	31,22,14	52,36,55	307	144	1.30696e-06	0.000556039	0.396,0.401,0.36	0.219,0.223,0.107	0.203	20.3	20.3
57015	ENSG00000105792	CFAP69	7	+	90271780	90271964	90271525	90271675	90273986	90274110	57015	14,7,8	0,0,0	28,24,20	1,3,4	328	144	2.77257e-05	0.00428117	1.0,1.0,1.0	0.925,0.778,0.687	0.203	20.3	20.3
34404	ENSG00000108509	CAMTA2	17	-	4969499	4969549	4969149	4969337	4969629	4969701	34404	15,14,14	0,0,1	15,13,8	6,1,2	194	144	4.32413e-05	0.00566462	1.0,1.0,0.912	0.65,0.906,0.748	0.203	20.3	20.3
7374	ENSG00000106733	NMRK1	9	-	75069741	75069813	75068995	75069102	75069894	75070042	7374	47,68,44	9,25,19	55,56,74	9,3,5	216	144	4.54169e-05	0.00583386	0.777,0.645,0.607	0.803,0.926,0.908	-0.203	-20.3	20.3
75675	ENSG00000269051	CTD-2245F17.3	19	+	53200623	53200703	53197185	53197262	53202551	53202702	75675	10,7,2	0,1,0	11,8,9	2,1,4	224	144	0.000380477	0.0234092	1.0,0.818,1.0	0.78,0.837,0.591	0.203	20.3	20.3
112819	ENSG00000082805	ERC1	12	+	998323	998482	991266	991487	1027747	1027842	112819	4,3,0	3,5,6	0,0,0	6,4,3	303	144	0.000980539	0.0437405	0.388,0.222,0.0	0.0,0.0,0.0	0.203	20.3	20.3
83974	ENSG00000265491	RNF115	1	-	145787011	145787171	145784538	145784596	145788611	145788802	83974	1,7,8	5,10,8	0,1,0	8,9,6	304	144	2.73701e-06	0.000940167	0.087,0.249,0.321	0.0,0.05,0.0	0.202	20.2	20.2
45012	ENSG00000107104	KANK1	9	+	549189	549395	540507	540667	676889	677009	45012	2,2,0	19,19,23	5,11,1	8,6,7	350	144	1.77523e-05	0.00320887	0.042,0.042,0.0	0.205,0.43,0.056	-0.202	-20.2	20.2
99963	ENSG00000136280	CCM2	7	+	45064462	45064646	45038252	45038426	45072725	45072783	99963	24,29,12	0,9,2	21,13,25	0,0,1	328	144	7.20664e-05	0.00788036	1.0,0.586,0.725	1.0,1.0,0.916	-0.202	-20.2	20.2
78111	ENSG00000074657	ZNF532	18	+	58934432	58934614	58918270	58920633	58939444	58939621	78111	27,46,52	0,2,0	18,23,20	2,1,6	326	144	8.99622e-05	0.00904376	1.0,0.91,1.0	0.799,0.91,0.596	0.202	20.2	20.2
45890	ENSG00000126746	ZNF384	12	-	6678691	6678710	6678126	6678343	6678945	6679183	45890	10,6,10	5,4,0	11,6,5	0,0,1	163	144	0.000119377	0.010977	0.639,0.57,1.0	1.0,1.0,0.815	-0.202	-20.2	20.2
71781	ENSG00000142185	TRPM2	21	+	44427009	44427111	44426659	44426736	44435130	44435217	71781	50,37,51	28,34,27	40,16,26	45,34,43	246	144	0.000412956	0.0248535	0.511,0.389,0.525	0.342,0.216,0.261	0.202	20.2	20.2
59560	ENSG00000137075	RNF38	9	-	36390568	36390616	36375933	36376127	36400553	36400923	59560	4,3,2	13,3,21	1,0,0	9,5,5	192	144	0.000490012	0.0277915	0.188,0.429,0.067	0.077,0.0,0.0	0.202	20.2	20.2
114086	ENSG00000114757	PEX5L	3	-	179971593	179971665	179898141	179898246	180036578	180037053	114086	45,21,22	1,2,0	28,10,13	7,2,3	216	144	6.19796e-05	0.00719144	0.968,0.875,1.0	0.727,0.769,0.743	0.201	20.1	20.1
43441	ENSG00000182923	CEP63	3	+	134559149	134559429	134558141	134558347	134561376	134561899	43441	8,21,11	0,0,0	13,20,28	0,3,4	424	144	8.83548e-05	0.00894694	1.0,1.0,1.0	1.0,0.694,0.704	0.201	20.1	20.1
13469	ENSG00000152942	RAD17	5	+	69371126	69371171	69369841	69369933	69372033	69372217	13469	7,15,38	3,2,3	27,34,36	0,0,0	189	144	0.000166009	0.0135181	0.64,0.851,0.906	1.0,1.0,1.0	-0.201	-20.1	20.1
76617	ENSG00000049239	H6PD	1	+	9239814	9240018	9234774	9235066	9244924	9245561	76617	2,4,2	8,6,2	0,0,0	7,10,11	348	144	0.000194548	0.0149619	0.094,0.216,0.293	0.0,0.0,0.0	0.201	20.1	20.1
117740	ENSG00000136754	ABI1	10	-	26759085	26759235	26751597	26751783	26765217	26765318	117740	51,57,46	22,32,37	67,66,49	76,86,95	294	144	3.6119e-05	0.00501773	0.532,0.466,0.378	0.302,0.273,0.202	0.2	20	20
83294	ENSG00000179818	PCBP1-AS1	2	-	70055713	70055910	70053730	70053792	70083537	70083634	83294	16,20,32	6,0,2	13,11,11	0,0,0	341	144	0.00010706	0.0101834	0.53,1.0,0.871	1.0,1.0,1.0	-0.2	-20	20
30353	ENSG00000177030	DEAF1	11	-	693488	693622	691500	691598	694678	694931	30353	1,0,0	11,14,5	0,5,3	6,3,7	278	144	0.000564184	0.0302843	0.045,0.0,0.0	0.0,0.463,0.182	-0.2	-20	20
52277	ENSG00000168273	SMIM4	3	+	52536766	52536906	52534802	52534877	52540423	52541891	52277	87,67,43	15,13,4	32,40,28	0,2,0	284	144	5.69635e-07	0.000327594	0.746,0.723,0.845	1.0,0.91,1.0	-0.199	-19.9	19.9
116275	ENSG00000066322	ELOVL1	1	-	43365185	43365260	43364927	43365008	43365563	43365623	116275	108,94,67	30,38,33	107124120	21,11,15	219	144	3.76218e-06	0.00114647	0.703,0.619,0.572	0.77,0.881,0.84	-0.199	-19.9	19.9
38219	ENSG00000138078	PREPL	2	-	44359496	44359596	44346324	44346390	44361379	44361806	38219	37,44,57	26,34,46	82,57,65	24,23,21	244	144	4.16574e-05	0.00552567	0.456,0.433,0.422	0.668,0.594,0.646	-0.199	-19.9	19.9
99226	ENSG00000125731	SH2D3A	19	-	6763581	6763816	6760637	6760987	6767386	6767435	99226	22,20,17	0,1,0	21,21,26	3,3,2	379	144	0.000143041	0.0122513	1.0,0.884,1.0	0.727,0.727,0.832	0.199	19.9	19.9
32488	ENSG00000082438	COBLL1	2	-	164703594	164703671	164703103	164703220	164704443	164704518	32488	1,3,3	6,5,7	0,0,0	5,3,4	221	144	0.000353545	0.0222162	0.098,0.281,0.218	0.0,0.0,0.0	0.199	19.9	19.9
97530	ENSG00000180879	SSR4	X	+	153795662	153795804	153794673	153794754	153795927	153796138	97530	76,77,74	1,0,2	67,76,79	11,11,10	286	144	2.42293e-09	4.907e-06	0.975,1.0,0.949	0.754,0.777,0.799	0.198	19.8	19.8
28070	ENSG00000157045	NTAN1	16	-	15047996	15048099	15047854	15047920	15055890	15056064	28070	42,18,32	6,2,11	82,55,77	0,5,0	247	144	3.09656e-06	0.00100404	0.803,0.84,0.629	1.0,0.865,1.0	-0.198	-19.8	19.8
108164	ENSG00000143367	TUFT1	1	+	151562090	151562165	151540333	151540426	151562584	151562686	108164	70,73,31	35,28,12	118,72,78	15,12,14	219	144	4.64385e-06	0.00131231	0.568,0.632,0.629	0.838,0.798,0.786	-0.198	-19.8	19.8
82768	ENSG00000104365	IKBKB	8	+	42293442	42293512	42272082	42272205	42305186	42305275	82768	12,12,26	0,1,0	22,20,26	6,4,4	214	144	6.73908e-06	0.00168844	1.0,0.89,1.0	0.712,0.771,0.814	0.198	19.8	19.8
38216	ENSG00000138078	PREPL	2	-	44359496	44359709	44346267	44346390	44361379	44361806	38216	65,83,113	26,34,46	139116133	24,23,21	357	144	8.92743e-06	0.0020255	0.502,0.496,0.498	0.7,0.67,0.719	-0.198	-19.8	19.8
72762	ENSG00000166432	ZMAT1	X	-	101894453	101894904	101886631	101886731	101895813	101895882	72762	38,33,53	0,0,1	52,43,44	5,2,3	595	144	1.96807e-05	0.00344718	1.0,1.0,0.928	0.716,0.839,0.78	0.198	19.8	19.8
8867	ENSG00000112242	E2F3	6	+	20482761	20482949	20481205	20481425	20488112	20488248	8867	22,19,18	1,1,5	31,22,30	0,0,0	332	144	0.000176496	0.0140203	0.905,0.892,0.61	1.0,1.0,1.0	-0.198	-19.8	19.8
16841	ENSG00000188223	AC002398.9	19	+	35752938	35752999	35752803	35752833	35753086	35753253	16841	20,4,12	0,0,2	16,15,17	4,5,3	205	144	0.000268978	0.0186502	1.0,1.0,0.808	0.738,0.678,0.799	0.198	19.8	19.8
67300	ENSG00000176834	VSIG10	12	-	118135638	118135742	118126480	118126670	118135856	118135948	67300	32,26,15	26,27,16	9,6,24	24,35,39	248	144	0.000296296	0.0197689	0.417,0.359,0.352	0.179,0.091,0.263	0.198	19.8	19.8
117919	ENSG00000100296	THOC5	22	-	29531077	29531110	29529161	29529239	29531830	29531963	117919	15,18,21	79,60,60	47,49,62	78,51,84	177	144	8.72509e-07	0.000435223	0.134,0.196,0.222	0.329,0.439,0.375	-0.197	-19.7	19.7
10540	ENSG00000107140	TESK1	9	+	35607336	35607409	35606836	35606983	35607581	35607672	10540	41,25,18	2,4,7	35,25,24	1,0,0	217	144	8.45071e-06	0.00196532	0.932,0.806,0.631	0.959,1.0,1.0	-0.197	-19.7	19.7
48362	ENSG00000100483	VCPKMT	14	-	50112614	50112719	50108641	50109713	50114284	50114404	48362	45,40,47	6,1,3	34,53,42	8,12,13	249	144	0.000378126	0.0232793	0.813,0.959,0.901	0.711,0.719,0.651	0.197	19.7	19.7
94322	ENSG00000071054	MAP4K4	2	+	101859642	101859864	101855976	101856138	101864929	101865036	94322	69,62,24	1,2,1	50,23,24	6,8,1	366	144	0.000481943	0.0275427	0.964,0.924,0.904	0.766,0.531,0.904	0.197	19.7	19.7
11583	ENSG00000183150	GPR19	12	-	12688512	12688932	12684397	12684507	12695458	12695511	11583	0,4,4	5,2,3	0,0,0	5,7,5	564	144	0.000683708	0.0342582	0.0,0.338,0.254	0.0,0.0,0.0	0.197	19.7	19.7
39466	ENSG00000136169	SETDB2	13	+	49464020	49464056	49461096	49461162	49467863	49467960	39466	7,8,14	18,9,23	8,4,5	24,40,35	180	144	0.00116719	0.0494179	0.237,0.416,0.327	0.211,0.074,0.103	0.197	19.7	19.7
98828	ENSG00000156521	TYSND1	10	-	70143841	70143972	70137980	70140141	70145420	70146586	98828	48,43,42	9,10,1	37,39,68	0,0,1	275	144	1.58587e-07	0.00012955	0.736,0.692,0.957	1.0,1.0,0.973	-0.196	-19.6	19.6
93435	ENSG00000185838	GNB1L	22	-	19821227	19821375	19812294	19812447	19854442	19854843	93435	25,18,11	0,0,0	17,8,17	4,0,3	292	144	0.000100826	0.00976235	1.0,1.0,1.0	0.677,1.0,0.736	0.196	19.6	19.6
91095	ENSG00000145868	FBXO38	5	+	148427212	148427722	148425578	148425701	148433423	148433524	91095	83,98,123	20,25,23	104103105	11,9,11	654	144	0.00049285	0.0278792	0.477,0.463,0.541	0.676,0.716,0.678	-0.196	-19.6	19.6
20826	ENSG00000090487	SPG21	15	-	64988618	64988816	64983506	64983593	64989405	64989506	20826	9,2,4	1,0,0	11,10,21	7,1,0	342	144	0.000564707	0.0302957	0.791,1.0,1.0	0.398,0.808,1.0	0.195	19.5	19.5
79974	ENSG00000164329	PAPD4	5	+	79623254	79623355	79619993	79620083	79640850	79640995	79974	0,1,0	3,0,2	13,4,0	1,1,2	245	144	0.000861037	0.0401642	0.0,1.0,0.0	0.884,0.702,0.0	-0.195	-19.5	19.5
82392	ENSG00000008283	CYB561	17	-	63434380	63434620	63433144	63433415	63435085	63435226	82392	150,125,97	32,15,7	116116105	36,47,24	384	144	0.00105086	0.045871	0.637,0.758,0.839	0.547,0.481,0.621	0.195	19.5	19.5
3947	ENSG00000145723	GIN1	5	-	103106766	103106909	103104540	103104846	103108568	103108714	3947	31,36,65	3,7,5	43,37,51	14,9,20	287	144	0.00110891	0.047628	0.838,0.721,0.867	0.606,0.673,0.561	0.195	19.5	19.5
26769	ENSG00000168743	NPNT	4	+	105912542	105912651	105912175	105912238	105927335	105927428	26769	0,0,0	9,9,4	3,2,6	8,4,15	253	144	1.28584e-05	0.00253408	0.0,0.0,0.0	0.176,0.222,0.185	-0.194	-19.4	19.4
27078	ENSG00000173065	FAM222B	17	-	28806501	28806588	28790377	28790425	28834292	28834326	27078	0,0,0	3,3,3	1,7,2	5,7,13	231	144	4.03523e-05	0.00540315	0.0,0.0,0.0	0.111,0.384,0.088	-0.194	-19.4	19.4
30606	ENSG00000241058	NSUN6	10	-	18581680	18581798	18551822	18551971	18585948	18586093	30606	4,2,3	9,4,8	0,0,0	8,2,7	262	144	6.21725e-05	0.00719144	0.196,0.216,0.171	0.0,0.0,0.0	0.194	19.4	19.4
63578	ENSG00000251474	RPL32P3	3	-	129393167	129393296	129389899	129390096	129393634	129393795	63578	17,15,3	4,3,0	15,18,13	0,0,0	273	144	6.99676e-05	0.00774672	0.692,0.725,1.0	1.0,1.0,1.0	-0.194	-19.4	19.4
68606	ENSG00000189195	BTBD8	1	+	92107883	92108001	92102472	92102669	92129686	92129776	68606	13,15,21	0,0,1	19,14,20	0,5,4	262	144	0.000106933	0.0101813	1.0,1.0,0.92	1.0,0.606,0.733	0.194	19.4	19.4
2385	ENSG00000125744	RTN2	19	-	45493159	45493378	45489345	45489553	45494165	45494420	2385	71,101,70	81,47,63	89,91,124	41,31,32	363	144	0.000550746	0.0298022	0.258,0.46,0.306	0.463,0.538,0.606	-0.194	-19.4	19.4
84773	ENSG00000154358	OBSCN	1	+	228336199	228336270	228335790	228335851	228337003	228337104	84773	19,25,13	0,8,3	25,14,22	0,0,0	215	144	5.30747e-06	0.00143763	1.0,0.677,0.744	1.0,1.0,1.0	-0.193	-19.3	19.3
98666	ENSG00000100401	RANGAP1	22	-	41284900	41285153	41280932	41281075	41285543	41285697	98666	38,23,41	0,0,0	23,27,32	4,0,4	397	144	2.84137e-05	0.00434297	1.0,1.0,1.0	0.676,1.0,0.744	0.193	19.3	19.3
32476	ENSG00000082438	COBLL1	2	-	164703627	164703671	164703103	164703220	164704443	164704518	32476	0,3,8	6,5,7	0,1,0	5,3,4	188	144	0.000146916	0.012506	0.0,0.315,0.467	0.0,0.203,0.0	0.193	19.3	19.3
8688	ENSG00000006194	ZNF263	16	+	3288453	3288570	3283954	3284205	3289392	3291460	8688	46,55,49	19,11,11	55,70,63	5,5,6	261	144	0.000235225	0.0171069	0.572,0.734,0.711	0.859,0.885,0.853	-0.193	-19.3	19.3
67121	ENSG00000236283	AC013463.2	2	+	164922077	164922288	164912332	164912435	164945583	164945671	67121	6,2,5	11,2,17	0,0,0	3,5,5	355	144	2.87708e-05	0.00437007	0.181,0.289,0.107	0.0,0.0,0.0	0.192	19.2	19.2
13353	ENSG00000129559	NEDD8	14	-	24231651	24231737	24228593	24228712	24232249	24232325	13353	37,28,19	5,9,3	37,28,33	1,1,1	230	144	3.11103e-05	0.00457528	0.822,0.661,0.799	0.959,0.946,0.954	-0.192	-19.2	19.2
43296	ENSG00000151881	C5orf28	5	-	43456712	43456786	43446341	43446557	43476113	43476258	43296	1,0,0	9,5,6	3,3,2	9,5,6	218	144	0.000294977	0.0197215	0.068,0.0,0.0	0.18,0.284,0.18	-0.192	-19.2	19.2
109326	ENSG00000064547	LPAR2	19	-	19627753	19627969	19627396	19627504	19628091	19628213	109326	42,34,20	1,6,5	24,25,15	2,0,0	360	144	0.000459728	0.026675	0.944,0.694,0.615	0.828,1.0,1.0	-0.192	-19.2	19.2
94358	ENSG00000132881	RSG1	1	-	16232892	16233017	16232509	16232646	16233611	16233764	94358	27,48,30	19,30,17	49,59,53	15,14,17	269	144	0.00088515	0.0409939	0.432,0.461,0.486	0.636,0.693,0.625	-0.192	-19.2	19.2
44414	ENSG00000170264	FAM161A	2	-	61838537	61838705	61836009	61836109	61839420	61840581	44414	14,12,19	26,30,30	20,18,36	20,14,19	312	144	0.000497967	0.0280412	0.199,0.156,0.226	0.316,0.372,0.467	-0.191	-19.1	19.1
116595	ENSG00000096060	FKBP5	6	-	35672591	35672756	35620131	35620274	35688803	35688942	116595	4,1,5	0,0,0	41,31,30	1,5,5	309	144	1.67086e-05	0.00311161	1.0,1.0,1.0	0.95,0.743,0.737	0.19	19	19
90901	ENSG00000253917	AC226119.5	4	-	3954959	3955033	3953110	3953173	3955323	3955419	90901	5,0,2	20,27,11	5,8,14	10,14,22	218	144	8.29464e-05	0.00860544	0.142,0.0,0.107	0.248,0.274,0.296	-0.19	-19	19
103139	ENSG00000164327	RICTOR	5	-	39074110	39074158	39021038	39021136	39074328	39074399	103139	17,7,12	1,3,3	10,18,16	1,0,0	192	144	0.000563234	0.03025	0.927,0.636,0.75	0.882,1.0,1.0	-0.19	-19	19
116677	ENSG00000117523	PRRC2C	1	+	171589368	171589605	171588378	171588505	171591151	171591200	116677	141132161	48,54,44	115,115,87	80,81,71	381	144	8.41919e-07	0.000430757	0.526,0.48,0.58	0.352,0.349,0.317	0.189	18.9	18.9
83526	ENSG00000129197	RPAIN	17	+	5426178	5426299	5425970	5426082	5428070	5428653	83526	43,27,36	1,0,0	39,37,51	11,5,2	265	144	1.40192e-06	0.000587422	0.959,1.0,1.0	0.658,0.801,0.933	0.189	18.9	18.9
92668	ENSG00000006747	SCIN	7	+	12644202	12644315	12640346	12640517	12644583	12644705	92668	49,58,50	18,7,8	6,17,11	1,0,0	257	144	1.05557e-05	0.00225523	0.604,0.823,0.778	0.771,1.0,1.0	-0.189	-18.9	18.9
92912	ENSG00000123636	BAZ2B	2	-	159448241	159448409	159446781	159446975	159478574	159478721	92912	22,28,25	0,0,0	26,34,29	5,0,5	312	144	1.06215e-05	0.00225937	1.0,1.0,1.0	0.706,1.0,0.728	0.189	18.9	18.9
44951	ENSG00000177694	NAALADL2	3	+	174961168	174961318	174859321	174859450	175096789	175097291	44951	0,4,7	5,4,11	0,0,0	1,4,3	294	144	3.15329e-05	0.00461648	0.0,0.329,0.238	0.0,0.0,0.0	0.189	18.9	18.9
24493	ENSG00000158402	CDC25C	5	-	138290638	138290689	138289479	138289563	138291969	138292116	24493	17,14,8	2,3,3	15,14,18	0,0,2	195	144	0.00100405	0.0443209	0.863,0.775,0.663	1.0,1.0,0.869	-0.189	-18.9	18.9
38223	ENSG00000138078	PREPL	2	-	44359496	44360038	44346267	44346390	44361379	44361494	38223	131135181	26,34,46	241198197	24,23,21	686	144	1.35431e-05	0.00263835	0.514,0.455,0.452	0.678,0.644,0.663	-0.188	-18.8	18.8
56309	ENSG00000172667	ZMAT3	3	-	179071326	179071447	179067482	179067809	179071594	179072215	56309	0,3,1	25,10,28	6,19,4	35,8,27	265	144	0.000361826	0.0225579	0.0,0.14,0.019	0.085,0.563,0.075	-0.188	-18.8	18.8
115368	ENSG00000141376	BCAS3	17	+	61380505	61380571	61368326	61368494	61391976	61392182	115368	6,0,2	5,4,4	1,1,0	8,10,9	210	144	0.00116357	0.0493294	0.451,0.0,0.255	0.079,0.064,0.0	0.188	18.8	18.8
38218	ENSG00000138078	PREPL	2	-	44359496	44359750	44346267	44346390	44361379	44361806	38218	87107129	26,34,46	187146142	24,23,21	398	144	9.04842e-06	0.00203612	0.548,0.532,0.504	0.738,0.697,0.71	-0.187	-18.7	18.7
85874	ENSG00000173681	CXorf23	X	-	19935808	19935898	19929784	19929940	19937504	19937532	85874	21,16,16	0,0,0	18,11,24	3,2,2	234	144	0.000321768	0.0208758	1.0,1.0,1.0	0.787,0.772,0.881	0.187	18.7	18.7
19393	ENSG00000154920	EME1	17	+	50378594	50378681	50376065	50376193	50378773	50378895	19393	20,20,24	3,4,6	25,20,13	3,0,0	231	144	0.000867738	0.0403993	0.806,0.757,0.714	0.839,1.0,1.0	-0.187	-18.7	18.7
92907	ENSG00000123636	BAZ2B	2	-	159448241	159448403	159446781	159446975	159478574	159478721	92907	20,28,22	0,0,0	26,32,29	5,0,5	306	144	1.10582e-05	0.00232679	1.0,1.0,1.0	0.71,1.0,0.732	0.186	18.6	18.6
18443	ENSG00000148950	IMMP1L	11	-	31463171	31463305	31433459	31433570	31488127	31488241	18443	4,12,7	0,0,0	20,19,11	9,1,0	278	144	5.5628e-05	0.00673618	1.0,1.0,1.0	0.535,0.908,1.0	0.186	18.6	18.6
51129	ENSG00000196118	CCDC189	16	-	30759341	30759444	30757422	30757654	30760283	30760668	51129	1,0,0	7,5,8	3,4,3	4,8,15	247	144	0.000138216	0.0120396	0.077,0.0,0.0	0.304,0.226,0.104	-0.186	-18.6	18.6
52275	ENSG00000168273	SMIM4	3	+	52536754	52536906	52534802	52534877	52540423	52541891	52275	102,77,50	15,13,4	38,50,32	0,2,0	296	144	4.01598e-07	0.000255162	0.768,0.742,0.859	1.0,0.924,1.0	-0.185	-18.5	18.5
115856	ENSG00000088367	EPB41L1	20	+	36209487	36209898	36197858	36198041	36212271	36212376	115856	17,10,6	9,9,6	0,4,1	14,5,8	555	144	9.16934e-06	0.00203926	0.329,0.224,0.206	0.0,0.172,0.031	0.185	18.5	18.5
21182	ENSG00000204186	ZDBF2	2	+	206280549	206280593	206279539	206279592	206281800	206281909	21182	14,10,23	1,4,4	16,21,19	0,1,0	188	144	5.50079e-05	0.00670097	0.915,0.657,0.815	1.0,0.941,1.0	-0.185	-18.5	18.5
40434	ENSG00000121270	ABCC11	16	-	48170104	48170248	48167495	48167660	48170888	48170967	40434	60,62,59	0,5,3	49,47,67	7,8,15	288	144	6.93657e-05	0.00770825	1.0,0.861,0.908	0.778,0.746,0.691	0.185	18.5	18.5
50148	ENSG00000167528	ZNF641	12	-	48350045	48350218	48347906	48348115	48350785	48350794	50148	11,3,8	10,8,4	2,0,3	2,26,14	317	144	0.000179647	0.0141521	0.333,0.146,0.476	0.312,0.0,0.089	0.185	18.5	18.5
100192	ENSG00000105499	PLA2G4C	19	-	48104587	48104724	48099670	48099860	48105332	48105413	100192	37,20,25	0,0,0	31,21,27	4,1,5	281	144	4.16789e-06	0.00122406	1.0,1.0,1.0	0.799,0.915,0.735	0.184	18.4	18.4
18762	ENSG00000161533	ACOX1	17	-	75973624	75973785	75957458	75957566	75978533	75978693	18762	22,17,24	4,5,0	39,28,34	0,0,2	305	144	0.000311508	0.0204608	0.722,0.616,1.0	1.0,1.0,0.889	-0.184	-18.4	18.4
98318	ENSG00000065357	DGKA	12	+	55943296	55943418	55942173	55942263	55951622	55952431	98318	1,10,13	12,15,11	5,0,0	16,14,14	266	144	0.000598863	0.0314852	0.043,0.265,0.39	0.145,0.0,0.0	0.184	18.4	18.4
118982	ENSG00000168014	C2CD3	11	-	74122987	74123135	74118227	74118382	74132843	74132972	118982	28,37,26	0,0,0	21,20,11	2,3,1	292	144	0.00093577	0.0423694	1.0,1.0,1.0	0.838,0.767,0.844	0.184	18.4	18.4
85548	ENSG00000117155	SSX2IP	1	-	84671176	84671305	84669680	84670815	84680337	84680387	85548	34,20,24	10,0,3	19,24,19	0,0,0	273	144	3.41532e-06	0.00108499	0.642,1.0,0.808	1.0,1.0,1.0	-0.183	-18.3	18.3
43428	ENSG00000070540	WIPI1	17	-	68434419	68434626	68433467	68433575	68435619	68435712	43428	11,23,13	0,0,0	29,37,23	4,0,4	351	144	6.50775e-05	0.00736391	1.0,1.0,1.0	0.748,1.0,0.702	0.183	18.3	18.3
84814	ENSG00000196876	SCN8A	12	+	51683741	51683903	51662763	51663093	51684173	51684292	84814	0,4,4	3,5,5	0,0,0	7,2,8	306	144	9.42348e-05	0.00935582	0.0,0.274,0.274	0.0,0.0,0.0	0.183	18.3	18.3
35198	ENSG00000124608	AARS2	6	-	44306493	44306551	44306279	44306391	44306922	44307031	35198	10,5,8	2,1,5	4,13,6	1,1,0	202	144	0.00117061	0.0495198	0.781,0.781,0.533	0.74,0.903,1.0	-0.183	-18.3	18.3
54219	ENSG00000147050	KDM6A	X	+	45060021	45060156	45059281	45059466	45060608	45060764	54219	30,26,45	9,5,3	65,36,43	1,4,0	279	144	0.000571026	0.0304665	0.632,0.729,0.886	0.971,0.823,1.0	-0.182	-18.2	18.2
9876	ENSG00000276291	FRG1HP	9	+	40993252	40993488	40992260	40992479	40994632	40994699	9876	32,22,23	2,0,1	27,43,28	4,12,1	380	144	0.00118808	0.0499759	0.858,1.0,0.897	0.719,0.576,0.914	0.182	18.2	18.2
94221	ENSG00000197150	ABCB8	7	+	151033604	151033762	151028461	151028610	151034272	151034428	94221	87,68,26	0,2,0	53,27,39	2,7,4	302	144	1.07832e-05	0.00228376	1.0,0.942,1.0	0.927,0.648,0.823	0.181	18.1	18.1
53539	ENSG00000196586	MYO6	6	+	75898372	75898411	75892529	75892690	75907604	75907708	53539	51,58,51	37,46,46	40,26,33	64,43,64	183	144	4.93773e-05	0.0062096	0.52,0.498,0.466	0.33,0.322,0.289	0.181	18.1	18.1
119053	ENSG00000206530	CFAP44	3	-	113340505	113340661	113333405	113333583	113341743	113341918	119053	8,1,1	5,10,7	0,0,0	18,11,3	300	144	9.99119e-05	0.00971175	0.434,0.046,0.064	0.0,0.0,0.0	0.181	18.1	18.1
92659	ENSG00000165905	GYLTL1B	11	+	45923538	45923555	45922777	45923167	45924153	45924277	92659	6,6,9	0,4,3	8,4,6	0,0,1	161	144	0.000177046	0.0140382	1.0,0.573,0.728	1.0,1.0,0.843	-0.181	-18.1	18.1
97375	ENSG00000109685	WHSC1	4	+	1892165	1892263	1871433	1871542	1893729	1893822	97375	9,20,14	3,3,1	12,14,12	1,0,0	242	144	0.000609078	0.0318426	0.641,0.799,0.893	0.877,1.0,1.0	-0.181	-18.1	18.1
3194	ENSG00000105993	DNAJB6	7	+	157409794	157415529	157385540	157385611	157416015	157417433	3194	289253232	0,0,2	330266275	2,1,6	5879	144	0.000755644	0.0367284	1.0,1.0,0.74	0.802,0.867,0.529	0.181	18.1	18.1
35352	ENSG00000160305	DIP2A	21	+	46504360	46504489	46498581	46498833	46509256	46509376	35352	42,44,38	3,1,2	43,28,41	4,8,9	273	144	0.00094338	0.0426352	0.881,0.959,0.909	0.85,0.649,0.706	0.181	18.1	18.1
16476	ENSG00000198690	FAN1	15	+	30910613	30910796	30908117	30908258	30913857	30914091	16476	61,75,94	1,11,0	74,78,64	11,13,12	327	144	0.000566179	0.0303411	0.964,0.75,1.0	0.748,0.725,0.701	0.18	18	18
92627	ENSG00000171714	ANO5	11	+	22239568	22239684	22227301	22227586	22250236	22250371	92627	28,17,17	0,2,0	29,10,16	2,4,2	260	144	0.000662145	0.0335504	1.0,0.825,1.0	0.889,0.581,0.816	0.18	18	18
118734	ENSG00000168487	BMP1	8	+	22192234	22192335	22192089	22192151	22194057	22194174	118734	2,0,0	39,32,18	4,8,0	12,7,6	245	144	1.20951e-05	0.00242703	0.029,0.0,0.0	0.164,0.402,0.0	-0.179	-17.9	17.9
100552	ENSG00000100181	TPTEP1	22	+	16622840	16622897	16602043	16602215	16637039	16637090	100552	1,0,0	12,10,10	7,2,0	6,9,4	201	144	0.00018785	0.0145623	0.056,0.0,0.0	0.455,0.137,0.0	-0.179	-17.9	17.9
67482	ENSG00000157800	SLC37A3	7	-	140343411	140343498	140337283	140337349	140345215	140345263	67482	40,39,25	3,2,1	33,33,34	8,6,8	231	144	0.000648635	0.0332218	0.893,0.924,0.94	0.72,0.774,0.726	0.179	17.9	17.9
63018	ENSG00000154639	CXADR	21	+	17561337	17561476	17558975	17559131	17565427	17570100	63018	89,80,62	7,2,3	126,77,95	23,16,16	283	144	1.08373e-05	0.00229022	0.866,0.953,0.913	0.736,0.71,0.751	0.178	17.8	17.8
11143	ENSG00000054392	HHAT	1	+	210348932	210349066	210328251	210328384	210362851	210362919	11143	53,48,40	0,2,1	35,17,40	8,0,11	278	144	2.39941e-05	0.00391358	1.0,0.926,0.954	0.694,1.0,0.653	0.178	17.8	17.8
57005	ENSG00000105792	CFAP69	7	+	90306900	90307098	90305967	90306085	90307767	90307854	57005	5,5,8	1,0,0	12,32,17	5,0,4	342	144	0.00040651	0.0245907	0.678,1.0,1.0	0.503,1.0,0.642	0.178	17.8	17.8
112759	ENSG00000236830	CBR3-AS1	21	-	36146255	36146355	36131766	36133074	36156216	36156317	112759	3,8,0	0,0,1	5,3,5	3,1,6	244	144	0.000796434	0.0382521	1.0,1.0,0.0	0.496,0.639,0.33	0.178	17.8	17.8
27261	ENSG00000198837	DENND4B	1	-	153942555	153942625	153942050	153942113	153942877	153943130	27261	30,34,36	3,8,4	39,38,31	0,0,0	214	144	1.86877e-07	0.000143152	0.871,0.741,0.858	1.0,1.0,1.0	-0.177	-17.7	17.7
79104	ENSG00000138162	TACC2	10	+	122132608	122132734	122113038	122113233	122195039	122195176	79104	27,26,11	0,0,0	27,24,22	9,0,2	270	144	1.55228e-05	0.00291874	1.0,1.0,1.0	0.615,1.0,0.854	0.177	17.7	17.7
7565	ENSG00000186364	NUDT17	1	+	145846432	145846690	145846012	145846196	145847249	145847348	7565	27,44,27	4,0,3	20,11,13	0,0,0	402	144	0.000505346	0.0282587	0.707,1.0,0.763	1.0,1.0,1.0	-0.177	-17.7	17.7
66079	ENSG00000184304	PRKD1	14	-	29634417	29634541	29632868	29632946	29636289	29636494	66079	50,49,36	0,0,0	20,14,19	2,2,2	268	144	0.000541318	0.0295119	1.0,1.0,1.0	0.843,0.79,0.836	0.177	17.7	17.7
74327	ENSG00000186908	ZDHHC17	12	+	76840964	76841106	76840390	76840483	76842024	76842106	74327	0,0,0	8,2,5	0,2,6	5,9,4	286	144	0.000663669	0.0335846	0.0,0.0,0.0	0.0,0.101,0.43	-0.177	-17.7	17.7
36663	ENSG00000106133	NSUN5P2	7	-	72952151	72952295	72950057	72950196	72953325	72953430	36663	30,37,23	0,0,0	36,22,17	0,4,3	288	144	0.000654084	0.033325	1.0,1.0,1.0	1.0,0.733,0.739	0.176	17.6	17.6
39708	ENSG00000104756	KCTD9	8	-	25446128	25446250	25440576	25440673	25458198	25458387	39708	25,27,21	2,1,0	26,26,22	3,3,7	266	144	0.000821255	0.0390821	0.871,0.936,1.0	0.824,0.824,0.63	0.176	17.6	17.6
102983	ENSG00000183765	CHEK2	22	-	28696900	28697129	28695709	28695873	28699837	28699937	102983	58,39,71	8,7,4	63,47,112	1,3,0	373	144	2.67518e-05	0.00421486	0.737,0.683,0.873	0.961,0.858,1.0	-0.175	-17.5	17.5
114371	ENSG00000107186	MPDZ	9	-	13276573	13276771	13250299	13250372	13279399	13279564	114371	2,0,0	2,2,14	8,10,4	7,13,5	342	144	3.39895e-05	0.0048377	0.296,0.0,0.0	0.325,0.245,0.252	-0.175	-17.5	17.5
46994	ENSG00000269067	ZNF728	19	-	22985654	22985717	22976633	22977110	22987307	22987403	46994	0,0,0	16,10,23	0,6,3	22,10,7	207	144	9.98994e-05	0.00971175	0.0,0.0,0.0	0.0,0.294,0.23	-0.175	-17.5	17.5
86642	ENSG00000230189	GS1-124K5.2	7	-	66475394	66475558	66467681	66467719	66476258	66476327	86642	0,0,0	9,6,3	6,2,0	7,3,3	308	144	0.00014345	0.0122755	0.0,0.0,0.0	0.286,0.238,0.0	-0.175	-17.5	17.5
95759	ENSG00000170776	AKAP13	15	+	85658536	85658590	85655416	85655787	85664562	85664755	95759	0,1,1	8,13,3	7,4,2	8,8,11	198	144	0.00014601	0.0124616	0.0,0.053,0.195	0.389,0.267,0.117	-0.175	-17.5	17.5
46283	ENSG00000188153	COL4A5	X	+	108601392	108601485	108598701	108598870	108601884	108601989	46283	27,17,17	0,1,8	29,26,26	0,0,0	237	144	0.000149999	0.0126686	1.0,0.912,0.564	1.0,1.0,1.0	-0.175	-17.5	17.5
43979	ENSG00000121753	ADGRB2	1	-	31728024	31728081	31727116	31727605	31728181	31728277	43979	15,19,9	3,3,5	10,10,6	0,1,1	201	144	0.000725882	0.035699	0.782,0.819,0.563	1.0,0.878,0.811	-0.175	-17.5	17.5
116445	ENSG00000166441	RPL27A	11	+	8684696	8684724	8684005	8684081	8685677	8685847	116445	0,3,0	26,22,6	6,2,5	11,6,39	172	144	0.000806459	0.0386191	0.0,0.102,0.0	0.313,0.218,0.097	-0.175	-17.5	17.5
97521	ENSG00000180879	SSR4	X	+	153795662	153795856	153794673	153794754	153795927	153796126	97521	105,101,89	1,0,2	103,109,92	11,11,10	338	144	4.50149e-09	7.95626e-06	0.978,1.0,0.95	0.8,0.808,0.797	0.174	17.4	17.4
92734	ENSG00000161149	TUBA3FP	22	-	21013041	21013184	21011383	21011590	21013781	21014292	92734	6,14,6	0,0,1	8,9,2	1,6,0	287	144	0.000282394	0.019197	1.0,1.0,0.751	0.801,0.429,1.0	0.174	17.4	17.4
63262	ENSG00000198089	SFI1	22	+	31613353	31613401	31613141	31613216	31613601	31613715	63262	13,12,10	5,2,0	25,13,15	0,0,0	192	144	0.000340918	0.0217033	0.661,0.818,1.0	1.0,1.0,1.0	-0.174	-17.4	17.4
59509	ENSG00000121211	MND1	4	+	153397218	153397337	153358473	153358622	153408970	153409145	59509	0,0,1	1,2,0	0,2,4	1,1,0	263	144	0.0011812	0.0497726	0.0,0.0,1.0	0.0,0.523,1.0	-0.174	-17.4	17.4
108270	ENSG00000186197	EDARADD	1	+	236468230	236468276	236427391	236427450	236482266	236484914	108270	21,13,14	0,0,0	40,27,36	5,3,9	190	144	1.51861e-06	0.000617682	1.0,1.0,1.0	0.858,0.872,0.752	0.173	17.3	17.3
113645	ENSG00000135624	CCT7	2	+	73244543	73244694	73234308	73234384	73247761	73247926	113645	21,20,22	5,3,1	42,32,28	0,1,1	295	144	0.000138016	0.0120329	0.672,0.765,0.915	1.0,0.94,0.932	-0.173	-17.3	17.3
100944	ENSG00000183060	LYSMD4	15	-	99731357	99731422	99731172	99731198	99731717	99732007	100944	0,0,0	4,7,11	1,4,2	7,7,8	209	144	0.000540757	0.0294992	0.0,0.0,0.0	0.09,0.282,0.147	-0.173	-17.3	17.3
96169	ENSG00000102763	VWA8	13	-	41953867	41954024	41949935	41950013	41960852	41961120	96169	0,0,0	29,20,27	7,9,7	15,15,27	301	144	1.15694e-09	2.86572e-06	0.0,0.0,0.0	0.183,0.223,0.11	-0.172	-17.2	17.2
68452	ENSG00000108557	RAI1	17	+	17754228	17754379	17724027	17724159	17792932	17793143	68452	0,1,1	19,19,4	2,4,7	20,4,9	295	144	7.07082e-05	0.0077997	0.0,0.025,0.109	0.047,0.328,0.275	-0.172	-17.2	17.2
2458	ENSG00000163702	IL17RC	3	+	9918499	9918609	9917922	9918075	9920490	9920602	2458	40,46,41	0,1,2	32,31,24	3,5,5	254	144	9.27126e-05	0.00926278	1.0,0.963,0.921	0.858,0.779,0.731	0.172	17.2	17.2
41892	ENSG00000237651	C2orf74	2	+	61157861	61158012	61145130	61145196	61159317	61159439	41892	7,5,0	11,5,20	0,1,1	15,20,20	295	144	0.00011279	0.0106118	0.237,0.328,0.0	0.0,0.024,0.024	0.172	17.2	17.2
94463	ENSG00000147251	DOCK11	X	+	118685519	118685537	118683102	118683217	118685687	118686147	94463	5,10,3	0,0,0	8,3,16	3,0,4	162	144	0.000250218	0.0178328	1.0,1.0,1.0	0.703,1.0,0.78	0.172	17.2	17.2
20088	ENSG00000072803	FBXW11	5	-	171914342	171914405	171910571	171910797	171996889	171997051	20088	34,32,57	2,0,7	46,49,47	9,14,10	207	144	0.000698754	0.0348239	0.922,1.0,0.85	0.78,0.709,0.766	0.172	17.2	17.2
4190	ENSG00000144935	TRPC1	3	+	142777631	142777763	142748257	142748460	142780833	142781029	4190	18,2,8	0,0,0	18,7,13	10,0,0	276	144	0.00090379	0.041583	1.0,1.0,1.0	0.484,1.0,1.0	0.172	17.2	17.2
83237	ENSG00000179818	PCBP1-AS1	2	-	69988741	69988838	69963281	69963500	69996685	69996888	83237	2,2,7	1,6,1	1,0,0	0,2,3	241	144	0.00115218	0.0489306	0.544,0.166,0.807	1.0,0.0,0.0	0.172	17.2	17.2
31132	ENSG00000184162	NR2C2AP	19	-	19202175	19202398	19201930	19202025	19202790	19202820	31132	22,30,8	3,4,0	21,21,30	0,0,0	367	144	0.00014144	0.0122001	0.742,0.746,1.0	1.0,1.0,1.0	-0.171	-17.1	17.1
93201	ENSG00000131584	ACAP3	1	-	1299981	1300068	1299830	1299905	1300157	1300202	93201	21,24,13	0,1,2	21,18,22	2,8,4	231	144	0.000789736	0.0380431	1.0,0.937,0.802	0.867,0.584,0.774	0.171	17.1	17.1
68952	ENSG00000139697	SBNO1	12	-	123348028	123348129	123345257	123345567	123350309	123350441	68952	27,26,47	6,2,9	35,53,50	3,0,0	245	144	7.95453e-06	0.00188143	0.726,0.884,0.754	0.873,1.0,1.0	-0.17	-17	17
65566	ENSG00000221978	CCNL2	1	-	1388949	1389047	1388625	1388743	1390229	1390371	65566	1,4,7	8,12,9	1,0,0	14,11,15	242	144	1.09732e-05	0.00231392	0.069,0.166,0.316	0.041,0.0,0.0	0.17	17	17
78949	ENSG00000272645	GTF2IP20	1	-	223952667	223952870	223952384	223952442	223954476	223954667	78949	31,40,7	1,0,1	27,32,22	7,5,2	347	144	4.40769e-05	0.00572829	0.928,1.0,0.744	0.615,0.726,0.82	0.17	17	17
114788	ENSG00000258704	SRP54-AS1	14	-	34971941	34972064	34969169	34969307	34982423	34982515	114788	2,4,4	0,0,1	7,7,10	0,2,5	267	144	0.000118745	0.0109519	1.0,1.0,0.683	1.0,0.654,0.519	0.17	17	17
67477	ENSG00000157800	SLC37A3	7	-	140343411	140343529	140337283	140337349	140345215	140345263	67477	53,56,36	3,2,1	41,47,41	8,6,8	262	144	0.000266616	0.0185806	0.907,0.939,0.952	0.738,0.812,0.738	0.17	17	17
12216	ENSG00000204138	PHACTR4	1	+	28432930	28433046	28407409	28407463	28459084	28459258	12216	3,0,5	27,23,17	7,6,9	16,7,21	260	144	0.000566527	0.030343	0.058,0.0,0.14	0.195,0.322,0.192	-0.17	-17	17
58799	ENSG00000141644	MBD1	18	-	50271468	50271540	50268846	50269818	50272676	50272738	58799	53,69,53	21,21,16	83,58,63	15,9,4	216	144	0.000660058	0.0334908	0.627,0.687,0.688	0.787,0.811,0.913	-0.17	-17	17
13446	ENSG00000187954	CYHR1	8	-	144464459	144464612	144453221	144453460	144464808	144465035	13446	65,83,52	2,8,4	56,63,61	12,9,15	297	144	0.000829907	0.0392775	0.94,0.834,0.863	0.693,0.772,0.663	0.17	17	17
60385	ENSG00000115827	DCAF17	2	+	171473865	171473975	171468887	171469030	171476859	171476950	60385	17,12,28	0,0,0	19,18,20	8,0,1	254	144	0.000111419	0.0105055	1.0,1.0,1.0	0.574,1.0,0.919	0.169	16.9	16.9
17193	ENSG00000090006	LTBP4	19	+	40616888	40617020	40614314	40614446	40619346	40619382	17193	214180163	59,31,27	102,124,97	35,47,56	276	144	0.000202143	0.015352	0.654,0.752,0.759	0.603,0.579,0.475	0.169	16.9	16.9
103261	ENSG00000196091	MYBPC1	12	+	101636671	101636728	101634553	101634605	101642418	101642585	103261	2,6,4	0,1,0	21,9,12	4,4,1	201	144	0.000271771	0.0187718	1.0,0.811,1.0	0.79,0.617,0.896	0.169	16.9	16.9
16232	ENSG00000008294	SPAG9	17	-	51007836	51007851	51007268	51007326	51014231	51014353	16232	58,59,66	20,35,35	57,69,54	59,65,50	159	144	0.000497121	0.0280412	0.724,0.604,0.631	0.467,0.49,0.494	0.169	16.9	16.9
100841	ENSG00000128487	SPECC1	17	+	20204332	20205912	20155988	20156236	20227412	20227620	100841	289333277	5,9,4	336375291	0,2,0	1724	144	5.91751e-07	0.000332375	0.828,0.756,0.853	1.0,0.94,1.0	-0.168	-16.8	16.8
8879	ENSG00000273841	TAF9	5	-	69367838	69367991	69366502	69366595	69368824	69368987	8879	6,9,1	8,15,9	1,0,0	12,11,13	297	144	2.5595e-06	0.000904771	0.267,0.225,0.051	0.039,0.0,0.0	0.168	16.8	16.8
38200	ENSG00000162976	PQLC3	2	+	11172750	11172824	11171944	11172045	11174967	11175009	38200	6,0,4	8,16,10	0,1,0	17,17,17	218	144	7.0944e-05	0.00781034	0.331,0.0,0.209	0.0,0.037,0.0	0.168	16.8	16.8
25084	ENSG00000140262	TCF12	15	+	57252420	57252492	57251349	57251423	57253261	57253468	25084	68,65,65	41,29,36	51,53,50	61,50,51	216	144	0.000185631	0.0144479	0.525,0.599,0.546	0.358,0.414,0.395	0.168	16.8	16.8
19328	ENSG00000166840	GLYATL1	11	+	58942539	58942584	58939447	58939650	58943542	58943666	19328	11,13,10	0,1,0	11,5,12	6,0,2	189	144	0.000195784	0.0150216	1.0,0.908,1.0	0.583,1.0,0.821	0.168	16.8	16.8
48806	ENSG00000135315	CEP162	6	-	84149561	84149703	84146686	84146785	84152544	84153179	48806	27,27,60	2,0,1	39,46,44	13,0,8	286	144	0.000209426	0.015794	0.872,1.0,0.968	0.602,1.0,0.735	0.168	16.8	16.8
70120	ENSG00000197961	ZNF121	19	-	9567647	9567705	9560352	9567109	9568094	9568175	70120	5,10,5	25,19,11	4,2,0	32,24,17	202	144	0.000394236	0.0240872	0.125,0.273,0.245	0.082,0.056,0.0	0.168	16.8	16.8
93273	ENSG00000148832	PAOX	10	+	133383969	133384212	133381459	133381659	133388955	133389068	93273	36,23,16	2,4,1	14,28,22	0,1,0	387	144	0.000609464	0.0318426	0.87,0.681,0.856	1.0,0.912,1.0	-0.168	-16.8	16.8
22288	ENSG00000130449	ZSWIM6	5	+	61526249	61526396	61525799	61525976	61530051	61530198	22288	29,28,26	0,0,13	22,35,32	0,0,0	291	144	0.000788412	0.0380154	1.0,1.0,0.497	1.0,1.0,1.0	-0.168	-16.8	16.8
5135	ENSG00000104936	DMPK	19	-	45776658	45776842	45774947	45775034	45777341	45777590	5135	3,7,7	15,8,8	5,0,3	22,18,30	328	144	0.000815677	0.0389504	0.081,0.278,0.278	0.091,0.0,0.042	0.168	16.8	16.8
115032	ENSG00000124370	MCEE	2	-	71124205	71124266	71109683	71110122	71124367	71124451	115032	12,2,10	0,0,0	17,18,7	2,3,1	205	144	0.00115976	0.0491891	1.0,1.0,1.0	0.857,0.808,0.831	0.168	16.8	16.8
11849	ENSG00000239521	GATS	7	-	100211393	100211587	100202212	100202603	100213046	100213133	11849	29,44,25	2,7,2	32,24,32	1,0,0	338	144	1.82571e-05	0.00327452	0.861,0.728,0.842	0.932,1.0,1.0	-0.167	-16.7	16.7
50327	ENSG00000186193	SAPCD2	9	-	137064862	137064907	137062123	137064787	137065077	137065185	50327	35,26,19	5,15,5	27,5,21	0,2,0	189	144	3.33283e-05	0.00477155	0.842,0.569,0.743	1.0,0.656,1.0	-0.167	-16.7	16.7
45209	ENSG00000154556	SORBS2	4	-	185690561	185690611	185684753	185684846	185775230	185775366	45209	2,11,9	0,0,0	10,15,13	0,4,3	194	144	0.000344158	0.0218238	1.0,1.0,1.0	1.0,0.736,0.763	0.167	16.7	16.7
112763	ENSG00000101365	IDH3B	20	-	2660067	2660167	2659698	2659793	2660262	2660365	112763	15,7,10	1,1,0	16,15,17	5,5,1	244	144	0.000626019	0.0324533	0.899,0.805,1.0	0.654,0.639,0.909	0.167	16.7	16.7
49012	ENSG00000128298	BAIAP2L2	22	-	38093849	38093961	38089521	38089674	38097031	38097178	49012	15,22,9	112,91,48	31,36,27	90,42,36	256	144	1.81479e-06	0.000717144	0.07,0.12,0.095	0.162,0.325,0.297	-0.166	-16.6	16.6
27355	ENSG00000223414	LINC00473	6	-	165949254	165949914	165947063	165947220	165987528	165987991	27355	64,90,78	0,4,6	10,14,13	0,0,0	804	144	2.20655e-05	0.00373046	1.0,0.801,0.7	1.0,1.0,1.0	-0.166	-16.6	16.6
108097	ENSG00000162869	PPP1R21	2	+	48479483	48479556	48474687	48474819	48479923	48480016	108097	6,4,0	8,11,19	0,0,1	6,18,22	217	144	0.000120765	0.011051	0.332,0.194,0.0	0.0,0.0,0.029	0.166	16.6	16.6
22519	ENSG00000123349	PFDN5	12	+	53296429	53296580	53295838	53295941	53297849	53297924	22519	10,13,13	19,12,20	12,6,13	43,41,54	295	144	0.000338838	0.0216276	0.204,0.346,0.241	0.12,0.067,0.105	0.166	16.6	16.6
31653	ENSG00000103254	FAM173A	16	+	722083	722134	721800	721941	722308	722601	31653	73,91,49	15,14,5	54,50,62	21,20,21	195	144	0.000457896	0.0266223	0.782,0.828,0.879	0.655,0.649,0.686	0.166	16.6	16.6
14833	ENSG00000158161	EYA3	1	-	28027788	28027926	28017153	28017239	28035543	28035680	14833	31,14,35	23,30,34	17,12,18	46,48,43	282	144	0.000656173	0.033379	0.408,0.192,0.345	0.159,0.113,0.176	0.166	16.6	16.6
58456	ENSG00000223959	AFG3L1P	16	+	89977677	89977802	89972592	89972765	89978809	89978878	58456	31,13,19	1,0,0	20,25,12	5,0,2	269	144	0.000839649	0.0395653	0.943,1.0,1.0	0.682,1.0,0.763	0.166	16.6	16.6
26923	ENSG00000164855	TMEM184A	7	-	1550130	1550198	1549819	1549945	1550304	1550395	26923	21,10,36	5,0,10	26,30,18	1,0,0	212	144	3.91819e-06	0.00116838	0.74,1.0,0.71	0.946,1.0,1.0	-0.165	-16.5	16.5
19099	ENSG00000101150	TPD52L2	20	+	63887563	63887605	63882749	63882820	63889189	63889238	19099	88,103,82	62,57,51	82,65,65	87,77,94	186	144	1.68154e-05	0.003117	0.524,0.583,0.555	0.422,0.395,0.349	0.165	16.5	16.5
8731	ENSG00000106290	TAF6	7	-	100116513	100116612	100114181	100114268	100118517	100118649	8731	4,2,5	10,15,10	0,0,0	4,6,10	243	144	2.50427e-05	0.0040439	0.192,0.073,0.229	0.0,0.0,0.0	0.165	16.5	16.5
98479	ENSG00000172244	C5orf34	5	-	43508576	43508666	43505747	43506394	43514805	43515078	98479	25,18,9	0,0,0	15,23,34	4,0,5	234	144	3.73381e-05	0.00512666	1.0,1.0,1.0	0.698,1.0,0.807	0.165	16.5	16.5
11576	ENSG00000118193	KIF14	1	-	200619551	200619674	200617611	200618838	200620410	200620734	11576	5,2,1	6,11,5	0,0,0	6,15,9	267	144	0.000220098	0.0163203	0.31,0.089,0.097	0.0,0.0,0.0	0.165	16.5	16.5
96744	ENSG00000165644	COMTD1	10	-	75235063	75235178	75234937	75234992	75235834	75236011	96744	27,25,13	0,0,0	18,16,18	1,6,0	259	144	0.000827435	0.039222	1.0,1.0,1.0	0.909,0.597,1.0	0.165	16.5	16.5
19091	ENSG00000101150	TPD52L2	20	+	63887563	63887589	63882718	63882820	63889189	63889238	19091	22,25,14	62,57,51	9,4,9	87,77,94	170	144	2.8945e-08	3.6074e-05	0.231,0.271,0.189	0.081,0.042,0.075	0.164	16.4	16.4
109363	ENSG00000158373	HIST1H2BD	6	+	26159277	26159490	26158145	26158559	26170974	26171349	109363	3,4,4	12,7,6	0,0,0	12,2,14	357	144	1.32626e-05	0.00259934	0.092,0.187,0.212	0.0,0.0,0.0	0.164	16.4	16.4
1267	ENSG00000165304	MELK	9	+	36594669	36594771	36589535	36589652	36597221	36597290	1267	69,72,100	25,9,12	102107166	2,7,11	246	144	8.36421e-05	0.00863611	0.618,0.824,0.83	0.968,0.899,0.898	-0.164	-16.4	16.4
93899	ENSG00000155111	CDK19	6	-	110773875	110773937	110746125	110746201	110815008	110815096	93899	25,8,13	53,34,17	5,5,1	28,28,28	206	144	0.000434177	0.0257045	0.248,0.141,0.348	0.111,0.111,0.024	0.164	16.4	16.4
77184	ENSG00000258674	CTC-260F20.3	19	+	19532308	19532513	19529363	19529517	19532631	19532740	77184	55,41,39	6,8,3	62,68,75	5,0,1	349	144	0.000750606	0.036575	0.791,0.679,0.843	0.837,1.0,0.969	-0.164	-16.4	16.4
93433	ENSG00000185838	GNB1L	22	-	19820597	19820723	19812284	19812447	19821227	19821375	93433	8,44,23	1,0,0	28,17,21	3,3,4	270	144	3.19916e-05	0.00465559	0.81,1.0,1.0	0.833,0.751,0.737	0.163	16.3	16.3
46152	ENSG00000250151	ARPC4-TTLL3	3	+	9834426	9834503	9833103	9833273	9834680	9835401	46152	6,0,2	7,1,4	0,0,1	6,3,5	221	144	0.000156292	0.0130639	0.358,0.0,0.246	0.0,0.0,0.115	0.163	16.3	16.3
17700	ENSG00000178971	CTC1	17	-	8228726	8228892	8228502	8228629	8229141	8229218	17700	24,16,16	5,3,0	41,17,35	1,0,1	310	144	0.000465374	0.0268731	0.69,0.712,1.0	0.95,1.0,0.942	-0.163	-16.3	16.3
19697	ENSG00000184677	ZBTB40	1	+	22502298	22502441	22491399	22491533	22506048	22506241	19697	16,23,8	1,0,0	11,20,13	2,5,0	287	144	0.000522153	0.0288568	0.889,1.0,1.0	0.734,0.667,1.0	0.163	16.3	16.3
94073	ENSG00000138286	FAM149B1	10	+	73235192	73235318	73234816	73234940	73239311	73239384	94073	108,85,100	6,4,4	62,63,98	6,15,19	270	144	3.32636e-05	0.00476931	0.906,0.919,0.93	0.846,0.691,0.733	0.162	16.2	16.2
119101	ENSG00000159147	DONSON	21	-	33587521	33587601	33585977	33586181	33588320	33588708	119101	19,28,33	8,3,0	46,56,26	0,2,0	224	144	0.000152982	0.0128758	0.604,0.857,1.0	1.0,0.947,1.0	-0.162	-16.2	16.2
79796	ENSG00000088986	DYNLL1	12	+	120488116	120488177	120469856	120470104	120496415	120496553	79796	2,8,3	7,18,4	0,2,1	16,5,15	205	144	0.000537668	0.0293966	0.167,0.238,0.345	0.0,0.219,0.045	0.162	16.2	16.2
97654	ENSG00000224597	SVIL-AS1	10	+	29478473	29478524	29415356	29415412	29482832	29483918	97654	0,1,6	2,4,6	0,1,0	2,7,5	195	144	0.00117992	0.0497484	0.0,0.156,0.425	0.0,0.095,0.0	0.162	16.2	16.2
18530	ENSG00000100209	HSCB	22	+	28744614	28744704	28743881	28743978	28751240	28751288	18530	58,36,29	0,8,5	51,35,71	0,0,0	234	144	2.3274e-06	0.000854833	1.0,0.735,0.781	1.0,1.0,1.0	-0.161	-16.1	16.1
8982	ENSG00000156304	SCAF4	21	-	31700994	31701165	31696568	31696750	31701775	31701918	8982	55,39,35	0,0,0	45,38,44	5,7,0	315	144	4.61578e-06	0.001312	1.0,1.0,1.0	0.804,0.713,1.0	0.161	16.1	16.1
117715	ENSG00000179950	PUF60	8	-	143827384	143827536	143824312	143824399	143829279	143829338	117715	0,1,5	27,19,17	15,6,10	20,24,14	296	144	2.10171e-05	0.0036161	0.0,0.025,0.125	0.267,0.108,0.258	-0.161	-16.1	16.1
92498	ENSG00000160746	ANO10	3	-	43600383	43600581	43598531	43598666	43605713	43605863	92498	20,36,22	1,0,0	43,19,37	0,5,4	342	144	0.0002637	0.018482	0.894,1.0,1.0	1.0,0.615,0.796	0.161	16.1	16.1
62307	ENSG00000138698	RAP1GDS1	4	+	98387435	98387507	98352475	98352601	98391951	98391989	62307	3,0,5	6,13,11	0,0,0	10,9,6	216	144	0.000328725	0.0211907	0.25,0.0,0.233	0.0,0.0,0.0	0.161	16.1	16.1
82343	ENSG00000259429	UBE2Q2P2	15	+	82408287	82408367	82404611	82404751	82414600	82414738	82343	15,31,17	5,4,1	42,44,38	0,1,2	224	144	0.000434175	0.0257045	0.659,0.833,0.916	1.0,0.966,0.924	-0.161	-16.1	16.1
19829	ENSG00000214652	ZNF727	7	+	64069534	64069609	64068890	64069017	64077275	64078549	19829	5,8,6	0,0,0	13,8,19	0,1,6	219	144	0.000473061	0.0271628	1.0,1.0,1.0	1.0,0.84,0.676	0.161	16.1	16.1
69488	ENSG00000138386	NAB1	2	+	190655976	190656153	190649845	190649982	190659157	190659995	69488	50,37,60	6,5,10	58,55,49	2,1,3	321	144	0.000581514	0.0308399	0.789,0.768,0.729	0.929,0.961,0.88	-0.161	-16.1	16.1
104225	ENSG00000138709	LARP1B	4	+	128091000	128091144	128077787	128077962	128098185	128098330	104225	29,17,13	0,0,1	30,15,13	2,1,4	288	144	0.000760197	0.0369313	1.0,1.0,0.867	0.882,0.882,0.619	0.161	16.1	16.1
82252	ENSG00000158483	FAM86C1	11	+	71793379	71793481	71789782	71789845	71796016	71796940	82252	1,2,4	6,7,7	0,0,0	4,6,1	246	144	0.000815783	0.0389504	0.089,0.143,0.251	0.0,0.0,0.0	0.161	16.1	16.1
73938	ENSG00000170537	TMC7	16	+	19056541	19056697	19051685	19051816	19059415	19059996	73938	25,30,21	0,0,0	18,32,31	4,0,3	300	144	0.000852033	0.0399301	1.0,1.0,1.0	0.684,1.0,0.832	0.161	16.1	16.1
56983	ENSG00000100099	HPS4	22	-	26466050	26466104	26465454	26465551	26466225	26466262	56983	1,6,1	34,37,35	6,14,13	22,30,36	198	144	7.32172e-06	0.00178659	0.021,0.105,0.02	0.166,0.253,0.208	-0.16	-16	16
96521	ENSG00000163625	WDFY3	4	-	84932269	84932363	84896910	84897010	84966208	84966391	96521	17,28,18	1,4,4	36,22,23	0,1,0	238	144	5.18715e-05	0.00641537	0.911,0.809,0.731	1.0,0.93,1.0	-0.16	-16	16
95997	ENSG00000213918	DNASE1	16	+	3655848	3655966	3655372	3655520	3656101	3656185	95997	0,1,0	12,9,15	2,0,9	6,10,8	262	144	8.8875e-05	0.00897158	0.0,0.058,0.0	0.155,0.0,0.382	-0.16	-16	16
83231	ENSG00000179818	PCBP1-AS1	2	-	70083537	70083634	70059642	70059680	70085546	70085624	83231	3,6,8	15,10,13	1,1,1	16,6,17	241	144	0.000127402	0.0113937	0.107,0.264,0.269	0.036,0.091,0.034	0.16	16	16
109585	ENSG00000134461	ANKRD16	10	-	5864619	5864770	5861616	5862691	5878096	5878287	109585	0,0,0	8,9,11	7,0,2	5,3,12	295	144	0.000268404	0.018637	0.0,0.0,0.0	0.406,0.0,0.075	-0.16	-16	16
74790	ENSG00000197969	VPS13A	9	+	77283354	77283471	77282120	77282274	77283546	77283650	74790	12,43,40	0,2,0	24,22,23	2,5,2	261	144	0.000277345	0.0189466	1.0,0.922,1.0	0.869,0.708,0.864	0.16	16	16
31646	ENSG00000121964	GTDC1	2	-	144230240	144230322	144211514	144211579	144235675	144235737	31646	2,6,0	5,10,11	0,0,0	8,7,7	226	144	0.000303926	0.0200986	0.203,0.277,0.0	0.0,0.0,0.0	0.16	16	16
55777	ENSG00000186868	MAPT	17	+	45971858	45971945	45962320	45962470	45978374	45978440	55777	24,10,21	1,2,5	14,10,21	1,0,0	231	144	0.00036335	0.0226103	0.937,0.757,0.724	0.897,1.0,1.0	-0.16	-16	16
8068	ENSG00000177119	ANO6	12	+	45228167	45228273	45216119	45216391	45270461	45270524	8068	4,1,2	5,4,7	0,0,1	2,8,5	250	144	0.00114533	0.0487474	0.315,0.126,0.141	0.0,0.0,0.103	0.16	16	16
76987	ENSG00000136527	TRA2B	3	-	185931576	185931852	185926726	185926734	185937824	185938029	76987	784885991	464451382	146113961658	424334401	420	144	2.78673e-09	5.41801e-06	0.367,0.402,0.471	0.542,0.589,0.586	-0.159	-15.9	15.9
68961	ENSG00000139697	SBNO1	12	-	123348028	123348151	123345257	123345567	123350309	123350441	68961	33,27,55	6,2,9	38,55,57	3,0,0	267	144	9.94925e-06	0.00216371	0.748,0.879,0.767	0.872,1.0,1.0	-0.159	-15.9	15.9
95005	ENSG00000136848	DAB2IP	9	+	121699324	121699458	121678677	121678781	121757012	121757166	95005	28,17,7	6,2,0	12,13,25	0,0,0	278	144	3.22105e-05	0.00468044	0.707,0.815,1.0	1.0,1.0,1.0	-0.159	-15.9	15.9
83306	ENSG00000179818	PCBP1-AS1	2	-	70083506	70083687	70055713	70055910	70085546	70085624	83306	22,37,39	1,4,4	19,15,24	0,0,0	325	144	3.54232e-05	0.00496742	0.907,0.804,0.812	1.0,1.0,1.0	-0.159	-15.9	15.9
55487	ENSG00000106400	ZNHIT1	7	+	101218318	101218485	101218165	101218217	101223476	101223556	55487	33,45,22	0,1,0	35,21,27	4,0,6	311	144	4.129e-05	0.00549842	1.0,0.954,1.0	0.802,1.0,0.676	0.159	15.9	15.9
65344	ENSG00000007038	PRSS21	16	+	2818758	2818949	2817800	2817966	2820954	2821109	65344	106,123,87	0,3,1	65,57,39	2,4,9	335	144	4.40656e-05	0.00572829	1.0,0.946,0.974	0.933,0.86,0.651	0.159	15.9	15.9
111112	ENSG00000114790	ARHGEF26	3	+	154217868	154217958	154194643	154194718	154225855	154226010	111112	22,19,23	5,0,5	8,26,28	0,0,1	234	144	6.24371e-05	0.00719144	0.73,1.0,0.739	1.0,1.0,0.945	-0.159	-15.9	15.9
57008	ENSG00000105792	CFAP69	7	+	90271780	90271958	90271525	90271675	90273986	90274110	57008	18,14,12	0,0,0	43,27,30	1,3,4	322	144	0.000158077	0.0131901	1.0,1.0,1.0	0.951,0.801,0.77	0.159	15.9	15.9
21234	ENSG00000196417	ZNF765	19	+	53402064	53402191	53397942	53398030	53407697	53412007	21234	11,15,12	1,0,0	13,20,23	3,5,0	271	144	0.000166502	0.0135446	0.854,1.0,1.0	0.697,0.68,1.0	0.159	15.9	15.9
95320	ENSG00000076826	CAMSAP3	19	+	7607820	7607868	7606475	7606571	7608125	7608264	95320	21,14,8	72,22,33	3,1,1	29,13,14	192	144	0.000251648	0.0179012	0.179,0.323,0.154	0.072,0.055,0.051	0.159	15.9	15.9
22401	ENSG00000248643	RBM14-RBM4	11	+	66638558	66638752	66616629	66617057	66639699	66640123	22401	125129113	10,15,16	109,79,65	22,25,15	338	144	0.00079941	0.0383571	0.842,0.786,0.751	0.679,0.574,0.649	0.159	15.9	15.9
18956	ENSG00000136861	CDK5RAP2	9	-	120407011	120407248	120404035	120404113	120408346	120408468	18956	138,95,110	13,10,16	87,74,105	16,22,27	381	144	0.0011328	0.0483411	0.8,0.782,0.722	0.673,0.56,0.595	0.159	15.9	15.9
105681	ENSG00000196547	MAN2A2	15	+	90913272	90913374	90912876	90912991	90913613	90913755	105681	25,23,22	6,3,0	30,18,18	0,0,0	246	144	2.35673e-05	0.00388305	0.709,0.818,1.0	1.0,1.0,1.0	-0.158	-15.8	15.8
12586	ENSG00000144837	PLA1A	3	+	119613016	119613118	119609467	119609576	119616011	119616101	12586	17,45,25	0,0,2	32,13,36	3,2,7	246	144	8.44908e-05	0.00867311	1.0,1.0,0.88	0.862,0.792,0.751	0.158	15.8	15.8
22166	ENSG00000034533	ASTE1	3	-	131016989	131017049	131016143	131016339	131018505	131018716	22166	1,10,4	23,14,11	0,2,1	23,21,22	204	144	0.000124975	0.011249	0.03,0.335,0.204	0.0,0.063,0.031	0.158	15.8	15.8
52785	ENSG00000140983	RHOT2	16	+	668541	668569	668352	668411	668655	668881	52785	31,38,7	10,0,4	28,9,19	0,2,0	172	144	0.000587877	0.0310588	0.722,1.0,0.594	1.0,0.79,1.0	-0.158	-15.8	15.8
100394	ENSG00000185507	IRF7	11	-	614173	614399	613784	613865	614475	614534	100394	15,15,7	4,2,0	8,11,12	0,1,0	370	144	0.00107991	0.0467613	0.593,0.745,1.0	1.0,0.811,1.0	-0.158	-15.8	15.8
48131	ENSG00000104081	BMF	15	-	40104179	40104340	40087889	40091888	40105794	40106091	48131	80,52,65	2,4,12	33,12,18	0,0,0	305	144	6.68645e-06	0.00168561	0.95,0.86,0.719	1.0,1.0,1.0	-0.157	-15.7	15.7
48496	ENSG00000264222	RP11-757O6.1	18	+	14247640	14247757	14244624	14244784	14248966	14249023	48496	3,7,1	13,9,9	0,0,0	1,7,8	261	144	3.75946e-05	0.00514734	0.113,0.3,0.058	0.0,0.0,0.0	0.157	15.7	15.7
60098	ENSG00000102606	ARHGEF7	13	+	111280271	111280440	111277586	111277673	111280537	111280677	60098	23,37,28	3,8,0	40,57,52	0,2,0	313	144	7.18028e-05	0.00786038	0.779,0.68,1.0	1.0,0.929,1.0	-0.157	-15.7	15.7
44149	ENSG00000108848	LUC7L3	17	+	50737286	50737479	50736959	50737026	50738136	50738199	44149	35,48,27	6,6,1	37,34,22	0,2,0	337	144	0.000118113	0.0109351	0.714,0.774,0.92	1.0,0.879,1.0	-0.157	-15.7	15.7
62782	ENSG00000233836	RP11-255H23.2	19	+	23782371	23782499	23762943	23763134	23807825	23807939	62782	6,12,7	16,18,10	1,2,6	25,34,15	272	144	0.000182123	0.0142547	0.166,0.261,0.27	0.021,0.03,0.175	0.157	15.7	15.7
276	ENSG00000143036	SLC44A3	1	+	94820948	94821056	94820400	94820478	94824492	94824635	276	22,12,23	0,0,2	20,16,23	2,2,5	252	144	0.000819949	0.0390726	1.0,1.0,0.868	0.851,0.821,0.724	0.157	15.7	15.7
87157	ENSG00000282278	RP11-231C18.3	4	+	53414633	53414722	53399735	53399839	53425871	53425965	87157	64,58,46	46,55,30	66,66,72	116,110,85	233	144	0.000140964	0.0121807	0.462,0.395,0.487	0.26,0.271,0.344	0.156	15.6	15.6
29649	ENSG00000163607	GTPBP8	3	+	112993025	112993124	112990917	112991335	112996891	112996991	29649	17,35,27	2,4,6	25,56,33	0,0,3	243	144	0.000213085	0.0159708	0.834,0.838,0.727	1.0,1.0,0.867	-0.156	-15.6	15.6
91172	ENSG00000040341	STAU2	8	-	73709031	73709162	73673138	73673242	73738283	73738349	91172	10,10,30	0,1,0	13,13,16	0,3,4	275	144	0.000489938	0.0277915	1.0,0.84,1.0	1.0,0.694,0.677	0.156	15.6	15.6
18528	ENSG00000100209	HSCB	22	+	28744614	28744709	28743881	28743978	28751240	28751288	18528	50,37,33	0,8,5	53,33,67	0,0,0	239	144	2.20157e-06	0.000836002	1.0,0.736,0.799	1.0,1.0,1.0	-0.155	-15.5	15.5
56163	ENSG00000044459	CNTLN	9	+	17494906	17495021	17486988	17487066	17502550	17503923	56163	0,2,0	8,13,15	2,6,5	7,19,8	259	144	7.34967e-05	0.00799182	0.0,0.079,0.0	0.137,0.149,0.258	-0.155	-15.5	15.5
69190	ENSG00000125434	SLC25A35	17	-	8289261	8289440	8287762	8288432	8289573	8289643	69190	26,35,33	0,0,2	18,33,39	4,1,4	323	144	0.000663604	0.0335846	1.0,1.0,0.88	0.667,0.936,0.813	0.155	15.5	15.5
35794	ENSG00000136021	SCYL2	12	+	100317680	100317692	100315557	100315734	100317802	100317925	35794	106110166	19,35,43	143154182	80,81,95	156	144	3.09731e-06	0.00100404	0.837,0.744,0.781	0.623,0.637,0.639	0.154	15.4	15.4
87346	ENSG00000144366	GULP1	2	+	188589739	188589750	188587854	188587949	188593939	188595059	87346	81,77,105	17,14,14	115,94,101	44,35,52	155	144	4.96484e-06	0.00138503	0.816,0.836,0.874	0.708,0.714,0.643	0.154	15.4	15.4
113606	ENSG00000101452	DHX35	20	+	39023689	39023767	39021840	39021935	39025229	39025359	113606	33,39,40	0,0,2	32,40,39	10,2,4	222	144	1.7759e-05	0.00320887	1.0,1.0,0.928	0.675,0.928,0.863	0.154	15.4	15.4
44054	ENSG00000131374	TBC1D5	3	-	17586352	17586557	17508548	17508605	17623848	17623913	44054	11,8,2	40,41,32	15,11,11	22,10,30	349	144	0.000369996	0.0229239	0.102,0.075,0.025	0.22,0.312,0.131	-0.154	-15.4	15.4
83762	ENSG00000143761	ARF1	1	+	228096450	228096504	228082790	228082850	228097077	228097262	83762	0,0,0	7,14,2	2,1,4	8,4,16	198	144	0.000592846	0.0312533	0.0,0.0,0.0	0.154,0.154,0.154	-0.154	-15.4	15.4
66579	ENSG00000074964	ARHGEF10L	1	+	17607798	17607977	17603447	17603591	17616093	17616202	66579	84,57,47	3,1,1	50,49,38	14,1,4	323	144	0.00114195	0.0486459	0.926,0.962,0.954	0.614,0.956,0.809	0.154	15.4	15.4
93555	ENSG00000141447	OSBPL1A	18	-	24341546	24341658	24334244	24334330	24366891	24366982	93555	21,22,16	0,0,0	20,30,29	0,6,4	256	144	1.77276e-05	0.00320887	1.0,1.0,1.0	1.0,0.738,0.803	0.153	15.3	15.3
17705	ENSG00000178971	CTC1	17	-	8235830	8235959	8235052	8235285	8236057	8236342	17705	22,30,34	4,4,0	41,18,39	0,0,0	273	144	0.000176676	0.0140203	0.744,0.798,1.0	1.0,1.0,1.0	-0.153	-15.3	15.3
5213	ENSG00000230316	FEZF1-AS1	7	+	122306515	122306660	122305287	122306262	122306998	122307087	5213	14,13,12	8,1,3	10,12,3	0,1,1	289	144	0.000938705	0.0424628	0.466,0.866,0.666	1.0,0.857,0.599	-0.153	-15.3	15.3
95457	ENSG00000169592	INO80E	16	+	30001211	30003013	30000993	30001040	30005220	30005790	95457	528379330	44,54,48	303256268	70,67,66	1946	144	2.94774e-05	0.00444957	0.47,0.342,0.337	0.243,0.22,0.231	0.152	15.2	15.2
83249	ENSG00000179818	PCBP1-AS1	2	-	70083537	70083687	70055616	70055910	70085546	70085624	83249	21,39,34	1,4,4	20,16,24	0,0,0	294	144	4.83028e-05	0.00609814	0.911,0.827,0.806	1.0,1.0,1.0	-0.152	-15.2	15.2
81668	ENSG00000002016	RAD52	12	-	914430	914529	913892	914121	916343	916483	81668	33,11,21	0,0,0	13,18,23	0,1,8	243	144	5.16402e-05	0.00640306	1.0,1.0,1.0	1.0,0.914,0.63	0.152	15.2	15.2
112590	ENSG00000172775	FAM192A	16	-	57178501	57178852	57173727	57173869	57185820	57186039	112590	26,44,35	46,53,39	49,54,69	41,26,35	495	144	0.000132499	0.0117415	0.141,0.195,0.207	0.258,0.377,0.364	-0.152	-15.2	15.2
17424	ENSG00000145214	DGKQ	4	-	965927	966078	965490	965529	966465	966527	17424	8,21,11	0,0,0	26,37,26	6,0,2	295	144	0.000201705	0.0153417	1.0,1.0,1.0	0.679,1.0,0.864	0.152	15.2	15.2
44152	ENSG00000108848	LUC7L3	17	+	50748339	50748458	50746541	50746702	50749218	50749344	44152	10,0,2	6,6,10	0,0,1	13,15,4	263	144	0.000268759	0.0186484	0.477,0.0,0.099	0.0,0.0,0.12	0.152	15.2	15.2
87434	ENSG00000164506	STXBP5	6	+	147348096	147348169	147339178	147339238	147353322	147353373	87434	0,1,0	1,5,7	6,0,2	7,7,5	217	144	0.000424691	0.025297	0.0,0.117,0.0	0.363,0.0,0.21	-0.152	-15.2	15.2
87161	ENSG00000282278	RP11-231C18.3	4	+	53414620	53414722	53399735	53399839	53425871	53425965	87161	79,63,53	46,55,30	80,77,87	116,110,85	246	144	0.000428498	0.0254613	0.501,0.401,0.508	0.288,0.291,0.375	0.152	15.2	15.2
22772	ENSG00000159267	HLCS	21	-	36946008	36946154	36938831	36938994	36962035	36962170	22772	32,27,34	32,32,30	17,20,9	28,45,33	290	144	0.000609592	0.0318426	0.332,0.295,0.36	0.232,0.181,0.119	0.152	15.2	15.2
117301	ENSG00000173409	ARV1	1	+	230990109	230990263	230988319	230988439	230995759	230995984	117301	48,58,61	0,2,0	58,63,77	11,2,8	298	144	2.66644e-06	0.000929059	1.0,0.933,1.0	0.718,0.938,0.823	0.151	15.1	15.1
35624	ENSG00000131437	KIF3A	5	-	132700215	132700284	132699170	132699295	132700646	132700700	35624	34,50,65	3,0,2	47,54,47	13,6,7	213	144	3.0811e-05	0.00455193	0.885,1.0,0.956	0.71,0.859,0.819	0.151	15.1	15.1
31877	ENSG00000163539	CLASP2	3	-	33639684	33639810	33632291	33632374	33644756	33644903	31877	4,1,7	13,13,7	2,0,0	13,13,10	270	144	0.000252677	0.0179554	0.141,0.039,0.348	0.076,0.0,0.0	0.151	15.1	15.1
25431	ENSG00000170871	KIAA0232	4	+	6824184	6824684	6782641	6782841	6842066	6842204	25431	112,124,82	12,4,0	119122112	0,0,0	644	144	9.17908e-07	0.000441737	0.676,0.874,1.0	1.0,1.0,1.0	-0.15	-15	15
103893	ENSG00000169031	COL4A3	2	+	227280439	227280590	227279792	227279890	227280892	227281006	103893	13,34,24	0,4,4	3,5,7	0,0,0	295	144	6.57934e-05	0.00741117	1.0,0.806,0.745	1.0,1.0,1.0	-0.15	-15	15
30155	ENSG00000160087	UBE2J2	1	-	1264782	1264880	1263345	1263386	1267732	1267992	30155	4,1,2	4,3,3	0,1,0	3,1,11	242	144	0.000482792	0.0275588	0.373,0.166,0.284	0.0,0.373,0.0	0.15	15	15
30840	ENSG00000161010	C5orf45	5	-	179853196	179853276	179847977	179848066	179853377	179853437	30840	6,14,8	34,47,41	13,15,26	36,24,31	224	144	0.00105054	0.045871	0.102,0.161,0.111	0.188,0.287,0.35	-0.15	-15	15
42086	ENSG00000188290	HES4	1	-	999691	999787	999525	999613	999865	1000111	42086	224228242	54,49,28	368306333	24,19,16	240	144	2.11916e-09	4.47837e-06	0.713,0.736,0.838	0.902,0.906,0.926	-0.149	-14.9	14.9
21896	ENSG00000198682	PAPSS2	10	+	87721755	87721770	87715731	87715843	87727283	87727489	21896	21,40,34	97,73,100	41,29,34	279273365	159	144	1.12729e-07	0.000100537	0.164,0.332,0.235	0.117,0.088,0.078	0.149	14.9	14.9
17009	ENSG00000149636	DSN1	20	-	36762460	36762512	36758557	36758617	36766768	36766841	17009	31,34,29	8,2,4	36,29,46	0,1,0	196	144	2.92303e-06	0.000973118	0.74,0.926,0.842	1.0,0.955,1.0	-0.149	-14.9	14.9
4642	ENSG00000184056	VPS33B	15	-	91016962	91017024	91014383	91014433	91017804	91017885	4642	33,23,29	1,4,9	39,41,49	1,2,0	206	144	8.0624e-05	0.00846236	0.958,0.801,0.693	0.965,0.935,1.0	-0.149	-14.9	14.9
106226	ENSG00000161179	YDJC	22	-	21629009	21629176	21628121	21628787	21629307	21630031	106226	199178135	12,20,13	138123127	41,25,18	311	144	0.000126529	0.0113364	0.885,0.805,0.828	0.609,0.695,0.766	0.149	14.9	14.9
50695	ENSG00000214331	RP11-252A24.2	16	-	74349741	74349859	74348866	74349015	74350616	74350738	50695	0,0,2	11,7,8	2,9,3	10,9,13	262	144	0.000239548	0.0173007	0.0,0.0,0.121	0.099,0.355,0.113	-0.149	-14.9	14.9
88370	ENSG00000109576	AADAT	4	-	170075367	170075461	170073249	170073345	170078508	170078583	88370	3,16,10	22,17,28	3,1,1	17,12,23	238	144	0.000576408	0.0306863	0.076,0.363,0.178	0.096,0.048,0.026	0.149	14.9	14.9
56789	ENSG00000119509	INVS	9	+	100154363	100154454	100126382	100126549	100226061	100226235	56789	0,1,0	11,17,23	3,1,8	7,16,16	235	144	1.97644e-05	0.0034556	0.0,0.035,0.0	0.208,0.037,0.235	-0.148	-14.8	14.8
14159	ENSG00000108423	TUBD1	17	-	59880898	59881110	59878102	59878334	59886082	59886230	14159	16,32,36	1,0,0	36,30,36	2,1,9	356	144	4.37985e-05	0.00571503	0.866,1.0,1.0	0.879,0.924,0.618	0.148	14.8	14.8
48105	ENSG00000225648	SBDSP1	7	+	72830691	72830813	72829655	72829783	72831601	72831798	48105	101,96,137	51,49,60	85,92,138	87,81,106	266	144	6.05696e-05	0.00709402	0.517,0.515,0.553	0.346,0.381,0.413	0.148	14.8	14.8
81397	ENSG00000183597	TANGO2	22	+	20063337	20063442	20055947	20056013	20064541	20065862	81397	25,28,9	0,0,0	26,18,20	4,1,2	249	144	0.000531342	0.0291821	1.0,1.0,1.0	0.79,0.912,0.853	0.148	14.8	14.8
64623	ENSG00000166153	DEPDC4	12	-	100256048	100256226	100252393	100252536	100262263	100262409	64623	26,19,17	0,0,0	18,25,28	0,0,10	322	144	0.000546088	0.0296569	1.0,1.0,1.0	1.0,1.0,0.556	0.148	14.8	14.8
42204	ENSG00000068745	IP6K2	3	-	48694693	48694824	48693487	48694240	48695089	48695418	42204	76,90,54	16,16,10	57,58,71	6,4,3	275	144	0.000832218	0.03932	0.713,0.747,0.739	0.833,0.884,0.925	-0.148	-14.8	14.8
34569	ENSG00000125454	SLC25A19	17	-	75286914	75287033	75286632	75286802	75288387	75288461	34569	0,0,0	22,25,11	4,7,4	16,19,12	263	144	5.76257e-07	0.000327594	0.0,0.0,0.0	0.12,0.168,0.154	-0.147	-14.7	14.7
52842	ENSG00000225548	AC098973.2	3	+	27860086	27860293	27824649	27824748	27891094	27891301	52842	54,51,58	10,1,3	96,79,83	0,0,1	351	144	1.86966e-06	0.000727008	0.689,0.954,0.888	1.0,1.0,0.971	-0.147	-14.7	14.7
73205	ENSG00000213096	ZNF254	19	+	24036252	24036382	24033404	24033621	24046183	24046279	73205	0,0,0	28,17,13	4,4,3	13,8,15	274	144	1.15749e-05	0.00238116	0.0,0.0,0.0	0.139,0.208,0.095	-0.147	-14.7	14.7
9326	ENSG00000163138	PACRGL	4	+	20712787	20712922	20707802	20707870	20713431	20713516	9326	35,32,53	2,0,0	45,42,53	8,5,3	279	144	2.18852e-05	0.0037166	0.9,1.0,1.0	0.744,0.813,0.901	0.147	14.7	14.7
30960	ENSG00000196670	ZFP62	5	-	180860527	180860654	180850914	180851493	180861218	180861277	30960	37,30,46	36,50,56	18,15,16	54,44,46	271	144	0.000125696	0.0112826	0.353,0.242,0.304	0.15,0.153,0.156	0.147	14.7	14.7
116075	ENSG00000130714	POMT1	9	+	131504188	131504340	131502970	131503073	131506113	131506220	116075	65,46,21	14,2,4	69,16,52	1,2,0	296	144	4.00019e-05	0.00537846	0.693,0.918,0.719	0.971,0.796,1.0	-0.146	-14.6	14.6
10558	ENSG00000146463	ZMYM4	1	+	35305563	35305686	35295926	35295988	35325359	35325405	10558	2,4,4	15,14,7	0,0,0	11,11,12	267	144	4.9178e-05	0.00619254	0.067,0.134,0.236	0.0,0.0,0.0	0.146	14.6	14.6
111165	ENSG00000163848	ZNF148	3	-	125331157	125331233	125323387	125323444	125375101	125375278	111165	23,24,48	0,2,0	36,24,39	2,8,4	220	144	7.0455e-05	0.00779181	1.0,0.887,1.0	0.922,0.663,0.865	0.146	14.6	14.6
34578	ENSG00000141027	NCOR1	17	-	16151589	16151616	16149450	16149517	16151945	16151998	34578	27,18,23	77,63,86	44,38,49	72,68,66	171	144	8.22088e-05	0.00855631	0.228,0.194,0.184	0.34,0.32,0.385	-0.146	-14.6	14.6
34257	ENSG00000267618	RAD51L3-RFFL	17	-	35014739	35014763	35011348	35012149	35016369	35016580	34257	26,21,16	0,2,0	24,33,19	13,5,0	168	144	0.000115794	0.0107718	1.0,0.9,1.0	0.613,0.85,1.0	0.146	14.6	14.6
20512	ENSG00000196705	ZNF431	19	+	21182622	21182768	21167567	21167666	21189864	21190226	20512	25,27,18	0,1,0	23,12,32	0,1,9	290	144	0.000123944	0.0111977	1.0,0.931,1.0	1.0,0.856,0.638	0.146	14.6	14.6
92908	ENSG00000123636	BAZ2B	2	-	159448241	159448416	159446781	159446975	159453612	159453661	92908	20,26,20	1,6,0	23,32,30	0,0,0	319	144	0.000639561	0.0329303	0.9,0.662,1.0	1.0,1.0,1.0	-0.146	-14.6	14.6
29653	ENSG00000163607	GTPBP8	3	+	112995134	112995265	112990984	112991335	112996891	112996991	29653	27,31,37	2,4,6	24,38,42	0,0,3	275	144	0.000720292	0.0355073	0.876,0.802,0.764	1.0,1.0,0.88	-0.146	-14.6	14.6
7556	ENSG00000186364	NUDT17	1	+	145846597	145846690	145845628	145845832	145847249	145847348	7556	21,24,21	0,0,10	12,4,12	0,0,0	237	144	0.000999433	0.0441898	1.0,1.0,0.561	1.0,1.0,1.0	-0.146	-14.6	14.6
7555	ENSG00000186364	NUDT17	1	+	145846597	145846690	145846012	145846196	145847249	145847348	7555	23,25,18	4,0,3	12,4,9	0,0,0	237	144	0.00102533	0.0450602	0.777,1.0,0.785	1.0,1.0,1.0	-0.146	-14.6	14.6
53456	ENSG00000152990	ADGRA3	4	-	22473771	22473843	22461736	22461808	22515527	22515696	53456	39,35,60	0,0,1	40,47,54	10,3,4	216	144	1.78885e-06	0.000709778	1.0,1.0,0.976	0.727,0.913,0.9	0.145	14.5	14.5
49025	ENSG00000128298	BAIAP2L2	22	-	38093890	38093961	38089521	38089674	38097031	38097178	49025	13,19,9	112,91,48	25,30,19	90,42,36	215	144	4.62133e-05	0.00588016	0.072,0.123,0.112	0.157,0.324,0.261	-0.145	-14.5	14.5
22473	ENSG00000196588	MKL1	22	-	40423535	40423685	40420846	40421100	40424205	40424381	22473	36,34,38	3,4,2	29,47,25	0,0,0	294	144	7.72216e-05	0.00825275	0.855,0.806,0.903	1.0,1.0,1.0	-0.145	-14.5	14.5
25125	ENSG00000143416	SELENBP1	1	-	151369441	151369554	151368198	151368319	151369712	151369769	25125	206,157,81	9,9,8	57,52,40	9,12,7	257	144	0.000181948	0.0142525	0.928,0.907,0.85	0.78,0.708,0.762	0.145	14.5	14.5
55497	ENSG00000100523	DDHD1	14	-	53093315	53093444	53091784	53091932	53103682	53103856	55497	27,53,45	0,2,1	39,50,49	6,1,10	273	144	0.000262023	0.018391	1.0,0.933,0.96	0.774,0.963,0.721	0.145	14.5	14.5
842	ENSG00000107105	ELAVL2	9	-	23693447	23693486	23690103	23692887	23701378	23701604	842	3,7,1	1,5,3	0,0,1	2,2,0	183	144	0.000987941	0.0438733	0.702,0.524,0.208	0.0,0.0,1.0	0.145	14.5	14.5
2629	ENSG00000185813	PCYT2	17	-	81907203	81907257	81906777	81906898	81907553	81907598	2629	29,25,24	96,117,82	69,53,49	106,79,95	198	144	1.72405e-06	0.000692549	0.18,0.134,0.176	0.321,0.328,0.273	-0.144	-14.4	14.4
109700	ENSG00000215252	GOLGA8B	15	-	34574824	34574914	34553744	34553956	34583515	34583634	109700	0,0,0	10,18,3	6,0,7	13,22,16	234	144	2.47979e-05	0.00401772	0.0,0.0,0.0	0.221,0.0,0.212	-0.144	-14.4	14.4
105700	ENSG00000174292	TNK1	17	+	7383227	7383320	7382835	7383089	7383424	7383616	105700	22,26,9	5,3,0	15,16,19	0,0,0	237	144	7.41588e-05	0.00805481	0.728,0.84,1.0	1.0,1.0,1.0	-0.144	-14.4	14.4
56640	ENSG00000146233	CYP39A1	6	-	46630962	46631070	46625417	46625508	46636388	46636482	56640	11,26,28	0,0,2	44,40,37	9,7,1	252	144	0.000172359	0.0138801	1.0,1.0,0.889	0.736,0.766,0.955	0.144	14.4	14.4
43395	ENSG00000138658	ZGRF1	4	-	112623816	112623876	112620001	112620190	112631929	112632010	43395	19,28,31	0,0,0	22,13,25	0,2,6	204	144	0.00019023	0.0146995	1.0,1.0,1.0	1.0,0.821,0.746	0.144	14.4	14.4
115697	ENSG00000163040	CCDC74A	2	+	131530802	131530827	131529646	131529691	131531663	131531802	115697	8,9,7	0,0,0	18,17,21	2,3,3	169	144	0.000420182	0.0251311	1.0,1.0,1.0	0.885,0.828,0.856	0.144	14.4	14.4
113074	ENSG00000119688	ABCD4	14	-	74297929	74298069	74296332	74296449	74299547	74299675	113074	53,27,25	0,1,0	29,19,21	3,2,2	284	144	0.000489887	0.0277915	1.0,0.932,1.0	0.831,0.828,0.842	0.144	14.4	14.4
92906	ENSG00000123636	BAZ2B	2	-	159448241	159448403	159446781	159446975	159453612	159453661	92906	17,27,21	1,6,0	26,33,31	0,0,0	306	144	0.000644369	0.0330902	0.889,0.679,1.0	1.0,1.0,1.0	-0.144	-14.4	14.4
19421	ENSG00000198482	ZNF808	19	+	52552438	52552584	52547511	52547638	52553106	52553431	19421	0,2,0	6,16,7	6,6,0	16,6,12	290	144	0.000668584	0.0337659	0.0,0.058,0.0	0.157,0.332,0.0	-0.144	-14.4	14.4
10065	ENSG00000187239	FNBP1	9	-	129919158	129919242	129908889	129908999	129923843	129923939	10065	2,4,4	6,13,6	2,0,0	5,8,12	228	144	0.000732445	0.0359061	0.174,0.163,0.296	0.202,0.0,0.0	0.144	14.4	14.4
1963	ENSG00000134802	SLC43A3	11	-	57426587	57426652	57425988	57426352	57427061	57427100	1963	57,47,16	1,1,1	15,25,13	6,2,1	209	144	0.00111277	0.0477167	0.975,0.97,0.917	0.633,0.896,0.9	0.144	14.4	14.4
69666	ENSG00000196498	NCOR2	12	-	124457105	124457162	124449814	124449867	124466172	124466286	69666	89,67,63	2,5,0	47,41,42	7,8,6	201	144	4.07686e-05	0.00544389	0.97,0.906,1.0	0.828,0.786,0.834	0.143	14.3	14.3
85407	ENSG00000142273	CBLC	19	+	44782369	44782487	44781206	44781363	44784263	44784417	85407	46,46,20	5,5,4	18,22,8	2,0,0	262	144	0.000894769	0.0413041	0.835,0.835,0.733	0.832,1.0,1.0	-0.143	-14.3	14.3
65483	ENSG00000076321	KLHL20	1	+	173775633	173775842	173766145	173766289	173782123	173782230	65483	43,61,54	0,1,0	44,50,74	6,1,6	353	144	1.34339e-05	0.00262234	1.0,0.961,1.0	0.749,0.953,0.834	0.142	14.2	14.2
107169	ENSG00000140543	DET1	15	-	88530622	88531473	88527598	88527786	88531612	88531715	107169	148109146	5,2,3	142173176	0,0,0	995	144	1.68337e-05	0.003117	0.811,0.887,0.876	1.0,1.0,1.0	-0.142	-14.2	14.2
34336	ENSG00000174567	GOLT1A	1	-	204202895	204202987	204198159	204198496	204213881	204214092	34336	54,20,6	0,0,0	20,24,30	4,0,4	236	144	0.000196335	0.015052	1.0,1.0,1.0	0.753,1.0,0.821	0.142	14.2	14.2
75504	ENSG00000075643	MOCOS	18	+	36200194	36200324	36198689	36198756	36203112	36203266	75504	43,25,24	0,0,0	57,39,52	6,3,4	274	144	6.71045e-06	0.00168561	1.0,1.0,1.0	0.833,0.872,0.872	0.141	14.1	14.1
108179	ENSG00000107771	CCSER2	10	+	84438511	84438707	84425730	84425893	84463932	84464016	108179	30,42,44	0,0,0	41,61,54	2,1,9	340	144	1.23307e-05	0.00246642	1.0,1.0,1.0	0.897,0.963,0.718	0.141	14.1	14.1
5145	ENSG00000075702	WDR62	19	+	36101663	36101774	36101213	36101317	36102013	36102151	5145	41,38,25	13,4,0	26,36,17	0,0,1	255	144	1.936e-05	0.0034269	0.64,0.843,1.0	1.0,1.0,0.906	-0.141	-14.1	14.1
20378	ENSG00000049283	EPN3	17	+	50538883	50538964	50538078	50538197	50539186	50539315	20378	15,15,13	4,0,3	4,10,7	0,1,0	225	144	0.000303623	0.0200922	0.706,1.0,0.735	1.0,0.865,1.0	-0.141	-14.1	14.1
397	ENSG00000134352	IL6ST	5	-	55968275	55968387	55964145	55964312	55969549	55969855	397	43,27,30	0,0,0	48,34,72	3,8,1	256	144	3.1855e-05	0.00464266	1.0,1.0,1.0	0.9,0.705,0.976	0.14	14	14
48497	ENSG00000264222	RP11-757O6.1	18	+	14247640	14247757	14244624	14244784	14249431	14249485	48497	3,3,4	16,6,18	0,0,0	1,8,1	261	144	0.000167363	0.0135967	0.094,0.216,0.109	0.0,0.0,0.0	0.14	14	14
63811	ENSG00000113649	TCERG1	5	+	146510066	146510160	146509144	146509245	146510440	146510765	63811	43,62,45	78,55,74	22,35,25	64,90,92	238	144	0.000253732	0.0179909	0.25,0.405,0.269	0.172,0.19,0.141	0.14	14	14
52540	ENSG00000237440	ZNF737	19	-	20553708	20553835	20552474	20552570	20565637	20565735	52540	29,56,37	0,0,1	67,48,59	6,9,2	271	144	5.78758e-06	0.00151911	1.0,1.0,0.952	0.856,0.739,0.94	0.139	13.9	13.9
110756	ENSG00000111319	SCNN1A	12	-	6349163	6349221	6348949	6349005	6349326	6349405	110756	24,40,19	5,4,1	25,16,15	0,0,0	202	144	3.01762e-05	0.00451961	0.774,0.877,0.931	1.0,1.0,1.0	-0.139	-13.9	13.9
60097	ENSG00000102606	ARHGEF7	13	+	111280271	111280368	111277586	111277673	111280537	111280677	60097	20,36,24	3,8,0	39,56,48	0,2,0	241	144	5.9641e-05	0.00701908	0.799,0.729,1.0	1.0,0.944,1.0	-0.139	-13.9	13.9
87159	ENSG00000282278	RP11-231C18.3	4	+	53414614	53414722	53399735	53399839	53425871	53425965	87159	175182144	46,55,30	226206234	116,110,85	252	144	0.000124933	0.011249	0.685,0.654,0.733	0.527,0.517,0.611	0.139	13.9	13.9
110941	ENSG00000121060	TRIM25	17	-	56908494	56908563	56904254	56904488	56913391	56914038	110941	20,22,17	2,6,0	14,13,13	0,0,0	213	144	0.000170832	0.0138044	0.871,0.713,1.0	1.0,1.0,1.0	-0.139	-13.9	13.9
61209	ENSG00000196914	ARHGEF12	11	+	120429711	120429831	120429439	120429517	120431770	120431911	61209	211145242	23,22,30	124138175	48,31,37	264	144	0.000191978	0.0147762	0.833,0.782,0.815	0.585,0.708,0.721	0.139	13.9	13.9
45288	ENSG00000119801	YPEL5	2	+	30155814	30155910	30148244	30148541	30156627	30156787	45288	1,3,4	4,7,16	0,1,1	12,22,30	240	144	0.000572754	0.0305252	0.13,0.205,0.13	0.0,0.027,0.02	0.139	13.9	13.9
44151	ENSG00000108848	LUC7L3	17	+	50748339	50748416	50746541	50746702	50749218	50749344	44151	3,4,2	6,6,10	0,0,2	13,15,4	221	144	0.000698908	0.0348239	0.246,0.303,0.115	0.0,0.0,0.246	0.139	13.9	13.9
102317	ENSG00000083457	ITGAE	17	-	3723287	3723383	3722053	3722164	3723687	3723854	102317	33,31,22	3,2,3	30,34,31	0,0,0	240	144	0.000225584	0.0165879	0.868,0.903,0.815	1.0,1.0,1.0	-0.138	-13.8	13.8
11625	ENSG00000182400	TRAPPC6B	14	-	39163245	39163361	39159449	39159550	39170014	39170353	11625	4,9,9	37,27,10	1,4,1	44,21,23	260	144	0.000446462	0.0261925	0.056,0.156,0.333	0.012,0.095,0.024	0.138	13.8	13.8
119123	ENSG00000119231	SENP5	3	+	196880686	196880783	196867855	196868073	196885150	196886694	119123	0,2,0	8,18,7	8,3,0	9,12,8	241	144	0.000541597	0.0295119	0.0,0.062,0.0	0.347,0.13,0.0	-0.138	-13.8	13.8
52963	ENSG00000138785	INTS12	4	-	105702885	105703023	105699849	105700014	105708637	105708665	52963	0,0,1	8,5,4	3,3,2	5,7,8	282	144	0.000736615	0.0360741	0.0,0.0,0.113	0.235,0.18,0.113	-0.138	-13.8	13.8
51463	ENSG00000188959	C9orf152	9	-	110204279	110204346	110199560	110201474	110207386	110208189	51463	2,6,0	31,26,13	15,16,12	53,30,42	211	144	0.000983506	0.0438165	0.042,0.136,0.0	0.162,0.267,0.163	-0.138	-13.8	13.8
66927	ENSG00000196189	SEMA4A	1	+	156154549	156154717	156153584	156153755	156156413	156156574	66927	36,23,19	6,3,3	25,9,9	0,0,2	312	144	0.00109139	0.0470696	0.735,0.78,0.745	1.0,1.0,0.675	-0.138	-13.8	13.8
32839	ENSG00000149761	NUDT22	11	+	64227567	64227666	64226634	64227132	64229246	64229344	32839	159150182	32,25,40	155120162	13,10,9	243	144	3.09853e-06	0.00100404	0.746,0.78,0.729	0.876,0.877,0.914	-0.137	-13.7	13.7
98171	ENSG00000023330	ALAS1	3	+	52198671	52198848	52198143	52198255	52199209	52199440	98171	93,77,60	140,134,83	116,97,102	101,84,66	321	144	3.91273e-06	0.00116838	0.23,0.205,0.245	0.34,0.341,0.409	-0.137	-13.7	13.7
56812	ENSG00000119509	INVS	9	+	100214924	100215040	100126382	100126549	100226061	100226213	56812	0,0,1	11,17,23	3,4,4	7,16,16	260	144	5.73151e-05	0.00685557	0.0,0.0,0.024	0.192,0.122,0.122	-0.137	-13.7	13.7
22679	ENSG00000119242	CCDC92	12	-	123956283	123956444	123945703	123945800	123972528	123972616	22679	43,32,18	40,35,35	13,15,21	52,36,55	305	144	0.00027588	0.0189018	0.337,0.302,0.195	0.106,0.164,0.153	0.137	13.7	13.7
89231	ENSG00000135540	NHSL1	6	-	138441982	138442117	138430392	138433680	138447000	138447193	89231	104,62,59	2,4,4	81,77,62	14,18,4	279	144	0.000299328	0.0199301	0.964,0.889,0.884	0.749,0.688,0.889	0.137	13.7	13.7
67022	ENSG00000161243	FBXO27	19	-	39027325	39027482	39026869	39027005	39031028	39031124	67022	0,0,0	5,3,8	0,6,2	7,6,10	301	144	0.000930331	0.0422807	0.0,0.0,0.0	0.0,0.324,0.087	-0.137	-13.7	13.7
84642	ENSG00000184575	XPOT	12	+	64421857	64421955	64421234	64421273	64423004	64423043	84642	0,0,0	8,6,6	0,3,7	3,10,12	242	144	2.76231e-05	0.00428117	0.0,0.0,0.0	0.0,0.151,0.258	-0.136	-13.6	13.6
79375	ENSG00000167110	GOLGA2	9	-	128272784	128272865	128268419	128268524	128273849	128273972	79375	69,70,56	77,68,74	111,87,84	69,54,58	225	144	0.000391655	0.0239605	0.364,0.397,0.326	0.507,0.508,0.481	-0.136	-13.6	13.6
9865	ENSG00000165097	KDM1B	6	+	18161326	18161454	18159882	18159982	18166266	18166378	9865	17,24,16	0,0,0	25,36,41	6,2,0	272	144	0.000501439	0.0281595	1.0,1.0,1.0	0.688,0.905,1.0	0.136	13.6	13.6
106420	ENSG00000143093	STRIP1	1	+	110040640	110040703	110039394	110039515	110041535	110041642	106420	23,22,12	4,2,2	13,9,17	1,0,0	207	144	0.000576744	0.0306874	0.8,0.884,0.807	0.9,1.0,1.0	-0.136	-13.6	13.6
95685	ENSG00000132024	CC2D1A	19	+	13919798	13919951	13919129	13919202	13920556	13920668	95685	34,30,16	0,2,0	17,23,22	0,5,3	297	144	0.000845243	0.0397274	1.0,0.879,1.0	1.0,0.69,0.78	0.136	13.6	13.6
108852	ENSG00000108591	DRG2	17	+	18100362	18100435	18093812	18093973	18100568	18100659	108852	30,41,54	6,4,4	72,63,51	0,0,2	217	144	6.43504e-06	0.00163758	0.768,0.872,0.9	1.0,1.0,0.944	-0.135	-13.5	13.5
56431	ENSG00000161217	PCYT1A	3	-	196283474	196283538	196270414	196270541	196287614	196287713	56431	2,4,9	36,17,21	0,0,0	17,9,14	208	144	1.28713e-05	0.00253408	0.037,0.14,0.229	0.0,0.0,0.0	0.135	13.5	13.5
55455	ENSG00000138346	DNA2	10	-	68470488	68470612	68469980	68470163	68471790	68471886	55455	2,0,0	30,20,26	4,4,3	11,8,23	268	144	9.66132e-05	0.00946843	0.035,0.0,0.0	0.163,0.212,0.065	-0.135	-13.5	13.5
95462	ENSG00000169592	INO80E	16	+	30001211	30004657	30000993	30001040	30005220	30005774	95462	915751563	44,54,48	642498489	70,67,66	3590	144	0.000108022	0.0102465	0.455,0.358,0.32	0.269,0.23,0.229	0.135	13.5	13.5
105110	ENSG00000185100	ADSSL1	14	+	104739654	104739674	104739327	104739378	104739766	104739816	105110	2,9,1	13,19,10	0,1,0	6,9,6	164	144	0.000132801	0.0117575	0.119,0.294,0.081	0.0,0.089,0.0	0.135	13.5	13.5
25427	ENSG00000170871	KIAA0232	4	+	6785405	6785561	6782641	6782841	6824184	6824684	25427	4,0,0	13,24,12	11,6,2	12,14,16	300	144	0.000246765	0.0176254	0.129,0.0,0.0	0.306,0.171,0.057	-0.135	-13.5	13.5
32848	ENSG00000164951	PDP1	8	+	93917910	93917945	93916933	93917079	93922015	93922289	32848	0,1,0	10,5,7	5,2,3	9,10,23	179	144	0.000261072	0.0183375	0.0,0.139,0.0	0.309,0.139,0.095	-0.135	-13.5	13.5
18462	ENSG00000148950	IMMP1L	11	-	31477500	31477759	31433459	31433570	31509518	31509592	18462	10,3,10	20,8,15	1,6,0	37,41,22	403	144	1.02598e-06	0.000472379	0.152,0.118,0.192	0.01,0.05,0.0	0.134	13.4	13.4
17020	ENSG00000149636	DSN1	20	-	36762460	36762530	36758557	36758617	36766768	36766841	17020	37,41,43	8,2,4	56,47,64	0,1,0	214	144	2.28956e-06	0.000852137	0.757,0.932,0.879	1.0,0.969,1.0	-0.134	-13.4	13.4
112737	ENSG00000073331	ALPK1	4	+	112302338	112302485	112297368	112297469	112315800	112315852	112737	3,9,2	14,12,17	0,1,0	25,25,30	291	144	2.87322e-06	0.000966464	0.096,0.271,0.055	0.0,0.019,0.0	0.134	13.4	13.4
9330	ENSG00000163138	PACRGL	4	+	20707802	20707870	20704659	20704814	20709682	20709773	9330	41,31,53	4,6,2	47,29,32	0,0,0	212	144	1.25615e-05	0.00250742	0.874,0.778,0.947	1.0,1.0,1.0	-0.134	-13.4	13.4
81662	ENSG00000002016	RAD52	12	-	914410	914532	913893	914121	916343	916483	81662	12,21,27	0,0,0	17,17,34	0,1,8	266	144	3.71404e-05	0.00510673	1.0,1.0,1.0	1.0,0.902,0.697	0.134	13.4	13.4
107769	ENSG00000176406	RIMS2	8	+	104015423	104015456	104014505	104014615	104068511	104068612	107769	6,4,0	11,12,3	1,0,0	6,5,6	177	144	0.000186677	0.0144944	0.307,0.213,0.0	0.119,0.0,0.0	0.134	13.4	13.4
40021	ENSG00000106701	FSD1L	9	+	105461519	105461615	105448101	105448235	105464235	105464331	40021	1,0,0	17,11,9	4,2,4	20,15,7	240	144	0.000227378	0.0166601	0.034,0.0,0.0	0.107,0.074,0.255	-0.134	-13.4	13.4
43103	ENSG00000258289	CHURC1	14	+	64932137	64932292	64923990	64924126	64943298	64944056	43103	26,22,21	0,0,2	31,16,15	6,3,0	299	144	0.000656606	0.0333835	1.0,1.0,0.835	0.713,0.72,1.0	0.134	13.4	13.4
79761	ENSG00000130766	SESN2	1	+	28271673	28271738	28269182	28269248	28272283	28272466	79761	69,59,41	3,5,4	46,59,43	8,13,10	209	144	0.000995082	0.0440496	0.941,0.89,0.876	0.798,0.758,0.748	0.134	13.4	13.4
843	ENSG00000107105	ELAVL2	9	-	23693447	23693486	23690106	23692884	23701378	23701604	843	2,6,3	21,11,9	0,0,3	30,17,11	183	144	0.00102978	0.0451945	0.07,0.3,0.208	0.0,0.0,0.177	0.134	13.4	13.4
117259	ENSG00000136883	KIF12	9	-	114096123	114096207	114095213	114095332	114096386	114096507	117259	300263120	11,5,13	108,85,50	23,13,7	228	144	3.19855e-07	0.000212969	0.945,0.971,0.854	0.748,0.805,0.819	0.133	13.3	13.3
27559	ENSG00000162430	SEPN1	1	+	25801122	25801160	25800192	25800413	25805141	25805275	27559	18,29,18	0,5,4	29,9,27	0,0,0	182	144	5.25167e-05	0.00647869	1.0,0.821,0.781	1.0,1.0,1.0	-0.133	-13.3	13.3
83004	ENSG00000181666	HKR1	19	+	37346887	37347052	37335168	37335257	37347189	37347316	83004	4,3,8	7,13,22	0,2,0	8,17,11	309	144	7.50575e-05	0.00810713	0.21,0.097,0.145	0.0,0.052,0.0	0.133	13.3	13.3
16481	ENSG00000198690	FAN1	15	+	30910613	30910815	30908117	30908258	30913857	30914091	16481	113156162	1,11,0	122141112	11,13,12	346	144	8.92631e-05	0.00900141	0.979,0.855,1.0	0.822,0.819,0.795	0.133	13.3	13.3
111388	ENSG00000124171	PARD6B	20	+	50737856	50738079	50731543	50731852	50749658	50753741	111388	33,43,51	7,0,1	28,17,27	0,0,0	367	144	0.000629185	0.0325512	0.649,1.0,0.952	1.0,1.0,1.0	-0.133	-13.3	13.3
27265	ENSG00000198837	DENND4B	1	-	153942186	153942356	153941868	153942113	153942877	153943130	27265	87,68,63	3,8,4	83,98,74	0,0,0	314	144	5.04528e-07	0.000302751	0.93,0.796,0.878	1.0,1.0,1.0	-0.132	-13.2	13.2
107812	ENSG00000099785	MARCH2	19	+	8418536	8418807	8413289	8413420	8421788	8422009	107812	69,52,33	8,1,2	48,31,49	1,0,0	415	144	5.17369e-05	0.00640687	0.75,0.947,0.851	0.943,1.0,1.0	-0.132	-13.2	13.2
59488	ENSG00000089820	ARHGAP4	X	-	153910170	153910404	153910011	153910085	153910505	153910611	59488	45,48,43	9,1,0	27,21,29	0,0,0	378	144	0.000108215	0.0102465	0.656,0.948,1.0	1.0,1.0,1.0	-0.132	-13.2	13.2
16108	ENSG00000261740	RP11-345J4.5	16	-	29450111	29450276	29446801	29447026	29452108	29452206	16108	4,25,16	0,3,5	8,8,15	0,1,0	309	144	0.000119419	0.010977	1.0,0.795,0.599	1.0,0.789,1.0	-0.132	-13.2	13.2
1413	ENSG00000117410	ATP6V0B	1	+	43975664	43975848	43974959	43975107	43976089	43976173	1413	230205107	23,15,12	169137134	42,22,25	328	144	0.000135758	0.01188	0.814,0.857,0.797	0.639,0.732,0.702	0.132	13.2	13.2
34782	ENSG00000164180	TMEM161B	5	-	88240812	88240916	88228444	88228528	88268720	88268819	34782	74,95,80	3,3,7	83100109	15,17,14	248	144	0.000140179	0.0121344	0.935,0.948,0.869	0.763,0.774,0.819	0.132	13.2	13.2
46295	ENSG00000264538	SUZ12P1	17	+	30742849	30742999	30735032	30735097	30743300	30743369	46295	11,12,4	34,13,40	2,4,0	29,28,33	294	144	0.000149274	0.0126261	0.137,0.311,0.047	0.033,0.065,0.0	0.132	13.2	13.2
59825	ENSG00000066697	MSANTD3	9	+	100429505	100429662	100427206	100427393	100441905	100442341	59825	2,2,5	11,15,7	0,0,0	9,12,11	301	144	0.000308278	0.0203173	0.08,0.06,0.255	0.0,0.0,0.0	0.132	13.2	13.2
94055	ENSG00000141542	RAB40B	17	-	82658490	82658562	82657910	82658134	82659579	82659657	94055	23,25,31	2,4,2	21,18,33	0,0,0	216	144	0.00035896	0.0224404	0.885,0.806,0.912	1.0,1.0,1.0	-0.132	-13.2	13.2
40251	ENSG00000127957	PMS2P3	7	-	75512308	75512421	75510930	75511114	75512588	75512675	40251	26,16,14	0,2,0	34,26,29	3,3,6	257	144	0.000651549	0.0332482	1.0,0.818,1.0	0.864,0.829,0.73	0.132	13.2	13.2
90175	ENSG00000085831	TTC39A	1	-	51311253	51311321	51309313	51309325	51312811	51312943	90175	13,12,12	1,0,0	17,23,21	0,6,4	212	144	0.000220667	0.0163252	0.898,1.0,1.0	1.0,0.723,0.781	0.131	13.1	13.1
2	ENSG00000146263	MMS22L	6	-	97233860	97233992	97230268	97231652	97246627	97246690	2	13,19,24	0,1,1	32,39,34	2,1,12	276	144	0.00081531	0.0389504	1.0,0.908,0.926	0.893,0.953,0.596	0.131	13.1	13.1
63309	ENSG00000174915	PTDSS2	11	+	473894	473977	460186	460288	479084	479445	63309	84,83,81	7,4,5	64,45,61	10,8,13	227	144	0.000906412	0.0416217	0.884,0.929,0.911	0.802,0.781,0.749	0.131	13.1	13.1
37945	ENSG00000259024	TVP23C-CDRT4	17	-	15553764	15553829	15547058	15547148	15555281	15555364	37945	10,8,12	0,0,1	7,11,14	0,1,6	209	144	0.00118198	0.0497734	1.0,1.0,0.892	1.0,0.883,0.617	0.131	13.1	13.1
76973	ENSG00000136527	TRA2B	3	-	185931606	185931852	185926726	185926734	185937824	185938029	76973	460522532	464451382	768721900	424334401	390	144	4.41171e-09	7.94198e-06	0.268,0.299,0.34	0.401,0.444,0.453	-0.13	-13	13
87487	ENSG00000140525	FANCI	15	+	89245606	89245708	89244033	89244067	89247628	89247726	87487	9,2,4	21,19,10	2,0,0	19,13,13	246	144	6.23109e-05	0.00719144	0.201,0.058,0.19	0.058,0.0,0.0	0.13	13	13
116410	ENSG00000166922	SCG5	15	+	32691709	32691763	32684559	32684669	32696513	32697098	116410	13,13,23	0,1,7	4,1,5	0,0,0	198	144	0.000190756	0.0147099	1.0,0.904,0.705	1.0,1.0,1.0	-0.13	-13	13
87594	ENSG00000203667	COX20	1	+	244841943	244842057	244835658	244835756	244842194	244842258	87594	113,106,81	83,103,60	161128125	84,55,61	258	144	0.000289988	0.0195087	0.432,0.365,0.43	0.517,0.565,0.534	-0.13	-13	13
17070	ENSG00000261915	RP11-542C16.2	17	-	7318494	7318691	7318275	7318356	7319049	7319075	17070	50,48,37	1,1,1	44,52,54	7,3,4	341	144	0.000847833	0.0397966	0.955,0.953,0.94	0.726,0.88,0.851	0.13	13	13
41912	ENSG00000075292	ZNF638	2	+	71388622	71388723	71380512	71380565	71393393	71393645	41912	18,12,22	0,3,4	26,10,31	0,1,0	245	144	0.000934761	0.0423694	1.0,0.702,0.764	1.0,0.855,1.0	-0.13	-13	13
102268	ENSG00000278540	ACACA	17	-	37345252	37345382	37339803	37339850	37406261	37406780	102268	0,0,0	16,5,17	4,1,2	11,6,6	274	144	0.00117683	0.049718	0.0,0.0,0.0	0.16,0.081,0.149	-0.13	-13	13
117332	ENSG00000149925	ALDOA	16	+	30065875	30065927	30064423	30064505	30067233	30067366	117332	840765640	228182142	976852928	79,84,114	196	144	2.55351e-15	4.96459e-11	0.73,0.755,0.768	0.901,0.882,0.857	-0.129	-12.9	12.9
89515	ENSG00000165533	TTC8	14	+	88833692	88833722	88824573	88824821	88839451	88839572	89515	14,20,18	68,101,72	1,2,5	100,87,87	174	144	2.03809e-10	7.6202e-07	0.146,0.141,0.171	0.008,0.019,0.045	0.129	12.9	12.9
89830	ENSG00000150403	TMCO3	13	+	113547299	113547379	113539356	113539507	113548302	113548452	89830	139,130,95	11,6,8	208158145	51,22,27	224	144	5.47884e-06	0.0014632	0.89,0.933,0.884	0.724,0.822,0.775	0.129	12.9	12.9
62394	ENSG00000189180	ZNF33A	10	+	38054374	38054511	38017290	38017386	38064087	38065088	62394	26,33,38	2,7,2	39,24,13	0,0,1	281	144	5.9545e-05	0.00701627	0.869,0.707,0.907	1.0,1.0,0.869	-0.129	-12.9	12.9
8792	ENSG00000106305	AIMP2	7	+	6012740	6012829	6009254	6009378	6015145	6015352	8792	7,2,5	12,15,17	0,2,1	22,13,28	233	144	8.63448e-05	0.00882615	0.265,0.076,0.154	0.0,0.087,0.022	0.129	12.9	12.9
81679	ENSG00000137601	NEK1	4	-	169508768	169508852	169508247	169508331	169537808	169537911	81679	0,1,0	13,7,3	6,3,0	9,9,3	228	144	0.000173214	0.013916	0.0,0.083,0.0	0.296,0.174,0.0	-0.129	-12.9	12.9
30964	ENSG00000196670	ZFP62	5	-	180860527	180860679	180850914	180851493	180861218	180861277	30964	34,33,47	36,50,56	21,17,16	54,44,46	296	144	0.000294138	0.0196789	0.315,0.243,0.29	0.159,0.158,0.145	0.129	12.9	12.9
7098	ENSG00000262580	RP11-334C17.5	17	-	80204498	80204617	80203777	80203965	80205332	80205534	7098	8,5,4	18,22,7	1,2,0	14,8,15	263	144	0.000349743	0.0220628	0.196,0.111,0.238	0.038,0.12,0.0	0.129	12.9	12.9
118917	ENSG00000089123	TASP1	20	-	13623445	13623514	13587249	13587370	13625184	13625252	118917	20,27,34	6,0,2	47,41,40	0,0,0	213	144	0.000583297	0.0308722	0.693,1.0,0.92	1.0,1.0,1.0	-0.129	-12.9	12.9
69657	ENSG00000196498	NCOR2	12	-	124374412	124374463	124372021	124372610	124378236	124378384	69657	88,78,43	4,5,0	51,49,24	12,4,4	195	144	0.000815613	0.0389504	0.942,0.92,1.0	0.758,0.9,0.816	0.129	12.9	12.9
60069	ENSG00000185480	PARPBP	12	+	102167108	102167247	102165728	102165883	102175482	102175666	60069	4,10,0	8,7,8	1,0,2	15,13,4	283	144	0.00111127	0.0476733	0.203,0.421,0.0	0.033,0.0,0.203	0.129	12.9	12.9
76968	ENSG00000136527	TRA2B	3	-	185931618	185931852	185926726	185926734	185937824	185938024	76968	432493487	464451382	706663852	424334401	378	144	6.73977e-09	1.03997e-05	0.262,0.294,0.327	0.388,0.431,0.447	-0.128	-12.8	12.8
109348	ENSG00000008382	MPND	19	+	4358082	4358172	4357514	4357585	4359162	4359255	109348	57,46,41	1,0,0	74,50,26	6,7,2	234	144	3.61712e-06	0.00111627	0.972,1.0,1.0	0.884,0.815,0.889	0.128	12.8	12.8
74437	ENSG00000198399	ITSN2	2	-	24209099	24209221	24208236	24208319	24209817	24210033	74437	43,77,59	0,1,2	49,70,67	10,2,6	266	144	6.22184e-05	0.00719144	1.0,0.977,0.941	0.726,0.95,0.858	0.128	12.8	12.8
34786	ENSG00000164180	TMEM161B	5	-	88225768	88225866	88220562	88220719	88228444	88228528	34786	83,72,73	5,18,9	108124125	8,2,3	242	144	0.00012783	0.0114055	0.908,0.704,0.828	0.889,0.974,0.961	-0.128	-12.8	12.8
34342	ENSG00000174567	GOLT1A	1	-	204201632	204201811	204198159	204198496	204213881	204214092	34342	26,23,25	0,0,0	31,48,47	4,0,4	323	144	0.000465499	0.0268731	1.0,1.0,1.0	0.776,1.0,0.84	0.128	12.8	12.8
56552	ENSG00000130477	UNC13A	19	-	17663531	17663567	17658061	17658269	17668116	17668190	56552	19,17,19	0,0,0	28,26,12	6,0,2	180	144	0.000483943	0.0275728	1.0,1.0,1.0	0.789,1.0,0.828	0.128	12.8	12.8
90503	ENSG00000163635	ATXN7	3	+	63913156	63913225	63912587	63912923	63952378	63952483	90503	22,26,19	0,10,2	20,23,24	0,2,0	213	144	0.000570973	0.0304665	1.0,0.637,0.865	1.0,0.886,1.0	-0.128	-12.8	12.8
99973	ENSG00000136280	CCM2	7	+	45038252	45038426	45000184	45000363	45063917	45064001	99973	96117101	10,16,20	96130137	6,5,10	318	144	0.000702853	0.0348805	0.813,0.768,0.696	0.879,0.922,0.861	-0.128	-12.8	12.8
78392	ENSG00000164181	ELOVL7	5	-	60784093	60784212	60771902	60772093	60787333	60787431	78392	10,10,5	24,31,22	0,6,0	69,46,39	263	144	1.29863e-07	0.000111718	0.186,0.15,0.111	0.0,0.067,0.0	0.127	12.7	12.7
51361	ENSG00000162736	NCSTN	1	+	160351287	160351372	160350104	160350250	160351695	160351805	51361	126,103,54	0,1,0	79,76,49	1,6,11	229	144	4.78538e-07	0.000290745	1.0,0.985,1.0	0.98,0.888,0.737	0.127	12.7	12.7
76093	ENSG00000132694	ARHGEF11	1	-	156938417	156938513	156937248	156937496	156939547	156939910	76093	23,12,6	44,40,19	6,1,4	37,41,33	240	144	2.0814e-05	0.00359387	0.239,0.153,0.159	0.089,0.014,0.068	0.127	12.7	12.7
20971	ENSG00000053371	AKR7A2	1	-	19307313	19307410	19307001	19307101	19308454	19308642	20971	33,38,25	3,2,4	37,27,37	0,0,1	241	144	0.0002837	0.0192724	0.868,0.919,0.789	1.0,1.0,0.957	-0.127	-12.7	12.7
57937	ENSG00000237975	FLG-AS1	1	+	152363226	152363332	152341086	152341210	152363986	152366692	57937	1,1,2	26,12,23	6,2,5	10,11,17	250	144	0.000852731	0.0399301	0.022,0.046,0.048	0.257,0.095,0.145	-0.127	-12.7	12.7
93210	ENSG00000131584	ACAP3	1	-	1299972	1300026	1299830	1299905	1300157	1300202	93210	17,28,17	0,1,2	21,33,22	2,8,4	198	144	0.000999613	0.0441898	1.0,0.953,0.861	0.884,0.75,0.8	0.127	12.7	12.7
77910	ENSG00000090615	GOLGA3	12	-	132824941	132825106	132821995	132822311	132828802	132828840	77910	4,2,5	15,7,7	1,1,1	17,13,13	309	144	0.00112334	0.0480629	0.111,0.118,0.25	0.027,0.035,0.035	0.127	12.7	12.7
5972	ENSG00000137343	ATAT1	6	+	30627103	30627274	30626914	30626992	30627459	30627520	5972	0,4,0	30,21,33	6,7,9	15,24,18	315	144	1.43249e-06	0.000597656	0.0,0.08,0.0	0.155,0.118,0.186	-0.126	-12.6	12.6
97149	ENSG00000175061	LRRC75A-AS1	17	+	16439527	16439703	16439326	16439414	16440184	16440253	97149	203823112014	208519821185	295026662631	137012161324	320	144	6.36986e-06	0.00162525	0.305,0.344,0.433	0.492,0.497,0.472	-0.126	-12.6	12.6
68940	ENSG00000204463	BAG6	6	-	31644306	31644414	31644081	31644194	31644524	31644602	68940	145167129	218200120	231156186	152115128	252	144	3.50856e-05	0.00494305	0.275,0.323,0.381	0.465,0.437,0.454	-0.126	-12.6	12.6
82807	ENSG00000172661	FAM21C	10	+	45769498	45769618	45765678	45765810	45773255	45773358	82807	27,40,38	1,3,5	57,34,51	0,0,0	264	144	7.2843e-05	0.0079385	0.936,0.879,0.806	1.0,1.0,1.0	-0.126	-12.6	12.6
106488	ENSG00000111679	PTPN6	12	+	6951504	6951731	6946709	6946739	6951982	6952177	106488	63,39,43	3,8,0	63,55,37	2,0,0	371	144	0.000441784	0.0259523	0.891,0.654,1.0	0.924,1.0,1.0	-0.126	-12.6	12.6
119267	ENSG00000196923	PDLIM7	5	-	177489770	177490031	177489392	177489627	177490869	177490906	119267	79,73,40	8,2,4	59,68,54	1,1,1	405	144	0.000667762	0.0337566	0.778,0.928,0.78	0.954,0.96,0.95	-0.126	-12.6	12.6
22651	ENSG00000119242	CCDC92	12	-	123944668	123944740	123944271	123944364	123971894	123971901	22651	53,56,54	119,96,111	51,47,82	56,69,69	216	144	0.000785699	0.0379427	0.229,0.28,0.245	0.378,0.312,0.442	-0.126	-12.6	12.6
46057	ENSG00000186625	KATNA1	6	-	149601593	149601799	149598223	149598350	149603267	149603373	46057	53,69,70	1,3,3	109130139	11,15,14	350	144	0.000949146	0.0428341	0.956,0.904,0.906	0.803,0.781,0.803	0.126	12.6	12.6
111166	ENSG00000163848	ZNF148	3	-	125331157	125331238	125323387	125323444	125375101	125375278	111166	43,33,65	0,2,0	50,34,40	2,8,4	225	144	3.26716e-05	0.00470886	1.0,0.913,1.0	0.941,0.731,0.865	0.125	12.5	12.5
10207	ENSG00000114841	DNAH1	3	+	52398031	52398162	52397706	52397877	52398849	52399201	10207	58,51,43	2,7,4	28,40,41	0,1,0	275	144	3.68362e-05	0.00507208	0.938,0.792,0.849	1.0,0.954,1.0	-0.125	-12.5	12.5
366	ENSG00000174749	C4orf32	4	+	112180673	112180858	112145396	112145733	112186692	112195256	366	11,15,16	68,48,41	32,20,17	29,32,37	329	144	0.000309627	0.0203648	0.066,0.12,0.146	0.326,0.215,0.167	-0.125	-12.5	12.5
7569	ENSG00000186364	NUDT17	1	+	145846012	145846196	145845628	145845832	145847249	145847348	7569	32,34,38	0,0,10	9,10,11	0,0,0	328	144	0.000421533	0.0251705	1.0,1.0,0.625	1.0,1.0,1.0	-0.125	-12.5	12.5
70721	ENSG00000173064	HECTD4	12	-	112168632	112168806	112167813	112167917	112169502	112169658	70721	19,9,7	22,16,28	4,3,1	12,21,22	318	144	0.000639426	0.0329303	0.281,0.203,0.102	0.131,0.061,0.02	0.125	12.5	12.5
68734	ENSG00000129003	VPS13C	15	-	62023779	62023845	62023410	62023520	62033440	62033542	68734	3,4,9	11,12,24	2,3,1	33,16,33	210	144	0.00065508	0.0333583	0.158,0.186,0.205	0.04,0.114,0.02	0.125	12.5	12.5
85928	ENSG00000177565	TBL1XR1	3	-	177160870	177160992	177064919	177065022	177197120	177197163	85928	1,6,5	18,13,10	0,0,3	15,15,23	266	144	0.000713175	0.0352458	0.029,0.2,0.213	0.0,0.0,0.066	0.125	12.5	12.5
47335	ENSG00000109466	KLHL2	4	+	165305607	165305725	165299506	165299656	165310552	165310750	47335	38,86,77	1,1,2	46,43,37	1,2,12	262	144	0.000932564	0.0423228	0.954,0.979,0.955	0.962,0.922,0.629	0.125	12.5	12.5
55992	ENSG00000131089	ARHGEF9	X	-	63743368	63743446	63724531	63724711	63754314	63754676	55992	4,3,0	14,7,2	0,0,0	8,5,2	222	144	0.00114985	0.0488753	0.156,0.218,0.0	0.0,0.0,0.0	0.125	12.5	12.5
22481	ENSG00000123349	PFDN5	12	+	53296218	53296275	53295838	53295941	53297849	53297924	22481	238270177	19,12,20	210261211	43,41,54	201	144	4.61171e-08	4.98857e-05	0.9,0.942,0.864	0.778,0.82,0.737	0.124	12.4	12.4
109069	ENSG00000136270	TBRG4	7	-	45104098	45104246	45103030	45103443	45105440	45107464	109069	253239221	12,17,11	237220203	34,29,32	292	144	2.62925e-06	0.000920639	0.912,0.874,0.908	0.775,0.789,0.758	0.124	12.4	12.4
54138	ENSG00000148634	HERC4	10	-	67959112	67959136	67956877	67956976	67966682	67966802	54138	61,47,92	0,4,3	61,77,70	15,8,12	168	144	7.36978e-06	0.00178659	1.0,0.91,0.963	0.777,0.892,0.833	0.124	12.4	12.4
31851	ENSG00000163539	CLASP2	3	-	33593601	33593697	33592394	33592496	33594950	33594968	31851	8,5,9	27,27,24	3,1,0	46,23,22	240	144	9.6828e-06	0.00212609	0.151,0.1,0.184	0.038,0.025,0.0	0.124	12.4	12.4
69890	ENSG00000196313	POM121	7	+	72901035	72901128	72891015	72891110	72926261	72926477	69890	0,2,0	38,22,24	2,8,2	17,14,11	237	144	2.39303e-05	0.00390973	0.0,0.052,0.0	0.067,0.258,0.099	-0.124	-12.4	12.4
82390	ENSG00000008283	CYB561	17	-	63434380	63434594	63433144	63433415	63435085	63435243	82390	362287188	32,15,7	307251227	36,47,24	358	144	0.00015931	0.0132305	0.82,0.885,0.915	0.774,0.682,0.792	0.124	12.4	12.4
109204	ENSG00000151320	AKAP6	14	+	32438673	32438855	32433163	32433817	32535553	32535805	109204	0,1,0	5,4,5	8,0,4	11,11,6	326	144	0.000339743	0.0216686	0.0,0.099,0.0	0.243,0.0,0.227	-0.124	-12.4	12.4
23890	ENSG00000146918	NCAPG2	7	-	158702247	158702348	158701821	158701938	158703649	158703704	23890	1,1,0	10,20,7	2,2,5	7,8,13	245	144	0.000669574	0.0337836	0.056,0.029,0.0	0.144,0.128,0.184	-0.124	-12.4	12.4
38776	ENSG00000088179	PTPN4	2	+	119926597	119926666	119920068	119920241	119932423	119932549	38776	14,22,12	0,0,2	12,17,17	1,7,1	213	144	0.000924334	0.0420672	1.0,1.0,0.802	0.89,0.621,0.92	0.124	12.4	12.4
87439	ENSG00000164506	STXBP5	6	+	147339178	147339238	147334156	147334222	147353322	147353373	87439	4,8,11	16,26,21	11,11,9	84,79,114	204	144	0.001068	0.0463488	0.15,0.178,0.27	0.085,0.089,0.053	0.124	12.4	12.4
10112	ENSG00000119729	RHOQ	2	+	46576748	46576879	46576560	46576656	46580927	46581083	10112	0,0,0	46,49,42	18,4,6	27,36,53	275	144	5.66645e-09	9.33629e-06	0.0,0.0,0.0	0.259,0.055,0.056	-0.123	-12.3	12.3
87458	ENSG00000140525	FANCI	15	+	89245755	89245839	89245190	89245311	89247628	89247731	87458	3,5,2	37,43,69	24,4,9	39,30,33	228	144	9.31317e-06	0.00206228	0.049,0.068,0.018	0.28,0.078,0.147	-0.123	-12.3	12.3
77806	ENSG00000132639	SNAP25	20	+	10284723	10284772	10277684	10277726	10306128	10307418	77806	60,76,64	4,1,4	48,62,61	14,8,6	193	144	0.000371127	0.0229502	0.918,0.983,0.923	0.719,0.853,0.884	0.123	12.3	12.3
31990	ENSG00000176155	CCDC57	17	-	82190433	82190530	82188218	82188419	82193755	82193830	31990	0,0,2	9,11,7	8,4,1	26,10,3	241	144	0.000433354	0.0257027	0.0,0.0,0.146	0.155,0.193,0.166	-0.123	-12.3	12.3
96474	ENSG00000084234	APLP2	11	+	130137255	130137291	130135562	130135715	130140397	130140483	96474	510599591	307284354	701720774	578704721	180	144	2.88163e-07	0.000197272	0.571,0.628,0.572	0.492,0.45,0.462	0.122	12.2	12.2
70416	ENSG00000156253	RWDD2B	21	-	29007760	29007956	29005758	29006651	29008394	29008621	70416	112,94,127	0,1,0	54,99,102	6,8,1	340	144	2.4971e-06	0.000893102	1.0,0.975,1.0	0.792,0.84,0.977	0.122	12.2	12.2
74054	ENSG00000203880	PCMTD2	20	+	64256901	64257051	64255767	64255870	64259941	64260059	74054	12,31,36	84,117,72	41,56,58	83,73,75	294	144	2.09824e-05	0.0036161	0.065,0.115,0.197	0.195,0.273,0.275	-0.122	-12.2	12.2
87911	ENSG00000165669	FAM204A	10	-	118341726	118341927	118336181	118336423	118342269	118342315	87911	104103122	8,10,9	149137135	3,3,2	345	144	3.55277e-05	0.00496933	0.844,0.811,0.85	0.954,0.95,0.966	-0.122	-12.2	12.2
1419	ENSG00000117410	ATP6V0B	1	+	43975802	43975848	43974978	43975107	43976089	43976173	1419	181,164,81	23,15,12	125,105,95	42,22,25	190	144	4.4959e-05	0.00579644	0.856,0.892,0.836	0.693,0.783,0.742	0.122	12.2	12.2
41586	ENSG00000163374	YY1AP1	1	-	155688070	155688201	155680415	155680456	155688658	155688686	41586	56,47,41	3,4,6	41,51,55	2,0,0	275	144	6.80749e-05	0.00761723	0.907,0.86,0.782	0.915,1.0,1.0	-0.122	-12.2	12.2
21889	ENSG00000137210	TMEM14B	6	+	10749201	10749268	10747758	10747881	10770076	10770204	21889	31,32,30	0,7,4	29,24,36	0,0,1	211	144	7.57427e-05	0.00814494	1.0,0.757,0.837	1.0,1.0,0.961	-0.122	-12.2	12.2
70390	ENSG00000134490	TMEM241	18	-	23370215	23370261	23368714	23368750	23371421	23371470	70390	16,9,6	0,1,0	21,15,17	7,0,3	190	144	0.000235064	0.0171069	1.0,0.872,1.0	0.695,1.0,0.811	0.122	12.2	12.2
111797	ENSG00000006756	ARSD	X	-	2915555	2915706	2910658	2910793	2917803	2917878	111797	56,25,38	0,2,8	24,25,46	0,1,0	295	144	0.000239416	0.0173007	1.0,0.859,0.699	1.0,0.924,1.0	-0.122	-12.2	12.2
48120	ENSG00000225648	SBDSP1	7	+	72830755	72830813	72829655	72829783	72831601	72831798	48120	26,36,37	51,49,60	31,27,27	87,81,106	202	144	0.000420355	0.0251311	0.267,0.344,0.305	0.203,0.192,0.154	0.122	12.2	12.2
54420	ENSG00000109790	KLHL5	4	+	39075964	39076147	39045059	39045096	39081102	39081239	54420	35,39,71	0,0,2	41,41,39	3,4,2	327	144	0.000744969	0.0363368	1.0,1.0,0.94	0.858,0.819,0.896	0.122	12.2	12.2
71716	ENSG00000175029	CTBP2	10	-	125088190	125088319	125039045	125039155	125110989	125111093	71716	4,12,9	56,64,50	17,22,20	50,36,48	273	144	2.70322e-05	0.00423161	0.036,0.09,0.087	0.152,0.244,0.18	-0.121	-12.1	12.1
96593	ENSG00000125458	NT5C	17	-	75130964	75131105	75130752	75130867	75131180	75131473	96593	91,68,98	2,1,2	75,55,87	9,2,12	285	144	3.27936e-05	0.00470886	0.958,0.972,0.961	0.808,0.933,0.786	0.121	12.1	12.1
39076	ENSG00000175893	ZDHHC21	9	-	14677297	14677371	14674186	14674385	14680032	14680162	39076	0,8,2	11,12,16	1,0,0	35,18,22	218	144	0.000115331	0.0107492	0.0,0.306,0.076	0.019,0.0,0.0	0.121	12.1	12.1
96583	ENSG00000125458	NT5C	17	-	75131042	75131105	75130752	75130867	75131180	75131321	96583	67,30,52	2,1,2	53,34,58	9,2,12	207	144	0.000141417	0.0122001	0.959,0.954,0.948	0.804,0.922,0.771	0.121	12.1	12.1
96595	ENSG00000125458	NT5C	17	-	75131056	75131105	75130752	75130867	75131180	75131321	96595	54,23,39	2,1,2	51,23,53	9,2,12	193	144	0.000334397	0.0214426	0.953,0.945,0.936	0.809,0.896,0.767	0.121	12.1	12.1
113293	ENSG00000253948	RP11-410L14.2	8	-	99002106	99002272	98996762	98996966	99012868	99013044	113293	1,0,0	18,16,39	2,0,7	12,5,7	310	144	0.000337104	0.021602	0.025,0.0,0.0	0.072,0.0,0.317	-0.121	-12.1	12.1
108697	ENSG00000108946	PRKAR1A	17	+	68514986	68515119	68511779	68512142	68515393	68515576	108697	9,23,16	97,99,73	27,10,33	67,42,34	277	144	0.000424214	0.025284	0.046,0.108,0.102	0.173,0.11,0.335	-0.121	-12.1	12.1
48124	ENSG00000225648	SBDSP1	7	+	72830691	72830825	72829506	72829783	72831601	72831798	48124	46,37,61	51,49,60	23,40,71	87,81,106	278	144	0.000973994	0.0435524	0.318,0.281,0.345	0.12,0.204,0.258	0.121	12.1	12.1
2653	ENSG00000179178	TMEM125	1	+	43271040	43271253	43270680	43270793	43272183	43272339	2653	28,21,6	131,88,83	43,44,33	83,67,63	357	144	6.47557e-09	1.01532e-05	0.079,0.088,0.028	0.173,0.209,0.174	-0.12	-12	12
98348	ENSG00000174989	FBXW8	12	+	116918530	116918726	116910955	116911355	116928022	116928127	98348	2,2,0	18,19,43	13,9,14	24,32,32	340	144	8.40657e-08	7.8578e-05	0.045,0.043,0.0	0.187,0.106,0.156	-0.12	-12	12
77226	ENSG00000075539	FRYL	4	-	48549472	48549623	48548689	48548793	48550591	48550704	77226	31,30,49	0,1,0	64,52,56	6,5,3	295	144	2.83419e-05	0.00434295	1.0,0.936,1.0	0.839,0.835,0.901	0.12	12	12
72684	ENSG00000105953	OGDH	7	+	44656317	44656362	44647443	44647534	44666735	44666851	72684	17,2,9	32,47,42	1,1,2	24,30,35	189	144	0.000116097	0.0107896	0.288,0.031,0.14	0.031,0.025,0.042	0.12	12	12
33653	ENSG00000269533	AC003002.6	19	+	57390721	57390845	57390007	57390114	57394187	57394223	33653	4,1,0	21,41,32	4,10,4	9,20,33	268	144	0.000133311	0.0117705	0.093,0.013,0.0	0.193,0.212,0.061	-0.12	-12	12
62393	ENSG00000189180	ZNF33A	10	+	38054374	38054479	38017290	38017386	38064087	38065088	62393	30,31,37	2,7,2	34,15,14	0,0,1	249	144	0.000138961	0.012072	0.897,0.719,0.915	1.0,1.0,0.89	-0.12	-12	12
80368	ENSG00000130830	MPP1	X	-	154799744	154799893	154792141	154792285	154805271	154805527	80368	20,7,11	33,40,27	5,0,0	19,10,18	293	144	0.000451844	0.0263651	0.23,0.079,0.167	0.115,0.0,0.0	0.12	12	12
119260	ENSG00000196923	PDLIM7	5	-	177489770	177489841	177489392	177489627	177490869	177490921	119260	43,43,23	8,2,4	28,39,36	1,1,1	215	144	0.0007161	0.0353544	0.783,0.935,0.794	0.949,0.963,0.96	-0.12	-12	12
94137	ENSG00000164211	STARD4	5	-	111507328	111507442	111506329	111506379	111512390	111512562	94137	79,88,100	4,1,2	92,105,85	13,13,6	258	144	2.64269e-05	0.00418402	0.917,0.98,0.965	0.798,0.818,0.888	0.119	11.9	11.9
69383	ENSG00000081803	CADPS2	7	-	122393195	122393315	122388582	122388738	122393440	122393582	69383	0,0,0	23,29,24	14,1,1	16,33,30	264	144	6.21581e-05	0.00719144	0.0,0.0,0.0	0.323,0.016,0.018	-0.119	-11.9	11.9
86807	ENSG00000147677	EIF3H	8	-	116658812	116658969	116655855	116656005	116755665	116755784	86807	69,88,137	2,3,6	113113149	13,19,9	301	144	0.000580199	0.0308047	0.943,0.933,0.916	0.806,0.74,0.888	0.119	11.9	11.9
62094	ENSG00000125319	C17orf53	17	+	44154852	44154938	44154359	44154664	44155285	44155411	62094	29,20,12	1,0,0	28,21,26	2,1,5	230	144	0.000694546	0.0346811	0.948,1.0,1.0	0.898,0.929,0.765	0.119	11.9	11.9
4904	ENSG00000155256	ZFYVE27	10	+	97738476	97738674	97737127	97737325	97743093	97743164	4904	52,38,36	0,2,6	45,60,55	0,1,0	342	144	0.000752059	0.0366091	1.0,0.889,0.716	1.0,0.962,1.0	-0.119	-11.9	11.9
97135	ENSG00000175061	LRRC75A-AS1	17	+	16439580	16439703	16439326	16439414	16440184	16440253	97135	135714841252	208519821185	197016981632	137012161324	267	144	3.16214e-07	0.000211996	0.26,0.288,0.363	0.437,0.43,0.399	-0.118	-11.8	11.8
79690	ENSG00000138050	THUMPD2	2	-	39755294	39755409	39744369	39744478	39755888	39755960	79690	69,56,79	3,1,0	68,105,84	8,8,9	259	144	3.43271e-05	0.00486828	0.927,0.969,1.0	0.825,0.879,0.838	0.118	11.8	11.8
97267	ENSG00000115677	HDLBP	2	-	241268953	241269066	241268476	241268541	241272760	241272831	97267	10,9,12	37,23,28	2,10,5	60,59,55	257	144	8.37674e-05	0.00863611	0.132,0.18,0.194	0.018,0.087,0.048	0.118	11.8	11.8
24401	ENSG00000175215	CTDSP2	12	-	57826995	57827123	57826345	57826402	57827551	57827575	24401	119141104	1,12,3	156,114,93	13,12,17	272	144	0.000859889	0.0401461	0.984,0.862,0.948	0.864,0.834,0.743	0.118	11.8	11.8
106010	ENSG00000145216	FIP1L1	4	+	53440581	53440608	53428026	53428183	53442652	53442707	106010	85,88,124	81,60,98	94,100,87	137108119	171	144	0.00099264	0.0439804	0.469,0.553,0.516	0.366,0.438,0.381	0.118	11.8	11.8
5209	ENSG00000230316	FEZF1-AS1	7	+	122308486	122308557	122307302	122307488	122309583	122310077	5209	25,21,37	0,3,0	43,27,32	3,7,4	215	144	0.00109022	0.0470612	1.0,0.824,1.0	0.906,0.721,0.843	0.118	11.8	11.8
93817	ENSG00000235750	KIAA0040	1	-	175177610	175177684	175166561	175166737	175192859	175192943	93817	22,14,22	8,0,0	20,20,20	0,0,0	218	144	0.00117552	0.0496842	0.645,1.0,1.0	1.0,1.0,1.0	-0.118	-11.8	11.8
53837	ENSG00000100372	SLC25A17	22	-	40794513	40794580	40779008	40779125	40799022	40799083	53837	32,37,33	0,0,0	43,55,51	5,0,9	211	144	1.26046e-05	0.00251087	1.0,1.0,1.0	0.854,1.0,0.795	0.117	11.7	11.7
61267	ENSG00000269609	RPARP-AS1	10	+	102452065	102452187	102450630	102451018	102455336	102456293	61267	41,19,35	1,1,8	31,30,22	0,0,1	266	144	0.000159568	0.0132305	0.957,0.911,0.703	1.0,1.0,0.923	-0.117	-11.7	11.7
65747	ENSG00000063015	SEZ6	17	-	28956158	28956261	28954930	28955994	28956349	28956467	65747	13,12,24	3,0,5	5,7,11	0,1,0	247	144	0.000176603	0.0140203	0.716,1.0,0.737	1.0,0.803,1.0	-0.117	-11.7	11.7
630	ENSG00000177479	ARIH2	3	+	48944981	48945181	48922747	48922811	48961611	48961684	630	45,35,50	1,0,1	73,63,57	3,4,7	344	144	0.000184578	0.0144005	0.95,1.0,0.954	0.911,0.868,0.773	0.117	11.7	11.7
18838	ENSG00000189298	ZKSCAN3	6	+	28363691	28363815	28363302	28363385	28365425	28369170	18838	33,40,21	1,6,1	33,46,31	0,0,0	268	144	0.000290204	0.0195097	0.947,0.782,0.919	1.0,1.0,1.0	-0.117	-11.7	11.7
43844	ENSG00000169231	THBS3	1	-	155200450	155200610	155199981	155200113	155200896	155201004	43844	114,100,84	6,9,7	97,98,92	1,2,0	304	144	2.63281e-06	0.000920639	0.9,0.84,0.85	0.979,0.959,1.0	-0.116	-11.6	11.6
79136	ENSG00000102796	DHRS12	13	-	51777242	51777441	51777059	51777121	51790010	51790062	79136	6,4,4	16,11,19	0,0,0	15,12,23	343	144	7.28019e-06	0.00178659	0.136,0.132,0.081	0.0,0.0,0.0	0.116	11.6	11.6
109444	ENSG00000175203	DCTN2	12	-	57541363	57541372	57538518	57538524	57546027	57546096	109444	218242277	113103104	210222221	172154145	153	144	3.07286e-05	0.00454667	0.645,0.689,0.715	0.535,0.576,0.589	0.116	11.6	11.6
83001	ENSG00000181666	HKR1	19	+	37344933	37345021	37335168	37335257	37347189	37347258	83001	0,0,0	7,13,22	0,7,3	8,17,11	232	144	3.40506e-05	0.00483932	0.0,0.0,0.0	0.0,0.204,0.145	-0.116	-11.6	11.6
85220	ENSG00000162885	B3GALNT2	1	-	235465635	235465714	235455558	235455684	235470849	235470960	85220	44,50,27	0,2,0	40,24,25	8,1,2	223	144	0.000108299	0.0102465	1.0,0.942,1.0	0.764,0.939,0.89	0.116	11.6	11.6
96587	ENSG00000125458	NT5C	17	-	75131052	75131105	75130752	75130867	75131180	75131258	96587	67,34,56	2,1,2	62,36,53	9,2,12	197	144	0.000128165	0.0114198	0.961,0.961,0.953	0.834,0.929,0.764	0.116	11.6	11.6
39935	ENSG00000070061	IKBKAP	9	-	108919252	108919349	108917546	108917670	108922841	108922927	39935	30,34,26	6,3,0	51,52,44	1,0,0	241	144	0.000134927	0.011839	0.749,0.871,1.0	0.968,1.0,1.0	-0.116	-11.6	11.6
39390	ENSG00000135241	PNPLA8	7	-	108487944	108487953	108479183	108479379	108491409	108491467	39390	16,11,16	0,2,0	32,20,38	9,3,6	153	144	0.000198646	0.0151574	1.0,0.838,1.0	0.77,0.863,0.856	0.116	11.6	11.6
74144	ENSG00000185730	ZNF696	8	+	143295380	143295470	143292968	143293065	143295739	143295812	74144	1,1,0	33,38,17	1,1,9	17,19,12	234	144	0.000277873	0.0189693	0.018,0.016,0.0	0.035,0.031,0.316	-0.116	-11.6	11.6
56032	ENSG00000152359	POC5	5	-	75707736	75707875	75705238	75705787	75712606	75712665	56032	14,28,34	0,0,0	26,24,45	0,2,6	283	144	0.000300624	0.019974	1.0,1.0,1.0	1.0,0.859,0.792	0.116	11.6	11.6
82251	ENSG00000158483	FAM86C1	11	+	71793379	71793481	71791735	71791819	71796016	71796940	82251	3,0,6	11,10,11	0,1,0	8,17,11	246	144	0.000319121	0.0207922	0.138,0.0,0.242	0.0,0.033,0.0	0.116	11.6	11.6
42042	ENSG00000136643	RPS6KC1	1	+	213071005	213071041	213051232	213051509	213077695	213077816	42042	19,9,13	0,0,0	51,24,19	4,1,4	180	144	0.000388697	0.0238245	1.0,1.0,1.0	0.911,0.95,0.792	0.116	11.6	11.6
103768	ENSG00000122376	FAM35A	10	+	87151654	87151832	87096933	87096989	87158047	87158155	103768	14,37,33	1,0,1	31,43,45	8,2,2	322	144	0.000583083	0.0308722	0.862,1.0,0.937	0.634,0.906,0.91	0.116	11.6	11.6
102912	ENSG00000221968	FADS3	11	-	61876865	61877022	61876358	61876455	61877510	61877587	102912	16,13,12	0,1,0	34,27,19	2,5,1	301	144	0.000883474	0.0409798	1.0,0.861,1.0	0.891,0.721,0.901	0.116	11.6	11.6
69039	ENSG00000268119	CTD-2561J22.5	19	-	21456460	21456588	21454382	21454472	21463743	21463897	69039	81,63,84	0,0,0	68,63,69	2,7,5	272	144	1.85397e-06	0.000725902	1.0,1.0,1.0	0.947,0.827,0.88	0.115	11.5	11.5
107776	ENSG00000176406	RIMS2	8	+	103927841	103927889	103921671	103921784	103931262	103931393	107776	4,0,9	15,22,31	0,0,0	26,37,34	192	144	4.78829e-06	0.00134142	0.167,0.0,0.179	0.0,0.0,0.0	0.115	11.5	11.5
80736	ENSG00000101104	PABPC1L	20	+	44938673	44938748	44938060	44938191	44958336	44959035	80736	69,75,48	3,0,3	112,137,82	19,19,7	219	144	1.36126e-05	0.00264659	0.938,1.0,0.913	0.795,0.826,0.885	0.115	11.5	11.5
109586	ENSG00000134461	ANKRD16	10	-	5880297	5880376	5878086	5878287	5883005	5883167	109586	54,32,42	1,0,0	41,21,34	5,0,6	223	144	3.04386e-05	0.00452462	0.972,1.0,1.0	0.841,1.0,0.785	0.115	11.5	11.5
14157	ENSG00000108423	TUBD1	17	-	59880893	59881110	59878102	59878334	59886082	59886230	14157	28,48,53	1,0,0	50,34,62	2,1,9	361	144	3.62839e-05	0.00503166	0.918,1.0,1.0	0.909,0.931,0.733	0.115	11.5	11.5
117325	ENSG00000054965	FAM168A	11	-	73419873	73419999	73411393	73411536	73430689	73430770	117325	74,78,111	1,1,2	42,65,54	4,5,5	270	144	0.0001645	0.0134756	0.975,0.977,0.967	0.848,0.874,0.852	0.115	11.5	11.5
53899	ENSG00000130347	RTN4IP1	6	-	106587699	106587862	106583327	106583420	106592163	106592300	53899	35,50,48	0,0,1	33,55,53	6,0,3	307	144	0.000441833	0.0259523	1.0,1.0,0.957	0.721,1.0,0.892	0.115	11.5	11.5
59440	ENSG00000123219	CENPK	5	-	65562802	65563008	65561115	65561564	65563097	65563123	59440	0,2,0	23,9,12	7,1,2	7,12,7	350	144	0.000503023	0.0281841	0.0,0.084,0.0	0.291,0.033,0.105	-0.115	-11.5	11.5
7956	ENSG00000198721	ECI2	6	-	4119185	4119305	4117307	4117451	4125249	4125370	7956	135105102	3,13,7	132154176	28,24,21	264	144	0.000821355	0.0390821	0.961,0.815,0.888	0.72,0.778,0.821	0.115	11.5	11.5
24399	ENSG00000175215	CTDSP2	12	-	57826995	57827127	57826345	57826402	57827551	57827590	24399	130140102	1,12,3	160,122,93	13,12,17	276	144	0.00104099	0.0455722	0.985,0.859,0.947	0.865,0.841,0.741	0.115	11.5	11.5
94136	ENSG00000164211	STARD4	5	-	111507328	111507442	111506329	111506379	111512384	111512535	94136	159154149	20,25,14	125151150	28,29,46	258	144	0.00115132	0.0489165	0.816,0.775,0.856	0.714,0.744,0.645	0.115	11.5	11.5
36201	ENSG00000111666	CHPT1	12	+	101719489	101719516	101716729	101716812	101720122	101720259	36201	33,47,48	133,87,122	68,51,68	321302437	171	144	2.59725e-05	0.00414693	0.173,0.313,0.249	0.151,0.125,0.116	0.114	11.4	11.4
22713	ENSG00000104093	DMXL2	15	-	51464674	51464876	51463378	51463496	51465565	51465651	22713	59,104,58	0,0,0	73,61,73	2,5,4	346	144	3.05062e-05	0.00452754	1.0,1.0,1.0	0.938,0.835,0.884	0.114	11.4	11.4
105998	ENSG00000164749	HNF4G	8	+	75543810	75543979	75490088	75490208	75547586	75547681	105998	103,106,99	0,6,0	89,102,79	16,5,3	313	144	0.000235858	0.0171232	1.0,0.89,1.0	0.719,0.904,0.924	0.114	11.4	11.4
13388	ENSG00000267327	CTD-2008L17.1	18	+	56022786	56022897	56017727	56017779	56023401	56023462	13388	6,1,2	8,11,13	0,1,0	4,6,9	255	144	0.000924245	0.0420672	0.298,0.049,0.08	0.0,0.086,0.0	0.114	11.4	11.4
115250	ENSG00000176978	DPP7	9	-	137112744	137112861	137112111	137112230	137112952	137113119	115250	218246132	9,14,9	141,100,69	29,11,8	261	144	6.16855e-05	0.00719005	0.93,0.906,0.89	0.728,0.834,0.826	0.113	11.3	11.3
5501	ENSG00000072849	DERL2	17	-	5480386	5480543	5480070	5480144	5481100	5481173	5501	121149129	10,6,26	180161184	2,11,3	301	144	0.000276186	0.0189073	0.853,0.922,0.704	0.977,0.875,0.967	-0.113	-11.3	11.3
119072	ENSG00000206530	CFAP44	3	-	113294464	113294564	113293951	113294038	113294686	113294821	119072	4,2,4	10,19,24	0,0,0	7,9,14	244	144	0.000287716	0.0194182	0.191,0.058,0.09	0.0,0.0,0.0	0.113	11.3	11.3
32428	ENSG00000185189	NRBP2	8	-	143835819	143836030	143835661	143835730	143836126	143836180	32428	42,47,26	2,0,0	72,66,62	4,0,12	355	144	0.000483171	0.0275604	0.895,1.0,1.0	0.88,1.0,0.677	0.113	11.3	11.3
81735	ENSG00000119777	TMEM214	2	+	27039740	27039837	27039046	27039164	27040029	27040198	81735	124115135	12,6,5	86,93,105	14,13,17	241	144	0.00053978	0.0294789	0.861,0.92,0.942	0.786,0.81,0.787	0.113	11.3	11.3
33367	ENSG00000138613	APH1B	15	+	63287423	63287546	63286557	63286628	63302344	63302472	33367	12,20,11	1,4,2	16,4,7	0,1,0	267	144	0.000802783	0.0384999	0.866,0.729,0.748	1.0,0.683,1.0	-0.113	-11.3	11.3
58211	ENSG00000183569	SERHL2	22	+	42566303	42566338	42560185	42560265	42571120	42571664	58211	4,10,5	0,0,0	37,22,15	4,3,1	179	144	0.00108206	0.0468126	1.0,1.0,1.0	0.882,0.855,0.923	0.113	11.3	11.3
97137	ENSG00000175061	LRRC75A-AS1	17	+	16439531	16439703	16439326	16439414	16440184	16440253	97137	138315591323	208519821185	204717651667	137012161324	316	144	5.58008e-07	0.000324818	0.232,0.264,0.337	0.405,0.398,0.365	-0.112	-11.2	11.2
86755	ENSG00000067955	CBFB	16	+	67036638	67036755	67029726	67029813	67066681	67066798	86755	196145149	1,8,8	219217198	28,33,15	261	144	1.44808e-06	0.000598466	0.991,0.909,0.911	0.812,0.784,0.879	0.112	11.2	11.2
49974	ENSG00000185324	CDK10	16	+	89689251	89689324	89686950	89687334	89690552	89690557	49974	58,65,35	3,0,0	58,53,48	14,1,4	217	144	5.79579e-05	0.00689614	0.928,1.0,1.0	0.733,0.972,0.888	0.112	11.2	11.2
76770	ENSG00000137822	TUBGCP4	15	+	43403682	43403842	43401817	43401850	43404412	43404552	76770	46,42,65	1,0,0	58,45,80	4,4,4	304	144	7.70427e-05	0.00824823	0.956,1.0,1.0	0.873,0.842,0.905	0.112	11.2	11.2
94372	ENSG00000178445	GLDC	9	-	6534066	6534179	6532898	6533160	6534707	6534788	94372	8,2,0	14,6,12	0,1,0	12,8,10	257	144	0.000242819	0.0174242	0.243,0.157,0.0	0.0,0.065,0.0	0.112	11.2	11.2
61858	ENSG00000169884	WNT10B	12	-	48967945	48968319	48965339	48966553	48970088	48970351	61858	120,87,87	14,3,1	58,46,48	2,0,0	518	144	0.000260811	0.0183324	0.704,0.89,0.96	0.89,1.0,1.0	-0.112	-11.2	11.2
71330	ENSG00000134644	PUM1	1	-	30954943	30955060	30953713	30953981	30965981	30966278	71330	4,5,2	15,11,23	0,0,2	12,21,27	261	144	0.000321366	0.0208758	0.128,0.201,0.046	0.0,0.0,0.039	0.112	11.2	11.2
74427	ENSG00000115694	STK25	2	-	241508005	241508135	241501477	241501708	241508442	241508692	74427	201182133	7,11,17	122164147	19,26,24	274	144	0.000349136	0.0220388	0.938,0.897,0.804	0.771,0.768,0.763	0.112	11.2	11.2
85999	ENSG00000172890	NADSYN1	11	+	71481355	71481404	71480754	71480879	71481922	71482025	85999	84,77,95	23,12,5	145105134	11,1,7	193	144	0.00037709	0.0232302	0.732,0.827,0.934	0.908,0.987,0.935	-0.112	-11.2	11.2
108635	ENSG00000113648	H2AFY	5	-	135350822	135350913	135345967	135346057	135360496	135360598	108635	116,141,97	3,4,0	106,98,94	10,5,15	235	144	6.47557e-06	0.0016436	0.96,0.956,1.0	0.867,0.923,0.793	0.111	11.1	11.1
40299	ENSG00000179134	SAMD4B	19	+	39351816	39352374	39342467	39342576	39354005	39354066	40299	7,10,7	29,42,18	9,21,29	19,22,18	702	144	2.86409e-05	0.00435714	0.047,0.047,0.074	0.089,0.164,0.248	-0.111	-11.1	11.1
1247	ENSG00000165304	MELK	9	+	36594627	36594771	36589535	36589652	36597221	36597290	1247	141116206	25,9,12	164196265	2,7,11	288	144	7.90242e-05	0.00835833	0.738,0.866,0.896	0.976,0.933,0.923	-0.111	-11.1	11.1
45837	ENSG00000181929	PRKAG1	12	-	49005742	49005808	49005461	49005543	49013061	49013110	45837	73,84,102	13,20,16	124110182	7,16,9	210	144	0.000516591	0.0286307	0.794,0.742,0.814	0.924,0.825,0.933	-0.111	-11.1	11.1
6914	ENSG00000150625	GPM6A	4	-	175812190	175812249	175701574	175701767	176002308	176002332	6914	3,2,4	18,23,14	0,0,0	6,1,9	203	144	0.000827926	0.039222	0.106,0.058,0.169	0.0,0.0,0.0	0.111	11.1	11.1
42686	ENSG00000205903	ZNF316	7	+	6637965	6638009	6637321	6637447	6639041	6639141	42686	32,32,22	0,4,4	29,27,31	0,0,0	188	144	0.000949559	0.0428341	1.0,0.86,0.808	1.0,1.0,1.0	-0.111	-11.1	11.1
26725	ENSG00000166831	RBPMS2	15	-	64741382	64741604	64741172	64741242	64748418	64748567	26725	0,0,0	26,23,9	12,3,0	15,12,11	366	144	3.45653e-06	0.001091	0.0,0.0,0.0	0.239,0.09,0.0	-0.11	-11	11
5304	ENSG00000068120	COASY	17	+	42562355	42562487	42562150	42562219	42562611	42563322	5304	16,8,4	76,104,48	20,12,21	44,35,55	276	144	7.35425e-06	0.00178659	0.099,0.039,0.042	0.192,0.152,0.166	-0.11	-11	11
50142	ENSG00000182010	RTKN2	10	-	62223237	62223332	62218194	62218301	62236065	62236263	50142	75,73,77	0,2,3	71,86,125	10,5,14	239	144	3.66857e-05	0.00506111	1.0,0.957,0.939	0.811,0.912,0.843	0.11	11	11
106222	ENSG00000161179	YDJC	22	-	21629009	21629187	21628088	21628787	21629307	21629407	106222	313302229	12,20,13	231201228	41,25,18	322	144	7.75682e-05	0.00827715	0.921,0.871,0.887	0.716,0.782,0.85	0.11	11	11
16698	ENSG00000149179	C11orf49	11	+	46987207	46987310	46936746	46936851	47052387	47052518	16698	132,135,65	18,8,10	107,97,102	3,5,2	247	144	0.000197353	0.0151069	0.81,0.908,0.791	0.954,0.919,0.967	-0.11	-11	11
69141	ENSG00000163714	U2SURP	3	+	143053675	143053794	143043116	143043276	143056311	143056846	69141	34,45,41	0,0,0	34,38,40	4,0,4	263	144	0.000672167	0.0338735	1.0,1.0,1.0	0.823,1.0,0.846	0.11	11	11
101188	ENSG00000076555	ACACB	12	+	109260064	109260149	109258959	109259108	109260479	109260657	101188	6,2,1	9,18,7	0,0,1	4,8,5	229	144	0.00072785	0.0357529	0.295,0.065,0.082	0.0,0.0,0.112	0.11	11	11
65091	ENSG00000099968	BCL2L13	22	+	17655661	17655758	17638583	17638886	17683213	17683321	65091	33,26,7	4,3,0	29,13,16	0,0,0	241	144	0.000989099	0.0439047	0.831,0.838,1.0	1.0,1.0,1.0	-0.11	-11	11
118474	ENSG00000113300	CNOT6	5	+	180495420	180495588	180494506	180494763	180529274	180529388	118474	0,0,6	73,54,52	6,4,10	42,33,13	312	144	1.1586e-05	0.00238116	0.0,0.0,0.051	0.062,0.053,0.262	-0.109	-10.9	10.9
106590	ENSG00000177106	EPS8L2	11	+	721904	721991	721564	721691	722090	722343	106590	51,58,42	4,1,7	71,79,53	1,0,0	231	144	2.60424e-05	0.00415017	0.888,0.973,0.789	0.978,1.0,1.0	-0.109	-10.9	10.9
28241	ENSG00000101246	ARFRP1	20	-	63701829	63701895	63699511	63700702	63702135	63702256	28241	29,55,31	6,4,0	33,29,28	0,0,0	210	144	0.000100097	0.00971175	0.768,0.904,1.0	1.0,1.0,1.0	-0.109	-10.9	10.9
82793	ENSG00000172661	FAM21C	10	+	45769454	45769618	45765678	45765810	45773255	45773358	82793	47,60,47	1,3,5	94,58,77	0,0,0	308	144	0.000178636	0.0141182	0.956,0.903,0.815	1.0,1.0,1.0	-0.109	-10.9	10.9
9885	ENSG00000276291	FRG1HP	9	+	40993252	40993434	40992248	40992479	40994632	40994699	9885	42,41,65	2,0,1	57,69,57	4,12,1	326	144	0.000462092	0.0267862	0.903,1.0,0.966	0.863,0.718,0.962	0.109	10.9	10.9
70239	ENSG00000154845	PPP4R1	18	-	9562921	9563046	9561979	9562075	9563377	9563550	70239	27,29,18	35,61,57	24,11,13	64,73,91	269	144	0.000730549	0.0358674	0.292,0.203,0.145	0.167,0.075,0.071	0.109	10.9	10.9
19525	ENSG00000121749	TBC1D15	12	+	71894324	71894375	71893221	71893324	71894685	71894883	19525	50,29,50	112127196	26,40,28	264271315	195	144	2.80605e-08	3.54259e-05	0.248,0.144,0.159	0.068,0.098,0.062	0.108	10.8	10.8
91559	ENSG00000109332	UBE2D3	4	-	102827591	102827741	102826484	102826636	102827943	102828029	91559	43,81,46	98,130,70	31,41,38	156145137	294	144	5.86252e-07	0.000331338	0.177,0.234,0.243	0.089,0.122,0.12	0.108	10.8	10.8
32840	ENSG00000149761	NUDT22	11	+	64227567	64227666	64226634	64227132	64229477	64229571	32840	66,61,56	1,5,9	40,47,62	0,1,0	243	144	1.77248e-05	0.00320887	0.975,0.878,0.787	1.0,0.965,1.0	-0.108	-10.8	10.8
97533	ENSG00000169718	DUS1L	17	-	82063467	82063495	82062881	82062973	82064125	82064234	97533	60,46,65	13,4,8	85,57,54	2,4,0	172	144	4.64219e-05	0.00589898	0.794,0.906,0.872	0.973,0.923,1.0	-0.108	-10.8	10.8
37527	ENSG00000151917	BEND6	6	+	57014371	57014525	56992377	56992555	57015132	57015160	37527	1,1,0	1,8,9	5,5,2	4,12,5	298	144	0.000641247	0.0329647	0.326,0.057,0.0	0.377,0.168,0.162	-0.108	-10.8	10.8
54093	ENSG00000106591	MRPL32	7	+	42937163	42937241	42935845	42935915	42937321	42937857	54093	21,23,33	0,0,1	28,27,28	5,2,1	222	144	0.000979872	0.0437405	1.0,1.0,0.955	0.784,0.898,0.948	0.108	10.8	10.8
34180	ENSG00000164114	MAP9	4	-	155355715	155355804	155355070	155355160	155357448	155357519	34180	29,32,25	0,1,0	46,26,17	5,0,3	233	144	0.00114615	0.0487609	1.0,0.952,1.0	0.85,1.0,0.778	0.108	10.8	10.8
40229	ENSG00000088298	EDEM2	20	-	35146828	35146935	35144978	35145018	35147151	35147364	40229	70,60,59	0,0,0	91,85,65	3,6,7	251	144	3.00159e-06	0.000992474	1.0,1.0,1.0	0.946,0.89,0.842	0.107	10.7	10.7
31024	ENSG00000076351	SLC46A1	17	-	28400609	28400766	28395675	28399713	28404615	28405468	31024	44,51,50	0,0,0	35,53,52	0,10,1	301	144	5.13339e-05	0.00638136	1.0,1.0,1.0	1.0,0.717,0.961	0.107	10.7	10.7
71529	ENSG00000100600	LGMN	14	-	92712722	92712871	92711836	92711955	92713822	92713885	71529	42,48,43	1,7,2	49,60,74	1,0,0	293	144	7.22441e-05	0.00789093	0.954,0.771,0.914	0.96,1.0,1.0	-0.107	-10.7	10.7
80071	ENSG00000071994	PDCD2	6	-	170580056	170580105	170578882	170578970	170583056	170583188	80071	78,55,84	3,0,3	70,77,86	15,6,7	193	144	8.13252e-05	0.00848295	0.951,1.0,0.954	0.777,0.905,0.902	0.107	10.7	10.7
110313	ENSG00000100425	BRD1	22	-	49787389	49787887	49777677	49777813	49794033	49794294	110313	117,73,108	0,1,0	95,94,116	0,8,3	642	144	8.86648e-05	0.00896588	1.0,0.942,1.0	1.0,0.725,0.897	0.107	10.7	10.7
21346	ENSG00000181894	ZNF329	19	-	58133325	58133418	58126327	58129511	58142556	58142661	21346	2,0,8	11,22,17	0,0,0	29,16,21	237	144	0.000147483	0.0125433	0.099,0.0,0.222	0.0,0.0,0.0	0.107	10.7	10.7
6890	ENSG00000268107	AC003005.4	19	+	57490146	57490185	57487752	57487983	57491470	57491597	6890	19,9,8	0,0,1	23,12,15	5,3,0	183	144	0.000216251	0.0161459	1.0,1.0,0.863	0.784,0.759,1.0	0.107	10.7	10.7
51761	ENSG00000083535	PIBF1	13	+	72965273	72965404	72931164	72931267	72998821	72998995	51761	30,51,39	1,3,7	66,53,68	0,2,1	275	144	0.000478317	0.0273838	0.94,0.899,0.745	1.0,0.933,0.973	-0.107	-10.7	10.7
106510	ENSG00000147099	HDAC8	X	-	72567888	72568030	72495155	72495268	72572056	72572109	106510	17,34,25	0,0,0	29,38,44	0,6,2	286	144	0.000570474	0.0304665	1.0,1.0,1.0	1.0,0.761,0.917	0.107	10.7	10.7
36458	ENSG00000100266	PACSIN2	22	-	42876887	42877010	42876136	42876333	42879047	42879169	36458	307302199	80,124,47	450487427	86,72,83	267	144	0.000640458	0.0329416	0.674,0.568,0.695	0.738,0.785,0.735	-0.107	-10.7	10.7
103836	ENSG00000102189	EEA1	12	-	92905485	92905596	92891628	92891721	92929042	92929331	103836	1,0,0	18,20,13	4,2,2	13,11,9	255	144	0.000816763	0.0389627	0.03,0.0,0.0	0.148,0.093,0.111	-0.107	-10.7	10.7
96252	ENSG00000110841	PPFIBP1	12	+	27674191	27674221	27673766	27673827	27676427	27676599	96252	60,74,49	8,12,9	52,35,52	3,1,3	174	144	0.000943594	0.0426352	0.861,0.836,0.818	0.935,0.967,0.935	-0.107	-10.7	10.7
103795	ENSG00000054118	THRAP3	1	+	36224970	36225102	36224431	36224505	36259381	36259484	103795	6,4,3	61,51,50	13,12,19	54,35,48	276	144	5.04384e-06	0.00139583	0.049,0.039,0.03	0.112,0.152,0.171	-0.106	-10.6	10.6
106760	ENSG00000184661	CDCA2	8	+	25472112	25472184	25469895	25469980	25479912	25480124	106760	4,3,3	57,42,83	15,18,13	39,78,84	216	144	5.15409e-06	0.00141136	0.045,0.045,0.024	0.204,0.133,0.094	-0.106	-10.6	10.6
63758	ENSG00000082641	NFE2L1	17	+	48057031	48057121	48056385	48056598	48057343	48057502	63758	168178154	286286180	250263256	265215226	234	144	2.86035e-05	0.00435714	0.266,0.277,0.345	0.367,0.429,0.411	-0.106	-10.6	10.6
32588	ENSG00000165480	SKA3	13	-	21172619	21172681	21172268	21172504	21176374	21176473	32588	58,51,66	0,2,2	57,36,63	4,4,10	206	144	0.000126502	0.0113364	1.0,0.947,0.958	0.909,0.863,0.815	0.106	10.6	10.6
47208	ENSG00000100614	PPM1A	14	+	60250379	60250481	60249440	60249677	60282683	60283537	47208	13,21,2	79,79,53	17,20,23	50,49,53	246	144	0.000583668	0.0308722	0.088,0.135,0.022	0.166,0.193,0.203	-0.106	-10.6	10.6
53803	ENSG00000196505	GDAP2	1	-	117913419	117913499	117912529	117912683	117918596	117918736	53803	6,0,7	18,22,14	0,4,0	39,23,32	224	144	0.000606117	0.0317635	0.176,0.0,0.243	0.0,0.101,0.0	0.106	10.6	10.6
18745	ENSG00000042088	TDP1	14	+	90016061	90016187	89993375	89993483	90019315	90019418	18745	15,2,5	26,52,25	1,0,3	76,36,54	270	144	1.98428e-06	0.000759423	0.235,0.02,0.096	0.007,0.0,0.029	0.105	10.5	10.5
68969	ENSG00000139697	SBNO1	12	-	123348034	123348133	123345257	123345567	123350309	123350441	68969	56,50,61	6,2,9	45,81,70	3,0,0	243	144	2.38464e-05	0.00390258	0.847,0.937,0.801	0.899,1.0,1.0	-0.105	-10.5	10.5
26534	ENSG00000148426	PROSER2	10	+	11862911	11863042	11851996	11852215	11866530	11866776	26534	3,8,2	22,16,12	1,0,1	27,12,25	275	144	7.4419e-05	0.00807405	0.067,0.207,0.08	0.019,0.0,0.021	0.105	10.5	10.5
101182	ENSG00000187091	PLCD1	3	-	38008457	38008636	38008234	38008367	38009041	38009158	101182	44,15,14	9,0,0	12,5,4	0,0,0	323	144	0.000142175	0.0122094	0.685,1.0,1.0	1.0,1.0,1.0	-0.105	-10.5	10.5
119154	ENSG00000055917	PUM2	2	-	20332966	20333063	20327309	20327378	20350596	20350702	119154	18,20,14	56,61,33	5,7,8	63,53,46	241	144	0.000155757	0.0130417	0.161,0.164,0.202	0.045,0.073,0.094	0.105	10.5	10.5
116977	ENSG00000041982	TNC	9	-	115062916	115063189	115059729	115060002	115063795	115064068	116977	113,113,81	16,1,0	8,23,20	0,0,0	417	144	0.000171679	0.0138614	0.709,0.975,1.0	1.0,1.0,1.0	-0.105	-10.5	10.5
31649	ENSG00000086712	TXLNG	X	+	16793676	16793786	16786431	16786589	16818573	16818877	31649	0,1,2	30,19,11	6,4,5	22,21,11	254	144	0.000175151	0.0139792	0.0,0.029,0.093	0.134,0.097,0.205	-0.105	-10.5	10.5
66591	ENSG00000074964	ARHGEF10L	1	+	17607801	17607977	17603447	17603591	17616093	17616202	66591	134125109	3,1,1	81,89,82	14,1,4	320	144	0.000199812	0.0152225	0.953,0.983,0.98	0.722,0.976,0.902	0.105	10.5	10.5
45636	ENSG00000116906	GNPAT	1	+	231250963	231251143	231241206	231241456	231260506	231260683	45636	112148194	9,17,30	175180211	8,6,15	324	144	0.000396395	0.0241592	0.847,0.795,0.742	0.907,0.93,0.862	-0.105	-10.5	10.5
14268	ENSG00000211455	STK38L	12	+	27297029	27297158	27244292	27244332	27297709	27297854	14268	0,0,0	29,24,17	6,2,2	31,21,5	273	144	0.000436208	0.025762	0.0,0.0,0.0	0.093,0.048,0.174	-0.105	-10.5	10.5
2105	ENSG00000047188	YTHDC2	5	+	113525120	113525177	113515271	113515362	113526585	113526785	2105	16,15,17	0,0,1	29,14,14	6,0,2	201	144	0.00062629	0.0324533	1.0,1.0,0.924	0.776,1.0,0.834	0.105	10.5	10.5
31989	ENSG00000176155	CCDC57	17	-	82175565	82175754	82172637	82172860	82178473	82178605	31989	5,2,2	31,22,26	3,7,17	21,16,24	333	144	0.000681189	0.0341801	0.065,0.038,0.032	0.058,0.159,0.234	-0.105	-10.5	10.5
83406	ENSG00000109083	IFT20	17	-	28332145	28332181	28331602	28331987	28335339	28335472	83406	11,6,4	50,58,36	34,17,30	88,60,95	180	144	0.000817243	0.0389627	0.15,0.076,0.082	0.236,0.185,0.202	-0.105	-10.5	10.5
115069	ENSG00000204568	MRPS18B	6	+	30622831	30622871	30619492	30619989	30624882	30624942	115069	106107117	32,28,28	137147153	20,13,28	184	144	0.00102397	0.0450414	0.722,0.749,0.766	0.843,0.898,0.81	-0.105	-10.5	10.5
34226	ENSG00000164081	TEX264	3	+	51684412	51684461	51674270	51674562	51699405	51699574	34226	72,68,59	14,2,6	79,56,83	0,1,2	193	144	2.7323e-06	0.000940167	0.793,0.962,0.88	1.0,0.977,0.969	-0.104	-10.4	10.4
104368	ENSG00000131748	STARD3	17	+	39651754	39651845	39637146	39637231	39653480	39653750	104368	9,0,3	32,33,8	1,0,0	29,36,27	235	144	0.000122809	0.0111422	0.147,0.0,0.187	0.021,0.0,0.0	0.104	10.4	10.4
56167	ENSG00000044459	CNTLN	9	+	17427047	17427249	17415965	17416189	17457523	17457628	56167	5,4,4	7,15,20	0,3,0	14,12,35	346	144	0.000295776	0.0197484	0.229,0.1,0.077	0.0,0.094,0.0	0.104	10.4	10.4
104053	ENSG00000072422	RHOBTB1	10	-	60910957	60910990	60892809	60892995	60911350	60911552	104053	18,10,15	8,1,2	3,2,7	1,0,0	177	144	0.000331232	0.0212818	0.647,0.891,0.859	0.709,1.0,1.0	-0.104	-10.4	10.4
63297	ENSG00000106348	IMPDH1	7	-	128400831	128400891	128400332	128400539	128401014	128401116	63297	123,104,91	5,6,4	72,131,80	15,13,10	204	144	0.000418705	0.0250941	0.946,0.924,0.941	0.772,0.877,0.85	0.104	10.4	10.4
78097	ENSG00000074657	ZNF532	18	+	58931645	58931755	58920333	58920633	58934432	58934578	78097	4,3,6	13,27,30	0,0,0	9,11,10	254	144	0.000103785	0.00996941	0.149,0.059,0.102	0.0,0.0,0.0	0.103	10.3	10.3
104377	ENSG00000131748	STARD3	17	+	39651751	39651845	39637141	39637231	39653480	39653750	104377	9,0,3	32,33,8	1,0,0	29,36,27	238	144	0.000126973	0.0113657	0.145,0.0,0.185	0.02,0.0,0.0	0.103	10.3	10.3
67787	ENSG00000139146	FAM60A	12	-	31304981	31305123	31298076	31298224	31326023	31326128	67787	95,87,88	305281240	135162134	210232228	286	144	4.51818e-08	4.98857e-05	0.136,0.135,0.156	0.245,0.26,0.228	-0.102	-10.2	10.2
116225	ENSG00000158169	FANCC	9	-	95186500	95186645	95172036	95172147	95240648	95240743	116225	2,0,1	43,32,30	6,8,5	30,26,18	289	144	3.17377e-06	0.00102161	0.023,0.0,0.016	0.091,0.133,0.122	-0.102	-10.2	10.2
18522	ENSG00000100209	HSCB	22	+	28745863	28746008	28743881	28743978	28751240	28751288	18522	33,79,64	0,8,5	69,70,75	0,0,0	289	144	3.56274e-06	0.00111006	1.0,0.831,0.864	1.0,1.0,1.0	-0.102	-10.2	10.2
114162	ENSG00000074181	NOTCH3	19	-	15189272	15189428	15187880	15187994	15191423	15191657	114162	363391304	57,30,33	302267284	13,15,11	300	144	6.89792e-06	0.00171937	0.754,0.862,0.816	0.918,0.895,0.925	-0.102	-10.2	10.2
51917	ENSG00000175866	BAIAP2	17	+	81084581	81084628	81083566	81083909	81084831	81084893	51917	6,6,3	25,35,29	1,0,0	23,23,19	191	144	3.06771e-05	0.00454596	0.153,0.114,0.072	0.032,0.0,0.0	0.102	10.2	10.2
25892	ENSG00000116698	SMG7	1	+	183547102	183547252	183545965	183546337	183549207	183549288	25892	41,58,24	83,78,62	28,16,17	86,85,80	294	144	6.11423e-05	0.00715247	0.195,0.267,0.159	0.138,0.084,0.094	0.102	10.2	10.2
49856	ENSG00000196233	LCOR	10	+	96954952	96955834	96952102	96952196	96958411	96964431	49856	156165137	0,0,0	197179171	10,0,1	1026	144	6.71937e-05	0.00755141	1.0,1.0,1.0	0.734,1.0,0.96	0.102	10.2	10.2
101097	ENSG00000168795	ZBTB5	9	-	37463923	37463984	37438113	37442555	37465214	37465399	101097	3,8,2	25,25,17	1,0,0	21,6,15	205	144	0.00010474	0.0100413	0.078,0.184,0.076	0.032,0.0,0.0	0.102	10.2	10.2
96826	ENSG00000166169	POLL	10	-	101585315	101585478	101584601	101584919	101585861	101586156	96826	98,73,51	1,1,0	59,81,72	8,1,4	307	144	0.000114797	0.01072	0.979,0.972,1.0	0.776,0.974,0.894	0.102	10.2	10.2
66844	ENSG00000147852	VLDLR	9	+	2648207	2648347	2647473	2647592	2648668	2648810	66844	44,49,64	2,1,0	83,71,69	6,9,4	284	144	0.000180059	0.0141731	0.918,0.961,1.0	0.875,0.8,0.897	0.102	10.2	10.2
54141	ENSG00000148634	HERC4	10	-	67990210	67990400	67966682	67966802	67990903	67990915	54141	88,52,37	8,3,2	95,95,88	0,2,2	334	144	0.000512921	0.0284847	0.826,0.882,0.889	1.0,0.953,0.95	-0.102	-10.2	10.2
10778	ENSG00000038382	TRIO	5	+	14489029	14489069	14487463	14488260	14492566	14492814	10778	6,3,0	24,10,14	2,0,0	32,32,20	184	144	0.000651167	0.0332482	0.164,0.19,0.0	0.047,0.0,0.0	0.102	10.2	10.2
101597	ENSG00000143437	ARNT	1	-	150861246	150861302	150858348	150858460	150876542	150876708	101597	0,0,2	20,13,7	5,4,2	14,11,21	200	144	0.000827889	0.039222	0.0,0.0,0.171	0.205,0.207,0.064	-0.102	-10.2	10.2
92506	ENSG00000160746	ANO10	3	-	43565652	43565727	43561219	43561402	43574808	43574864	92506	34,34,29	0,6,2	38,41,39	0,0,0	219	144	0.000907043	0.041631	1.0,0.788,0.905	1.0,1.0,1.0	-0.102	-10.2	10.2
40303	ENSG00000179134	SAMD4B	19	+	39354005	39354066	39342395	39342576	39356688	39357089	40303	46,59,25	6,7,1	41,26,26	0,0,1	205	144	2.71717e-05	0.00423978	0.843,0.856,0.946	1.0,1.0,0.948	-0.101	-10.1	10.1
101987	ENSG00000126822	PLEKHG3	14	+	64736284	64736374	64732802	64732901	64736852	64736891	101987	1,3,0	31,23,37	8,7,1	20,28,9	234	144	7.55466e-05	0.00814219	0.019,0.074,0.0	0.198,0.133,0.064	-0.101	-10.1	10.1
18296	ENSG00000135549	PKIB	6	+	122701439	122701500	122675077	122675144	122717786	122717963	18296	10,3,16	93,83,94	17,21,30	95,55,95	205	144	7.86785e-05	0.00833161	0.07,0.025,0.107	0.112,0.211,0.182	-0.101	-10.1	10.1
51972	ENSG00000168137	SETD5	3	+	9469767	9469890	9468518	9468575	9470458	9470929	51972	1,1,0	25,17,18	7,6,1	20,15,26	267	144	0.000123205	0.0111436	0.021,0.031,0.0	0.159,0.177,0.02	-0.101	-10.1	10.1
66719	ENSG00000086189	DIMT1	5	-	62392170	62392258	62390875	62390982	62392925	62392990	66719	52,58,39	0,1,0	40,40,36	1,4,4	232	144	0.000450066	0.0263404	1.0,0.973,1.0	0.961,0.861,0.848	0.101	10.1	10.1
17696	ENSG00000178971	CTC1	17	-	8238030	8238242	8237374	8237519	8238391	8238629	17696	69,74,62	0,0,0	46,61,102	4,1,4	356	144	0.000470528	0.0270494	1.0,1.0,1.0	0.823,0.961,0.912	0.101	10.1	10.1
99457	ENSG00000114120	SLC25A36	3	+	140966347	140966434	140963126	140963227	140970926	140970993	99457	24,36,44	53,54,92	28,42,26	121109117	231	144	0.000664396	0.0336039	0.22,0.294,0.23	0.126,0.194,0.122	0.101	10.1	10.1
103931	ENSG00000137076	TLN1	9	-	35726375	35726534	35725564	35725727	35732074	35732395	103931	2,6,1	19,12,3	0,0,1	7,19,6	303	144	0.00106375	0.0462469	0.048,0.192,0.137	0.0,0.0,0.073	0.101	10.1	10.1
5134	ENSG00000104936	DMPK	19	-	45780213	45780381	45779777	45779869	45782192	45782552	5134	20,3,1	30,22,13	1,0,1	34,39,29	312	144	1.93502e-07	0.000143591	0.235,0.059,0.034	0.013,0.0,0.016	0.1	10	10
21633	ENSG00000152520	PAN3	13	+	28220230	28220378	28177864	28177935	28256291	28256539	21633	85,80,95	1,7,8	101107105	0,0,1	292	144	2.27698e-06	0.000852137	0.977,0.849,0.854	1.0,1.0,0.981	-0.1	-10	10
18655	ENSG00000132970	WASF3	13	+	26676548	26676724	26671871	26671989	26681053	26681320	18655	157,195,82	0,2,1	87,110,55	12,2,2	320	144	8.31181e-06	0.0019456	1.0,0.978,0.974	0.765,0.961,0.925	0.1	10	10
103797	ENSG00000054118	THRAP3	1	+	36224970	36225102	36224431	36224505	36282532	36282700	103797	0,0,0	17,21,25	8,0,8	31,27,19	276	144	9.69932e-06	0.00212609	0.0,0.0,0.0	0.119,0.0,0.18	-0.1	-10	10
72723	ENSG00000112787	FBRSL1	12	+	132574089	132574164	132572604	132572622	132574318	132574564	72723	96,63,43	0,1,2	63,47,46	4,4,7	219	144	4.88765e-05	0.00616256	1.0,0.976,0.934	0.912,0.885,0.812	0.1	10	10
38923	ENSG00000213047	DENND1B	1	-	197735585	197735796	197715030	197715074	197772867	197772932	38923	11,8,17	29,22,28	5,8,1	41,28,44	355	144	7.65451e-05	0.00821306	0.133,0.129,0.198	0.047,0.104,0.009	0.1	10	10
104057	ENSG00000072422	RHOBTB1	10	-	60941803	60941854	60911350	60911552	60985844	60985945	104057	82,20,61	3,2,7	7,6,13	0,0,0	195	144	0.000321907	0.0208758	0.953,0.881,0.866	1.0,1.0,1.0	-0.1	-10	10
42054	ENSG00000136643	RPS6KC1	1	+	213077695	213077816	213071005	213071041	213104453	213104569	42054	33,24,40	0,1,0	80,43,41	1,7,3	265	144	0.000324249	0.0209857	1.0,0.929,1.0	0.978,0.769,0.881	0.1	10	10
18337	ENSG00000277072	STAG3L2	7	-	74883727	74883835	74883348	74883463	74884143	74884223	18337	31,23,54	0,1,0	47,38,27	3,4,2	252	144	0.000375929	0.0231734	1.0,0.929,1.0	0.9,0.844,0.885	0.1	10	10
1259	ENSG00000165304	MELK	9	+	36581643	36581739	36572861	36573007	36589535	36589652	1259	38,28,28	2,6,0	37,22,67	1,0,0	240	144	0.00106772	0.0463488	0.919,0.737,1.0	0.957,1.0,1.0	-0.1	-10	10
55005	ENSG00000157450	RNF111	15	+	59004001	59004174	58987676	58988068	59030803	59031138	55005	2,0,1	21,25,26	13,5,5	24,29,24	317	144	7.43357e-06	0.00179757	0.041,0.0,0.017	0.197,0.073,0.086	-0.099	-9.9	9.9
70121	ENSG00000197961	ZNF121	19	-	9584135	9584348	9569001	9569082	9584460	9584497	70121	1,0,0	20,18,11	2,12,4	29,17,22	357	144	2.97046e-05	0.00447	0.02,0.0,0.0	0.027,0.222,0.068	-0.099	-9.9	9.9
28238	ENSG00000101246	ARFRP1	20	-	63701829	63701898	63699511	63700702	63702135	63706053	28238	36,54,35	6,4,0	36,32,26	0,0,0	213	144	0.000119469	0.010977	0.802,0.901,1.0	1.0,1.0,1.0	-0.099	-9.9	9.9
101300	ENSG00000075239	ACAT1	11	+	108131906	108131954	108121566	108121678	108138897	108139041	101300	23,42,28	0,1,0	35,29,33	0,2,8	192	144	0.000273696	0.0188532	1.0,0.969,1.0	1.0,0.916,0.756	0.099	9.9	9.9
67769	ENSG00000197694	SPTAN1	9	+	128609650	128609665	128609121	128609284	128611713	128611845	67769	103,94,94	9,9,5	86,95,81	11,19,22	159	144	0.000468934	0.0269918	0.912,0.904,0.945	0.876,0.819,0.769	0.099	9.9	9.9
54680	ENSG00000100890	KIAA0391	14	+	35126734	35126782	35123504	35124231	35127478	35127611	54680	25,21,22	0,1,0	37,23,43	3,3,4	192	144	0.000513303	0.0284847	1.0,0.94,1.0	0.902,0.852,0.89	0.099	9.9	9.9
106866	ENSG00000122140	MRPS2	9	+	135500997	135501326	135500714	135500753	135501843	135501973	106866	126,119,87	0,0,0	96,63,45	6,0,2	473	144	0.000651463	0.0332482	1.0,1.0,1.0	0.83,1.0,0.873	0.099	9.9	9.9
87188	ENSG00000186409	CCDC30	1	+	42545409	42545579	42498817	42498916	42566295	42566475	87188	0,1,1	7,2,12	4,6,1	13,6,5	314	144	0.000945967	0.0427117	0.0,0.187,0.037	0.124,0.314,0.084	-0.099	-9.9	9.9
96	ENSG00000131375	CAPN7	3	+	15232110	15232158	15230441	15230535	15232518	15232665	96	1,2,2	64,75,91	17,17,19	110,104,97	192	144	1.58907e-09	3.67798e-06	0.012,0.02,0.016	0.104,0.109,0.128	-0.098	-9.8	9.8
40831	ENSG00000147162	OGT	X	+	71555189	71555385	71554512	71554592	71555953	71556094	40831	536520544	64,90,81	764563611	62,48,45	340	144	6.70618e-06	0.00168561	0.78,0.71,0.74	0.839,0.832,0.852	-0.098	-9.8	9.8
16608	ENSG00000148110	HIATL1	9	+	94456239	94456337	94453957	94454070	94458321	94458464	16608	252220225	9,8,20	249216268	28,28,40	242	144	9.71065e-06	0.00212609	0.943,0.942,0.87	0.841,0.821,0.799	0.098	9.8	9.8
73826	ENSG00000164306	PRIMPOL	4	+	184682247	184682336	184678231	184678394	184685408	184685498	73826	48,43,84	4,2,6	56,54,69	0,0,0	233	144	3.08987e-05	0.00455431	0.881,0.93,0.896	1.0,1.0,1.0	-0.098	-9.8	9.8
64542	ENSG00000259900	RP11-343C2.7	16	-	69343400	69343640	69336504	69336712	69351540	69351730	64542	66,90,78	0,14,0	43,65,56	0,0,0	384	144	9.45243e-05	0.00936428	1.0,0.707,1.0	1.0,1.0,1.0	-0.098	-9.8	9.8
106516	ENSG00000147099	HDAC8	X	-	72330815	72330876	72329515	72330076	72351732	72351838	106516	6,0,3	46,61,42	9,13,13	58,35,67	205	144	0.00012259	0.0111422	0.084,0.0,0.048	0.098,0.207,0.12	-0.098	-9.8	9.8
110979	ENSG00000170802	FOXN2	2	+	48328560	48328702	48314709	48314814	48346200	48346751	110979	2,0,3	31,43,22	4,6,6	19,13,26	286	144	0.0002918	0.0195569	0.031,0.0,0.064	0.096,0.189,0.104	-0.098	-9.8	9.8
55242	ENSG00000138326	RPS24	10	+	78040203	78040225	78037196	78037304	78040614	78040747	55242	457402291	35,35,23	552456462	86,98,98	166	144	1.8755e-09	4.05154e-06	0.919,0.909,0.916	0.848,0.801,0.804	0.097	9.7	9.7
80094	ENSG00000113108	APBB3	5	-	140560312	140560526	140558267	140558821	140560638	140560754	80094	68,76,63	0,1,0	57,78,72	2,10,0	358	144	7.91028e-05	0.00835833	1.0,0.968,1.0	0.92,0.758,1.0	0.097	9.7	9.7
34559	ENSG00000213619	NDUFS3	11	+	47569699	47569891	47565905	47565986	47571470	47571743	34559	506467545	79,69,86	548499557	134117137	336	144	0.000184328	0.0143926	0.733,0.744,0.731	0.637,0.646,0.635	0.097	9.7	9.7
17068	ENSG00000261915	RP11-542C16.2	17	-	7318494	7318674	7318268	7318356	7319049	7319174	17068	97,92,60	1,1,1	67,74,82	7,3,4	324	144	0.000207663	0.0156854	0.977,0.976,0.964	0.81,0.916,0.901	0.097	9.7	9.7
377	ENSG00000282218	RP1-179P9.3	6	-	117569571	117569736	117566853	117567034	117573466	117573571	377	102,124,90	0,3,2	74,84,84	3,3,12	309	144	0.00033783	0.0216058	1.0,0.951,0.954	0.92,0.929,0.765	0.097	9.7	9.7
5467	ENSG00000165891	E2F7	12	-	77044245	77044269	77043064	77043199	77044636	77044795	5467	3,1,6	22,38,26	0,0,0	20,6,14	168	144	0.000390062	0.023878	0.105,0.022,0.165	0.0,0.0,0.0	0.097	9.7	9.7
37410	ENSG00000213742	ZNF337-AS1	20	+	25639752	25639850	25634728	25634827	25645530	25645648	37410	3,1,7	9,29,26	0,1,0	7,18,24	242	144	0.000440844	0.0259255	0.166,0.02,0.138	0.0,0.032,0.0	0.097	9.7	9.7
3386	ENSG00000110514	MADD	11	+	47288967	47289027	47286432	47286534	47289390	47289493	3386	25,7,2	43,43,23	2,3,0	31,16,24	204	144	0.000625626	0.0324533	0.291,0.103,0.058	0.044,0.117,0.0	0.097	9.7	9.7
95765	ENSG00000105556	MIER2	19	-	330263	330380	327863	327989	334399	334542	95765	2,1,10	32,25,14	0,2,0	18,22,23	261	144	0.000742336	0.0362787	0.033,0.022,0.283	0.0,0.048,0.0	0.097	9.7	9.7
77753	ENSG00000163867	ZMYM6	1	-	35012663	35012764	35012430	35012581	35014696	35014888	77753	2,5,3	14,14,18	0,2,0	14,23,19	245	144	0.000865876	0.0403706	0.077,0.173,0.089	0.0,0.049,0.0	0.097	9.7	9.7
25164	ENSG00000205339	IPO7	11	+	9403289	9403367	9384621	9384847	9408485	9408639	25164	103,95,72	6,11,12	96,91,97	3,0,7	222	144	0.000891995	0.0412324	0.918,0.849,0.796	0.954,1.0,0.9	-0.097	-9.7	9.7
80993	ENSG00000213931	HBE1	11	-	5281908	5281951	5269798	5270156	5345772	5345899	80993	1,1,1	17,26,20	4,5,7	34,17,35	187	144	0.000992614	0.0439804	0.043,0.029,0.037	0.083,0.185,0.133	-0.097	-9.7	9.7
35643	ENSG00000174233	ADCY6	12	-	48774956	48775092	48774690	48774778	48775302	48775450	35643	80101118	3,6,10	114,80,78	0,0,1	280	144	1.00521e-06	0.000472063	0.932,0.896,0.859	1.0,1.0,0.976	-0.096	-9.6	9.6
4698	ENSG00000197608	ZNF841	19	-	52079731	52079963	52076957	52077084	52084786	52084878	4698	1,0,0	7,8,13	9,2,2	17,7,10	376	144	6.93823e-05	0.00770825	0.052,0.0,0.0	0.169,0.099,0.071	-0.096	-9.6	9.6
44728	ENSG00000085224	ATRX	X	-	77717130	77717243	77698573	77698629	77785981	77786220	44728	69,82,68	3,0,0	53,54,57	4,2,7	257	144	0.000161394	0.0133253	0.928,1.0,1.0	0.881,0.938,0.82	0.096	9.6	9.6
20884	ENSG00000125812	GZF1	20	+	23367002	23367097	23364362	23365747	23368761	23368929	20884	45,64,57	0,1,2	75,64,81	3,14,2	239	144	0.000301014	0.019974	1.0,0.975,0.945	0.938,0.734,0.961	0.096	9.6	9.6
415	ENSG00000099875	MKNK2	19	-	2039630	2039856	2037464	2037829	2040133	2040246	415	296306359	105116100	503503503	260238245	370	144	0.000702912	0.0348805	0.523,0.507,0.583	0.43,0.451,0.444	0.096	9.6	9.6
6506	ENSG00000161328	LRRC56	11	+	551650	551827	551181	551302	551902	551967	6506	112,132,91	0,0,2	86,58,82	0,3,11	321	144	2.55037e-05	0.00409792	1.0,1.0,0.953	1.0,0.897,0.77	0.095	9.5	9.5
73175	ENSG00000160049	DFFA	1	-	10463530	10463620	10462987	10463209	10467189	10467332	73175	48,67,68	1,1,0	83,63,55	2,7,6	234	144	5.98055e-05	0.00702144	0.967,0.976,1.0	0.962,0.847,0.849	0.095	9.5	9.5
88199	ENSG00000180964	TCEAL8	X	-	103254604	103254677	103252994	103254017	103255077	103255203	88199	200,187,81	36,24,10	152141135	12,8,6	217	144	0.000122054	0.0111304	0.787,0.838,0.843	0.894,0.921,0.937	-0.095	-9.5	9.5
13950	ENSG00000135541	AHI1	6	-	135286398	135286548	135284895	135285647	135290422	135290525	13950	2,2,0	21,18,26	12,8,4	23,28,33	294	144	0.000152435	0.0128408	0.045,0.052,0.0	0.204,0.123,0.056	-0.095	-9.5	9.5
34598	ENSG00000141027	NCOR1	17	-	16068011	16068121	16065484	16065694	16070164	16070525	34598	126127143	10,5,9	133135169	15,17,28	254	144	0.000781233	0.0377645	0.877,0.935,0.9	0.834,0.818,0.774	0.095	9.5	9.5
29265	ENSG00000100031	GGT1	22	+	24607953	24608023	24603234	24603527	24609964	24610033	29265	59,53,31	2,3,6	32,41,43	0,0,2	214	144	0.000921391	0.0420637	0.952,0.922,0.777	1.0,1.0,0.935	-0.095	-9.5	9.5
44999	ENSG00000141012	GALNS	16	-	88842705	88842829	88841896	88841971	88856757	88856966	44999	50,40,38	4,6,2	31,27,21	0,0,2	268	144	0.000935726	0.0423694	0.87,0.782,0.911	1.0,1.0,0.849	-0.095	-9.5	9.5
35296	ENSG00000006327	TNFRSF12A	16	+	3021239	3021319	3020378	3020491	3021554	3021689	35296	53,45,48	0,0,0	88,89,88	9,5,4	224	144	5.32264e-06	0.00143763	1.0,1.0,1.0	0.863,0.92,0.934	0.094	9.4	9.4
7850	ENSG00000151657	KIN	10	-	7783080	7783175	7780263	7780307	7787819	7787981	7850	77,53,74	5,4,6	92103114	0,2,1	239	144	2.2729e-05	0.0037834	0.903,0.889,0.881	1.0,0.969,0.986	-0.094	-9.4	9.4
57870	ENSG00000107521	HPS1	10	-	98431130	98431291	98430570	98430670	98433982	98434091	57870	102,79,53	1,0,0	88,72,78	0,4,9	305	144	5.14684e-05	0.00638991	0.98,1.0,1.0	1.0,0.895,0.804	0.094	9.4	9.4
37086	ENSG00000101473	ACOT8	20	-	45843526	45843772	45841725	45841956	45844262	45844420	37086	129,129,94	2,0,2	98108115	5,12,1	390	144	0.000256474	0.0181325	0.96,1.0,0.946	0.879,0.769,0.977	0.094	9.4	9.4
5784	ENSG00000119013	NDUFB3	2	+	201072265	201072361	201072029	201072059	201078880	201079022	5784	41,19,32	78,60,75	14,14,20	63,89,89	240	144	0.000257379	0.0181832	0.24,0.16,0.204	0.118,0.086,0.119	0.094	9.4	9.4
115700	ENSG00000139182	CLSTN3	12	+	7157488	7157691	7150927	7151063	7157940	7158305	115700	105,73,101	7,6,4	50,29,37	1,0,1	347	144	0.000368594	0.0228808	0.862,0.835,0.913	0.954,1.0,0.939	-0.094	-9.4	9.4
31414	ENSG00000160050	CCDC28B	1	+	32204185	32204431	32203883	32204045	32204597	32204620	31414	154177164	12,11,8	148115148	1,3,4	390	144	0.000408449	0.02467	0.826,0.856,0.883	0.982,0.934,0.932	-0.094	-9.4	9.4
57430	ENSG00000135111	TBX3	12	-	114679912	114679972	114679504	114679651	114680878	114681146	57430	257238281	270232272	276289306	205179210	204	144	0.000518288	0.0286921	0.402,0.42,0.422	0.487,0.533,0.507	-0.094	-9.4	9.4
54473	ENSG00000106443	PHF14	7	+	11061790	11061841	11051611	11051780	11061963	11062085	54473	208223204	8,9,10	175176197	19,21,31	195	144	1.24487e-06	0.000542669	0.95,0.948,0.938	0.872,0.861,0.824	0.093	9.3	9.3
3405	ENSG00000110514	MADD	11	+	47282812	47282969	47282380	47282616	47284177	47284281	3405	119132132	0,0,1	98107101	7,5,4	301	144	2.83187e-06	0.000959195	1.0,1.0,0.984	0.87,0.911,0.924	0.093	9.3	9.3
50716	ENSG00000152117	AC093838.4	2	+	131519813	131520000	131519539	131519666	131520096	131521573	50716	1,0,1	45,20,29	8,6,5	21,26,29	331	144	2.89436e-06	0.000967004	0.01,0.0,0.015	0.142,0.091,0.07	-0.093	-9.3	9.3
60862	ENSG00000217128	FNIP1	5	-	131679028	131679175	131677596	131677872	131698916	131699002	60862	71,78,88	0,0,0	108106105	11,1,5	291	144	4.16346e-06	0.00122406	1.0,1.0,1.0	0.829,0.981,0.912	0.093	9.3	9.3
40238	ENSG00000088298	EDEM2	20	-	35146821	35146935	35144978	35145018	35147151	35147364	40238	86,74,69	0,0,0	103,100,82	3,6,7	258	144	5.11947e-06	0.00140584	1.0,1.0,1.0	0.95,0.903,0.867	0.093	9.3	9.3
91055	ENSG00000089234	BRAP	12	-	111683145	111683307	111679150	111679340	111685710	111685986	91055	41,40,67	0,1,0	72,80,71	5,1,7	306	144	9.46275e-05	0.00936428	1.0,0.95,1.0	0.871,0.974,0.827	0.093	9.3	9.3
48446	ENSG00000120907	ADRA1A	8	-	26825987	26826172	26770280	26770666	26864086	26865405	48446	0,0,0	5,10,7	6,4,4	41,10,23	329	144	0.000274804	0.0188792	0.0,0.0,0.0	0.06,0.149,0.071	-0.093	-9.3	9.3
85405	ENSG00000142273	CBLC	19	+	44782369	44782491	44781206	44781363	44784263	44784417	85405	84,82,44	5,5,4	52,53,41	2,0,0	266	144	0.00031293	0.0205248	0.901,0.899,0.856	0.934,1.0,1.0	-0.093	-9.3	9.3
37093	ENSG00000184916	JAG2	14	-	105145730	105145973	105144929	105145061	105146384	105146500	37093	124,84,75	0,2,0	60,70,74	4,6,0	387	144	0.000337511	0.0216058	1.0,0.94,1.0	0.848,0.813,1.0	0.093	9.3	9.3
59227	ENSG00000065243	PKN2	1	+	88805901	88806017	88805496	88805671	88807312	88807443	59227	38,73,44	4,4,2	57,64,71	0,0,2	260	144	0.000669688	0.0337836	0.84,0.91,0.924	1.0,1.0,0.952	-0.093	-9.3	9.3
43446	ENSG00000182923	CEP63	3	+	134547334	134547468	134546148	134546288	134549061	134549176	43446	32,32,23	48,63,94	28,26,31	113130165	278	144	0.000733923	0.0359604	0.257,0.208,0.112	0.114,0.094,0.089	0.093	9.3	9.3
2278	ENSG00000065621	GSTO2	10	+	104297577	104297669	104279369	104279471	104299127	104299411	2278	63,57,84	5,5,9	92,55,96	5,1,0	236	144	0.000823157	0.0390988	0.885,0.874,0.851	0.918,0.971,1.0	-0.093	-9.3	9.3
83400	ENSG00000214013	GANC	15	+	42280916	42281133	42278481	42278590	42283610	42284389	83400	39,57,56	2,8,0	41,65,42	1,1,0	361	144	0.000859764	0.0401461	0.886,0.74,1.0	0.942,0.963,1.0	-0.093	-9.3	9.3
69317	ENSG00000055483	USP36	17	-	78823112	78823183	78821936	78822004	78827244	78827345	69317	2,2,0	54,48,33	6,15,5	46,42,60	215	144	1.01014e-05	0.0021835	0.024,0.027,0.0	0.08,0.193,0.053	-0.092	-9.2	9.2
71355	ENSG00000198556	ZNF789	7	+	99484029	99484143	99479660	99479787	99485207	99485368	71355	50,56,53	1,10,0	44,40,74	0,0,0	258	144	8.94415e-05	0.00901005	0.965,0.758,1.0	1.0,1.0,1.0	-0.092	-9.2	9.2
63124	ENSG00000244754	N4BP2L2	13	-	32503047	32503165	32480589	32480637	32517856	32518003	63124	0,0,0	8,15,4	1,9,0	5,23,7	262	144	8.95877e-05	0.00901544	0.0,0.0,0.0	0.099,0.177,0.0	-0.092	-9.2	9.2
16381	ENSG00000140750	ARHGAP17	16	-	25013862	25013956	24978965	24979005	25015208	25015341	16381	0,0,0	33,11,13	6,0,4	23,19,15	238	144	0.000264153	0.0185004	0.0,0.0,0.0	0.136,0.0,0.139	-0.092	-9.2	9.2
82292	ENSG00000104218	CSPP1	8	+	67114328	67114370	67113804	67113862	67115913	67116122	82292	5,6,2	19,32,30	0,2,1	25,33,31	186	144	0.000569781	0.0304502	0.169,0.127,0.049	0.0,0.045,0.024	0.092	9.2	9.2
22205	ENSG00000178921	PFAS	17	+	8255501	8255691	8255026	8255132	8255804	8255910	22205	101,101,91	11,4,4	73,87,76	0,3,1	334	144	0.000798391	0.0383271	0.798,0.916,0.907	1.0,0.926,0.97	-0.092	-9.2	9.2
86768	ENSG00000174606	ANGEL2	1	-	213000785	213000912	213000325	213000383	213004580	213004703	86768	71,81,123	1,0,0	103,70,94	3,11,1	271	144	2.25596e-05	0.00376565	0.974,1.0,1.0	0.948,0.772,0.98	0.091	9.1	9.1
80095	ENSG00000113108	APBB3	5	-	140560312	140560500	140558584	140558821	140560638	140560754	80095	63,74,53	0,1,0	53,80,69	2,10,0	332	144	9.50392e-05	0.00938172	1.0,0.97,1.0	0.92,0.776,1.0	0.091	9.1	9.1
96140	ENSG00000188818	ZDHHC11	5	-	821142	821360	819524	819612	821860	821895	96140	5,7,2	10,29,11	0,2,0	18,16,18	362	144	0.000149336	0.0126261	0.166,0.088,0.067	0.0,0.047,0.0	0.091	9.1	9.1
116724	ENSG00000154839	SKA1	18	+	50380125	50380250	50375819	50375918	50382128	50382226	116724	138130206	4,2,4	104133163	17,3,11	269	144	0.000225791	0.0165906	0.949,0.972,0.965	0.766,0.96,0.888	0.091	9.1	9.1
75596	ENSG00000111206	FOXM1	12	-	2872101	2872247	2868562	2868754	2873976	2874200	75596	87,56,49	2,10,1	43,49,55	0,2,0	290	144	0.000493086	0.0278792	0.956,0.735,0.961	1.0,0.924,1.0	-0.091	-9.1	9.1
68948	ENSG00000139697	SBNO1	12	-	123357808	123357852	123350309	123350441	123364700	123364828	68948	0,4,3	43,52,41	8,9,8	59,36,42	188	144	0.000517718	0.0286768	0.0,0.056,0.053	0.094,0.161,0.127	-0.091	-9.1	9.1
14449	ENSG00000162139	NEU3	11	+	74996800	74996877	74994508	74994720	75005412	75007084	14449	0,0,0	7,13,6	2,8,0	33,17,20	221	144	0.000751225	0.0365869	0.0,0.0,0.0	0.038,0.235,0.0	-0.091	-9.1	9.1
72106	ENSG00000140403	DNAJA4	15	+	78270496	78270677	78264756	78264895	78273094	78273199	72106	65,69,42	2,6,4	37,37,28	1,0,1	325	144	0.000953055	0.0429197	0.935,0.836,0.823	0.943,1.0,0.925	-0.091	-9.1	9.1
1306	ENSG00000189308	LIN54	4	-	82978882	82979006	82970326	82970469	82984823	82984876	1306	41,75,74	1,0,0	79,67,81	10,4,1	268	144	2.17104e-05	0.00370261	0.957,1.0,1.0	0.809,0.9,0.978	0.09	9	9
12516	ENSG00000163644	PPM1K	4	-	88274425	88274491	88268761	88268906	88277142	88277243	12516	6,3,4	26,19,50	0,1,0	36,39,44	210	144	5.81037e-05	0.00689732	0.137,0.098,0.052	0.0,0.017,0.0	0.09	9	9
96979	ENSG00000237441	RGL2	6	-	33298454	33298651	33297031	33297115	33298869	33299324	96979	57,80,29	0,11,2	46,34,18	0,0,1	341	144	0.000146412	0.0124824	1.0,0.754,0.86	1.0,1.0,0.884	-0.09	-9	9
52050	ENSG00000183011	NAA38	17	-	7866490	7866558	7857014	7857198	7883234	7883335	52050	0,1,1	47,49,34	0,4,7	26,29,17	212	144	0.000229964	0.0167957	0.0,0.014,0.02	0.0,0.086,0.219	-0.09	-9	9
31565	ENSG00000126773	PCNXL4	14	+	60107585	60108327	60091918	60092419	60114699	60114879	31565	317324397	3,4,0	258290345	14,4,4	886	144	0.000931712	0.0423039	0.945,0.929,1.0	0.75,0.922,0.933	0.09	9	9
117334	ENSG00000149925	ALDOA	16	+	30065824	30065927	30064433	30064505	30067233	30067621	117334	174815241270	228182142	188817021746	79,84,114	247	144	2.08722e-14	2.89858e-10	0.817,0.83,0.839	0.933,0.922,0.899	-0.089	-8.9	8.9
35653	ENSG00000174233	ADCY6	12	-	48774956	48775042	48774690	48774778	48775302	48775436	35653	72,90,106	3,6,10	105,74,71	0,0,1	230	144	1.29693e-06	0.000556039	0.938,0.904,0.869	1.0,1.0,0.978	-0.089	-8.9	8.9
34302	ENSG00000184014	DENND5A	11	-	9143402	9143485	9142721	9142845	9144096	9144278	34302	86103116	2,2,0	119,91,103	4,10,10	227	144	8.81349e-06	0.00201842	0.965,0.97,1.0	0.95,0.852,0.867	0.089	8.9	8.9
89228	ENSG00000135540	NHSL1	6	-	138441982	138442114	138430392	138433680	138447000	138447193	89228	210148144	2,4,4	159148136	14,18,4	276	144	2.16368e-05	0.00369654	0.982,0.951,0.949	0.856,0.811,0.947	0.089	8.9	8.9
82535	ENSG00000182670	TTC3	21	+	37090541	37090589	37090232	37090286	37091292	37091626	82535	0,0,2	32,31,23	7,9,2	36,34,43	192	144	4.11215e-05	0.00548348	0.0,0.0,0.061	0.127,0.166,0.034	-0.089	-8.9	8.9
68903	ENSG00000182628	SKA2	17	-	59131280	59131367	59119318	59119495	59154955	59155177	68903	86,80,120	8,7,6	102,101,80	2,2,0	231	144	4.57098e-05	0.0058467	0.87,0.877,0.926	0.97,0.969,1.0	-0.089	-8.9	8.9
7876	ENSG00000188603	CLN3	16	-	28491481	28491560	28489289	28489386	28491713	28491858	7876	92,80,46	1,9,4	89,45,58	1,0,0	223	144	5.02727e-05	0.00628965	0.983,0.852,0.881	0.983,1.0,1.0	-0.089	-8.9	8.9
40420	ENSG00000121270	ABCC11	16	-	48170104	48170218	48167495	48167660	48170888	48170967	40420	116112132	0,5,3	108102148	7,8,15	258	144	9.36708e-05	0.0093202	1.0,0.926,0.961	0.896,0.877,0.846	0.089	8.9	8.9
21369	ENSG00000185515	BRCC3	X	+	155073373	155073431	155072326	155072343	155077169	155077283	21369	24,38,39	0,5,5	40,33,46	0,1,0	202	144	0.0001384	0.0120448	1.0,0.844,0.848	1.0,0.959,1.0	-0.089	-8.9	8.9
117815	ENSG00000104866	PPP1R37	19	+	45138490	45138611	45093173	45093527	45140235	45140281	117815	66,77,63	7,5,3	48,84,74	1,0,2	265	144	0.000238279	0.0172603	0.837,0.893,0.919	0.963,1.0,0.953	-0.089	-8.9	8.9
91528	ENSG00000111790	FGFR1OP2	12	+	26960514	26960628	26957600	26957743	26963341	26963455	91528	26,39,39	97117126	55,80,55	106136104	258	144	0.000307917	0.0203073	0.13,0.157,0.147	0.225,0.247,0.228	-0.089	-8.9	8.9
36698	ENSG00000258818	RNASE4	14	+	20693546	20693650	20684099	20684758	20699354	20700602	36698	340369343	280405326	374380420	285220272	248	144	0.000373268	0.0230576	0.414,0.346,0.379	0.432,0.501,0.473	-0.089	-8.9	8.9
3387	ENSG00000110514	MADD	11	+	47325261	47325329	47324470	47324577	47326543	47326552	3387	7,1,3	20,20,16	0,0,2	23,8,18	212	144	0.000754851	0.0367266	0.192,0.033,0.113	0.0,0.0,0.07	0.089	8.9	8.9
99846	ENSG00000009780	FAM76A	1	+	27730231	27730329	27727471	27727536	27732602	27732657	99846	3,3,3	20,14,23	0,0,0	8,20,31	242	144	0.000843645	0.0396766	0.082,0.113,0.072	0.0,0.0,0.0	0.089	8.9	8.9
36476	ENSG00000100078	PLA2G3	22	-	31138891	31138979	31138666	31138799	31139840	31140607	36476	28,27,13	109,95,73	8,3,5	68,60,112	232	144	8.49917e-07	0.000432572	0.138,0.15,0.1	0.068,0.03,0.027	0.088	8.8	8.8
24033	ENSG00000130348	QRSL1	6	+	106640100	106640206	106629598	106629705	106640348	106640508	24033	0,3,0	50,40,26	11,4,11	57,49,33	250	144	3.5751e-06	0.00111035	0.0,0.041,0.0	0.1,0.045,0.161	-0.088	-8.8	8.8
61799	ENSG00000198125	MB	22	-	35617162	35617265	35610883	35611106	35623190	35623354	61799	181143132	3,2,2	103,71,127	3,8,11	247	144	5.59004e-05	0.00675887	0.972,0.977,0.975	0.952,0.838,0.871	0.088	8.8	8.8
50715	ENSG00000152117	AC093838.4	2	+	131519813	131519942	131519539	131519666	131520096	131520421	50715	1,2,1	45,20,29	9,6,3	21,26,29	273	144	9.46919e-05	0.00936428	0.012,0.05,0.018	0.184,0.109,0.052	-0.088	-8.8	8.8
31470	ENSG00000144535	DIS3L2	2	+	232015513	232015671	232014834	232014979	232024276	232024330	31470	76,92,35	1,0,0	52,75,57	5,5,0	302	144	0.000256445	0.0181325	0.973,1.0,1.0	0.832,0.877,1.0	0.088	8.8	8.8
16848	ENSG00000188223	AC002398.9	19	+	35752913	35752999	35752803	35752833	35753086	35753253	16848	68,40,51	0,0,2	41,76,47	4,5,3	230	144	0.000344902	0.0218497	1.0,1.0,0.941	0.865,0.905,0.907	0.088	8.8	8.8
96180	ENSG00000102763	VWA8	13	-	41675214	41675296	41670945	41671147	41685046	41685242	96180	25,22,47	0,2,0	32,31,24	7,3,0	226	144	0.000653561	0.0333159	1.0,0.875,1.0	0.744,0.868,1.0	0.088	8.8	8.8
109070	ENSG00000136270	TBRG4	7	-	45104537	45104709	45103332	45103443	45105440	45107464	109070	242212226	12,17,11	287241292	34,29,32	316	144	0.000658523	0.0334492	0.902,0.85,0.903	0.794,0.791,0.806	0.088	8.8	8.8
644	ENSG00000177479	ARIH2	3	+	48945135	48945181	48926717	48927813	48961611	48961679	644	96,89,104	177209237	153130151	189189237	190	144	0.000755522	0.0367284	0.291,0.244,0.25	0.38,0.343,0.326	-0.088	-8.8	8.8
38590	ENSG00000020426	MNAT1	14	+	60968228	60968397	60879713	60879835	60968558	60968680	38590	107,105,99	5,8,8	119125118	1,4,2	313	144	0.000937473	0.0424268	0.908,0.858,0.851	0.982,0.935,0.964	-0.088	-8.8	8.8
54712	ENSG00000114544	SLC41A3	3	-	126033606	126033678	126026334	126026479	126050942	126051050	54712	65,87,56	0,0,0	73,69,44	8,0,4	216	144	4.15144e-05	0.00552073	1.0,1.0,1.0	0.859,1.0,0.88	0.087	8.7	8.7
97442	ENSG00000115648	MLPH	2	+	237518525	237518648	237510988	237511101	237525600	237525805	97442	121,103,64	2,4,8	92,65,73	0,0,1	267	144	8.68367e-05	0.00884205	0.97,0.933,0.812	1.0,1.0,0.975	-0.087	-8.7	8.7
115478	ENSG00000143363	PRUNE	1	+	151028785	151028944	151027232	151027327	151033805	151035713	115478	139126147	12,6,10	160145137	2,0,6	303	144	0.000120572	0.011051	0.846,0.909,0.875	0.974,1.0,0.916	-0.087	-8.7	8.7
15029	ENSG00000198431	TXNRD1	12	+	104289465	104289542	104288932	104289040	104290992	104291104	15029	0,0,1	15,10,14	0,6,11	33,24,36	221	144	0.000136017	0.01188	0.0,0.0,0.044	0.0,0.14,0.166	-0.087	-8.7	8.7
40307	ENSG00000179134	SAMD4B	19	+	39351816	39351950	39342467	39342576	39354005	39354066	40307	0,2,0	29,42,18	4,0,8	19,22,18	278	144	0.000178513	0.0141182	0.0,0.024,0.0	0.098,0.0,0.187	-0.087	-8.7	8.7
103448	ENSG00000143774	GUK1	1	+	228141123	228141288	228140289	228140363	228145510	228145624	103448	173181174	178173150	174138184	235206277	309	144	0.000337616	0.0216058	0.312,0.328,0.351	0.257,0.238,0.236	0.087	8.7	8.7
55195	ENSG00000101901	ALG13	X	+	111721602	111721711	111720094	111720170	111722792	111722857	55195	36,65,38	4,9,1	39,30,21	0,0,2	253	144	0.000356105	0.022305	0.837,0.804,0.956	1.0,1.0,0.857	-0.087	-8.7	8.7
45825	ENSG00000181929	PRKAG1	12	-	49005742	49005903	49005461	49005543	49013061	49013110	45825	153165213	13,20,16	251246319	7,16,9	305	144	0.000414332	0.0248934	0.847,0.796,0.863	0.944,0.879,0.944	-0.087	-8.7	8.7
56495	ENSG00000010803	SCMH1	1	-	41159724	41159933	41152598	41152741	41160874	41160898	56495	60,83,91	3,2,9	51,63,86	0,2,1	353	144	0.0010486	0.0458137	0.891,0.944,0.805	1.0,0.928,0.972	-0.087	-8.7	8.7
24368	ENSG00000119912	IDE	10	-	92559033	92559215	92537365	92537550	92573921	92574067	24368	3,3,1	22,32,28	6,4,9	18,16,23	326	144	0.00110195	0.0473781	0.057,0.04,0.016	0.128,0.099,0.147	-0.087	-8.7	8.7
31628	ENSG00000173465	SSSCA1	11	+	65571390	65571779	65570885	65570970	65572442	65572892	31628	467382401	2,5,2	436438460	21,17,8	533	144	3.25352e-07	0.000213746	0.984,0.954,0.982	0.849,0.874,0.94	0.086	8.6	8.6
115841	ENSG00000155313	USP25	21	+	15777903	15778027	15765996	15766141	15791501	15791664	115841	87,106,76	0,3,0	99,75,97	8,4,5	268	144	6.77491e-05	0.00759626	1.0,0.95,1.0	0.869,0.91,0.912	0.086	8.6	8.6
24959	ENSG00000077935	SMC1B	22	-	45349727	45349768	45345458	45345569	45353977	45354132	24959	4,5,3	31,25,34	1,0,0	24,21,42	185	144	0.000142026	0.0122094	0.091,0.135,0.064	0.031,0.0,0.0	0.086	8.6	8.6
46059	ENSG00000186625	KATNA1	6	-	149601593	149601752	149598223	149598350	149603267	149603373	46059	102101131	1,3,3	171187217	11,15,14	303	144	0.000186267	0.0144742	0.98,0.941,0.954	0.881,0.856,0.88	0.086	8.6	8.6
63280	ENSG00000083720	OXCT1	5	-	41803068	41803163	41801021	41801070	41807330	41807438	63280	122,104,65	0,1,1	80,42,53	4,6,1	239	144	0.000210867	0.0158464	1.0,0.984,0.975	0.923,0.808,0.97	0.086	8.6	8.6
99958	ENSG00000136280	CCM2	7	+	45069825	45069961	45038252	45038426	45072725	45073166	99958	72,61,56	0,9,2	71,49,61	0,0,1	280	144	0.000229954	0.0167957	1.0,0.777,0.935	1.0,1.0,0.969	-0.086	-8.6	8.6
79666	ENSG00000099840	IZUMO4	19	+	2097584	2097812	2097423	2097495	2097928	2097955	79666	0,0,0	5,2,19	8,0,2	12,11,14	372	144	0.000513369	0.0284847	0.0,0.0,0.0	0.205,0.0,0.052	-0.086	-8.6	8.6
100623	ENSG00000182199	SHMT2	12	+	57231480	57231533	57230702	57231000	57231712	57231913	100623	516462338	108,93,59	453466413	54,41,45	197	144	4.38287e-06	0.00126428	0.777,0.784,0.807	0.86,0.893,0.87	-0.085	-8.5	8.5
111051	ENSG00000198930	CSAG1	X	-	152728022	152728231	152727486	152727863	152732444	152732504	111051	64,89,71	0,1,0	82,123,88	5,9,0	353	144	5.53842e-05	0.00672154	1.0,0.973,1.0	0.87,0.848,1.0	0.085	8.5	8.5
66730	ENSG00000104450	SPAG1	8	+	100220278	100220431	100213089	100213428	100225172	100225339	66730	37,26,55	0,0,11	56,63,57	1,0,0	297	144	0.000179615	0.0141521	1.0,1.0,0.708	0.964,1.0,1.0	-0.085	-8.5	8.5
119108	ENSG00000159147	DONSON	21	-	33587521	33587602	33585977	33586181	33588320	33588708	119108	48,54,81	8,3,0	91,96,46	0,2,0	225	144	0.000485553	0.0276353	0.793,0.92,1.0	1.0,0.968,1.0	-0.085	-8.5	8.5
95419	ENSG00000172869	DMXL1	5	+	119081573	119081697	119071528	119071656	119097978	119098104	95419	6,3,0	15,12,4	0,2,0	6,25,21	268	144	0.000638362	0.0329034	0.177,0.118,0.0	0.0,0.041,0.0	0.085	8.5	8.5
69471	ENSG00000156011	PSD3	8	-	18936033	18936142	18871625	18872733	19013562	19013686	69471	44,67,58	2,3,4	42,84,46	0,0,0	253	144	0.00065012	0.0332482	0.926,0.927,0.892	1.0,1.0,1.0	-0.085	-8.5	8.5
61343	ENSG00000007376	RPUSD1	16	-	787555	787645	787353	787477	788255	788381	61343	55,69,65	8,0,6	95,67,96	3,0,1	234	144	0.000700622	0.0348693	0.809,1.0,0.87	0.951,1.0,0.983	-0.085	-8.5	8.5
91771	ENSG00000104413	ESRP1	8	+	94692746	94692827	94678202	94678371	94705924	94706515	91771	41,26,11	79,99,136	8,30,16	162171174	225	144	0.000731016	0.0358722	0.249,0.144,0.049	0.031,0.101,0.056	0.085	8.5	8.5
42882	ENSG00000188283	ZNF383	19	+	37227513	37227653	37224817	37224939	37230408	37230462	42882	8,0,1	14,10,6	1,0,0	10,11,13	284	144	0.00078877	0.0380154	0.225,0.0,0.078	0.048,0.0,0.0	0.085	8.5	8.5
70232	ENSG00000154845	PPP4R1	18	-	9562921	9563044	9561979	9562075	9563377	9563550	70232	21,12,8	35,61,57	14,2,6	64,73,91	267	144	0.000977067	0.0436697	0.244,0.096,0.07	0.106,0.015,0.034	0.085	8.5	8.5
58176	ENSG00000100201	DDX17	22	-	38489222	38489458	38488025	38488115	38492055	38492115	58176	181,153,98	318364436	93,71,53	583523560	380	144	1.11022e-16	3.59753e-12	0.177,0.137,0.078	0.057,0.049,0.035	0.084	8.4	8.4
26720	ENSG00000118600	TMEM5	12	+	63782540	63782704	63781018	63781174	63784969	63785072	26720	36,60,25	90106134	25,12,18	123136113	308	144	1.15762e-05	0.00238116	0.158,0.209,0.08	0.087,0.04,0.069	0.084	8.4	8.4
7643	ENSG00000167695	FAM57A	17	+	740504	740600	737845	738047	741300	742972	7643	89,93,92	5,9,5	78,80,107	1,1,1	240	144	2.53591e-05	0.00408411	0.914,0.861,0.917	0.979,0.98,0.985	-0.084	-8.4	8.4
11247	ENSG00000169762	TAPT1	4	-	16213767	16213898	16202461	16202580	16226258	16226541	11247	123,71,114	5,6,4	81,95,63	1,0,0	275	144	5.64532e-05	0.00680822	0.928,0.861,0.937	0.977,1.0,1.0	-0.084	-8.4	8.4
8983	ENSG00000156304	SCAF4	21	-	31700994	31701171	31696568	31696750	31701775	31701918	8983	88,71,70	0,0,0	101,87,88	5,7,0	321	144	6.37998e-05	0.00726234	1.0,1.0,1.0	0.901,0.848,1.0	0.084	8.4	8.4
18821	ENSG00000058056	USP13	3	+	179681877	179682003	179653297	179653393	179690240	179690301	18821	56,61,66	3,1,7	50,46,37	1,0,0	270	144	0.000253518	0.0179889	0.909,0.97,0.834	0.964,1.0,1.0	-0.084	-8.4	8.4
87885	ENSG00000136425	CIB2	15	-	78111164	78111276	78109234	78109382	78123704	78123739	87885	41,41,50	2,1,8	18,34,24	1,0,0	256	144	0.00030238	0.020041	0.92,0.958,0.779	0.91,1.0,1.0	-0.084	-8.4	8.4
107772	ENSG00000176406	RIMS2	8	+	104015423	104015456	104014505	104014615	104041325	104041358	107772	6,5,0	7,10,2	1,0,0	1,2,5	177	144	0.000321637	0.0208758	0.411,0.289,0.0	0.449,0.0,0.0	0.084	8.4	8.4
85054	ENSG00000233098	CCDC144NL-AS1	17	+	20887591	20887849	20868546	20868685	20892370	20892432	85054	87,139,78	2,3,6	110,98,126	0,0,2	402	144	0.000555434	0.0299968	0.94,0.943,0.823	1.0,1.0,0.958	-0.084	-8.4	8.4
8623	ENSG00000120669	SOHLH2	13	-	36173691	36173801	36170530	36170787	36174475	36174567	8623	67,72,92	0,0,4	86,95,91	3,1,17	254	144	0.000715788	0.0353544	1.0,1.0,0.929	0.942,0.982,0.752	0.084	8.4	8.4
75798	ENSG00000186111	PIP5K1C	19	-	3642906	3642939	3641704	3641809	3643242	3643381	75798	62,46,35	0,2,0	45,33,34	2,6,2	177	144	0.000842508	0.0396433	1.0,0.949,1.0	0.948,0.817,0.933	0.084	8.4	8.4
86272	ENSG00000136444	RSAD1	17	+	50479879	50480084	50479628	50479762	50482090	50482456	86272	167137139	1,0,1	84,149,67	3,0,7	349	144	0.00112545	0.0481119	0.986,1.0,0.983	0.92,1.0,0.798	0.084	8.4	8.4
58171	ENSG00000100201	DDX17	22	-	38489227	38489458	38488025	38488115	38492055	38492115	58171	173,148,78	318364436	78,69,40	583523560	375	144	1.11022e-16	3.59753e-12	0.173,0.135,0.064	0.049,0.048,0.027	0.083	8.3	8.3
114631	ENSG00000180198	RCC1	1	+	28530522	28530615	28529857	28529939	28531802	28531990	114631	30,20,24	152149103	10,1,1	126,88,141	237	144	3.8348e-10	1.33138e-06	0.107,0.075,0.124	0.046,0.007,0.004	0.083	8.3	8.3
74312	ENSG00000266173	STRADA	17	-	63707246	63707418	63706634	63706739	63710490	63710614	74312	172164204	2,2,1	151148150	11,8,5	316	144	5.81834e-06	0.00151911	0.975,0.974,0.989	0.862,0.894,0.932	0.083	8.3	8.3
32133	ENSG00000101596	SMCHD1	18	+	2666156	2666232	2655737	2656261	2666869	2667031	32133	72,74,99	6,8,2	99109128	0,0,3	220	144	2.73423e-05	0.00425956	0.887,0.858,0.97	1.0,1.0,0.965	-0.083	-8.3	8.3
40782	ENSG00000150527	CTAGE5	14	+	39320927	39321056	39319208	39319291	39326863	39327022	40782	657671810	68,65,128	776839740	137145167	273	144	8.25048e-05	0.00857794	0.836,0.845,0.769	0.749,0.753,0.7	0.083	8.3	8.3
47823	ENSG00000100023	PPIL2	22	+	21670263	21670376	21669912	21669962	21670565	21670611	47823	5,5,2	73,69,35	10,12,7	35,56,31	257	144	0.000214843	0.0160531	0.037,0.039,0.031	0.138,0.107,0.112	-0.083	-8.3	8.3
67760	ENSG00000167965	MLST8	16	+	2207922	2208024	2207196	2207345	2208449	2208613	67760	6,4,0	15,15,8	1,0,0	7,13,16	246	144	0.000267527	0.0185894	0.19,0.135,0.0	0.077,0.0,0.0	0.083	8.3	8.3
32542	ENSG00000161939	RNASEK-C17orf49	17	+	7016909	7017014	7016494	7016525	7017256	7017404	32542	56,48,51	1,1,8	53,60,49	0,1,0	249	144	0.000353252	0.0222121	0.97,0.965,0.787	1.0,0.972,1.0	-0.083	-8.3	8.3
115066	ENSG00000204568	MRPS18B	6	+	30622831	30622897	30619920	30619989	30624882	30624942	115066	177172216	32,28,28	231263270	20,13,28	210	144	0.00042153	0.0251705	0.791,0.808,0.841	0.888,0.933,0.869	-0.083	-8.3	8.3
107811	ENSG00000099785	MARCH2	19	+	8430657	8430867	8426608	8426804	8438387	8439017	107811	83,72,66	2,0,0	82,96,66	1,4,6	354	144	0.00067578	0.0340027	0.944,1.0,1.0	0.971,0.907,0.817	0.083	8.3	8.3
77013	ENSG00000166788	SAAL1	11	-	18083534	18083731	18081410	18081503	18086865	18087054	77013	124142174	8,10,12	183213243	11,4,0	341	144	0.000860145	0.0401461	0.867,0.857,0.86	0.875,0.957,1.0	-0.083	-8.3	8.3
111048	ENSG00000198930	CSAG1	X	-	152728073	152728231	152727483	152727863	152732444	152732504	111048	89,127,93	0,1,0	117,86,104	5,9,0	302	144	4.56773e-05	0.0058467	1.0,0.984,1.0	0.918,0.82,1.0	0.082	8.2	8.2
55888	ENSG00000170248	PDCD6IP	3	+	33865219	33865430	33864005	33864129	33866350	33866468	55888	440395341	9,15,22	345299334	30,16,39	355	144	0.000158578	0.0131982	0.952,0.914,0.863	0.823,0.883,0.776	0.082	8.2	8.2
35041	ENSG00000149547	EI24	11	+	125570103	125570190	125569279	125569573	125572457	125572569	35041	27,34,39	133164139	72,59,55	171121156	231	144	0.00018425	0.0143926	0.112,0.114,0.149	0.208,0.233,0.18	-0.082	-8.2	8.2
50571	ENSG00000139436	GIT2	12	-	109951166	109951316	109947255	109947504	109953091	109953234	50571	91,129,89	0,2,2	102,109,94	3,5,10	294	144	0.000258976	0.0182562	1.0,0.969,0.956	0.943,0.914,0.822	0.082	8.2	8.2
58514	ENSG00000003393	ALS2	2	-	201716589	201716711	201715671	201715839	201718076	201718210	58514	1,0,0	21,13,22	1,6,4	12,29,15	266	144	0.00031634	0.0206526	0.025,0.0,0.0	0.043,0.101,0.126	-0.082	-8.2	8.2
45817	ENSG00000181929	PRKAG1	12	-	49005742	49005881	49005461	49005543	49013061	49013110	45817	152165212	13,20,16	251246317	7,16,9	283	144	0.000409154	0.0246739	0.856,0.808,0.871	0.948,0.887,0.947	-0.082	-8.2	8.2
89200	ENSG00000164088	PPM1M	3	+	52248320	52248453	52248152	52248237	52248636	52248700	89200	62,65,38	0,8,3	67,47,57	0,2,0	277	144	0.000506581	0.0282881	1.0,0.809,0.868	1.0,0.924,1.0	-0.082	-8.2	8.2
70456	ENSG00000083520	DIS3	13	-	72781288	72781356	72780845	72781003	72781604	72781925	70456	15,11,10	52,45,91	5,2,15	101,89,117	212	144	0.000634846	0.0327917	0.164,0.142,0.069	0.033,0.015,0.08	0.082	8.2	8.2
59465	ENSG00000013503	POLR3B	12	+	106405856	106405976	106393030	106393153	106410825	106410960	59465	126,76,61	0,4,2	85,69,85	8,4,8	264	144	0.000878794	0.0408358	1.0,0.912,0.943	0.853,0.904,0.853	0.082	8.2	8.2
39288	ENSG00000143624	INTS3	1	+	153733233	153733355	153728066	153728784	153740650	153740734	39288	2,1,0	57,49,29	5,8,0	50,15,39	266	144	0.000986546	0.0438715	0.019,0.011,0.0	0.051,0.224,0.0	-0.082	-8.2	8.2
89662	ENSG00000120725	SIL1	5	-	139196440	139196528	139127738	139127853	139198268	139198297	89662	7,8,5	27,30,39	5,2,3	47,55,69	232	144	0.00112086	0.0479787	0.139,0.142,0.074	0.062,0.022,0.026	0.082	8.2	8.2
35298	ENSG00000006327	TNFRSF12A	16	+	3021188	3021319	3020367	3020491	3021554	3021693	35298	79,75,64	0,0,0	125133130	9,5,4	275	144	9.76996e-06	0.00212948	1.0,1.0,1.0	0.879,0.933,0.945	0.081	8.1	8.1
14751	ENSG00000049759	NEDD4L	18	+	58227829	58227907	58221570	58221757	58245426	58245508	14751	0,0,1	33,31,25	4,8,7	37,46,41	222	144	1.01077e-05	0.0021835	0.0,0.0,0.025	0.066,0.101,0.1	-0.081	-8.1	8.1
89847	ENSG00000150403	TMCO3	13	+	113520615	113520733	113503495	113503588	113534044	113534240	89847	82,83,57	0,0,1	111,121,86	1,3,13	262	144	4.43394e-05	0.00574605	1.0,1.0,0.969	0.984,0.957,0.784	0.081	8.1	8.1
12559	ENSG00000172795	DCP2	5	+	112981041	112981171	112976941	112976986	112985834	112986010	12559	2,3,5	40,62,63	7,16,11	59,47,41	274	144	5.78502e-05	0.00689176	0.026,0.025,0.04	0.059,0.152,0.124	-0.081	-8.1	8.1
106005	ENSG00000203485	INF2	14	+	104717562	104717646	104715283	104715340	104718794	104719605	106005	9,6,3	46,20,31	1,2,0	25,20,39	228	144	0.000115248	0.0107492	0.11,0.159,0.058	0.025,0.059,0.0	0.081	8.1	8.1
18940	ENSG00000052126	PLEKHA5	12	+	19287472	19287556	19283279	19283745	19320561	19320624	18940	103,78,56	0,0,0	96,61,77	1,6,5	228	144	0.000118497	0.0109498	1.0,1.0,1.0	0.984,0.865,0.907	0.081	8.1	8.1
93682	ENSG00000121621	KIF18A	11	-	28090616	28090727	28088523	28088721	28091408	28091513	93682	83,57,69	2,0,0	80,76,94	2,9,4	255	144	0.000119249	0.010977	0.959,1.0,1.0	0.958,0.827,0.93	0.081	8.1	8.1
30355	ENSG00000177030	DEAF1	11	-	646326	646555	644233	644654	653961	654048	30355	3,3,0	76,50,34	3,5,7	27,23,14	373	144	0.000120254	0.0110387	0.015,0.023,0.0	0.041,0.077,0.162	-0.081	-8.1	8.1
43491	ENSG00000259288	PAK6	15	+	40263798	40263919	40253177	40253289	40264780	40264890	43491	0,0,0	35,28,35	0,5,7	32,26,22	265	144	0.000136439	0.0119061	0.0,0.0,0.0	0.0,0.095,0.147	-0.081	-8.1	8.1
75595	ENSG00000111206	FOXM1	12	-	2861298	2861412	2857682	2859663	2864319	2864495	75595	30,23,30	142112142	34,35,47	81104100	258	144	0.000242119	0.0174231	0.105,0.103,0.105	0.19,0.158,0.208	-0.081	-8.1	8.1
42529	ENSG00000214063	TSPAN4	11	+	850287	850367	847196	847300	862549	862741	42529	99,89,49	0,0,0	61,55,46	0,5,4	224	144	0.000964413	0.0432741	1.0,1.0,1.0	1.0,0.876,0.881	0.081	8.1	8.1
29694	ENSG00000073536	NLE1	17	-	35137542	35137620	35137052	35137193	35137813	35137890	29694	28,21,7	6,2,0	31,18,20	0,0,2	222	144	0.000971246	0.0435071	0.752,0.872,1.0	1.0,1.0,0.866	-0.081	-8.1	8.1
115814	ENSG00000005379	BZRAP1	17	-	58304610	58304723	58302284	58302447	58305060	58305171	115814	5,0,4	24,12,14	0,0,0	16,3,8	257	144	0.00118011	0.0497484	0.105,0.0,0.138	0.0,0.0,0.0	0.081	8.1	8.1
54414	ENSG00000117362	APH1A	1	-	150267956	150267991	150267714	150267789	150268697	150269209	54414	143139183	4,3,0	169170221	11,22,17	179	144	2.24116e-08	3.02591e-05	0.966,0.974,1.0	0.925,0.861,0.913	0.08	8	8
42324	ENSG00000166068	SPRED1	15	+	38283496	38283532	38253180	38253217	38299372	38299547	42324	1,0,1	66,65,49	5,15,2	50,62,48	180	144	8.25956e-07	0.000424826	0.012,0.0,0.016	0.074,0.162,0.032	-0.08	-8	8
1129	ENSG00000023041	ZDHHC6	10	-	112433540	112433616	112433239	112433281	112434296	112434464	1129	1,0,1	41,45,54	5,10,4	33,48,43	220	144	4.46597e-06	0.00128065	0.016,0.0,0.012	0.09,0.12,0.057	-0.08	-8	8
113054	ENSG00000147140	NONO	X	+	71284401	71284453	71283191	71283721	71290628	71290806	113054	434397297	92,92,42	336347365	42,39,32	196	144	3.44046e-05	0.00486828	0.776,0.76,0.839	0.855,0.867,0.893	-0.08	-8	8
3639	ENSG00000166747	AP1G1	16	-	71808504	71808677	71789278	71789482	71808762	71808884	3639	11,23,7	48,44,41	5,7,2	60,45,60	317	144	4.99526e-05	0.00625765	0.094,0.192,0.072	0.036,0.066,0.015	0.08	8	8
90453	ENSG00000177830	CHID1	11	-	893426	893519	884067	884169	899339	899401	90453	312339236	24,16,8	202167179	18,18,27	237	144	0.000399357	0.0243093	0.888,0.928,0.947	0.872,0.849,0.801	0.08	8	8
91086	ENSG00000100416	TRMU	22	+	46353766	46353824	46352263	46352330	46355443	46355588	91086	37,60,38	5,6,1	50,59,57	3,0,0	202	144	0.000629993	0.0325757	0.841,0.877,0.964	0.922,1.0,1.0	-0.08	-8	8
116609	ENSG00000096060	FKBP5	6	-	35672591	35672759	35620131	35620274	35688803	35688942	116609	7,5,14	0,0,0	86,78,107	1,5,5	312	144	0.000670874	0.0338259	1.0,1.0,1.0	0.975,0.878,0.908	0.08	8	8
10315	ENSG00000114248	LRRC31	3	-	169862635	169862756	169861669	169861813	169869632	169869930	10315	2,7,0	10,23,11	0,0,0	7,3,12	265	144	0.000915063	0.0418805	0.098,0.142,0.0	0.0,0.0,0.0	0.08	8	8
104323	ENSG00000111727	HCFC2	12	+	104097614	104097691	104096359	104096433	104098342	104098480	104323	4,2,6	17,27,29	1,1,2	35,45,47	221	144	0.000926186	0.042112	0.133,0.046,0.119	0.018,0.014,0.027	0.08	8	8
35420	ENSG00000131067	GGT7	20	-	34848501	34848667	34844719	34845491	34849960	34850060	35420	3,0,1	137,94,88	11,10,10	59,54,45	310	144	1.45698e-10	6.15802e-07	0.01,0.0,0.005	0.08,0.079,0.094	-0.079	-7.9	7.9
97142	ENSG00000175061	LRRC75A-AS1	17	+	16439659	16439703	16439326	16439414	16440184	16440253	97142	503519456	208519821185	669630524	137012161324	188	144	1.72216e-07	0.00013501	0.156,0.167,0.228	0.272,0.284,0.233	-0.079	-7.9	7.9
30770	ENSG00000161618	ALDH16A1	19	+	49456817	49456926	49453168	49453421	49458485	49458588	30770	1,2,1	80,67,54	8,10,3	40,35,57	253	144	2.71767e-06	0.000940167	0.007,0.017,0.01	0.102,0.14,0.029	-0.079	-7.9	7.9
63814	ENSG00000113649	TCERG1	5	+	146481115	146481200	146480027	146480094	146482591	146482727	63814	7,9,4	44,44,28	2,1,1	53,66,35	229	144	1.15209e-05	0.00238116	0.091,0.114,0.082	0.023,0.009,0.018	0.079	7.9	7.9
12520	ENSG00000214176	PLEKHM1P	17	-	64814862	64815245	64804894	64805100	64821766	64822393	12520	6,5,3	21,15,9	0,0,0	18,24,32	527	144	2.00439e-05	0.00349818	0.072,0.083,0.083	0.0,0.0,0.0	0.079	7.9	7.9
56144	ENSG00000164944	KIAA1429	8	-	94534838	94535007	94530962	94531085	94537102	94537151	56144	107123102	0,1,2	116,118,96	4,9,4	313	144	6.9802e-05	0.00774603	1.0,0.983,0.959	0.93,0.858,0.917	0.079	7.9	7.9
4499	ENSG00000072133	RPS6KA6	X	-	84148041	84148123	84146977	84147058	84156074	84156191	4499	78,58,41	1,0,0	69,77,70	6,4,3	226	144	0.000150777	0.0127232	0.98,1.0,1.0	0.88,0.925,0.937	0.079	7.9	7.9
10539	ENSG00000107140	TESK1	9	+	35607326	35607409	35606836	35606983	35607581	35607672	10539	120,87,57	2,4,7	82,88,79	1,0,0	227	144	0.000158352	0.0131907	0.974,0.932,0.838	0.981,1.0,1.0	-0.079	-7.9	7.9
22310	ENSG00000151116	UEVLD	11	-	18575346	18575412	18570213	18570377	18578723	18578808	22310	72,65,33	4,4,2	87,51,42	0,0,0	210	144	0.000399782	0.0243199	0.925,0.918,0.919	1.0,1.0,1.0	-0.079	-7.9	7.9
7	ENSG00000146263	MMS22L	6	-	97233860	97233980	97230268	97231652	97246627	97246690	7	24,52,60	0,1,1	72,75,74	2,1,12	264	144	0.000493596	0.0278808	1.0,0.966,0.97	0.952,0.976,0.771	0.079	7.9	7.9
50481	ENSG00000198363	ASPH	8	-	61682438	61682483	61680967	61681036	61684038	61684188	50481	263214261	11,15,15	93107108	13,18,10	189	144	0.000567701	0.0303725	0.948,0.916,0.93	0.845,0.819,0.892	0.079	7.9	7.9
12181	ENSG00000154889	MPPE1	18	-	11897525	11897620	11896983	11897356	11906202	11906309	12181	5,5,6	88,40,53	8,13,15	44,61,38	239	144	0.000709964	0.0351228	0.033,0.07,0.064	0.099,0.114,0.192	-0.079	-7.9	7.9
15119	ENSG00000130054	FAM155B	X	+	69513880	69514088	69505240	69506143	69528992	69529164	15119	1,11,7	32,21,22	3,0,1	26,21,18	352	144	0.000743031	0.0362787	0.013,0.176,0.115	0.045,0.0,0.022	0.079	7.9	7.9
88968	ENSG00000168488	ATXN2L	16	+	28832515	28832567	28832204	28832399	28832816	28832887	88968	78,80,59	2,2,3	98,80,81	10,5,12	196	144	0.000852321	0.0399301	0.966,0.967,0.935	0.878,0.922,0.832	0.079	7.9	7.9
85036	ENSG00000101849	TBL1X	X	+	9501779	9501849	9465007	9465447	9640272	9640360	85036	79,54,56	0,4,6	31,59,32	0,0,0	214	144	0.000922324	0.0420637	1.0,0.901,0.863	1.0,1.0,1.0	-0.079	-7.9	7.9
83971	ENSG00000265491	RNF115	1	-	145787011	145787063	145784538	145784596	145788907	145788966	83971	1,13,10	82,60,61	0,2,0	67,75,57	196	144	1.17335e-06	0.000518465	0.009,0.137,0.107	0.0,0.019,0.0	0.078	7.8	7.8
43566	ENSG00000213625	LEPROT	1	+	65427781	65427984	65425302	65425378	65429861	65430048	43566	9,10,12	89,71,46	22,16,28	69,42,55	347	144	6.84794e-05	0.00764288	0.04,0.055,0.098	0.117,0.137,0.174	-0.078	-7.8	7.8
47381	ENSG00000160439	RDH13	19	-	55059156	55059275	55056652	55056808	55062967	55063179	47381	61,69,113	0,0,0	111,78,104	3,5,5	263	144	8.71981e-05	0.00886675	1.0,1.0,1.0	0.953,0.895,0.919	0.078	7.8	7.8
77796	ENSG00000132639	SNAP25	20	+	10299267	10299412	10277684	10277726	10306128	10307418	77796	150172185	4,1,4	144154135	14,8,6	289	144	0.000146511	0.0124824	0.949,0.988,0.958	0.837,0.906,0.918	0.078	7.8	7.8
72016	ENSG00000074219	TEAD2	19	-	49359843	49360081	49359434	49359499	49362372	49362457	72016	98,68,84	7,0,4	80,67,53	0,1,0	382	144	0.000213744	0.0159956	0.841,1.0,0.888	1.0,0.962,1.0	-0.078	-7.8	7.8
106415	ENSG00000143093	STRIP1	1	+	110049111	110049238	110047771	110047869	110049459	110049560	106415	69,76,71	4,2,5	65,75,60	1,0,0	271	144	0.000311864	0.0204704	0.902,0.953,0.883	0.972,1.0,1.0	-0.078	-7.8	7.8
113702	ENSG00000115084	SLC35F5	2	-	113755854	113755930	113755453	113755544	113756369	113756823	113702	0,0,0	67,69,68	8,9,10	76,60,78	220	144	2.446e-08	3.25723e-05	0.0,0.0,0.0	0.064,0.089,0.077	-0.077	-7.7	7.7
58423	ENSG00000125826	RBCK1	20	+	420870	421006	419557	419731	422126	422238	58423	227214155	11,12,10	234215209	7,0,1	280	144	4.9815e-06	0.00138503	0.914,0.902,0.889	0.945,1.0,0.991	-0.077	-7.7	7.7
102984	ENSG00000183765	CHEK2	22	-	28696900	28696987	28695709	28695873	28699837	28699937	102984	89,78,120	8,7,4	141,76,157	1,3,0	231	144	1.88721e-05	0.00336866	0.874,0.874,0.949	0.989,0.94,1.0	-0.077	-7.7	7.7
6999	ENSG00000189283	FHIT	3	-	60707752	60707824	60536859	60536979	60821918	60822011	6999	3,2,0	60,67,48	12,5,6	51,37,59	216	144	2.03331e-05	0.00353596	0.032,0.02,0.0	0.136,0.083,0.063	-0.077	-7.7	7.7
11837	ENSG00000102893	PHKB	16	+	47562397	47562495	47547432	47547548	47580294	47580358	11837	4,1,8	21,29,33	1,0,0	37,53,48	242	144	3.61318e-05	0.00501773	0.102,0.02,0.126	0.016,0.0,0.0	0.077	7.7	7.7
20957	ENSG00000044524	EPHA3	3	+	89471388	89471511	89450176	89450370	89472463	89472619	20957	8,3,17	51,39,44	0,2,0	14,17,22	267	144	5.09279e-05	0.00633899	0.078,0.04,0.172	0.0,0.06,0.0	0.077	7.7	7.7
89024	ENSG00000127329	PTPRB	12	-	70565799	70565904	70562843	70563107	70566434	70566704	89024	3,11,2	33,35,44	0,0,0	18,13,6	249	144	0.000154197	0.0129444	0.05,0.154,0.026	0.0,0.0,0.0	0.077	7.7	7.7
43958	ENSG00000205133	TRIQK	8	-	92954405	92954564	92916928	92917010	92966006	92966145	43958	163163158	22,0,7	168129155	2,0,4	303	144	0.0002269	0.0166469	0.779,1.0,0.915	0.976,1.0,0.948	-0.077	-7.7	7.7
13674	ENSG00000106479	ZNF862	7	+	149860382	149862494	149859421	149859526	149864108	149867479	13674	645615523	0,0,0	642530552	2,0,8	2256	144	0.000345015	0.0218497	1.0,1.0,1.0	0.953,1.0,0.815	0.077	7.7	7.7
16816	ENSG00000156976	EIF4A2	3	+	186788309	186788412	186787802	186787882	186789124	186789897	16816	220242221	357396372	272249267	301262341	247	144	0.00062691	0.0324663	0.264,0.263,0.257	0.345,0.357,0.313	-0.077	-7.7	7.7
91673	ENSG00000185619	PCGF3	4	+	732443	732498	730969	731110	733671	733789	91673	14,8,8	56,85,39	5,2,2	51,58,60	199	144	0.00069497	0.0346811	0.153,0.064,0.129	0.066,0.024,0.024	0.077	7.7	7.7
87597	ENSG00000203667	COX20	1	+	244841943	244842058	244835658	244835756	244842194	244842258	87597	422407333	83,103,60	493492482	84,55,61	259	144	0.000829783	0.0392775	0.739,0.687,0.755	0.765,0.833,0.815	-0.077	-7.7	7.7
16818	ENSG00000156976	EIF4A2	3	+	186788309	186788416	186787802	186787882	186789124	186789881	16818	269323265	357396372	354297314	301262341	251	144	0.00105954	0.0460844	0.302,0.319,0.29	0.403,0.394,0.346	-0.077	-7.7	7.7
79945	ENSG00000151693	ASAP2	2	+	9327825	9327910	9323120	9323250	9334737	9334813	79945	33,60,18	0,0,0	42,16,29	8,0,0	229	144	0.00114048	0.0486049	1.0,1.0,1.0	0.768,1.0,1.0	0.077	7.7	7.7
45383	ENSG00000119421	NDUFA8	9	-	122152244	122152408	122144057	122144378	122159626	122159819	45383	195,159,95	0,0,1	101,112,92	4,5,4	308	144	3.0372e-05	0.00452462	1.0,1.0,0.978	0.922,0.913,0.915	0.076	7.6	7.6
92664	ENSG00000006747	SCIN	7	+	12644137	12644315	12640346	12640517	12644583	12644705	92664	208181186	18,7,8	20,40,33	1,0,0	322	144	6.45039e-05	0.00732533	0.838,0.92,0.912	0.899,1.0,1.0	-0.076	-7.6	7.6
51095	ENSG00000172650	AGAP5	10	-	73681007	73681341	73680070	73680106	73682693	73682769	51095	8,7,0	10,28,10	1,0,2	24,17,24	478	144	0.000221846	0.0163752	0.194,0.07,0.0	0.012,0.0,0.024	0.076	7.6	7.6
4410	ENSG00000167508	MVD	16	-	88660517	88660637	88658649	88658720	88663010	88663079	4410	2,2,0	87,66,42	6,3,3	45,20,13	264	144	0.000277016	0.0189374	0.012,0.016,0.0	0.068,0.076,0.112	-0.076	-7.6	7.6
45634	ENSG00000116906	GNPAT	1	+	231250960	231251143	231241215	231241456	231260506	231260653	45634	185262272	9,17,30	285283337	8,6,15	327	144	0.000278444	0.0189949	0.901,0.872,0.8	0.94,0.954,0.908	-0.076	-7.6	7.6
46736	ENSG00000100528	CNIH1	14	-	54432107	54432162	54430260	54430404	54436368	54436437	46736	145,123,91	2,8,2	146103111	11,9,15	199	144	0.000459212	0.0266669	0.981,0.918,0.971	0.906,0.892,0.843	0.076	7.6	7.6
79303	ENSG00000117408	IPO13	1	+	43966929	43967019	43966723	43966782	43967314	43967496	79303	69,102,81	0,0,0	61,77,93	2,0,12	234	144	1.7913e-05	0.0032307	1.0,1.0,1.0	0.949,1.0,0.827	0.075	7.5	7.5
98639	ENSG00000100401	RANGAP1	22	-	41285543	41285697	41280932	41281082	41285985	41286251	98639	23,30,21	143152114	37,32,54	106101113	298	144	3.27936e-05	0.00470886	0.072,0.087,0.082	0.144,0.133,0.188	-0.075	-7.5	7.5
33180	ENSG00000116574	RHOU	1	+	228737672	228737731	228735076	228736004	228743284	228746669	33180	188224182	10,5,7	168124208	17,14,19	203	144	0.000105325	0.0100676	0.93,0.969,0.949	0.875,0.863,0.886	0.075	7.5	7.5
94205	ENSG00000197150	ABCB8	7	+	151033604	151033917	151028463	151028610	151034272	151034428	94205	257,205,90	0,2,0	165129167	2,7,4	457	144	0.000159641	0.0132305	1.0,0.97,1.0	0.963,0.853,0.929	0.075	7.5	7.5
59923	ENSG00000068903	SIRT2	19	-	38898793	38898918	38893818	38893867	38899505	38899823	59923	0,5,0	48,54,32	2,7,8	26,33,29	269	144	0.000178878	0.0141258	0.0,0.047,0.0	0.04,0.102,0.129	-0.075	-7.5	7.5
56115	ENSG00000114861	FOXP1	3	-	71000971	71001059	70987993	70988077	71015548	71015653	56115	48,48,36	0,0,1	63,23,41	6,0,4	232	144	0.000238732	0.0172803	1.0,1.0,0.957	0.867,1.0,0.864	0.075	7.5	7.5
4340	ENSG00000166866	MYO1A	12	-	57036771	57036840	57036306	57036381	57036941	57037091	4340	73,62,67	6,4,5	63,61,67	0,2,1	213	144	0.000351231	0.0221137	0.892,0.913,0.901	1.0,0.954,0.978	-0.075	-7.5	7.5
70704	ENSG00000179715	PCED1B	12	+	47223923	47224039	47223544	47223672	47235006	47235238	70704	7,5,0	22,34,22	0,0,0	4,19,8	260	144	0.00039815	0.024251	0.15,0.075,0.0	0.0,0.0,0.0	0.075	7.5	7.5
40348	ENSG00000151491	EPS8	12	-	15682892	15682972	15670855	15670923	15789160	15789370	40348	87,76,62	0,3,8	52,59,63	0,0,0	224	144	0.000436608	0.0257699	1.0,0.942,0.833	1.0,1.0,1.0	-0.075	-7.5	7.5
79833	ENSG00000136295	TTYH3	7	+	2657143	2657228	2656397	2656534	2658285	2658459	79833	2,3,13	56,31,30	2,0,1	27,34,26	229	144	0.000452964	0.0264146	0.022,0.057,0.214	0.045,0.0,0.024	0.075	7.5	7.5
2114	ENSG00000047188	YTHDC2	5	+	113535641	113535798	113534304	113534407	113539073	113539181	2114	73,100,98	6,4,0	98,85,98	0,0,0	301	144	0.000793562	0.0381707	0.853,0.923,1.0	1.0,1.0,1.0	-0.075	-7.5	7.5
39475	ENSG00000136169	SETDB2	13	+	49464952	49465050	49461096	49461162	49467863	49467960	39475	10,0,1	18,9,23	0,0,3	24,40,35	242	144	0.000879238	0.0408369	0.248,0.0,0.025	0.0,0.0,0.049	0.075	7.5	7.5
38288	ENSG00000153310	FAM49B	8	-	129880375	129880458	129879388	129879471	129903311	129903350	38288	12,12,5	32,71,52	2,5,3	73,42,53	227	144	0.000950502	0.0428568	0.192,0.097,0.057	0.017,0.07,0.035	0.075	7.5	7.5
35394	ENSG00000136044	APPL2	12	-	105176875	105177016	105176034	105176082	105177225	105177262	35394	212247190	0,2,4	149146132	8,7,7	285	144	1.14003e-05	0.00237097	1.0,0.984,0.96	0.904,0.913,0.905	0.074	7.4	7.4
43044	ENSG00000172785	CBWD1	9	-	152033	152078	134978	135030	154708	154795	43044	44,63,63	0,0,1	161115130	5,11,10	189	144	1.16676e-05	0.00238594	1.0,1.0,0.98	0.961,0.888,0.908	0.074	7.4	7.4
75059	ENSG00000136003	ISCU	12	+	108564059	108564155	108562605	108562736	108564278	108564392	75059	134145153	384435324	301236314	483488468	240	144	4.43186e-05	0.00574605	0.173,0.167,0.221	0.272,0.225,0.287	-0.074	-7.4	7.4
80018	ENSG00000028310	BRD9	5	-	883354	883450	881106	881182	883937	884070	80018	4,7,4	37,30,40	1,0,0	32,32,24	240	144	9.31839e-05	0.00929077	0.061,0.123,0.057	0.018,0.0,0.0	0.074	7.4	7.4
34902	ENSG00000112200	ZNF451	6	+	57153860	57154047	57152220	57152351	57161083	57161152	34902	83,70,107	2,0,0	82,102,98	2,3,8	331	144	0.000220898	0.0163298	0.948,1.0,1.0	0.947,0.937,0.842	0.074	7.4	7.4
36872	ENSG00000099958	DERL3	22	-	23838351	23838445	23837658	23837854	23838563	23838773	36872	203150158	3,4,2	99102106	12,2,8	238	144	0.000225514	0.0165879	0.976,0.958,0.98	0.833,0.969,0.889	0.074	7.4	7.4
99465	ENSG00000114120	SLC25A36	3	+	140966999	140967036	140966347	140966427	140970926	140970993	99465	44,42,49	0,0,0	64,59,49	4,4,3	181	144	0.000352335	0.0221688	1.0,1.0,1.0	0.927,0.921,0.929	0.074	7.4	7.4
10419	ENSG00000102710	SUPT20H	13	-	37017244	37017325	37012191	37012297	37019341	37019397	10419	91,78,51	4,3,5	69,65,99	0,0,2	225	144	0.000529351	0.0291372	0.936,0.943,0.867	1.0,1.0,0.969	-0.074	-7.4	7.4
44871	ENSG00000099783	HNRNPM	19	+	8474166	8474244	8471325	8471427	8483157	8483211	44871	182,225,73	0,1,2	137,84,70	12,4,4	222	144	4.29105e-07	0.000267396	1.0,0.993,0.959	0.881,0.932,0.919	0.073	7.3	7.3
10319	ENSG00000114062	UBE3A	15	-	25415714	25415842	25411907	25411971	25438488	25438541	10319	8,6,4	25,37,38	0,3,0	40,26,37	272	144	6.42899e-05	0.00730958	0.145,0.079,0.053	0.0,0.058,0.0	0.073	7.3	7.3
93077	ENSG00000281398	SNHG4	5	+	139278326	139278408	139276120	139276150	139279050	139279129	93077	43,54,68	0,0,0	74,96,77	5,3,4	226	144	0.000306016	0.0202093	1.0,1.0,1.0	0.904,0.953,0.925	0.073	7.3	7.3
91493	ENSG00000162585	FAAP20	1	-	2193997	2194133	2193638	2193910	2198006	2198142	91493	118,101,74	5,2,6	65,64,54	0,1,0	280	144	0.000324524	0.0209896	0.924,0.963,0.864	1.0,0.971,1.0	-0.073	-7.3	7.3
111864	ENSG00000148690	FRA10AC1	10	-	93672041	93672089	93670774	93670848	93676652	93676691	111864	10,7,6	46,50,71	1,0,7	72,66,74	192	144	0.000395633	0.0241431	0.14,0.095,0.06	0.01,0.0,0.066	0.073	7.3	7.3
647	ENSG00000177479	ARIH2	3	+	48945135	48945181	48922747	48922811	48961611	48961679	647	46,37,49	1,0,1	73,63,55	3,4,7	190	144	0.000498166	0.0280412	0.972,1.0,0.974	0.949,0.923,0.856	0.073	7.3	7.3
55169	ENSG00000101901	ALG13	X	+	111686136	111686174	111684964	111685103	111687886	111688128	55169	9,8,19	54,63,77	13,1,7	94102115	182	144	0.000591612	0.0312052	0.117,0.091,0.163	0.099,0.008,0.046	0.073	7.3	7.3
99142	ENSG00000140455	USP3	15	+	63529013	63529166	63504611	63504830	63532646	63532707	99142	128111103	151181197	116123105	275257297	297	144	0.000637631	0.0328832	0.291,0.229,0.202	0.17,0.188,0.146	0.073	7.3	7.3
75599	ENSG00000111206	FOXM1	12	-	2872101	2872244	2868562	2868754	2873976	2874525	75599	100,70,61	2,10,1	62,50,54	0,2,0	287	144	0.000681416	0.0341801	0.962,0.778,0.968	1.0,0.926,1.0	-0.073	-7.3	7.3
118884	ENSG00000213079	SCAF8	6	+	154741955	154742018	154733852	154733930	154773988	154774072	118884	7,3,0	27,29,31	0,0,0	20,36,32	207	144	0.000920425	0.0420637	0.153,0.067,0.0	0.0,0.0,0.0	0.073	7.3	7.3
2658	ENSG00000179178	TMEM125	1	+	43271192	43271253	43270680	43270793	43272183	43272339	2658	7,3,0	131,88,83	7,15,8	83,67,63	205	144	1.75133e-05	0.00319416	0.036,0.023,0.0	0.056,0.136,0.082	-0.072	-7.2	7.2
26925	ENSG00000164855	TMEM184A	7	-	1550122	1550198	1549853	1549945	1550304	1550395	26925	79,59,86	5,0,10	64,77,51	1,0,0	220	144	3.74799e-05	0.00513887	0.912,1.0,0.849	0.977,1.0,1.0	-0.072	-7.2	7.2
98343	ENSG00000174989	FBXW8	12	+	116918530	116918731	116910955	116911355	116928022	116928127	98343	2,2,0	18,19,43	9,8,6	24,32,32	345	144	5.65887e-05	0.00680822	0.044,0.042,0.0	0.135,0.094,0.073	-0.072	-7.2	7.2
80093	ENSG00000113108	APBB3	5	-	140560312	140560504	140558271	140558821	140560638	140560754	80093	87,86,70	0,1,0	90,98,77	2,10,0	336	144	0.000175594	0.0139915	1.0,0.974,1.0	0.951,0.808,1.0	0.072	7.2	7.2
117447	ENSG00000177082	WDR73	15	-	84645470	84645836	84643081	84643723	84646183	84646348	117447	165197162	0,0,0	160126224	6,2,3	510	144	0.000287463	0.0194182	1.0,1.0,1.0	0.883,0.947,0.955	0.072	7.2	7.2
81661	ENSG00000002016	RAD52	12	-	914430	914532	913893	914121	916343	916483	81661	52,39,48	0,0,0	31,39,65	0,1,8	246	144	0.000497792	0.0280412	1.0,1.0,1.0	1.0,0.958,0.826	0.072	7.2	7.2
90516	ENSG00000137073	UBAP2	9	-	33948373	33948568	33944364	33944639	33953284	33953474	90516	119,97,158	3,7,1	128121127	0,0,0	339	144	0.000562152	0.0302086	0.944,0.855,0.985	1.0,1.0,1.0	-0.072	-7.2	7.2
35586	ENSG00000248672	LY75-CD302	2	-	159780004	159780178	159777937	159777964	159780881	159780998	35586	69,55,82	5,0,6	67,54,37	2,0,0	318	144	0.00109226	0.0470864	0.862,1.0,0.861	0.938,1.0,1.0	-0.072	-7.2	7.2
50329	ENSG00000186193	SAPCD2	9	-	137064862	137064979	137062123	137064787	137065077	137065185	50329	170172138	5,15,5	181,98,140	0,2,0	261	144	7.2161e-07	0.000385541	0.949,0.864,0.938	1.0,0.964,1.0	-0.071	-7.1	7.1
98680	ENSG00000100401	RANGAP1	22	-	41285543	41285715	41280932	41281082	41285985	41286251	98680	29,31,21	143152114	43,30,56	106101113	316	144	6.51466e-05	0.00736391	0.085,0.085,0.077	0.156,0.119,0.184	-0.071	-7.1	7.1
17370	ENSG00000069849	ATP1B3	3	+	141907166	141907274	141903619	141903748	141925530	141926514	17370	109,99,129	4,6,12	181204183	3,2,4	252	144	0.000148791	0.0126186	0.94,0.904,0.86	0.972,0.983,0.963	-0.071	-7.1	7.1
79691	ENSG00000138050	THUMPD2	2	-	39768900	39769093	39768423	39768501	39769709	39770119	79691	12,8,5	26,39,47	2,5,5	53,70,71	337	144	0.000364932	0.022668	0.165,0.081,0.043	0.016,0.03,0.029	0.071	7.1	7.1
40227	ENSG00000088298	EDEM2	20	-	35134737	35134949	35126250	35126375	35137879	35137999	40227	102,139,55	1,1,1	115113101	8,1,6	356	144	0.000387041	0.0237529	0.976,0.983,0.957	0.853,0.979,0.872	0.071	7.1	7.1
28750	ENSG00000007264	MATK	19	-	3778508	3778592	3777974	3778422	3778991	3779187	28750	59,71,47	10,0,0	32,36,40	0,0,0	228	144	0.000884834	0.0409939	0.788,1.0,1.0	1.0,1.0,1.0	-0.071	-7.1	7.1
39957	ENSG00000148908	RGS10	10	-	119515508	119515652	119499924	119500259	119526031	119526118	39957	100,64,100	6,3,1	61,63,52	0,0,0	288	144	0.00110262	0.0473859	0.893,0.914,0.98	1.0,1.0,1.0	-0.071	-7.1	7.1
48309	ENSG00000117479	SLC19A2	1	-	169477154	169477757	169469963	169470186	169485562	169486003	48309	567495492	3,14,9	493440471	1,2,0	747	144	1.47817e-06	0.000606307	0.973,0.872,0.913	0.99,0.977,1.0	-0.07	-7	7
71845	ENSG00000162981	FAM84A	2	+	14633585	14633828	14632699	14632937	14633943	14637227	71845	41,39,14	259201121	43,17,15	71,55,58	387	144	1.419e-05	0.00272075	0.056,0.067,0.041	0.184,0.103,0.088	-0.07	-7	7
117729	ENSG00000136754	ABI1	10	-	26771074	26771089	26770244	26770345	26777064	26777241	117729	135192208	11,8,7	220162205	19,28,27	159	144	3.03184e-05	0.00452462	0.917,0.956,0.964	0.913,0.84,0.873	0.07	7	7
61689	ENSG00000110171	TRIM3	11	-	6465564	6465732	6458064	6458296	6473790	6473984	61689	138136150	6,2,7	107,91,119	0,0,0	312	144	4.43909e-05	0.00574605	0.914,0.969,0.908	1.0,1.0,1.0	-0.07	-7	7
86894	ENSG00000114670	NEK11	3	+	131097609	131097735	131080422	131080588	131109802	131109921	86894	4,7,0	23,26,23	0,0,0	61,33,27	270	144	0.000260332	0.0183119	0.085,0.126,0.0	0.0,0.0,0.0	0.07	7	7
32424	ENSG00000185189	NRBP2	8	-	143835966	143836030	143835017	143835730	143836126	143836180	32424	31,44,31	2,0,0	51,61,73	4,0,12	208	144	0.000422096	0.0251887	0.915,1.0,1.0	0.898,1.0,0.808	0.07	7	7
105848	ENSG00000127616	SMARCA4	19	+	10977652	10977815	10961080	10961174	10984123	10984373	105848	8,2,1	24,21,14	0,0,0	11,13,12	307	144	0.000466405	0.0269078	0.135,0.043,0.032	0.0,0.0,0.0	0.07	7	7
70280	ENSG00000205517	RGL3	19	-	11402454	11402541	11402214	11402247	11402649	11402703	70280	76,95,51	8,0,4	105,93,69	2,1,0	231	144	0.000992418	0.0439804	0.856,1.0,0.888	0.97,0.983,1.0	-0.07	-7	7
88098	ENSG00000272391	POM121C	7	-	75465998	75466096	75441431	75441647	75474703	75474882	88098	0,0,3	36,23,23	4,3,5	23,24,22	242	144	0.00104818	0.0458137	0.0,0.0,0.072	0.094,0.069,0.119	-0.07	-7	7
116265	ENSG00000066322	ELOVL1	1	-	43365185	43365376	43364927	43365008	43365563	43365623	116265	704620525	30,38,33	767670832	21,11,15	335	144	2.33757e-07	0.000167477	0.91,0.875,0.872	0.94,0.963,0.96	-0.069	-6.9	6.9
111932	ENSG00000136010	ALDH1L2	12	-	105074332	105074450	105073860	105074005	105084388	105084458	111932	14,18,16	102,110,62	4,10,3	115143106	262	144	1.51408e-06	0.000617682	0.07,0.083,0.124	0.019,0.037,0.015	0.069	6.9	6.9
113795	ENSG00000203875	SNHG5	6	-	85677791	85678032	85677423	85677492	85678135	85678405	113795	240297306	12,15,5	381386464	4,7,0	385	144	7.09159e-06	0.0017497	0.882,0.881,0.958	0.973,0.954,1.0	-0.069	-6.9	6.9
11509	ENSG00000224078	SNHG14	15	+	25088607	25088741	25087466	25087599	25089613	25089866	11509	1,0,1	57,39,30	7,3,6	37,30,30	278	144	2.82136e-05	0.00433967	0.009,0.0,0.017	0.089,0.049,0.094	-0.069	-6.9	6.9
70419	ENSG00000156253	RWDD2B	21	-	29007760	29008123	29005758	29006651	29008394	29008621	70419	244185263	0,1,0	179239236	6,8,1	507	144	2.95821e-05	0.00445845	1.0,0.981,1.0	0.894,0.895,0.985	0.069	6.9	6.9
63414	ENSG00000135297	MTO1	6	+	73471459	73471557	73466488	73466606	73473364	73473474	63414	3,3,0	45,64,70	14,8,7	41,77,90	242	144	8.43352e-05	0.00866978	0.038,0.027,0.0	0.169,0.058,0.044	-0.069	-6.9	6.9
117256	ENSG00000136883	KIF12	9	-	114096050	114096221	114095213	114095332	114096386	114096478	117256	437441503	11,5,13	244224279	23,13,7	315	144	0.000127886	0.0114055	0.948,0.976,0.946	0.829,0.887,0.948	0.069	6.9	6.9
71522	ENSG00000100600	LGMN	14	-	92706482	92706653	92704639	92704707	92709671	92709872	71522	194177165	4,1,1	154163174	4,11,8	315	144	0.000127736	0.0114055	0.957,0.988,0.987	0.946,0.871,0.909	0.069	6.9	6.9
93335	ENSG00000139613	SMARCC2	12	-	56172936	56173029	56172584	56172704	56173695	56173849	93335	43,31,30	119141127	19,18,12	134136107	237	144	0.000199127	0.0151822	0.18,0.118,0.126	0.079,0.074,0.064	0.069	6.9	6.9
409	ENSG00000134352	IL6ST	5	-	55968275	55968396	55964145	55964312	55969549	55969855	409	91,69,115	0,0,0	126,82,142	3,8,1	265	144	0.000527484	0.0290852	1.0,1.0,1.0	0.958,0.848,0.987	0.069	6.9	6.9
12759	ENSG00000137478	FCHSD2	11	-	72841453	72841583	72840876	72840959	72842620	72842841	12759	59,39,48	10,0,0	35,48,42	0,1,0	274	144	0.000726777	0.0357183	0.756,1.0,1.0	1.0,0.962,1.0	-0.069	-6.9	6.9
57259	ENSG00000175104	TRAF6	11	-	36496359	36496573	36494975	36495047	36497107	36497266	57259	7,0,5	22,28,15	1,0,0	16,17,21	358	144	0.000810128	0.0387756	0.113,0.0,0.118	0.025,0.0,0.0	0.069	6.9	6.9
93267	ENSG00000148832	PAOX	10	+	133390906	133391098	133389589	133389747	133391311	133391624	93267	0,2,0	15,15,3	6,0,4	13,1,16	336	144	0.00087124	0.0405429	0.0,0.054,0.0	0.165,0.0,0.097	-0.069	-6.9	6.9
87042	ENSG00000023839	ABCC2	10	+	99819427	99819542	99819088	99819269	99830306	99830433	87042	0,2,0	27,20,26	4,5,1	23,18,14	259	144	0.0010543	0.045939	0.0,0.053,0.0	0.088,0.134,0.038	-0.069	-6.9	6.9
60450	ENSG00000078668	VDAC3	8	+	42396677	42396680	42395083	42395133	42398711	42398864	60450	376388388	20,35,43	391316481	67,50,85	147	144	3.49727e-06	0.00109669	0.948,0.916,0.898	0.851,0.861,0.847	0.068	6.8	6.8
31793	ENSG00000055950	MRPL43	10	-	100987089	100987192	100986275	100986975	100987312	100987515	31793	179181123	7,10,7	189129116	1,2,0	247	144	4.43092e-06	0.00127436	0.937,0.913,0.911	0.991,0.974,1.0	-0.068	-6.8	6.8
107820	ENSG00000111450	STX2	12	-	130812309	130812443	130808630	130808704	130812956	130813031	107820	1,0,0	60,28,52	3,11,1	29,34,27	278	144	1.39482e-05	0.00270103	0.009,0.0,0.0	0.051,0.144,0.019	-0.068	-6.8	6.8
53816	ENSG00000100372	SLC25A17	22	-	40792524	40792676	40779008	40779125	40799022	40799036	53816	79,67,92	0,0,0	97,91,155	5,0,9	296	144	5.53384e-05	0.00672154	1.0,1.0,1.0	0.904,1.0,0.893	0.068	6.8	6.8
13759	ENSG00000168438	CDC40	6	+	110201557	110201687	110193181	110193268	110207505	110207589	13759	125,93,206	3,10,2	153207210	0,1,2	274	144	0.000160184	0.0132637	0.956,0.83,0.982	1.0,0.991,0.982	-0.068	-6.8	6.8
64545	ENSG00000259900	RP11-343C2.7	16	-	69349524	69349651	69336504	69336712	69351540	69351729	64545	89,102,88	0,14,0	65,50,50	0,0,0	271	144	0.000172171	0.013878	1.0,0.795,1.0	1.0,1.0,1.0	-0.068	-6.8	6.8
13379	ENSG00000115421	PAPOLG	2	+	60771518	60771630	60770457	60770511	60775033	60775123	13379	37,28,85	2,0,8	67,47,71	1,0,0	256	144	0.000244262	0.0174852	0.912,1.0,0.857	0.974,1.0,1.0	-0.068	-6.8	6.8
63279	ENSG00000083720	OXCT1	5	-	41807330	41807438	41801021	41801070	41840450	41840511	63279	82126119	5,12,3	89,80,104	3,1,0	252	144	0.000321479	0.0208758	0.904,0.857,0.958	0.944,0.979,1.0	-0.068	-6.8	6.8
85934	ENSG00000177565	TBL1XR1	3	-	177098465	177098541	177064919	177065022	177160870	177160992	85934	84,70,74	1,3,7	79,86,42	0,0,0	220	144	0.000493281	0.0278792	0.982,0.939,0.874	1.0,1.0,1.0	-0.068	-6.8	6.8
11845	ENSG00000239521	GATS	7	-	100211393	100211994	100200652	100202603	100213046	100213133	11845	229224184	2,7,2	162156173	1,0,0	745	144	0.000600857	0.0315729	0.957,0.861,0.947	0.969,1.0,1.0	-0.068	-6.8	6.8
74075	ENSG00000196141	SPATS2L	2	+	200308886	200309090	200306375	200306601	200329430	200329480	74075	3,4,7	27,21,17	1,1,0	18,11,17	348	144	0.000792881	0.0381568	0.044,0.073,0.146	0.022,0.036,0.0	0.068	6.8	6.8
116808	ENSG00000132676	DAP3	1	+	155709032	155709125	155689094	155689174	155709772	155709824	116808	10,10,9	64,62,106	17,21,27	71,74,90	237	144	0.000987884	0.0438733	0.087,0.089,0.049	0.127,0.147,0.154	-0.068	-6.8	6.8
64891	ENSG00000170946	DNAJC24	11	+	31429482	31429606	31426286	31426355	31430270	31430703	64891	0,2,2	18,33,42	4,3,8	22,27,33	268	144	0.00113738	0.0484939	0.0,0.032,0.025	0.089,0.056,0.115	-0.068	-6.8	6.8
29245	ENSG00000052723	SIKE1	1	-	114778931	114779054	114776383	114776459	114779141	114779284	29245	9,13,1	57,51,68	0,0,1	80,76,117	267	144	1.41265e-07	0.000117372	0.078,0.121,0.008	0.0,0.0,0.005	0.067	6.7	6.7
7954	ENSG00000198721	ECI2	6	-	4119185	4119275	4117307	4117451	4125249	4125370	7954	357309203	3,13,7	304317341	28,24,21	234	144	5.75098e-06	0.00151911	0.987,0.936,0.947	0.87,0.89,0.909	0.067	6.7	6.7
111049	ENSG00000198930	CSAG1	X	-	152728022	152728224	152727486	152727863	152732444	152732504	111049	91,127,92	0,1,0	119147102	5,9,0	346	144	7.9345e-05	0.00837482	1.0,0.981,1.0	0.908,0.872,1.0	0.067	6.7	6.7
37085	ENSG00000101473	ACOT8	20	-	45843526	45843721	45841737	45841956	45844262	45844420	37085	192177155	2,0,2	155137173	5,12,1	339	144	0.000134633	0.011839	0.976,1.0,0.971	0.929,0.829,0.987	0.067	6.7	6.7
105506	ENSG00000256087	ZNF432	19	-	52037415	52037603	52033419	52035440	52040487	52040583	105506	0,0,0	8,16,10	8,4,1	31,24,13	332	144	0.000279931	0.0190563	0.0,0.0,0.0	0.101,0.067,0.032	-0.067	-6.7	6.7
103209	ENSG00000197312	DDI2	1	+	15643521	15643650	15638306	15638434	15649719	15649823	103209	137,62,90	0,0,0	103,90,95	3,6,2	273	144	0.000405036	0.0245321	1.0,1.0,1.0	0.948,0.888,0.962	0.067	6.7	6.7
43066	ENSG00000089094	KDM2B	12	-	121443679	121443793	121442991	121443030	121444011	121444272	43066	91,93,81	4,4,6	108,79,95	0,2,1	258	144	0.000405024	0.0245321	0.927,0.928,0.883	1.0,0.957,0.981	-0.067	-6.7	6.7
107186	ENSG00000213563	C8orf82	8	-	144528301	144528471	144528023	144528072	144528760	144529062	107186	37,39,30	176,180,96	37,35,49	110,78,90	314	144	0.000447441	0.0262183	0.088,0.09,0.125	0.134,0.171,0.2	-0.067	-6.7	6.7
80720	ENSG00000101104	PABPC1L	20	+	44938060	44938191	44936612	44936730	44958336	44958807	80720	82,104,83	4,6,4	175169127	0,1,4	275	144	0.000497347	0.0280412	0.915,0.901,0.916	1.0,0.989,0.943	-0.067	-6.7	6.7
62342	ENSG00000146247	PHIP	6	-	79004372	79004436	79003729	79003858	79015081	79015216	62342	18,11,4	63,62,77	6,4,2	77,66,75	208	144	0.000889652	0.0411436	0.165,0.109,0.035	0.051,0.04,0.018	0.067	6.7	6.7
116836	ENSG00000132676	DAP3	1	+	155717005	155717128	155709772	155709824	155721516	155721618	116836	229255273	21,6,1	275248289	23,23,20	267	144	0.000961753	0.0432238	0.855,0.958,0.993	0.866,0.853,0.886	0.067	6.7	6.7
6228	ENSG00000167716	WDR81	17	+	1730379	1730487	1724959	1728626	1730754	1730945	6228	60,64,63	0,0,0	71,82,90	3,5,2	252	144	0.00109478	0.0471741	1.0,1.0,1.0	0.931,0.904,0.963	0.067	6.7	6.7
118468	ENSG00000113300	CNOT6	5	+	180553385	180553471	180549888	180550117	180560475	180560610	118468	93,60,84	0,0,0	67,88,76	5,2,3	230	144	0.00110028	0.0473479	1.0,1.0,1.0	0.893,0.965,0.941	0.067	6.7	6.7
67218	ENSG00000090061	CCNK	14	+	99491945	99492320	99481424	99481479	99492625	99492874	67218	2,0,0	46,47,15	8,4,8	27,29,21	519	144	4.669e-06	0.00131559	0.012,0.0,0.0	0.076,0.037,0.096	-0.066	-6.6	6.6
99541	ENSG00000198252	STYX	14	+	52756550	52756611	52750682	52750780	52757318	52757355	99541	96,93,88	2,2,10	89,102,92	0,0,0	205	144	5.56434e-05	0.00673618	0.971,0.97,0.861	1.0,1.0,1.0	-0.066	-6.6	6.6
91903	ENSG00000198925	ATG9A	2	-	219222049	219222173	219221079	219221302	219222271	219222450	91903	129,115,97	0,0,0	129104100	5,0,8	268	144	0.000104101	0.0099899	1.0,1.0,1.0	0.933,1.0,0.87	0.066	6.6	6.6
33204	ENSG00000179588	ZFPM1	16	+	88513379	88513626	88489030	88489153	88514386	88514520	33204	0,13,2	17,25,19	0,0,0	8,11,15	391	144	0.000122215	0.0111305	0.0,0.161,0.037	0.0,0.0,0.0	0.066	6.6	6.6
70117	ENSG00000171953	ATPAF2	17	-	18028231	18028377	18026318	18026416	18028614	18028655	70117	107107118	8,0,7	163113128	2,0,1	290	144	0.000134085	0.0118173	0.869,1.0,0.893	0.976,1.0,0.985	-0.066	-6.6	6.6
117262	ENSG00000136883	KIF12	9	-	114096050	114096198	114095213	114095332	114096386	114096478	117262	410423464	11,5,13	231217264	23,13,7	292	144	0.000158208	0.0131901	0.948,0.977,0.946	0.832,0.892,0.949	0.066	6.6	6.6
104732	ENSG00000136450	SRSF1	17	-	58005413	58005617	58004587	58005041	58005800	58005973	104732	230240234	17,11,7	256229313	8,5,0	348	144	0.000224547	0.0165492	0.848,0.9,0.933	0.93,0.95,1.0	-0.066	-6.6	6.6
52790	ENSG00000140983	RHOT2	16	+	668508	668569	668352	668411	668655	668881	52790	90,60,41	10,0,4	68,45,45	0,2,0	205	144	0.000272004	0.0187718	0.863,1.0,0.878	1.0,0.94,1.0	-0.066	-6.6	6.6
76772	ENSG00000137822	TUBGCP4	15	+	43403682	43403799	43401805	43401850	43404412	43404552	76772	85,80,102	1,0,0	96,77,107	4,4,4	261	144	0.000340127	0.0216686	0.979,1.0,1.0	0.93,0.914,0.937	0.066	6.6	6.6
66818	ENSG00000242114	MTFP1	22	+	30427239	30427403	30426716	30426844	30428461	30428951	66818	229230186	4,7,3	268243229	15,23,6	308	144	0.000488824	0.0277877	0.964,0.939,0.967	0.893,0.832,0.947	0.066	6.6	6.6
84926	ENSG00000156256	USP16	21	+	29046666	29046780	29043424	29043599	29047227	29047321	84926	92,60,129	2,5,6	125112112	0,2,1	258	144	0.000547855	0.0297196	0.963,0.87,0.923	1.0,0.969,0.984	-0.066	-6.6	6.6
27614	ENSG00000156411	C14orf2	14	-	103913896	103913984	103912289	103912694	103915065	103915189	27614	153143179	19,9,8	203203213	7,5,5	232	144	0.00055091	0.0298022	0.833,0.908,0.933	0.947,0.962,0.964	-0.066	-6.6	6.6
49414	ENSG00000156170	NDUFAF6	8	+	95044476	95044595	95041569	95041626	95045544	95045647	49414	15,19,10	61,63,88	5,7,4	69,67,68	263	144	0.000615784	0.032097	0.119,0.142,0.059	0.038,0.054,0.031	0.066	6.6	6.6
45663	ENSG00000087191	PSMC5	17	+	63827673	63827923	63827459	63827514	63828137	63828209	45663	38,18,25	142,119,46	42,38,46	100,80,58	394	144	0.000650462	0.0332482	0.089,0.052,0.166	0.133,0.148,0.225	-0.066	-6.6	6.6
43202	ENSG00000188352	FOCAD	9	+	20658690	20658826	20658308	20658459	20715321	20715410	43202	72,70,50	2,8,0	48,56,52	0,0,1	280	144	0.000719173	0.0354701	0.949,0.818,1.0	1.0,1.0,0.964	-0.066	-6.6	6.6
119262	ENSG00000196923	PDLIM7	5	-	177489770	177489832	177489392	177489627	177490869	177490921	119262	93,97,45	8,2,4	68,78,87	1,1,1	206	144	0.000726018	0.035699	0.89,0.971,0.887	0.979,0.982,0.984	-0.066	-6.6	6.6
115571	ENSG00000092841	MYL6	12	+	56159497	56159705	56158683	56158711	56159974	56160148	115571	14,8,9	79,79,65	20,14,38	75,85,62	352	144	0.000788765	0.0380154	0.068,0.04,0.054	0.098,0.063,0.2	-0.066	-6.6	6.6
85318	ENSG00000183605	SFXN4	10	-	119165201	119165369	119164130	119164196	119165536	119165654	85318	20,35,28	123121100	46,81,61	171144126	312	144	0.000905699	0.0416087	0.07,0.118,0.114	0.11,0.206,0.183	-0.066	-6.6	6.6
39826	ENSG00000167306	MYO5B	18	-	49864140	49864380	49863226	49863327	49872166	49872232	39826	117146127	1,0,1	86112100	2,4,4	384	144	0.00100407	0.0443209	0.978,1.0,0.979	0.942,0.913,0.904	0.066	6.6	6.6
11738	ENSG00000198586	TLK1	2	-	171022871	171023129	171014850	171014948	171028338	171028405	11738	2,1,0	37,42,28	13,8,5	48,24,62	402	144	1.21088e-05	0.00242703	0.019,0.008,0.0	0.088,0.107,0.028	-0.065	-6.5	6.5
66810	ENSG00000175634	RPS6KB2	11	+	67432355	67432492	67431367	67431515	67432599	67432657	66810	19,33,13	91,90,90	14,6,16	121135152	281	144	1.79798e-05	0.00323075	0.097,0.158,0.069	0.056,0.022,0.051	0.065	6.5	6.5
43102	ENSG00000258289	CHURC1	14	+	64932137	64932292	64925990	64926080	64943298	64944056	43102	156151140	1,2,0	154158162	3,12,5	299	144	2.7089e-05	0.00423368	0.987,0.973,1.0	0.961,0.864,0.94	0.065	6.5	6.5
111050	ENSG00000198930	CSAG1	X	-	152728073	152728224	152727486	152727863	152732444	152732504	111050	116165114	0,1,0	154110118	5,9,0	295	144	9.50612e-05	0.00938172	1.0,0.988,1.0	0.938,0.856,1.0	0.065	6.5	6.5
15716	ENSG00000104714	ERICH1	8	-	672021	672204	668597	668792	673288	673462	15716	8,7,1	81,71,59	12,10,19	56,64,53	327	144	9.55133e-05	0.00939772	0.042,0.042,0.007	0.086,0.064,0.136	-0.065	-6.5	6.5
59447	ENSG00000152683	SLC30A6	2	+	32175318	32175361	32174062	32174147	32184272	32184338	59447	63,47,74	0,8,4	87106118	2,1,1	187	144	0.00105207	0.0459036	1.0,0.819,0.934	0.971,0.988,0.989	-0.065	-6.5	6.5
70703	ENSG00000160299	PCNT	21	+	46425830	46425971	46421969	46422124	46427621	46427795	70703	78,67,67	6,3,1	41,50,61	1,0,0	285	144	0.00118894	0.0499904	0.868,0.919,0.971	0.954,1.0,1.0	-0.065	-6.5	6.5
68956	ENSG00000139697	SBNO1	12	-	123348028	123348133	123345257	123345567	123350309	123350441	68956	89,91,130	6,2,9	88143136	3,0,0	249	144	4.06869e-05	0.00544046	0.896,0.963,0.893	0.944,1.0,1.0	-0.064	-6.4	6.4
97202	ENSG00000148356	LRSAM1	9	+	127467739	127467830	127462251	127462373	127473800	127473931	97202	130,131,72	1,0,1	109,100,91	6,2,7	235	144	8.30671e-05	0.00860878	0.988,1.0,0.978	0.918,0.968,0.888	0.064	6.4	6.4
36009	ENSG00000170037	CNTROB	17	+	7944475	7944638	7944122	7944248	7945727	7945986	36009	119,130,91	2,10,2	78,108,69	0,0,1	307	144	0.000113373	0.0106279	0.965,0.859,0.955	1.0,1.0,0.97	-0.064	-6.4	6.4
99104	ENSG00000166233	ARIH1	15	+	72544819	72544964	72474325	72475014	72555270	72555363	99104	100108138	0,0,0	111148165	5,9,0	289	144	0.000118691	0.0109519	1.0,1.0,1.0	0.917,0.891,1.0	0.064	6.4	6.4
98918	ENSG00000077585	GPR137B	1	+	236207132	236207280	236205125	236205250	236208049	236208909	98918	2,3,2	34,54,54	12,16,2	46,51,62	292	144	0.000197807	0.0151171	0.028,0.027,0.018	0.114,0.134,0.016	-0.064	-6.4	6.4
77981	ENSG00000163050	ADCK3	1	+	226940480	226940580	226940287	226940399	226961376	226961562	77981	0,0,0	68,40,34	4,1,8	48,43,31	244	144	0.00025938	0.0182714	0.0,0.0,0.0	0.047,0.014,0.132	-0.064	-6.4	6.4
73638	ENSG00000122435	TRMT13	1	+	100147893	100148326	100144068	100144143	100148624	100150497	73638	219210182	9,4,2	228281277	2,2,0	577	144	0.000388488	0.0238245	0.859,0.929,0.958	0.966,0.972,1.0	-0.064	-6.4	6.4
35715	ENSG00000104852	SNRNP70	19	+	49102113	49102185	49101389	49101471	49104633	49104735	35715	49,47,51	281269142	39,24,9	214217178	216	144	0.000408582	0.02467	0.104,0.104,0.193	0.108,0.069,0.033	0.064	6.4	6.4
51371	ENSG00000162736	NCSTN	1	+	160351190	160351372	160350104	160350250	160351695	160351805	51371	275223201	0,1,0	204185184	1,6,11	326	144	5.51969e-06	0.00147007	1.0,0.99,1.0	0.989,0.932,0.881	0.063	6.3	6.3
29896	ENSG00000162910	MRPL55	1	-	228108234	228108318	228107667	228107869	228109148	228109283	29896	123,130,99	2,1,12	144170160	0,0,1	228	144	4.95426e-05	0.00622233	0.975,0.988,0.839	1.0,1.0,0.99	-0.063	-6.3	6.3
27216	ENSG00000187109	NAP1L1	12	-	76068908	76068994	76060137	76060279	76074202	76074239	27216	108410431163	112105154	134512071549	267193243	230	144	6.36233e-05	0.00725079	0.858,0.861,0.825	0.759,0.797,0.8	0.063	6.3	6.3
50730	ENSG00000151247	EIF4E	4	-	98922430	98922546	98901875	98901982	98929094	98929133	50730	4,4,6	34,43,32	0,1,0	55,39,46	260	144	9.10819e-05	0.00914686	0.061,0.049,0.094	0.0,0.014,0.0	0.063	6.3	6.3
32844	ENSG00000149761	NUDT22	11	+	64229246	64229344	64226634	64227132	64229477	64229571	32844	120,92,109	1,5,9	85,53,84	0,1,0	242	144	0.000122708	0.0111422	0.986,0.916,0.878	1.0,0.969,1.0	-0.063	-6.3	6.3
48856	ENSG00000161091	MFSD12	19	-	3546254	3546425	3546073	3546168	3547271	3547364	48856	328332344	23,8,28	410402387	4,7,17	315	144	0.000135779	0.01188	0.867,0.95,0.849	0.979,0.963,0.912	-0.063	-6.3	6.3
80027	ENSG00000028310	BRD9	5	-	883350	883450	881106	881182	883937	884070	80027	4,5,4	37,30,40	1,0,0	32,32,24	244	144	0.000439544	0.0258647	0.06,0.09,0.056	0.018,0.0,0.0	0.063	6.3	6.3
52868	ENSG00000117533	VAMP4	1	-	171732197	171732353	171728523	171728570	171738348	171738463	52868	6,2,13	66,55,80	16,30,10	62,85,68	300	144	0.000476001	0.0272994	0.042,0.017,0.072	0.11,0.145,0.066	-0.063	-6.3	6.3
100974	ENSG00000083544	TDRD3	13	+	60494434	60494575	60485798	60485948	60509762	60509919	100974	114,94,135	0,4,1	104122134	8,2,9	285	144	0.00111079	0.0476733	1.0,0.922,0.986	0.868,0.969,0.883	0.063	6.3	6.3
47612	ENSG00000125124	BBS2	16	-	56500853	56500977	56499777	56499907	56501352	56501594	47612	71,52,97	0,1,0	65,59,68	10,0,0	268	144	0.00117977	0.0497484	1.0,0.965,1.0	0.777,1.0,1.0	0.063	6.3	6.3
26275	ENSG00000136051	KIAA1033	12	+	105156725	105156792	105152342	105152451	105157235	105157322	26275	74106106	0,2,0	140108141	8,4,9	211	144	2.24686e-05	0.00375937	1.0,0.973,1.0	0.923,0.949,0.914	0.062	6.2	6.2
83522	ENSG00000129197	RPAIN	17	+	5426235	5426299	5425970	5426082	5428070	5428211	83522	92,79,72	1,0,0	122108117	11,5,2	208	144	3.57176e-05	0.00498155	0.985,1.0,1.0	0.885,0.937,0.976	0.062	6.2	6.2
17008	ENSG00000149636	DSN1	20	-	36762460	36762548	36758557	36758617	36766768	36766841	17008	117,94,93	8,2,4	132141150	0,1,0	232	144	4.3406e-05	0.00567142	0.901,0.967,0.935	1.0,0.989,1.0	-0.062	-6.2	6.2
20410	ENSG00000078747	ITCH	20	+	34417116	34417239	34413741	34413879	34424479	34424525	20410	0,16,4	42,38,49	3,2,1	79,72,74	267	144	7.15247e-05	0.00784761	0.0,0.185,0.042	0.02,0.015,0.007	0.062	6.2	6.2
99969	ENSG00000136280	CCM2	7	+	45068442	45068579	45064462	45064646	45069825	45069961	99969	120123149	0,0,3	106125181	9,2,5	281	144	0.000288363	0.0194262	1.0,1.0,0.962	0.858,0.97,0.949	0.062	6.2	6.2
71563	ENSG00000078319	PMS2P1	7	-	100335332	100335428	100332441	100332581	100335837	100336364	71563	0,8,4	31,39,21	1,0,1	55,47,40	240	144	0.00036027	0.0224934	0.0,0.11,0.103	0.011,0.0,0.015	0.062	6.2	6.2
20327	ENSG00000076108	BAZ2A	12	-	56623122	56623232	56617394	56617532	56630775	56630865	20327	8,5,2	31,42,25	1,0,2	39,27,33	254	144	0.000453805	0.0264444	0.128,0.063,0.043	0.014,0.0,0.033	0.062	6.2	6.2
87148	ENSG00000157764	BRAF	7	-	140808236	140808316	140807959	140808062	140808891	140808995	87148	2,0,0	38,34,21	2,6,5	32,33,40	224	144	0.000721926	0.0355698	0.033,0.0,0.0	0.039,0.105,0.074	-0.062	-6.2	6.2
26482	ENSG00000118985	ELL2	5	-	95932663	95932713	95919423	95919545	95943001	95943049	26482	10,29,9	91,102,79	11,4,4	111,90,74	194	144	0.000822018	0.0390828	0.075,0.174,0.078	0.069,0.032,0.039	0.062	6.2	6.2
117049	ENSG00000160218	TRAPPC10	21	+	44096604	44096713	44094062	44094233	44098356	44098534	117049	1,3,2	41,39,37	7,8,10	52,44,47	253	144	0.000873993	0.0406515	0.014,0.042,0.03	0.071,0.094,0.108	-0.062	-6.2	6.2
10417	ENSG00000102710	SUPT20H	13	-	37017244	37017328	37012191	37012297	37019341	37019397	10417	110,96,62	4,3,5	81,74,106	0,0,2	228	144	0.00106703	0.0463481	0.946,0.953,0.887	1.0,1.0,0.971	-0.062	-6.2	6.2
85152	ENSG00000178307	TMEM11	17	-	21208391	21208539	21198539	21198840	21210935	21211227	85152	0,0,10	36,50,22	8,7,19	38,28,47	292	144	0.00107695	0.0466746	0.0,0.0,0.183	0.094,0.11,0.166	-0.062	-6.2	6.2
812	ENSG00000155287	SLC25A28	10	-	99615452	99615516	99613695	99613924	99620044	99620364	812	3,5,3	34,39,22	1,0,0	16,26,21	208	144	0.0011797	0.0497484	0.058,0.082,0.086	0.041,0.0,0.0	0.062	6.2	6.2
62469	ENSG00000164597	COG5	7	-	107256731	107256794	107248395	107248499	107258272	107258383	62469	113,89,104	0,1,0	99141143	3,8,9	207	144	9.01639e-06	0.00203362	1.0,0.984,1.0	0.958,0.925,0.917	0.061	6.1	6.1
109610	ENSG00000111843	TMEM14C	6	+	10724489	10724633	10723108	10723241	10724960	10725037	109610	193,179,62	1,0,0	147113106	12,2,1	288	144	2.77892e-05	0.00428117	0.99,1.0,1.0	0.86,0.966,0.981	0.061	6.1	6.1
75446	ENSG00000175387	SMAD2	18	-	47920071	47920169	47896520	47896809	47930360	47930599	75446	6,18,4	76,61,43	1,3,4	73,67,80	242	144	6.27079e-05	0.00720095	0.045,0.149,0.052	0.008,0.026,0.029	0.061	6.1	6.1
49956	ENSG00000176853	FAM91A1	8	+	123808274	123808376	123806079	123806229	123808892	123809016	49956	72,98,124	2,0,0	114124129	13,2,3	246	144	6.86596e-05	0.00764605	0.955,1.0,1.0	0.837,0.973,0.962	0.061	6.1	6.1
99489	ENSG00000283103	LLNLR-245B6.1	19	-	58322361	58322455	58314805	58315036	58325274	58325361	99489	0,12,2	29,38,52	0,0,0	43,55,51	238	144	7.95527e-05	0.00837854	0.0,0.16,0.023	0.0,0.0,0.0	0.061	6.1	6.1
25488	ENSG00000159202	UBE2Z	17	+	48912833	48912965	48910807	48910880	48916075	48916187	25488	175137193	8,6,11	199200238	3,3,2	276	144	0.000131543	0.011678	0.919,0.923,0.902	0.972,0.972,0.984	-0.061	-6.1	6.1
21623	ENSG00000152520	PAN3	13	+	28275379	28275524	28271980	28272071	28277236	28277376	21623	8,6,2	27,46,38	0,1,1	35,46,21	289	144	0.000174291	0.0139334	0.129,0.061,0.026	0.0,0.011,0.023	0.061	6.1	6.1
56180	ENSG00000110344	UBE4A	11	+	118374895	118375229	118373493	118373685	118376573	118376694	56180	174229203	9,3,2	257268238	2,0,1	478	144	0.000280381	0.0190736	0.853,0.958,0.968	0.975,1.0,0.986	-0.061	-6.1	6.1
20959	ENSG00000044524	EPHA3	3	+	89471413	89471511	89450176	89450370	89472463	89472619	20959	0,1,15	51,39,44	0,0,0	14,17,22	242	144	0.000341276	0.0217119	0.0,0.015,0.169	0.0,0.0,0.0	0.061	6.1	6.1
98675	ENSG00000100401	RANGAP1	22	-	41285543	41285609	41280932	41281082	41285985	41286251	98675	11,11,12	143152114	23,17,21	106101113	210	144	0.000359622	0.0224673	0.05,0.047,0.067	0.13,0.103,0.113	-0.061	-6.1	6.1
87516	ENSG00000108384	RAD51C	17	+	58696692	58696859	58694930	58695189	58703195	58703329	87516	155162181	3,9,12	200175219	0,6,2	311	144	0.00039612	0.0241576	0.96,0.893,0.875	1.0,0.931,0.981	-0.061	-6.1	6.1
95912	ENSG00000125991	ERGIC3	20	+	35554371	35554386	35548807	35548865	35555043	35555075	95912	619640654	103,123,74	487493410	116,97,116	159	144	0.000465526	0.0268731	0.845,0.825,0.889	0.792,0.822,0.762	0.061	6.1	6.1
91416	ENSG00000182054	IDH2	15	-	90087111	90087263	90085274	90085387	90087438	90087575	91416	126128169	7,10,0	98114108	1,2,0	296	144	0.000480927	0.0275008	0.898,0.862,1.0	0.979,0.965,1.0	-0.061	-6.1	6.1
42624	ENSG00000119048	UBE2B	5	+	134376673	134376694	134374382	134374463	134380718	134380806	42624	49,53,64	0,8,3	59,82,91	0,1,0	165	144	0.000543401	0.0295883	1.0,0.853,0.949	1.0,0.986,1.0	-0.061	-6.1	6.1
116531	ENSG00000170035	UBE2E3	2	+	180981412	180981477	180980941	180980973	180982017	180982236	116531	6,5,1	88,77,66	14,12,9	83,70,83	209	144	0.000648641	0.0332218	0.045,0.043,0.01	0.104,0.106,0.07	-0.061	-6.1	6.1
60085	ENSG00000102606	ARHGEF7	13	+	111280271	111280350	111277586	111277673	111280537	111280677	60085	56,78,67	3,8,0	91,99,91	0,2,0	223	144	0.000651337	0.0332482	0.923,0.863,1.0	1.0,0.97,1.0	-0.061	-6.1	6.1
78279	ENSG00000160712	IL6R	1	+	154445046	154445094	154435945	154436110	154448124	154448171	78279	0,0,0	7,1,15	8,3,4	54,51,69	192	144	0.000986125	0.0438715	0.0,0.0,0.0	0.1,0.042,0.042	-0.061	-6.1	6.1
108026	ENSG00000144744	UBA3	3	-	69075429	69075510	69071534	69071617	69077797	69077918	108026	278263251	5,0,1	287225208	16,19,2	225	144	6.27372e-08	6.35287e-05	0.973,1.0,0.994	0.92,0.883,0.985	0.06	6	6
6267	ENSG00000198912	C1orf174	1	-	3891625	3891779	3890568	3891057	3892882	3892996	6267	2,9,4	96,75,50	13,16,11	59,72,54	298	144	9.68164e-05	0.00946843	0.01,0.055,0.037	0.096,0.097,0.09	-0.06	-6	6
25489	ENSG00000159202	UBE2Z	17	+	48912833	48912970	48910347	48910880	48916075	48916187	25489	185141202	8,6,11	206213243	3,3,2	281	144	0.000138714	0.0120613	0.922,0.923,0.904	0.972,0.973,0.984	-0.06	-6	6
30717	ENSG00000167380	ZNF226	19	+	44166704	44166882	44165756	44165807	44170034	44170095	30717	4,5,9	37,33,26	0,1,1	31,17,12	322	144	0.000236355	0.0171465	0.046,0.063,0.134	0.0,0.026,0.036	0.06	6	6
91060	ENSG00000089234	BRAP	12	-	111681636	111681835	111679150	111679340	111685710	111685986	91060	101,98,190	0,1,0	147144131	5,1,7	343	144	0.000265814	0.0185542	1.0,0.976,1.0	0.925,0.984,0.887	0.06	6	6
106638	ENSG00000129317	PUS7L	12	-	43735013	43735149	43731704	43731758	43736380	43736661	106638	0,0,0	34,48,31	2,7,4	43,39,26	280	144	0.000288202	0.0194262	0.0,0.0,0.0	0.023,0.085,0.073	-0.06	-6	6
68026	ENSG00000168385	SEPT2	2	+	241320202	241320287	241315905	241315982	241324215	241324241	68026	3,6,12	125,107,84	14,16,13	104,78,61	229	144	0.000355984	0.022305	0.015,0.034,0.082	0.078,0.114,0.118	-0.06	-6	6
87683	ENSG00000157985	AGAP1	2	+	235750353	235750488	235744697	235744839	235797758	235797886	87683	59,66,69	0,1,1	142116107	10,3,4	279	144	0.000370275	0.0229266	1.0,0.971,0.973	0.88,0.952,0.932	0.06	6	6
17366	ENSG00000069849	ATP1B3	3	+	141921976	141922063	141903619	141903748	141925530	141926484	17366	105126134	4,6,12	172178198	3,2,4	231	144	0.000436013	0.025762	0.942,0.929,0.874	0.973,0.982,0.969	-0.06	-6	6
75520	ENSG00000075643	MOCOS	18	+	36199682	36200324	36198689	36198756	36203112	36203189	75520	177211189	0,0,0	359356392	6,3,4	786	144	0.00053191	0.0291968	1.0,1.0,1.0	0.916,0.956,0.947	0.06	6	6
93207	ENSG00000131584	ACAP3	1	-	1299972	1300068	1299830	1299905	1300157	1300202	93207	77,83,61	0,1,2	79,89,75	2,8,4	240	144	0.000901555	0.0415457	1.0,0.98,0.948	0.96,0.87,0.918	0.06	6	6
[truncated: 1,783 more rows]
