# Supplementary material for: The METTL3 RNA Methyltransferase Regulates Transcriptional Networks in Prostate Cancer
Source: Cancers (Basel). 2022 Oct 20;14(20):5148. doi: 10.3390/cancers14205148 (PMC9600477; doi:10.3390/cancers14205148)
Supplement: Supplementary file 1 [file cancers-14-05148-s001.zip › Table S18.xlsx]

## Sheet: Table S18
Table S18: Significant (dPSI ≥5% and FDR <0.05) differential splicing events with siMETTL3 Veh vs R1881 in 22Rv1.
A) Significant splicing events in 22Rv1 siMETTL3 Veh vs R1881																											B) Enriched KEGG pathways with all spliced genes with siMETTL3 Veh vs R1881 in 22Rv1. Significantly (FDR<0.05) enriched pathways are highlighted in grey and in bold.
Significant skipped exon (SE) events
ID	GeneID	geneSymbol	chr	strand	exonStart_0base	exonEnd	upstreamES	upstreamEE	downstreamES	downstreamEE	ID	IC_SAMPLE_1	SC_SAMPLE_1	IC_SAMPLE_2	SC_SAMPLE_2	IncFormLen	SkipFormLen	PValue	FDR	IncLevel1	IncLevel2	IncLevelDifference	dPSI	AbsdPSI			geneSet	description	size	overlap	expect	enrichmentRatio	pValue	FDR
79785	ENSG00000204677	FAM153C	5	+	178020259	178020453	178009325	178009381	178035095	178035154	79785	2,3,1	0,0,0	0,0,0	1,1,1	338	144	1.51201e-12	3.04686e-08	1.0,1.0,1.0	0.0,0.0,0.0	1	100	100			hsa01100	Metabolic pathways	1305	157	114.792	1.36769	7.45213e-06	0.0024294
59254	ENSG00000070718	AP3M2	8	+	42156742	42156872	42155761	42156039	42157940	42158112	59254	0,1,0	2,2,2	1,4,1	0,0,0	274	144	1.72529e-13	5.79437e-09	0.0,0.208,0.0	1.0,1.0,1.0	-0.931	-93.1	93.1			hsa04070	Phosphatidylinositol signaling system	99	22	8.70839	2.5263	3.58626e-05	0.00563019
34695	ENSG00000131778	CHD1L	1	+	147268762	147268885	147267425	147267518	147275353	147275468	34695	0,1,0	1,2,1	1,2,1	0,0,0	267	144	5.09903e-09	1.51104e-05	0.0,0.212,0.0	1.0,1.0,1.0	-0.929	-92.9	92.9			hsa00562	Inositol phosphate metabolism	74	18	6.50931	2.76527	5.18115e-05	0.00563019
108791	ENSG00000031823	RANBP3	19	-	5957917	5957935	5941798	5941835	5978060	5978140	108791	2,2,4	0,0,1	0,0,0	2,2,2	162	144	6.21725e-14	3.13209e-09	1.0,1.0,0.78	0.0,0.0,0.0	0.927	92.7	92.7			hsa04120	Ubiquitin mediated proteolysis	137	25	12.051	2.07451	0.000321145	0.0261734
10811	ENSG00000010310	GIPR	19	+	45677322	45677383	45676948	45677108	45677709	45677779	10811	1,1,2	0,0,1	0,0,0	2,6,2	205	144	1.09857e-06	0.000691788	1.0,1.0,0.584	0.0,0.0,0.0	0.861	86.1	86.1			hsa04141	Protein processing in endoplasmic reticulum	165	28	14.514	1.92917	0.000500172	0.0326112
114242	ENSG00000170802	FOXN2	2	+	48329015	48329122	48328560	48328702	48346200	48346751	114242	1,2,1	0,1,0	0,0,0	3,1,1	251	144	3.20229e-06	0.0013648	1.0,0.534,1.0	0.0,0.0,0.0	0.845	84.5	84.5			hsa03440	Homologous recombination	41	10	3.60651	2.77277	0.00235191	0.127787
89373	ENSG00000128944	KNSTRN	15	+	40386305	40386494	40383227	40383322	40389505	40389611	89373	5,3,2	0,0,0	0,0,5	2,3,2	333	144	1.95555e-11	2.81473e-07	1.0,1.0,1.0	0.0,0.0,0.519	0.827	82.7	82.7			hsa01210	2-Oxocarboxylic acid metabolism	18	6	1.58334	3.78945	0.00334393	0.149785
21809	ENSG00000101773	RBBP8	18	+	22929382	22929437	22915419	22915485	22936753	22936883	21809	14,11,5	0,2,2	0,0,0	2,4,1	199	144	1.23634e-12	3.04686e-08	1.0,0.799,0.644	0.0,0.0,0.0	0.814	81.4	81.4			hsa03013	RNA transport	171	26	15.0418	1.72852	0.00390365	0.149785
887	ENSG00000107105	ELAVL2	9	-	23693447	23693486	23690103	23692887	23701378	23701604	887	2,2,1	0,2,0	0,0,0	2,3,2	183	144	1.08009e-06	0.000688762	1.0,0.44,1.0	0.0,0.0,0.0	0.813	81.3	81.3			hsa00564	Glycerophospholipid metabolism	97	17	8.53247	1.99239	0.00432805	0.149785
118126	ENSG00000224897	POT1-AS1	7	+	125080711	125080813	125020332	125020413	125125824	125125977	118126	4,2,0	4,4,1	4,7,1	0,0,0	246	144	2.51995e-11	2.82109e-07	0.369,0.226,0.0	1.0,1.0,1.0	-0.802	-80.2	80.2			hsa00310	Lysine degradation	59	12	5.18985	2.3122	0.00459462	0.149785
38762	ENSG00000157992	KRTCAP3	2	+	27442841	27442901	27442397	27442440	27443397	27443532	38762	1,4,7	0,0,0	3,0,1	4,1,2	204	144	2.11094e-09	8.18028e-06	1.0,1.0,1.0	0.346,0.0,0.261	0.798	79.8	79.8
105006	ENSG00000139354	GAS2L3	12	+	100591735	100591856	100575506	100575623	100594874	100594922	105006	2,1,5	0,0,1	0,0,1	1,1,1	265	144	1.49367e-06	0.000855085	1.0,1.0,0.731	0.0,0.0,0.352	0.793	79.3	79.3
9275	ENSG00000106305	AIMP2	7	+	6014901	6014999	6012678	6012829	6015145	6015352	9275	0,0,0	2,1,3	1,1,1	0,1,0	242	144	0.00015469	0.0151172	0.0,0.0,0.0	1.0,0.373,1.0	-0.791	-79.1	79.1
21244	ENSG00000186314	PRELID2	5	-	145825997	145826200	145823076	145823134	145835176	145835336	21244	0,3,0	2,11,5	2,4,1	0,2,0	347	144	1.14935e-05	0.00294664	0.0,0.102,0.0	1.0,0.454,1.0	-0.784	-78.4	78.4
48817	ENSG00000109927	TECTA	11	+	121187831	121187994	121168676	121168925	121189079	121189167	48817	4,2,1	0,1,0	0,0,1	3,2,3	307	144	3.48273e-09	1.16968e-05	1.0,0.484,1.0	0.0,0.0,0.135	0.783	78.3	78.3
116190	ENSG00000088727	KIF9	3	-	47282139	47282272	47280951	47281195	47282494	47282847	116190	0,0,0	1,2,5	1,2,4	0,0,4	277	144	2.35494e-05	0.00476043	0.0,0.0,0.0	1.0,1.0,0.342	-0.781	-78.1	78.1
90510	ENSG00000231889	TRAF3IP2-AS1	6	+	111574620	111574658	111483611	111483665	111576361	111576753	90510	0,1,0	4,2,2	3,2,1	0,1,0	182	144	8.37172e-10	3.66736e-06	0.0,0.283,0.0	1.0,0.613,1.0	-0.777	-77.7	77.7
1616	ENSG00000273345	CTD-2410N18.4	5	-	134312291	134312380	134308573	134308727	134319357	134319497	1616	7,6,1	0,0,0	0,6,9	4,9,7	233	144	3.44059e-11	3.46657e-07	1.0,1.0,1.0	0.0,0.292,0.443	0.755	75.5	75.5
49847	ENSG00000228956	SATB1-AS1	3	+	18695567	18695628	18693886	18693953	18745953	18746070	49847	2,1,1	0,0,2	0,0,0	3,1,1	205	144	0.000127052	0.0130931	1.0,1.0,0.26	0.0,0.0,0.0	0.753	75.3	75.3
45530	ENSG00000114904	NEK4	3	-	52752790	52752893	52751931	52752336	52763469	52763624	45530	2,1,2	0,1,0	1,0,0	4,5,5	247	144	8.00923e-08	0.000122268	1.0,0.368,1.0	0.127,0.0,0.0	0.747	74.7	74.7
93796	ENSG00000139209	SLC38A4	12	-	46803602	46803794	46792952	46793183	46825902	46825997	93796	2,2,4	0,1,0	5,9,1	20,20,18	336	144	4.72103e-07	0.000406701	1.0,0.462,1.0	0.097,0.162,0.023	0.727	72.7	72.7
3387	ENSG00000077157	PPP1R12B	1	+	202501858	202502005	202496818	202496822	202562777	202562922	3387	5,3,1	0,0,0	0,1,5	3,4,1	291	144	3.32355e-10	1.76244e-06	1.0,1.0,1.0	0.0,0.11,0.712	0.726	72.6	72.6
18880	ENSG00000130227	XPO7	8	+	21971880	21971968	21970143	21970310	21974669	21974705	18880	0,2,0	2,2,1	2,1,1	1,0,0	232	144	2.8786e-06	0.00127383	0.0,0.383,0.0	0.554,1.0,1.0	-0.724	-72.4	72.4
62848	ENSG00000076242	MLH1	3	+	37014414	37014544	37012041	37012099	37025636	37026007	62848	0,3,4	1,3,2	7,2,2	0,0,0	274	144	6.68457e-07	0.000497224	0.0,0.344,0.512	1.0,1.0,1.0	-0.715	-71.5	71.5
14927	ENSG00000253320	AZIN1-AS1	8	+	102937623	102937757	102879894	102880058	102977586	102977738	14927	0,9,3	1,6,2	6,3,1	0,0,0	278	144	1.11468e-08	2.71091e-05	0.0,0.437,0.437	1.0,1.0,1.0	-0.709	-70.9	70.9
2899	ENSG00000105669	COPE	19	-	18905866	18905935	18905575	18905624	18906959	18907112	2899	7,8,1	3,0,0	0,0,3	1,4,2	213	144	8.72866e-06	0.00258009	0.612,1.0,1.0	0.0,0.0,0.503	0.703	70.3	70.3
10199	ENSG00000196502	SULT1A1	16	-	28609930	28609989	28608707	28608859	28620062	28620133	10199	0,2,6	1,2,4	1,3,1	0,0,0	203	144	5.58624e-07	0.000453904	0.0,0.415,0.516	1.0,1.0,1.0	-0.69	-69	69
62867	ENSG00000076242	MLH1	3	+	37014433	37014544	37012041	37012099	37025636	37026007	62867	0,3,5	1,3,2	7,2,2	0,0,0	255	144	2.75103e-06	0.00123741	0.0,0.361,0.585	1.0,1.0,1.0	-0.685	-68.5	68.5
106461	ENSG00000136048	DRAM1	12	+	101914173	101914232	101901290	101901433	101920108	101920201	106461	9,8,5	0,0,0	4,1,4	2,4,10	203	144	8.54072e-12	1.4342e-07	1.0,1.0,1.0	0.587,0.151,0.221	0.68	68	68
95578	ENSG00000261008	LINC01572	16	-	72522552	72522623	72427389	72427457	72523331	72523415	95578	3,3,0	7,2,2	8,4,3	0,1,0	215	144	1.02261e-07	0.00013557	0.223,0.501,0.0	1.0,0.728,1.0	-0.668	-66.8	66.8
57436	ENSG00000149050	ZNF214	11	-	7002716	7002851	6999362	7001555	7020072	7020235	57436	0,0,1	3,2,0	3,4,2	0,0,0	279	144	9.76629e-09	2.52308e-05	0.0,0.0,1.0	1.0,1.0,1.0	-0.667	-66.7	66.7
878	ENSG00000239900	ADSL	22	+	40362980	40363092	40360418	40360492	40364275	40364365	878	0,0,1	3,2,0	1,1,6	0,0,0	256	144	1.49772e-08	3.3534e-05	0.0,0.0,1.0	1.0,1.0,1.0	-0.667	-66.7	66.7
29042	ENSG00000135502	SLC26A10	12	+	57622786	57622934	57622558	57622641	57623023	57623137	29042	1,2,6	0,0,0	0,0,2	4,2,0	292	144	4.52507e-08	7.99865e-05	1.0,1.0,1.0	0.0,0.0,1.0	0.667	66.7	66.7
93350	ENSG00000164828	SUN1	7	+	831456	831620	817279	817499	832504	832601	93350	3,4,1	0,0,0	0,2,0	2,0,3	308	144	8.27772e-08	0.000124481	1.0,1.0,1.0	0.0,1.0,0.0	0.667	66.7	66.7
115864	ENSG00000172775	FAM192A	16	-	57174629	57174688	57174168	57174286	57185820	57186022	115864	2,2,1	0,0,1	0,0,2	8,7,2	203	144	8.58428e-08	0.00012455	1.0,1.0,0.415	0.0,0.0,0.415	0.667	66.7	66.7
93334	ENSG00000164828	SUN1	7	+	831456	831616	817279	817499	832504	832601	93334	4,2,1	0,0,0	0,2,0	2,0,3	304	144	8.90041e-08	0.00012455	1.0,1.0,1.0	0.0,1.0,0.0	0.667	66.7	66.7
121252	ENSG00000169379	ARL13B	3	+	93996562	93996684	93995873	93995944	93997079	93997136	121252	0,0,1	5,1,0	2,1,3	0,0,0	266	144	1.65624e-07	0.0001875	0.0,0.0,1.0	1.0,1.0,1.0	-0.667	-66.7	66.7
114245	ENSG00000170802	FOXN2	2	+	48334493	48334678	48328560	48328702	48346200	48346751	114245	1,1,4	0,1,0	0,1,0	3,1,1	329	144	3.01003e-07	0.000292481	1.0,0.304,1.0	0.0,0.304,0.0	0.667	66.7	66.7
85291	ENSG00000271147	ARMCX5-GPRASP2	X	+	102601463	102601543	102599705	102599859	102605481	102605653	85291	1,0,0	1,1,2	2,2,2	0,2,0	224	144	4.88815e-07	0.00041387	0.391,0.0,0.0	1.0,0.391,1.0	-0.667	-66.7	66.7
120903	ENSG00000243696	RP5-966M1.6	3	-	52831407	52831478	52830552	52830670	52833113	52833247	120903	0,0,3	2,5,1	1,3,1	0,1,0	215	144	8.9747e-07	0.000610977	0.0,0.0,0.668	1.0,0.668,1.0	-0.667	-66.7	66.7
53487	ENSG00000099901	RANBP1	22	+	20118260	20118313	20117933	20118016	20119012	20119149	53487	2,0,0	0,2,3	6,9,4	0,0,0	197	144	1.00341e-06	0.00066078	1.0,0.0,0.0	1.0,1.0,1.0	-0.667	-66.7	66.7
3590	ENSG00000110514	MADD	11	+	47326543	47326552	47325261	47325329	47326737	47326807	3590	1,0,0	0,2,2	1,1,1	0,0,0	153	144	1.16696e-06	0.000716931	1.0,0.0,0.0	1.0,1.0,1.0	-0.667	-66.7	66.7
85470	ENSG00000270231	NBPF8	1	+	120439475	120439690	120436352	120436697	120444896	120444999	85470	3,0,0	0,1,3	1,3,2	0,0,0	359	144	8.13649e-06	0.00245447	1.0,0.0,0.0	1.0,1.0,1.0	-0.667	-66.7	66.7
26032	ENSG00000141570	CBX8	17	-	79796492	79796540	79796249	79796315	79801400	79801533	26032	0,1,0	1,0,2	1,1,4	0,0,0	192	144	1.87214e-05	0.00418243	0.0,1.0,0.0	1.0,1.0,1.0	-0.667	-66.7	66.7
110731	ENSG00000119328	FAM206A	9	+	108936246	108936437	108935637	108935689	108950506	108950744	110731	8,2,1	0,0,0	0,3,0	1,0,2	335	144	8.01193e-05	0.00985644	1.0,1.0,1.0	0.0,1.0,0.0	0.667	66.7	66.7
32395	ENSG00000078018	MAP2	2	+	209481261	209481352	209424057	209424276	209580035	209580100	32395	0,0,0	1,7,2	2,0,2	0,2,0	235	144	0.000469377	0.0308665	0.0,0.0,0.0	1.0,0.0,1.0	-0.667	-66.7	66.7
63418	ENSG00000080822	CLDND1	3	-	98521652	98521703	98521329	98521442	98522541	98522846	63418	3,1,2	3,4,2	7,8,7	0,0,0	195	144	1.00357e-10	8.42618e-07	0.425,0.156,0.425	1.0,1.0,1.0	-0.665	-66.5	66.5
92888	ENSG00000281706	LINC01012	6	+	27699596	27699667	27694078	27694226	27702313	27702417	92888	2,4,1	0,1,1	0,0,2	1,1,8	215	144	5.82336e-07	0.000458385	1.0,0.728,0.401	0.0,0.0,0.143	0.662	66.2	66.2
15973	ENSG00000173402	DAG1	3	+	49487888	49488035	49470353	49470433	49488625	49488745	15973	2,2,2	1,2,4	1,1,2	0,0,0	291	144	1.43965e-09	5.99968e-06	0.497,0.331,0.198	1.0,1.0,1.0	-0.658	-65.8	65.8
70361	ENSG00000168003	SLC3A2	11	+	62886436	62886568	62885464	62885608	62888330	62888455	70361	2,2,2	3,3,7	6,12,12	0,2,1	276	144	4.91736e-08	8.39743e-05	0.258,0.258,0.13	1.0,0.758,0.862	-0.658	-65.8	65.8
85418	ENSG00000219665	CTD-2006C1.2	19	+	12034508	12034592	11987670	11987823	12035553	12035772	85418	2,4,5	0,4,0	1,0,1	2,2,3	228	144	7.07972e-06	0.00228627	1.0,0.387,1.0	0.24,0.0,0.174	0.658	65.8	65.8
13325	ENSG00000228315	GUSBP11	22	-	23651411	23651529	23640307	23640423	23652478	23652576	13325	6,3,1	7,0,0	1,1,1	7,2,9	262	144	0.00027004	0.0215082	0.32,1.0,1.0	0.073,0.216,0.058	0.658	65.8	65.8
63424	ENSG00000080822	CLDND1	3	-	98521652	98521696	98521132	98521442	98522541	98522606	63424	3,1,2	3,4,2	7,7,7	0,0,0	188	144	1.46854e-10	9.86421e-07	0.434,0.161,0.434	1.0,1.0,1.0	-0.657	-65.7	65.7
28587	ENSG00000175455	CCDC14	3	-	123951577	123951649	123948895	123949132	123952594	123957083	28587	2,0,2	9,4,7	2,1,1	0,2,0	216	144	0.000895289	0.0470941	0.129,0.0,0.16	1.0,0.25,1.0	-0.654	-65.4	65.4
90511	ENSG00000231889	TRAF3IP2-AS1	6	+	111574620	111574802	111483540	111483665	111576361	111577160	90511	6,3,0	4,2,2	10,7,7	0,1,0	326	144	2.33761e-07	0.000245339	0.399,0.399,0.0	1.0,0.756,1.0	-0.653	-65.3	65.3
10919	ENSG00000102710	SUPT20H	13	-	37054138	37054296	37051487	37051583	37059194	37059468	10919	0,8,4	1,3,6	6,6,6	0,1,0	302	144	1.22404e-06	0.000734094	0.0,0.56,0.241	1.0,0.741,1.0	-0.647	-64.7	64.7
20450	ENSG00000173960	UBXN2A	2	+	23939539	23939676	23927311	23927615	23958300	23958355	20450	2,0,1	3,2,3	1,1,2	0,1,0	281	144	1.70693e-05	0.00397331	0.255,0.0,0.146	1.0,0.339,1.0	-0.646	-64.6	64.6
11841	ENSG00000056487	PHF21B	22	-	44970939	44971101	44968987	44969205	44971286	44971470	11841	0,2,2	2,7,2	8,3,3	1,0,1	306	144	5.75846e-07	0.000458153	0.0,0.119,0.32	0.79,1.0,0.585	-0.645	-64.5	64.5
28875	ENSG00000132405	TBC1D14	4	+	7006631	7006726	7001144	7001251	7010652	7010781	28875	1,2,2	0,1,1	1,0,1	6,2,7	239	144	1.40577e-05	0.0034154	1.0,0.546,0.546	0.091,0.0,0.079	0.641	64.1	64.1
40937	ENSG00000157734	SNX22	15	+	64152242	64152326	64151716	64151850	64152637	64152742	40937	2,7,7	0,2,0	0,6,0	2,1,2	228	144	2.22466e-06	0.00110417	1.0,0.689,1.0	0.0,0.791,0.0	0.633	63.3	63.3
106529	ENSG00000182149	IST1	16	+	71923291	71923380	71922473	71922680	71927613	71927973	106529	2,5,1	0,1,0	2,3,0	2,2,3	233	144	2.4584e-06	0.00117527	1.0,0.756,1.0	0.382,0.481,0.0	0.631	63.1	63.1
2216	ENSG00000186376	ZNF75D	X	-	135294186	135294258	135292280	135292473	135295767	135295922	2216	5,4,8	0,1,1	0,3,3	7,2,9	216	144	8.87702e-08	0.00012455	1.0,0.727,0.842	0.0,0.5,0.182	0.629	62.9	62.9
74378	ENSG00000217930	PAM16	16	-	4345785	4345852	4343206	4343291	4350934	4351055	74378	0,3,2	2,14,0	2,5,4	0,0,0	211	144	1.02951e-06	0.000671769	0.0,0.128,1.0	1.0,1.0,1.0	-0.624	-62.4	62.4
111130	ENSG00000005889	ZFX	X	+	24161718	24161842	24149728	24149794	24172714	24172800	111130	17,19,10	2,0,2	1,5,2	4,3,10	268	144	1.13169e-07	0.000148082	0.82,1.0,0.729	0.118,0.472,0.097	0.621	62.1	62.1
63426	ENSG00000080822	CLDND1	3	-	98521652	98521718	98521155	98521442	98522541	98522602	63426	4,2,2	3,4,2	8,8,7	0,0,0	210	144	3.75847e-10	1.89342e-06	0.478,0.255,0.407	1.0,1.0,1.0	-0.62	-62	62
44908	ENSG00000106459	NRF1	7	+	129643722	129643812	129641724	129641822	129657342	129657574	44908	2,3,2	2,2,0	0,0,0	3,6,2	234	144	5.27726e-06	0.00185265	0.381,0.48,1.0	0.0,0.0,0.0	0.62	62	62
121695	ENSG00000118242	MREG	2	-	215955554	215955684	215947022	215947113	215996305	215996465	121695	6,0,3	0,2,0	0,1,0	3,3,4	274	144	1.16929e-05	0.00298259	1.0,0.0,1.0	0.0,0.149,0.0	0.617	61.7	61.7
109581	ENSG00000117791	MARC2	1	+	220770380	220770556	220762909	220763050	220780017	220780079	109581	0,0,2	4,19,5	2,0,4	0,1,0	320	144	7.93203e-06	0.00241448	0.0,0.0,0.153	1.0,0.0,1.0	-0.616	-61.6	61.6
67492	ENSG00000183621	ZNF438	10	-	30984368	30984426	30941574	30941651	31031832	31031937	67492	0,4,0	2,1,1	2,2,7	0,1,0	202	144	7.41454e-05	0.00943818	0.0,0.74,0.0	1.0,0.588,1.0	-0.616	-61.6	61.6
115701	ENSG00000259459	RP11-321G12.1	15	+	63395581	63395681	63390229	63390261	63398386	63398467	115701	8,5,11	0,0,0	11,6,8	12,4,9	244	144	2.24311e-11	2.82109e-07	1.0,1.0,1.0	0.351,0.47,0.344	0.612	61.2	61.2
261	ENSG00000081154	PCNP	3	+	101579951	101580004	101574094	101574279	101590214	101590270	261	2,5,4	0,1,0	4,1,5	3,5,7	197	144	3.84024e-07	0.000361611	1.0,0.785,1.0	0.494,0.128,0.343	0.607	60.7	60.7
43988	ENSG00000147586	MRPS28	8	-	80028694	80028796	80002998	80003180	80029760	80029912	43988	20,23,9	0,3,0	10,7,10	7,10,16	246	144	1.58306e-10	9.96881e-07	1.0,0.818,1.0	0.455,0.291,0.268	0.601	60.1	60.1
63063	ENSG00000168010	ATG16L2	11	+	72829302	72829348	72828882	72828984	72842616	72843674	63063	0,7,2	2,6,3	3,1,2	0,0,1	190	144	1.06591e-05	0.00284588	0.0,0.469,0.336	1.0,1.0,0.603	-0.599	-59.9	59.9
18826	ENSG00000161202	DVL3	3	+	184165118	184165188	184164795	184164931	184165421	184165491	18826	2,0,2	2,4,1	3,2,5	0,0,1	214	144	8.59979e-07	0.000601716	0.402,0.0,0.574	1.0,1.0,0.771	-0.598	-59.8	59.8
73851	ENSG00000181652	ATG9B	7	-	151015560	151015713	151015002	151015123	151015881	151016016	73851	0,0,4	4,1,1	3,6,5	0,1,1	297	144	4.48839e-06	0.00165047	0.0,0.0,0.66	1.0,0.744,0.708	-0.597	-59.7	59.7
3420	ENSG00000185053	SGCZ	8	-	14488912	14488945	14324102	14324204	14554731	14554926	3420	0,2,0	3,6,2	2,0,6	0,3,0	177	144	4.15551e-05	0.00672053	0.0,0.213,0.0	1.0,0.0,1.0	-0.596	-59.6	59.6
80069	ENSG00000089022	MAPKAPK5	12	+	111868752	111868876	111866155	111866231	111870270	111870360	80069	5,7,8	5,4,7	4,7,12	0,0,0	268	144	5.17695e-11	4.74185e-07	0.35,0.485,0.38	1.0,1.0,1.0	-0.595	-59.5	59.5
96951	ENSG00000255240	RP11-142C4.6	11	-	59058197	59058288	59055294	59055446	59058371	59058659	96951	3,0,12	0,7,2	0,0,0	9,1,2	235	144	3.27933e-05	0.0057663	1.0,0.0,0.786	0.0,0.0,0.0	0.595	59.5	59.5
37550	ENSG00000116898	MRPS15	1	-	36462087	36462167	36460687	36460776	36463805	36463850	37550	1,8,4	0,0,0	2,5,1	1,3,4	224	144	7.6407e-09	2.08064e-05	1.0,1.0,1.0	0.563,0.517,0.138	0.594	59.4	59.4
84648	ENSG00000164066	INTU	4	+	127685441	127685569	127684408	127684486	127687740	127687867	84648	5,4,1	0,0,0	9,0,4	2,1,2	272	144	0.00071697	0.0407318	1.0,1.0,1.0	0.704,0.0,0.514	0.594	59.4	59.4
4788	ENSG00000140057	AK7	14	+	96471541	96471606	96457995	96458212	96478464	96478662	4788	0,5,2	4,1,0	0,0,0	2,2,2	209	144	0.00046932	0.0308665	0.0,0.775,1.0	0.0,0.0,0.0	0.592	59.2	59.2
45040	ENSG00000114302	PRKAR2A	3	-	48782985	48783086	48765247	48765349	48790543	48790627	45040	2,2,2	2,0,0	1,1,0	1,2,1	245	144	8.92713e-06	0.00259487	0.37,1.0,1.0	0.37,0.227,0.0	0.591	59.1	59.1
11838	ENSG00000056487	PHF21B	22	-	44970939	44971109	44968987	44969205	44971286	44971470	11838	0,4,2	2,7,2	4,4,4	1,0,1	314	144	1.24006e-05	0.003085	0.0,0.208,0.314	0.647,1.0,0.647	-0.591	-59.1	59.1
21535	ENSG00000135127	CCDC64	12	+	120061742	120061826	119998520	119998736	120071621	120071801	21535	3,2,1	0,0,1	0,1,1	3,1,2	228	144	9.34038e-08	0.000126488	1.0,1.0,0.387	0.0,0.387,0.24	0.587	58.7	58.7
97557	ENSG00000100567	PSMA3	14	+	58260958	58261024	58257924	58257998	58263704	58263770	97557	1,2,2	1,1,4	1,2,1	0,0,0	210	144	6.74634e-07	0.000497224	0.407,0.578,0.255	1.0,1.0,1.0	-0.587	-58.7	58.7
13319	ENSG00000240498	CDKN2B-AS1	9	+	22032673	22032986	22029432	22029594	22046750	22046900	13319	2,4,1	0,0,0	1,0,2	0,1,2	457	144	0.000280682	0.0220766	1.0,1.0,1.0	1.0,0.0,0.24	0.587	58.7	58.7
24493	ENSG00000236699	ARHGEF38	4	+	105656603	105656700	105655602	105655722	105659053	105659365	24493	3,8,4	1,1,6	0,0,0	5,5,1	241	144	6.74327e-09	1.94119e-05	0.642,0.827,0.285	0.0,0.0,0.0	0.585	58.5	58.5
81552	ENSG00000281039	RP4-777O23.3	7	-	30497740	30497896	30497076	30497235	30500535	30500681	81552	4,3,1	4,7,2	11,10,9	0,6,0	300	144	0.000117422	0.0124144	0.324,0.171,0.194	1.0,0.444,1.0	-0.585	-58.5	58.5
69442	ENSG00000144891	AGTR1	3	+	148730179	148730237	148707943	148708027	148740988	148743001	69442	0,0,1	3,5,1	4,3,1	3,1,0	202	144	9.21902e-06	0.00260042	0.0,0.0,0.416	0.487,0.681,1.0	-0.584	-58.4	58.4
88404	ENSG00000132478	UNK	17	+	75808947	75809039	75797280	75797397	75809759	75809930	88404	4,1,0	7,7,4	8,2,6	2,2,0	236	144	7.54346e-05	0.00953628	0.259,0.08,0.0	0.709,0.379,1.0	-0.583	-58.3	58.3
104167	ENSG00000228801	RP11-110G21.1	8	+	51941997	51942137	51899714	51900207	51946435	51947173	104167	6,4,4	0,0,0	0,2,1	2,3,0	284	144	2.68987e-06	0.0012267	1.0,1.0,1.0	0.0,0.253,1.0	0.582	58.2	58.2
95750	ENSG00000135314	KHDC1	6	-	73262773	73262850	73242405	73242530	73262933	73263172	95750	2,5,10	16,10,11	3,6,11	0,1,4	221	144	7.63859e-05	0.009587	0.075,0.246,0.372	1.0,0.796,0.642	-0.582	-58.2	58.2
33783	ENSG00000233024	RP11-1212A22.4	16	-	18372577	18372854	18368257	18368386	18374831	18374979	33783	0,0,2	2,2,2	2,2,0	0,0,1	421	144	0.000319754	0.0241325	0.0,0.0,0.255	1.0,1.0,0.0	-0.582	-58.2	58.2
31215	ENSG00000140416	TPM1	15	+	63064063	63064142	63062575	63062645	63065895	63066091	31215	3,6,6	0,0,1	3,3,6	15,5,2	223	144	1.50361e-07	0.000176158	1.0,1.0,0.795	0.114,0.279,0.66	0.581	58.1	58.1
89722	ENSG00000228486	LINC01125	2	+	97671330	97671499	97669745	97669834	97675844	97675928	89722	6,7,14	0,0,0	3,7,0	4,0,2	313	144	2.76634e-05	0.00520418	1.0,1.0,1.0	0.257,1.0,0.0	0.581	58.1	58.1
98219	ENSG00000169592	INO80E	16	+	30003649	30003714	30003435	30003526	30005220	30005790	98219	1,4,2	0,0,0	0,1,1	1,0,2	209	144	0.000895562	0.0470941	1.0,1.0,1.0	0.0,1.0,0.256	0.581	58.1	58.1
86344	ENSG00000152582	SPEF2	5	+	35698936	35699099	35697689	35697793	35700495	35700752	86344	0,0,0	6,4,6	5,3,1	0,1,3	307	144	6.43894e-06	0.00213406	0.0,0.0,0.0	1.0,0.585,0.135	-0.573	-57.3	57.3
54982	ENSG00000226686	LINC01535	19	+	37256726	37256814	37255898	37255982	37262354	37262434	54982	0,0,1	1,2,0	4,4,2	1,0,0	232	144	8.74182e-06	0.00258009	0.0,0.0,1.0	0.713,1.0,1.0	-0.571	-57.1	57.1
10324	ENSG00000105676	ARMC6	19	+	19055766	19055977	19055264	19055396	19057415	19058135	10324	0,1,0	3,1,2	0,2,2	1,0,0	355	144	0.000112829	0.0121705	0.0,0.289,0.0	0.0,1.0,1.0	-0.57	-57	57
26017	ENSG00000170271	FAXDC2	5	-	154830818	154830922	154823449	154823592	154834624	154834728	26017	7,17,6	1,1,0	0,4,3	2,2,2	248	144	6.37425e-06	0.00212661	0.803,0.908,1.0	0.0,0.537,0.466	0.569	56.9	56.9
23752	ENSG00000101158	NELFCD	20	+	58993481	58993680	58992997	58993112	58994109	58994239	23752	6,9,2	0,0,0	12,0,2	0,2,2	343	144	0.000543483	0.0337701	1.0,1.0,1.0	1.0,0.0,0.296	0.568	56.8	56.8
97785	ENSG00000111237	VPS29	12	-	110498819	110498859	110496011	110496187	110499456	110499546	97785	2,3,2	0,1,0	3,0,0	0,5,1	184	144	5.01632e-05	0.00745456	1.0,0.701,1.0	1.0,0.0,0.0	0.567	56.7	56.7
45380	ENSG00000169231	THBS3	1	-	155206515	155206621	155206199	155206406	155206716	155206814	45380	9,2,0	0,0,1	0,0,3	5,1,4	250	144	8.96248e-06	0.00259487	1.0,1.0,0.0	0.0,0.0,0.302	0.566	56.6	56.6
70389	ENSG00000214783	POLR2J4	7	-	43961594	43961745	43952520	43952659	43965866	43965961	70389	2,8,3	0,1,0	5,1,1	1,2,2	295	144	1.74996e-05	0.00403472	1.0,0.796,1.0	0.709,0.196,0.196	0.565	56.5	56.5
1862	ENSG00000197558	SSPO	7	+	149777183	149777363	149776934	149777017	149777608	149777853	1862	6,7,12	0,0,0	0,9,2	3,0,2	324	144	3.97729e-05	0.00652303	1.0,1.0,1.0	0.0,1.0,0.308	0.564	56.4	56.4
99221	ENSG00000071462	WBSCR22	7	+	73693623	73693669	73692595	73692646	73697604	73697694	99221	3,0,1	5,8,1	2,2,3	2,0,0	190	144	1.93672e-05	0.00428867	0.313,0.0,0.431	0.431,1.0,1.0	-0.562	-56.2	56.2
31429	ENSG00000143575	HAX1	1	+	154273749	154273803	154273358	154273598	154274949	154275001	31429	3,1,6	1,0,1	2,1,3	4,3,4	198	144	1.99599e-05	0.00437845	0.686,1.0,0.814	0.267,0.195,0.353	0.562	56.2	56.2
13923	ENSG00000128573	FOXP2	7	+	114570806	114570881	114538325	114538383	114628539	114628982	13923	10,1,4	1,0,1	6,2,0	2,4,3	219	144	2.73108e-05	0.00518211	0.868,1.0,0.725	0.664,0.247,0.0	0.561	56.1	56.1
111114	ENSG00000005889	ZFX	X	+	24161714	24161842	24149744	24149794	24172714	24172800	111114	18,20,11	2,0,2	2,4,7	4,3,10	272	144	2.26858e-07	0.000240601	0.827,1.0,0.744	0.209,0.414,0.27	0.559	55.9	55.9
107774	ENSG00000234899	SOX9-AS1	17	-	72089047	72089199	72084989	72085045	72119413	72119493	107774	2,2,0	1,12,4	2,2,5	3,0,0	296	144	0.000265608	0.0212899	0.493,0.075,0.0	0.245,1.0,1.0	-0.559	-55.9	55.9
67434	ENSG00000164162	ANAPC10	4	-	145097494	145097562	145095984	145096111	145097687	145097760	67434	0,0,0	2,2,3	4,0,3	0,1,1	212	144	3.73263e-06	0.00146718	0.0,0.0,0.0	1.0,0.0,0.671	-0.557	-55.7	55.7
52569	ENSG00000125846	ZNF133	20	+	18305007	18305178	18288282	18288604	18305680	18305807	52569	4,3,3	0,1,0	1,4,1	3,1,3	315	144	3.67083e-06	0.00146472	1.0,0.578,1.0	0.132,0.646,0.132	0.556	55.6	55.6
58782	ENSG00000105792	CFAP69	7	+	90309262	90309367	90307767	90307854	90310067	90310388	58782	10,0,2	26,2,12	8,12,13	2,5,4	249	144	1.79789e-07	0.000199062	0.182,0.0,0.088	0.698,0.581,0.653	-0.554	-55.4	55.4
7726	ENSG00000135124	P2RX4	12	+	121210842	121210957	121210116	121210298	121228532	121228613	7726	3,1,7	0,0,2	0,1,0	1,0,6	259	144	4.10534e-07	0.00037603	1.0,1.0,0.661	0.0,1.0,0.0	0.554	55.4	55.4
63938	ENSG00000147481	SNTG1	8	+	50402209	50402344	50394211	50394265	50438542	50438599	63938	4,12,7	0,0,0	2,1,0	2,0,2	279	144	4.34077e-05	0.00688748	1.0,1.0,1.0	0.34,1.0,0.0	0.553	55.3	55.3
105177	ENSG00000186648	LRRC16B	14	+	24065621	24065750	24064957	24065273	24066397	24066464	105177	4,2,0	0,2,2	4,6,2	0,0,0	273	144	0.000757536	0.0421921	1.0,0.345,0.0	1.0,1.0,1.0	-0.552	-55.2	55.2
33780	ENSG00000233024	RP11-1212A22.4	16	-	18372722	18372854	18368257	18368386	18374831	18375069	33780	0,0,2	2,2,2	1,2,0	0,0,1	276	144	0.000863224	0.0460424	0.0,0.0,0.343	1.0,1.0,0.0	-0.552	-55.2	55.2
109372	ENSG00000089091	DZANK1	20	-	18452614	18452739	18448983	18449069	18453730	18453827	109372	0,3,4	3,3,0	4,5,3	0,0,0	269	144	1.18526e-05	0.00300807	0.0,0.349,1.0	1.0,1.0,1.0	-0.55	-55	55
9797	ENSG00000164002	EXO5	1	+	40509450	40509560	40508789	40508908	40514514	40515027	9797	2,4,2	0,0,3	3,0,0	1,2,1	254	144	0.000423799	0.0289295	1.0,1.0,0.274	0.63,0.0,0.0	0.548	54.8	54.8
28954	ENSG00000007202	KIAA0100	17	-	28643101	28643226	28642868	28642987	28643609	28643659	28954	5,3,2	2,1,5	2,2,2	0,0,0	269	144	1.56339e-08	3.40777e-05	0.572,0.616,0.176	1.0,1.0,1.0	-0.545	-54.5	54.5
99341	ENSG00000258472	RP11-192H23.4	17	-	28611142	28611253	28604275	28605215	28611566	28611656	99341	8,3,5	2,0,2	5,1,0	3,3,5	255	144	0.000930033	0.0482769	0.693,1.0,0.585	0.485,0.158,0.0	0.545	54.5	54.5
44434	ENSG00000168237	GLYCTK	3	+	52293070	52293174	52290959	52291111	52293306	52293475	44434	3,6,6	0,0,0	0,2,2	5,2,0	248	144	3.72994e-06	0.00146718	1.0,1.0,1.0	0.0,0.367,1.0	0.544	54.4	54.4
59343	ENSG00000089157	RPLP0	12	-	120198894	120198999	120197321	120197462	120199117	120199205	59343	2,0,0	1,1,1	1,1,3	0,3,0	249	144	0.000927858	0.0482635	0.536,0.0,0.0	1.0,0.162,1.0	-0.542	-54.2	54.2
3178	ENSG00000133169	BEX1	X	-	103063514	103063720	103062650	103063279	103064095	103064240	3178	0,2,2	2,8,4	8,6,7	2,0,8	350	144	0.000337604	0.02495	0.0,0.093,0.171	0.622,1.0,0.265	-0.541	-54.1	54.1
82979	ENSG00000129158	SERGEF	11	-	17999493	17999572	17992930	17992993	18000496	18000557	82979	4,6,3	0,1,0	3,1,0	0,3,2	223	144	5.80966e-05	0.00816392	1.0,0.795,1.0	1.0,0.177,0.0	0.539	53.9	53.9
55141	ENSG00000087884	AAMDC	11	+	77831894	77832012	77821143	77821241	77841018	77841255	55141	2,10,2	1,2,2	0,0,0	1,2,5	262	144	3.40043e-09	1.16968e-05	0.524,0.733,0.355	0.0,0.0,0.0	0.537	53.7	53.7
56776	ENSG00000245937	LINC01184	5	-	128076946	128077093	127966734	127966928	128081972	128082194	56776	1,3,4	2,2,3	3,7,1	0,2,0	291	144	0.000305798	0.0233946	0.198,0.426,0.398	1.0,0.634,1.0	-0.537	-53.7	53.7
3176	ENSG00000133169	BEX1	X	-	103063514	103063730	103062650	103063279	103064095	103064240	3176	0,2,2	2,8,4	7,6,8	2,0,8	360	144	0.000322056	0.0242461	0.0,0.091,0.167	0.583,1.0,0.286	-0.537	-53.7	53.7
70392	ENSG00000163738	MTHFD2L	4	+	74261111	74261209	74225301	74225394	74301696	74302635	70392	3,2,1	2,0,4	0,0,0	1,3,3	242	144	0.000902609	0.047369	0.472,1.0,0.129	0.0,0.0,0.0	0.534	53.4	53.4
56596	ENSG00000108039	XPNPEP1	10	-	109915022	109915099	109907690	109907815	109923401	109923436	56596	10,10,4	0,1,1	4,3,6	7,5,5	221	144	1.6844e-07	0.000188569	1.0,0.867,0.723	0.271,0.281,0.439	0.533	53.3	53.3
115704	ENSG00000259459	RP11-321G12.1	15	+	63395600	63395681	63390135	63390261	63398386	63398467	115704	9,10,8	0,0,0	11,7,15	12,4,9	225	144	1.36739e-10	9.86421e-07	1.0,1.0,1.0	0.37,0.528,0.516	0.529	52.9	52.9
93330	ENSG00000164828	SUN1	7	+	832019	832101	817279	817499	832504	832601	93330	3,1,1	0,0,0	1,2,1	2,0,3	226	144	0.000104153	0.0115065	1.0,1.0,1.0	0.242,1.0,0.175	0.528	52.8	52.8
83761	ENSG00000183597	TANGO2	22	+	20061495	20061706	20055947	20056013	20063337	20063442	83761	11,8,5	0,0,0	7,6,4	1,5,3	355	144	3.36228e-09	1.16968e-05	1.0,1.0,1.0	0.74,0.327,0.351	0.527	52.7	52.7
19323	ENSG00000155085	AK9	6	-	109564079	109564280	109563596	109563712	109564755	109564845	19323	19,2,6	0,0,0	8,7,2	4,1,3	345	144	2.10127e-08	4.23426e-05	1.0,1.0,1.0	0.455,0.745,0.218	0.527	52.7	52.7
115936	ENSG00000161267	BDH1	3	-	197534094	197534153	197533488	197533561	197538305	197538484	115936	1,3,6	0,11,2	1,0,0	2,1,4	203	144	0.000128975	0.0132331	1.0,0.162,0.68	0.262,0.0,0.0	0.527	52.7	52.7
85836	ENSG00000226950	DANCR	4	+	52714198	52714238	52712823	52712959	52719867	52720351	85836	1,6,0	2,6,6	3,4,6	2,1,0	184	144	0.000192592	0.0173255	0.281,0.439,0.0	0.54,0.758,1.0	-0.526	-52.6	52.6
82068	ENSG00000088986	DYNLL1	12	+	120493802	120493925	120488116	120488177	120496415	120496547	82068	4,4,3	5,1,2	2,3,6	0,0,0	267	144	1.62347e-08	3.40777e-05	0.301,0.683,0.447	1.0,1.0,1.0	-0.523	-52.3	52.3
57440	ENSG00000149050	ZNF214	11	-	7002712	7002851	6999362	7001555	7020072	7020235	57440	0,3,3	3,2,0	2,6,5	0,0,0	283	144	7.36974e-05	0.00941113	0.0,0.433,1.0	1.0,1.0,1.0	-0.522	-52.2	52.2
47227	ENSG00000120549	KIAA1217	10	+	24494499	24494604	24473227	24474060	24495146	24495196	47227	1,7,2	2,0,0	1,0,4	2,1,3	249	144	0.000743228	0.0416253	0.224,1.0,1.0	0.224,0.0,0.435	0.522	52.2	52.2
38221	ENSG00000169189	NSMCE1	16	-	27241352	27241484	27235177	27235299	27241798	27241889	38221	3,9,2	3,0,1	2,0,2	7,1,5	276	144	0.000569967	0.034825	0.343,1.0,0.511	0.13,0.0,0.173	0.517	51.7	51.7
17079	ENSG00000277693	AP003900.6	21	-	10338454	10338566	10328410	10329038	10342615	10342669	17079	1,11,4	0,2,1	3,1,2	2,2,4	256	144	0.000644243	0.0381528	1.0,0.756,0.692	0.458,0.22,0.22	0.517	51.7	51.7
7094	ENSG00000064961	HMG20B	19	+	3576263	3576306	3575501	3575660	3576552	3576625	7094	6,12,2	14,12,8	16,8,10	1,1,5	187	144	1.95413e-05	0.00431773	0.248,0.435,0.161	0.925,0.86,0.606	-0.516	-51.6	51.6
113236	ENSG00000159905	ZNF221	19	+	43960186	43960356	43951244	43951400	43962724	43962807	113236	4,2,2	4,3,0	0,0,0	5,3,3	314	144	0.000146181	0.0144822	0.314,0.234,1.0	0.0,0.0,0.0	0.516	51.6	51.6
122163	ENSG00000145247	OCIAD2	4	-	48895423	48895457	48894005	48894053	48904483	48904611	122163	0,2,0	2,7,1	1,2,2	2,2,0	178	144	0.000683617	0.0396827	0.0,0.188,0.0	0.288,0.447,1.0	-0.516	-51.6	51.6
105011	ENSG00000139354	GAS2L3	12	+	100578586	100578800	100575506	100575623	100591735	100591801	105011	0,6,10	2,1,7	1,2,4	0,0,1	358	144	4.59151e-05	0.00711072	0.0,0.707,0.365	1.0,1.0,0.617	-0.515	-51.5	51.5
64341	ENSG00000189180	ZNF33A	10	+	38054353	38054511	38017290	38017386	38064087	38065088	64341	4,3,4	1,0,0	2,3,4	1,9,2	302	144	1.88915e-06	0.0010225	0.656,1.0,1.0	0.488,0.137,0.488	0.514	51.4	51.4
109378	ENSG00000089091	DZANK1	20	-	18452614	18452697	18448983	18449069	18453730	18453827	109378	0,4,2	3,3,0	4,5,3	0,0,0	227	144	3.56426e-05	0.00607644	0.0,0.458,1.0	1.0,1.0,1.0	-0.514	-51.4	51.4
53028	ENSG00000165568	AKR1E2	10	+	4839728	4839826	4837458	4837581	4842420	4842504	53028	2,3,4	0,0,0	1,6,2	2,0,4	242	144	7.13799e-05	0.00924407	1.0,1.0,1.0	0.229,1.0,0.229	0.514	51.4	51.4
37038	ENSG00000196922	ZNF252P	8	-	144996506	144996604	144978138	144978553	144999602	144999769	37038	0,4,2	1,0,1	0,0,0	2,1,1	242	144	7.26502e-05	0.00932922	0.0,1.0,0.543	0.0,0.0,0.0	0.514	51.4	51.4
85421	ENSG00000219665	CTD-2006C1.2	19	+	12034466	12034592	12001773	12001822	12035553	12035772	85421	0,9,9	4,0,2	1,0,1	6,3,6	270	144	0.000107274	0.0117532	0.0,1.0,0.706	0.082,0.0,0.082	0.514	51.4	51.4
62934	ENSG00000206562	METTL6	3	-	15415497	15415657	15414373	15414914	15415771	15415942	62934	1,1,2	0,0,0	1,2,7	3,2,0	304	144	0.000143786	0.0143013	1.0,1.0,1.0	0.136,0.321,1.0	0.514	51.4	51.4
108343	ENSG00000103852	TTC23	15	-	99139551	99139744	99139316	99139467	99156147	99156297	108343	2,4,4	0,0,0	1,0,2	0,3,1	337	144	6.83124e-05	0.0089949	1.0,1.0,1.0	1.0,0.0,0.461	0.513	51.3	51.3
13	ENSG00000007372	PAX6	11	-	31811114	31811251	31810827	31811015	31812092	31812183	13	2,15,4	0,0,0	5,13,3	5,6,1	281	144	4.97347e-10	2.3862e-06	1.0,1.0,1.0	0.339,0.526,0.606	0.51	51	51
69612	ENSG00000251503	APITD1-CORT	1	+	10450164	10450322	10434656	10434690	10451376	10451659	69612	3,6,2	4,2,2	6,5,5	0,0,1	302	144	3.30301e-06	0.00139245	0.263,0.589,0.323	1.0,1.0,0.705	-0.51	-51	51
74034	ENSG00000163354	DCST2	1	-	155024471	155024602	155023831	155023959	155026301	155026402	74034	1,14,7	7,4,6	6,5,25	1,0,2	275	144	2.61314e-05	0.00501498	0.07,0.647,0.379	0.759,1.0,0.867	-0.51	-51	51
28983	ENSG00000185716	C16orf52	16	+	22083675	22083868	22075486	22075699	22085207	22085275	28983	4,9,3	0,0,0	8,6,2	2,1,6	337	144	4.03061e-08	7.38371e-05	1.0,1.0,1.0	0.631,0.719,0.125	0.508	50.8	50.8
20582	ENSG00000085760	MTIF2	2	-	55268649	55268739	55267568	55267635	55268816	55269179	20582	7,7,7	0,1,0	7,1,5	2,3,4	234	144	2.48412e-06	0.00117527	1.0,0.812,1.0	0.683,0.17,0.435	0.508	50.8	50.8
31218	ENSG00000140416	TPM1	15	+	63064063	63064190	63062575	63062645	63065895	63066093	31218	6,8,10	0,0,1	7,7,9	15,5,2	271	144	2.12051e-07	0.00022729	1.0,1.0,0.842	0.199,0.427,0.705	0.504	50.4	50.4
85072	ENSG00000162994	CLHC1	2	-	55181569	55181744	55177601	55177781	55206269	55206376	85072	7,9,4	0,0,0	5,6,7	2,2,5	319	144	4.08526e-09	1.24731e-05	1.0,1.0,1.0	0.53,0.575,0.387	0.503	50.3	50.3
18470	ENSG00000170954	ZNF415	19	-	53115209	53115307	53107897	53109908	53116312	53116433	18470	0,3,3	9,8,3	3,5,7	1,1,2	242	144	4.86727e-05	0.00731942	0.0,0.182,0.373	0.641,0.748,0.676	-0.503	-50.3	50.3
60136	ENSG00000116957	TBCE	1	+	235432945	235433098	235427139	235427239	235434203	235434280	60136	3,1,1	0,0,0	2,0,2	1,3,0	297	144	0.000880357	0.0466663	1.0,1.0,1.0	0.492,0.0,1.0	0.503	50.3	50.3
630	ENSG00000223745	RP4-717I23.3	1	-	93311493	93311608	93309714	93309790	93324634	93324729	630	5,6,6	0,0,1	0,2,6	2,3,0	259	144	0.000202633	0.0178711	1.0,1.0,0.769	0.0,0.27,1.0	0.5	50	50
15034	ENSG00000134775	FHOD3	18	+	36372679	36372744	36355538	36355645	36501931	36501999	15034	8,8,10	0,0,0	0,6,3	3,0,2	209	144	0.000516561	0.0328154	1.0,1.0,1.0	0.0,1.0,0.508	0.497	49.7	49.7
49891	ENSG00000228956	SATB1-AS1	3	+	18846850	18846953	18763752	18763791	18920162	18920401	49891	2,13,3	6,1,2	7,6,7	0,0,0	247	144	4.02424e-07	0.000371984	0.163,0.883,0.467	1.0,1.0,1.0	-0.496	-49.6	49.6
106413	ENSG00000118260	CREB1	2	+	207577109	207577224	207576630	207576693	207577504	207577655	106413	1,2,1	2,4,4	1,2,4	1,0,1	259	144	0.00018609	0.0169789	0.218,0.218,0.122	0.357,1.0,0.69	-0.496	-49.6	49.6
106942	ENSG00000122376	FAM35A	10	+	87147892	87148000	87104845	87104962	87151349	87152879	106942	5,3,0	3,0,6	0,0,0	6,3,7	252	144	0.000768639	0.0424584	0.488,1.0,0.0	0.0,0.0,0.0	0.496	49.6	49.6
52695	ENSG00000151715	TMEM45B	11	+	129828146	129828253	129815862	129815898	129839552	129839702	52695	5,11,4	2,0,1	0,0,7	2,4,1	251	144	0.00020549	0.0179724	0.589,1.0,0.696	0.0,0.0,0.801	0.495	49.5	49.5
93253	ENSG00000155066	PROM2	2	+	95276569	95276657	95276226	95276347	95277363	95277566	93253	0,0,1	1,4,1	3,1,2	2,1,0	232	144	9.71784e-05	0.0109672	0.0,0.0,0.383	0.482,0.383,1.0	-0.494	-49.4	49.4
45086	ENSG00000151445	VIPAS39	14	-	77441065	77441173	77437807	77437881	77442559	77442662	45086	15,9,6	0,0,4	7,1,8	4,6,7	252	144	0.000382969	0.0270098	1.0,1.0,0.462	0.5,0.087,0.395	0.493	49.3	49.3
48755	ENSG00000100614	PPM1A	14	+	60267214	60267291	60249440	60249677	60268292	60268435	48755	0,1,5	3,1,3	4,2,2	0,0,2	221	144	0.000435238	0.0294463	0.0,0.395,0.521	1.0,1.0,0.395	-0.493	-49.3	49.3
53930	ENSG00000103148	NPRL3	16	-	124936	125073	112621	112775	130521	130591	53930	6,3,8	1,1,2	0,0,5	3,10,2	281	144	8.19936e-05	0.00995334	0.755,0.606,0.672	0.0,0.0,0.562	0.49	49	49
107786	ENSG00000128536	CDHR3	7	+	105878206	105878358	105876817	105877257	105911016	105911241	107786	3,2,4	2,0,6	1,0,0	2,2,1	296	144	0.00011695	0.0123774	0.422,1.0,0.245	0.196,0.0,0.0	0.49	49	49
21903	ENSG00000251095	RP11-115D19.1	4	+	89686897	89687002	89681511	89681684	89691284	89691405	21903	14,1,2	1,1,1	1,0,1	3,8,3	249	144	1.47276e-07	0.000176158	0.89,0.366,0.536	0.162,0.0,0.162	0.489	48.9	48.9
78993	ENSG00000100246	DNAL4	22	-	38782803	38782870	38780717	38781009	38794067	38794173	78993	3,8,5	0,1,1	2,2,5	2,5,3	211	144	1.81861e-05	0.00412689	1.0,0.845,0.773	0.406,0.214,0.532	0.489	48.9	48.9
1609	ENSG00000273345	CTD-2410N18.4	5	-	134350248	134350427	134321790	134321903	134370997	134371044	1609	5,4,3	0,2,0	2,2,2	3,1,2	323	144	0.00026028	0.0210451	1.0,0.471,1.0	0.229,0.471,0.308	0.488	48.8	48.8
21534	ENSG00000135127	CCDC64	12	+	120061685	120061826	119998520	119998736	120071621	120071801	21534	9,1,0	0,0,1	0,1,1	3,1,2	285	144	1.99899e-05	0.00437845	1.0,1.0,0.0	0.0,0.336,0.202	0.487	48.7	48.7
108049	ENSG00000100814	CCNB1IP1	14	-	20318255	20318470	20317146	20317237	20325538	20325672	108049	2,4,2	0,1,0	1,6,3	1,5,1	359	144	2.77939e-05	0.00520515	1.0,0.616,1.0	0.286,0.325,0.546	0.486	48.6	48.6
112376	ENSG00000124177	CHD6	20	-	41540577	41540776	41533049	41533570	41618339	41618375	112376	0,4,4	1,0,1	0,1,0	2,2,1	343	144	6.33193e-05	0.00863293	0.0,1.0,0.627	0.0,0.173,0.0	0.485	48.5	48.5
29646	ENSG00000112983	BRD8	5	-	138162053	138162134	138160894	138161068	138163129	138163344	29646	2,0,2	0,1,0	1,2,0	1,7,3	225	144	7.75997e-05	0.00966447	1.0,0.0,1.0	0.39,0.155,0.0	0.485	48.5	48.5
76128	ENSG00000061938	TNK2	3	-	195896052	195896297	195888425	195888606	195897166	195897306	76128	6,4,7	0,0,0	9,2,5	2,2,1	389	144	0.000237864	0.0198888	1.0,1.0,1.0	0.625,0.27,0.649	0.485	48.5	48.5
92768	ENSG00000125885	MCM8	20	+	5972599	5972726	5967829	5968025	5973055	5973196	92768	9,10,6	3,0,0	2,4,3	2,1,10	271	144	0.000163025	0.0156583	0.615,1.0,1.0	0.347,0.68,0.137	0.484	48.4	48.4
35601	ENSG00000278610	RP11-455P21.3	1	+	222823855	222823945	222815063	222815171	222899780	222899865	35601	1,4,1	0,3,0	0,1,0	1,0,4	234	144	0.000308755	0.023585	1.0,0.451,1.0	0.0,1.0,0.0	0.484	48.4	48.4
97805	ENSG00000111237	VPS29	12	-	110498819	110498856	110496011	110496187	110499456	110499546	97805	2,1,1	0,1,0	2,0,0	0,5,1	181	144	3.02849e-05	0.00549793	1.0,0.443,1.0	1.0,0.0,0.0	0.481	48.1	48.1
40965	ENSG00000166123	GPT2	16	+	46918457	46918674	46916627	46916707	46922241	46922416	40965	8,3,8	0,0,0	21,7,18	3,6,7	361	144	1.0666e-08	2.68664e-05	1.0,1.0,1.0	0.736,0.318,0.506	0.48	48	48
83794	ENSG00000132837	DMGDH	5	-	79080187	79080251	79055809	79055904	79120340	79120453	83794	0,0,1	2,1,4	3,0,2	0,1,1	208	144	0.00012197	0.0127745	0.0,0.0,0.148	1.0,0.0,0.581	-0.478	-47.8	47.8
93377	ENSG00000184371	CSF1	1	+	109923165	109923711	109921846	109921994	109924059	109924190	93377	10,7,2	1,4,4	15,15,30	0,2,1	690	144	0.000204431	0.017942	0.676,0.268,0.094	1.0,0.61,0.862	-0.478	-47.8	47.8
33567	ENSG00000121940	CLCC1	1	-	108941404	108941608	108939635	108939782	108943474	108943615	33567	0,0,2	1,3,3	3,4,4	3,0,3	348	144	0.000311791	0.023727	0.0,0.0,0.216	0.293,1.0,0.356	-0.478	-47.8	47.8
118128	ENSG00000235652	RP11-545I5.3	6	+	145839792	145840000	145828360	145828456	145870929	145871493	118128	3,8,4	1,0,1	0,4,3	1,2,3	352	144	0.000185703	0.0169681	0.551,1.0,0.621	0.0,0.45,0.29	0.477	47.7	47.7
40732	ENSG00000154710	RABGEF1	7	+	66712166	66712224	66700768	66700849	66771882	66772078	40732	4,1,1	0,0,0	1,5,6	1,2,4	202	144	1.36354e-06	0.000789558	1.0,1.0,1.0	0.416,0.641,0.517	0.475	47.5	47.5
74733	ENSG00000008710	PKD1	16	-	2113040	2113065	2112787	2112963	2113160	2113292	74733	19,16,18	2,5,1	2,5,2	4,3,5	169	144	0.000166909	0.0158379	0.89,0.732,0.939	0.299,0.587,0.254	0.474	47.4	47.4
113091	ENSG00000164690	SHH	7	-	155806710	155806839	155806295	155806557	155808992	155809072	113091	4,0,2	7,2,2	0,4,3	1,0,0	273	144	0.000183239	0.0167991	0.232,0.0,0.345	0.0,1.0,1.0	-0.474	-47.4	47.4
32188	ENSG00000070669	ASNS	7	-	97869741	97869813	97868907	97869179	97872040	97872165	32188	2,2,1	0,2,3	4,1,2	0,0,0	216	144	0.000296735	0.0228924	1.0,0.4,0.182	1.0,1.0,1.0	-0.473	-47.3	47.3
5742	ENSG00000133195	SLC39A11	17	-	73091823	73092116	73088687	73088775	73092494	73092687	5742	0,0,2	2,1,4	6,10,1	2,0,5	437	144	0.000348513	0.0254452	0.0,0.0,0.141	0.497,1.0,0.062	-0.473	-47.3	47.3
627	ENSG00000223745	RP4-717I23.3	1	-	93311493	93311608	93305387	93305470	93324634	93324729	627	6,2,6	0,1,2	0,2,6	3,9,2	259	144	0.000842034	0.0452476	1.0,0.527,0.625	0.0,0.11,0.625	0.472	47.2	47.2
113295	ENSG00000165219	GAPVD1	9	+	125268935	125268984	125261809	125261959	125295457	125295574	113295	9,7,7	3,2,1	3,5,2	8,7,4	193	144	9.27228e-05	0.0106891	0.691,0.723,0.839	0.219,0.348,0.272	0.471	47.1	47.1
120157	ENSG00000270149	RP11-544M22.13	1	-	161038550	161038711	161022749	161022827	161038879	161038944	120157	1,2,3	3,5,0	1,4,5	0,0,1	305	144	1.5294e-05	0.00366892	0.136,0.159,1.0	1.0,1.0,0.702	-0.469	-46.9	46.9
82689	ENSG00000178878	APOLD1	12	+	12726296	12726373	12725916	12726096	12812260	12812440	82689	4,14,4	2,7,3	8,9,2	0,0,0	221	144	1.13005e-08	2.71091e-05	0.566,0.566,0.465	1.0,1.0,1.0	-0.468	-46.8	46.8
34629	ENSG00000251209	LINC00923	15	-	97670235	97670337	97665603	97665715	97676104	97676225	34629	1,14,4	2,0,4	4,5,2	0,0,0	246	144	0.000274328	0.0217466	0.226,1.0,0.369	1.0,1.0,1.0	-0.468	-46.8	46.8
117373	ENSG00000114757	PEX5L	3	-	179900669	179900735	179898141	179898246	180036578	180036770	117373	4,7,2	0,10,2	0,1,1	6,3,4	210	144	8.00591e-05	0.00985644	1.0,0.324,0.407	0.0,0.186,0.146	0.466	46.6	46.6
98785	ENSG00000182087	TMEM259	19	-	1010990	1011137	1009647	1010895	1011366	1011499	98785	1,14,4	4,2,6	10,9,19	2,1,0	291	144	0.000170327	0.0159763	0.11,0.776,0.248	0.712,0.817,1.0	-0.465	-46.5	46.5
78408	ENSG00000140365	COMMD4	15	+	75339265	75339344	75338984	75339104	75340828	75343224	78408	2,1,2	0,1,0	2,0,0	0,1,4	223	144	2.24579e-05	0.00465193	1.0,0.392,1.0	1.0,0.0,0.0	0.464	46.4	46.4
232	ENSG00000120690	ELF1	13	-	40982857	40982995	40981982	40982282	41013077	41013194	232	0,1,0	1,4,5	4,8,0	2,0,3	282	144	0.000169202	0.0159177	0.0,0.113,0.0	0.505,1.0,0.0	-0.464	-46.4	46.4
116518	ENSG00000108312	UBTF	17	-	44208860	44209001	44208618	44208669	44209351	44209422	116518	9,11,4	8,4,1	15,6,7	0,0,0	285	144	8.36223e-10	3.66736e-06	0.362,0.581,0.669	1.0,1.0,1.0	-0.463	-46.3	46.3
11462	ENSG00000083845	RPS5	19	+	58386841	58386924	58386506	58386622	58388136	58388245	11462	0,2,0	2,0,2	1,2,2	1,0,0	227	144	6.96846e-06	0.00226399	0.0,1.0,0.0	0.388,1.0,1.0	-0.463	-46.3	46.3
119903	ENSG00000169016	E2F6	2	-	11455341	11455474	11453581	11453795	11457178	11457233	119903	2,3,8	5,2,0	3,2,2	0,0,0	277	144	2.56513e-05	0.00495684	0.172,0.438,1.0	1.0,1.0,1.0	-0.463	-46.3	46.3
9664	ENSG00000167377	ZNF23	16	-	71461658	71462004	71456636	71456828	71462209	71462392	9664	5,13,3	0,5,4	7,9,6	0,0,0	490	144	1.24192e-06	0.00074041	1.0,0.433,0.181	1.0,1.0,1.0	-0.462	-46.2	46.2
34621	ENSG00000251209	LINC00923	15	-	97691148	97691238	97676104	97676229	97703718	97703796	34621	1,2,1	1,0,0	0,0,1	2,1,0	234	144	8.82446e-06	0.00259215	0.381,1.0,1.0	0.0,0.0,1.0	0.46	46	46
9666	ENSG00000167377	ZNF23	16	-	71456071	71456121	71454041	71454218	71456763	71456828	9666	0,3,3	1,1,1	0,0,0	4,4,2	194	144	0.000167995	0.0159069	0.0,0.69,0.69	0.0,0.0,0.0	0.46	46	46
63996	ENSG00000121067	SPOP	17	-	49668026	49668078	49636758	49636809	49675894	49675992	63996	6,7,2	0,3,1	2,0,1	2,5,1	196	144	0.000186687	0.0169927	1.0,0.632,0.595	0.424,0.0,0.424	0.46	46	46
39522	ENSG00000147121	KRBOX4	X	+	46472024	46472143	46471141	46471185	46472752	46473594	39522	0,3,0	2,1,2	4,0,4	0,1,0	263	144	2.34836e-05	0.00476043	0.0,0.622,0.0	1.0,0.0,1.0	-0.459	-45.9	45.9
44458	ENSG00000110675	ELMOD1	11	+	107625396	107625532	107618104	107618206	107630416	107630562	44458	4,1,0	0,8,1	1,3,1	0,2,0	280	144	0.000322463	0.0242461	1.0,0.06,0.0	1.0,0.435,1.0	-0.458	-45.8	45.8
25555	ENSG00000064687	ABCA7	19	+	1063601	1063678	1061781	1061888	1064160	1064253	25555	4,5,4	0,1,0	4,0,4	4,3,0	221	144	6.98532e-05	0.00909311	1.0,0.765,1.0	0.395,0.0,1.0	0.457	45.7	45.7
115475	ENSG00000266714	MYO15B	17	+	75592463	75592602	75592237	75592301	75592678	75592840	115475	0,1,0	1,1,1	2,5,1	0,2,3	283	144	0.000487762	0.0316857	0.0,0.337,0.0	1.0,0.56,0.145	-0.456	-45.6	45.6
8637	ENSG00000187097	ENTPD5	14	-	74004604	74004725	73987885	73988172	74007695	74007812	8637	0,0,0	5,10,9	2,2,5	1,3,2	265	144	1.49088e-07	0.000176158	0.0,0.0,0.0	0.521,0.266,0.576	-0.454	-45.4	45.4
121148	ENSG00000149187	CELF1	11	-	47536619	47536730	47506857	47506897	47565273	47565569	121148	1,1,1	0,0,1	2,0,0	0,2,3	255	144	2.20984e-06	0.00110324	1.0,1.0,0.361	1.0,0.0,0.0	0.454	45.4	45.4
41113	ENSG00000237187	NR2F1-AS1	5	-	93580466	93580691	93563363	93563460	93581141	93581297	41113	2,7,10	4,3,0	3,6,5	0,0,0	369	144	7.15335e-06	0.002291	0.163,0.477,1.0	1.0,1.0,1.0	-0.453	-45.3	45.3
115561	ENSG00000106245	BUD31	7	+	99415049	99415266	99411749	99411983	99416137	99416259	115561	6,6,9	9,1,8	16,6,7	0,0,2	361	144	2.25587e-05	0.00465759	0.21,0.705,0.31	1.0,1.0,0.583	-0.453	-45.3	45.3
47786	ENSG00000188153	COL4A5	X	+	108674744	108674900	108670034	108670236	108677499	108677633	47786	1,4,4	1,0,0	2,1,2	2,1,2	300	144	2.4442e-05	0.00483646	0.324,1.0,1.0	0.324,0.324,0.324	0.451	45.1	45.1
99695	ENSG00000164347	GFM2	5	-	74730601	74730775	74725940	74726126	74733021	74733069	99695	4,4,3	6,0,10	0,0,0	10,3,6	318	144	5.13758e-05	0.00754573	0.232,1.0,0.12	0.0,0.0,0.0	0.451	45.1	45.1
49243	ENSG00000117114	ADGRL2	1	+	81986900	81987029	81985258	81985355	81990390	81991368	49243	2,10,8	6,6,4	21,7,7	0,4,0	273	144	0.000769729	0.0424685	0.15,0.468,0.513	1.0,0.48,1.0	-0.45	-45	45
84280	ENSG00000165115	KIF27	9	-	83870518	83870632	83859175	83859371	83880296	83880494	84280	5,3,4	0,4,4	13,7,11	0,0,0	258	144	2.48313e-06	0.00117527	1.0,0.295,0.358	1.0,1.0,1.0	-0.449	-44.9	44.9
92750	ENSG00000196912	ANKRD36B	2	-	97580461	97580568	97560831	97560860	97584943	97585117	92750	9,3,9	1,1,0	0,3,7	3,1,4	251	144	6.89802e-05	0.00902611	0.838,0.633,1.0	0.0,0.633,0.501	0.446	44.6	44.6
62153	ENSG00000105173	CCNE1	19	+	29812531	29812578	29811897	29812152	29812688	29812776	62153	4,3,5	0,7,12	12,12,10	0,2,0	191	144	4.15391e-05	0.00672053	1.0,0.244,0.239	1.0,0.819,1.0	-0.445	-44.5	44.5
85074	ENSG00000162994	CLHC1	2	-	55180509	55180712	55177601	55177781	55206269	55206376	85074	9,4,11	0,0,0	4,5,29	2,2,5	347	144	2.38927e-07	0.000245644	1.0,1.0,1.0	0.454,0.509,0.706	0.444	44.4	44.4
19779	ENSG00000162004	CCDC78	16	-	724690	724836	724321	724509	724910	725139	19779	2,3,0	0,3,4	4,3,3	1,0,0	290	144	1.24892e-05	0.00309937	1.0,0.332,0.0	0.665,1.0,1.0	-0.444	-44.4	44.4
67027	ENSG00000197647	ZNF433	19	-	12034827	12034874	12018165	12018292	12035536	12035688	67027	1,2,5	8,12,5	3,5,9	2,3,1	191	144	0.000443878	0.0297558	0.086,0.112,0.43	0.531,0.557,0.872	-0.444	-44.4	44.4
87679	ENSG00000102312	PORCN	X	+	48514239	48514365	48512834	48512852	48514524	48514625	87679	4,2,8	2,2,1	3,5,10	0,0,0	270	144	0.000673296	0.0392127	0.516,0.348,0.81	1.0,1.0,1.0	-0.442	-44.2	44.2
86288	ENSG00000135976	ANKRD36	2	+	97127066	97127134	97118343	97118517	97142639	97142665	86288	1,0,7	2,9,0	2,1,2	0,0,1	212	144	3.24603e-05	0.00573858	0.254,0.0,1.0	1.0,1.0,0.576	-0.441	-44.1	44.1
10729	ENSG00000114841	DNAH1	3	+	52323807	52323880	52322408	52322775	52326139	52326314	10729	3,8,9	7,1,2	2,2,0	6,3,6	217	144	0.00097263	0.0497948	0.221,0.841,0.749	0.181,0.307,0.0	0.441	44.1	44.1
107686	ENSG00000272104	XXcos-LUCA11.5	3	+	50366296	50366331	50351342	50351560	50367795	50367923	107686	2,4,4	2,2,2	2,3,2	0,0,0	179	144	2.89279e-05	0.00532839	0.446,0.617,0.617	1.0,1.0,1.0	-0.44	-44	44
95539	ENSG00000134825	TMEM258	11	-	61789715	61789859	61789129	61789235	61790374	61790602	95539	3,1,4	0,0,2	1,4,1	5,0,5	288	144	0.000974209	0.0498003	1.0,1.0,0.5	0.091,1.0,0.091	0.439	43.9	43.9
108124	ENSG00000117543	DPH5	1	-	100992636	100992754	100990223	100990628	100995109	100995149	108124	15,22,24	2,4,3	8,21,7	12,15,7	262	144	1.93542e-06	0.00102709	0.805,0.751,0.815	0.268,0.435,0.355	0.438	43.8	43.8
62288	ENSG00000115827	DCAF17	2	+	171476859	171476950	171468887	171469030	171477986	171478070	62288	13,12,5	0,0,0	1,4,14	2,1,3	235	144	0.000220081	0.0188907	1.0,1.0,1.0	0.235,0.71,0.741	0.438	43.8	43.8
98781	ENSG00000182087	TMEM259	19	-	1010990	1011132	1009652	1010895	1011366	1011499	98781	3,10,4	4,2,6	12,8,19	2,1,0	286	144	8.46247e-05	0.0101118	0.274,0.716,0.251	0.751,0.801,1.0	-0.437	-43.7	43.7
11072	ENSG00000107140	TESK1	9	+	35607395	35607409	35606836	35606983	35607581	35607720	11072	6,5,4	4,6,6	5,5,9	2,0,0	158	144	5.78806e-06	0.00198359	0.578,0.432,0.378	0.695,1.0,1.0	-0.436	-43.6	43.6
40080	ENSG00000088179	PTPN4	2	+	119926597	119926666	119915178	119915242	119932423	119932549	40080	3,2,2	0,0,0	3,2,2	5,0,2	213	144	2.20607e-05	0.00462105	1.0,1.0,1.0	0.289,1.0,0.403	0.436	43.6	43.6
67034	ENSG00000197647	ZNF433	19	-	12034829	12034874	12018165	12018292	12035536	12035688	67034	0,0,0	8,12,5	1,2,3	2,3,1	189	144	9.52535e-05	0.0108199	0.0,0.0,0.0	0.276,0.337,0.696	-0.436	-43.6	43.6
89576	ENSG00000106462	EZH2	7	-	148832633	148832645	148829727	148829848	148846496	148846587	89576	0,1,1	3,1,0	2,4,4	0,1,0	156	144	0.000343268	0.0251901	0.0,0.48,1.0	1.0,0.787,1.0	-0.436	-43.6	43.6
15655	ENSG00000140264	SERF2	15	+	43792107	43792355	43785409	43785534	43792974	43793083	15655	2,6,8	3,2,2	7,9,2	0,2,0	392	144	0.000622826	0.0372641	0.197,0.524,0.595	1.0,0.623,1.0	-0.436	-43.6	43.6
77136	ENSG00000277258	PCGF2	17	-	38747878	38747971	38740290	38740442	38748195	38748378	77136	0,1,1	1,2,4	1,4,2	1,0,3	237	144	0.000865756	0.0461286	0.0,0.233,0.132	0.378,1.0,0.288	-0.434	-43.4	43.4
86725	ENSG00000233527	ZNF529-AS1	19	+	36577140	36577237	36574820	36574900	36593845	36593931	86725	10,15,4	0,0,4	2,8,6	5,3,10	241	144	0.000953464	0.0491408	1.0,1.0,0.374	0.193,0.614,0.264	0.434	43.4	43.4
52694	ENSG00000151715	TMEM45B	11	+	129828146	129828253	129815862	129815898	129852474	129852660	52694	4,2,6	0,6,9	2,0,0	7,3,6	251	144	0.000386875	0.0271446	1.0,0.161,0.277	0.141,0.0,0.0	0.432	43.2	43.2
4470	ENSG00000144935	TRPC1	3	+	142736378	142736533	142724541	142724731	142748257	142748460	4470	1,7,10	4,1,1	11,3,8	0,0,0	299	144	0.000102246	0.0113581	0.107,0.771,0.828	1.0,1.0,1.0	-0.431	-43.1	43.1
11626	ENSG00000165810	BTNL9	5	+	181055432	181055453	181053468	181053501	181055988	181056015	11626	1,6,4	1,6,1	5,5,5	0,0,0	165	144	4.43997e-07	0.000399235	0.466,0.466,0.777	1.0,1.0,1.0	-0.43	-43	43
41426	ENSG00000106701	FSD1L	9	+	105479353	105479376	105468192	105468324	105484380	105484502	41426	2,4,1	0,0,0	3,1,3	0,5,2	167	144	0.000100727	0.0112141	1.0,1.0,1.0	1.0,0.147,0.564	0.43	43	43
655	ENSG00000223745	RP4-717I23.3	1	-	93339648	93339679	93339356	93339536	93345723	93345831	655	3,9,6	6,6,4	0,0,2	4,5,13	175	144	1.08979e-06	0.000690575	0.291,0.552,0.552	0.0,0.0,0.112	0.428	42.8	42.8
76615	ENSG00000186908	ZDHHC17	12	+	76797433	76797542	76763587	76764329	76805316	76805439	76615	15,10,19	1,4,4	10,5,5	7,9,9	253	144	0.000177665	0.0164542	0.895,0.587,0.73	0.448,0.24,0.24	0.428	42.8	42.8
3397	ENSG00000077157	PPP1R12B	1	+	202558876	202558893	202496780	202496822	202562777	202562922	3397	10,24,15	0,0,0	11,0,21	3,4,1	161	144	0.000199606	0.017688	1.0,1.0,1.0	0.766,0.0,0.949	0.428	42.8	42.8
106367	ENSG00000196091	MYBPC1	12	+	101636671	101636728	101634553	101634605	101642418	101642585	106367	6,16,4	11,2,2	4,5,8	0,0,0	201	144	1.15027e-07	0.000148363	0.281,0.851,0.589	1.0,1.0,1.0	-0.426	-42.6	42.6
47867	ENSG00000145354	CISD2	4	+	102882770	102882873	102874509	102874671	102885215	102885430	47867	5,5,3	2,5,1	1,0,3	9,7,5	247	144	0.000244298	0.020292	0.593,0.368,0.636	0.061,0.0,0.259	0.426	42.6	42.6
66290	ENSG00000166455	C16orf46	16	-	81066192	81066281	81063753	81063993	81077135	81077244	66290	2,5,2	0,1,0	0,4,3	3,0,2	233	144	0.000519809	0.0329187	1.0,0.756,1.0	0.0,1.0,0.481	0.425	42.5	42.5
115706	ENSG00000259459	RP11-321G12.1	15	+	63394850	63394911	63390229	63390261	63398386	63398467	115706	16,12,12	0,0,0	19,12,14	12,4,9	205	144	1.42583e-10	9.86421e-07	1.0,1.0,1.0	0.527,0.678,0.522	0.424	42.4	42.4
83742	ENSG00000183597	TANGO2	22	+	20061495	20061681	20055947	20056013	20063337	20063383	83742	12,7,6	0,0,0	10,8,7	1,5,3	330	144	5.1522e-08	8.65183e-05	1.0,1.0,1.0	0.814,0.411,0.505	0.423	42.3	42.3
110534	ENSG00000268750	CTD-2583A14.10	19	+	57839022	57839149	57819718	57819945	57856106	57856233	110534	16,13,14	0,3,0	13,15,15	6,7,14	271	144	4.73195e-06	0.00169191	1.0,0.697,1.0	0.535,0.532,0.363	0.422	42.2	42.2
71996	ENSG00000163746	PLSCR2	3	-	146441757	146441821	146415124	146415167	146458410	146458453	71996	3,3,1	1,0,0	4,2,3	1,7,2	208	144	2.54338e-05	0.00493755	0.675,1.0,1.0	0.735,0.165,0.509	0.422	42.2	42.2
5362	ENSG00000025423	HSD17B6	12	+	56763203	56763414	56752452	56752581	56773833	56774165	5362	4,4,3	0,2,3	3,6,4	0,0,0	355	144	0.000305103	0.0233769	1.0,0.448,0.289	1.0,1.0,1.0	-0.421	-42.1	42.1
29813	ENSG00000141198	TOM1L1	17	+	54930407	54930523	54930072	54930165	54936648	54936709	29813	1,0,0	0,2,2	5,2,1	1,1,0	260	144	2.05827e-06	0.00107004	1.0,0.0,0.0	0.735,0.526,1.0	-0.42	-42	42
9278	ENSG00000106305	AIMP2	7	+	6012582	6012829	6009244	6009498	6014901	6015052	9278	17,12,7	1,6,6	15,4,10	1,0,0	391	144	7.13297e-06	0.002291	0.862,0.424,0.301	0.847,1.0,1.0	-0.42	-42	42
120162	ENSG00000270149	RP11-544M22.13	1	-	161038550	161038634	161022749	161022827	161038879	161038944	120162	2,4,3	3,5,0	3,1,13	0,0,1	228	144	3.38247e-05	0.00583667	0.296,0.336,1.0	1.0,1.0,0.891	-0.42	-42	42
67144	ENSG00000099968	BCL2L13	22	+	17702242	17702378	17689073	17689142	17726676	17730855	67144	39,41,24	17,19,29	39,39,43	4,2,3	280	144	7.57071e-09	2.08064e-05	0.541,0.526,0.299	0.834,0.909,0.881	-0.419	-41.9	41.9
22915	ENSG00000011454	RABGAP1	9	+	122971664	122971952	122957010	122957209	122986214	122986419	22915	1,2,4	1,0,0	0,2,0	2,0,1	432	144	1.08142e-05	0.00285981	0.25,1.0,1.0	0.0,1.0,0.0	0.417	41.7	41.7
61036	ENSG00000162819	BROX	1	+	222713587	222713756	222712558	222712942	222715144	222715269	61036	4,4,6	2,5,0	2,3,4	0,0,0	313	144	1.83055e-05	0.00413521	0.479,0.269,1.0	1.0,1.0,1.0	-0.417	-41.7	41.7
58637	ENSG00000096968	JAK2	9	+	5126393	5126446	5123003	5123121	5126683	5128183	58637	5,7,1	1,1,5	4,4,8	0,0,0	197	144	7.84316e-05	0.00971525	0.785,0.837,0.128	1.0,1.0,1.0	-0.417	-41.7	41.7
71644	ENSG00000138386	NAB1	2	+	190649845	190649982	190649232	190649360	190655976	190656153	71644	6,41,20	1,2,3	6,5,5	4,3,6	281	144	2.3331e-05	0.00476043	0.755,0.913,0.774	0.435,0.461,0.299	0.416	41.6	41.6
81084	ENSG00000135912	TTLL4	2	+	218727272	218727347	218710848	218711037	218737578	218739163	81084	5,7,14	0,0,0	5,6,8	3,2,4	219	144	9.19099e-08	0.000126488	1.0,1.0,1.0	0.523,0.664,0.568	0.415	41.5	41.5
88366	ENSG00000177565	TBL1XR1	3	-	177160870	177160988	177053772	177053918	177197120	177197225	88366	5,3,4	2,1,3	14,4,12	0,0,1	262	144	2.5533e-05	0.00494725	0.579,0.622,0.423	1.0,1.0,0.868	-0.415	-41.5	41.5
83558	ENSG00000251602	RP11-521B24.3	14	-	105418681	105418861	105416883	105418309	105419021	105419739	83558	2,18,10	3,2,4	2,1,9	0,0,1	324	144	6.83846e-05	0.0089949	0.229,0.8,0.526	1.0,1.0,0.8	-0.415	-41.5	41.5
99348	ENSG00000258472	RP11-192H23.4	17	-	28611392	28611481	28611142	28611253	28611566	28611795	99348	4,8,1	8,1,2	5,17,6	1,0,1	233	144	5.28992e-05	0.00766709	0.236,0.832,0.236	0.756,1.0,0.788	-0.413	-41.3	41.3
9877	ENSG00000163138	PACRGL	4	+	20709682	20709772	20704659	20704814	20712787	20712922	9877	2,2,0	0,0,1	0,2,4	5,2,4	234	144	0.00037277	0.0264682	1.0,1.0,0.0	0.0,0.381,0.381	0.413	41.3	41.3
78300	ENSG00000111879	FAM184A	6	-	118974427	118974574	118966834	118966952	118975023	118975208	78300	15,13,14	0,0,3	1,5,5	2,1,2	291	144	0.000730461	0.041208	1.0,1.0,0.698	0.198,0.712,0.553	0.412	41.2	41.2
108117	ENSG00000117543	DPH5	1	-	100992636	100992782	100990223	100990628	100995109	100995149	108117	15,22,25	2,4,3	10,21,9	12,15,7	290	144	3.78065e-06	0.00147073	0.788,0.732,0.805	0.293,0.41,0.39	0.411	41.1	41.1
5277	ENSG00000139644	TMBIM6	12	+	49742437	49742607	49741570	49741611	49743419	49743565	5277	0,4,7	3,1,5	1,8,2	0,1,1	314	144	0.000647895	0.0382417	0.0,0.647,0.391	1.0,0.786,0.478	-0.409	-40.9	40.9
65847	ENSG00000162927	PUS10	2	-	61013437	61013484	61011764	61011905	61017236	61017431	65847	2,5,4	3,3,6	0,0,0	2,1,2	191	144	9.41553e-08	0.000126488	0.334,0.557,0.334	0.0,0.0,0.0	0.408	40.8	40.8
66220	ENSG00000196597	ZNF782	9	-	96852852	96853069	96827079	96827181	96854087	96854277	66220	10,11,4	0,1,0	3,6,5	1,2,2	361	144	6.74474e-05	0.0089771	1.0,0.814,1.0	0.545,0.545,0.499	0.408	40.8	40.8
91465	ENSG00000168488	ATXN2L	16	+	28836332	28836485	28835932	28836122	28836747	28837232	91465	2,1,4	0,1,1	1,1,1	4,1,1	297	144	0.000136331	0.0138051	1.0,0.327,0.66	0.108,0.327,0.327	0.408	40.8	40.8
7279	ENSG00000130779	CLIP1	12	-	122340847	122340908	122336631	122336748	122340980	122341697	7279	1,4,2	4,3,1	0,0,0	2,1,1	205	144	2.71105e-05	0.00515381	0.149,0.484,0.584	0.0,0.0,0.0	0.406	40.6	40.6
59695	ENSG00000213793	ZNF888	19	-	52917221	52917404	52915195	52915322	52917858	52917931	59695	8,1,3	0,14,4	0,1,0	5,7,8	327	144	0.000571369	0.0348476	1.0,0.03,0.248	0.0,0.059,0.0	0.406	40.6	40.6
105265	ENSG00000266338	NBPF15	1	-	144448226	144448350	144442816	144442920	144448774	144448916	105265	1,1,4	2,0,5	5,1,2	1,0,0	268	144	2.37687e-05	0.00476764	0.212,1.0,0.301	0.729,1.0,1.0	-0.405	-40.5	40.5
62291	ENSG00000115827	DCAF17	2	+	171473865	171473975	171468887	171469030	171477986	171478070	62291	7,19,21	0,0,0	5,9,3	2,1,3	254	144	5.57134e-05	0.00790706	1.0,1.0,1.0	0.586,0.836,0.362	0.405	40.5	40.5
56523	ENSG00000172269	DPAGT1	11	-	119097444	119097551	119097141	119097297	119098402	119098487	56523	4,8,1	2,1,2	0,0,1	1,3,1	251	144	1.54932e-05	0.00369318	0.534,0.821,0.223	0.0,0.0,0.365	0.404	40.4	40.4
66553	ENSG00000259900	RP11-343C2.7	16	-	69347787	69347936	69336504	69336712	69351540	69351730	66553	1,3,7	0,3,4	6,1,5	0,0,0	293	144	4.46865e-06	0.00164923	1.0,0.33,0.462	1.0,1.0,1.0	-0.403	-40.3	40.3
85601	ENSG00000179818	PCBP1-AS1	2	-	69988741	69988838	69963281	69963500	69996685	69996888	85601	4,1,1	1,4,1	0,0,0	1,5,1	241	144	0.000772436	0.0425283	0.705,0.13,0.374	0.0,0.0,0.0	0.403	40.3	40.3
5510	ENSG00000144959	NCEH1	3	-	172647861	172648034	172645622	172645692	172710846	172711052	5510	3,4,4	0,9,7	3,2,6	1,0,0	317	144	2.93749e-05	0.00539101	1.0,0.168,0.206	0.577,1.0,1.0	-0.401	-40.1	40.1
30446	ENSG00000169507	SLC38A11	2	-	164915111	164915273	164911635	164911748	164915902	164915973	30446	4,14,11	1,3,6	2,1,10	0,0,0	306	144	2.9667e-08	5.63981e-05	0.653,0.687,0.463	1.0,1.0,1.0	-0.399	-39.9	39.9
53754	ENSG00000204120	GIGYF2	2	+	232722553	232722658	232703423	232703489	232731121	232731234	53754	3,9,2	6,0,3	7,4,4	0,1,0	249	144	5.84053e-05	0.00819586	0.224,1.0,0.278	1.0,0.698,1.0	-0.399	-39.9	39.9
92753	ENSG00000125885	MCM8	20	+	5972575	5972726	5967829	5968025	5973055	5973196	92753	12,15,12	3,0,0	7,6,2	2,1,10	295	144	0.000511396	0.0326112	0.661,1.0,1.0	0.631,0.745,0.089	0.399	39.9	39.9
668	ENSG00000223745	RP4-717I23.3	1	-	93311489	93311608	93309714	93309790	93324634	93324729	668	5,5,8	0,0,1	2,2,7	2,3,0	263	144	0.000759909	0.0423009	1.0,1.0,0.814	0.354,0.267,1.0	0.398	39.8	39.8
24083	ENSG00000162591	MEGF6	1	-	3499137	3499266	3498697	3498826	3499587	3499716	24083	2,2,10	0,0,1	0,1,7	4,0,2	273	144	0.000181204	0.0166733	1.0,1.0,0.841	0.0,1.0,0.649	0.397	39.7	39.7
41090	ENSG00000104756	KCTD9	8	-	25444291	25444306	25440623	25440673	25446128	25446250	41090	7,7,2	0,0,0	2,6,5	3,7,0	159	144	6.08347e-06	0.00204322	1.0,1.0,1.0	0.376,0.437,1.0	0.396	39.6	39.6
18821	ENSG00000161202	DVL3	3	+	184165082	184165188	184164795	184164931	184165421	184165491	18821	6,2,6	2,4,1	2,4,8	0,0,1	250	144	1.39617e-05	0.0034154	0.633,0.224,0.776	1.0,1.0,0.822	-0.396	-39.6	39.6
85313	ENSG00000163946	FAM208A	3	-	56638705	56638762	56633043	56633843	56639985	56640130	85313	5,4,9	1,0,2	2,6,2	1,8,2	201	144	0.000480165	0.0313538	0.782,1.0,0.763	0.589,0.35,0.417	0.396	39.6	39.6
98647	ENSG00000114770	ABCC5	3	-	183985303	183985455	183983752	183984894	183987769	183987912	98647	2,15,8	6,1,1	18,5,12	0,0,0	296	144	3.42671e-05	0.00590186	0.14,0.879,0.796	1.0,1.0,1.0	-0.395	-39.5	39.5
32178	ENSG00000070669	ASNS	7	-	97869715	97869813	97868907	97869179	97872040	97872165	32178	2,2,4	0,2,3	3,1,4	0,0,0	242	144	0.0007404	0.0415364	1.0,0.373,0.442	1.0,1.0,1.0	-0.395	-39.5	39.5
76605	ENSG00000185467	KPNA7	7	-	99196083	99196166	99195069	99195338	99203105	99203240	76605	6,4,1	0,0,0	8,13,4	2,7,2	227	144	3.87271e-08	7.22583e-05	1.0,1.0,1.0	0.717,0.541,0.559	0.394	39.4	39.4
76790	ENSG00000250312	ZNF718	4	+	126847	126921	124537	125296	160911	163989	76790	11,10,17	0,0,0	4,5,8	2,3,2	218	144	3.45727e-06	0.00142761	1.0,1.0,1.0	0.569,0.524,0.725	0.394	39.4	39.4
12740	ENSG00000107249	GLIS3	9	-	4125733	4125941	4118744	4118881	4286037	4286523	12740	3,3,10	0,1,0	3,2,11	1,2,4	352	144	3.95774e-05	0.00650509	1.0,0.551,1.0	0.551,0.29,0.529	0.394	39.4	39.4
10471	ENSG00000133065	SLC41A1	1	-	205798698	205798815	205797903	205798051	205798956	205799101	10471	11,23,10	8,3,4	20,8,11	0,0,0	261	144	1.61961e-08	3.40777e-05	0.431,0.809,0.58	1.0,1.0,1.0	-0.393	-39.3	39.3
59360	ENSG00000204316	MRPL38	17	-	75900783	75901027	75899515	75899674	75901711	75901920	59360	8,13,15	4,2,5	7,14,8	0,1,0	388	144	5.4815e-06	0.00191103	0.426,0.707,0.527	1.0,0.839,1.0	-0.393	-39.3	39.3
9754	ENSG00000107890	ANKRD26	10	-	27005622	27005723	26995040	26995147	27006916	27006962	9754	7,9,6	2,5,2	3,10,3	0,0,0	245	144	1.27826e-07	0.000159001	0.673,0.514,0.638	1.0,1.0,1.0	-0.392	-39.2	39.2
11101	ENSG00000146463	ZMYM4	1	+	35295926	35295988	35268966	35269094	35325359	35325405	11101	10,7,13	0,0,0	8,4,7	4,4,1	206	144	2.00508e-07	0.000217228	1.0,1.0,1.0	0.583,0.411,0.83	0.392	39.2	39.2
114941	ENSG00000159708	LRRC36	16	+	67367016	67367457	67365303	67365355	67370943	67371242	114941	14,8,4	0,1,0	12,18,14	2,4,6	585	144	1.12954e-05	0.0029309	1.0,0.663,1.0	0.596,0.526,0.365	0.392	39.2	39.2
34269	ENSG00000146776	ATXN7L1	7	-	105761242	105761463	105665065	105665288	105788603	105788708	34269	8,6,14	18,8,5	11,21,13	2,4,2	365	144	0.000275763	0.0217917	0.149,0.228,0.525	0.685,0.674,0.719	-0.392	-39.2	39.2
122228	ENSG00000141298	SSH2	17	-	29848848	29848929	29793615	29793937	29929937	29930167	122228	12,3,5	4,14,5	0,0,0	6,6,9	225	144	8.70462e-08	0.00012455	0.658,0.121,0.39	0.0,0.0,0.0	0.39	39	39
57691	ENSG00000196295	AC005154.6	7	-	30576563	30576710	30568832	30568989	30577648	30577737	57691	2,11,9	2,5,2	13,6,5	0,0,1	291	144	1.10072e-05	0.00289565	0.331,0.521,0.69	1.0,1.0,0.712	-0.39	-39	39
117325	ENSG00000070081	NUCB2	11	+	17286633	17286717	17282788	17282943	17291239	17291365	117325	8,17,11	21,15,12	34,30,29	11,3,11	228	144	2.11537e-05	0.00452136	0.194,0.417,0.367	0.661,0.863,0.625	-0.39	-39	39
113848	ENSG00000147509	RGS20	8	+	53939578	53939724	53880893	53881084	53946664	53946748	113848	4,5,3	0,0,0	2,10,9	6,0,2	290	144	6.02807e-05	0.00837735	1.0,1.0,1.0	0.142,1.0,0.691	0.389	38.9	38.9
70688	ENSG00000186104	CYP2R1	11	-	14890899	14891051	14890431	14890469	14891152	14891662	70688	1,0,0	2,3,5	1,5,1	1,1,1	296	144	9.05501e-05	0.010523	0.196,0.0,0.0	0.327,0.709,0.327	-0.389	-38.9	38.9
78882	ENSG00000196510	ANAPC7	12	-	110377704	110377843	110377580	110377617	110378547	110378650	78882	5,5,6	0,3,5	3,9,4	0,0,0	283	144	3.64645e-06	0.00146472	1.0,0.459,0.379	1.0,1.0,1.0	-0.387	-38.7	38.7
90232	ENSG00000179409	GEMIN4	17	-	749996	750191	749813	749909	752132	752174	90232	6,2,0	0,2,9	1,2,2	0,0,1	339	144	6.80488e-05	0.00897943	1.0,0.298,0.0	1.0,1.0,0.459	-0.387	-38.7	38.7
25562	ENSG00000064687	ABCA7	19	+	1063543	1063678	1061781	1061888	1064160	1064253	25562	5,7,4	0,1,0	7,1,5	4,3,0	279	144	8.54343e-05	0.0101628	1.0,0.783,1.0	0.475,0.147,1.0	0.387	38.7	38.7
34272	ENSG00000146776	ATXN7L1	7	-	105761215	105761463	105665065	105665288	105788603	105788708	34272	9,7,15	18,8,5	11,22,16	2,4,2	392	144	0.000269526	0.0215013	0.155,0.243,0.524	0.669,0.669,0.746	-0.387	-38.7	38.7
110778	ENSG00000091592	NLRP1	17	-	5500030	5500112	5499438	5499950	5501736	5501872	110778	2,10,10	3,6,6	16,13,5	2,1,1	226	144	0.000411291	0.0282672	0.298,0.515,0.515	0.836,0.892,0.761	-0.387	-38.7	38.7
61032	ENSG00000162819	BROX	1	+	222713587	222713667	222712558	222712942	222715144	222715269	61032	4,3,2	2,5,0	2,1,2	0,0,0	224	144	2.76854e-05	0.00520418	0.563,0.278,1.0	1.0,1.0,1.0	-0.386	-38.6	38.6
65062	ENSG00000119787	ATL2	2	-	38296479	38296590	38294879	38296113	38298143	38298575	65062	0,0,1	4,5,4	5,8,2	2,5,4	255	144	1.62547e-06	0.00090483	0.0,0.0,0.124	0.585,0.475,0.22	-0.385	-38.5	38.5
10200	ENSG00000196502	SULT1A1	16	-	28609930	28610191	28608707	28608859	28620062	28620133	10200	5,18,9	1,2,4	3,6,8	0,0,0	405	144	2.72362e-06	0.00123385	0.64,0.762,0.444	1.0,1.0,1.0	-0.385	-38.5	38.5
70920	ENSG00000115459	ELMOD3	2	+	85355554	85355598	85355075	85355170	85356966	85357252	70920	16,11,12	6,13,4	6,5,1	12,10,14	188	144	0.000368787	0.0263774	0.671,0.393,0.697	0.277,0.277,0.052	0.385	38.5	38.5
86926	ENSG00000051180	RAD51	15	+	40706176	40706296	40701805	40701926	40709024	40709116	86926	6,3,2	4,2,1	4,4,5	0,0,2	264	144	0.000474001	0.0310722	0.45,0.45,0.522	1.0,1.0,0.577	-0.385	-38.5	38.5
38193	ENSG00000158113	LRRC43	12	+	122200188	122200330	122192744	122193004	122200531	122200660	38193	3,2,5	2,11,1	3,7,3	0,1,1	286	144	0.000170294	0.0159763	0.43,0.084,0.716	1.0,0.779,0.602	-0.384	-38.4	38.4
59782	ENSG00000188321	ZNF559	19	+	9333014	9333113	9324694	9324780	9338493	9338582	59782	4,4,6	4,8,1	0,0,2	4,2,4	243	144	0.0002032	0.0178711	0.372,0.229,0.78	0.0,0.0,0.229	0.384	38.4	38.4
73234	ENSG00000111731	C2CD5	12	-	22458483	22458555	22456970	22457161	22459491	22459542	73234	16,27,21	2,8,6	11,7,7	5,14,15	216	144	0.000354853	0.0256848	0.842,0.692,0.7	0.595,0.25,0.237	0.384	38.4	38.4
104078	ENSG00000259673	IQCH-AS1	15	-	67459691	67459975	67442192	67442407	67518999	67519102	104078	9,9,25	1,0,0	8,18,3	5,2,1	428	144	6.31627e-06	0.00211427	0.752,1.0,1.0	0.35,0.752,0.502	0.383	38.3	38.3
27153	ENSG00000247572	CKMT2-AS1	5	-	81228948	81229077	81219659	81219792	81301286	81301560	27153	0,0,1	6,2,1	4,4,3	6,7,0	273	144	0.000139694	0.0140889	0.0,0.0,0.345	0.26,0.232,1.0	-0.382	-38.2	38.2
12791	ENSG00000263818	CTD-2206N4.4	17	+	39061096	39061188	39057051	39057159	39063421	39063546	12791	14,19,11	3,11,5	2,2,4	5,3,10	236	144	0.000281864	0.0221493	0.74,0.513,0.573	0.196,0.289,0.196	0.382	38.2	38.2
108075	ENSG00000181038	METTL23	17	+	76729689	76729777	76726849	76726879	76732977	76733215	108075	2,12,6	4,2,4	5,3,5	0,1,0	232	144	3.06986e-05	0.00552715	0.237,0.788,0.482	1.0,0.651,1.0	-0.381	-38.1	38.1
16928	ENSG00000128596	CCDC136	7	+	128810138	128810366	128807359	128807545	128814637	128814919	16928	20,6,4	3,1,2	9,5,6	0,0,0	372	144	9.40185e-05	0.0107828	0.721,0.699,0.436	1.0,1.0,1.0	-0.381	-38.1	38.1
117333	ENSG00000070081	NUCB2	11	+	17286633	17286713	17282788	17282943	17291239	17291365	117333	6,18,11	21,15,12	32,28,25	11,3,11	224	144	0.000113685	0.0122115	0.155,0.435,0.371	0.652,0.857,0.594	-0.381	-38.1	38.1
102455	ENSG00000173726	TOMM20	1	-	235119338	235119406	235117581	235117704	235119817	235119899	102455	2,2,4	0,6,4	8,5,8	0,0,2	212	144	0.000267627	0.0214006	1.0,0.185,0.404	1.0,1.0,0.731	-0.381	-38.1	38.1
23537	ENSG00000119242	CCDC92	12	-	123956283	123956439	123943346	123943493	123971894	123972051	23537	2,3,1	0,6,1	5,10,4	0,0,1	300	144	0.00029358	0.0227536	1.0,0.194,0.324	1.0,1.0,0.658	-0.38	-38	38
38948	ENSG00000100731	PCNX	14	+	70995740	70995843	70988569	70988699	71009633	71009724	38948	5,3,4	0,1,8	5,4,3	0,0,0	247	144	0.000104566	0.0115395	1.0,0.636,0.226	1.0,1.0,1.0	-0.379	-37.9	37.9
65441	ENSG00000260276	RP11-77H9.2	16	+	8853525	8853636	8849848	8849993	8855033	8855217	65441	1,0,1	2,2,3	4,3,9	1,3,6	255	144	0.000120602	0.0126576	0.22,0.0,0.158	0.693,0.361,0.459	-0.378	-37.8	37.8
37689	ENSG00000100266	PACSIN2	22	-	42880548	42880622	42879047	42879169	42882183	42882304	37689	7,8,7	2,6,6	3,5,9	20,19,20	218	144	0.00026426	0.0212311	0.698,0.468,0.435	0.09,0.148,0.229	0.378	37.8	37.8
103365	ENSG00000197381	ADARB1	21	+	45184473	45184593	45183361	45183510	45184922	45185091	103365	3,10,15	3,4,4	29,18,10	0,0,2	264	144	9.24416e-06	0.00260042	0.353,0.577,0.672	1.0,1.0,0.732	-0.377	-37.7	37.7
14681	ENSG00000055955	ITIH4	3	-	52814208	52814363	52813974	52814071	52816883	52817058	14681	12,7,9	4,4,8	7,6,13	1,0,2	299	144	0.000695226	0.0399814	0.591,0.457,0.351	0.771,1.0,0.758	-0.377	-37.7	37.7
15950	ENSG00000173402	DAG1	3	+	49470964	49471073	49470299	49470433	49488625	49488745	15950	7,12,3	1,2,4	4,3,2	0,0,0	253	144	1.23523e-05	0.00308057	0.799,0.774,0.299	1.0,1.0,1.0	-0.376	-37.6	37.6
113852	ENSG00000147509	RGS20	8	+	53939575	53939724	53880893	53881084	53946664	53946748	113852	8,4,3	0,0,0	1,15,16	6,0,2	293	144	0.000276197	0.0217919	1.0,1.0,1.0	0.076,1.0,0.797	0.376	37.6	37.6
59611	ENSG00000118369	USP35	11	+	78198582	78198718	78197935	78198068	78199594	78199724	59611	1,0,0	2,8,2	5,10,2	2,7,2	280	144	7.47148e-07	0.000537707	0.205,0.0,0.0	0.563,0.424,0.34	-0.374	-37.4	37.4
63017	ENSG00000180902	D2HGDH	2	+	241754630	241754746	241751245	241751388	241755044	241756014	63017	17,26,6	0,0,0	4,22,6	5,3,1	260	144	1.05988e-06	0.000683683	1.0,1.0,1.0	0.307,0.802,0.769	0.374	37.4	37.4
12532	ENSG00000249859	PVT1	8	+	128082752	128082848	128010317	128010444	128096517	128096656	12532	5,6,6	6,4,3	2,0,0	4,2,13	240	144	2.64529e-06	0.0012226	0.333,0.474,0.545	0.231,0.0,0.0	0.374	37.4	37.4
57663	ENSG00000196295	AC005154.6	7	-	30584710	30584808	30579005	30579128	30585329	30585479	57663	6,11,9	3,2,4	7,16,16	0,0,0	242	144	1.56537e-07	0.000179226	0.543,0.766,0.572	1.0,1.0,1.0	-0.373	-37.3	37.3
3639	ENSG00000171298	GAA	17	+	80101810	80101879	80101596	80101625	80104554	80105132	3639	7,3,3	2,10,4	0,0,1	8,7,7	213	144	4.06523e-06	0.00155028	0.703,0.169,0.336	0.0,0.0,0.088	0.373	37.3	37.3
5623	ENSG00000230316	FEZF1-AS1	7	+	122306515	122306660	122305287	122306262	122307299	122307470	5623	10,10,10	2,6,9	16,10,17	0,1,2	289	144	4.76262e-05	0.00722677	0.714,0.454,0.356	1.0,0.833,0.809	-0.373	-37.3	37.3
75133	ENSG00000106336	FBXO24	7	+	100595101	100595223	100594382	100594541	100595574	100595706	75133	11,5,10	0,1,1	6,8,1	2,2,3	266	144	0.00019802	0.0175939	1.0,0.73,0.844	0.619,0.684,0.153	0.373	37.3	37.3
70590	ENSG00000103460	TOX3	16	-	52519697	52519790	52519405	52519579	52546636	52546840	70590	13,6,10	10,3,6	0,0,1	1,1,1	237	144	3.73025e-05	0.00624322	0.441,0.549,0.503	0.0,0.0,0.378	0.372	37.2	37.2
34335	ENSG00000224271	RP11-191L9.4	22	+	47687140	47687206	47686802	47686938	47704588	47704747	34335	10,14,5	0,0,0	6,3,6	2,3,1	210	144	8.87751e-05	0.0104614	1.0,1.0,1.0	0.673,0.407,0.804	0.372	37.2	37.2
3670	ENSG00000088766	CRLS1	20	+	6026170	6026238	6023291	6023422	6031284	6031370	3670	9,6,0	2,1,3	1,2,3	0,0,1	212	144	0.000148314	0.0146074	0.753,0.803,0.0	1.0,1.0,0.671	-0.372	-37.2	37.2
16281	ENSG00000234741	GAS5	1	-	173866527	173866581	173864630	173865547	173866760	173866796	16281	8,6,2	2,1,3	7,1,5	0,0,0	198	144	0.000177111	0.0164317	0.744,0.814,0.327	1.0,1.0,1.0	-0.372	-37.2	37.2
111010	ENSG00000176406	RIMS2	8	+	103525810	103525991	103500747	103501062	103697085	103697296	111010	2,4,2	23,15,17	5,6,8	2,3,8	325	144	4.23121e-06	0.00159073	0.037,0.106,0.05	0.526,0.47,0.307	-0.37	-37	37
29545	ENSG00000197275	RAD54B	8	-	94418655	94418783	94411120	94411315	94432610	94432656	29545	7,6,3	1,8,8	1,2,1	1,0,0	272	144	0.000140794	0.0141375	0.788,0.284,0.166	0.346,1.0,1.0	-0.369	-36.9	36.9
90912	ENSG00000173588	CEP83	12	-	94401458	94401568	94400903	94400981	94402250	94402336	90912	3,2,3	0,0,0	8,14,4	5,1,2	254	144	1.29038e-06	0.000755886	1.0,1.0,1.0	0.476,0.888,0.531	0.368	36.8	36.8
103023	ENSG00000168826	ZBTB49	4	+	4306137	4306184	4301988	4303091	4313040	4313114	103023	6,5,9	0,0,1	6,2,6	2,1,5	191	144	7.46992e-06	0.00234442	1.0,1.0,0.872	0.693,0.601,0.475	0.368	36.8	36.8
55145	ENSG00000087884	AAMDC	11	+	77831891	77832012	77821141	77821241	77841018	77841255	55145	1,11,2	1,2,2	0,2,0	1,2,5	265	144	8.48638e-05	0.0101118	0.352,0.749,0.352	0.0,0.352,0.0	0.367	36.7	36.7
76320	ENSG00000083097	DOPEY1	6	+	83113326	83113421	83110124	83110314	83118887	83118987	76320	18,26,10	0,4,0	9,9,12	2,5,9	239	144	0.00010603	0.0116555	1.0,0.797,1.0	0.731,0.52,0.445	0.367	36.7	36.7
119082	ENSG00000163040	CCDC74A	2	+	131528489	131528595	131527855	131528346	131529646	131529691	119082	0,3,11	1,0,0	2,11,1	8,4,3	250	144	0.000264454	0.0212311	0.0,1.0,1.0	0.126,0.613,0.161	0.367	36.7	36.7
5357	ENSG00000025423	HSD17B6	12	+	56763197	56763414	56752456	56752581	56773833	56774078	5357	5,5,5	0,2,3	3,8,5	0,0,0	361	144	0.000697286	0.0399858	1.0,0.499,0.399	1.0,1.0,1.0	-0.367	-36.7	36.7
115893	ENSG00000117153	KLHL12	1	-	202893282	202893344	202891099	202892659	202894183	202894282	115893	0,0,0	12,36,13	6,3,3	2,7,9	206	144	1.30774e-07	0.000160685	0.0,0.0,0.0	0.677,0.231,0.189	-0.366	-36.6	36.6
30898	ENSG00000162910	MRPL55	1	-	228108436	228108649	228108234	228108321	228109148	228109300	30898	33,19,10	8,13,3	23,15,27	2,0,2	357	144	6.71975e-05	0.00896746	0.625,0.371,0.573	0.823,1.0,0.845	-0.366	-36.6	36.6
99439	ENSG00000122203	KIAA1191	5	-	176359480	176359567	176348249	176348356	176361601	176361761	99439	4,12,10	0,1,0	4,2,9	4,1,1	231	144	0.000186699	0.0169927	1.0,0.882,1.0	0.384,0.555,0.849	0.365	36.5	36.5
54193	ENSG00000184216	IRAK1	X	-	154012584	154012699	154011826	154011917	154013042	154013433	54193	1,1,2	0,7,2	4,4,1	2,0,0	259	144	0.000344076	0.0252127	1.0,0.074,0.357	0.527,1.0,1.0	-0.365	-36.5	36.5
44425	ENSG00000168237	GLYCTK	3	+	52293070	52293192	52290959	52291111	52293306	52293471	44425	7,21,28	0,0,0	8,3,8	5,2,0	266	144	4.86689e-05	0.00731942	1.0,1.0,1.0	0.464,0.448,1.0	0.363	36.3	36.3
67133	ENSG00000099968	BCL2L13	22	+	17696140	17696210	17688985	17689142	17726676	17730855	67133	26,51,29	17,19,29	31,39,30	4,2,3	214	144	8.4787e-08	0.00012455	0.507,0.644,0.402	0.839,0.929,0.871	-0.362	-36.2	36.2
66926	ENSG00000186638	KIF24	9	-	34286616	34286704	34271808	34271930	34306251	34306437	66926	12,5,1	2,1,3	13,10,5	2,0,0	232	144	0.000370685	0.026432	0.788,0.756,0.171	0.801,1.0,1.0	-0.362	-36.2	36.2
54231	ENSG00000186998	EMID1	22	+	29231592	29231682	29231019	29231140	29232255	29232402	54231	22,64,39	0,0,2	11,7,6	1,3,6	234	144	1.19409e-06	0.000729153	1.0,1.0,0.923	0.871,0.589,0.381	0.361	36.1	36.1
48665	ENSG00000230124	ACBD6	1	-	180287275	180287402	180281305	180281386	180288269	180288517	48665	6,12,9	6,1,2	7,2,2	0,0,0	271	144	1.28292e-06	0.000755886	0.347,0.864,0.705	1.0,1.0,1.0	-0.361	-36.1	36.1
96534	ENSG00000151967	SCHIP1	3	+	159886206	159888943	159866162	159866281	159892096	159894723	96534	64,56,41	0,0,1	21,41,33	2,0,5	2881	144	2.34974e-05	0.00476043	1.0,1.0,0.672	0.344,1.0,0.248	0.36	36	36
68855	ENSG00000148584	A1CF	10	-	50862888	50862981	50859841	50859985	50864032	50864080	68855	6,5,1	3,2,6	0,1,0	1,3,4	237	144	4.29209e-05	0.00686248	0.549,0.603,0.092	0.0,0.168,0.0	0.359	35.9	35.9
44427	ENSG00000168237	GLYCTK	3	+	52293045	52293192	52290959	52291111	52293306	52293469	44427	9,22,41	0,0,0	10,3,8	5,2,0	291	144	5.31829e-05	0.00766709	1.0,1.0,1.0	0.497,0.426,1.0	0.359	35.9	35.9
84211	ENSG00000180229	HERC2P3	15	-	20466194	20466370	20462830	20463001	20483402	20483517	84211	3,5,3	0,0,1	1,7,7	3,1,2	320	144	2.0146e-05	0.00440307	1.0,1.0,0.574	0.13,0.759,0.612	0.358	35.8	35.8
61439	ENSG00000137075	RNF38	9	-	36390568	36390616	36375933	36376127	36401097	36401198	61439	0,1,1	4,3,0	4,2,1	0,4,0	192	144	0.000437369	0.0295158	0.0,0.2,1.0	1.0,0.273,1.0	-0.358	-35.8	35.8
54828	ENSG00000233621	LINC01137	1	-	37456366	37456459	37454878	37455912	37474143	37474411	54828	2,3,4	0,3,2	6,7,3	0,0,0	237	144	0.000977373	0.049872	1.0,0.378,0.549	1.0,1.0,1.0	-0.358	-35.8	35.8
33618	ENSG00000165480	SKA3	13	-	21157951	21158125	21155692	21155811	21176374	21176602	33618	22,27,7	0,0,0	11,10,17	2,2,7	318	144	1.18543e-08	2.77762e-05	1.0,1.0,1.0	0.714,0.694,0.524	0.356	35.6	35.6
12717	ENSG00000233491	AC010091.1	7	-	81624372	81624443	81607475	81607643	81625151	81625226	12717	6,7,3	6,4,4	0,2,0	2,5,6	215	144	2.5879e-05	0.00498555	0.401,0.54,0.334	0.0,0.211,0.0	0.355	35.5	35.5
9282	ENSG00000106305	AIMP2	7	+	6014901	6015052	6012582	6012829	6015145	6015352	9282	5,12,4	2,1,3	7,13,12	0,1,0	295	144	0.000138126	0.0139448	0.55,0.854,0.394	1.0,0.864,1.0	-0.355	-35.5	35.5
77929	ENSG00000269051	CTD-2245F17.3	19	+	53210626	53210841	53204948	53205080	53210980	53211015	77929	16,7,7	5,10,3	1,2,0	6,5,2	359	144	4.73787e-05	0.00721094	0.562,0.219,0.483	0.063,0.138,0.0	0.354	35.4	35.4
98178	ENSG00000051382	PIK3CB	3	-	138760781	138760899	138759172	138759359	138788838	138788936	98178	1,4,5	4,3,1	2,0,0	4,2,3	262	144	0.000563972	0.0345849	0.121,0.423,0.733	0.216,0.0,0.0	0.354	35.4	35.4
31434	ENSG00000143575	HAX1	1	+	154273749	154273845	154273335	154273598	154274949	154275001	31434	3,5,10	1,0,1	7,5,5	4,3,4	240	144	8.73035e-05	0.0103121	0.643,1.0,0.857	0.512,0.5,0.429	0.353	35.3	35.3
30158	ENSG00000141252	VPS53	17	-	661808	661895	655837	655953	697417	697484	30158	36,41,35	1,0,3	30,14,10	4,6,11	231	144	3.44903e-06	0.00142761	0.957,1.0,0.879	0.824,0.593,0.362	0.352	35.2	35.2
41393	ENSG00000140398	NEIL1	15	+	75353738	75353866	75352601	75352701	75354249	75354277	41393	7,19,15	7,1,5	14,23,10	0,1,0	272	144	4.45881e-06	0.00164923	0.346,0.91,0.614	1.0,0.924,1.0	-0.351	-35.1	35.1
98147	ENSG00000234444	ZNF736	7	+	64307980	64308315	64307537	64307868	64308460	64308625	98147	2,2,8	2,6,0	6,2,3	0,1,0	479	144	9.10219e-05	0.0105534	0.231,0.091,1.0	1.0,0.375,1.0	-0.351	-35.1	35.1
115318	ENSG00000115129	TP53I3	2	-	24079443	24079640	24077432	24077761	24080818	24081031	115318	11,16,6	2,3,2	1,3,3	0,0,0	341	144	9.88812e-06	0.00270728	0.699,0.693,0.559	1.0,1.0,1.0	-0.35	-35	35
77290	ENSG00000204179	PTPN20	10	+	46984229	46984564	46964985	46965137	46999911	46999974	77290	47,57,61	6,4,7	28,48,44	12,19,25	479	144	2.38917e-07	0.000245644	0.702,0.811,0.724	0.412,0.432,0.346	0.349	34.9	34.9
66289	ENSG00000166455	C16orf46	16	-	81066192	81066281	81057904	81058064	81077135	81077244	66289	1,5,2	1,1,3	0,1,0	1,1,3	233	144	0.00010787	0.0117864	0.382,0.756,0.292	0.0,0.382,0.0	0.349	34.9	34.9
12576	ENSG00000185122	HSF1	8	+	144292482	144292689	144291604	144291874	144293461	144293580	12576	19,14,14	1,0,0	3,11,9	4,1,1	351	144	0.000168892	0.0159177	0.886,1.0,1.0	0.235,0.819,0.787	0.348	34.8	34.8
64603	ENSG00000100325	ASCC2	22	-	29832180	29832342	29825621	29825780	29838177	29838304	64603	3,6,2	5,1,1	1,1,2	0,0,1	306	144	0.000164784	0.0157822	0.22,0.738,0.485	1.0,1.0,0.485	-0.347	-34.7	34.7
62688	ENSG00000167608	TMC4	19	-	54168170	54168320	54164538	54164601	54168447	54168680	62688	5,22,3	0,0,0	7,15,3	6,0,1	294	144	0.000251225	0.0205623	1.0,1.0,1.0	0.364,1.0,0.595	0.347	34.7	34.7
107343	ENSG00000137522	RNF121	11	+	71962151	71962289	71960749	71960891	71990596	71990717	107343	8,11,7	1,1,8	8,7,4	0,0,0	282	144	3.21033e-06	0.0013648	0.803,0.849,0.309	1.0,1.0,1.0	-0.346	-34.6	34.6
101815	ENSG00000125107	CNOT1	16	-	58624672	58624794	58599403	58599511	58625558	58625656	101815	12,7,5	1,4,4	6,7,8	0,1,0	266	144	2.63649e-05	0.0050406	0.867,0.486,0.404	1.0,0.791,1.0	-0.345	-34.5	34.5
100667	ENSG00000168491	CCDC110	4	-	185462993	185463049	185462642	185462708	185470944	185471049	100667	1,2,0	0,0,1	2,5,0	2,3,2	200	144	0.000643887	0.0381528	1.0,1.0,0.0	0.419,0.545,0.0	0.345	34.5	34.5
13942	ENSG00000125841	NRSN2	20	+	347433	347625	347104	347142	349248	349363	13942	12,32,19	23,42,36	30,42,32	17,7,14	336	144	5.60473e-06	0.00194057	0.183,0.246,0.184	0.431,0.72,0.495	-0.344	-34.4	34.4
436	ENSG00000178188	SH2B1	16	+	28870708	28870811	28869207	28869383	28872189	28872401	436	2,2,3	2,9,1	1,0,0	6,11,5	247	144	0.000353056	0.0256105	0.368,0.115,0.636	0.089,0.0,0.0	0.343	34.3	34.3
103920	ENSG00000139292	LGR5	12	+	71561780	71561852	71559585	71559654	71566403	71566475	103920	27,14,16	0,0,0	4,6,2	6,2,0	216	144	1.70755e-05	0.00397331	1.0,1.0,1.0	0.308,0.667,1.0	0.342	34.2	34.2
2814	ENSG00000255339	RP11-411B6.6	10	-	100509315	100509511	100509006	100509102	100516095	100516219	2814	7,37,13	6,4,3	20,19,13	0,2,0	340	144	6.04709e-05	0.00839222	0.331,0.797,0.647	1.0,0.801,1.0	-0.342	-34.2	34.2
45112	ENSG00000196312	HIATL2	9	-	96902916	96903108	96898065	96898127	96918642	96918826	45112	25,30,15	9,2,6	14,20,19	14,20,19	336	144	0.00062647	0.0374155	0.543,0.865,0.517	0.3,0.3,0.3	0.342	34.2	34.2
59987	ENSG00000028116	VRK2	2	+	58048526	58048587	58046874	58047128	58048826	58048967	59987	3,1,3	1,3,3	1,0,0	2,3,4	205	144	2.04872e-05	0.00443911	0.678,0.19,0.413	0.26,0.0,0.0	0.34	34	34
83051	ENSG00000101104	PABPC1L	20	+	44952642	44952704	44938673	44938748	44958336	44959035	83051	2,0,0	5,8,3	5,2,3	2,4,4	206	144	0.000102614	0.0113846	0.219,0.0,0.0	0.636,0.259,0.344	-0.34	-34	34
120028	ENSG00000096060	FKBP5	6	-	35672591	35672756	35597247	35597404	35688803	35688942	120028	9,5,1	2,0,0	25,18,34	10,10,8	309	144	0.000751165	0.0419068	0.677,1.0,1.0	0.538,0.456,0.664	0.34	34	34
97329	ENSG00000181392	SYNE4	19	-	36006632	36006671	36005332	36005437	36007124	36007268	97329	0,0,1	1,8,7	0,1,8	3,1,3	183	144	0.000627757	0.0374702	0.0,0.0,0.101	0.0,0.44,0.677	-0.339	-33.9	33.9
61605	ENSG00000110651	CD81	11	+	2386554	2386639	2377041	2377162	2390411	2390522	61605	3,8,11	2,3,1	3,6,3	0,0,0	229	144	0.000249344	0.0204517	0.485,0.626,0.874	1.0,1.0,1.0	-0.338	-33.8	33.8
81466	ENSG00000237978	KCNMB2-AS1	3	-	178841544	178841616	178801792	178801934	178859488	178859550	81466	4,4,4	0,1,1	1,2,4	4,1,1	216	144	0.000290897	0.0226677	1.0,0.727,0.727	0.143,0.571,0.727	0.338	33.8	33.8
83801	ENSG00000132837	DMGDH	5	-	79119236	79119375	79055809	79055904	79120340	79120453	83801	2,9,6	2,1,4	10,8,8	0,1,1	283	144	0.000326562	0.0244927	0.337,0.821,0.433	1.0,0.803,0.803	-0.338	-33.8	33.8
66934	ENSG00000186638	KIF24	9	-	34297016	34297152	34290173	34290389	34306251	34306441	66934	12,14,9	2,0,0	6,4,5	2,1,3	280	144	0.000461611	0.0306388	0.755,1.0,1.0	0.607,0.673,0.462	0.338	33.8	33.8
105632	ENSG00000008277	ADAM22	7	+	87964633	87964684	87935028	87935186	87971293	87971375	105632	1,5,1	0,1,0	2,3,6	4,1,1	195	144	0.000113053	0.0121705	1.0,0.787,1.0	0.27,0.689,0.816	0.337	33.7	33.7
78585	ENSG00000078177	N4BP2	4	+	40095530	40095610	40056825	40057030	40097226	40097569	78585	7,4,7	1,0,0	4,8,1	0,3,3	224	144	0.00076738	0.0424122	0.818,1.0,1.0	1.0,0.632,0.176	0.337	33.7	33.7
96245	ENSG00000223546	LINC00630	X	+	102845856	102846020	102826968	102827144	102865041	102865152	96245	5,15,6	4,1,2	11,11,18	0,1,0	308	144	1.07794e-05	0.00285981	0.369,0.875,0.584	1.0,0.837,1.0	-0.336	-33.6	33.6
57433	ENSG00000149050	ZNF214	11	-	7019682	7019745	7002708	7002851	7020072	7020342	57433	1,4,4	0,0,1	3,3,7	1,4,2	207	144	1.13625e-05	0.0029309	1.0,1.0,0.736	0.676,0.343,0.709	0.336	33.6	33.6
119575	ENSG00000183654	MARCH11	5	-	16090888	16091081	16067138	16067793	16177725	16177881	119575	3,9,8	1,11,5	8,2,15	1,1,0	337	144	3.46581e-05	0.00594885	0.562,0.259,0.406	0.774,0.461,1.0	-0.336	-33.6	33.6
99197	ENSG00000257365	FNTB	14	+	65032358	65032503	65027697	65027765	65032609	65032696	99197	10,6,4	1,0,0	17,4,11	1,5,3	289	144	7.88377e-05	0.00974637	0.833,1.0,1.0	0.894,0.285,0.646	0.336	33.6	33.6
32582	ENSG00000160336	ZNF761	19	+	53439827	53439933	53433592	53433750	53445000	53445123	32582	2,4,12	1,0,1	8,3,4	5,6,1	250	144	0.000141465	0.0141543	0.535,1.0,0.874	0.48,0.224,0.697	0.336	33.6	33.6
102541	ENSG00000138640	FAM13A	4	-	88938089	88938241	88906378	88906462	89020459	89020669	102541	7,15,10	0,1,0	5,6,22	4,3,0	296	144	0.000158887	0.0154673	1.0,0.879,1.0	0.378,0.493,1.0	0.336	33.6	33.6
89785	ENSG00000144366	GULP1	2	+	188589739	188589754	188587854	188587949	188593939	188594321	89785	10,5,15	4,11,13	5,8,9	35,32,35	159	144	0.000383346	0.0270098	0.694,0.292,0.511	0.115,0.185,0.189	0.336	33.6	33.6
59620	ENSG00000251141	RP11-53O19.1	5	-	44777036	44777098	44745941	44746038	44808641	44808666	59620	2,2,1	4,3,0	2,2,2	1,0,0	206	144	3.7408e-05	0.00625048	0.259,0.318,1.0	0.583,1.0,1.0	-0.335	-33.5	33.5
15633	ENSG00000170919	TPT1-AS1	13	+	45369958	45370092	45344304	45344446	45377060	45377127	15633	5,2,5	1,0,0	3,3,1	2,4,0	278	144	4.6101e-05	0.00712408	0.721,1.0,1.0	0.437,0.28,1.0	0.335	33.5	33.5
120979	ENSG00000172366	FAM195A	16	+	647782	647849	642119	642249	648119	648474	120979	8,9,9	0,0,2	3,15,8	9,4,1	211	144	0.000247086	0.02039	1.0,1.0,0.754	0.185,0.719,0.845	0.335	33.5	33.5
24302	ENSG00000073605	GSDMB	17	-	39908957	39909042	39906110	39906271	39909755	39909924	24302	5,17,6	1,5,3	3,5,11	0,0,0	229	144	6.59623e-07	0.000497224	0.759,0.681,0.557	1.0,1.0,1.0	-0.334	-33.4	33.4
71480	ENSG00000197444	OGDHL	10	-	49740709	49740809	49738190	49738262	49742827	49742978	71480	3,3,8	7,2,2	0,2,0	5,2,5	244	144	0.000158563	0.0154507	0.202,0.47,0.702	0.0,0.371,0.0	0.334	33.4	33.4
119565	ENSG00000123595	RAB9A	X	+	13703734	13703902	13689185	13689288	13708720	13710506	119565	35,40,40	0,10,4	24,27,29	7,15,20	312	144	0.000268027	0.0214078	1.0,0.649,0.822	0.613,0.454,0.401	0.334	33.4	33.4
51115	ENSG00000137968	SLC44A5	1	-	75214604	75214678	75213918	75213989	75215753	75215857	51115	14,3,10	5,1,3	1,4,4	0,0,0	218	144	3.0456e-06	0.00131699	0.649,0.665,0.688	1.0,1.0,1.0	-0.333	-33.3	33.3
71046	ENSG00000182628	SKA2	17	-	59131285	59131367	59119395	59119495	59154955	59155194	71046	3,11,9	4,3,1	9,5,11	0,0,1	226	144	5.50512e-05	0.00787881	0.323,0.7,0.852	1.0,1.0,0.875	-0.333	-33.3	33.3
7056	ENSG00000113391	FAM172A	5	-	94055659	94055765	94053125	94053227	94057078	94057203	7056	0,0,0	3,2,2	0,6,3	2,1,6	250	144	0.000251669	0.0205819	0.0,0.0,0.0	0.0,0.776,0.224	-0.333	-33.3	33.3
122373	ENSG00000089123	TASP1	20	-	13610830	13610919	13587249	13587370	13616856	13617123	122373	2,0,0	0,3,3	3,1,0	0,0,1	233	144	0.000318397	0.0240841	1.0,0.0,0.0	1.0,1.0,0.0	-0.333	-33.3	33.3
68674	ENSG00000074964	ARHGEF10L	1	+	17624352	17624503	17622995	17623175	17627329	17627503	68674	1,4,0	0,0,1	2,0,0	0,1,1	295	144	0.000404861	0.0279779	1.0,1.0,0.0	1.0,0.0,0.0	0.333	33.3	33.3
62247	ENSG00000136436	CALCOCO2	17	+	48844474	48844581	48843902	48844026	48848063	48848166	62247	5,5,0	0,0,6	1,0,0	0,1,3	251	144	0.0004383	0.0295391	1.0,1.0,0.0	1.0,0.0,0.0	0.333	33.3	33.3
66211	ENSG00000196597	ZNF782	9	-	96844889	96845016	96827079	96827181	96854087	96854488	66211	7,15,7	0,1,0	6,6,4	1,2,2	271	144	0.000877757	0.0465711	1.0,0.889,1.0	0.761,0.615,0.515	0.333	33.3	33.3
68692	ENSG00000224689	ZNF812	19	-	9693693	9693875	9691093	9691266	9694778	9694867	68692	0,1,0	6,4,4	4,5,1	2,2,4	326	144	2.41202e-05	0.00480284	0.0,0.099,0.0	0.469,0.525,0.099	-0.331	-33.1	33.1
83557	ENSG00000251602	RP11-521B24.3	14	-	105418681	105418816	105416883	105418309	105419021	105419739	83557	5,19,9	3,2,4	2,2,9	0,0,1	279	144	0.000107239	0.0117532	0.462,0.831,0.537	1.0,1.0,0.823	-0.331	-33.1	33.1
85682	ENSG00000179818	PCBP1-AS1	2	-	70053730	70053815	70051202	70051305	70055655	70055910	85682	12,10,11	0,1,0	4,6,5	3,2,1	229	144	0.000115575	0.0123015	1.0,0.863,1.0	0.456,0.654,0.759	0.331	33.1	33.1
12568	ENSG00000185122	HSF1	8	+	144292482	144292619	144291604	144291874	144293461	144293580	12568	14,17,15	1,0,0	5,9,4	4,1,1	281	144	0.000127573	0.0131159	0.878,1.0,1.0	0.39,0.822,0.672	0.331	33.1	33.1
72544	ENSG00000134490	TMEM241	18	-	23371421	23371470	23370215	23370261	23373711	23373763	72544	20,27,3	2,1,0	5,14,15	8,5,2	193	144	0.000190397	0.0172049	0.882,0.953,1.0	0.318,0.676,0.848	0.331	33.1	33.1
67423	ENSG00000164162	ANAPC10	4	-	144999256	144999294	144995160	144995603	145081659	145081750	67423	2,0,0	6,1,13	5,0,6	4,2,2	182	144	0.000230338	0.0194337	0.209,0.0,0.0	0.497,0.0,0.704	-0.331	-33.1	33.1
84212	ENSG00000180229	HERC2P3	15	-	20483402	20483517	20466194	20466370	20505390	20505493	84212	4,3,2	7,1,0	5,8,11	0,0,1	259	144	0.000296637	0.0228924	0.241,0.625,1.0	1.0,1.0,0.859	-0.331	-33.1	33.1
62802	ENSG00000060140	STYK1	12	-	10637070	10637196	10634566	10634686	10673965	10674292	62802	35,31,20	22,30,15	22,36,27	1,10,8	270	144	0.000333533	0.0248192	0.459,0.355,0.416	0.921,0.658,0.643	-0.331	-33.1	33.1
109876	ENSG00000114656	KIAA1257	3	-	128988727	128988913	128987615	128987829	128993042	128994076	109876	12,5,7	0,0,0	4,3,11	0,1,6	330	144	8.58632e-05	0.0102018	1.0,1.0,1.0	1.0,0.567,0.444	0.33	33	33
114805	ENSG00000108219	TSPAN14	10	+	80468546	80468687	80454352	80454371	80489216	80489314	114805	27,29,28	6,27,16	10,3,7	21,11,13	285	144	0.000203681	0.0178918	0.695,0.352,0.469	0.194,0.121,0.214	0.329	32.9	32.9
53231	ENSG00000156239	N6AMT1	21	-	28879869	28879953	28878191	28878333	28882159	28882250	53231	32,25,29	28,13,14	21,36,38	2,6,4	228	144	1.22302e-06	0.000734094	0.419,0.548,0.567	0.869,0.791,0.857	-0.328	-32.8	32.8
86916	ENSG00000051180	RAD51	15	+	40701805	40701926	40701063	40701201	40709024	40709116	86916	5,6,5	3,4,4	2,0,4	6,11,9	265	144	0.000401646	0.0278169	0.475,0.449,0.404	0.153,0.0,0.195	0.327	32.7	32.7
114176	ENSG00000263072	ZNF213-AS1	16	-	3132849	3132942	3131746	3132103	3134633	3134869	114176	7,8,6	0,2,8	7,10,8	0,0,0	237	144	1.6703e-05	0.00390466	1.0,0.708,0.313	1.0,1.0,1.0	-0.326	-32.6	32.6
12516	ENSG00000249859	PVT1	8	+	128074069	128074291	127989260	127989291	128096517	128096656	12516	0,0,0	3,2,5	0,7,5	1,6,1	366	144	2.56808e-05	0.00495684	0.0,0.0,0.0	0.0,0.315,0.663	-0.326	-32.6	32.6
100240	ENSG00000109685	WHSC1	4	+	1892751	1892891	1871433	1871542	1893729	1893909	100240	7,0,2	2,4,2	0,0,0	3,1,1	284	144	0.000130123	0.0132967	0.64,0.0,0.336	0.0,0.0,0.0	0.325	32.5	32.5
46194	ENSG00000146963	LUC7L2	7	+	139375505	139375583	139374400	139374471	139376061	139376156	46194	17,2,3	1,7,8	0,1,1	6,5,3	222	144	0.000250797	0.0205439	0.917,0.156,0.196	0.0,0.115,0.178	0.325	32.5	32.5
77109	ENSG00000211683	KB-1572G7.3	22	-	23635935	23636083	23632787	23632910	23637682	23637804	77109	8,8,4	2,1,3	8,8,10	0,0,1	292	144	0.00016683	0.0158379	0.664,0.798,0.397	1.0,1.0,0.831	-0.324	-32.4	32.4
64108	ENSG00000074582	BCS1L	2	+	218660036	218660218	218659708	218659743	218660938	218661307	64108	4,7,4	2,3,2	4,8,7	1,1,0	326	144	0.000352688	0.0256105	0.469,0.508,0.469	0.639,0.779,1.0	-0.324	-32.4	32.4
76207	ENSG00000145041	VPRBP	3	-	51492388	51492488	51483718	51483836	51499872	51500002	76207	24,18,9	6,11,5	9,3,5	14,9,7	244	144	0.000564601	0.0346024	0.702,0.491,0.515	0.275,0.164,0.297	0.324	32.4	32.4
65569	ENSG00000205664	RP11-706O15.1	X	-	3822072	3822285	3818441	3818500	3822373	3822580	65569	2,5,9	2,4,1	12,3,6	1,1,0	357	144	0.000669981	0.0390874	0.287,0.335,0.784	0.829,0.548,1.0	-0.324	-32.4	32.4
72641	ENSG00000186352	ANKRD37	4	+	185396831	185396950	185396044	185396424	185397149	185397255	72641	9,14,5	0,0,0	10,26,12	1,11,4	263	144	6.44807e-08	0.000104786	1.0,1.0,1.0	0.846,0.564,0.622	0.323	32.3	32.3
16181	ENSG00000086758	HUWE1	X	-	53686165	53686368	53680048	53680186	53686587	53686728	16181	8,27,15	2,6,2	12,19,11	0,0,0	347	144	3.01901e-07	0.000292481	0.624,0.651,0.757	1.0,1.0,1.0	-0.323	-32.3	32.3
49312	ENSG00000213401	MAGEA12	X	+	152734271	152734373	152733778	152733859	152735147	152735253	49312	0,2,0	2,30,9	4,2,2	1,6,7	246	144	0.000227397	0.0193019	0.0,0.038,0.0	0.701,0.163,0.143	-0.323	-32.3	32.3
85728	ENSG00000154328	NEIL2	8	+	11770173	11770335	11769709	11769791	11771445	11771590	85728	14,7,16	3,5,4	7,8,5	0,0,1	306	144	2.2046e-05	0.00462105	0.687,0.397,0.653	1.0,1.0,0.702	-0.322	-32.2	32.2
67412	ENSG00000007038	PRSS21	16	+	2818896	2818969	2817878	2817966	2825969	2826304	67412	0,2,0	8,6,7	1,2,6	2,2,4	217	144	3.25e-05	0.00573858	0.0,0.181,0.0	0.249,0.399,0.499	-0.322	-32.2	32.2
39232	ENSG00000169372	CRADD	12	+	93859318	93859442	93678768	93679072	93894049	93894840	39232	0,0,0	3,3,2	0,4,3	3,4,1	268	144	0.000465004	0.0307223	0.0,0.0,0.0	0.0,0.35,0.617	-0.322	-32.2	32.2
15760	ENSG00000123411	IKZF4	12	+	56019317	56019415	56018125	56018177	56025053	56025158	15760	3,4,10	7,12,3	0,3,1	1,0,0	242	144	0.000752039	0.0419323	0.203,0.166,0.665	0.0,1.0,1.0	-0.322	-32.2	32.2
634	ENSG00000223745	RP4-717I23.3	1	-	93318167	93318228	93309714	93309790	93324634	93324729	634	1,4,1	0,0,1	1,1,3	2,3,0	205	144	0.000918771	0.0479145	1.0,1.0,0.413	0.26,0.19,1.0	0.321	32.1	32.1
22702	ENSG00000137210	TMEM14B	6	+	10770076	10770204	10751136	10751234	10829006	10829205	22702	5,13,15	0,0,0	7,15,15	2,4,3	272	144	1.94125e-06	0.00102709	1.0,1.0,1.0	0.649,0.665,0.726	0.32	32	32
70914	ENSG00000115459	ELMOD3	2	+	85355554	85355716	85354725	85354829	85356966	85357578	70914	5,3,4	2,1,1	6,8,4	1,0,0	306	144	0.00065347	0.0384175	0.541,0.585,0.653	0.738,1.0,1.0	-0.32	-32	32
106904	ENSG00000128683	GAD1	2	+	170844960	170845050	170844044	170844157	170845505	170845621	106904	1,0,0	3,3,4	4,5,2	2,6,4	234	144	2.21241e-05	0.00462471	0.17,0.0,0.0	0.552,0.339,0.235	-0.319	-31.9	31.9
39262	ENSG00000259024	TVP23C-CDRT4	17	-	15440207	15440285	15438063	15438200	15516418	15516659	39262	11,10,7	0,0,0	3,9,16	4,0,4	222	144	4.48466e-05	0.00699461	1.0,1.0,1.0	0.327,1.0,0.722	0.317	31.7	31.7
52229	ENSG00000103415	HMOX2	16	+	4483636	4483754	4476458	4476487	4496145	4496762	52229	5,1,2	0,0,1	2,2,2	1,1,1	262	144	0.000195982	0.017521	1.0,1.0,0.524	0.524,0.524,0.524	0.317	31.7	31.7
27772	ENSG00000262879	RP11-156P1.3	17	-	47033277	47033381	47021581	47021721	47054117	47054213	27772	9,8,9	0,0,0	5,3,9	4,0,3	248	144	2.02453e-05	0.00440796	1.0,1.0,1.0	0.421,1.0,0.635	0.315	31.5	31.5
24270	ENSG00000110274	CEP164	11	+	117382795	117382942	117381700	117381868	117387202	117387412	24270	15,15,25	14,23,6	2,5,11	21,24,25	291	144	0.000192537	0.0173255	0.346,0.244,0.673	0.045,0.093,0.179	0.315	31.5	31.5
63747	ENSG00000198125	MB	22	-	35620208	35620324	35617162	35617265	35623190	35623354	63747	8,46,66	1,13,14	32,19,22	15,22,19	260	144	0.000264305	0.0212311	0.816,0.662,0.723	0.542,0.324,0.391	0.315	31.5	31.5
1791	ENSG00000275778	PRH1-PRR4	12	-	10884153	10884275	10883060	10883096	10973654	10973721	1791	9,14,9	8,5,2	8,11,14	0,2,1	266	144	0.000608345	0.0365715	0.379,0.603,0.709	1.0,0.749,0.883	-0.314	-31.4	31.4
95687	ENSG00000106070	GRB10	7	-	50732271	50732368	50674435	50674658	50793223	50793432	95687	2,8,16	4,4,2	4,8,12	2,0,0	241	144	0.000736139	0.0413893	0.23,0.544,0.827	0.544,1.0,1.0	-0.314	-31.4	31.4
39258	ENSG00000259024	TVP23C-CDRT4	17	-	15503097	15503232	15437887	15438200	15516418	15516659	39258	3,5,8	0,0,0	11,4,7	4,0,4	279	144	3.78012e-06	0.00147073	1.0,1.0,1.0	0.587,1.0,0.475	0.313	31.3	31.3
72679	ENSG00000232653	GOLGA8N	15	+	32600698	32600767	32600186	32600443	32602012	32602088	72679	15,11,6	1,0,1	6,7,11	5,3,3	213	144	3.6937e-05	0.00620085	0.91,1.0,0.802	0.448,0.612,0.713	0.313	31.3	31.3
72441	ENSG00000205517	RGL3	19	-	11411252	11411444	11406721	11406864	11415946	11416174	72441	14,10,22	0,0,2	14,14,7	1,4,4	336	144	0.000190027	0.0171983	1.0,1.0,0.825	0.857,0.6,0.429	0.313	31.3	31.3
92834	ENSG00000267248	CTD-2319I12.4	17	-	60132435	60132512	60126534	60126865	60134755	60134998	92834	2,5,9	1,3,4	6,5,5	0,0,2	221	144	0.000647228	0.0382319	0.566,0.521,0.594	1.0,1.0,0.62	-0.313	-31.3	31.3
26692	ENSG00000184489	PTP4A3	8	+	141407976	141408161	141391992	141392084	141421387	141422345	26692	8,6,6	5,12,5	0,0,0	5,5,8	329	144	4.85252e-08	8.39743e-05	0.412,0.18,0.344	0.0,0.0,0.0	0.312	31.2	31.2
74214	ENSG00000123130	ACOT9	X	-	23713134	23713208	23707876	23707944	23721880	23721984	74214	13,21,13	0,0,0	9,13,6	3,0,6	218	144	9.54589e-06	0.00265689	1.0,1.0,1.0	0.665,1.0,0.398	0.312	31.2	31.2
30091	ENSG00000075131	TIPIN	15	-	66356638	66356715	66352814	66352955	66386606	66386724	30091	2,14,8	1,2,4	15,10,12	0,0,1	221	144	9.87927e-05	0.0110482	0.566,0.82,0.566	1.0,1.0,0.887	-0.312	-31.2	31.2
114842	ENSG00000168096	ANKS3	16	-	4726978	4727177	4724749	4724831	4734155	4734249	114842	7,9,5	0,0,0	12,9,9	2,1,3	343	144	0.000113544	0.0122093	1.0,1.0,1.0	0.716,0.791,0.557	0.312	31.2	31.2
65397	ENSG00000205464	ATP6AP1L	5	+	82295472	82295544	82280959	82281011	82303486	82303527	65397	7,4,6	4,1,1	3,5,5	0,0,0	216	144	0.000126937	0.0130931	0.538,0.727,0.8	1.0,1.0,1.0	-0.312	-31.2	31.2
51312	ENSG00000111596	CNOT2	12	+	70301704	70301861	70294070	70294294	70310894	70311017	51312	5,6,5	4,3,3	2,1,3	4,7,11	301	144	0.00076487	0.0424122	0.374,0.489,0.444	0.193,0.064,0.115	0.312	31.2	31.2
24293	ENSG00000073605	GSDMB	17	-	39906960	39906987	39906110	39906271	39909755	39909924	24293	10,5,9	1,5,3	13,1,4	0,0,0	171	144	3.03925e-06	0.00131699	0.894,0.457,0.716	1.0,1.0,1.0	-0.311	-31.1	31.1
31967	ENSG00000196670	ZFP62	5	-	180851987	180852060	180851380	180851493	180852428	180852549	31967	7,12,5	0,5,4	16,8,16	0,0,0	217	144	3.81308e-06	0.00147764	1.0,0.614,0.453	1.0,1.0,1.0	-0.311	-31.1	31.1
105030	ENSG00000179593	ALOX15B	17	+	8046667	8046754	8045482	8045686	8046906	8047076	105030	2,3,3	0,0,0	13,12,6	1,1,9	231	144	1.55661e-05	0.00369898	1.0,1.0,1.0	0.89,0.882,0.294	0.311	31.1	31.1
95702	ENSG00000106070	GRB10	7	-	50755886	50756079	50674435	50674658	50793223	50793436	95702	9,13,11	4,4,2	11,4,6	2,0,0	337	144	0.000761273	0.0423301	0.49,0.581,0.702	0.702,1.0,1.0	-0.31	-31	31
62695	ENSG00000167608	TMC4	19	-	54168170	54168362	54164538	54164601	54168447	54168680	62695	11,25,7	0,0,0	9,17,5	6,0,1	336	144	0.000210599	0.0183186	1.0,1.0,1.0	0.391,1.0,0.682	0.309	30.9	30.9
1452	ENSG00000162769	FLVCR1	1	+	212864392	212864519	212863630	212863869	212870053	212870166	1452	5,2,2	1,2,2	1,1,4	1,0,0	271	144	0.000331131	0.024705	0.727,0.347,0.347	0.347,1.0,1.0	-0.309	-30.9	30.9
24542	ENSG00000160216	AGPAT3	21	+	43882503	43882615	43865185	43865345	43959633	43959859	24542	4,18,2	7,5,3	4,3,0	10,21,7	256	144	0.000810573	0.0440503	0.243,0.669,0.273	0.184,0.074,0.0	0.309	30.9	30.9
25470	ENSG00000129646	QRICH2	17	-	76277162	76277310	76276679	76276767	76277988	76278189	25470	7,13,15	0,0,0	9,13,16	3,3,2	292	144	1.94704e-06	0.00102709	1.0,1.0,1.0	0.597,0.681,0.798	0.308	30.8	30.8
7672	ENSG00000258315	C17orf49	17	+	7016635	7016685	7016494	7016525	7017256	7017506	7672	5,8,2	0,1,0	9,3,7	2,2,3	194	144	3.08298e-05	0.00552715	1.0,0.856,1.0	0.77,0.527,0.634	0.308	30.8	30.8
62295	ENSG00000115827	DCAF17	2	+	171458371	171458477	171457970	171458075	171460426	171460499	62295	4,6,5	3,0,4	2,4,6	0,0,1	250	144	5.66267e-05	0.00801323	0.434,1.0,0.419	1.0,1.0,0.776	-0.308	-30.8	30.8
92557	ENSG00000268696	ZNF723P	19	+	22852497	22852530	22849197	22849293	22857117	22858496	92557	2,0,6	4,8,2	0,0,1	1,2,10	177	144	0.000770929	0.0424685	0.289,0.0,0.709	0.0,0.0,0.075	0.308	30.8	30.8
34369	ENSG00000162066	AMDHD2	16	+	2527572	2527615	2520983	2521123	2527772	2527836	34369	4,8,11	1,8,6	9,6,9	1,1,0	187	144	2.15794e-05	0.00457306	0.755,0.435,0.585	0.874,0.822,1.0	-0.307	-30.7	30.7
37697	ENSG00000100078	PLA2G3	22	-	31138275	31138436	31136907	31137040	31138666	31138799	37697	5,5,7	0,0,0	11,4,6	7,1,0	305	144	3.61584e-05	0.00613323	1.0,1.0,1.0	0.426,0.654,1.0	0.307	30.7	30.7
10388	ENSG00000276291	FRG1HP	9	+	41007439	41007609	40994632	40994699	41011616	41011730	10388	18,28,33	30,22,17	36,54,59	12,8,15	314	144	6.56603e-05	0.00888	0.216,0.369,0.471	0.579,0.756,0.643	-0.307	-30.7	30.7
69609	ENSG00000251503	APITD1-CORT	1	+	10440231	10440413	10434656	10434690	10451376	10452153	69609	13,7,5	4,2,2	4,6,4	0,0,1	326	144	6.85356e-05	0.00900043	0.589,0.607,0.525	1.0,1.0,0.639	-0.306	-30.6	30.6
81700	ENSG00000186470	BTN3A2	6	+	26372896	26373037	26370321	26370603	26373275	26373296	81700	7,22,15	7,0,5	12,12,8	1,0,0	285	144	7.29055e-05	0.00933366	0.336,1.0,0.603	0.858,1.0,1.0	-0.306	-30.6	30.6
35357	ENSG00000267618	RAD51L3-RFFL	17	-	35118494	35118619	35107382	35107447	35119110	35119172	35357	17,19,19	7,15,8	9,6,3	17,8,14	269	144	0.000226762	0.0193019	0.565,0.404,0.56	0.221,0.286,0.103	0.306	30.6	30.6
116255	ENSG00000142892	PIGK	1	-	77210435	77210489	77169259	77169395	77219309	77219426	116255	8,8,7	0,0,0	3,14,9	5,1,1	198	144	0.000337292	0.02495	1.0,1.0,1.0	0.304,0.911,0.867	0.306	30.6	30.6
44821	ENSG00000151881	C5orf28	5	-	43456712	43456789	43446341	43446557	43476113	43476258	44821	0,0,1	5,5,6	0,2,5	1,2,2	221	144	0.000401173	0.0278169	0.0,0.0,0.098	0.0,0.395,0.62	-0.306	-30.6	30.6
98202	ENSG00000169592	INO80E	16	+	30004567	30004657	30000928	30001040	30005367	30005435	98202	5,2,3	5,2,3	0,0,1	2,4,2	234	144	3.10398e-05	0.00554507	0.381,0.381,0.381	0.0,0.0,0.235	0.303	30.3	30.3
85859	ENSG00000166801	FAM111A	11	+	59144743	59144900	59143654	59143695	59145826	59145856	85859	7,5,5	7,14,2	0,0,2	6,4,8	301	144	4.84524e-05	0.00731908	0.324,0.146,0.545	0.0,0.0,0.107	0.303	30.3	30.3
100937	ENSG00000242574	HLA-DMB	6	-	32935535	32935652	32935341	32935377	32937171	32937456	100937	17,38,20	6,7,4	8,13,1	0,0,0	261	144	4.69461e-07	0.000406701	0.61,0.75,0.734	1.0,1.0,1.0	-0.302	-30.2	30.2
19018	ENSG00000156860	FBRS	16	+	30661179	30661215	30660262	30660442	30662419	30662468	19018	2,14,8	1,7,1	6,10,6	0,0,0	180	144	2.56363e-06	0.00120139	0.615,0.615,0.865	1.0,1.0,1.0	-0.302	-30.2	30.2
9313	ENSG00000064489	BORCS8-MEF2B	19	-	19157215	19157283	19150685	19150764	19180685	19180761	9313	3,1,5	5,2,6	0,0,0	1,3,4	212	144	2.6776e-06	0.0012267	0.29,0.254,0.361	0.0,0.0,0.0	0.302	30.2	30.2
116475	ENSG00000233927	RPS28	19	+	8321641	8321699	8321157	8321569	8321952	8322091	116475	1,0,1	10,8,8	8,2,3	2,8,11	202	144	0.000152146	0.0149265	0.067,0.0,0.082	0.74,0.151,0.163	-0.302	-30.2	30.2
117964	ENSG00000180198	RCC1	1	+	28509873	28510104	28508834	28508901	28516724	28516867	117964	6,6,6	1,0,1	10,12,4	2,7,2	375	144	0.000558135	0.0343944	0.697,1.0,0.697	0.658,0.397,0.434	0.302	30.2	30.2
60071	ENSG00000183569	SERHL2	22	+	42563388	42563469	42560185	42560265	42571120	42571203	60071	6,0,1	0,1,0	1,11,1	4,2,3	225	144	0.000654848	0.0384475	1.0,0.0,1.0	0.138,0.779,0.176	0.302	30.2	30.2
59628	ENSG00000251141	RP11-53O19.1	5	-	44777036	44777101	44745941	44746038	44808641	44808666	59628	5,3,3	4,3,0	5,2,1	1,0,0	209	144	5.57195e-05	0.00790706	0.463,0.408,1.0	0.775,1.0,1.0	-0.301	-30.1	30.1
3186	ENSG00000085382	HACE1	6	-	104824813	104824907	104796928	104797025	104833041	104833173	3186	1,0,0	14,3,3	1,2,8	5,1,12	238	144	5.97596e-05	0.00833495	0.041,0.0,0.0	0.108,0.548,0.287	-0.301	-30.1	30.1
96241	ENSG00000223546	LINC00630	X	+	102839800	102839863	102826968	102827144	102865041	102865152	96241	3,2,4	4,1,2	5,1,2	0,1,0	207	144	8.9645e-05	0.0105114	0.343,0.582,0.582	1.0,0.41,1.0	-0.301	-30.1	30.1
109381	ENSG00000089091	DZANK1	20	-	18452614	18452682	18448983	18449069	18453730	18453827	109381	3,10,9	3,3,0	3,7,6	0,0,0	212	144	0.000686015	0.039701	0.404,0.694,1.0	1.0,1.0,1.0	-0.301	-30.1	30.1
92963	ENSG00000134574	DDB2	11	+	47237618	47237712	47235269	47235412	47237840	47237900	92963	5,3,2	6,1,2	4,6,2	1,0,1	238	144	0.000370952	0.0264323	0.335,0.645,0.377	0.708,1.0,0.548	-0.3	-30	30
36409	ENSG00000112685	EXOC2	6	-	657162	657250	637700	637861	693018	693111	36409	0,0,0	6,17,14	5,7,2	5,6,12	232	144	1.16328e-07	0.000148363	0.0,0.0,0.0	0.383,0.42,0.094	-0.299	-29.9	29.9
117616	ENSG00000187017	ESPN	1	+	6450443	6450470	6449054	6449091	6451602	6451748	117616	3,2,6	21,31,19	23,14,16	26,16,19	171	144	5.55953e-07	0.000453904	0.107,0.052,0.21	0.427,0.424,0.415	-0.299	-29.9	29.9
19285	ENSG00000214941	ZSWIM7	17	-	15990864	15991104	15981039	15981144	15993756	15993778	19285	9,9,13	2,2,3	9,7,9	1,0,0	384	144	6.79323e-05	0.00897943	0.628,0.628,0.619	0.771,1.0,1.0	-0.299	-29.9	29.9
41424	ENSG00000106701	FSD1L	9	+	105471903	105472005	105468192	105468324	105484380	105484502	41424	21,21,10	0,0,0	14,11,4	0,5,2	246	144	0.000115767	0.0123015	1.0,1.0,1.0	1.0,0.563,0.539	0.299	29.9	29.9
6694	ENSG00000188732	FAM221A	7	+	23688227	23688323	23680183	23680283	23689268	23689459	6694	3,5,2	2,8,4	0,0,2	4,11,13	240	144	4.59439e-05	0.00711072	0.474,0.273,0.231	0.0,0.0,0.085	0.298	29.8	29.8
59256	ENSG00000070718	AP3M2	8	+	42154477	42154536	42152945	42153105	42154615	42154677	59256	0,1,0	3,7,4	5,2,1	3,3,5	203	144	7.41902e-05	0.00943818	0.0,0.092,0.0	0.542,0.321,0.124	-0.298	-29.8	29.8
38109	ENSG00000274523	WBSCR16	7	-	75028923	75029101	75027121	75028079	75052710	75052796	38109	9,11,13	0,2,0	14,10,9	3,5,2	322	144	0.000227923	0.0193134	1.0,0.711,1.0	0.676,0.472,0.668	0.298	29.8	29.8
62055	ENSG00000171045	TSNARE1	8	-	142318543	142318634	142300485	142300644	142330900	142330970	62055	11,6,14	0,0,0	5,3,11	0,2,4	235	144	0.000563117	0.0345641	1.0,1.0,1.0	1.0,0.479,0.628	0.298	29.8	29.8
84990	ENSG00000114867	EIF4G1	3	+	184315461	184315545	184314605	184314674	184317320	184317497	84990	0,0,0	2,13,6	4,1,2	4,5,2	228	144	8.45388e-05	0.0101118	0.0,0.0,0.0	0.387,0.112,0.387	-0.295	-29.5	29.5
104507	ENSG00000168297	PXK	3	+	58369430	58369478	58332947	58333090	58382513	58382700	104507	8,12,13	2,0,1	10,8,11	5,4,6	192	144	0.000146632	0.0144985	0.75,1.0,0.907	0.6,0.6,0.579	0.293	29.3	29.3
109877	ENSG00000114656	KIAA1257	3	-	128988727	128988918	128987615	128987829	128993042	128994076	109877	11,13,15	0,0,0	10,5,11	0,1,6	335	144	0.000124932	0.0129902	1.0,1.0,1.0	1.0,0.682,0.441	0.292	29.2	29.2
57238	ENSG00000231312	AC007246.3	2	+	39588448	39588567	39518674	39518710	39599365	39599539	57238	5,2,6	10,9,1	0,0,2	10,4,4	263	144	0.000486747	0.0316401	0.215,0.108,0.767	0.0,0.0,0.215	0.292	29.2	29.2
61555	ENSG00000146039	SLC17A4	6	+	25776594	25777788	25773512	25773674	25777925	25778016	61555	40,75,59	1,2,6	10,9,12	0,0,0	1338	144	7.94355e-07	0.000567626	0.811,0.801,0.514	1.0,1.0,1.0	-0.291	-29.1	29.1
46419	ENSG00000074416	MGLL	3	-	127710575	127710665	127694974	127695190	127721052	127721163	46419	5,11,8	0,5,4	2,5,9	0,0,0	234	144	3.18133e-06	0.00136398	1.0,0.575,0.552	1.0,1.0,1.0	-0.291	-29.1	29.1
105250	ENSG00000266338	NBPF15	1	-	144448774	144448916	144440140	144440295	144456536	144456805	105250	49,19,25	0,4,2	22,14,25	2,11,15	286	144	0.000854359	0.0458609	1.0,0.705,0.863	0.847,0.391,0.456	0.291	29.1	29.1
8187	ENSG00000137691	C11orf70	11	+	102066484	102066651	102058879	102058955	102075872	102076045	8187	22,9,16	3,1,6	18,8,23	0,0,0	311	144	2.95562e-07	0.000291954	0.772,0.806,0.553	1.0,1.0,1.0	-0.29	-29	29
86959	ENSG00000174652	ZNF266	19	-	9433692	9433783	9420064	9420218	9434074	9434235	86959	5,12,2	0,4,4	6,7,5	0,0,1	235	144	0.000147321	0.0145375	1.0,0.648,0.235	1.0,1.0,0.754	-0.29	-29	29
116957	ENSG00000272602	ZNF595	4	+	78742	78928	53328	53491	85730	88211	116957	0,0,0	9,1,1	4,3,0	4,1,2	330	144	0.000684123	0.0396827	0.0,0.0,0.0	0.304,0.567,0.0	-0.29	-29	29
16242	ENSG00000234741	GAS5	1	-	173866527	173866567	173865470	173865547	173866760	173866796	16242	5,6,7	2,1,3	4,9,2	0,0,0	184	144	0.000234947	0.0196939	0.662,0.824,0.646	1.0,1.0,1.0	-0.289	-28.9	28.9
40085	ENSG00000188243	COMMD6	13	-	75537483	75537675	75530113	75530266	75549322	75549439	40085	6,4,6	0,2,4	12,6,4	2,0,0	336	144	0.000857524	0.0459529	1.0,0.462,0.391	0.72,1.0,1.0	-0.289	-28.9	28.9
19218	ENSG00000262481	TMEM256-PLSCR3	17	-	7393600	7393836	7393466	7393509	7394103	7394734	19218	52,58,60	18,10,10	51,38,41	4,0,1	380	144	8.31969e-06	0.00250224	0.523,0.687,0.695	0.829,1.0,0.94	-0.288	-28.8	28.8
41501	ENSG00000144401	METTL21A	2	-	207620640	207620694	207597078	207597114	207621805	207621917	41501	3,11,5	1,4,1	1,2,2	0,0,0	198	144	0.000205155	0.0179724	0.686,0.667,0.784	1.0,1.0,1.0	-0.288	-28.8	28.8
35339	ENSG00000267618	RAD51L3-RFFL	17	-	35118500	35118619	35107382	35107447	35119110	35119172	35339	37,38,32	7,15,8	16,13,13	17,8,14	263	144	0.000289707	0.0226099	0.743,0.581,0.687	0.34,0.471,0.337	0.288	28.8	28.8
62134	ENSG00000110169	HPX	11	-	6438355	6438509	6437439	6437652	6440164	6440286	62134	9,9,7	11,0,2	5,7,2	0,1,0	298	144	0.000125302	0.0130109	0.283,1.0,0.628	1.0,0.772,1.0	-0.287	-28.7	28.7
57434	ENSG00000149050	ZNF214	11	-	7019682	7019745	7006870	7006918	7020072	7020342	57434	1,5,2	0,4,2	1,4,6	0,1,0	207	144	0.000384881	0.0270612	1.0,0.465,0.41	1.0,0.736,1.0	-0.287	-28.7	28.7
9875	ENSG00000163138	PACRGL	4	+	20709682	20709773	20707802	20707870	20713431	20713539	9875	18,20,20	0,3,2	13,17,12	7,5,5	235	144	0.000667281	0.038975	1.0,0.803,0.86	0.532,0.676,0.595	0.287	28.7	28.7
84564	ENSG00000158483	FAM86C1	11	+	71793379	71793481	71791735	71791819	71796016	71796940	84564	7,6,3	11,9,4	0,0,0	8,6,9	246	144	6.60476e-08	0.000105629	0.271,0.281,0.305	0.0,0.0,0.0	0.286	28.6	28.6
89382	ENSG00000128944	KNSTRN	15	+	40386404	40386494	40383227	40383322	40389505	40389611	89382	5,11,5	0,0,0	6,11,13	2,3,2	234	144	4.00178e-05	0.00653484	1.0,1.0,1.0	0.649,0.693,0.8	0.286	28.6	28.6
110354	ENSG00000140543	DET1	15	-	88531370	88531473	88527598	88527786	88531612	88531715	110354	3,4,11	0,0,0	11,4,11	8,1,0	247	144	4.17086e-05	0.00673453	1.0,1.0,1.0	0.445,0.7,1.0	0.285	28.5	28.5
98254	ENSG00000122481	RWDD3	1	+	95237347	95237460	95234213	95234315	95239776	95239909	98254	0,0,2	4,15,5	4,9,1	5,3,5	257	144	5.00876e-05	0.00745432	0.0,0.0,0.183	0.31,0.627,0.101	-0.285	-28.5	28.5
88050	ENSG00000015676	NUDCD3	7	-	44413190	44413283	44404439	44404583	44425899	44426279	88050	1,3,7	1,1,0	2,1,0	0,3,2	237	144	0.00026512	0.0212676	0.378,0.646,1.0	1.0,0.168,0.0	0.285	28.5	28.5
111703	ENSG00000204764	RANBP17	5	+	170892386	170892553	170881805	170881896	170909660	170909765	111703	11,21,19	0,1,0	11,19,12	5,2,2	311	144	1.56836e-05	0.00370938	1.0,0.907,1.0	0.505,0.815,0.735	0.284	28.4	28.4
28493	ENSG00000179361	ARID3B	15	+	74591150	74591434	74589819	74590003	74591559	74591814	28493	30,10,20	0,4,3	15,12,12	0,0,0	428	144	6.71805e-05	0.00896746	1.0,0.457,0.692	1.0,1.0,1.0	-0.284	-28.4	28.4
36312	ENSG00000109184	DCUN1D4	4	+	51863679	51863709	51863436	51863507	51874270	51874385	36312	10,18,12	2,0,0	13,6,5	9,0,6	174	144	7.84895e-05	0.00971525	0.805,1.0,1.0	0.545,1.0,0.408	0.284	28.4	28.4
42123	ENSG00000182552	RWDD4	4	-	183655880	183655974	183651217	183651323	183658928	183659156	42123	7,17,15	4,4,3	17,13,10	2,0,0	238	144	0.000109812	0.0119354	0.514,0.72,0.752	0.837,1.0,1.0	-0.284	-28.4	28.4
6656	ENSG00000114126	TFDP2	3	-	142054114	142054149	141995019	141995141	142093060	142093127	6656	1,4,1	0,0,1	1,1,2	1,0,9	179	144	0.000227388	0.0193019	1.0,1.0,0.446	0.446,1.0,0.152	0.283	28.3	28.3
78149	ENSG00000148187	MRRF	9	+	122285168	122285287	122270863	122271075	122313226	122313386	78149	7,8,2	0,6,2	14,5,3	0,0,1	263	144	0.000142936	0.0142308	1.0,0.422,0.354	1.0,1.0,0.622	-0.282	-28.2	28.2
53382	ENSG00000164039	BDH2	4	-	103085698	103085740	103082870	103082929	103086479	103086540	53382	0,0,0	4,6,2	5,1,1	3,3,9	186	144	0.000291905	0.0226936	0.0,0.0,0.0	0.563,0.205,0.079	-0.282	-28.2	28.2
112126	ENSG00000271092	TMEM56-RWDD3	1	+	95230901	95230994	95173815	95173889	95244210	95244324	112126	5,8,8	0,14,2	7,2,3	1,0,0	237	144	0.000140514	0.0141375	1.0,0.258,0.708	0.81,1.0,1.0	-0.281	-28.1	28.1
118879	ENSG00000188785	ZNF548	19	+	57390721	57390845	57390004	57390114	57392800	57392948	118879	6,1,3	6,0,1	8,10,18	1,0,0	268	144	0.000242192	0.0201504	0.35,1.0,0.617	0.811,1.0,1.0	-0.281	-28.1	28.1
15622	ENSG00000170919	TPT1-AS1	13	+	45370079	45370182	45344378	45344446	45377060	45377215	15622	7,8,2	1,0,0	5,4,1	2,4,0	247	144	0.00027381	0.0217226	0.803,1.0,1.0	0.593,0.368,1.0	0.281	28.1	28.1
74699	ENSG00000228794	LINC01128	1	+	841199	841373	829002	829104	851926	851998	74699	6,11,7	2,4,1	12,15,5	2,0,0	318	144	0.000767323	0.0424122	0.576,0.555,0.76	0.731,1.0,1.0	-0.28	-28	28
91537	ENSG00000196998	WDR45	X	-	49079938	49080051	49078040	49078112	49100581	49101144	91537	7,7,6	0,0,1	4,9,14	0,4,13	257	144	3.29502e-05	0.00578379	1.0,1.0,0.771	1.0,0.558,0.376	0.279	27.9	27.9
96736	ENSG00000141542	RAB40B	17	-	82658490	82658562	82657910	82658134	82659579	82659657	96736	28,28,29	0,0,0	9,23,22	6,3,3	216	144	2.51206e-07	0.000253284	1.0,1.0,1.0	0.5,0.836,0.83	0.278	27.8	27.8
680	ENSG00000177479	ARIH2	3	+	48944981	48945181	48918828	48918998	48961611	48961679	680	46,37,27	1,7,14	26,40,56	0,0,2	344	144	5.71571e-06	0.00196548	0.951,0.689,0.447	1.0,1.0,0.921	-0.278	-27.8	27.8
85585	ENSG00000179818	PCBP1-AS1	2	-	70053730	70053994	70051202	70051305	70055655	70055910	85585	17,11,17	0,1,0	6,15,13	3,2,1	408	144	0.000271436	0.0216023	1.0,0.795,1.0	0.414,0.726,0.821	0.278	27.8	27.8
34832	ENSG00000250682	LINC00491	5	-	102611892	102611955	102609259	102609766	102671226	102671307	34832	2,1,0	21,13,12	6,5,2	6,6,7	207	144	1.77794e-05	0.00407786	0.062,0.051,0.0	0.41,0.367,0.166	-0.277	-27.7	27.7
86975	ENSG00000174652	ZNF266	19	-	9433692	9433786	9420064	9420218	9434074	9434235	86975	12,16,4	0,4,4	13,17,18	0,0,1	238	144	0.000129623	0.013286	1.0,0.708,0.377	1.0,1.0,0.916	-0.277	-27.7	27.7
23272	ENSG00000067836	ROGDI	16	-	4801049	4801321	4800497	4800578	4801502	4801585	23272	7,25,15	9,18,10	35,26,40	9,8,9	416	144	0.000378147	0.0267934	0.212,0.325,0.342	0.574,0.529,0.606	-0.277	-27.7	27.7
61907	ENSG00000261239	ANKRD26P1	16	-	46517909	46517971	46506173	46506244	46518360	46518400	61907	5,7,1	8,6,0	5,4,4	0,2,0	206	144	0.000696978	0.0399858	0.304,0.449,1.0	1.0,0.583,1.0	-0.277	-27.7	27.7
66928	ENSG00000186638	KIF24	9	-	34290173	34290389	34286616	34286704	34297016	34297114	66928	41,44,23	0,1,0	47,11,17	0,6,3	360	144	4.4445e-05	0.00695351	1.0,0.946,1.0	1.0,0.423,0.694	0.276	27.6	27.6
105630	ENSG00000008277	ADAM22	7	+	87964633	87964689	87935028	87935186	87971293	87971375	105630	1,4,1	0,1,0	4,3,6	4,1,1	200	144	0.000115103	0.0122852	1.0,0.742,1.0	0.419,0.684,0.812	0.276	27.6	27.6
87450	ENSG00000233098	CCDC144NL-AS1	17	+	20981486	20981624	20958301	20958402	20994089	20994142	87450	11,11,13	0,1,0	10,6,7	0,5,2	282	144	0.000127091	0.0130931	1.0,0.849,1.0	1.0,0.38,0.641	0.276	27.6	27.6
85598	ENSG00000179818	PCBP1-AS1	2	-	70053730	70053792	70051202	70051305	70055655	70055749	85598	16,15,10	0,1,0	7,5,7	3,2,1	206	144	0.000305757	0.0233946	1.0,0.913,1.0	0.62,0.636,0.83	0.276	27.6	27.6
72008	ENSG00000104863	LIN7B	19	+	49115212	49115331	49114848	49114967	49116262	49116472	72008	12,27,17	0,2,0	16,13,7	0,3,7	263	144	0.000494054	0.0319297	1.0,0.881,1.0	1.0,0.703,0.354	0.275	27.5	27.5
10937	ENSG00000102710	SUPT20H	13	-	37054134	37054296	37051487	37051583	37059194	37059468	10937	9,12,19	1,3,6	5,16,12	0,1,0	306	144	1.66667e-05	0.00390466	0.809,0.653,0.598	1.0,0.883,1.0	-0.274	-27.4	27.4
45961	ENSG00000250588	IQCJ-SCHIP1	3	+	159888819	159888943	159866162	159866281	159892096	159892190	45961	20,17,16	0,0,1	8,6,6	2,0,5	268	144	0.000159829	0.015529	1.0,1.0,0.896	0.682,1.0,0.392	0.274	27.4	27.4
46406	ENSG00000239969	RP11-163E9.2	7	+	102366017	102366076	102364167	102364411	102375822	102375945	46406	20,20,21	0,0,0	6,10,6	1,2,3	203	144	0.000304213	0.0233264	1.0,1.0,1.0	0.81,0.78,0.587	0.274	27.4	27.4
114156	ENSG00000175611	LINC00476	9	-	95850226	95850292	95813292	95813922	95875864	95875977	114156	21,4,5	7,1,1	2,1,7	0,0,0	210	144	2.09586e-06	0.00107004	0.673,0.733,0.774	1.0,1.0,1.0	-0.273	-27.3	27.3
40075	ENSG00000088179	PTPN4	2	+	119920068	119920241	119915178	119915242	119932423	119932549	40075	19,25,16	0,0,0	9,5,12	5,0,2	317	144	4.42539e-05	0.00693437	1.0,1.0,1.0	0.45,1.0,0.732	0.273	27.3	27.3
57901	ENSG00000044459	CNTLN	9	+	17273810	17273866	17236408	17236588	17298189	17302051	57901	7,8,4	0,4,2	6,4,5	0,0,0	200	144	0.000620819	0.0372104	1.0,0.59,0.59	1.0,1.0,1.0	-0.273	-27.3	27.3
25199	ENSG00000168000	BSCL2	11	-	62705467	62705617	62702467	62702549	62705915	62706220	25199	6,36,23	0,0,0	14,7,13	1,2,3	294	144	0.000338854	0.0250036	1.0,1.0,1.0	0.873,0.632,0.68	0.272	27.2	27.2
44885	ENSG00000138658	ZGRF1	4	-	112548252	112548380	112547284	112547408	112553834	112553982	44885	17,30,33	5,7,5	33,24,22	0,1,0	272	144	1.43179e-07	0.000173807	0.643,0.694,0.777	1.0,0.927,1.0	-0.271	-27.1	27.1
84684	ENSG00000259429	UBE2Q2P2	15	+	82415527	82415675	82414786	82414804	82418635	82418792	84684	18,15,18	5,3,5	12,35,20	1,1,0	292	144	5.90543e-06	0.00201014	0.64,0.711,0.64	0.855,0.945,1.0	-0.27	-27	27
112213	ENSG00000128989	ARPP19	15	-	52568847	52568902	52564189	52564246	52569115	52569221	112213	3,11,11	5,1,1	11,4,13	1,0,0	199	144	0.000712971	0.0406309	0.303,0.888,0.888	0.888,1.0,1.0	-0.27	-27	27
9874	ENSG00000163138	PACRGL	4	+	20709682	20709773	20704659	20704814	20712787	20712922	9874	13,21,17	0,0,1	19,19,8	5,2,4	235	144	7.76372e-06	0.00238486	1.0,1.0,0.912	0.7,0.853,0.551	0.269	26.9	26.9
106534	ENSG00000182149	IST1	16	+	71924810	71924817	71922473	71922680	71927613	71929002	106534	8,7,7	0,1,0	8,4,5	2,2,3	151	144	0.00015519	0.0151513	1.0,0.87,1.0	0.792,0.656,0.614	0.269	26.9	26.9
27549	ENSG00000139714	MORN3	12	-	121653074	121653259	121652727	121652808	121654273	121654433	27549	3,19,24	0,0,2	11,17,11	2,1,6	329	144	0.000388975	0.0272161	1.0,1.0,0.84	0.707,0.882,0.445	0.269	26.9	26.9
80025	ENSG00000135205	CCDC146	7	+	77273693	77273789	77262120	77262307	77274481	77274652	80025	7,8,8	0,2,5	2,4,7	0,0,0	240	144	6.79965e-05	0.00897943	1.0,0.706,0.49	1.0,1.0,1.0	-0.268	-26.8	26.8
72026	ENSG00000196313	POM121	7	+	72901035	72901128	72891015	72891110	72913764	72913828	72026	4,3,0	5,2,9	0,0,0	6,14,5	237	144	0.00057638	0.0350683	0.327,0.477,0.0	0.0,0.0,0.0	0.268	26.8	26.8
65000	ENSG00000257591	ZNF625	19	-	12155624	12155789	12147679	12147802	12156555	12156714	65000	0,2,0	3,14,13	5,7,3	8,4,6	309	144	3.55739e-06	0.00145111	0.0,0.062,0.0	0.226,0.449,0.189	-0.267	-26.7	26.7
110105	ENSG00000143207	RFWD2	1	-	176135009	176135086	176085865	176085890	176149005	176149074	110105	3,14,6	0,0,0	8,20,7	2,0,5	221	144	0.00020952	0.0182773	1.0,1.0,1.0	0.723,1.0,0.477	0.267	26.7	26.7
72009	ENSG00000104863	LIN7B	19	+	49115212	49115331	49114848	49114967	49117854	49118087	72009	7,9,5	4,2,0	7,3,5	0,0,0	263	144	0.000353652	0.0256347	0.489,0.711,1.0	1.0,1.0,1.0	-0.267	-26.7	26.7
52133	ENSG00000268133	AC003002.4	19	+	57370972	57371094	57368543	57368579	57371781	57371908	52133	2,6,6	5,6,6	0,1,0	4,6,5	266	144	4.93313e-06	0.00175632	0.178,0.351,0.351	0.0,0.083,0.0	0.266	26.6	26.6
75404	ENSG00000167757	KLK11	19	-	51024637	51024794	51023091	51023228	51025591	51025666	75404	19,21,11	1,2,6	8,4,8	0,0,0	301	144	9.11945e-06	0.00260042	0.901,0.834,0.467	1.0,1.0,1.0	-0.266	-26.6	26.6
92871	ENSG00000100239	PPP6R2	22	+	50388985	50389111	50372071	50372150	50393749	50393799	92871	4,6,4	4,2,0	9,4,12	0,0,2	270	144	0.000718137	0.0407318	0.348,0.615,1.0	1.0,1.0,0.762	-0.266	-26.6	26.6
56190	ENSG00000105983	LMBR1	7	-	156678158	156678350	156677790	156678010	156679076	156679133	56190	9,6,9	5,2,0	9,2,9	1,0,0	336	144	7.64658e-05	0.009587	0.435,0.563,1.0	0.794,1.0,1.0	-0.265	-26.5	26.5
10696	ENSG00000235194	PPP1R3E	14	-	23300106	23300139	23299400	23299541	23300757	23300864	10696	0,1,0	10,13,11	4,2,1	6,4,3	177	144	8.19597e-05	0.00995334	0.0,0.059,0.0	0.352,0.289,0.213	-0.265	-26.5	26.5
62731	ENSG00000213753	CENPBD1P1	19	+	58591497	58591624	58575367	58575588	58598966	58599801	62731	9,19,17	0,0,0	8,5,13	0,2,4	271	144	0.000569175	0.0347981	1.0,1.0,1.0	1.0,0.571,0.633	0.265	26.5	26.5
94572	ENSG00000153975	ZUFSP	6	-	116660735	116660778	116658802	116658924	116666633	116667207	94572	11,17,9	7,3,2	14,17,16	0,1,0	187	144	2.73086e-06	0.00123385	0.548,0.814,0.776	1.0,0.929,1.0	-0.264	-26.4	26.4
20317	ENSG00000140859	KIFC3	16	-	57760281	57760521	57759752	57759836	57760725	57760955	20317	14,36,22	0,0,0	15,18,29	3,2,3	384	144	7.20634e-06	0.002291	1.0,1.0,1.0	0.652,0.771,0.784	0.264	26.4	26.4
100972	ENSG00000250802	ZBED3-AS1	5	+	77139265	77139317	77118319	77118521	77147651	77148110	100972	0,0,1	7,13,16	3,1,4	4,12,4	196	144	7.78675e-05	0.00968585	0.0,0.0,0.044	0.355,0.058,0.424	-0.264	-26.4	26.4
59238	ENSG00000160190	SLC37A1	21	+	42514869	42514935	42514523	42514717	42518276	42518510	59238	2,4,3	5,9,4	0,0,0	13,2,2	210	144	5.21539e-06	0.00183733	0.215,0.234,0.34	0.0,0.0,0.0	0.263	26.3	26.3
9988	ENSG00000129566	TEP1	14	-	20406232	20406400	20405450	20405585	20407872	20408463	9988	10,18,29	0,0,0	13,13,22	7,2,0	312	144	1.82958e-05	0.00413521	1.0,1.0,1.0	0.462,0.75,1.0	0.263	26.3	26.3
35352	ENSG00000267618	RAD51L3-RFFL	17	-	35107359	35107447	35106987	35107122	35119110	35119172	35352	2,10,3	1,7,0	12,7,10	0,1,0	232	144	0.000114651	0.0122629	0.554,0.47,1.0	1.0,0.813,1.0	-0.263	-26.3	26.3
74189	ENSG00000123415	SMUG1	12	-	54188510	54188596	54187818	54187905	54188725	54188957	74189	5,6,12	1,2,9	3,3,6	0,1,0	230	144	4.06081e-05	0.0066205	0.758,0.653,0.455	1.0,0.653,1.0	-0.262	-26.2	26.2
69853	ENSG00000198887	SMC5	9	+	70346578	70346653	70344143	70344269	70347065	70347161	69853	2,3,2	4,4,5	0,0,0	5,2,8	219	144	0.00010608	0.0116555	0.247,0.33,0.208	0.0,0.0,0.0	0.262	26.2	26.2
6184	ENSG00000105397	TYK2	19	-	10369756	10369877	10368531	10368763	10378213	10378426	6184	2,3,6	4,0,3	2,2,1	1,0,0	265	144	0.000198451	0.0176167	0.214,1.0,0.521	0.521,1.0,1.0	-0.262	-26.2	26.2
44516	ENSG00000144290	SLC4A10	2	+	161977721	161977760	161976759	161976876	161983178	161985282	44516	3,4,0	26,21,12	5,8,3	7,9,8	183	144	0.000359695	0.025868	0.083,0.13,0.0	0.36,0.412,0.228	-0.262	-26.2	26.2
100487	ENSG00000166526	ZNF3	7	-	100079539	100079656	100077302	100077433	100082300	100082548	100487	15,11,21	4,2,3	25,6,13	0,0,0	261	144	2.37814e-06	0.00116152	0.674,0.752,0.794	1.0,1.0,1.0	-0.26	-26	26
78716	ENSG00000197555	SIPA1L1	14	+	71400793	71400918	71321121	71321181	71413947	71414014	78716	12,6,9	13,26,5	0,1,0	11,3,4	269	144	3.63271e-06	0.00146472	0.331,0.11,0.491	0.0,0.151,0.0	0.26	26	26
75405	ENSG00000167757	KLK11	19	-	51024633	51024794	51023091	51023228	51025591	51025666	75405	17,20,13	1,2,6	8,4,7	0,0,0	305	144	6.04319e-06	0.00204322	0.889,0.825,0.506	1.0,1.0,1.0	-0.26	-26	26
103342	ENSG00000158806	NPM2	8	+	22024723	22024830	22024124	22024257	22025215	22025306	103342	23,28,16	13,26,30	11,4,7	27,32,44	251	144	8.75779e-06	0.00258009	0.504,0.382,0.234	0.189,0.067,0.084	0.26	26	26
35343	ENSG00000267618	RAD51L3-RFFL	17	-	35107382	35107447	35106987	35107122	35119110	35119172	35343	2,9,2	1,7,0	11,7,8	0,1,0	209	144	9.78391e-05	0.011002	0.579,0.47,1.0	1.0,0.828,1.0	-0.26	-26	26
115697	ENSG00000267750	RUNDC3A-AS1	17	-	44308858	44308905	44307291	44307500	44309897	44310032	115697	8,23,4	0,1,1	5,3,3	4,0,3	191	144	0.000311442	0.023727	1.0,0.945,0.751	0.485,1.0,0.43	0.26	26	26
43769	ENSG00000169764	UGP2	2	+	63842061	63842204	63840992	63841232	63842538	63842599	43769	0,0,0	2,7,6	2,0,7	6,1,2	287	144	0.000392597	0.0273935	0.0,0.0,0.0	0.143,0.0,0.637	-0.26	-26	26
97365	ENSG00000181392	SYNE4	19	-	36006601	36006671	36005332	36005437	36006749	36006935	97365	17,64,34	12,3,15	37,33,25	2,3,0	214	144	0.000499163	0.0320952	0.488,0.935,0.604	0.926,0.881,1.0	-0.26	-26	26
50514	ENSG00000130813	C19orf66	19	+	10089110	10089378	10087250	10087300	10089656	10089695	50514	0,0,1	5,23,19	8,2,2	3,2,13	412	144	1.14229e-05	0.00293601	0.0,0.0,0.018	0.482,0.259,0.051	-0.258	-25.8	25.8
59610	ENSG00000118369	USP35	11	+	78198582	78198697	78197935	78198068	78199594	78199724	59610	1,0,0	2,8,2	4,11,0	2,7,2	259	144	3.69825e-05	0.00620085	0.218,0.0,0.0	0.527,0.466,0.0	-0.258	-25.8	25.8
73606	ENSG00000258743	RP11-406A9.2	14	+	82694789	82694868	82687313	82687369	82706700	82706825	73606	2,4,6	0,1,0	8,9,5	1,6,2	223	144	7.2687e-05	0.00932922	1.0,0.721,1.0	0.838,0.492,0.617	0.258	25.8	25.8
120166	ENSG00000270149	RP11-544M22.13	1	-	161038550	161038694	161022749	161022827	161038879	161038944	120166	7,11,9	3,5,0	12,12,10	0,0,1	288	144	5.80603e-05	0.00816392	0.538,0.524,1.0	1.0,1.0,0.833	-0.257	-25.7	25.7
112805	ENSG00000111843	TMEM14C	6	+	10724489	10724633	10723124	10723241	10725906	10726008	112805	0,0,0	2,1,4	0,1,8	3,2,3	288	144	0.000408517	0.0281729	0.0,0.0,0.0	0.0,0.2,0.571	-0.257	-25.7	25.7
107135	ENSG00000197121	PGAP1	2	-	196864986	196865080	196847946	196848037	196870940	196870979	107135	17,11,10	7,4,1	13,10,18	0,0,2	238	144	7.51797e-05	0.0095224	0.595,0.625,0.858	1.0,1.0,0.845	-0.256	-25.6	25.6
117104	ENSG00000070759	TESK2	1	-	45355302	45355449	45347917	45348000	45385911	45385960	117104	8,18,22	4,4,2	19,16,13	0,2,0	291	144	0.000246321	0.0203761	0.497,0.69,0.845	1.0,0.798,1.0	-0.255	-25.5	25.5
112440	ENSG00000143479	DYRK3	1	+	206636874	206636968	206635578	206635780	206637649	206637761	112440	0,4,6	3,6,4	0,0,0	1,8,11	238	144	7.57371e-06	0.00236251	0.0,0.287,0.476	0.0,0.0,0.0	0.254	25.4	25.4
108166	ENSG00000185250	PPIL6	6	-	109436103	109436199	109431156	109431345	109440455	109440623	108166	8,11,15	2,2,5	12,19,24	1,0,0	240	144	9.29137e-06	0.00260042	0.706,0.767,0.643	0.878,1.0,1.0	-0.254	-25.4	25.4
112034	ENSG00000124459	ZNF45	19	-	43931246	43931365	43925324	43925458	43932603	43932690	112034	13,5,12	0,0,0	11,13,10	2,4,1	263	144	3.64827e-05	0.00616748	1.0,1.0,1.0	0.751,0.64,0.846	0.254	25.4	25.4
121686	ENSG00000124067	SLC12A4	16	-	67950653	67950704	67950318	67950493	67951139	67951304	121686	9,8,10	0,1,0	8,5,4	4,0,3	195	144	8.24969e-05	0.0100024	1.0,0.855,1.0	0.596,1.0,0.496	0.254	25.4	25.4
91403	ENSG00000138750	NUP54	4	-	76134174	76134362	76124648	76124756	76144148	76144292	91403	44,38,16	0,4,1	20,38,30	5,11,6	332	144	0.000147307	0.0145375	1.0,0.805,0.874	0.634,0.6,0.684	0.254	25.4	25.4
61470	ENSG00000223760	MED15P9	2	+	130138075	130138163	130137637	130137871	130138610	130139417	61470	0,1,1	2,2,0	4,1,0	0,0,2	232	144	0.000361053	0.0259287	0.0,0.237,1.0	1.0,1.0,0.0	-0.254	-25.4	25.4
119332	ENSG00000116497	S100PBP	1	+	32832333	32832386	32829963	32830067	32834033	32834061	119332	2,4,1	4,8,1	0,1,0	1,3,2	197	144	0.00064414	0.0381528	0.268,0.268,0.422	0.0,0.196,0.0	0.254	25.4	25.4
68631	ENSG00000196873	CBWD3	9	+	68269599	68269722	68268933	68268978	68270301	68270385	68631	7,12,7	5,0,2	6,10,12	0,1,0	267	144	0.000148883	0.0146491	0.43,1.0,0.654	1.0,0.844,1.0	-0.253	-25.3	25.3
114818	ENSG00000108219	TSPAN14	10	+	80468581	80468687	80454165	80454371	80489216	80489314	114818	13,20,15	6,27,16	4,3,6	21,11,13	250	144	0.000872628	0.0463813	0.555,0.299,0.351	0.099,0.136,0.21	0.253	25.3	25.3
16385	ENSG00000159247	TUBBP5	9	+	138150723	138150841	138150112	138150308	138174045	138174872	16385	7,4,4	3,14,10	0,0,1	3,4,4	262	144	7.61286e-05	0.00957595	0.562,0.136,0.18	0.0,0.0,0.121	0.252	25.2	25.2
22657	ENSG00000215067	ALOX12-AS1	17	-	7002483	7002620	6985108	6985540	7009795	7009889	22657	6,27,12	1,6,6	10,20,8	0,1,1	281	144	8.42816e-05	0.0101118	0.755,0.698,0.506	1.0,0.911,0.804	-0.252	-25.2	25.2
41404	ENSG00000188266	HYKK	15	+	78518587	78518773	78514967	78515107	78527381	78527563	41404	11,4,7	5,0,1	8,5,8	0,0,0	330	144	0.000470345	0.0308783	0.49,1.0,0.753	1.0,1.0,1.0	-0.252	-25.2	25.2
76058	ENSG00000142515	KLK3	19	+	50858028	50858086	50856239	50856399	50858157	50858315	76058	3,7,10	0,0,0	16,8,6	5,2,1	202	144	1.17697e-05	0.00299458	1.0,1.0,1.0	0.695,0.74,0.811	0.251	25.1	25.1
40367	ENSG00000156504	FAM122B	X	-	134789579	134789636	134789222	134789266	134793802	134793893	40367	19,17,14	10,18,3	7,21,16	2,1,2	201	144	0.000936087	0.0485412	0.576,0.404,0.77	0.715,0.938,0.851	-0.251	-25.1	25.1
76031	ENSG00000174371	EXO1	1	+	241866829	241867055	241861405	241861502	241872034	241872278	76031	65,52,38	10,14,6	38,49,51	1,0,4	370	144	2.09088e-05	0.00448228	0.717,0.591,0.711	0.937,1.0,0.832	-0.25	-25	25
77627	ENSG00000133056	PIK3C2B	1	-	204489815	204489931	204468869	204469886	204494355	204494701	77627	6,5,0	2,19,2	0,0,0	3,9,6	260	144	0.000167526	0.0158787	0.624,0.127,0.0	0.0,0.0,0.0	0.25	25	25
64325	ENSG00000189180	ZNF33A	10	+	38054353	38054479	38017290	38017386	38064087	38065088	64325	1,6,2	1,0,0	11,5,4	1,9,2	270	144	0.000188846	0.0171571	0.348,1.0,1.0	0.854,0.229,0.516	0.25	25	25
24102	ENSG00000102043	MTMR8	X	-	64343610	64343720	64337267	64337393	64345044	64345177	24102	9,8,3	2,4,0	11,7,8	0,0,0	254	144	0.00033975	0.025023	0.718,0.531,1.0	1.0,1.0,1.0	-0.25	-25	25
35722	ENSG00000228327	RP11-206L10.2	1	-	772975	773107	768547	768613	774170	774280	35722	13,14,7	0,0,0	11,10,8	0,1,6	276	144	0.00048222	0.031427	1.0,1.0,1.0	1.0,0.839,0.41	0.25	25	25
80560	ENSG00000145198	VWA5B2	3	+	184240790	184240834	184239688	184240036	184241023	184241120	80560	13,25,21	5,8,3	10,11,32	0,0,1	188	144	8.55279e-07	0.000601716	0.666,0.705,0.843	1.0,1.0,0.961	-0.249	-24.9	24.9
41035	ENSG00000139350	NEDD1	12	+	96909751	96909831	96907603	96907624	96919984	96920125	41035	0,0,0	7,4,2	2,5,2	3,6,12	224	144	1.66402e-05	0.00390466	0.0,0.0,0.0	0.3,0.349,0.097	-0.249	-24.9	24.9
101336	ENSG00000169062	UPF3A	13	+	114286258	114286400	114282836	114282943	114286518	114286629	101336	50,40,60	20,12,13	22,46,24	30,30,16	286	144	0.000273507	0.0217157	0.557,0.627,0.699	0.27,0.436,0.43	0.249	24.9	24.9
107705	ENSG00000171044	XKR6	8	-	11195090	11195221	11113979	11114092	11200575	11201339	107705	1,5,8	25,31,21	22,19,9	19,13,19	275	144	7.66839e-06	0.00237003	0.021,0.078,0.166	0.377,0.434,0.199	-0.248	-24.8	24.8
110538	ENSG00000268750	CTD-2583A14.10	19	+	57820493	57820549	57819718	57819945	57856106	57856233	110538	22,41,39	0,3,0	38,21,39	6,7,14	200	144	1.54042e-07	0.000178396	1.0,0.908,1.0	0.82,0.684,0.667	0.246	24.6	24.6
57667	ENSG00000196295	AC005154.6	7	-	30579005	30579128	30568832	30568989	30585329	30585479	57667	5,2,4	5,6,7	0,0,0	1,6,4	267	144	3.38661e-06	0.00141584	0.35,0.152,0.236	0.0,0.0,0.0	0.246	24.6	24.6
14602	ENSG00000135541	AHI1	6	-	135447007	135447124	135442581	135442714	135448289	135448475	14602	22,20,18	0,1,0	14,14,16	0,8,4	261	144	1.63918e-05	0.00385877	1.0,0.917,1.0	1.0,0.491,0.688	0.246	24.6	24.6
76331	ENSG00000083097	DOPEY1	6	+	83113322	83113421	83110124	83110314	83118887	83118987	76331	25,51,22	0,4,0	18,19,24	2,5,9	243	144	7.97258e-05	0.00983204	1.0,0.883,1.0	0.842,0.692,0.612	0.246	24.6	24.6
39855	ENSG00000177548	RABEP2	16	-	28924490	28924615	28919785	28919943	28925102	28925752	39855	14,20,20	0,0,0	9,9,15	1,4,1	269	144	0.000617352	0.0370246	1.0,1.0,1.0	0.828,0.546,0.889	0.246	24.6	24.6
109444	ENSG00000115414	FN1	2	-	215392930	215393203	215391631	215391814	215394527	215394719	109444	35,30,27	23,21,13	11,8,5	16,35,17	417	144	1.93972e-07	0.000212431	0.344,0.33,0.418	0.192,0.073,0.092	0.245	24.5	24.5
65001	ENSG00000257591	ZNF625	19	-	12155624	12155794	12147679	12147802	12156555	12156714	65001	0,1,1	3,14,13	5,7,2	8,4,6	314	144	1.02653e-05	0.00276546	0.0,0.032,0.034	0.223,0.445,0.133	-0.245	-24.5	24.5
72730	ENSG00000108669	CYTH1	17	-	78696006	78696009	78692416	78692493	78698268	78698380	72730	16,28,24	5,8,11	12,22,17	12,24,16	147	144	0.000463826	0.0306847	0.758,0.774,0.681	0.495,0.473,0.51	0.245	24.5	24.5
102488	ENSG00000101489	CELF4	18	-	37264673	37264754	37253766	37253938	37266532	37266598	102488	0,5,6	3,10,4	0,0,0	2,1,4	225	144	1.40941e-05	0.0034154	0.0,0.242,0.49	0.0,0.0,0.0	0.244	24.4	24.4
85213	ENSG00000177685	CRACR2B	11	+	828229	828259	827279	827459	828574	828772	85213	0,1,0	1,10,8	2,0,8	3,5,8	174	144	8.62918e-05	0.0102286	0.0,0.076,0.0	0.356,0.0,0.453	-0.244	-24.4	24.4
80558	ENSG00000145198	VWA5B2	3	+	184240790	184240829	184239688	184240036	184241023	184241120	80558	13,25,21	5,8,3	10,12,29	0,0,1	183	144	1.06534e-06	0.000683683	0.672,0.711,0.846	1.0,1.0,0.958	-0.243	-24.3	24.3
122843	ENSG00000160953	MUM1	19	+	1358587	1358700	1358393	1358464	1360135	1361032	122843	14,25,22	32,30,30	21,42,60	17,13,36	257	144	0.000436201	0.0294567	0.197,0.318,0.291	0.409,0.644,0.483	-0.243	-24.3	24.3
27833	ENSG00000135318	NT5E	6	+	85490507	85490657	85489493	85489599	85491976	85492177	27833	70,73,48	5,0,0	32,11,14	4,6,1	294	144	0.0005566	0.034324	0.873,1.0,1.0	0.797,0.473,0.873	0.243	24.3	24.3
10223	ENSG00000048405	ZNF800	7	-	127371724	127371814	127346789	127348043	127373341	127373479	10223	18,19,21	38,22,23	13,26,30	11,10,11	234	144	0.000963514	0.0494543	0.226,0.347,0.36	0.421,0.615,0.627	-0.243	-24.3	24.3
64126	ENSG00000198794	SCAMP5	15	+	75007660	75007728	74995572	74995673	75011791	75011846	64126	6,5,13	9,20,16	0,0,1	17,3,7	212	144	5.77494e-07	0.000458153	0.312,0.145,0.356	0.0,0.0,0.088	0.242	24.2	24.2
121414	ENSG00000167202	TBC1D2B	15	-	78008993	78009114	78003304	78003490	78012822	78013317	121414	14,19,8	2,2,4	14,17,13	0,0,1	265	144	4.67531e-05	0.00717942	0.792,0.838,0.521	1.0,1.0,0.876	-0.242	-24.2	24.2
52696	ENSG00000151715	TMEM45B	11	+	129839548	129839702	129828146	129828253	129852474	129852660	52696	22,10,18	4,3,6	19,11,19	2,1,0	298	144	0.000832659	0.0449114	0.727,0.617,0.592	0.821,0.842,1.0	-0.242	-24.2	24.2
32725	ENSG00000161955	TNFSF13	17	+	7559623	7559756	7558786	7559297	7559845	7559893	32725	12,39,21	5,9,4	9,14,14	1,1,0	277	144	7.65329e-05	0.009587	0.555,0.693,0.732	0.824,0.879,1.0	-0.241	-24.1	24.1
80454	ENSG00000105483	CARD8	19	-	48218870	48219012	48215339	48215384	48230437	48230498	80454	23,58,28	8,5,4	34,34,30	1,0,0	286	144	5.88921e-07	0.000459975	0.591,0.854,0.779	0.945,1.0,1.0	-0.24	-24	24
5515	ENSG00000144959	NCEH1	3	-	172647885	172648034	172645622	172645692	172710846	172711052	5515	17,22,22	0,9,7	14,14,12	1,0,0	293	144	2.27076e-05	0.00467874	1.0,0.546,0.607	0.873,1.0,1.0	-0.24	-24	24
81982	ENSG00000114316	USP4	3	-	49318308	49318351	49317118	49317478	49324701	49324763	81982	3,3,2	4,7,13	0,0,0	9,7,5	187	144	4.3398e-05	0.00688748	0.366,0.248,0.106	0.0,0.0,0.0	0.24	24	24
38893	ENSG00000166821	PEX11A	15	-	89686430	89686546	89681530	89683948	89690576	89690662	38893	19,39,17	11,6,2	62,52,52	2,1,3	260	144	8.48819e-05	0.0101118	0.489,0.783,0.825	0.945,0.966,0.906	-0.24	-24	24
32910	ENSG00000163539	CLASP2	3	-	33574472	33574496	33573109	33573354	33576168	33576275	32910	38,24,41	45,43,43	8,11,19	58,52,58	168	144	3.92763e-07	0.000366415	0.42,0.324,0.45	0.106,0.153,0.219	0.239	23.9	23.9
63479	ENSG00000127527	EPS15L1	19	-	16361778	16361984	16355238	16355851	16377121	16377254	63479	20,36,45	0,0,1	17,32,40	2,6,5	350	144	8.6949e-07	0.000603944	1.0,1.0,0.949	0.778,0.687,0.767	0.239	23.9	23.9
73345	ENSG00000100503	NIN	14	-	50792975	50793135	50792711	50792881	50794435	50794518	73345	5,2,6	12,6,4	0,0,0	3,7,4	304	144	3.74239e-06	0.00146718	0.165,0.136,0.415	0.0,0.0,0.0	0.239	23.9	23.9
104139	ENSG00000163006	CCDC138	2	+	108839184	108839301	108815940	108816105	108846737	108846930	104139	15,32,31	0,2,0	9,37,23	3,9,2	261	144	1.83459e-05	0.00413521	1.0,0.898,1.0	0.623,0.694,0.864	0.239	23.9	23.9
54236	ENSG00000186998	EMID1	22	+	29254202	29254287	29243444	29243489	29258816	29259597	54236	3,23,25	1,5,2	5,16,3	0,0,0	229	144	4.47517e-05	0.00699064	0.654,0.743,0.887	1.0,1.0,1.0	-0.239	-23.9	23.9
57379	ENSG00000143933	CALM2	2	-	47172413	47172459	47170733	47170764	47176235	47176341	57379	6,6,7	0,4,4	8,11,6	0,0,1	190	144	5.98278e-05	0.00833495	1.0,0.532,0.57	1.0,1.0,0.82	-0.239	-23.9	23.9
29136	ENSG00000100211	CBY1	22	+	38665545	38665685	38656650	38656750	38670883	38670989	29136	2,10,16	0,0,1	13,9,12	5,0,4	284	144	9.00333e-05	0.0105114	1.0,1.0,0.89	0.569,1.0,0.603	0.239	23.9	23.9
79320	ENSG00000148985	PGAP2	11	+	3817352	3817535	3808297	3808315	3823882	3824135	79320	2,9,8	2,7,11	2,0,2	10,6,7	327	144	0.000268142	0.0214078	0.306,0.362,0.243	0.081,0.0,0.112	0.239	23.9	23.9
112232	ENSG00000144445	KANSL1L	2	-	210155193	210155404	210153494	210154611	210171184	210171383	112232	6,8,11	3,0,3	8,21,5	1,0,0	355	144	0.000454447	0.030263	0.448,1.0,0.598	0.764,1.0,1.0	-0.239	-23.9	23.9
16171	ENSG00000086758	HUWE1	X	-	53686269	53686368	53680048	53680186	53686587	53686729	16171	8,27,20	2,6,2	21,18,11	0,0,0	243	144	2.48457e-06	0.00117527	0.703,0.727,0.856	1.0,1.0,1.0	-0.238	-23.8	23.8
85968	ENSG00000109686	SH3D19	4	-	151144219	151144288	151143909	151144050	151149499	151149561	85968	9,8,7	0,0,1	5,11,10	1,3,4	213	144	7.66922e-05	0.009587	1.0,1.0,0.826	0.772,0.713,0.628	0.238	23.8	23.8
113932	ENSG00000198393	ZNF26	12	+	132987664	132987768	132986364	132986873	133006056	133006259	113932	11,8,7	0,0,1	10,6,8	7,2,0	248	144	8.95146e-05	0.0105114	1.0,1.0,0.803	0.453,0.635,1.0	0.238	23.8	23.8
85700	ENSG00000241015	TPM3P9	19	+	53433579	53433757	53431983	53432028	53441795	53444670	85700	7,6,11	1,0,0	9,6,12	3,3,0	322	144	0.000676308	0.0393631	0.758,1.0,1.0	0.573,0.472,1.0	0.238	23.8	23.8
93274	ENSG00000116731	PRDM2	1	+	13769117	13769173	13749360	13749487	13773077	13773188	93274	4,5,4	14,5,8	0,1,1	9,8,11	200	144	4.98677e-05	0.00743258	0.171,0.419,0.265	0.0,0.083,0.061	0.237	23.7	23.7
47469	ENSG00000031698	SARS	1	+	109223981	109224047	109213967	109214128	109228351	109228432	47469	14,12,7	1,3,5	18,16,11	1,1,0	210	144	0.000247501	0.02039	0.906,0.733,0.49	0.925,0.916,1.0	-0.237	-23.7	23.7
67128	ENSG00000099968	BCL2L13	22	+	17702242	17702386	17689073	17689142	17726676	17730855	67128	98,163,87	17,19,29	117127130	4,2,3	288	144	3.17898e-10	1.76244e-06	0.742,0.811,0.6	0.936,0.969,0.956	-0.236	-23.6	23.6
95789	ENSG00000108474	PIGL	17	+	16316680	16316712	16313546	16313614	16317774	16317908	95789	4,11,14	0,0,0	4,18,14	1,1,8	176	144	7.71836e-06	0.00237818	1.0,1.0,1.0	0.766,0.936,0.589	0.236	23.6	23.6
76667	ENSG00000119004	CYP20A1	2	+	203272645	203272748	203266513	203266681	203278572	203278688	76667	19,26,15	8,7,2	12,14,30	0,1,2	247	144	0.000179315	0.0165599	0.581,0.684,0.814	1.0,0.891,0.897	-0.236	-23.6	23.6
13148	ENSG00000214176	PLEKHM1P	17	-	64782481	64782619	64781451	64781680	64785221	64785367	13148	13,4,6	3,9,6	0,2,0	7,1,3	282	144	0.000370675	0.026432	0.689,0.185,0.338	0.0,0.505,0.0	0.236	23.6	23.6
101883	ENSG00000120029	C10orf76	10	-	101956596	101956723	101939862	101939938	101975211	101975300	101883	35,23,16	7,5,6	27,38,29	1,2,2	271	144	0.000404772	0.0279779	0.727,0.71,0.586	0.935,0.91,0.885	-0.236	-23.6	23.6
1404	ENSG00000167771	RCOR2	11	-	63912256	63912495	63911954	63912179	63912675	63912733	1404	8,15,22	3,5,1	10,14,19	1,1,0	383	144	0.000499947	0.0321072	0.501,0.53,0.892	0.79,0.84,1.0	-0.236	-23.6	23.6
119835	ENSG00000090975	PITPNM2	12	-	123000308	123000478	122997437	122997572	123000777	123000848	119835	2,0,0	11,2,6	2,8,2	4,3,18	314	144	0.00083741	0.0450712	0.077,0.0,0.0	0.187,0.55,0.048	-0.236	-23.6	23.6
10470	ENSG00000133065	SLC41A1	1	-	205798668	205798815	205797903	205798051	205798956	205799101	10470	25,49,32	8,3,4	27,16,30	0,0,0	291	144	4.47755e-07	0.000399235	0.607,0.89,0.798	1.0,1.0,1.0	-0.235	-23.5	23.5
6996	ENSG00000105707	HPN	19	+	35060800	35060817	35059672	35060512	35065249	35065345	6996	9,10,5	3,3,1	4,3,7	0,0,0	161	144	0.000118589	0.0125132	0.728,0.749,0.817	1.0,1.0,1.0	-0.235	-23.5	23.5
83380	ENSG00000155508	CNOT8	5	+	154859694	154859871	154859404	154859496	154863206	154863395	83380	5,6,1	7,2,6	1,0,0	2,1,2	321	144	0.000275219	0.0217917	0.243,0.574,0.07	0.183,0.0,0.0	0.235	23.5	23.5
49246	ENSG00000117114	ADGRL2	1	+	81966057	81966183	81955766	81956060	81966403	81966435	49246	23,31,18	0,0,0	7,7,16	0,3,3	270	144	0.000698385	0.040026	1.0,1.0,1.0	1.0,0.554,0.74	0.235	23.5	23.5
101302	ENSG00000169062	UPF3A	13	+	114286228	114286400	114282836	114282943	114286518	114287617	101302	53,42,58	20,12,13	22,47,30	30,30,16	316	144	0.000766164	0.0424122	0.547,0.615,0.67	0.25,0.417,0.461	0.235	23.5	23.5
71534	ENSG00000081803	CADPS2	7	-	122480851	122480860	122474380	122474517	122490080	122490281	71534	32,68,41	1,5,0	36,7,17	1,6,7	153	144	0.000911317	0.047575	0.968,0.928,1.0	0.971,0.523,0.696	0.235	23.5	23.5
30876	ENSG00000162910	MRPL55	1	-	228108436	228109021	228108246	228108321	228109148	228109278	30876	102,94,77	8,13,3	105125134	2,0,2	729	144	2.08403e-06	0.00107004	0.716,0.588,0.835	0.912,1.0,0.93	-0.234	-23.4	23.4
56702	ENSG00000157450	RNF111	15	+	59084101	59084258	59080935	59081284	59085658	59085785	56702	1,6,5	0,0,0	8,7,15	1,0,7	301	144	4.40934e-05	0.00691999	1.0,1.0,1.0	0.793,1.0,0.506	0.234	23.4	23.4
15008	ENSG00000156042	CFAP70	10	-	73272927	73273017	73269613	73269715	73274432	73274594	15008	6,6,15	2,0,5	3,13,5	0,0,0	234	144	9.50934e-05	0.0108199	0.649,1.0,0.649	1.0,1.0,1.0	-0.234	-23.4	23.4
121046	ENSG00000153234	NR4A2	2	-	156326311	156326328	156326149	156326207	156326717	156326920	121046	2,5,0	6,5,4	0,0,0	2,1,1	161	144	0.000211737	0.0183752	0.23,0.472,0.0	0.0,0.0,0.0	0.234	23.4	23.4
88580	ENSG00000100083	GGA1	22	+	37613118	37613191	37609065	37609356	37614189	37614274	88580	4,5,4	2,4,0	2,4,6	0,1,0	217	144	0.000718393	0.0407318	0.57,0.453,1.0	1.0,0.726,1.0	-0.234	-23.4	23.4
34617	ENSG00000251209	LINC00923	15	-	97665539	97665715	97653049	97653223	97691148	97691238	34617	14,11,13	0,4,2	4,6,9	0,0,0	320	144	0.000743893	0.0416367	1.0,0.553,0.745	1.0,1.0,1.0	-0.234	-23.4	23.4
38530	ENSG00000198885	ITPRIPL1	2	+	96325746	96325875	96325407	96325565	96326641	96328324	38530	8,13,2	2,1,3	3,2,4	0,1,0	273	144	0.000839631	0.0451666	0.678,0.873,0.26	1.0,0.513,1.0	-0.234	-23.4	23.4
112512	ENSG00000092330	TINF2	14	-	24241889	24241921	24241729	24241776	24242140	24242635	112512	7,8,6	4,3,1	5,11,6	1,0,0	176	144	8.49051e-05	0.0101118	0.589,0.686,0.831	0.804,1.0,1.0	-0.233	-23.3	23.3
43964	ENSG00000186073	C15orf41	15	+	36644277	36644323	36579637	36579961	36645222	36645287	43964	12,21,8	0,1,0	4,13,15	3,0,4	190	144	0.000728682	0.0411498	1.0,0.941,1.0	0.503,1.0,0.74	0.233	23.3	23.3
89628	ENSG00000186594	MIR22HG	17	-	1714370	1714453	1713702	1714014	1716129	1716247	89628	2,25,9	1,0,1	6,11,7	3,8,2	227	144	3.79269e-05	0.00628507	0.559,1.0,0.851	0.559,0.466,0.689	0.232	23.2	23.2
54246	ENSG00000186998	EMID1	22	+	29255270	29255361	29243444	29243489	29258816	29259597	54246	24,9,18	1,5,2	4,4,14	0,0,0	235	144	4.33858e-05	0.00688748	0.936,0.524,0.847	1.0,1.0,1.0	-0.231	-23.1	23.1
58111	ENSG00000133026	MYH10	17	-	8576642	8576672	8569719	8569812	8577235	8577338	58111	37,51,32	8,10,9	19,32,31	18,21,15	174	144	0.000225161	0.0192255	0.793,0.808,0.746	0.466,0.558,0.631	0.231	23.1	23.1
87761	ENSG00000236438	FAM157A	3	+	198169784	198169872	198167675	198167871	198180754	198180864	87761	24,28,22	0,2,0	9,8,19	3,4,0	232	144	0.000796673	0.0436243	1.0,0.897,1.0	0.651,0.554,1.0	0.231	23.1	23.1
9946	ENSG00000164989	CCDC171	9	+	15555351	15555411	15553085	15553302	15563977	15564024	9946	0,5,2	1,4,5	0,0,0	2,9,2	204	144	0.000202917	0.0178711	0.0,0.469,0.22	0.0,0.0,0.0	0.23	23	23
21591	ENSG00000089682	RBM41	X	-	107070212	107070425	107069254	107069402	107088734	107088839	21591	4,4,4	11,3,3	2,0,0	5,4,7	357	144	0.000234022	0.0196491	0.128,0.35,0.35	0.139,0.0,0.0	0.23	23	23
117829	ENSG00000116641	DOCK7	1	-	62487397	62487412	62477699	62477825	62488933	62489065	117829	6,4,4	17,7,8	0,2,0	7,7,5	159	144	0.000255877	0.0207997	0.242,0.341,0.312	0.0,0.206,0.0	0.23	23	23
3720	ENSG00000279516	FAM230C	13	+	18199532	18199644	18195296	18195411	18218998	18219057	3720	3,13,2	5,5,11	1,1,1	6,4,14	256	144	0.000859925	0.0459882	0.252,0.594,0.093	0.086,0.123,0.039	0.23	23	23
44429	ENSG00000168237	GLYCTK	3	+	52290606	52290719	52287855	52287876	52290959	52291922	44429	66,69,57	0,2,1	16,15,13	1,5,3	257	144	2.62643e-05	0.00503091	1.0,0.951,0.97	0.9,0.627,0.708	0.229	22.9	22.9
13021	ENSG00000203666	EFCAB2	1	+	245017241	245017326	245002120	245002232	245059385	245059458	13021	11,20,10	1,4,4	13,10,21	0,0,1	229	144	3.07814e-05	0.00552715	0.874,0.759,0.611	1.0,1.0,0.93	-0.229	-22.9	22.9
89341	ENSG00000175581	MRPL48	11	+	73789334	73789490	73787894	73787992	73825707	73825768	89341	2,0,0	5,13,1	8,3,4	6,4,8	300	144	3.45616e-05	0.00594241	0.161,0.0,0.0	0.39,0.265,0.194	-0.229	-22.9	22.9
96838	ENSG00000164211	STARD4	5	-	111507328	111507442	111506329	111506379	111512384	111512535	96838	189246167	26,19,29	88,99,79	41,33,31	258	144	3.86197e-09	1.21653e-05	0.802,0.878,0.763	0.545,0.626,0.587	0.228	22.8	22.8
64163	ENSG00000169371	SNUPN	15	-	75622341	75622490	75620893	75621056	75625335	75625638	64163	29,40,26	11,38,20	13,24,16	35,32,34	293	144	0.000563277	0.0345641	0.564,0.341,0.39	0.154,0.269,0.188	0.228	22.8	22.8
108164	ENSG00000197050	ZNF420	19	+	37080344	37080388	37078434	37078570	37127127	37128402	108164	4,2,9	1,0,0	7,1,3	3,0,3	188	144	0.000598036	0.0361025	0.754,1.0,1.0	0.641,1.0,0.434	0.226	22.6	22.6
41497	ENSG00000144401	METTL21A	2	-	207597078	207597114	207581352	207582160	207621805	207621917	41497	2,4,1	3,8,17	0,0,0	8,10,17	180	144	0.000688782	0.0398043	0.348,0.286,0.045	0.0,0.0,0.0	0.226	22.6	22.6
103155	ENSG00000196220	SRGAP3	3	-	8990511	8990839	8980593	8985932	8992905	8993055	103155	8,16,10	1,5,0	11,22,24	0,0,1	472	144	0.000764321	0.0424122	0.709,0.494,1.0	1.0,1.0,0.88	-0.226	-22.6	22.6
105237	ENSG00000266338	NBPF15	1	-	144458846	144459032	144456536	144456805	144459365	144459483	105237	47,44,27	25,30,15	25,19,20	38,37,35	330	144	2.38633e-06	0.00116152	0.451,0.39,0.44	0.223,0.183,0.2	0.225	22.5	22.5
2046	ENSG00000198496	NBR2	17	+	43132955	43133137	43131207	43131270	43138656	43138922	2046	36,71,40	42,49,28	45,60,95	15,19,31	326	144	1.99361e-05	0.00437845	0.275,0.39,0.387	0.57,0.582,0.575	-0.225	-22.5	22.5
94444	ENSG00000238105	GOLGA2P5	12	-	100168923	100169199	100167549	100167639	100170564	100170667	94444	42,62,60	2,3,0	43,39,26	6,5,5	420	144	0.000283888	0.0222592	0.878,0.876,1.0	0.711,0.728,0.641	0.225	22.5	22.5
16578	ENSG00000076067	RBMS2	12	+	56588931	56589018	56588293	56588374	56589139	56589503	16578	17,28,17	2,8,9	16,23,33	2,0,2	231	144	0.000293473	0.0227536	0.841,0.686,0.541	0.833,1.0,0.911	-0.225	-22.5	22.5
2204	ENSG00000186376	ZNF75D	X	-	135293729	135294258	135292280	135292473	135295767	135295922	2204	88,109,85	0,1,1	72,83,77	7,2,9	673	144	6.97008e-07	0.00050523	1.0,0.959,0.948	0.688,0.899,0.647	0.224	22.4	22.4
104184	ENSG00000076555	ACACB	12	+	109247605	109247703	109246178	109246448	109249983	109250104	104184	10,43,13	1,4,5	7,12,10	0,0,0	242	144	1.01367e-05	0.00274364	0.856,0.865,0.607	1.0,1.0,1.0	-0.224	-22.4	22.4
101180	ENSG00000176208	ATAD5	17	+	30879422	30879487	30878002	30878096	30887191	30887372	101180	10,19,12	2,3,4	11,29,21	0,0,1	209	144	1.56472e-05	0.00370938	0.775,0.814,0.674	1.0,1.0,0.935	-0.224	-22.4	22.4
111009	ENSG00000176406	RIMS2	8	+	103716308	103716320	103697085	103697296	103766226	103766419	111009	13,10,5	20,32,19	0,0,3	8,13,20	156	144	3.33034e-05	0.00582549	0.375,0.224,0.195	0.0,0.0,0.122	0.224	22.4	22.4
118513	ENSG00000056736	IL17RB	3	+	53864749	53864798	53860129	53860228	53864878	53864891	118513	3,4,5	5,16,8	0,0,1	7,6,6	193	144	3.61022e-05	0.00613323	0.309,0.157,0.318	0.0,0.0,0.111	0.224	22.4	22.4
75983	ENSG00000180881	CAPS2	12	-	75386350	75386525	75371078	75371482	75390837	75390901	75983	1,2,4	3,3,4	0,0,0	3,7,8	319	144	0.000227696	0.0193111	0.131,0.231,0.311	0.0,0.0,0.0	0.224	22.4	22.4
74372	ENSG00000217930	PAM16	16	-	4343482	4343546	4343206	4343291	4350934	4351055	74372	16,19,19	2,14,0	22,17,18	0,0,0	208	144	1.01571e-05	0.00274364	0.847,0.484,1.0	1.0,1.0,1.0	-0.223	-22.3	22.3
71955	ENSG00000140743	CDR2	16	-	22426212	22426366	22364901	22365014	22429795	22429948	71955	4,3,6	3,4,0	11,1,2	0,1,0	298	144	0.000345907	0.02531	0.392,0.266,1.0	1.0,0.326,1.0	-0.223	-22.3	22.3
105256	ENSG00000266338	NBPF15	1	-	144448226	144448450	144442816	144442920	144448774	144448916	105256	14,20,12	2,0,5	20,15,13	1,0,0	368	144	0.000355476	0.0257114	0.733,1.0,0.484	0.887,1.0,1.0	-0.223	-22.3	22.3
81348	ENSG00000138162	TACC2	10	+	122132608	122132734	122113038	122113233	122195039	122195176	81348	46,57,20	0,0,0	43,42,33	6,7,5	270	144	8.15757e-09	2.16294e-05	1.0,1.0,1.0	0.793,0.762,0.779	0.222	22.2	22.2
73349	ENSG00000100503	NIN	14	-	50792975	50793139	50792711	50792881	50794435	50794518	73349	5,2,5	12,6,4	0,0,0	3,7,4	308	144	6.6383e-06	0.00217864	0.163,0.135,0.369	0.0,0.0,0.0	0.222	22.2	22.2
101944	ENSG00000114331	ACAP2	3	-	195325443	195325455	195320700	195320813	195326884	195326959	101944	64,53,51	15,16,20	27,28,48	18,38,29	156	144	0.000267374	0.0213974	0.798,0.754,0.702	0.581,0.405,0.604	0.221	22.1	22.1
47742	ENSG00000144524	COPS7B	2	+	231791693	231791808	231788554	231788732	231794262	231794351	47742	52,57,33	4,0,0	37,28,39	3,8,10	259	144	9.68011e-06	0.00267211	0.878,1.0,1.0	0.873,0.661,0.684	0.22	22	22
21223	ENSG00000161714	PLCD3	17	-	45112862	45113012	45108966	45112704	45113121	45113257	21223	29,18,34	7,5,2	14,23,25	0,0,2	294	144	9.44001e-05	0.0107838	0.67,0.638,0.893	1.0,1.0,0.86	-0.22	-22	22
82370	ENSG00000006282	SPATA20	17	+	50549984	50550111	50549042	50549186	50550207	50550312	82370	5,6,10	0,1,0	8,6,3	3,3,0	271	144	0.000434424	0.0294463	1.0,0.761,1.0	0.586,0.515,1.0	0.22	22	22
77277	ENSG00000204179	PTPN20	10	+	46932376	46932533	46911434	46911501	46964985	46965137	77277	8,19,16	0,0,0	18,12,10	1,0,6	301	144	0.000733441	0.0413263	1.0,1.0,1.0	0.896,1.0,0.444	0.22	22	22
66776	ENSG00000258311	RP11-644F5.10	12	+	55721299	55721494	55719090	55719223	55721688	55721794	66776	36,65,40	15,29,18	25,18,23	34,17,26	339	144	3.1376e-05	0.00558532	0.505,0.488,0.486	0.238,0.31,0.273	0.219	21.9	21.9
116969	ENSG00000178177	LCORL	4	-	17972819	17972885	17962969	17963049	18021601	18021757	116969	13,24,13	8,0,2	2,10,17	0,0,0	210	144	3.69878e-05	0.00620085	0.527,1.0,0.817	1.0,1.0,1.0	-0.219	-21.9	21.9
108150	ENSG00000131165	CHMP1A	16	-	89653903	89654020	89651568	89651646	89657581	89657845	108150	37,55,34	20,27,20	44,56,44	13,6,11	261	144	0.000866488	0.0461432	0.505,0.529,0.484	0.651,0.837,0.688	-0.219	-21.9	21.9
19901	ENSG00000101150	TPD52L2	20	+	63887563	63887605	63882718	63882820	63889189	63889238	19901	81,102,74	41,56,58	43,66,64	86,69,100	186	144	5.33291e-06	0.00186569	0.605,0.585,0.497	0.279,0.425,0.331	0.217	21.7	21.7
86971	ENSG00000174652	ZNF266	19	-	9433667	9433783	9420125	9420218	9434074	9434235	86971	8,17,10	0,4,4	7,12,25	0,0,1	260	144	5.36469e-05	0.0076997	1.0,0.702,0.581	1.0,1.0,0.933	-0.217	-21.7	21.7
84438	ENSG00000189190	ZNF600	19	-	52774574	52774684	52764194	52767772	52778825	52778907	84438	13,15,24	2,0,0	11,11,17	5,3,1	254	144	0.000258925	0.0209768	0.787,1.0,1.0	0.555,0.675,0.906	0.217	21.7	21.7
52322	ENSG00000196911	KPNA5	6	+	116681492	116681552	116681186	116681338	116689319	116689453	52322	5,8,3	16,13,6	0,0,2	11,7,13	204	144	1.871e-05	0.00418243	0.181,0.303,0.261	0.0,0.0,0.098	0.216	21.6	21.6
121182	ENSG00000149187	CELF1	11	-	47506857	47506897	47500860	47500932	47552991	47553117	121182	3,7,1	16,30,11	14,11,6	19,16,12	184	144	0.000687312	0.0397532	0.128,0.154,0.066	0.366,0.35,0.281	-0.216	-21.6	21.6
97623	ENSG00000135451	TROAP	12	+	49329900	49329991	49329394	49329454	49330144	49330180	97623	28,56,24	0,0,1	17,20,35	5,3,5	235	144	6.11428e-07	0.00047388	1.0,1.0,0.936	0.676,0.803,0.811	0.215	21.5	21.5
105492	ENSG00000152061	RABGAP1L	1	+	174683521	174683596	174637374	174637488	174699524	174699650	105492	9,26,12	2,4,2	17,25,20	0,0,0	219	144	3.06309e-05	0.00552715	0.747,0.81,0.798	1.0,1.0,1.0	-0.215	-21.5	21.5
43879	ENSG00000105662	CRTC1	19	+	18774899	18774986	18765403	18765528	18775640	18775821	43879	16,30,14	0,1,0	7,11,13	1,1,5	231	144	0.000132665	0.0135153	1.0,0.949,1.0	0.814,0.873,0.618	0.215	21.5	21.5
85693	ENSG00000241015	TPM3P9	19	+	53433592	53433757	53431983	53432028	53441795	53444670	85693	3,1,6	1,0,0	8,4,7	3,3,0	309	144	0.000291601	0.0226875	0.583,1.0,1.0	0.554,0.383,1.0	0.215	21.5	21.5
36937	ENSG00000092036	HAUS4	14	-	22950313	22950410	22947600	22947731	22952327	22952459	36937	13,19,12	0,8,7	6,17,8	0,1,1	241	144	0.000435612	0.0294463	1.0,0.587,0.506	1.0,0.91,0.827	-0.215	-21.5	21.5
83771	ENSG00000149311	ATM	11	+	108224783	108224871	108223115	108223186	108227594	108227696	83771	2,1,4	18,38,18	8,8,4	13,8,11	232	144	3.50889e-05	0.00600234	0.065,0.016,0.121	0.276,0.383,0.184	-0.214	-21.4	21.4
104667	ENSG00000151338	MIPOL1	14	+	37240432	37240569	37219551	37219691	37247102	37247240	104667	6,12,7	9,8,12	5,0,1	8,12,14	281	144	0.000593535	0.0359169	0.255,0.435,0.23	0.243,0.0,0.035	0.214	21.4	21.4
89998	ENSG00000167635	ZNF146	19	+	36218125	36218195	36215105	36215196	36225953	36226073	89998	11,15,19	0,1,1	21,5,13	5,4,0	214	144	0.000909323	0.0475695	1.0,0.91,0.927	0.739,0.457,1.0	0.214	21.4	21.4
90317	ENSG00000136425	CIB2	15	-	78111164	78111276	78109234	78109382	78131164	78131535	90317	17,30,26	0,0,0	17,17,17	4,0,5	256	144	5.82096e-06	0.0019881	1.0,1.0,1.0	0.705,1.0,0.657	0.213	21.3	21.3
55703	ENSG00000119185	ITGB1BP1	2	-	9422478	9422696	9418625	9418732	9423372	9423500	55703	66,55,36	23,55,39	31,18,26	51,71,54	362	144	7.21906e-05	0.00930123	0.533,0.285,0.269	0.195,0.092,0.161	0.213	21.3	21.3
6546	ENSG00000254101	RP11-30J20.1	8	+	136790460	136790494	136789834	136789889	136797273	136797370	6546	8,1,1	6,5,6	0,0,2	10,6,10	178	144	0.00047583	0.0311337	0.519,0.139,0.119	0.0,0.0,0.139	0.213	21.3	21.3
88582	ENSG00000100083	GGA1	22	+	37613032	37613191	37609039	37609356	37614189	37614274	88582	6,10,9	2,4,0	12,7,12	0,1,0	303	144	0.000770645	0.0424685	0.588,0.543,1.0	1.0,0.769,1.0	-0.213	-21.3	21.3
98778	ENSG00000182087	TMEM259	19	-	1010990	1011095	1009652	1010895	1011366	1011499	98778	9,13,18	4,2,6	13,9,24	2,1,0	249	144	0.000887191	0.0468987	0.565,0.79,0.634	0.79,0.839,1.0	-0.213	-21.3	21.3
58772	ENSG00000105792	CFAP69	7	+	90306900	90307098	90305967	90306085	90307767	90307854	58772	11,9,16	0,0,1	12,13,9	0,4,2	342	144	0.000892542	0.0470514	1.0,1.0,0.871	1.0,0.578,0.655	0.213	21.3	21.3
113258	ENSG00000179241	LDLRAD3	11	+	36227084	36227430	36098329	36098461	36229159	36232136	113258	34,47,12	6,6,0	36,45,79	0,0,1	490	144	2.52145e-06	0.00118715	0.625,0.697,1.0	1.0,1.0,0.959	-0.212	-21.2	21.2
52228	ENSG00000103415	HMOX2	16	+	4483636	4483754	4476458	4476487	4505483	4505610	52228	15,16,18	10,42,26	3,13,6	32,39,52	262	144	0.000145827	0.0144614	0.452,0.173,0.276	0.049,0.155,0.06	0.212	21.2	21.2
84744	ENSG00000064115	TM7SF3	12	-	26983492	26983596	26982772	26982859	26995236	26995408	84744	10,0,4	6,3,14	0,0,0	2,6,5	248	144	1.97638e-05	0.00435733	0.492,0.0,0.142	0.0,0.0,0.0	0.211	21.1	21.1
45904	ENSG00000243156	MICAL3	22	-	17822946	17823060	17822029	17822170	17831853	17832000	45904	22,27,31	0,0,0	19,12,16	2,6,0	258	144	6.86053e-05	0.00900043	1.0,1.0,1.0	0.841,0.527,1.0	0.211	21.1	21.1
48026	ENSG00000146828	SLC12A9	7	+	100854155	100854378	100852736	100852839	100856867	100857176	48026	20,40,32	2,0,0	27,16,26	3,4,3	367	144	0.000122431	0.0127912	0.797,1.0,1.0	0.779,0.611,0.773	0.211	21.1	21.1
65445	ENSG00000137947	GTF2B	1	-	88887275	88887367	88863980	88864114	88891482	88891589	65445	12,9,9	0,1,0	10,7,10	0,5,2	236	144	0.000228751	0.0193218	1.0,0.846,1.0	1.0,0.461,0.753	0.211	21.1	21.1
87136	ENSG00000154358	OBSCN	1	+	228292522	228292786	228291897	228292161	228293352	228293616	87136	9,24,22	0,9,7	11,22,16	1,0,1	408	144	0.000228648	0.0193218	1.0,0.485,0.526	0.795,1.0,0.85	-0.211	-21.1	21.1
56365	ENSG00000100890	KIAA0391	14	+	35126734	35126782	35122721	35122910	35127478	35127611	56365	14,9,19	0,12,3	18,12,12	0,0,2	192	144	0.000960374	0.0493434	1.0,0.36,0.826	1.0,1.0,0.818	-0.211	-21.1	21.1
14971	ENSG00000245958	RP11-33B1.1	4	+	119497810	119497903	119494485	119494523	119512350	119512464	14971	26,27,24	6,6,4	20,30,20	1,1,0	237	144	6.4141e-06	0.00213285	0.725,0.732,0.785	0.924,0.948,1.0	-0.21	-21	21
63873	ENSG00000132581	SDF2	17	-	28661725	28661939	28655286	28655483	28662045	28662185	63873	119204172	13,41,32	125132118	51,43,56	358	144	6.78155e-06	0.00221843	0.786,0.667,0.684	0.496,0.553,0.459	0.21	21	21
112120	ENSG00000271092	TMEM56-RWDD3	1	+	95239776	95239909	95173815	95173889	95244210	95244955	112120	11,14,14	0,14,2	6,11,8	1,0,0	277	144	0.000181922	0.0167088	1.0,0.342,0.784	0.757,1.0,1.0	-0.21	-21	21
76923	ENSG00000144395	CCDC150	2	+	196732445	196732547	196732032	196732152	196742013	196742122	76923	6,7,5	1,7,0	6,3,12	1,0,0	246	144	0.000335936	0.0249243	0.778,0.369,1.0	0.778,1.0,1.0	-0.21	-21	21
101313	ENSG00000169062	UPF3A	13	+	114286301	114286400	114282836	114282943	114286518	114286629	101313	83,80,71	20,12,13	37,80,42	30,30,16	243	144	0.000547446	0.0339016	0.711,0.798,0.764	0.422,0.612,0.609	0.21	21	21
48466	ENSG00000154065	ANKRD29	18	-	23609223	23609291	23601045	23601309	23612091	23612190	48466	0,0,0	8,6,1	4,7,3	12,10,15	212	144	3.96612e-06	0.00152521	0.0,0.0,0.0	0.185,0.322,0.12	-0.209	-20.9	20.9
115911	ENSG00000117153	KLHL12	1	-	202893238	202893419	202891099	202892659	202894183	202894282	115911	93,100,80	12,36,13	77106137	2,7,9	325	144	2.24088e-05	0.00465193	0.774,0.552,0.732	0.945,0.87,0.871	-0.209	-20.9	20.9
70445	ENSG00000068912	ERLEC1	2	+	53801712	53801842	53799046	53799081	53809213	53809273	70445	17,19,19	3,4,2	23,30,19	1,0,0	274	144	2.76665e-05	0.00520418	0.749,0.714,0.833	0.924,1.0,1.0	-0.209	-20.9	20.9
49836	ENSG00000149346	SLX4IP	20	+	10532963	10533208	10458175	10458231	10556230	10556320	49836	6,15,2	4,12,6	0,0,3	3,8,6	389	144	0.000153107	0.0150062	0.357,0.316,0.11	0.0,0.0,0.156	0.209	20.9	20.9
107954	ENSG00000118873	RAB3GAP2	1	-	220271627	220271667	220265984	220267751	220272222	220272430	107954	0,1,0	2,8,2	3,3,3	5,7,14	184	144	0.000248236	0.0204294	0.0,0.089,0.0	0.32,0.251,0.144	-0.209	-20.9	20.9
1697	ENSG00000196693	ZNF33B	10	-	42614281	42614406	42594594	42594699	42631928	42632024	1697	35,26,18	18,23,18	16,16,11	29,31,30	269	144	0.000258838	0.0209768	0.51,0.377,0.349	0.228,0.216,0.164	0.209	20.9	20.9
73912	ENSG00000175029	CTBP2	10	-	125110989	125111093	125038996	125039155	125160318	125160513	73912	55,62,61	4,8,5	36,44,40	18,10,10	248	144	0.000276105	0.0217919	0.889,0.818,0.876	0.537,0.719,0.699	0.209	20.9	20.9
89852	ENSG00000106608	URGCP	7	-	43910730	43910852	43887414	43887485	43926131	43926411	89852	0,0,0	4,7,3	1,2,4	5,5,4	266	144	0.000358282	0.025802	0.0,0.0,0.0	0.098,0.178,0.351	-0.209	-20.9	20.9
66233	ENSG00000093183	SEC22C	3	-	42563764	42563980	42563544	42563686	42566743	42566836	66233	19,39,7	4,2,1	24,26,24	1,0,0	360	144	0.000417921	0.0286447	0.655,0.886,0.737	0.906,1.0,1.0	-0.209	-20.9	20.9
114727	ENSG00000226562	CYP4F26P	9	+	33604431	33604570	33603410	33603550	33605010	33605277	114727	0,0,1	17,5,5	6,4,1	10,4,3	283	144	9.20958e-06	0.00260042	0.0,0.0,0.092	0.234,0.337,0.145	-0.208	-20.8	20.8
64128	ENSG00000198794	SCAMP5	15	+	75007587	75007728	74995555	74995673	75011791	75011846	64128	14,8,10	9,20,16	0,0,4	17,3,7	285	144	0.000371576	0.0264394	0.44,0.168,0.24	0.0,0.0,0.224	0.208	20.8	20.8
695	ENSG00000177479	ARIH2	3	+	48945135	48945181	48918820	48918998	48961611	48961679	695	48,30,27	1,7,14	26,42,55	0,0,2	190	144	1.55768e-06	0.000876783	0.973,0.765,0.594	1.0,1.0,0.954	-0.207	-20.7	20.7
76618	ENSG00000186908	ZDHHC17	12	+	76797433	76797537	76763587	76764329	76805316	76805439	76618	54,74,69	1,4,4	50,33,34	7,9,9	248	144	3.26645e-05	0.00575369	0.969,0.915,0.909	0.806,0.68,0.687	0.207	20.7	20.7
56518	ENSG00000172269	DPAGT1	11	-	119101017	119101249	119100261	119100408	119101494	119101777	56518	11,11,19	1,10,1	10,7,4	0,0,1	376	144	0.00019631	0.0175348	0.808,0.296,0.879	1.0,1.0,0.605	-0.207	-20.7	20.7
46265	ENSG00000183137	CEP57L1	6	+	109140420	109140675	109106034	109106090	109146757	109146937	46265	6,6,4	0,0,1	6,9,6	0,2,4	399	144	0.000245586	0.0203607	1.0,1.0,0.591	1.0,0.619,0.351	0.207	20.7	20.7
11804	ENSG00000169762	TAPT1	4	-	16213767	16213882	16202538	16202580	16226258	16226541	11804	52,91,44	0,0,1	22,39,36	4,7,4	259	144	2.64103e-08	5.11726e-05	1.0,1.0,0.961	0.754,0.756,0.833	0.206	20.6	20.6
50033	ENSG00000162194	LBHD1	11	-	62665707	62665938	62664848	62664973	62667522	62667747	50033	23,31,25	46,43,53	41,36,37	27,20,24	375	144	1.03344e-06	0.000671769	0.161,0.217,0.153	0.368,0.409,0.372	-0.206	-20.6	20.6
115897	ENSG00000117153	KLHL12	1	-	202893238	202893365	202891099	202892659	202894183	202894282	115897	81,77,66	12,36,13	58,85,102	2,7,9	271	144	0.000124701	0.0129902	0.782,0.532,0.73	0.939,0.866,0.858	-0.206	-20.6	20.6
115899	ENSG00000117153	KLHL12	1	-	202893238	202893344	202891099	202892659	202894183	202894282	115899	69,70,59	12,36,13	51,70,87	2,7,9	250	144	0.000197703	0.0175813	0.768,0.528,0.723	0.936,0.852,0.848	-0.206	-20.6	20.6
50597	ENSG00000128298	BAIAP2L2	22	-	38085685	38085859	38084888	38085375	38086241	38086449	50597	32,48,22	4,6,4	32,38,44	0,1,1	318	144	8.9169e-06	0.00259487	0.784,0.784,0.714	1.0,0.945,0.952	-0.205	-20.5	20.5
107059	ENSG00000169031	COL4A3	2	+	227296486	227296526	227295268	227295316	227297673	227297859	107059	0,0,1	3,14,8	8,1,1	8,7,4	184	144	5.17545e-05	0.00757925	0.0,0.0,0.089	0.439,0.101,0.164	-0.205	-20.5	20.5
65399	ENSG00000205464	ATP6AP1L	5	+	82294301	82294471	82280959	82281011	82295492	82295544	65399	4,2,2	7,9,2	0,0,0	1,4,11	314	144	0.000213992	0.0185389	0.208,0.092,0.314	0.0,0.0,0.0	0.205	20.5	20.5
74544	ENSG00000166681	NGFRAP1	X	+	103377027	103377261	103376394	103376613	103377509	103378077	74544	47,81,76	1,1,6	52,53,57	4,14,9	378	144	0.000319416	0.0241325	0.947,0.969,0.828	0.832,0.591,0.707	0.205	20.5	20.5
15873	ENSG00000099817	POLR2E	19	-	1088573	1088713	1086578	1086988	1089471	1089551	15873	6,1,1	4,10,2	1,0,0	7,10,3	284	144	0.000591094	0.0358122	0.432,0.048,0.202	0.068,0.0,0.0	0.205	20.5	20.5
89737	ENSG00000144040	SFXN5	2	-	72961130	72961248	72942035	72945099	72968447	72968533	89737	45,40,32	0,1,0	33,24,25	1,12,2	262	144	7.62482e-06	0.00236381	1.0,0.956,1.0	0.948,0.524,0.873	0.204	20.4	20.4
38720	ENSG00000213742	ZNF337-AS1	20	+	25632157	25632288	25624156	25624446	25634048	25634170	38720	16,11,8	4,5,0	14,9,10	0,1,0	275	144	7.41199e-05	0.00943818	0.677,0.535,1.0	1.0,0.825,1.0	-0.204	-20.4	20.4
11021	ENSG00000186654	PRR5	22	+	44725243	44725296	44714590	44714671	44726576	44726634	11021	17,14,9	0,0,0	11,12,15	3,2,2	197	144	0.000197241	0.0175712	1.0,1.0,1.0	0.728,0.814,0.846	0.204	20.4	20.4
907	ENSG00000205236	RP11-514P8.6	7	-	102605857	102605987	102602323	102602405	102608760	102608822	907	9,3,12	2,0,0	6,7,1	2,4,0	274	144	0.000388013	0.0271687	0.703,1.0,1.0	0.612,0.479,1.0	0.204	20.4	20.4
34805	ENSG00000132329	RAMP1	2	+	237881314	237881465	237877992	237878108	237911527	237911956	34805	2,2,9	6,6,9	0,0,0	7,5,10	295	144	1.27958e-06	0.000755886	0.14,0.14,0.328	0.0,0.0,0.0	0.203	20.3	20.3
105985	ENSG00000065609	SNAP91	6	-	83594373	83594481	83593477	83593741	83601270	83601438	105985	26,22,18	4,5,2	32,12,40	1,0,0	252	144	4.73542e-06	0.00169191	0.788,0.715,0.837	0.948,1.0,1.0	-0.203	-20.3	20.3
100513	ENSG00000224597	SVIL-AS1	10	+	29418181	29418304	29415356	29415412	29420490	29420524	100513	20,22,12	13,28,15	4,17,10	36,31,29	267	144	0.000554917	0.034259	0.453,0.298,0.301	0.057,0.228,0.157	0.203	20.3	20.3
97488	ENSG00000213020	ZNF611	19	-	52711206	52711304	52706655	52706864	52714014	52714141	97488	1,6,3	4,7,11	0,0,0	17,9,10	242	144	4.07746e-06	0.00155028	0.129,0.338,0.14	0.0,0.0,0.0	0.202	20.2	20.2
116670	ENSG00000003436	TFPI	2	-	187520541	187520613	187513615	187513646	187529363	187529485	116670	10,21,21	1,0,0	17,7,22	5,1,5	216	144	8.98842e-06	0.00259492	0.87,1.0,1.0	0.694,0.824,0.746	0.202	20.2	20.2
121611	ENSG00000183963	SMTN	22	+	31081321	31081456	31080449	31080754	31082915	31083002	121611	0,4,5	2,2,8	1,0,0	3,1,4	279	144	0.000343849	0.0252127	0.0,0.508,0.244	0.147,0.0,0.0	0.202	20.2	20.2
85695	ENSG00000241015	TPM3P9	19	+	53433579	53433750	53431983	53432028	53441795	53444670	85695	6,13,9	1,0,0	9,8,11	3,3,0	315	144	0.000783871	0.0430637	0.733,1.0,1.0	0.578,0.549,1.0	0.202	20.2	20.2
32724	ENSG00000161955	TNFSF13	17	+	7559623	7559734	7558475	7559297	7559850	7559893	32724	8,39,21	0,8,6	9,14,16	0,0,0	255	144	1.32962e-06	0.000774369	1.0,0.734,0.664	1.0,1.0,1.0	-0.201	-20.1	20.1
22452	ENSG00000152520	PAN3	13	+	28197184	28197346	28177864	28177935	28220230	28220378	22452	69,57,43	44,49,21	17,19,32	29,34,47	306	144	5.98928e-05	0.00833495	0.425,0.354,0.491	0.216,0.208,0.243	0.201	20.1	20.1
106906	ENSG00000128683	GAD1	2	+	170848682	170848794	170847675	170847792	170849285	170849350	106906	0,2,0	14,9,10	2,0,8	5,4,4	256	144	0.000600113	0.0362062	0.0,0.111,0.0	0.184,0.0,0.529	-0.201	-20.1	20.1
101712	ENSG00000156521	TYSND1	10	-	70143841	70143972	70137982	70140141	70145420	70146586	101712	40,44,52	2,15,10	53,34,54	0,1,3	275	144	2.19412e-05	0.00461521	0.913,0.606,0.731	1.0,0.947,0.904	-0.2	-20	20
119343	ENSG00000134744	ZCCHC11	1	-	52481803	52481842	52481422	52481635	52488908	52489035	119343	14,11,15	1,3,7	10,20,35	0,2,0	183	144	4.97472e-05	0.0074256	0.917,0.743,0.628	1.0,0.887,1.0	-0.2	-20	20
93520	ENSG00000165591	FAAH2	X	+	57448523	57448625	57446927	57447039	57488756	57489193	93520	38,28,33	2,0,0	16,16,26	6,2,2	246	144	6.44646e-05	0.00874177	0.918,1.0,1.0	0.61,0.824,0.884	0.2	20	20
33268	ENSG00000179152	TCAIM	3	+	44358216	44358303	44357740	44357876	44361364	44361518	33268	45,44,44	35,76,39	39,66,42	25,22,19	231	144	0.000862784	0.0460424	0.445,0.265,0.413	0.493,0.652,0.579	-0.2	-20	20
90694	ENSG00000103066	PLA2G15	16	+	68253421	68253517	68249289	68249446	68254918	68255037	90694	3,6,4	5,16,11	1,0,0	18,24,24	240	144	6.86668e-07	0.000501342	0.265,0.184,0.179	0.032,0.0,0.0	0.199	19.9	19.9
11951	ENSG00000142494	SLC47A1	17	+	19555795	19555890	19555592	19555690	19555994	19556062	11951	23,33,21	0,11,4	20,18,13	0,0,0	239	144	2.21185e-06	0.00110324	1.0,0.644,0.76	1.0,1.0,1.0	-0.199	-19.9	19.9
83365	ENSG00000155508	CNOT8	5	+	154859694	154859873	154858624	154858768	154865191	154865241	83365	8,6,2	5,12,16	1,0,0	8,8,16	323	144	8.9082e-06	0.00259487	0.416,0.182,0.053	0.053,0.0,0.0	0.199	19.9	19.9
64391	ENSG00000127022	CANX	5	+	179702491	179702630	179699574	179699770	179705678	179705852	64391	0,4,7	4,5,8	0,0,0	6,6,2	283	144	1.003e-05	0.00273869	0.0,0.289,0.308	0.0,0.0,0.0	0.199	19.9	19.9
81609	ENSG00000149532	CPSF7	11	-	61421389	61421553	61416368	61416519	61429181	61429290	81609	22,32,15	0,1,0	26,23,23	1,2,8	308	144	3.07403e-05	0.00552715	1.0,0.937,1.0	0.924,0.843,0.573	0.199	19.9	19.9
2042	ENSG00000198496	NBR2	17	+	43132958	43133137	43131207	43131270	43138656	43138922	2042	25,43,26	42,49,28	33,34,55	15,19,31	323	144	8.18453e-05	0.00995334	0.21,0.281,0.293	0.495,0.444,0.442	-0.199	-19.9	19.9
87267	ENSG00000125351	UPF3B	X	-	119840645	119840684	119838366	119838527	119841075	119841258	87267	61,39,52	27,40,46	35,25,29	54,42,55	183	144	0.000803703	0.0437906	0.64,0.434,0.471	0.338,0.319,0.293	0.198	19.8	19.8
36398	ENSG00000182795	C1orf116	1	-	207024925	207025053	207020694	207023480	207027493	207027679	36398	6,2,4	9,14,6	0,0,0	10,12,8	272	144	4.17057e-06	0.0015738	0.261,0.07,0.261	0.0,0.0,0.0	0.197	19.7	19.7
64340	ENSG00000189180	ZNF33A	10	+	38054374	38054511	38017290	38017386	38064087	38065088	64340	27,47,32	1,0,0	22,25,20	1,9,2	281	144	4.70944e-06	0.00169191	0.933,1.0,1.0	0.919,0.587,0.837	0.197	19.7	19.7
45687	ENSG00000108848	LUC7L3	17	+	50749218	50749344	50748339	50748458	50750500	50750550	45687	7,20,10	0,3,6	10,12,5	1,0,0	270	144	0.000175001	0.0162659	1.0,0.78,0.471	0.842,1.0,1.0	-0.197	-19.7	19.7
34032	ENSG00000074855	ANO8	19	-	17327437	17327566	17327234	17327345	17327688	17327880	34032	50,84,52	0,7,2	38,36,48	4,10,10	273	144	0.000298887	0.0230056	1.0,0.864,0.932	0.834,0.655,0.717	0.197	19.7	19.7
9853	ENSG00000163138	PACRGL	4	+	20707802	20707870	20704659	20704814	20712787	20712922	9853	34,24,21	0,0,1	13,30,23	5,2,4	212	144	1.34723e-05	0.00332695	1.0,1.0,0.934	0.638,0.911,0.796	0.196	19.6	19.6
84285	ENSG00000165115	KIF27	9	-	83867683	83867860	83859155	83859371	83870518	83870632	84285	20,36,14	0,0,1	31,10,14	6,1,2	321	144	2.49943e-05	0.00488042	1.0,1.0,0.863	0.699,0.818,0.758	0.196	19.6	19.6
98648	ENSG00000114770	ABCC5	3	-	183985303	183985378	183983752	183984894	183987769	183987912	98648	14,9,30	6,1,1	20,17,27	0,0,0	219	144	8.34039e-05	0.0100519	0.605,0.855,0.952	1.0,1.0,1.0	-0.196	-19.6	19.6
43376	ENSG00000237651	C2orf74	2	+	61159317	61159439	61145130	61145196	61160529	61160603	43376	13,11,5	0,0,1	22,18,10	2,3,5	266	144	8.61712e-05	0.0102264	1.0,1.0,0.73	0.856,0.765,0.52	0.196	19.6	19.6
29132	ENSG00000100211	CBY1	22	+	38665545	38665685	38656955	38657143	38670883	38670989	29132	6,6,4	0,0,0	5,16,15	0,5,2	284	144	9.87521e-05	0.0110482	1.0,1.0,1.0	1.0,0.619,0.792	0.196	19.6	19.6
67303	ENSG00000176148	TCP11L1	11	+	33054596	33054725	33043749	33043936	33057114	33057136	67303	18,22,17	5,5,2	13,25,12	0,0,2	273	144	0.000178934	0.0165399	0.655,0.699,0.818	1.0,1.0,0.76	-0.196	-19.6	19.6
75938	ENSG00000122591	FAM126A	7	-	22946951	22947247	22944508	22946163	22960255	22960415	75938	81,116,56	10,15,9	53,68,58	15,22,20	440	144	0.000395231	0.0275391	0.726,0.717,0.671	0.536,0.503,0.487	0.196	19.6	19.6
107064	ENSG00000169031	COL4A3	2	+	227280439	227280590	227279792	227279890	227280892	227281006	107064	13,18,8	5,4,0	10,15,13	1,0,0	295	144	6.70989e-05	0.00896746	0.559,0.687,1.0	0.83,1.0,1.0	-0.195	-19.5	19.5
79340	ENSG00000120963	ZNF706	8	-	101204649	101204693	101202332	101202429	101205434	101205682	79340	4,8,2	0,1,0	9,6,7	5,2,0	188	144	0.000163449	0.0156841	1.0,0.86,1.0	0.58,0.697,1.0	0.194	19.4	19.4
75990	ENSG00000180881	CAPS2	12	-	75390321	75390381	75371078	75371482	75390837	75390901	75990	1,0,0	3,3,4	5,3,0	3,7,8	204	144	0.000423084	0.0289002	0.19,0.0,0.0	0.541,0.232,0.0	-0.194	-19.4	19.4
54234	ENSG00000186998	EMID1	22	+	29225132	29225216	29215526	29215630	29226489	29226551	54234	13,40,33	2,13,5	9,6,10	1,0,0	228	144	2.35798e-05	0.00476043	0.804,0.66,0.807	0.85,1.0,1.0	-0.193	-19.3	19.3
60089	ENSG00000164414	SLC35A1	6	+	87499093	87499166	87477361	87477539	87501157	87501310	60089	1,0,0	3,5,1	3,1,5	5,3,8	217	144	0.00019717	0.0175712	0.181,0.0,0.0	0.285,0.181,0.293	-0.193	-19.3	19.3
53472	ENSG00000163624	CDS1	4	+	84638975	84638992	84635263	84635351	84640837	84640990	53472	10,13,8	4,2,1	5,12,8	0,0,0	161	144	0.000245731	0.0203607	0.691,0.853,0.877	1.0,1.0,1.0	-0.193	-19.3	19.3
40090	ENSG00000188243	COMMD6	13	-	75537498	75537675	75530113	75530266	75549322	75549439	40090	1,7,9	0,2,4	10,7,3	2,0,0	321	144	0.00056329	0.0345641	1.0,0.611,0.502	0.692,1.0,1.0	-0.193	-19.3	19.3
63784	ENSG00000143537	ADAM15	1	+	155061903	155062117	155061452	155061489	155062244	155062369	63784	62,56,43	30,38,34	82,75,99	17,28,31	358	144	0.000667865	0.0389865	0.454,0.372,0.337	0.66,0.519,0.562	-0.193	-19.3	19.3
80431	ENSG00000105483	CARD8	19	-	48232452	48232789	48231659	48231810	48234402	48234543	80431	17,48,18	2,6,0	14,31,22	0,0,0	481	144	2.33807e-05	0.00476043	0.718,0.705,1.0	1.0,1.0,1.0	-0.192	-19.2	19.2
58778	ENSG00000105792	CFAP69	7	+	90305967	90306085	90299866	90304820	90306900	90307098	58778	0,0,1	2,1,12	2,5,3	6,10,5	262	144	9.98168e-05	0.011125	0.0,0.0,0.044	0.155,0.216,0.248	-0.192	-19.2	19.2
86659	ENSG00000100429	HDAC10	22	-	50248830	50248859	50248661	50248751	50249102	50249186	86659	15,31,27	3,15,7	36,31,36	2,2,3	173	144	8.38207e-05	0.01009	0.806,0.632,0.763	0.937,0.928,0.909	-0.191	-19.1	19.1
85817	ENSG00000112584	FAM120B	6	+	170358225	170358420	170348150	170348323	170388286	170388493	85817	33,22,17	0,1,0	24,15,20	1,3,3	339	144	0.000356841	0.0257362	1.0,0.903,1.0	0.911,0.68,0.739	0.191	19.1	19.1
30946	ENSG00000178950	GAK	4	-	904546	904779	898032	898158	913606	913668	30946	10,19,12	0,1,1	19,15,7	6,1,1	377	144	0.000685991	0.039701	1.0,0.879,0.821	0.547,0.851,0.728	0.191	19.1	19.1
2122	ENSG00000130958	SLC35D2	9	-	96351102	96351171	96345298	96345401	96360153	96360221	2122	26,28,29	0,0,1	25,39,24	6,0,9	213	144	8.71818e-06	0.00258009	1.0,1.0,0.951	0.738,1.0,0.643	0.19	19	19
20530	ENSG00000197951	ZNF71	19	+	56613811	56613938	56601506	56601591	56621267	56621673	20530	0,4,4	18,30,24	5,9,13	17,10,20	271	144	4.88912e-05	0.00734134	0.0,0.066,0.081	0.135,0.324,0.257	-0.19	-19	19
42232	ENSG00000198039	ZNF273	7	+	64917580	64917707	64903246	64903419	64927653	64930966	42232	10,38,19	0,1,1	26,32,28	7,10,0	271	144	9.03361e-05	0.010523	1.0,0.953,0.91	0.664,0.63,1.0	0.19	19	19
43438	ENSG00000133243	BTBD2	19	-	2017182	2017304	1997351	1997463	2028707	2028894	43438	15,23,19	3,2,2	24,20,17	0,0,0	266	144	0.000260884	0.0210451	0.73,0.862,0.837	1.0,1.0,1.0	-0.19	-19	19
110170	ENSG00000172765	TMCC1	3	-	129867009	129867098	129848342	129848412	129880308	129880559	110170	0,0,0	9,11,8	0,8,2	14,5,16	233	144	0.000536754	0.033542	0.0,0.0,0.0	0.0,0.497,0.072	-0.19	-19	19
77487	ENSG00000090905	TNRC6A	16	+	24795906	24796034	24794543	24794719	24797489	24797503	77487	18,14,15	1,0,0	3,9,13	0,2,4	272	144	0.000657762	0.0385756	0.905,1.0,1.0	1.0,0.704,0.632	0.19	19	19
89362	ENSG00000175581	MRPL48	11	+	73817822	73817947	73805026	73805079	73825707	73825796	89362	13,18,16	37,27,42	28,23,22	20,21,21	269	144	0.00017457	0.0162558	0.158,0.263,0.169	0.428,0.37,0.359	-0.189	-18.9	18.9
106950	ENSG00000122376	FAM35A	10	+	87124770	87124887	87121791	87121907	87151349	87152879	106950	0,1,0	11,7,5	4,0,4	3,5,8	261	144	0.000460756	0.0306223	0.0,0.073,0.0	0.424,0.0,0.216	-0.189	-18.9	18.9
100903	ENSG00000164867	NOS3	7	+	150993752	150993961	150990994	150991300	150995202	150995314	100903	6,18,14	0,0,0	66,36,66	1,7,7	353	144	1.06768e-05	0.00284588	1.0,1.0,1.0	0.964,0.677,0.794	0.188	18.8	18.8
81076	ENSG00000135912	TTLL4	2	+	218727268	218727347	218710848	218711037	218737578	218739163	81076	20,25,22	0,0,0	27,16,18	3,2,4	223	144	1.81138e-05	0.00412034	1.0,1.0,1.0	0.853,0.838,0.744	0.188	18.8	18.8
27747	ENSG00000164078	MST1R	3	-	49889923	49890060	49887004	49887562	49890484	49890650	27747	28,28,23	2,1,7	8,21,20	0,0,0	281	144	1.4642e-05	0.00352932	0.878,0.935,0.627	1.0,1.0,1.0	-0.187	-18.7	18.7
89910	ENSG00000140525	FANCI	15	+	89245606	89245708	89243966	89244033	89247628	89247726	89910	0,1,0	10,14,8	6,2,4	6,12,14	246	144	3.08164e-05	0.00552715	0.0,0.04,0.0	0.369,0.089,0.143	-0.187	-18.7	18.7
118880	ENSG00000188785	ZNF548	19	+	57390721	57390940	57390004	57390114	57392800	57392948	118880	20,9,9	6,0,1	26,25,24	1,0,0	363	144	0.000301845	0.0231979	0.569,1.0,0.781	0.912,1.0,1.0	-0.187	-18.7	18.7
101759	ENSG00000175662	TOM1L2	17	-	17882704	17882863	17879626	17879743	17893660	17893810	101759	34,52,24	0,0,0	37,24,38	2,3,6	303	144	1.94644e-06	0.00102709	1.0,1.0,1.0	0.898,0.792,0.751	0.186	18.6	18.6
67478	ENSG00000062485	CS	12	-	56291630	56291793	56286594	56286645	56298608	56298691	67478	6,9,5	39,29,39	15,14,18	18,18,24	307	144	2.17008e-06	0.00109323	0.067,0.127,0.057	0.281,0.267,0.26	-0.186	-18.6	18.6
80885	ENSG00000171163	ZNF692	1	-	248857827	248858017	248857237	248857436	248858130	248858529	80885	15,32,24	1,8,2	27,20,26	0,1,0	334	144	1.58908e-05	0.00374959	0.866,0.633,0.838	1.0,0.896,1.0	-0.186	-18.6	18.6
5300	ENSG00000237854	LINC00674	17	+	68102942	68103058	68101907	68102056	68114421	68114525	5300	31,33,36	1,0,2	33,40,19	3,9,4	260	144	7.71781e-05	0.00962386	0.945,1.0,0.909	0.859,0.711,0.725	0.186	18.6	18.6
105757	ENSG00000165698	C9orf9	9	+	132887368	132887571	132883910	132884091	132888289	132888437	105757	43,38,26	0,1,0	18,28,32	5,2,1	347	144	0.000115983	0.0123015	1.0,0.94,1.0	0.599,0.853,0.93	0.186	18.6	18.6
72319	ENSG00000172053	QARS	3	-	49097991	49098008	49095936	49096079	49098191	49098258	72319	10,10,11	0,2,0	12,15,16	10,0,5	161	144	0.000522548	0.0330297	1.0,0.817,1.0	0.518,1.0,0.741	0.186	18.6	18.6
15635	ENSG00000170919	TPT1-AS1	13	+	45369958	45370182	45344303	45344446	45377060	45377127	15635	15,19,21	1,0,0	12,15,8	2,4,0	368	144	0.000717847	0.0407318	0.854,1.0,1.0	0.701,0.595,1.0	0.186	18.6	18.6
25393	ENSG00000166411	IDH3A	15	+	78156907	78157162	78155212	78155275	78157572	78157631	25393	37,37,28	0,5,4	57,37,73	0,0,0	399	144	7.49246e-06	0.00234442	1.0,0.728,0.716	1.0,1.0,1.0	-0.185	-18.5	18.5
38936	ENSG00000100731	PCNX	14	+	70995740	70995925	70988569	70988699	71009633	71009724	38936	22,33,19	0,1,8	18,19,12	0,0,0	329	144	0.00024095	0.0200802	1.0,0.935,0.51	1.0,1.0,1.0	-0.185	-18.5	18.5
117429	ENSG00000160691	SHC1	1	-	154973292	154973508	154970031	154970199	154974247	154974395	117429	86119104	28,94,88	87,54,64	113,72,111	360	144	0.000394153	0.027483	0.551,0.336,0.321	0.235,0.231,0.187	0.185	18.5	18.5
11079	ENSG00000107140	TESK1	9	+	35607336	35607409	35606836	35606983	35607581	35607672	11079	24,37,26	4,6,6	26,25,27	2,0,0	217	144	1.2341e-05	0.00308057	0.799,0.804,0.742	0.896,1.0,1.0	-0.184	-18.4	18.4
7872	ENSG00000240771	ARHGEF25	12	+	57616783	57617288	57616291	57616495	57619310	57619379	7872	47,122,82	9,1,1	60,59,67	0,0,0	649	144	5.11089e-05	0.00753423	0.537,0.964,0.948	1.0,1.0,1.0	-0.184	-18.4	18.4
105231	ENSG00000266338	NBPF15	1	-	144458846	144459036	144456536	144456805	144459365	144459483	105231	110,113,79	25,30,15	76,77,75	38,37,35	334	144	0.000108053	0.0117864	0.655,0.619,0.694	0.463,0.473,0.48	0.184	18.4	18.4
22803	ENSG00000106665	CLIP2	7	+	74372931	74373036	74360174	74360278	74375886	74376822	22803	8,32,27	0,2,0	15,16,14	3,6,0	249	144	0.000422568	0.0288846	1.0,0.902,1.0	0.743,0.607,1.0	0.184	18.4	18.4
101051	ENSG00000023330	ALAS1	3	+	52198671	52198848	52198143	52198255	52199209	52199440	101051	55,94,82	107153112	101132175	78,80,114	321	144	2.76613e-10	1.63942e-06	0.187,0.216,0.247	0.367,0.425,0.408	-0.183	-18.3	18.3
115975	ENSG00000001631	KRIT1	7	-	92245595	92245676	92244901	92245171	92245789	92245914	115975	1,8,2	3,10,7	1,0,1	8,6,13	225	144	9.00236e-05	0.0105114	0.176,0.339,0.155	0.074,0.0,0.047	0.183	18.3	18.3
33895	ENSG00000149761	NUDT22	11	+	64229849	64230070	64229541	64229571	64230182	64230319	33895	49,57,62	4,11,10	49,66,70	1,1,5	365	144	0.000374566	0.0265583	0.829,0.672,0.71	0.951,0.963,0.847	-0.183	-18.3	18.3
59004	ENSG00000136870	ZNF189	9	+	101399515	101399530	101399027	101399189	101399925	101400010	59004	0,0,1	9,9,6	2,5,0	7,5,3	159	144	0.000642328	0.0381528	0.0,0.0,0.131	0.206,0.475,0.0	-0.183	-18.3	18.3
11339	ENSG00000138780	GSTCD	4	+	105837858	105837889	105825671	105825800	105842064	105842134	11339	6,6,16	0,1,8	8,11,10	0,0,0	175	144	1.89815e-05	0.00421251	1.0,0.832,0.622	1.0,1.0,1.0	-0.182	-18.2	18.2
81705	ENSG00000186470	BTN3A2	6	+	26372881	26373097	26370321	26370603	26373275	26373606	81705	21,16,17	7,0,5	5,9,4	1,0,0	360	144	0.000195639	0.0175059	0.545,1.0,0.576	0.667,1.0,1.0	-0.182	-18.2	18.2
4858	ENSG00000089775	ZBTB25	14	-	64495829	64495952	64490360	64490540	64499440	64499563	4858	0,0,0	3,15,7	0,4,3	2,5,5	267	144	0.000364121	0.0261118	0.0,0.0,0.0	0.0,0.301,0.244	-0.182	-18.2	18.2
81358	ENSG00000138162	TACC2	10	+	122213341	122213377	122210396	122211708	122215390	122215451	81358	6,5,9	44,40,24	9,22,21	24,24,37	180	144	0.000368621	0.0263774	0.098,0.091,0.231	0.231,0.423,0.312	-0.182	-18.2	18.2
63223	ENSG00000178460	MCMDC2	8	+	66880848	66880974	66878814	66878919	66883756	66883994	63223	22,24,14	2,3,2	8,5,3	0,0,0	270	144	0.000430039	0.0292563	0.854,0.81,0.789	1.0,1.0,1.0	-0.182	-18.2	18.2
18092	ENSG00000140043	PTGR2	14	+	73879095	73879269	73877001	73877168	73880054	73880176	18092	83,117,79	36,30,29	95,74,125	18,14,11	318	144	0.00049795	0.0320654	0.511,0.638,0.552	0.705,0.705,0.837	-0.182	-18.2	18.2
64339	ENSG00000189180	ZNF33A	10	+	38054374	38054479	38017290	38017386	38064087	38065088	64339	18,46,28	1,0,0	23,25,16	1,9,2	249	144	7.34362e-06	0.00232675	0.912,1.0,1.0	0.93,0.616,0.822	0.181	18.1	18.1
81704	ENSG00000186470	BTN3A2	6	+	26372896	26373097	26370321	26370603	26373275	26373296	81704	28,37,29	7,0,5	17,20,10	1,0,0	345	144	0.000115988	0.0123015	0.625,1.0,0.708	0.876,1.0,1.0	-0.181	-18.1	18.1
121683	ENSG00000124067	SLC12A4	16	-	67950653	67951060	67950318	67950493	67951139	67951304	121683	25,33,36	0,1,0	32,17,24	4,0,3	551	144	0.00020989	0.0182835	1.0,0.896,1.0	0.676,1.0,0.676	0.181	18.1	18.1
37412	ENSG00000111666	CHPT1	12	+	101720122	101720259	101716727	101716812	101723167	101723254	37412	91,139,87	72,77,61	229265264	71,91,85	281	144	6.76093e-07	0.000497224	0.393,0.481,0.422	0.623,0.599,0.614	-0.18	-18	18
7874	ENSG00000240771	ARHGEF25	12	+	57616783	57616992	57616291	57616495	57619310	57619379	7874	25,80,56	9,1,1	35,40,46	0,0,0	353	144	9.41352e-05	0.0107828	0.531,0.97,0.958	1.0,1.0,1.0	-0.18	-18	18
102054	ENSG00000182141	ZNF708	19	-	21310500	21310627	21309245	21309341	21329209	21329298	102054	48,69,45	5,0,1	44,48,28	11,3,7	271	144	0.000357202	0.0257438	0.836,1.0,0.96	0.68,0.895,0.68	0.18	18	18
89346	ENSG00000175581	MRPL48	11	+	73808312	73808543	73805026	73805079	73825707	73825768	89346	77118118	37,27,42	112137149	20,21,21	375	144	0.000530231	0.0333688	0.444,0.627,0.519	0.683,0.715,0.732	-0.18	-18	18
62930	ENSG00000206562	METTL6	3	-	15414729	15414914	15414020	15414162	15415497	15415657	62930	1,3,1	6,13,12	6,5,9	10,9,8	329	144	0.000719784	0.0407318	0.068,0.092,0.035	0.208,0.196,0.33	-0.18	-18	18
101921	ENSG00000174928	C3orf33	3	-	155805596	155805723	155802531	155802591	155806138	155806266	101921	4,1,5	49,58,40	17,8,17	32,35,19	271	144	4.47347e-08	7.99865e-05	0.042,0.009,0.062	0.22,0.108,0.322	-0.179	-17.9	17.9
122762	ENSG00000165714	BORCS5	12	+	12361220	12361349	12357357	12357509	12435627	12435885	122762	29,59,31	3,5,5	41,32,26	0,0,0	273	144	1.43896e-06	0.000828473	0.836,0.862,0.766	1.0,1.0,1.0	-0.179	-17.9	17.9
11957	ENSG00000142494	SLC47A1	17	+	19555795	19555913	19555592	19555690	19555994	19556062	11957	31,44,25	0,11,4	18,24,13	0,0,0	262	144	3.63588e-06	0.00146472	1.0,0.687,0.775	1.0,1.0,1.0	-0.179	-17.9	17.9
22504	ENSG00000260404	RP11-384K6.6	4	+	118627173	118627292	118621462	118621527	118628035	118628226	22504	4,6,4	16,19,4	0,1,0	10,6,4	263	144	8.03835e-05	0.00986484	0.12,0.147,0.354	0.0,0.084,0.0	0.179	17.9	17.9
12528	ENSG00000249859	PVT1	8	+	128082752	128082848	128070159	128070272	128096517	128096656	12528	6,6,2	11,7,14	2,1,0	10,27,11	240	144	8.65604e-05	0.010237	0.247,0.34,0.079	0.107,0.022,0.0	0.179	17.9	17.9
10622	ENSG00000112715	VEGFA	6	+	43781955	43782083	43780731	43780785	43784540	43784589	10622	13,11,11	0,0,0	19,7,14	1,0,6	272	144	0.000514839	0.032779	1.0,1.0,1.0	0.91,1.0,0.553	0.179	17.9	17.9
65466	ENSG00000166704	ZNF606	19	-	57999807	57999896	57988598	57988721	58000682	58000739	65466	11,19,27	3,1,3	6,3,23	0,0,0	233	144	0.000536	0.0335224	0.694,0.922,0.848	1.0,1.0,1.0	-0.179	-17.9	17.9
48645	ENSG00000111321	LTBR	12	+	6388643	6388825	6388397	6388505	6390111	6390340	48645	51,63,44	4,9,12	57,46,48	3,1,2	326	144	0.000590057	0.0357709	0.849,0.756,0.618	0.894,0.953,0.914	-0.179	-17.9	17.9
14832	ENSG00000108423	TUBD1	17	-	59866608	59866749	59863663	59863847	59874538	59874703	14832	13,20,21	0,0,0	21,21,34	4,0,6	285	144	1.11266e-05	0.00291944	1.0,1.0,1.0	0.726,1.0,0.741	0.178	17.8	17.8
83754	ENSG00000183597	TANGO2	22	+	20061529	20061706	20055942	20056013	20063337	20063442	83754	15,45,39	0,0,0	40,24,34	1,5,3	321	144	1.5496e-05	0.00369318	1.0,1.0,1.0	0.947,0.683,0.836	0.178	17.8	17.8
86955	ENSG00000174652	ZNF266	19	-	9433667	9433786	9420064	9420218	9434074	9434235	86955	16,22,15	0,4,4	17,25,40	0,0,1	263	144	8.94655e-05	0.0105114	1.0,0.751,0.672	1.0,1.0,0.956	-0.178	-17.8	17.8
34736	ENSG00000269533	AC003002.6	19	+	57390721	57390940	57390007	57390114	57394187	57394223	34736	20,9,9	34,35,26	26,24,22	20,15,33	363	144	0.000533573	0.0334537	0.189,0.093,0.121	0.34,0.388,0.209	-0.178	-17.8	17.8
111026	ENSG00000239672	NME1	17	+	51154224	51154444	51153664	51153724	51155650	51155780	111026	32,62,31	0,0,0	31,46,38	2,4,4	364	144	9.26973e-06	0.00260042	1.0,1.0,1.0	0.86,0.82,0.79	0.177	17.7	17.7
4929	ENSG00000111788	RP11-22B23.1	12	+	9294029	9294246	9293661	9293910	9294431	9294518	4929	20,26,18	31,56,48	20,23,21	20,15,15	361	144	0.000130048	0.0132967	0.205,0.156,0.13	0.285,0.38,0.358	-0.177	-17.7	17.7
1750	ENSG00000108825	PTGES3L-AARSD1	17	-	42964401	42964529	42964105	42964237	42970288	42970342	1750	18,34,25	4,7,0	31,38,37	0,0,1	272	144	1.72911e-05	0.00400498	0.704,0.72,1.0	1.0,1.0,0.951	-0.176	-17.6	17.6
118749	ENSG00000198740	ZNF652	17	-	49322384	49322508	49317365	49317983	49361908	49361993	118749	1,8,1	7,11,2	0,1,0	9,13,12	268	144	2.82173e-05	0.00522616	0.071,0.281,0.212	0.0,0.04,0.0	0.175	17.5	17.5
113800	ENSG00000166348	USP54	10	-	73592892	73592957	73575809	73576361	73601531	73601585	113800	4,0,3	5,5,10	0,0,0	3,5,1	209	144	0.000721017	0.0407468	0.355,0.0,0.171	0.0,0.0,0.0	0.175	17.5	17.5
20008	ENSG00000100075	SLC25A1	22	-	19177717	19177952	19177119	19177204	19178132	19178480	20008	289296226	10,38,24	190172176	37,40,37	379	144	2.28378e-05	0.0046864	0.917,0.747,0.782	0.661,0.62,0.644	0.174	17.4	17.4
74554	ENSG00000088538	DOCK3	3	+	51146548	51146634	51090229	51090384	51159243	51159304	74554	30,18,14	5,0,4	8,13,19	0,0,0	230	144	2.96284e-05	0.0054178	0.79,1.0,0.687	1.0,1.0,1.0	-0.174	-17.4	17.4
55216	ENSG00000117000	RLF	1	+	40189054	40189204	40161372	40161636	40190771	40190853	55216	15,21,34	0,0,1	22,18,37	1,7,1	294	144	0.000189963	0.0171983	1.0,1.0,0.943	0.915,0.557,0.948	0.174	17.4	17.4
102312	ENSG00000273637	RP5-864K19.7	1	-	38867561	38867610	38866879	38866999	38873017	38873090	102312	45,46,72	3,5,6	50,53,49	25,12,9	193	144	0.000205432	0.0179724	0.918,0.873,0.9	0.599,0.767,0.802	0.174	17.4	17.4
64973	ENSG00000154639	CXADR	21	+	17561337	17561476	17558975	17559131	17565427	17570100	64973	84,61,72	2,5,8	55,53,65	11,16,10	283	144	0.000462908	0.0306441	0.955,0.861,0.821	0.718,0.628,0.768	0.174	17.4	17.4
19792	ENSG00000162004	CCDC78	16	-	724680	724836	724321	724509	724910	724989	19792	24,22,14	0,3,4	27,35,13	1,0,0	300	144	0.000643276	0.0381528	1.0,0.779,0.627	0.928,1.0,1.0	-0.174	-17.4	17.4
70730	ENSG00000189195	BTBD8	1	+	92141114	92141211	92139349	92139430	92147179	92147268	70730	10,11,18	0,0,2	10,11,18	1,4,2	241	144	0.000653348	0.0384175	1.0,1.0,0.843	0.857,0.622,0.843	0.174	17.4	17.4
73394	ENSG00000100889	PCK2	14	+	24094765	24094845	24094149	24094254	24096891	24097137	73394	28,44,21	14,4,1	29,25,24	1,0,1	224	144	4.64528e-05	0.00715651	0.563,0.876,0.931	0.949,1.0,0.939	-0.173	-17.3	17.3
89330	ENSG00000175581	MRPL48	11	+	73817824	73817947	73805026	73805079	73825707	73825796	89330	14,17,12	37,27,42	28,18,19	20,21,21	267	144	0.000704551	0.0403106	0.169,0.253,0.134	0.43,0.316,0.328	-0.173	-17.3	17.3
19378	ENSG00000165983	PTER	10	+	16437356	16437490	16436983	16437047	16467131	16467210	19378	10,4,8	4,0,2	6,5,12	1,0,0	278	144	0.00080297	0.0437906	0.564,1.0,0.674	0.757,1.0,1.0	-0.173	-17.3	17.3
60717	ENSG00000087095	NLK	17	+	28185178	28185265	28172516	28172618	28191020	28191219	60717	50,44,26	0,0,0	33,18,31	7,4,0	231	144	4.50914e-06	0.00165207	1.0,1.0,1.0	0.746,0.737,1.0	0.172	17.2	17.2
39922	ENSG00000263753	LINC00667	18	+	5240542	5240615	5238083	5239049	5241698	5241812	39922	0,1,7	4,5,7	0,0,0	2,3,4	217	144	0.000252645	0.020604	0.0,0.117,0.399	0.0,0.0,0.0	0.172	17.2	17.2
49735	ENSG00000008282	SYPL1	7	-	106096292	106096302	106092948	106093137	106097689	106097778	49735	137139108	20,27,31	94,63,111	34,35,70	154	144	4.12725e-06	0.00156331	0.865,0.828,0.765	0.721,0.627,0.597	0.171	17.1	17.1
31419	ENSG00000110719	TCIRG1	11	+	68050486	68050664	68050136	68050254	68050740	68050895	31419	54129108	1,0,3	77,65,45	12,0,11	322	144	1.13619e-05	0.0029309	0.96,1.0,0.942	0.742,1.0,0.647	0.171	17.1	17.1
7613	ENSG00000196700	ZNF512B	20	-	63969128	63969241	63967829	63967952	63969813	63969865	7613	9,18,18	17,29,17	8,4,5	23,16,44	257	144	0.000166577	0.0158379	0.229,0.258,0.372	0.163,0.123,0.06	0.171	17.1	17.1
38981	ENSG00000150627	WDR17	4	+	176126905	176126977	176125103	176125355	176128737	176128860	38981	11,4,3	13,20,15	0,1,0	2,7,15	216	144	2.11809e-05	0.00452136	0.361,0.118,0.118	0.0,0.087,0.0	0.17	17	17
92421	ENSG00000143771	CNIH4	1	+	224358997	224359057	224357530	224357612	224365878	224365991	92421	3,2,5	7,14,12	0,0,1	17,19,17	204	144	2.43233e-05	0.00483371	0.232,0.092,0.227	0.0,0.0,0.04	0.17	17	17
88772	ENSG00000112144	ICK	6	-	53037938	53037992	53032532	53032654	53041135	53041408	88772	17,21,17	1,3,8	10,16,12	1,0,0	198	144	5.7961e-05	0.00816392	0.925,0.836,0.607	0.879,1.0,1.0	-0.17	-17	17
95446	ENSG00000110046	ATG2A	11	-	64903589	64903676	64903287	64903364	64905562	64905655	95446	21,29,23	1,1,0	20,26,20	1,4,7	231	144	8.08438e-05	0.00987665	0.929,0.948,1.0	0.926,0.802,0.64	0.17	17	17
76222	ENSG00000170537	TMC7	16	+	19056541	19056697	19051685	19051816	19059415	19059996	76222	24,22,12	4,7,0	13,12,12	0,0,1	300	144	9.38735e-05	0.0107828	0.742,0.601,1.0	1.0,1.0,0.852	-0.17	-17	17
38705	ENSG00000131697	NPHP4	1	-	5967298	5967363	5961793	5961949	5969086	5969259	38705	21,33,29	0,0,0	12,19,33	2,6,0	209	144	0.000204823	0.0179607	1.0,1.0,1.0	0.805,0.686,1.0	0.17	17	17
86145	ENSG00000182109	RP11-69E11.4	1	-	39537190	39537343	39529015	39529164	39541719	39541760	86145	9,6,1	10,15,11	0,0,0	2,9,13	297	144	3.40361e-06	0.00141707	0.304,0.162,0.042	0.0,0.0,0.0	0.169	16.9	16.9
5514	ENSG00000144959	NCEH1	3	-	172647861	172648114	172645622	172645692	172710846	172711218	5514	32,62,33	0,9,7	16,39,59	1,0,0	397	144	7.85193e-06	0.00239734	1.0,0.714,0.631	0.853,1.0,1.0	-0.169	-16.9	16.9
116073	ENSG00000065559	MAP2K4	17	+	12054888	12054991	12020869	12021001	12095574	12095694	116073	43,53,28	0,1,0	28,49,60	12,1,3	247	144	2.43938e-05	0.00483646	1.0,0.969,1.0	0.576,0.966,0.921	0.169	16.9	16.9
120598	ENSG00000157833	GAREML	2	+	26186188	26186358	26184232	26185276	26187230	26189663	120598	38,42,37	12,2,2	37,44,39	0,0,2	314	144	4.29436e-05	0.00686248	0.592,0.906,0.895	1.0,1.0,0.899	-0.169	-16.9	16.9
91810	ENSG00000272328	RP4-594A5.1	7	+	8314220	8314310	8303753	8304155	8340382	8340556	91810	2,0,8	5,12,11	0,0,0	3,4,2	234	144	9.29763e-05	0.0107061	0.198,0.0,0.309	0.0,0.0,0.0	0.169	16.9	16.9
73290	ENSG00000170322	NFRKB	11	-	129893292	129893385	129892714	129892870	129894358	129894438	73290	0,3,0	9,26,27	2,1,6	11,4,7	237	144	0.000443062	0.0297406	0.0,0.066,0.0	0.099,0.132,0.342	-0.169	-16.9	16.9
110641	ENSG00000048342	CC2D2A	4	+	15473221	15473255	15469929	15470057	15475914	15475971	110641	3,10,8	28,28,13	2,0,0	11,6,2	178	144	0.000628962	0.0374992	0.08,0.224,0.332	0.128,0.0,0.0	0.169	16.9	16.9
119566	ENSG00000123595	RAB9A	X	+	13703813	13703902	13689124	13689288	13708720	13710506	119566	60,93,98	0,10,4	74,71,67	7,15,20	233	144	0.000139897	0.0140953	1.0,0.852,0.938	0.867,0.745,0.674	0.168	16.8	16.8
95480	ENSG00000109390	NDUFC1	4	-	139297384	139297443	139295731	139295960	139300601	139300839	95480	5,11,4	18,15,13	3,0,1	19,21,8	203	144	0.000205794	0.0179833	0.165,0.342,0.179	0.101,0.0,0.081	0.168	16.8	16.8
99601	ENSG00000166169	POLL	10	-	101584877	101584919	101583517	101583681	101585315	101585478	99601	39,18,8	2,6,1	13,17,15	0,0,0	186	144	4.12492e-05	0.00669253	0.938,0.699,0.861	1.0,1.0,1.0	-0.167	-16.7	16.7
47246	ENSG00000059588	TARBP1	1	-	234393361	234393476	234392415	234392552	234393645	234393837	47246	35,29,24	2,0,0	38,25,22	6,2,4	259	144	7.24554e-05	0.00932343	0.907,1.0,1.0	0.779,0.874,0.754	0.167	16.7	16.7
122046	ENSG00000173715	C11orf80	11	+	66839131	66839207	66838369	66838445	66842848	66843069	122046	7,2,0	6,18,10	0,0,0	12,15,11	220	144	0.000467432	0.0308189	0.433,0.068,0.0	0.0,0.0,0.0	0.167	16.7	16.7
22943	ENSG00000148513	ANKRD30A	10	+	37217694	37217878	37216180	37216394	37218979	37219897	22943	11,4,3	6,12,11	0,2,0	5,4,2	328	144	0.000873248	0.0463813	0.446,0.128,0.107	0.0,0.18,0.0	0.167	16.7	16.7
67315	ENSG00000101187	SLCO4A1	20	+	62668011	62668184	62667744	62667910	62668476	62668541	67315	50,53,31	6,10,4	78,71,75	2,0,7	317	144	0.000892454	0.0470514	0.791,0.707,0.779	0.947,1.0,0.83	-0.167	-16.7	16.7
41218	ENSG00000167306	MYO5B	18	-	49856812	49856890	49853448	49853647	49863226	49863327	41218	0,3,0	16,54,34	5,7,7	23,16,20	222	144	2.51386e-07	0.000253284	0.0,0.035,0.0	0.124,0.221,0.185	-0.165	-16.5	16.5
101709	ENSG00000156521	TYSND1	10	-	70142667	70142853	70137982	70140141	70145420	70146586	101709	74,75,81	2,15,10	82,91,89	0,1,3	330	144	3.16523e-06	0.00136287	0.942,0.686,0.779	1.0,0.975,0.928	-0.165	-16.5	16.5
53104	ENSG00000114626	ABTB1	3	+	127676966	127676992	127676535	127676581	127677167	127677286	53104	9,12,13	5,1,2	15,15,7	0,0,1	170	144	7.48909e-05	0.00950331	0.604,0.91,0.846	1.0,1.0,0.856	-0.165	-16.5	16.5
101752	ENSG00000175662	TOM1L2	17	-	17884633	17884768	17879626	17879743	17893660	17893810	101752	59,62,42	0,0,0	29,33,40	2,3,6	279	144	1.51091e-06	0.000855233	1.0,1.0,1.0	0.882,0.85,0.775	0.164	16.4	16.4
23459	ENSG00000125447	GGA3	17	-	75244618	75244717	75243446	75243570	75246508	75246584	23459	35,46,49	9,5,6	54,47,44	0,1,3	243	144	4.62292e-05	0.00713295	0.697,0.845,0.829	1.0,0.965,0.897	-0.164	-16.4	16.4
98353	ENSG00000034677	RNF19A	8	-	100303159	100303344	100288206	100288267	100309297	100309526	98353	20,15,34	0,0,0	22,27,42	3,3,1	329	144	0.000714148	0.040638	1.0,1.0,1.0	0.762,0.798,0.948	0.164	16.4	16.4
120151	ENSG00000165359	DDX26B	X	+	135556167	135556300	135551993	135552146	135569336	135569431	120151	57,33,16	2,0,0	20,15,14	4,3,0	277	144	0.00080845	0.0439824	0.937,1.0,1.0	0.722,0.722,1.0	0.164	16.4	16.4
14593	ENSG00000135541	AHI1	6	-	135447007	135447160	135442581	135442714	135448289	135448475	14593	56,42,37	0,1,0	36,34,31	0,8,4	297	144	1.23394e-05	0.00308057	1.0,0.953,1.0	1.0,0.673,0.79	0.163	16.3	16.3
59078	ENSG00000156990	RPUSD3	3	-	9838984	9839151	9837848	9838207	9840183	9840307	59078	0,0,2	13,6,4	2,5,8	5,9,8	311	144	4.68534e-05	0.00717942	0.0,0.0,0.188	0.156,0.205,0.316	-0.163	-16.3	16.3
115905	ENSG00000117153	KLHL12	1	-	202893282	202893425	202891115	202892659	202894183	202894282	115905	85,131,86	12,36,13	91,97,103	2,7,9	287	144	5.06023e-05	0.0074977	0.78,0.646,0.768	0.958,0.874,0.852	-0.163	-16.3	16.3
41099	ENSG00000104756	KCTD9	8	-	25444291	25444335	25440576	25440673	25458198	25458431	41099	25,25,18	1,0,1	30,20,32	2,11,3	188	144	8.4816e-05	0.0101118	0.95,1.0,0.932	0.92,0.582,0.891	0.163	16.3	16.3
26248	ENSG00000239665	RP11-295P9.3	10	+	13652845	13652882	13648084	13648230	13654352	13654427	26248	2,7,1	8,11,12	0,1,0	8,10,3	181	144	0.000150305	0.0147746	0.166,0.336,0.062	0.0,0.074,0.0	0.163	16.3	16.3
72246	ENSG00000136828	RALGPS1	9	+	126977694	126977745	126965843	126965951	127034430	127034514	72246	15,17,33	6,2,0	11,11,22	0,0,0	195	144	0.000328118	0.0245796	0.649,0.863,1.0	1.0,1.0,1.0	-0.163	-16.3	16.3
118108	ENSG00000083807	SLC27A5	19	-	58481063	58481187	58479511	58480805	58481414	58481616	118108	0,4,3	2,5,7	0,0,0	8,3,3	268	144	0.000587919	0.0356627	0.0,0.301,0.187	0.0,0.0,0.0	0.163	16.3	16.3
44924	ENSG00000266736	GTF2IP6	17	-	27022504	27022597	27019526	27019607	27024474	27024652	44924	22,14,17	4,6,0	8,21,18	0,0,2	237	144	0.000910819	0.0475737	0.77,0.586,1.0	1.0,1.0,0.845	-0.163	-16.3	16.3
63865	ENSG00000132581	SDF2	17	-	28657753	28657846	28655286	28655483	28662045	28662185	63865	8,10,10	13,41,32	2,0,5	51,43,56	237	144	4.76312e-07	0.000406701	0.272,0.129,0.16	0.023,0.0,0.051	0.162	16.2	16.2
117185	ENSG00000138002	IFT172	2	-	27445744	27445843	27445295	27445449	27445928	27445988	117185	28,23,39	0,10,3	21,19,30	0,0,1	243	144	9.64775e-05	0.0109306	1.0,0.577,0.885	1.0,1.0,0.947	-0.162	-16.2	16.2
43465	ENSG00000047365	ARAP2	4	-	36073688	36073823	36065997	36068278	36080215	36080279	43465	9,25,18	0,1,0	32,25,25	2,2,6	279	144	0.00010854	0.0118226	1.0,0.928,1.0	0.892,0.866,0.683	0.162	16.2	16.2
112831	ENSG00000100084	HIRA	22	-	19351353	19351446	19330697	19331556	19353355	19353519	112831	64,69,70	4,5,4	46,75,45	12,7,14	237	144	0.000903025	0.047369	0.907,0.893,0.914	0.7,0.867,0.661	0.162	16.2	16.2
80428	ENSG00000105483	CARD8	19	-	48221729	48221855	48215339	48215384	48230437	48230700	80428	46,65,41	8,5,4	40,41,53	1,0,0	270	144	9.9014e-07	0.000660673	0.754,0.874,0.845	0.955,1.0,1.0	-0.161	-16.1	16.1
61731	ENSG00000066697	MSANTD3	9	+	100429505	100429662	100427206	100427393	100441905	100442341	61731	6,0,4	9,2,6	0,0,0	9,9,13	301	144	7.60742e-06	0.00236381	0.242,0.0,0.242	0.0,0.0,0.0	0.161	16.1	16.1
33621	ENSG00000165480	SKA3	13	-	21159901	21159987	21157921	21158125	21176374	21176602	33621	27,52,28	0,0,1	26,32,29	9,0,4	230	144	1.36468e-05	0.00336182	1.0,1.0,0.946	0.644,1.0,0.819	0.161	16.1	16.1
63648	ENSG00000135447	PPP1R1A	12	-	54581975	54582131	54580943	54581050	54583210	54583248	63648	31,33,40	0,6,5	11,14,15	0,0,0	300	144	1.74174e-05	0.00402499	1.0,0.725,0.793	1.0,1.0,1.0	-0.161	-16.1	16.1
52086	ENSG00000144283	PKP4	2	+	158678580	158678654	158673882	158674000	158680428	158681429	52086	81,89,65	2,9,1	57,53,52	11,9,11	218	144	6.76168e-05	0.00897943	0.964,0.867,0.977	0.774,0.795,0.757	0.161	16.1	16.1
44800	ENSG00000151881	C5orf28	5	-	43479889	43479987	43453657	43454043	43483821	43483857	44800	0,2,0	12,15,4	3,6,2	6,11,13	242	144	0.000276496	0.0217984	0.0,0.074,0.0	0.229,0.245,0.084	-0.161	-16.1	16.1
85858	ENSG00000166801	FAM111A	11	+	59144808	59144896	59143654	59143695	59148835	59148953	85858	1,1,1	1,0,4	1,1,0	0,0,1	232	144	0.000803982	0.0437906	0.383,1.0,0.134	1.0,1.0,0.0	-0.161	-16.1	16.1
42086	ENSG00000187240	DYNC2H1	11	+	103241526	103241547	103236429	103236539	103243692	103243791	42086	9,5,2	16,10,20	2,2,0	11,17,27	165	144	0.000921001	0.0480059	0.329,0.304,0.08	0.137,0.093,0.0	0.161	16.1	16.1
34738	ENSG00000269533	AC003002.6	19	+	57390721	57390845	57390007	57390114	57394187	57394223	34738	6,1,3	34,35,26	10,10,12	20,15,33	268	144	2.24851e-05	0.00465193	0.087,0.015,0.058	0.212,0.264,0.163	-0.16	-16	16
122038	ENSG00000173715	C11orf80	11	+	66822563	66822674	66821642	66821764	66828265	66828364	122038	37,23,25	3,2,4	11,27,17	0,0,0	255	144	6.61303e-05	0.00891282	0.874,0.867,0.779	1.0,1.0,1.0	-0.16	-16	16
1603	ENSG00000273345	CTD-2410N18.4	5	-	134319357	134319497	134312291	134312380	134321790	134321903	1603	22,21,8	0,1,0	13,19,20	0,3,5	284	144	0.000168583	0.0159177	1.0,0.914,1.0	1.0,0.763,0.67	0.16	16	16
42236	ENSG00000112365	ZBTB24	6	-	109476762	109476930	109476174	109476258	109481074	109482054	42236	46,36,20	0,0,0	24,26,29	2,2,3	312	144	0.00029538	0.0228404	1.0,1.0,1.0	0.847,0.857,0.817	0.16	16	16
5540	ENSG00000075702	WDR62	19	+	36073341	36073531	36067827	36068010	36081432	36081570	5540	23,21,24	3,2,2	11,17,22	0,0,1	334	144	0.000623415	0.0372721	0.768,0.819,0.838	1.0,1.0,0.905	-0.16	-16	16
50675	ENSG00000185842	DNAH14	1	+	224960152	224960302	224954958	224955098	224964478	224964609	50675	130,116,52	18,12,7	54,115,97	15,23,37	294	144	0.000744258	0.0416367	0.78,0.826,0.784	0.638,0.71,0.562	0.16	16	16
76948	ENSG00000173905	GOLIM4	3	-	168040785	168040869	168036835	168036994	168041391	168041507	76948	258261206	43,40,31	93102106	35,40,31	228	144	3.02807e-06	0.00131699	0.791,0.805,0.808	0.627,0.617,0.684	0.159	15.9	15.9
102893	ENSG00000104133	SPG11	15	-	44573546	44573745	44570524	44570658	44583813	44584558	102893	42,46,45	0,0,0	45,32,31	6,0,4	343	144	8.57137e-06	0.00256264	1.0,1.0,1.0	0.759,1.0,0.765	0.159	15.9	15.9
5511	ENSG00000144959	NCEH1	3	-	172647895	172648114	172645622	172645692	172710846	172711052	5511	29,60,32	0,9,7	14,37,52	1,0,0	363	144	9.20566e-06	0.00260042	1.0,0.726,0.645	0.847,1.0,1.0	-0.159	-15.9	15.9
50760	ENSG00000051825	MPHOSPH9	12	-	123226287	123226351	123223037	123223127	123230260	123230414	50760	3,5,1	5,17,13	0,0,1	7,9,19	208	144	0.000214367	0.0185395	0.293,0.169,0.051	0.0,0.0,0.035	0.159	15.9	15.9
837	ENSG00000197283	SYNGAP1	6	+	33440728	33440965	33438774	33438919	33441172	33441374	837	72,66,34	0,0,1	27,24,31	0,8,1	381	144	0.000316291	0.0239789	1.0,1.0,0.928	1.0,0.531,0.921	0.159	15.9	15.9
37425	ENSG00000111666	CHPT1	12	+	101720149	101720254	101716727	101716812	101723167	101723254	37425	96,84,61	72,77,61	145199189	71,91,85	249	144	1.37797e-05	0.00338627	0.435,0.387,0.366	0.542,0.558,0.563	-0.158	-15.8	15.8
78117	ENSG00000162664	ZNF326	1	+	90007646	90007750	90005002	90005092	90010087	90010290	78117	80,132,78	0,9,3	93,65,69	14,8,14	248	144	2.06783e-05	0.0044518	1.0,0.895,0.938	0.794,0.825,0.741	0.158	15.8	15.8
18869	ENSG00000160767	FAM189B	1	-	155254399	155254535	155253624	155253732	155254652	155254960	18869	8,3,4	7,36,15	0,0,2	13,19,17	280	144	0.000127335	0.0131048	0.37,0.041,0.121	0.0,0.0,0.057	0.158	15.8	15.8
89332	ENSG00000175581	MRPL48	11	+	73808312	73808346	73805026	73805079	73825707	73825796	89332	62,78,92	37,27,42	91,99,110	20,21,21	178	144	0.000130542	0.013326	0.575,0.7,0.639	0.786,0.792,0.809	-0.158	-15.8	15.8
35393	ENSG00000187626	ZKSCAN4	6	-	28246968	28247092	28244622	28245975	28248066	28248141	35393	20,53,31	2,0,0	29,16,31	2,6,2	268	144	0.000202421	0.0178711	0.843,1.0,1.0	0.886,0.589,0.893	0.158	15.8	15.8
100828	ENSG00000029993	HMGB3	X	+	150985030	150985144	150983405	150983591	150985594	150985749	100828	2,8,8	10,10,14	2,0,2	11,18,12	258	144	0.000295685	0.0228465	0.1,0.309,0.242	0.092,0.0,0.085	0.158	15.8	15.8
98025	ENSG00000255769	GOLGA2P10	15	-	82477837	82477926	82477393	82477582	82513665	82513950	98025	52,66,87	27,32,32	104108125	27,22,26	233	144	0.000432138	0.0293793	0.543,0.56,0.627	0.704,0.752,0.748	-0.158	-15.8	15.8
12065	ENSG00000224078	SNHG14	15	+	25095626	25095728	25093833	25093974	25097320	25097439	12065	39,49,37	5,3,8	40,42,44	0,2,0	246	144	9.2723e-06	0.00260042	0.82,0.905,0.73	1.0,0.925,1.0	-0.157	-15.7	15.7
53073	ENSG00000205531	NAP1L4	11	-	2949226	2949264	2945434	2945643	2951258	2951315	53073	10,22,34	2,1,12	20,22,25	0,0,2	182	144	4.75513e-05	0.00722628	0.798,0.946,0.692	1.0,1.0,0.908	-0.157	-15.7	15.7
108540	ENSG00000198561	CTNND1	11	+	57791491	57791673	57779128	57779165	57794009	57794081	108540	42,44,43	0,0,0	31,32,26	2,0,6	326	144	0.000140712	0.0141375	1.0,1.0,1.0	0.873,1.0,0.657	0.157	15.7	15.7
53749	ENSG00000204120	GIGYF2	2	+	232724573	232724691	232703423	232703489	232731121	232731234	53749	30,17,13	6,0,3	12,18,11	0,1,0	262	144	0.000233352	0.0196255	0.733,1.0,0.704	1.0,0.908,1.0	-0.157	-15.7	15.7
177	ENSG00000162341	TPCN2	11	+	69067505	69067605	69063894	69063967	69070429	69070495	177	30,34,14	4,2,2	7,15,9	0,0,0	244	144	0.000303788	0.0233116	0.816,0.909,0.805	1.0,1.0,1.0	-0.157	-15.7	15.7
104909	ENSG00000120253	NUP43	6	-	149727413	149727481	149724314	149727198	149728378	149728478	104909	0,0,0	8,5,2	0,2,5	2,8,7	212	144	0.000532523	0.0334295	0.0,0.0,0.0	0.0,0.145,0.327	-0.157	-15.7	15.7
58975	ENSG00000166140	ZFYVE19	15	+	40812712	40812902	40810648	40810757	40813337	40813417	58975	40,146,86	27,69,56	118117133	37,35,44	334	144	0.000621264	0.0372149	0.39,0.477,0.398	0.579,0.59,0.566	-0.157	-15.7	15.7
33622	ENSG00000165480	SKA3	13	-	21172619	21172681	21172268	21172504	21176374	21176473	33622	55,96,89	0,4,2	54,87,41	17,3,7	206	144	1.86064e-05	0.00417525	1.0,0.944,0.969	0.689,0.953,0.804	0.156	15.6	15.6
63651	ENSG00000135447	PPP1R1A	12	-	54582731	54582795	54580943	54581050	54583210	54583248	63651	36,32,21	0,6,5	5,5,11	0,0,0	208	144	5.3205e-05	0.00766709	1.0,0.787,0.744	1.0,1.0,1.0	-0.156	-15.6	15.6
97679	ENSG00000162104	ADCY9	16	-	4007367	4007558	3993405	3993510	4113749	4115485	97679	45,37,24	3,7,2	15,27,15	0,0,1	335	144	6.2839e-05	0.0085865	0.866,0.694,0.838	1.0,1.0,0.866	-0.156	-15.6	15.6
65724	ENSG00000203778	FAM229B	6	+	112097127	112097201	112087598	112087720	112099269	112099408	65724	35,34,39	1,1,1	36,14,40	8,2,5	218	144	7.94621e-05	0.00981153	0.959,0.957,0.963	0.748,0.822,0.841	0.156	15.6	15.6
122565	ENSG00000159147	DONSON	21	-	33583487	33583666	33582164	33582246	33584589	33584768	122565	79,83,65	17,15,8	109,94,93	2,8,8	323	144	0.000453788	0.030239	0.674,0.712,0.784	0.96,0.84,0.838	-0.156	-15.6	15.6
2744	ENSG00000185813	PCYT2	17	-	81907203	81907257	81906777	81906898	81907553	81907598	2744	24,46,56	80224163	115,82,92	159143132	198	144	1.48868e-09	5.99968e-06	0.179,0.13,0.2	0.345,0.294,0.336	-0.155	-15.5	15.5
81382	ENSG00000102796	DHRS12	13	-	51777059	51777121	51773920	51774034	51790010	51790076	81382	30,41,19	5,7,2	25,19,25	0,0,1	206	144	6.98824e-06	0.00226399	0.807,0.804,0.869	1.0,1.0,0.946	-0.155	-15.5	15.5
83743	ENSG00000183597	TANGO2	22	+	20061495	20061683	20055947	20056013	20063337	20063421	83743	30,31,30	0,0,0	31,29,55	1,5,3	332	144	3.05308e-05	0.00552715	1.0,1.0,1.0	0.931,0.716,0.888	0.155	15.5	15.5
78672	ENSG00000163703	CRELD1	3	+	9937561	9937672	9934834	9934917	9940849	9941026	78672	64132102	3,13,4	51,72,51	9,13,11	255	144	0.000495722	0.031976	0.923,0.851,0.935	0.762,0.758,0.724	0.155	15.5	15.5
95991	ENSG00000124783	SSR1	6	-	7297095	7297209	7281142	7289931	7297922	7298001	95991	0,0,1	7,7,3	3,3,2	4,6,9	258	144	0.000568499	0.0347779	0.0,0.0,0.157	0.295,0.218,0.11	-0.155	-15.5	15.5
97072	ENSG00000239704	CDRT4	17	-	15440207	15440285	15436014	15438200	15503097	15503608	97072	25,13,11	0,0,0	18,16,30	4,2,1	222	144	0.000945967	0.0488774	1.0,1.0,1.0	0.745,0.838,0.951	0.155	15.5	15.5
91961	ENSG00000169398	PTK2	8	-	140762367	140762388	140761164	140761262	140764233	140764284	91961	119,114,98	9,11,9	57,63,88	19,15,25	165	144	1.64069e-06	0.000906784	0.92,0.9,0.905	0.724,0.786,0.754	0.154	15.4	15.4
97586	ENSG00000135451	TROAP	12	+	49329820	49329991	49329365	49329454	49330144	49331407	97586	55,89,57	0,0,1	37,45,65	5,3,5	315	144	2.08443e-06	0.00107004	1.0,1.0,0.963	0.772,0.873,0.856	0.154	15.4	15.4
64329	ENSG00000189180	ZNF33A	10	+	38054377	38054479	38017290	38017386	38064087	38065088	64329	2,15,14	1,0,0	20,10,11	1,9,2	246	144	0.000174366	0.0162519	0.539,1.0,1.0	0.921,0.394,0.763	0.154	15.4	15.4
74170	ENSG00000139668	WDFY2	13	+	51727677	51727790	51703595	51703650	51739048	51739175	74170	39,26,49	1,8,7	34,47,39	2,0,1	257	144	0.000180616	0.0166343	0.956,0.646,0.797	0.905,1.0,0.956	-0.154	-15.4	15.4
69616	ENSG00000251503	APITD1-CORT	1	+	10442264	10442441	10434656	10434690	10451376	10451411	69616	19,34,31	4,2,2	18,23,20	0,0,1	321	144	0.000440337	0.0296194	0.681,0.884,0.874	1.0,1.0,0.9	-0.154	-15.4	15.4
108677	ENSG00000185306	C12orf56	12	-	64270535	64270714	64266982	64267288	64274900	64274975	108677	36,23,29	2,2,3	17,18,15	0,0,0	323	144	0.000535104	0.0335224	0.889,0.837,0.812	1.0,1.0,1.0	-0.154	-15.4	15.4
91871	ENSG00000168807	SNTB2	16	+	69284047	69284244	69270142	69270285	69299589	69299774	91871	92,96,73	1,0,0	60,46,76	4,6,4	341	144	1.00342e-06	0.00066078	0.975,1.0,1.0	0.864,0.764,0.889	0.153	15.3	15.3
97591	ENSG00000135451	TROAP	12	+	49329862	49329991	49329394	49329454	49330144	49330180	97591	46,85,39	0,0,1	32,37,57	5,3,5	273	144	2.33852e-06	0.00114935	1.0,1.0,0.954	0.771,0.867,0.857	0.153	15.3	15.3
72269	ENSG00000100105	PATZ1	22	-	31328786	31328924	31325803	31327309	31335691	31335863	72269	18,27,20	36,48,32	3,5,4	24,35,23	282	144	7.20456e-06	0.002291	0.203,0.223,0.242	0.06,0.068,0.082	0.153	15.3	15.3
12056	ENSG00000224078	SNHG14	15	+	25095718	25095828	25093833	25093974	25097320	25097439	12056	28,53,43	5,3,8	27,26,37	0,2,0	254	144	5.31831e-05	0.00766709	0.76,0.909,0.753	1.0,0.881,1.0	-0.153	-15.3	15.3
86394	ENSG00000077232	DNAJC10	2	+	182736248	182736386	182731029	182731107	182739544	182740206	86394	15,12,22	0,0,0	26,15,32	7,1,0	282	144	0.000202347	0.0178711	1.0,1.0,1.0	0.655,0.885,1.0	0.153	15.3	15.3
71252	ENSG00000163681	SLMAP	3	+	57865241	57865292	57864806	57864857	57890040	57890100	71252	9,20,13	28,31,28	6,4,7	29,35,47	195	144	0.000275614	0.0217917	0.192,0.323,0.255	0.133,0.078,0.099	0.153	15.3	15.3
116990	ENSG00000127831	VIL1	2	+	218431856	218431909	218430724	218430878	218432792	218432951	116990	68,102,56	3,3,0	31,19,21	3,2,7	197	144	0.00042141	0.0288446	0.943,0.961,1.0	0.883,0.874,0.687	0.153	15.3	15.3
63802	ENSG00000122696	SLC25A51	9	-	37903530	37903557	37899828	37899950	37904067	37904133	63802	1,0,6	29,26,21	8,13,8	23,32,27	171	144	0.000466313	0.0307885	0.028,0.0,0.194	0.227,0.255,0.2	-0.153	-15.3	15.3
119986	ENSG00000154781	CCDC174	3	+	14667353	14667518	14666804	14666947	14668048	14668181	119986	31,30,29	0,0,0	34,30,20	3,0,4	309	144	0.000888801	0.0469432	1.0,1.0,1.0	0.841,1.0,0.7	0.153	15.3	15.3
42443	ENSG00000096063	SRPK1	6	-	35870280	35870522	35869481	35869901	35870933	35870990	42443	153128114	16,11,9	145177212	4,3,1	386	144	5.73454e-08	9.47187e-05	0.781,0.813,0.825	0.931,0.957,0.988	-0.152	-15.2	15.2
97584	ENSG00000135451	TROAP	12	+	49329859	49329991	49329365	49329454	49330144	49330573	97584	46,84,41	0,0,1	33,37,58	5,3,5	276	144	2.59651e-06	0.00120558	1.0,1.0,0.955	0.775,0.865,0.858	0.152	15.2	15.2
41185	ENSG00000106086	PLEKHA8	7	+	30128757	30128879	30074070	30074132	30129265	30130483	41185	0,0,0	4,12,15	4,1,3	8,17,6	266	144	0.000692389	0.0399094	0.0,0.0,0.0	0.213,0.031,0.213	-0.152	-15.2	15.2
71	ENSG00000072958	AP1M1	19	+	16228781	16228928	16228136	16228208	16233492	16233618	71	96140117	2,7,3	84,114,79	10,16,11	291	144	9.07789e-06	0.00260042	0.96,0.908,0.951	0.806,0.779,0.78	0.151	15.1	15.1
52214	ENSG00000103415	HMOX2	16	+	4483632	4483754	4476339	4476487	4505483	4505610	52214	8,14,11	10,42,26	1,11,4	32,39,52	266	144	0.000492181	0.0318905	0.302,0.153,0.186	0.017,0.132,0.04	0.151	15.1	15.1
34260	ENSG00000146776	ATXN7L1	7	-	105620199	105620321	105613732	105614816	105624074	105624267	34260	20,29,22	1,0,0	10,14,23	0,4,3	266	144	0.000516174	0.032812	0.915,1.0,1.0	1.0,0.655,0.806	0.151	15.1	15.1
21945	ENSG00000144233	AMMECR1L	2	-	127867144	127867279	127866899	127866996	127869453	127869544	21945	0,5,0	20,11,18	8,6,10	10,30,15	279	144	0.000545553	0.0338259	0.0,0.19,0.0	0.292,0.094,0.256	-0.151	-15.1	15.1
99604	ENSG00000166169	POLL	10	-	101585315	101585478	101584601	101584919	101587245	101587406	99604	59,55,33	0,0,0	36,40,35	1,2,7	307	144	1.08055e-05	0.00285981	1.0,1.0,1.0	0.944,0.904,0.701	0.15	15	15
116674	ENSG00000003436	TFPI	2	-	187520541	187520618	187513615	187513646	187529363	187529485	116674	9,20,24	1,0,0	21,18,23	5,1,5	221	144	3.23796e-05	0.00573858	0.854,1.0,1.0	0.732,0.921,0.75	0.15	15	15
60017	ENSG00000138399	FASTKD1	2	-	169569183	169569252	169563224	169563350	169571652	169572171	60017	57,37,25	1,1,2	41,52,31	4,13,6	213	144	3.85805e-05	0.006362	0.975,0.962,0.894	0.874,0.73,0.777	0.15	15	15
92209	ENSG00000150540	HNMT	2	+	137967096	137967386	137964478	137964628	137970164	137970217	92209	42,44,52	41,34,42	15,11,8	23,25,27	434	144	5.75257e-05	0.00811764	0.254,0.3,0.291	0.178,0.127,0.09	0.15	15	15
9062	ENSG00000178691	SUZ12	17	+	31975481	31975501	31973145	31973231	31975648	31975713	9062	13,22,15	6,2,4	16,11,4	0,0,1	164	144	5.88673e-05	0.00823774	0.655,0.906,0.767	1.0,1.0,0.778	-0.15	-15	15
59889	ENSG00000169562	GJB1	X	+	71222583	71222766	71215258	71215290	71223691	71223960	59889	0,2,0	9,12,12	2,6,2	4,8,9	327	144	0.000188562	0.0171467	0.0,0.068,0.0	0.18,0.248,0.089	-0.15	-15	15
90424	ENSG00000047621	C12orf4	12	-	4536016	4536082	4534156	4534302	4538408	4538508	90424	17,15,13	1,0,0	9,18,16	1,0,7	210	144	0.000542876	0.0337639	0.921,1.0,1.0	0.861,1.0,0.61	0.15	15	15
23718	ENSG00000159753	RLTPR	16	+	67656833	67656881	67656423	67656645	67657238	67657316	23718	19,18,21	38,50,45	7,7,4	33,45,50	192	144	4.37157e-05	0.00689473	0.273,0.213,0.259	0.137,0.104,0.057	0.149	14.9	14.9
42323	ENSG00000086205	FOLH1	11	-	49185683	49185871	49183148	49183242	49186643	49186769	42323	49,86,80	10,8,16	14,11,4	0,0,1	332	144	5.85895e-05	0.00821028	0.68,0.823,0.684	1.0,1.0,0.634	-0.149	-14.9	14.9
41790	ENSG00000145332	KLHL8	4	-	87185250	87185799	87183202	87183389	87195323	87195690	41790	308329256	9,11,1	156215209	13,11,14	693	144	0.000291506	0.0226875	0.877,0.861,0.982	0.714,0.802,0.756	0.149	14.9	14.9
119086	ENSG00000163040	CCDC74A	2	+	131528492	131528595	131527855	131528346	131529646	131529691	119086	0,9,16	1,0,0	11,14,4	8,4,3	247	144	0.000873416	0.0463813	0.0,1.0,1.0	0.445,0.671,0.437	0.149	14.9	14.9
79402	ENSG00000112234	FBXL4	6	-	98917373	98917570	98905425	98905670	98926476	98926586	79402	150129122	19,9,21	82,81,131	2,3,5	341	144	4.65822e-05	0.00716548	0.769,0.858,0.71	0.945,0.919,0.917	-0.148	-14.8	14.8
37411	ENSG00000111666	CHPT1	12	+	101720122	101720174	101716727	101716812	101723167	101723254	37411	25,35,28	72,77,61	65,65,77	71,91,85	196	144	5.98521e-05	0.00833495	0.203,0.25,0.252	0.402,0.344,0.4	-0.147	-14.7	14.7
64429	ENSG00000113924	HGD	3	-	120644318	120644443	120641588	120641693	120646972	120647052	64429	14,23,34	0,2,0	44,23,46	2,7,4	269	144	0.000461294	0.0306379	1.0,0.86,1.0	0.922,0.638,0.86	0.147	14.7	14.7
97486	ENSG00000213020	ZNF611	19	-	52708176	52708326	52706621	52706864	52714014	52714141	97486	2,6,0	4,7,11	0,1,0	17,9,10	294	144	0.000929446	0.0482769	0.197,0.296,0.0	0.0,0.052,0.0	0.147	14.7	14.7
14596	ENSG00000135541	AHI1	6	-	135297431	135297492	135290422	135290525	135300499	135300532	14596	0,1,1	35,44,19	6,10,0	17,17,32	205	144	8.04696e-06	0.00244208	0.0,0.016,0.036	0.199,0.292,0.0	-0.146	-14.6	14.6
40577	ENSG00000115392	FANCL	2	-	58163028	58163074	58161521	58161638	58163433	58163539	40577	22,18,20	4,1,6	11,17,11	1,0,0	190	144	8.98649e-05	0.0105114	0.807,0.932,0.716	0.893,1.0,1.0	-0.146	-14.6	14.6
46618	ENSG00000113761	ZNF346	5	+	177044388	177044533	177041777	177041870	177062057	177062151	46618	17,23,24	4,4,0	12,12,21	1,0,0	289	144	0.000161138	0.0156039	0.679,0.741,1.0	0.857,1.0,1.0	-0.146	-14.6	14.6
118971	ENSG00000235706	DICER1-AS1	14	+	95159390	95159565	95158875	95159035	95179503	95179925	118971	0,4,6	22,8,8	0,0,0	13,10,5	319	144	0.000161917	0.0156136	0.0,0.184,0.253	0.0,0.0,0.0	0.146	14.6	14.6
93058	ENSG00000214826	DDX12P	12	-	9437674	9437891	9437402	9437489	9438010	9438259	93058	3,4,1	28,20,31	11,6,10	25,16,10	361	144	3.36355e-05	0.00583667	0.041,0.074,0.013	0.149,0.13,0.285	-0.145	-14.5	14.5
111900	ENSG00000231607	DLEU2	13	-	50075558	50075653	50068096	50068163	50081822	50081972	111900	36,58,36	2,2,0	48,29,35	6,8,2	239	144	0.000603922	0.0363707	0.916,0.946,1.0	0.828,0.686,0.913	0.145	14.5	14.5
88402	ENSG00000132478	UNK	17	+	75808947	75809039	75784861	75784984	75809759	75809930	88402	4,2,0	27,39,22	10,6,6	26,18,16	236	144	4.21539e-05	0.00678571	0.083,0.03,0.0	0.19,0.169,0.186	-0.144	-14.4	14.4
75456	ENSG00000213096	ZNF254	19	+	24105939	24106066	24087183	24087337	24106547	24106643	75456	65,91,91	5,3,1	44,68,66	6,7,13	271	144	0.000125389	0.0130109	0.874,0.942,0.98	0.796,0.838,0.73	0.144	14.4	14.4
20330	ENSG00000140859	KIFC3	16	-	57760281	57760416	57759752	57759836	57760725	57760955	20330	49,87,56	0,0,0	24,35,37	3,2,3	279	144	0.000135746	0.0137597	1.0,1.0,1.0	0.805,0.9,0.864	0.144	14.4	14.4
38143	ENSG00000099958	DERL3	22	-	23836299	23836496	23834502	23834932	23837063	23837154	38143	11,4,4	34,77,44	12,7,8	9,22,22	341	144	0.000337538	0.02495	0.12,0.021,0.037	0.36,0.118,0.133	-0.144	-14.4	14.4
1429	ENSG00000198105	ZNF248	10	-	37856434	37856532	37856295	37856337	37857184	37857558	1429	34,30,16	0,4,4	34,22,52	1,0,0	242	144	0.000498524	0.0320745	1.0,0.817,0.704	0.953,1.0,1.0	-0.144	-14.4	14.4
34712	ENSG00000131778	CHD1L	1	+	147252622	147252735	147242745	147242830	147255812	147255927	34712	20,59,42	0,0,0	65,21,28	0,0,12	257	144	0.00067666	0.0393631	1.0,1.0,1.0	1.0,1.0,0.567	0.144	14.4	14.4
107021	ENSG00000159128	IFNGR2	21	+	33411444	33411575	33410835	33410892	33414887	33415020	107021	0,0,1	8,2,3	2,3,3	8,7,4	275	144	0.000858268	0.0459529	0.0,0.0,0.149	0.116,0.183,0.282	-0.144	-14.4	14.4
110363	ENSG00000140543	DET1	15	-	88530622	88531473	88527598	88527786	88531612	88531715	110363	98,125,93	0,0,0	94111145	8,1,0	995	144	0.000153324	0.0150128	1.0,1.0,1.0	0.63,0.941,1.0	0.143	14.3	14.3
30615	ENSG00000163607	GTPBP8	3	+	112993025	112993124	112990917	112991335	112995134	112995265	30615	53,64,38	3,1,2	60,53,39	6,5,12	243	144	0.000729019	0.0411498	0.913,0.974,0.918	0.856,0.863,0.658	0.143	14.3	14.3
80434	ENSG00000105483	CARD8	19	-	48229502	48229616	48223718	48223868	48230437	48230700	80434	0,0,0	5,16,7	2,0,8	5,4,14	258	144	2.02559e-05	0.00440796	0.0,0.0,0.0	0.183,0.0,0.242	-0.142	-14.2	14.2
81050	ENSG00000185760	KCNQ5	6	+	73124485	73124512	73120482	73120577	73133420	73133641	81050	9,15,8	0,1,0	11,18,21	1,2,7	171	144	0.000133035	0.0135394	1.0,0.927,1.0	0.903,0.883,0.716	0.142	14.2	14.2
108514	ENSG00000198561	CTNND1	11	+	57791384	57791673	57779128	57779165	57794009	57794081	108514	59,61,59	0,0,0	49,42,39	2,0,6	433	144	0.000185317	0.0169588	1.0,1.0,1.0	0.891,1.0,0.684	0.142	14.2	14.2
38331	ENSG00000126767	ELK1	X	-	47649920	47650026	47641231	47641475	47650422	47650591	38331	36,67,68	40,87,65	82,97,97	51,63,56	250	144	0.000253592	0.0206553	0.341,0.307,0.376	0.481,0.47,0.499	-0.142	-14.2	14.2
38986	ENSG00000150627	WDR17	4	+	176096462	176096585	176065980	176066079	176111574	176111589	38986	5,5,5	9,14,12	1,2,0	12,9,9	267	144	0.000653542	0.0384175	0.231,0.162,0.183	0.043,0.107,0.0	0.142	14.2	14.2
22262	ENSG00000169255	B3GALNT1	3	-	161089959	161090062	161086558	161086788	161101138	161101233	22262	7,14,16	58,56,26	1,0,2	35,46,64	247	144	3.20414e-09	1.16968e-05	0.066,0.127,0.264	0.016,0.0,0.018	0.141	14.1	14.1
73170	ENSG00000146556	WASH2P	2	+	113594353	113594516	113588549	113588703	113595062	113595161	73170	3,2,10	5,20,25	0,0,0	11,8,18	307	144	8.95337e-06	0.00259487	0.22,0.045,0.158	0.0,0.0,0.0	0.141	14.1	14.1
22048	ENSG00000107643	MAPK8	10	+	48308094	48308288	48306654	48306821	48409878	48409937	22048	48,58,48	0,0,0	55,39,49	0,10,1	338	144	7.6825e-05	0.0095917	1.0,1.0,1.0	1.0,0.624,0.954	0.141	14.1	14.1
51199	ENSG00000259753	RP11-290H9.2	17	+	47341390	47341499	47335195	47335356	47341920	47342032	51199	0,0,0	7,5,15	0,6,2	2,8,8	253	144	0.000165586	0.0158288	0.0,0.0,0.0	0.0,0.299,0.125	-0.141	-14.1	14.1
85386	ENSG00000248508	SRP14-AS1	15	+	40064462	40064601	40045960	40046069	40065220	40065705	85386	64,52,44	7,5,5	40,35,35	1,0,1	283	144	2.74283e-05	0.00519463	0.823,0.841,0.817	0.953,1.0,0.947	-0.14	-14	14
85390	ENSG00000248508	SRP14-AS1	15	+	40064427	40064601	40045960	40046069	40065220	40065705	85390	75,55,50	7,5,5	43,35,43	1,0,1	318	144	3.0032e-05	0.00546187	0.829,0.833,0.819	0.951,1.0,0.951	-0.14	-14	14
35005	ENSG00000009335	UBE3C	7	+	157169051	157169122	157163809	157163863	157170303	157170450	35005	72,67,69	19,11,11	65,74,92	5,4,5	215	144	9.24047e-05	0.0106646	0.717,0.803,0.808	0.897,0.925,0.925	-0.14	-14	14
16371	ENSG00000116580	GON4L	1	-	155762189	155762374	155760443	155760641	155763311	155763564	16371	88,112,63	0,0,0	54,61,43	3,4,4	329	144	4.58817e-06	0.00166288	1.0,1.0,1.0	0.887,0.87,0.825	0.139	13.9	13.9
111308	ENSG00000163281	GNPDA2	4	-	44722083	44722242	44710952	44711137	44726473	44726570	111308	26,81,40	0,0,2	69,61,64	5,6,8	303	144	8.54386e-06	0.00256201	1.0,1.0,0.905	0.868,0.829,0.792	0.139	13.9	13.9
93437	ENSG00000160785	SLC25A44	1	+	156207936	156208013	156200389	156200472	156210239	156212795	93437	26,41,28	2,3,6	41,31,37	1,0,0	221	144	2.81142e-05	0.00522616	0.894,0.899,0.753	0.964,1.0,1.0	-0.139	-13.9	13.9
25581	ENSG00000064687	ABCA7	19	+	1041515	1041747	1041201	1041427	1041830	1041972	25581	47,51,35	0,6,3	40,41,47	0,0,0	376	144	3.91235e-05	0.00644099	1.0,0.765,0.817	1.0,1.0,1.0	-0.139	-13.9	13.9
7942	ENSG00000174796	THAP6	4	+	75521735	75521861	75516771	75516979	75539858	75539959	7942	57,46,46	0,2,0	34,43,36	6,4,2	270	144	3.98678e-05	0.00652303	1.0,0.925,1.0	0.751,0.851,0.906	0.139	13.9	13.9
44603	ENSG00000134780	DAGLA	11	+	61726675	61726859	61725994	61726082	61728152	61728287	44603	0,0,2	10,6,3	8,8,5	8,21,9	328	144	0.000124866	0.0129902	0.0,0.0,0.226	0.305,0.143,0.196	-0.139	-13.9	13.9
111397	ENSG00000163071	SPATA18	4	+	52071938	52072156	52051460	52051791	52076778	52077040	111397	12,34,28	2,6,0	25,11,11	0,1,0	362	144	0.000166938	0.0158379	0.705,0.693,1.0	1.0,0.814,1.0	-0.139	-13.9	13.9
89482	ENSG00000181790	ADGRB1	8	+	142485822	142485946	142484655	142484764	142488363	142488507	89482	6,1,6	6,8,8	1,1,0	7,2,4	268	144	0.000685167	0.039701	0.35,0.063,0.287	0.071,0.212,0.0	0.139	13.9	13.9
58108	ENSG00000133026	MYH10	17	-	8575211	8575229	8569719	8569812	8576642	8576669	58108	0,1,5	33,54,30	5,1,12	16,31,23	162	144	0.000855546	0.0459002	0.0,0.016,0.129	0.217,0.028,0.317	-0.139	-13.9	13.9
6695	ENSG00000188732	FAM221A	7	+	23688227	23688323	23684498	23684672	23689268	23689459	6695	4,11,8	12,42,31	0,0,1	22,32,27	240	144	7.11839e-08	0.000112065	0.167,0.136,0.134	0.0,0.0,0.022	0.138	13.8	13.8
89801	ENSG00000144366	GULP1	2	+	188589739	188589750	188587854	188587949	188593939	188595059	89801	84,106,89	4,11,13	116132115	35,32,35	155	144	3.23334e-06	0.0013688	0.951,0.9,0.864	0.755,0.793,0.753	0.138	13.8	13.8
12082	ENSG00000224078	SNHG14	15	+	25108997	25109099	25107909	25108038	25109197	25109403	12082	51,51,54	2,0,0	33,45,54	2,5,9	246	144	3.66786e-06	0.00146472	0.937,1.0,1.0	0.906,0.84,0.778	0.138	13.8	13.8
66869	ENSG00000147010	SH3KBP1	X	-	19836150	19836282	19746317	19746441	19887306	19887459	66869	36,51,39	9,0,2	30,30,30	0,0,0	276	144	5.29978e-05	0.00766709	0.676,1.0,0.911	1.0,1.0,1.0	-0.138	-13.8	13.8
97351	ENSG00000181392	SYNE4	19	-	36007124	36007268	36005332	36005437	36008216	36008367	97351	33,60,56	6,6,3	43,44,59	2,0,1	288	144	0.000235719	0.0197422	0.733,0.833,0.903	0.915,1.0,0.967	-0.138	-13.8	13.8
91348	ENSG00000159214	CCDC24	1	+	43992522	43992639	43992152	43992387	43993889	43995162	91348	26,60,43	4,8,6	38,25,23	0,2,1	261	144	0.000368873	0.0263774	0.782,0.805,0.798	1.0,0.873,0.927	-0.138	-13.8	13.8
19024	ENSG00000223547	ZNF844	19	+	12074360	12074421	12074030	12074157	12075311	12081565	19024	28,35,43	0,2,1	42,23,29	3,10,1	205	144	0.00084142	0.0452387	1.0,0.925,0.968	0.908,0.618,0.953	0.138	13.8	13.8
41097	ENSG00000104756	KCTD9	8	-	25444291	25444345	25440542	25440673	25446128	25446250	41097	29,34,20	0,0,0	31,23,42	3,7,0	198	144	6.6158e-05	0.00891282	1.0,1.0,1.0	0.883,0.705,1.0	0.137	13.7	13.7
44435	ENSG00000168237	GLYCTK	3	+	52290303	52290719	52287819	52287876	52290959	52291111	44435	226328212	0,2,1	60,71,55	1,5,3	560	144	7.06526e-05	0.0091813	1.0,0.977,0.982	0.939,0.785,0.825	0.137	13.7	13.7
7914	ENSG00000122008	POLK	5	+	75593965	75594049	75590343	75590440	75596221	75597178	7914	34,28,31	0,7,5	28,19,19	0,1,0	228	144	7.60525e-05	0.00957595	1.0,0.716,0.797	1.0,0.923,1.0	-0.137	-13.7	13.7
7714	ENSG00000135124	P2RX4	12	+	121217133	121217281	121210842	121210957	121228532	121228613	7714	22,36,33	3,1,6	24,14,26	0,1,0	292	144	0.000112754	0.0121705	0.783,0.947,0.731	1.0,0.873,1.0	-0.137	-13.7	13.7
44623	ENSG00000223478	RP11-545E17.3	9	+	128730031	128730248	128724444	128724635	128732841	128733194	44623	42,55,41	33,61,34	21,29,30	59,66,37	361	144	0.000214708	0.0185531	0.337,0.265,0.325	0.124,0.149,0.244	0.137	13.7	13.7
61048	ENSG00000106692	FKTN	9	+	105603698	105603816	105601144	105601348	105604214	105604492	61048	7,6,6	15,13,22	1,0,3	12,20,19	262	144	0.000244782	0.0203155	0.204,0.202,0.13	0.044,0.0,0.08	0.137	13.7	13.7
86148	ENSG00000182109	RP11-69E11.4	1	-	39537190	39537369	39529015	39529164	39541719	39541760	86148	9,3,1	10,15,11	0,0,0	2,9,13	323	144	3.10253e-05	0.00554507	0.286,0.082,0.039	0.0,0.0,0.0	0.136	13.6	13.6
35878	ENSG00000164180	TMEM161B	5	-	88240812	88240916	88228444	88228528	88268720	88268819	35878	89,154,95	4,11,3	79,80,118	11,14,19	248	144	7.52303e-05	0.0095224	0.928,0.89,0.948	0.807,0.768,0.783	0.136	13.6	13.6
104194	ENSG00000138380	CARF	2	+	202961236	202961426	202955673	202955758	202966977	202967098	104194	51,52,28	5,2,2	19,35,30	0,0,0	334	144	0.000126933	0.0130931	0.815,0.918,0.858	1.0,1.0,1.0	-0.136	-13.6	13.6
55191	ENSG00000196586	MYO6	6	+	75898372	75898411	75895230	75895260	75907604	75907708	55191	122170131	88105103	40,57,46	51,63,60	183	144	0.000433725	0.0294463	0.522,0.56,0.5	0.382,0.416,0.376	0.136	13.6	13.6
59519	ENSG00000153786	ZDHHC7	16	-	84988762	84988873	84981869	84981994	84990303	84990635	59519	10,8,5	48,73,52	30,27,32	57,72,66	255	144	3.56348e-07	0.000338715	0.105,0.058,0.052	0.229,0.175,0.215	-0.135	-13.5	13.5
52276	ENSG00000152117	AC093838.4	2	+	131519813	131519942	131519534	131519666	131520096	131520421	52276	0,4,1	26,37,39	15,6,8	23,48,23	273	144	4.42666e-06	0.00164923	0.0,0.054,0.013	0.256,0.062,0.155	-0.135	-13.5	13.5
44226	ENSG00000231806	PCAT7	9	+	94560096	94560324	94558968	94559152	94567389	94568127	44226	7,18,7	21,21,14	2,1,2	19,13,14	372	144	3.67708e-05	0.00619539	0.114,0.249,0.162	0.039,0.029,0.052	0.135	13.5	13.5
18127	ENSG00000145214	DGKQ	4	-	964072	964093	963141	963290	965175	965291	18127	0,3,0	24,29,25	4,2,7	16,29,18	165	144	0.000285352	0.022322	0.0,0.083,0.0	0.179,0.057,0.253	-0.135	-13.5	13.5
94878	ENSG00000177853	ZNF518A	10	+	96135169	96135289	96133582	96133648	96151415	96151566	94878	1,2,1	16,21,16	6,7,5	12,15,24	264	144	0.000388028	0.0271687	0.033,0.049,0.033	0.214,0.203,0.102	-0.135	-13.5	13.5
76168	ENSG00000127419	TMEM175	4	+	948115	948615	947708	947892	950420	950518	76168	58,80,88	7,1,0	85,74,59	0,0,0	644	144	0.000524906	0.0330957	0.649,0.947,1.0	1.0,1.0,1.0	-0.135	-13.5	13.5
50146	ENSG00000153094	BCL2L11	2	+	111153779	111153904	111150043	111150147	111164132	111164643	50146	4,4,9	8,28,12	0,0,4	20,17,11	269	144	0.000945448	0.0488756	0.211,0.071,0.286	0.0,0.0,0.163	0.135	13.5	13.5
120767	ENSG00000149925	ALDOA	16	+	30065875	30065927	30064423	30064505	30067233	30067366	120767	805930736	237239138	780842782	62,80,87	196	144	5.55112e-16	5.59303e-11	0.714,0.741,0.797	0.902,0.885,0.868	-0.134	-13.4	13.4
115687	ENSG00000197124	ZNF682	19	-	20014469	20014605	20004417	20007275	20023003	20023099	115687	2,7,3	9,13,13	0,1,0	14,21,17	280	144	1.13053e-05	0.0029309	0.103,0.217,0.106	0.0,0.024,0.0	0.134	13.4	13.4
29841	ENSG00000185404	SP140L	2	+	230389918	230390023	230388558	230388633	230392086	230392229	29841	95105104	15,21,4	71,85,124	2,1,5	249	144	2.16047e-05	0.00457306	0.786,0.743,0.938	0.954,0.98,0.935	-0.134	-13.4	13.4
7926	ENSG00000122008	POLK	5	+	75593941	75594049	75590343	75590440	75596221	75597178	7926	39,31,36	0,7,5	25,21,22	0,1,0	252	144	9.66614e-05	0.0109306	1.0,0.717,0.804	1.0,0.923,1.0	-0.134	-13.4	13.4
23555	ENSG00000119242	CCDC92	12	-	123956283	123956444	123943346	123943493	123971894	123972051	23555	5,21,10	0,6,1	11,14,12	0,0,1	305	144	0.000159103	0.0154733	1.0,0.623,0.825	1.0,1.0,0.85	-0.134	-13.4	13.4
110169	ENSG00000172765	TMCC1	3	-	129867009	129867098	129832757	129832826	129880308	129880559	110169	0,0,0	8,14,15	0,6,2	8,11,7	233	144	0.000320373	0.024143	0.0,0.0,0.0	0.0,0.252,0.15	-0.134	-13.4	13.4
110171	ENSG00000172765	TMCC1	3	-	129867009	129867098	129857249	129857405	129880308	129880559	110171	0,0,0	6,6,2	0,6,2	7,9,10	233	144	0.000400826	0.0278169	0.0,0.0,0.0	0.0,0.292,0.11	-0.134	-13.4	13.4
5513	ENSG00000144959	NCEH1	3	-	172647885	172648114	172645622	172645692	172710846	172711218	5513	46,80,51	0,9,7	27,51,65	1,0,0	373	144	8.10654e-06	0.00245278	1.0,0.774,0.738	0.912,1.0,1.0	-0.133	-13.3	13.3
113928	ENSG00000198393	ZNF26	12	+	133006056	133006208	132986417	132986873	133007041	133007168	113928	0,0,1	2,11,9	9,2,1	11,8,8	296	144	8.03414e-05	0.00986484	0.0,0.0,0.051	0.285,0.108,0.057	-0.133	-13.3	13.3
111325	ENSG00000177192	PUS1	12	+	131932721	131932833	131932174	131932312	131934643	131934755	111325	34,37,22	0,0,0	31,25,33	0,4,4	256	144	0.00028683	0.0224202	1.0,1.0,1.0	1.0,0.779,0.823	0.133	13.3	13.3
37423	ENSG00000111666	CHPT1	12	+	101720159	101720254	101716727	101716812	101723167	101723254	37423	91,69,56	72,77,61	120159153	71,91,85	239	144	0.000458189	0.0304718	0.432,0.351,0.356	0.505,0.513,0.52	-0.133	-13.3	13.3
46498	ENSG00000185864	NPIPB4	16	-	21839939	21840008	21839249	21839310	21843385	21843412	46498	18,6,11	29,24,31	0,4,2	22,23,9	213	144	0.000506123	0.032398	0.296,0.145,0.193	0.0,0.105,0.131	0.133	13.3	13.3
22342	ENSG00000130731	C16orf13	16	-	634888	634894	634718	634797	635280	635340	22342	6,8,0	84,125,72	15,12,15	90,52,58	150	144	1.16015e-06	0.000716931	0.064,0.058,0.0	0.138,0.181,0.199	-0.132	-13.2	13.2
117439	ENSG00000160691	SHC1	1	-	154973292	154973483	154970031	154970199	154974247	154974376	117439	30,62,48	28,94,88	37,22,26	113,72,111	335	144	1.13722e-05	0.0029309	0.315,0.221,0.19	0.123,0.116,0.091	0.132	13.2	13.2
41945	ENSG00000077380	DYNC1I2	2	+	171712766	171712826	171707286	171707377	171715327	171715443	41945	105100139	11,4,9	96136121	29,16,24	204	144	6.28935e-05	0.0085865	0.871,0.946,0.916	0.7,0.857,0.781	0.132	13.2	13.2
41425	ENSG00000106701	FSD1L	9	+	105479353	105479376	105471903	105472005	105484380	105484502	41425	35,24,12	1,6,5	10,11,21	2,0,0	167	144	0.000958877	0.0492917	0.968,0.775,0.674	0.812,1.0,1.0	-0.132	-13.2	13.2
54007	ENSG00000112078	KCTD20	6	+	36479120	36479223	36475027	36475062	36481561	36481759	54007	49,77,54	0,0,0	43,69,64	5,0,11	247	144	1.14193e-06	0.000714631	1.0,1.0,1.0	0.834,1.0,0.772	0.131	13.1	13.1
31913	ENSG00000131373	HACL1	3	-	15585247	15585342	15582876	15582989	15586524	15586602	31913	71,84,55	0,3,0	50,70,77	6,12,3	239	144	3.54135e-06	0.00145044	1.0,0.944,1.0	0.834,0.778,0.939	0.131	13.1	13.1
21170	ENSG00000076108	BAZ2A	12	-	56630775	56630865	56615395	56615607	56636181	56636293	21170	38,35,26	0,0,0	27,20,33	6,0,3	234	144	4.25897e-05	0.006833	1.0,1.0,1.0	0.735,1.0,0.871	0.131	13.1	13.1
12057	ENSG00000224078	SNHG14	15	+	25095659	25095828	25093833	25093974	25097320	25097439	12057	49,66,59	5,3,8	38,36,52	0,2,0	313	144	5.30971e-05	0.00766709	0.818,0.91,0.772	1.0,0.892,1.0	-0.131	-13.1	13.1
74184	ENSG00000257261	RP11-96H19.1	12	+	46470152	46470262	46455011	46455141	46652389	46652552	74184	6,9,7	0,0,1	16,13,3	4,3,0	254	144	8.06266e-05	0.00987063	1.0,1.0,0.799	0.694,0.711,1.0	0.131	13.1	13.1
107522	ENSG00000131748	STARD3	17	+	39662250	39662367	39660980	39661085	39662803	39663484	107522	38,53,57	0,0,0	29,31,51	6,1,2	261	144	9.16414e-05	0.0106008	1.0,1.0,1.0	0.727,0.945,0.934	0.131	13.1	13.1
118476	ENSG00000143469	SYT14	1	+	210159420	210159477	210155720	210155910	210160728	210162223	118476	0,1,10	16,18,13	0,0,0	14,24,19	201	144	0.000161374	0.0156039	0.0,0.038,0.355	0.0,0.0,0.0	0.131	13.1	13.1
22052	ENSG00000107643	MAPK8	10	+	48401611	48401782	48306689	48306821	48409878	48409937	22052	33,74,50	0,0,0	60,38,74	0,10,1	315	144	0.000181534	0.0166884	1.0,1.0,1.0	1.0,0.635,0.971	0.131	13.1	13.1
21657	ENSG00000090487	SPG21	15	-	64982931	64983093	64980863	64981025	64989664	64989815	21657	4,10,3	4,26,26	2,0,2	8,22,35	306	144	0.000520099	0.0329187	0.32,0.153,0.052	0.105,0.0,0.026	0.131	13.1	13.1
162	ENSG00000162341	TPCN2	11	+	69067502	69067605	69063894	69063967	69070429	69070495	162	33,42,20	4,2,2	10,20,20	0,0,0	247	144	0.000573446	0.034932	0.828,0.924,0.854	1.0,1.0,1.0	-0.131	-13.1	13.1
11310	ENSG00000168763	CNNM3	2	+	96825057	96825169	96816249	96817502	96826832	96826909	11310	26,31,21	0,1,1	12,30,21	1,4,3	256	144	0.000929669	0.0482769	1.0,0.946,0.922	0.871,0.808,0.797	0.131	13.1	13.1
62971	ENSG00000060237	WNK1	12	+	879572	879660	878214	878361	880720	880917	62971	0,1,1	23,39,14	6,11,2	28,19,17	232	144	2.12463e-06	0.00107571	0.0,0.016,0.042	0.117,0.264,0.068	-0.13	-13	13
51458	ENSG00000196233	LCOR	10	+	96954952	96955834	96952102	96952196	96958411	96964431	51458	143175139	0,0,2	161129155	4,6,2	1026	144	0.00010271	0.0113846	1.0,1.0,0.907	0.85,0.751,0.916	0.13	13	13
65330	ENSG00000167670	CHAF1A	19	+	4442924	4443038	4442244	4442341	4444543	4445018	65330	29,40,39	6,0,4	25,40,49	0,0,1	258	144	0.000110854	0.0120227	0.73,1.0,0.845	1.0,1.0,0.965	-0.13	-13	13
21674	ENSG00000131269	ABCB7	X	-	75112885	75112972	75098941	75099061	75156104	75156282	21674	19,38,39	3,5,1	24,42,57	0,0,1	231	144	0.000210722	0.0183186	0.798,0.826,0.96	1.0,1.0,0.973	-0.13	-13	13
109415	ENSG00000161179	YDJC	22	-	21629009	21629175	21628113	21628787	21629307	21630031	109415	124247190	10,24,25	151177137	22,42,35	310	144	0.000545194	0.0338245	0.852,0.827,0.779	0.761,0.662,0.645	0.13	13	13
35292	ENSG00000164081	TEX264	3	+	51674270	51674381	51672227	51672301	51684412	51684634	35292	12,20,40	2,2,4	14,11,14	0,1,0	255	144	0.000858353	0.0459529	0.772,0.85,0.85	1.0,0.861,1.0	-0.13	-13	13
41046	ENSG00000139350	NEDD1	12	+	96919984	96920125	96907603	96907856	96934975	96935205	41046	123,99,104	2,6,2	64,64,91	4,18,5	285	144	0.000909311	0.0475695	0.969,0.893,0.963	0.89,0.642,0.902	0.13	13	13
53967	ENSG00000154723	ATP5J	21	-	25734852	25735030	25729630	25729801	25735486	25735639	53967	177252192	24,26,22	276250246	14,5,11	322	144	8.81205e-07	0.000603985	0.767,0.813,0.796	0.898,0.957,0.909	-0.129	-12.9	12.9
18949	ENSG00000255275	RP13-279N23.2	1	-	18886463	18886511	18885472	18885628	18889361	18889454	18949	32,74,54	8,4,3	44,55,35	0,0,0	192	144	4.44908e-06	0.00164923	0.75,0.933,0.931	1.0,1.0,1.0	-0.129	-12.9	12.9
17761	ENSG00000164465	DCBLD1	6	+	117525361	117525434	117521524	117521576	117532259	117532393	17761	8,33,11	0,8,1	27,19,22	0,0,0	217	144	1.80127e-05	0.00411534	1.0,0.732,0.88	1.0,1.0,1.0	-0.129	-12.9	12.9
48747	ENSG00000100614	PPM1A	14	+	60250379	60250481	60249440	60249677	60282683	60283537	48747	29,18,17	33,92,100	9,8,8	95,82,114	246	144	5.52288e-05	0.00788243	0.34,0.103,0.091	0.053,0.054,0.039	0.129	12.9	12.9
57686	ENSG00000196295	AC005154.6	7	-	30579230	30579314	30579005	30579128	30585329	30585479	57686	24,30,43	3,2,4	35,24,16	0,0,0	228	144	0.000164999	0.0157878	0.835,0.905,0.872	1.0,1.0,1.0	-0.129	-12.9	12.9
80556	ENSG00000145198	VWA5B2	3	+	184233177	184233409	184230746	184230917	184233575	184233733	80556	26,78,59	4,4,1	45,60,40	0,0,1	376	144	0.000386331	0.0271413	0.713,0.882,0.958	1.0,1.0,0.939	-0.129	-12.9	12.9
96220	ENSG00000141447	OSBPL1A	18	-	24181144	24181279	24179737	24179835	24196124	24196200	96220	65,42,51	0,2,0	28,34,55	7,3,0	279	144	0.000386559	0.0271413	1.0,0.916,1.0	0.674,0.854,1.0	0.129	12.9	12.9
22945	ENSG00000170364	SETMAR	3	+	4303739	4303868	4303303	4303526	4313646	4313761	22945	2,0,6	4,4,5	1,0,0	2,9,4	273	144	0.000822289	0.044495	0.209,0.0,0.388	0.209,0.0,0.0	0.129	12.9	12.9
56871	ENSG00000101901	ALG13	X	+	111744667	111744904	111736713	111736879	111752789	111752830	56871	79,68,32	0,0,3	29,41,23	2,5,2	381	144	0.000938509	0.0486268	1.0,1.0,0.801	0.846,0.756,0.813	0.129	12.9	12.9
84207	ENSG00000143740	SNAP47	1	+	227731584	227731747	227728538	227728786	227732388	227734352	84207	73,76,59	5,12,3	43,42,76	0,2,0	307	144	6.52136e-06	0.00214725	0.873,0.748,0.902	1.0,0.908,1.0	-0.128	-12.8	12.8
118245	ENSG00000156650	KAT6B	10	+	74985079	74985241	74981786	74981928	74989018	74989112	118245	73,44,35	1,2,6	25,22,28	0,0,0	306	144	0.000196841	0.0175667	0.972,0.912,0.733	1.0,1.0,1.0	-0.128	-12.8	12.8
60861	ENSG00000112237	CCNC	6	-	99544178	99544273	99543447	99543604	99545111	99545230	60861	19,33,24	0,0,0	25,30,27	3,5,0	239	144	0.000294096	0.022776	1.0,1.0,1.0	0.834,0.783,1.0	0.128	12.8	12.8
50525	ENSG00000148835	TAF5	10	+	103378234	103378550	103373357	103373595	103379607	103379771	50525	71,39,51	7,4,0	55,39,46	2,0,0	460	144	0.000528977	0.0333315	0.76,0.753,1.0	0.896,1.0,1.0	-0.128	-12.8	12.8
86647	ENSG00000100429	HDAC10	22	-	50248830	50248931	50248661	50248751	50249102	50249168	86647	24,75,59	3,15,7	59,51,48	2,2,3	245	144	0.000602154	0.0362859	0.825,0.746,0.832	0.945,0.937,0.904	-0.128	-12.8	12.8
37414	ENSG00000111666	CHPT1	12	+	101720122	101720254	101716727	101716812	101723167	101723326	37414	260278197	72,77,61	467585553	71,91,85	276	144	2.88873e-06	0.00127383	0.653,0.653,0.628	0.774,0.77,0.772	-0.127	-12.7	12.7
71249	ENSG00000163681	SLMAP	3	+	57871635	57871698	57865241	57865292	57890040	57890100	71249	33,49,31	1,15,2	27,23,46	1,0,0	207	144	7.43591e-06	0.00234127	0.958,0.694,0.915	0.949,1.0,1.0	-0.127	-12.7	12.7
96022	ENSG00000130338	TULP4	6	+	158492949	158493023	158489587	158489732	158493572	158493717	96022	0,0,0	21,22,12	6,1,5	14,13,26	218	144	1.13739e-05	0.0029309	0.0,0.0,0.0	0.221,0.048,0.113	-0.127	-12.7	12.7
85392	ENSG00000248508	SRP14-AS1	15	+	40064460	40064601	40045960	40046069	40065220	40065705	85392	70,65,48	7,5,5	47,35,41	1,0,1	285	144	3.60175e-05	0.00612998	0.835,0.868,0.829	0.96,1.0,0.954	-0.127	-12.7	12.7
88965	ENSG00000203499	FAM83H-AS1	8	+	143736161	143736240	143735849	143735938	143739858	143739948	88965	0,0,0	6,17,10	1,0,8	6,4,13	223	144	5.33139e-05	0.00766709	0.0,0.0,0.0	0.097,0.0,0.284	-0.127	-12.7	12.7
12076	ENSG00000224078	SNHG14	15	+	25095635	25095828	25093833	25093974	25097320	25097439	12076	56,78,63	5,3,8	43,40,57	0,2,0	337	144	6.10051e-05	0.00840098	0.827,0.917,0.771	1.0,0.895,1.0	-0.127	-12.7	12.7
9059	ENSG00000178691	SUZ12	17	+	31975481	31975515	31973145	31973231	31975648	31975713	9059	30,40,20	6,2,4	30,18,16	0,0,1	178	144	6.92902e-05	0.00905491	0.802,0.942,0.802	1.0,1.0,0.928	-0.127	-12.7	12.7
59050	ENSG00000110011	DNAJC4	11	+	64232387	64232614	64231870	64231964	64232700	64232865	59050	75,77,89	11,4,3	51,39,54	2,0,0	371	144	6.97842e-05	0.00909311	0.726,0.882,0.92	0.908,1.0,1.0	-0.127	-12.7	12.7
47684	ENSG00000114993	RTKN	2	-	74427505	74427592	74427168	74427273	74428267	74428392	47684	42,81,55	7,11,5	84,51,60	1,0,5	231	144	0.00019101	0.0172448	0.789,0.821,0.873	0.981,1.0,0.882	-0.127	-12.7	12.7
7643	ENSG00000134463	ECHDC3	10	+	11755407	11755608	11749494	11749592	11763223	11764070	7643	87,86,62	0,0,0	56,51,35	2,2,4	345	144	0.000382895	0.0270098	1.0,1.0,1.0	0.921,0.914,0.785	0.127	12.7	12.7
37413	ENSG00000111666	CHPT1	12	+	101720135	101720254	101716727	101716812	101723167	101723326	37413	144,112,88	72,77,61	182236249	71,91,85	263	144	0.000529601	0.03335	0.523,0.443,0.441	0.584,0.587,0.616	-0.127	-12.7	12.7
109417	ENSG00000161179	YDJC	22	-	21629009	21629176	21628121	21628787	21629307	21630031	109417	127251193	10,24,25	156179142	22,42,35	311	144	0.000623699	0.0372721	0.855,0.829,0.781	0.767,0.664,0.653	0.127	12.7	12.7
97354	ENSG00000181392	SYNE4	19	-	36006422	36006671	36005332	36005437	36008553	36008782	97354	119179154	16,22,29	178159145	8,12,13	393	144	0.000819031	0.0443625	0.732,0.749,0.661	0.891,0.829,0.803	-0.127	-12.7	12.7
111302	ENSG00000163281	GNPDA2	4	-	44717112	44717295	44710952	44711137	44726473	44726570	111302	79,87,69	0,0,2	71,71,112	5,6,8	327	144	2.32194e-06	0.0011468	1.0,1.0,0.938	0.862,0.839,0.86	0.126	12.6	12.6
45639	ENSG00000131374	TBC1D5	3	-	17729581	17729629	17623848	17623913	17742480	17742564	45639	12,2,0	18,31,29	0,0,0	21,29,18	192	144	6.34742e-05	0.00864236	0.333,0.046,0.0	0.0,0.0,0.0	0.126	12.6	12.6
112573	ENSG00000131323	TRAF3	14	+	102830333	102830472	102777556	102777675	102870184	102870446	112573	38,49,31	1,0,0	31,43,26	4,4,1	283	144	0.00016293	0.0156583	0.951,1.0,1.0	0.798,0.845,0.93	0.126	12.6	12.6
45297	ENSG00000198176	TFDP1	13	+	113631622	113631905	113623179	113623286	113633119	113633285	45297	140201171	8,5,8	144144188	12,17,22	427	144	0.000197424	0.017572	0.855,0.931,0.878	0.802,0.741,0.742	0.126	12.6	12.6
49589	ENSG00000108061	SHOC2	10	+	110951607	110951792	110919592	110919657	110964124	110964524	49589	6,24,12	20,43,14	11,2,9	58,26,37	329	144	0.000535822	0.0335224	0.116,0.196,0.273	0.077,0.033,0.096	0.126	12.6	12.6
106146	ENSG00000144504	ANKMY1	2	-	240509347	240509455	240507559	240507691	240511860	240512001	106146	1,1,9	7,3,5	0,1,0	6,1,2	252	144	0.000572966	0.0349239	0.075,0.16,0.507	0.0,0.364,0.0	0.126	12.6	12.6
76324	ENSG00000083097	DOPEY1	6	+	83135669	83135878	83134137	83134287	83137172	83139162	76324	54,19,29	5,1,1	19,24,34	0,0,0	353	144	0.000802339	0.0437906	0.815,0.886,0.922	1.0,1.0,1.0	-0.126	-12.6	12.6
98365	ENSG00000102804	TSC22D1	13	-	44436503	44436745	44436043	44436095	44474217	44474250	98365	247266232	24,31,12	795863799	21,18,23	386	144	3.86371e-09	1.21653e-05	0.793,0.762,0.878	0.934,0.947,0.928	-0.125	-12.5	12.5
27618	ENSG00000166831	RBPMS2	15	-	64741382	64741604	64741172	64741242	64748418	64748567	27618	6,5,6	16,14,17	0,0,0	12,14,29	366	144	5.12422e-07	0.000426687	0.129,0.123,0.122	0.0,0.0,0.0	0.125	12.5	12.5
75934	ENSG00000122591	FAM126A	7	-	22976692	22976808	22976209	22976305	22977340	22977421	75934	64,85,65	6,5,10	53,49,60	0,0,3	260	144	3.3668e-05	0.00583667	0.855,0.904,0.783	1.0,1.0,0.917	-0.125	-12.5	12.5
84590	ENSG00000265808	SEC22B	1	-	120168839	120168963	120163209	120163370	120176306	120176515	84590	187179185	6,21,13	225214178	31,33,41	268	144	6.41297e-05	0.00871982	0.944,0.821,0.884	0.796,0.777,0.7	0.125	12.5	12.5
120058	ENSG00000096060	FKBP5	6	-	35646162	35646366	35637013	35637158	35688803	35688942	120058	13,6,7	0,0,0	60,38,47	12,0,1	348	144	9.40132e-05	0.0107828	1.0,1.0,1.0	0.674,1.0,0.951	0.125	12.5	12.5
50546	ENSG00000106477	CEP41	7	-	130400038	130400254	130397507	130399039	130400706	130401146	50546	60,49,63	1,0,0	53,40,45	0,1,10	360	144	0.000142398	0.0142012	0.96,1.0,1.0	1.0,0.941,0.643	0.125	12.5	12.5
44621	ENSG00000223478	RP11-545E17.3	9	+	128730063	128730248	128724444	128724635	128732841	128733194	44621	35,36,26	33,61,34	15,21,18	59,66,37	329	144	0.000223203	0.0190907	0.317,0.205,0.251	0.1,0.122,0.176	0.125	12.5	12.5
24271	ENSG00000110274	CEP164	11	+	117338565	117338668	117335604	117335680	117344165	117344277	24271	24,33,26	0,0,0	18,25,43	1,2,5	247	144	0.000230543	0.0194337	1.0,1.0,1.0	0.913,0.879,0.834	0.125	12.5	12.5
87431	ENSG00000105948	TTC26	7	+	139160947	139161022	139142255	139142305	139165131	139165234	87431	27,20,22	0,0,0	19,17,33	2,1,4	219	144	0.000791511	0.0433888	1.0,1.0,1.0	0.862,0.918,0.844	0.125	12.5	12.5
115909	ENSG00000117153	KLHL12	1	-	202893238	202893425	202891099	202892659	202894183	202894282	115909	179234164	12,36,13	169204244	2,7,9	331	144	2.90513e-06	0.00127383	0.866,0.739,0.846	0.974,0.927,0.922	-0.124	-12.4	12.4
108120	ENSG00000117543	DPH5	1	-	100992636	100992740	100990223	100990628	100995109	100995149	108120	100126118	2,4,3	73113121	12,15,7	248	144	1.76566e-05	0.00406161	0.967,0.948,0.958	0.779,0.814,0.909	0.124	12.4	12.4
27622	ENSG00000154114	TBCEL	11	+	121055051	121055308	121047527	121047667	121058344	121058471	27622	80,84,97	9,2,6	145126134	2,0,2	401	144	2.50464e-05	0.00488114	0.761,0.938,0.853	0.963,1.0,0.96	-0.124	-12.4	12.4
75585	ENSG00000114107	CEP70	3	-	138572858	138572984	138571265	138571356	138591853	138591956	75585	64,87,74	5,14,6	101,82,93	6,0,1	270	144	7.58876e-05	0.00957452	0.872,0.768,0.868	0.9,1.0,0.98	-0.124	-12.4	12.4
71089	ENSG00000204463	BAG6	6	-	31640473	31640528	31640198	31640306	31640644	31640704	71089	120167115	37,33,28	122113141	15,13,13	199	144	8.27274e-05	0.0100183	0.701,0.785,0.748	0.855,0.863,0.887	-0.124	-12.4	12.4
90918	ENSG00000173588	CEP83	12	-	94402250	94402334	94400903	94400981	94403169	94403262	90918	4,0,1	30,28,28	7,6,4	15,29,17	228	144	0.000356173	0.0257125	0.078,0.0,0.022	0.228,0.116,0.129	-0.124	-12.4	12.4
82654	ENSG00000054523	KIF1B	1	+	10337370	10337506	10337073	10337203	10339768	10339859	82654	34,52,30	10,0,1	24,34,26	0,1,0	280	144	0.000382063	0.0269949	0.636,1.0,0.939	1.0,0.946,1.0	-0.124	-12.4	12.4
68461	ENSG00000152601	MBNL1	3	+	152455541	152455577	152447619	152447773	152456266	152456361	68461	141,128,86	68,77,53	95149130	32,41,48	180	144	0.000523465	0.0330669	0.624,0.571,0.565	0.704,0.744,0.684	-0.124	-12.4	12.4
43530	ENSG00000136643	RPS6KC1	1	+	213072869	213072986	213071005	213071041	213077695	213077816	43530	10,6,3	17,13,21	1,6,3	47,30,41	261	144	0.000587885	0.0356627	0.245,0.203,0.073	0.012,0.099,0.039	0.124	12.4	12.4
85309	ENSG00000163946	FAM208A	3	-	56638705	56638765	56633043	56633843	56639985	56640130	85309	54,23,47	1,0,2	30,27,22	1,8,2	204	144	0.000684104	0.0396827	0.974,1.0,0.943	0.955,0.704,0.886	0.124	12.4	12.4
102606	ENSG00000130811	EIF3G	19	-	10117083	10117090	10116835	10116989	10118667	10118727	102606	2,10,16	0,3,4	9,13,12	0,1,0	151	144	0.000710367	0.0405512	1.0,0.761,0.792	1.0,0.925,1.0	-0.124	-12.4	12.4
40017	ENSG00000198718	FAM179B	14	+	45053064	45053181	45052435	45052562	45054430	45054549	40017	0,0,2	19,12,27	2,1,6	12,15,8	261	144	0.000813169	0.04412	0.0,0.0,0.039	0.084,0.035,0.293	-0.124	-12.4	12.4
62657	ENSG00000101236	RNF24	20	-	3934851	3934920	3931420	3934201	3934993	3935073	62657	1,0,0	22,19,13	4,6,0	14,13,7	213	144	5.20316e-05	0.00760877	0.03,0.0,0.0	0.162,0.238,0.0	-0.123	-12.3	12.3
84255	ENSG00000107099	DOCK8	9	+	386330	386426	382512	382685	390470	390566	84255	7,16,9	0,0,0	36,59,61	6,2,4	240	144	0.000137028	0.0138617	1.0,1.0,1.0	0.783,0.947,0.901	0.123	12.3	12.3
20864	ENSG00000141994	DUS3L	19	-	5786748	5786845	5786466	5786542	5787060	5787171	20864	61107111	14,16,4	71,81,64	1,5,2	241	144	0.000828104	0.0447376	0.722,0.8,0.943	0.977,0.906,0.95	-0.123	-12.3	12.3
73168	ENSG00000146556	WASH2P	2	+	113595692	113595829	113595368	113595515	113596380	113596582	73168	16,13,7	2,3,2	5,2,10	0,1,0	281	144	0.000880941	0.0466663	0.804,0.69,0.642	1.0,0.506,1.0	-0.123	-12.3	12.3
68264	ENSG00000066027	PPP2R5A	1	+	212347346	212347406	212345802	212345933	212356625	212356676	68264	25,35,35	0,1,0	38,38,22	2,4,4	204	144	0.000166804	0.0158379	1.0,0.961,1.0	0.931,0.87,0.795	0.122	12.2	12.2
105001	ENSG00000139354	GAS2L3	12	+	100575506	100575623	100573682	100573785	100591735	100591856	105001	3,0,8	11,20,11	0,0,1	14,10,10	261	144	0.000265909	0.021297	0.131,0.0,0.286	0.0,0.0,0.052	0.122	12.2	12.2
66139	ENSG00000228775	WEE2-AS1	7	-	141712861	141713023	141704631	141705757	141714188	141714374	66139	0,1,0	8,9,22	3,2,4	15,5,9	306	144	0.000350386	0.0255265	0.0,0.05,0.0	0.086,0.158,0.173	-0.122	-12.2	12.2
120218	ENSG00000139323	POC1B	12	-	89472167	89472275	89467616	89467685	89491935	89492115	120218	22,31,28	3,4,2	24,39,25	0,0,2	252	144	0.000862849	0.0460424	0.807,0.816,0.889	1.0,1.0,0.877	-0.122	-12.2	12.2
99757	ENSG00000111670	GNPTAB	12	-	101756419	101756566	101753371	101753539	101757211	101757310	99757	6,4,5	86,74,45	14,18,18	47,35,53	291	144	2.50656e-08	4.95193e-05	0.033,0.026,0.052	0.128,0.203,0.144	-0.121	-12.1	12.1
94315	ENSG00000162601	MYSM1	1	-	58689293	58689367	58689037	58689116	58690225	58690249	94315	0,1,1	26,29,26	3,5,3	17,13,17	218	144	9.50762e-05	0.0108199	0.0,0.022,0.025	0.104,0.203,0.104	-0.121	-12.1	12.1
33605	ENSG00000181396	OGFOD3	17	-	82415405	82415627	82411454	82411530	82418411	82418637	33605	37,85,65	5,4,0	68,48,52	0,0,0	366	144	0.000243831	0.02027	0.744,0.893,1.0	1.0,1.0,1.0	-0.121	-12.1	12.1
22449	ENSG00000214357	NEURL1B	5	+	172669784	172670330	172641265	172641437	172683418	172684138	22449	132160109	10,4,4	82,81,90	1,2,0	690	144	0.000551129	0.0341087	0.734,0.893,0.85	0.945,0.894,1.0	-0.121	-12.1	12.1
78829	ENSG00000143324	XPR1	1	+	180836521	180836716	180834873	180835045	180863707	180863874	78829	177249178	3,1,2	183197167	12,9,18	339	144	1.25751e-08	2.87955e-05	0.962,0.991,0.974	0.866,0.903,0.798	0.12	12	12
12454	ENSG00000164830	OXR1	8	+	106702905	106703090	106692727	106692877	106706381	106707145	12454	99127112	1,1,1	106,80,137	10,5,8	329	144	6.61671e-07	0.000497224	0.977,0.982,0.98	0.823,0.875,0.882	0.12	12	12
76500	ENSG00000079387	SENP1	12	-	48101468	48101516	48097736	48098124	48105401	48105834	76500	48,38,41	0,0,1	29,58,44	3,10,3	192	144	2.45451e-06	0.00117527	1.0,1.0,0.969	0.879,0.813,0.917	0.12	12	12
34377	ENSG00000162066	AMDHD2	16	+	2527560	2527615	2520983	2521123	2527772	2527985	34377	36,37,45	1,8,6	54,34,63	1,1,0	199	144	9.81773e-06	0.00269533	0.963,0.77,0.844	0.975,0.961,1.0	-0.12	-12	12
40588	ENSG00000103168	TAF1C	16	-	84183696	84183778	84183409	84183507	84186900	84187020	40588	29,35,13	6,2,1	21,19,25	0,1,0	226	144	0.000251883	0.0205827	0.755,0.918,0.892	1.0,0.924,1.0	-0.12	-12	12
109358	ENSG00000166938	DIS3L	15	+	66311789	66311900	66308708	66308844	66314038	66314117	109358	55,55,50	6,10,3	51,45,49	0,3,1	255	144	0.000381826	0.0269949	0.838,0.756,0.904	1.0,0.894,0.965	-0.12	-12	12
31918	ENSG00000131373	HACL1	3	-	15591599	15591680	15589539	15589612	15596383	15596424	31918	50,91,93	9,16,11	95,94,116	5,11,0	225	144	0.00053128	0.0333931	0.78,0.784,0.844	0.924,0.845,1.0	-0.12	-12	12
109541	ENSG00000198521	ZNF43	19	-	21819094	21819221	21817887	21817986	21836035	21836208	109541	62,94,73	0,3,0	64,52,54	7,6,2	271	144	2.95647e-05	0.00541599	1.0,0.943,1.0	0.829,0.822,0.935	0.119	11.9	11.9
43829	ENSG00000123427	METTL21B	12	+	57774628	57774767	57773016	57773128	57780254	57780430	43829	0,8,2	1,15,6	0,0,0	8,6,1	283	144	3.79116e-05	0.00628507	0.0,0.213,0.145	0.0,0.0,0.0	0.119	11.9	11.9
23244	ENSG00000133103	COG6	13	+	39679549	39679620	39677467	39677579	39679974	39680045	23244	34,46,36	0,0,0	30,27,30	1,1,7	215	144	9.87979e-05	0.0110482	1.0,1.0,1.0	0.953,0.948,0.742	0.119	11.9	11.9
31474	ENSG00000213626	LBH	2	+	30256701	30256803	30234404	30234507	30257432	30257548	31474	0,19,0	23,20,22	0,0,0	15,27,13	246	144	0.000183495	0.0168073	0.0,0.357,0.0	0.0,0.0,0.0	0.119	11.9	11.9
108932	ENSG00000233184	RP11-421L21.3	1	+	101077362	101077508	101075394	101075716	101083460	101083574	108932	35,43,56	8,4,2	18,34,48	2,0,0	290	144	0.000194766	0.0174546	0.685,0.842,0.933	0.817,1.0,1.0	-0.119	-11.9	11.9
82711	ENSG00000130830	MPP1	X	-	154799744	154799893	154792141	154792285	154805271	154805527	82711	7,35,8	26,81,25	2,0,2	21,13,32	293	144	8.75151e-07	0.000603944	0.117,0.175,0.136	0.045,0.0,0.03	0.118	11.8	11.8
116068	ENSG00000065559	MAP2K4	17	+	12081355	12081530	12020886	12021001	12095574	12095694	116068	66,59,64	0,1,0	69,52,86	12,1,3	319	144	8.73611e-06	0.00258009	1.0,0.964,1.0	0.722,0.959,0.928	0.118	11.8	11.8
63954	ENSG00000010322	NISCH	3	+	52482641	52482767	52480183	52480295	52484512	52484637	63954	4,3,2	31,38,35	8,9,7	21,24,21	270	144	0.000173024	0.0161439	0.064,0.04,0.03	0.169,0.167,0.151	-0.118	-11.8	11.8
36034	ENSG00000108773	KAT2A	17	-	42117906	42118011	42117677	42117814	42118296	42118403	36034	25,79,70	4,2,10	32,28,37	0,1,1	249	144	0.000220653	0.0189208	0.783,0.958,0.802	1.0,0.942,0.955	-0.118	-11.8	11.8
45128	ENSG00000184271	POU6F1	12	-	51191595	51191762	51186935	51190592	51192329	51192471	45128	85,100,64	1,2,1	50,51,55	10,2,2	311	144	0.000464481	0.0307079	0.975,0.959,0.967	0.698,0.922,0.927	0.118	11.8	11.8
54038	ENSG00000147202	DIAPH2	X	+	96763099	96763120	96758156	96758258	96881578	96881718	54038	29,25,20	3,1,7	35,8,26	0,0,2	165	144	0.000508949	0.0325169	0.894,0.956,0.714	1.0,1.0,0.919	-0.118	-11.8	11.8
33901	ENSG00000149761	NUDT22	11	+	64228826	64228995	64227567	64227666	64229477	64229539	33901	2,6,1	5,7,4	1,0,0	2,1,2	313	144	0.000953503	0.0491408	0.155,0.283,0.103	0.187,0.0,0.0	0.118	11.8	11.8
100628	ENSG00000132801	ZSWIM3	20	+	45872670	45872825	45857616	45857980	45876713	45879122	100628	1,9,4	13,19,13	0,0,0	4,12,5	299	144	2.76578e-05	0.00520418	0.036,0.186,0.129	0.0,0.0,0.0	0.117	11.7	11.7
72267	ENSG00000197961	ZNF121	19	-	9584185	9584348	9569001	9569082	9584460	9584497	72267	2,1,0	10,14,15	4,13,10	19,24,22	307	144	3.35927e-05	0.00583667	0.086,0.032,0.0	0.09,0.203,0.176	-0.117	-11.7	11.7
19020	ENSG00000156860	FBRS	16	+	30661303	30661333	30660265	30660442	30662419	30662468	19020	22,25,25	1,7,1	18,21,18	0,0,0	174	144	0.000128907	0.0132331	0.948,0.747,0.954	1.0,1.0,1.0	-0.117	-11.7	11.7
14786	ENSG00000181090	EHMT1	9	+	137650859	137651037	137619002	137619049	137710966	137711030	14786	3,4,5	9,19,12	1,0,0	21,8,7	322	144	0.000129852	0.0132959	0.13,0.086,0.157	0.021,0.0,0.0	0.117	11.7	11.7
91205	ENSG00000114374	USP9Y	Y	+	12818419	12818610	12816123	12816344	12833687	12833861	91205	65,69,33	0,2,0	38,57,54	4,1,5	335	144	0.000401323	0.0278169	1.0,0.937,1.0	0.803,0.961,0.823	0.117	11.7	11.7
112175	ENSG00000138495	COX17	3	-	119676861	119676966	119675144	119675233	119677142	119677294	112175	3,15,16	1,0,0	20,16,13	2,0,10	249	144	0.00047813	0.0312556	0.634,1.0,1.0	0.853,1.0,0.429	0.117	11.7	11.7
19369	ENSG00000137842	TMEM62	15	+	43149107	43149151	43148754	43148879	43151789	43151834	19369	27,41,13	1,0,0	20,24,23	2,4,2	188	144	0.000506569	0.032406	0.954,1.0,1.0	0.885,0.821,0.898	0.117	11.7	11.7
115146	ENSG00000148690	FRA10AC1	10	-	93692008	93692093	93687403	93687449	93692645	93692729	115146	102100101	0,1,2	57,78,108	9,7,5	229	144	9.6384e-07	0.000651756	1.0,0.984,0.969	0.799,0.875,0.931	0.116	11.6	11.6
2040	ENSG00000162409	PRKAA2	1	+	56655003	56655096	56645321	56645481	56674380	56674522	2040	7,7,4	20,32,29	0,1,0	17,30,24	237	144	2.85536e-06	0.00127383	0.175,0.117,0.077	0.0,0.02,0.0	0.116	11.6	11.6
112550	ENSG00000158373	HIST1H2BD	6	+	26163797	26163918	26158145	26158559	26170974	26171349	112550	0,8,2	10,13,10	0,0,0	1,4,7	265	144	0.000170458	0.0159763	0.0,0.251,0.098	0.0,0.0,0.0	0.116	11.6	11.6
48982	ENSG00000108556	CHRNE	17	-	4901460	4901625	4900989	4901190	4901931	4902087	48982	60,64,55	0,0,0	48,43,61	3,6,0	309	144	0.000192107	0.0173128	1.0,1.0,1.0	0.882,0.77,1.0	0.116	11.6	11.6
63565	ENSG00000112701	SENP6	6	+	75640683	75640704	75634706	75634811	75647730	75647800	63565	110,57,59	3,7,9	41,46,75	9,11,20	165	144	0.000373715	0.0265167	0.97,0.877,0.851	0.799,0.785,0.766	0.116	11.6	11.6
33620	ENSG00000165480	SKA3	13	-	21157921	21158125	21155692	21155811	21176374	21176547	33620	78,81,55	0,0,0	55,51,78	2,2,7	348	144	1.41016e-05	0.0034154	1.0,1.0,1.0	0.919,0.913,0.822	0.115	11.5	11.5
41866	ENSG00000072609	CHFR	12	-	132843030	132843083	132841517	132841596	132844026	132844127	41866	51,29,25	1,0,0	26,35,30	1,4,5	197	144	9.75659e-05	0.0109958	0.974,1.0,1.0	0.95,0.865,0.814	0.115	11.5	11.5
52482	ENSG00000156113	KCNMA1	10	-	76974486	76974573	76969973	76970067	77011966	77012043	52482	1,0,0	9,16,10	7,3,4	12,29,28	231	144	0.000160523	0.0155814	0.065,0.0,0.0	0.267,0.061,0.082	-0.115	-11.5	11.5
58795	ENSG00000004777	ARHGAP33	19	+	35784638	35784706	35784171	35784317	35784952	35785106	58795	1,6,5	10,18,16	1,0,0	8,8,5	212	144	0.000165855	0.0158379	0.064,0.185,0.175	0.078,0.0,0.0	0.115	11.5	11.5
108873	ENSG00000174292	TNK1	17	+	7383249	7383320	7382835	7383089	7383424	7383616	108873	70,69,63	2,0,3	51,70,49	5,2,13	215	144	0.00034079	0.025063	0.959,1.0,0.934	0.872,0.959,0.716	0.115	11.5	11.5
1504	ENSG00000135250	SRPK2	7	-	105125781	105125874	105117387	105118022	105126992	105127062	1504	31,27,48	0,0,0	34,27,40	3,2,3	237	144	0.000443614	0.0297558	1.0,1.0,1.0	0.873,0.891,0.89	0.115	11.5	11.5
103357	ENSG00000158806	NPM2	8	+	22034111	22034275	22033129	22033223	22034509	22034544	103357	63110105	8,14,3	100105119	1,2,5	308	144	0.000570307	0.034825	0.786,0.786,0.942	0.979,0.961,0.918	-0.115	-11.5	11.5
121093	ENSG00000143224	PPOX	1	+	161169905	161170024	161169659	161169720	161170408	161170581	121093	81157118	0,2,1	67,90,127	9,10,1	263	144	2.90786e-06	0.00127383	1.0,0.977,0.985	0.803,0.831,0.986	0.114	11.4	11.4
93443	ENSG00000160785	SLC25A44	1	+	156207890	156208013	156200389	156200472	156210239	156212795	93443	36,73,42	2,3,6	58,45,56	1,0,0	267	144	6.63549e-05	0.00891282	0.907,0.929,0.791	0.969,1.0,1.0	-0.114	-11.4	11.4
18274	ENSG00000137411	VARS2	6	+	30922381	30922554	30922115	30922241	30922705	30922774	18274	51,70,62	1,0,0	41,36,37	2,1,5	317	144	0.000493962	0.0319297	0.959,1.0,1.0	0.903,0.942,0.771	0.114	11.4	11.4
22066	ENSG00000114166	KAT2B	3	+	20148402	20148487	20148242	20148306	20152331	20154404	22066	128,117,56	7,5,11	61,82,94	1,0,1	229	144	2.58941e-06	0.00120558	0.92,0.936,0.762	0.975,1.0,0.983	-0.113	-11.3	11.3
3064	ENSG00000145920	CPLX2	5	+	175805443	175805621	175796741	175796784	175808988	175809068	3064	8,19,6	39,85,97	19,13,21	36,24,51	322	144	7.20806e-06	0.002291	0.084,0.091,0.027	0.191,0.195,0.156	-0.113	-11.3	11.3
93434	ENSG00000160785	SLC25A44	1	+	156207861	156208013	156199834	156200472	156210239	156212795	93434	42,79,47	2,3,6	64,53,66	1,0,0	296	144	6.08455e-05	0.00840098	0.911,0.928,0.792	0.969,1.0,1.0	-0.113	-11.3	11.3
102064	ENSG00000067646	ZFY	Y	+	2953908	2953997	2935504	2935769	2961073	2961286	102064	31,50,35	0,0,0	62,63,40	2,0,10	233	144	9.86838e-05	0.0110482	1.0,1.0,1.0	0.95,1.0,0.712	0.113	11.3	11.3
40592	ENSG00000103168	TAF1C	16	-	84184850	84185060	84183409	84183507	84186900	84187020	40592	42,60,39	6,2,1	41,42,42	0,1,0	354	144	0.000282046	0.0221493	0.74,0.924,0.941	1.0,0.945,1.0	-0.113	-11.3	11.3
62705	ENSG00000168589	DYNLRB2	16	+	80544700	80544797	80543275	80543351	80549483	80549651	62705	0,1,0	5,16,5	2,7,1	13,13,12	241	144	0.000337768	0.02495	0.0,0.036,0.0	0.084,0.243,0.047	-0.113	-11.3	11.3
53781	ENSG00000276418	RP11-26J3.4	8	-	80044166	80044208	80042619	80042668	80051526	80051628	53781	231203197	135115113	143175181	159136156	186	144	0.000389876	0.0272602	0.57,0.577,0.574	0.41,0.499,0.473	0.113	11.3	11.3
94513	ENSG00000198925	ATG9A	2	-	219228433	219228485	219227921	219228053	219229009	219229340	94513	41,68,60	7,9,8	37,47,44	3,1,1	196	144	0.000594488	0.0359352	0.811,0.847,0.846	0.901,0.972,0.97	-0.113	-11.3	11.3
11800	ENSG00000169762	TAPT1	4	-	16213767	16213898	16202461	16202580	16226258	16226541	11800	90195109	0,0,1	62,70,86	4,7,4	275	144	5.58353e-07	0.000453904	1.0,1.0,0.983	0.89,0.84,0.918	0.112	11.2	11.2
95006	ENSG00000076685	NT5C2	10	-	103139405	103139479	103111744	103111805	103174857	103174982	95006	72,81,69	1,2,1	54,58,57	5,7,6	218	144	3.82965e-05	0.00632551	0.979,0.964,0.979	0.877,0.846,0.863	0.112	11.2	11.2
90695	ENSG00000103066	PLA2G15	16	+	68248568	68248692	68245370	68245553	68249289	68249446	90695	7,0,11	17,27,21	2,1,0	21,34,22	268	144	4.08492e-05	0.00664905	0.181,0.0,0.22	0.049,0.016,0.0	0.112	11.2	11.2
11569	ENSG00000049883	PTCD2	5	+	72326611	72326741	72322171	72322264	72331257	72331375	11569	47,90,62	0,2,1	57,61,74	7,1,9	274	144	6.10344e-05	0.00840098	1.0,0.959,0.97	0.811,0.97,0.812	0.112	11.2	11.2
111399	ENSG00000163071	SPATA18	4	+	52071916	52072156	52051411	52051791	52076778	52077040	111399	18,37,34	2,6,0	26,11,12	0,1,0	384	144	0.000193993	0.0174049	0.771,0.698,1.0	1.0,0.805,1.0	-0.112	-11.2	11.2
7469	ENSG00000244687	UBE2V1	20	-	50096482	50096820	50084128	50084254	50113106	50113133	7469	95,115,93	6,5,5	79,78,103	1,2,0	482	144	0.00029803	0.0229572	0.825,0.873,0.847	0.959,0.921,1.0	-0.112	-11.2	11.2
116872	ENSG00000158669	GPAT4	8	+	41596747	41596878	41578414	41578580	41598291	41599226	116872	2,6,10	0,4,4	1,2,1	0,0,1	275	144	0.000541127	0.0337265	1.0,0.44,0.567	1.0,1.0,0.344	-0.112	-11.2	11.2
97355	ENSG00000181392	SYNE4	19	-	36006422	36006671	36005332	36005437	36006749	36006944	97355	147256180	12,3,15	224187181	2,3,0	393	144	1.89775e-06	0.0010225	0.818,0.969,0.815	0.976,0.958,1.0	-0.111	-11.1	11.1
77581	ENSG00000103994	ZNF106	15	-	42448071	42448705	42446588	42446658	42466052	42466114	77581	143177137	1,2,8	131155149	0,0,0	778	144	3.21479e-05	0.00571263	0.964,0.942,0.76	1.0,1.0,1.0	-0.111	-11.1	11.1
81607	ENSG00000149532	CPSF7	11	-	61420469	61421608	61416409	61416519	61429181	61429290	81607	298339266	0,1,0	282205217	1,2,8	1283	144	4.68866e-05	0.00717942	1.0,0.974,1.0	0.969,0.92,0.753	0.111	11.1	11.1
98980	ENSG00000139620	KANSL2	12	-	48659916	48659981	48654936	48655060	48660467	48660619	98980	0,0,1	22,22,12	5,3,1	15,13,10	209	144	0.000228108	0.0193134	0.0,0.0,0.054	0.187,0.137,0.064	-0.111	-11.1	11.1
66282	ENSG00000248019	FAM13A-AS1	4	+	88726937	88727038	88723208	88723315	88727834	88730103	66282	2,5,3	22,10,23	0,0,1	18,20,34	245	144	0.000342539	0.0251549	0.051,0.227,0.071	0.0,0.0,0.017	0.111	11.1	11.1
69353	ENSG00000176834	VSIG10	12	-	118102988	118103170	118095545	118095678	118103592	118103862	69353	43,58,40	2,4,2	50,40,34	0,0,0	326	144	0.000481092	0.031394	0.905,0.865,0.898	1.0,1.0,1.0	-0.111	-11.1	11.1
55211	ENSG00000117000	RLF	1	+	40189054	40189209	40161372	40161636	40190771	40190853	55211	36,40,55	0,0,1	43,36,59	1,7,1	299	144	0.00048494	0.0315634	1.0,1.0,0.964	0.954,0.712,0.966	0.111	11.1	11.1
96738	ENSG00000141542	RAB40B	17	-	82658490	82658713	82657705	82658134	82659579	82659657	96738	70113124	0,0,0	84,74,86	6,3,3	367	144	1.01137e-05	0.00274364	1.0,1.0,1.0	0.846,0.906,0.918	0.11	11	11
8957	ENSG00000038532	CLEC16A	16	+	11166387	11166552	11125978	11126146	11178334	11182189	8957	58,77,57	0,3,9	46,75,71	0,0,0	309	144	2.37178e-05	0.00476764	1.0,0.923,0.747	1.0,1.0,1.0	-0.11	-11	11
37428	ENSG00000111666	CHPT1	12	+	101719489	101719516	101716727	101716812	101720122	101720174	37428	42,50,46	94,140,88	42,72,66	232278271	171	144	5.54325e-05	0.00789265	0.273,0.231,0.306	0.132,0.179,0.17	0.11	11	11
111169	ENSG00000188807	TMEM201	1	+	9611014	9611073	9610505	9610805	9611752	9611890	111169	0,0,1	13,24,12	1,4,6	9,19,19	203	144	7.16482e-05	0.00925502	0.0,0.0,0.056	0.073,0.13,0.183	-0.11	-11	11
107331	ENSG00000137522	RNF121	11	+	71982760	71982915	71960749	71960891	71990596	71990717	107331	44,72,48	1,1,8	58,48,59	0,0,0	299	144	8.15794e-05	0.00993898	0.955,0.972,0.743	1.0,1.0,1.0	-0.11	-11	11
93946	ENSG00000174842	GLMN	1	-	92251180	92251232	92247877	92247989	92262862	92262926	93946	5,2,5	23,18,20	1,0,0	18,12,8	196	144	0.000164382	0.0157586	0.138,0.075,0.155	0.039,0.0,0.0	0.11	11	11
67297	ENSG00000176148	TCP11L1	11	+	33054592	33054725	33043749	33043936	33057114	33057235	67297	38,63,35	5,5,2	43,51,34	0,0,2	277	144	0.000219318	0.0188705	0.798,0.868,0.901	1.0,1.0,0.898	-0.11	-11	11
3402	ENSG00000162302	RPS6KA4	11	+	64370245	64370384	64369698	64369893	64370562	64370726	3402	20,41,49	1,7,1	51,38,38	0,1,0	283	144	0.000240902	0.0200802	0.911,0.749,0.961	1.0,0.951,1.0	-0.11	-11	11
28297	ENSG00000171204	TMEM126B	11	+	85631144	85631316	85629131	85629262	85631686	85631808	28297	128169147	11,5,6	143143163	11,21,24	316	144	0.000475621	0.0311337	0.841,0.939,0.918	0.856,0.756,0.756	0.11	11	11
98193	ENSG00000169592	INO80E	16	+	30001211	30004657	30000993	30001040	30005220	30005774	98193	7951250991	39,83,71	794753805	80,84,73	3590	144	0.000545905	0.0338269	0.45,0.377,0.359	0.285,0.264,0.307	0.11	11	11
29069	ENSG00000109111	SUPT6H	17	+	28672756	28672858	28662197	28662342	28673370	28673510	29069	5,33,24	21,68,38	13,4,9	53,43,45	246	144	0.00059455	0.0359352	0.122,0.221,0.27	0.126,0.052,0.105	0.11	11	11
7677	ENSG00000258315	C17orf49	17	+	7015773	7015906	7015061	7015156	7016494	7016685	7677	107171140	21,13,11	113139126	11,1,2	277	144	0.000601482	0.0362671	0.726,0.872,0.869	0.842,0.986,0.97	-0.11	-11	11
122759	ENSG00000165714	BORCS5	12	+	12361205	12361349	12357357	12357509	12435627	12435785	122759	68,100,55	3,5,5	56,54,54	0,0,0	288	144	2.44811e-05	0.00483646	0.919,0.909,0.846	1.0,1.0,1.0	-0.109	-10.9	10.9
47254	ENSG00000059588	TARBP1	1	-	234393361	234393486	234392415	234392552	234393645	234393837	47254	70,98,65	2,0,0	56,54,44	6,2,4	269	144	4.58378e-05	0.00711072	0.949,1.0,1.0	0.833,0.935,0.855	0.109	10.9	10.9
59207	ENSG00000135111	TBX3	12	-	114679912	114679972	114679504	114679651	114680878	114681146	59207	273376289	309382275	279252289	205178162	204	144	5.1725e-05	0.00757925	0.384,0.41,0.426	0.49,0.5,0.557	-0.109	-10.9	10.9
18099	ENSG00000140043	PTGR2	14	+	73879095	73879305	73876997	73877168	73880054	73880176	18099	243282208	36,30,29	231192277	18,14,11	354	144	0.000161284	0.0156039	0.733,0.793,0.745	0.839,0.848,0.911	-0.109	-10.9	10.9
47773	ENSG00000188153	COL4A5	X	+	108670227	108670236	108668318	108668504	108674744	108674900	47773	17,41,42	0,0,0	22,28,48	5,2,3	153	144	0.000172515	0.0161439	1.0,1.0,1.0	0.805,0.929,0.938	0.109	10.9	10.9
120891	ENSG00000113645	WWC1	5	+	168371423	168371502	168292245	168292271	168385210	168385414	120891	25,41,21	0,2,0	37,34,23	8,2,1	223	144	0.000435754	0.0294463	1.0,0.93,1.0	0.749,0.917,0.937	0.109	10.9	10.9
34028	ENSG00000074855	ANO8	19	-	17327437	17327569	17327234	17327345	17327688	17327880	34028	98,131,93	0,7,2	92,80,81	4,10,10	276	144	0.000691186	0.0398857	1.0,0.907,0.96	0.923,0.807,0.809	0.109	10.9	10.9
15875	ENSG00000099817	POLR2E	19	-	1092312	1092535	1091791	1091907	1095258	1095380	15875	3,3,2	3,5,5	0,0,1	7,7,1	367	144	0.000750904	0.0419068	0.282,0.191,0.136	0.0,0.0,0.282	0.109	10.9	10.9
89204	ENSG00000174606	ANGEL2	1	-	213004580	213004700	213000785	213000912	213005032	213005454	89204	4,3,4	56,75,36	9,9,10	28,23,42	264	144	1.78081e-05	0.00407786	0.037,0.021,0.057	0.149,0.176,0.115	-0.108	-10.8	10.8
90693	ENSG00000103066	PLA2G15	16	+	68248571	68248692	68245379	68245553	68249289	68249446	90693	7,0,9	17,27,21	2,0,0	21,34,22	265	144	2.3422e-05	0.00476043	0.183,0.0,0.189	0.049,0.0,0.0	0.108	10.8	10.8
58595	ENSG00000158856	DMTN	8	+	22067152	22067159	22066704	22066893	22067526	22067682	58595	4,3,4	30,29,28	0,0,0	13,23,14	151	144	0.000141017	0.0141375	0.113,0.09,0.12	0.0,0.0,0.0	0.108	10.8	10.8
76097	ENSG00000164306	PRIMPOL	4	+	184682247	184682336	184678231	184678394	184685408	184685498	76097	54,65,40	0,0,0	64,35,52	1,5,4	233	144	0.000146446	0.0144942	1.0,1.0,1.0	0.975,0.812,0.889	0.108	10.8	10.8
2265	ENSG00000000457	SCYL3	1	-	169855795	169855857	169854269	169854964	169859040	169859212	2265	10,8,4	21,54,43	0,0,4	10,40,32	206	144	0.000622774	0.0372641	0.25,0.094,0.061	0.0,0.0,0.08	0.108	10.8	10.8
78273	ENSG00000110066	SUV420H1	11	-	68166191	68166402	68158292	68159171	68166981	68167178	78273	6,23,24	85,45,61	21,24,32	42,43,29	355	144	0.000788598	0.0432527	0.028,0.172,0.138	0.169,0.185,0.309	-0.108	-10.8	10.8
103313	ENSG00000166503	RP11-382A20.3	15	-	83139144	83139275	83112737	83115741	83151214	83151361	103313	101,114,95	0,1,1	79103107	11,2,7	275	144	1.59292e-06	0.000891638	1.0,0.984,0.98	0.79,0.964,0.889	0.107	10.7	10.7
79401	ENSG00000112234	FBXL4	6	-	98917373	98917719	98905425	98905670	98926476	98926586	79401	321337283	19,9,21	214223289	2,3,5	490	144	1.01484e-05	0.00274364	0.832,0.917,0.798	0.969,0.956,0.944	-0.107	-10.7	10.7
89198	ENSG00000174606	ANGEL2	1	-	213004580	213004703	213000785	213000912	213005032	213005454	89198	2,4,4	56,75,36	9,9,9	28,23,42	267	144	1.2822e-05	0.00317417	0.019,0.028,0.057	0.148,0.174,0.104	-0.107	-10.7	10.7
53966	ENSG00000154723	ATP5J	21	-	25734852	25735030	25729630	25729801	25735314	25735646	53966	177252192	29,20,12	276250246	13,5,10	322	144	8.46091e-05	0.0101118	0.732,0.849,0.877	0.905,0.957,0.917	-0.107	-10.7	10.7
73438	ENSG00000144659	SLC25A38	3	+	39391576	39391620	39390422	39390507	39391852	39392021	73438	57,59,74	16,2,6	57,52,62	1,1,2	188	144	8.65657e-05	0.010237	0.732,0.958,0.904	0.978,0.976,0.96	-0.107	-10.7	10.7
18635	ENSG00000182150	ERCC6L2	9	+	95954727	95954922	95941453	95941549	95955913	95956013	18635	1,0,0	19,10,19	2,2,6	11,7,13	339	144	0.000161619	0.0156126	0.022,0.0,0.0	0.072,0.108,0.164	-0.107	-10.7	10.7
103077	ENSG00000132394	EEFSEC	3	+	128264616	128264781	128262127	128262224	128341232	128341889	103077	121190133	6,7,5	124,142,96	13,15,11	309	144	0.00055219	0.0341534	0.904,0.927,0.925	0.816,0.815,0.803	0.107	10.7	10.7
6697	ENSG00000188732	FAM221A	7	+	23688230	23688323	23684498	23684672	23689268	23689459	6697	6,6,5	12,42,31	0,1,3	22,32,27	237	144	0.00092604	0.0481938	0.233,0.08,0.089	0.0,0.019,0.063	0.107	10.7	10.7
5743	ENSG00000133195	SLC39A11	17	-	73091823	73092116	73088687	73088775	73092610	73092712	5743	0,0,2	1,25,19	9,10,2	19,18,10	437	144	3.35815e-06	0.00140979	0.0,0.0,0.034	0.135,0.155,0.062	-0.106	-10.6	10.6
70825	ENSG00000118197	DDX59	1	-	200648451	200648567	200644120	200644517	200649073	200649226	70825	47,78,52	4,12,2	66,72,75	1,1,2	260	144	0.000110066	0.0119501	0.867,0.783,0.935	0.973,0.976,0.954	-0.106	-10.6	10.6
107160	ENSG00000103174	NAGPA	16	-	5027277	5027379	5027134	5027198	5027845	5027893	107160	37,75,63	1,2,0	38,54,52	2,5,7	246	144	0.000131338	0.0133936	0.956,0.956,1.0	0.918,0.863,0.813	0.106	10.6	10.6
24610	ENSG00000043514	TRIT1	1	-	39847219	39847297	39844530	39844640	39883317	39883480	24610	42,34,36	0,0,0	32,42,39	3,5,1	222	144	0.000278904	0.0219539	1.0,1.0,1.0	0.874,0.845,0.962	0.106	10.6	10.6
57915	ENSG00000197119	SLC25A29	14	-	100298036	100298190	100293293	100293377	100298841	100298885	57915	1,10,3	6,17,11	0,2,2	19,16,25	298	144	0.000314439	0.0238924	0.075,0.221,0.116	0.0,0.057,0.037	0.106	10.6	10.6
29145	ENSG00000100211	CBY1	22	+	38656955	38657143	38656675	38656750	38670883	38670989	29145	17,13,11	0,0,1	28,27,37	5,0,4	332	144	0.000318129	0.024082	1.0,1.0,0.827	0.708,1.0,0.8	0.106	10.6	10.6
51097	ENSG00000123178	SPRYD7	13	-	49931017	49931134	49927918	49928085	49936129	49936340	51097	126207152	3,20,8	122158154	14,23,23	261	144	0.000974759	0.0498032	0.959,0.851,0.913	0.828,0.791,0.787	0.106	10.6	10.6
58504	ENSG00000066855	MTFR1	8	+	65682327	65682451	65669872	65670018	65693643	65693759	58504	86,127,96	2,1,0	72,97,113	12,7,1	268	144	1.03846e-05	0.00279014	0.959,0.986,1.0	0.763,0.882,0.984	0.105	10.5	10.5
47532	ENSG00000167615	LENG8	19	+	54453545	54453656	54452532	54452752	54454429	54454682	47532	161208124	2,10,8	135129154	26,13,11	255	144	0.000109137	0.0118749	0.978,0.922,0.897	0.746,0.849,0.888	0.105	10.5	10.5
80889	ENSG00000171163	ZNF692	1	-	248857827	248857859	248857237	248857436	248858130	248858321	80889	19,28,43	1,8,2	15,20,21	0,1,0	176	144	0.000247459	0.02039	0.94,0.741,0.946	1.0,0.942,1.0	-0.105	-10.5	10.5
56699	ENSG00000157450	RNF111	15	+	59084128	59084258	59080935	59081284	59085658	59085785	56699	26,24,32	0,0,0	24,26,42	1,0,7	274	144	0.000402355	0.0278429	1.0,1.0,1.0	0.927,1.0,0.759	0.105	10.5	10.5
69101	ENSG00000167384	ZNF180	19	-	44486643	44486876	44484360	44484435	44497283	44497377	69101	1,2,0	13,21,18	6,0,6	15,9,7	377	144	0.000425277	0.028977	0.029,0.035,0.0	0.133,0.0,0.247	-0.105	-10.5	10.5
7848	ENSG00000101574	METTL4	18	-	2544652	2544759	2537524	2539145	2547354	2547529	7848	22,22,32	0,0,1	35,30,42	0,7,2	251	144	0.000596844	0.0360522	1.0,1.0,0.948	1.0,0.711,0.923	0.105	10.5	10.5
57681	ENSG00000196295	AC005154.6	7	-	30584422	30584453	30579230	30579314	30585329	30585479	57681	0,0,2	20,25,37	0,7,3	32,18,19	175	144	0.000800926	0.0437858	0.0,0.0,0.043	0.0,0.242,0.115	-0.105	-10.5	10.5
22490	ENSG00000115042	FAHD2A	2	+	95410863	95411026	95410526	95410586	95412433	95412542	22490	128201159	3,3,2	117164136	13,10,8	307	144	9.63931e-06	0.00266816	0.952,0.969,0.974	0.808,0.885,0.889	0.104	10.4	10.4
11959	ENSG00000142494	SLC47A1	17	+	19555795	19555909	19555508	19555690	19555994	19556062	11959	55,89,48	0,11,4	33,43,30	0,0,0	258	144	1.40511e-05	0.0034154	1.0,0.819,0.87	1.0,1.0,1.0	-0.104	-10.4	10.4
11847	ENSG00000136936	XPA	9	-	97687095	97687261	97684922	97685040	97693648	97693759	11847	100,74,65	0,0,1	54,74,47	0,8,4	310	144	2.03397e-05	0.00441666	1.0,1.0,0.968	1.0,0.811,0.845	0.104	10.4	10.4
12335	ENSG00000105865	DUS4L	7	+	107571144	107571266	107567049	107567186	107575187	107575310	12335	69,63,64	4,8,4	78,66,66	0,1,2	266	144	6.19956e-05	0.00849846	0.903,0.81,0.896	1.0,0.973,0.947	-0.104	-10.4	10.4
117628	ENSG00000171606	ZNF274	19	+	58185696	58185838	58183920	58183998	58186946	58187042	117628	48,55,50	2,7,2	41,46,63	0,1,0	286	144	7.08041e-05	0.0091813	0.924,0.798,0.926	1.0,0.959,1.0	-0.104	-10.4	10.4
38177	ENSG00000132122	SPATA6	1	-	48451551	48451600	48413109	48413151	48452993	48453131	38177	21,16,24	0,2,8	16,8,7	0,1,0	193	144	0.000370281	0.026432	1.0,0.857,0.691	1.0,0.857,1.0	-0.103	-10.3	10.3
13215	ENSG00000145348	TBCK	4	-	106242940	106243024	106242469	106242569	106244625	106244764	13215	7,1,2	24,39,8	0,0,0	29,20,27	228	144	0.00051923	0.0329187	0.156,0.016,0.136	0.0,0.0,0.0	0.103	10.3	10.3
55068	ENSG00000185379	RAD51D	17	-	35118500	35118619	35106987	35107122	35119110	35119172	55068	17,16,19	1,7,0	9,6,3	0,1,0	263	144	0.000649343	0.038271	0.903,0.556,1.0	1.0,0.767,1.0	-0.103	-10.3	10.3
92033	ENSG00000105376	ICAM5	19	+	10291082	10291316	10289980	10290125	10291488	10291708	92033	59,67,42	6,1,1	39,40,49	0,0,0	378	144	0.000799427	0.0437276	0.789,0.962,0.941	1.0,1.0,1.0	-0.103	-10.3	10.3
53912	ENSG00000103148	NPRL3	16	-	119125	119255	112621	112775	130521	130591	53912	63,89,55	1,1,2	61,51,55	3,10,2	274	144	0.000811749	0.0440904	0.971,0.979,0.935	0.914,0.728,0.935	0.103	10.3	10.3
104457	ENSG00000064419	TNPO3	7	-	129041556	129041717	129017956	129018157	129054650	129055093	104457	32,44,49	62154107	14,16,20	119107128	305	144	1.19039e-07	0.000149923	0.196,0.119,0.178	0.053,0.066,0.069	0.102	10.2	10.2
97393	ENSG00000147421	HMBOX1	8	+	29046191	29046416	29045360	29045443	29047357	29047453	97393	2,0,0	17,43,24	15,4,1	17,20,17	369	144	2.10065e-06	0.00107004	0.044,0.0,0.0	0.256,0.072,0.022	-0.102	-10.2	10.2
121687	ENSG00000124067	SLC12A4	16	-	67954047	67954219	67952183	67952425	67954642	67954773	121687	4,6,3	13,26,14	0,0,0	18,12,27	316	144	2.18408e-05	0.0046037	0.123,0.095,0.089	0.0,0.0,0.0	0.102	10.2	10.2
99615	ENSG00000166169	POLL	10	-	101585861	101586156	101584610	101584919	101587245	101587421	99615	64,146,95	0,0,0	72,95,83	1,2,7	439	144	6.62797e-05	0.00891282	1.0,1.0,1.0	0.959,0.94,0.795	0.102	10.2	10.2
65804	ENSG00000113649	TCERG1	5	+	146468340	146468403	146463550	146463793	146469543	146469744	65804	31,42,13	101,88,66	7,7,10	58,79,59	207	144	7.16339e-05	0.00925502	0.176,0.249,0.121	0.077,0.058,0.105	0.102	10.2	10.2
26663	ENSG00000156873	PHKG2	16	+	30756366	30756520	30753393	30753557	30756589	30756715	26663	82129105	7,6,10	125124117	0,3,3	298	144	8.05371e-05	0.00987063	0.85,0.912,0.835	1.0,0.952,0.95	-0.102	-10.2	10.2
107327	ENSG00000137522	RNF121	11	+	71987003	71987111	71960749	71960891	71990596	71990717	107327	58,63,42	1,1,8	26,31,33	0,0,0	252	144	0.000260829	0.0210451	0.971,0.973,0.75	1.0,1.0,1.0	-0.102	-10.2	10.2
13429	ENSG00000115525	ST3GAL5	2	-	85847381	85847562	85846376	85846563	85847860	85849576	13429	0,2,0	17,10,12	2,7,0	5,10,4	325	144	0.000538266	0.0336016	0.0,0.081,0.0	0.151,0.237,0.0	-0.102	-10.2	10.2
45303	ENSG00000198176	TFDP1	13	+	113637619	113637759	113636533	113636700	113640119	113640310	45303	0,0,0	12,31,24	4,8,0	10,26,16	284	144	2.90333e-05	0.00533805	0.0,0.0,0.0	0.169,0.135,0.0	-0.101	-10.1	10.1
67785	ENSG00000116191	RALGPS2	1	+	178821611	178821704	178811314	178811404	178833423	178833550	67785	197239162	7,10,7	99122117	11,14,15	237	144	6.79398e-05	0.00897943	0.945,0.936,0.934	0.845,0.841,0.826	0.101	10.1	10.1
34707	ENSG00000131778	CHD1L	1	+	147254897	147254976	147252622	147252735	147255812	147255927	34707	39,70,47	0,0,0	41,30,34	1,0,8	223	144	0.000342216	0.0251495	1.0,1.0,1.0	0.964,1.0,0.733	0.101	10.1	10.1
54934	ENSG00000077044	DGKD	2	+	233468422	233468553	233467085	233467203	233469370	233472096	54934	22,53,28	1,7,2	42,35,33	0,2,0	275	144	0.000520427	0.0329187	0.92,0.799,0.88	1.0,0.902,1.0	-0.101	-10.1	10.1
41137	ENSG00000167904	TMEM68	8	-	55745060	55745121	55743480	55743620	55750963	55751157	41137	96,118,72	10,12,12	83,96,102	0,7,4	205	144	0.000409687	0.0282141	0.871,0.874,0.808	1.0,0.906,0.947	-0.1	-10	10
43707	ENSG00000184154	LRTOMT	11	+	72085410	72085573	72080858	72080885	72088296	72088380	43707	3,6,1	17,10,8	2,0,1	26,36,28	307	144	0.000425065	0.028977	0.076,0.22,0.055	0.035,0.0,0.016	0.1	10	10
42698	ENSG00000117419	ERI3	1	-	44339044	44339243	44319627	44319744	44352849	44352925	42698	239208182	7,7,9	152155140	9,17,16	343	144	0.00047835	0.0312556	0.935,0.926,0.895	0.876,0.793,0.786	0.1	10	10
83267	ENSG00000078967	UBE2D4	7	+	43928013	43928111	43926443	43926556	43938430	43938494	83267	4,10,3	13,28,27	2,0,2	26,23,24	242	144	0.000505906	0.032398	0.155,0.175,0.062	0.044,0.0,0.047	0.1	10	10
76656	ENSG00000119004	CYP20A1	2	+	203272669	203272748	203266513	203266681	203278572	203278688	76656	52,65,40	8,7,2	33,33,48	0,1,2	223	144	0.000515341	0.0327798	0.808,0.857,0.928	1.0,0.955,0.939	-0.1	-10	10
120587	ENSG00000152904	GGPS1	1	+	235335246	235335334	235328569	235328778	235341707	235341778	120587	123140134	6,1,7	92102121	9,11,16	232	144	9.42298e-05	0.0107828	0.927,0.989,0.922	0.864,0.852,0.824	0.099	9.9	9.9
19358	ENSG00000137842	TMEM62	15	+	43134256	43134368	43133841	43133982	43135511	43135782	19358	77111123	12,7,7	64,93,87	3,2,0	256	144	0.000174926	0.0162659	0.783,0.899,0.908	0.923,0.963,1.0	-0.099	-9.9	9.9
108073	ENSG00000181038	METTL23	17	+	76726969	76727178	76726850	76726879	76732977	76733215	108073	48,97,87	4,2,4	98108108	0,1,0	353	144	0.00027192	0.0216237	0.83,0.952,0.899	1.0,0.978,1.0	-0.099	-9.9	9.9
16111	ENSG00000133030	MPRIP	17	+	17143555	17143669	17142626	17142765	17146035	17146092	16111	112197148	1,10,5	113106147	16,9,11	258	144	0.000435714	0.0294463	0.984,0.917,0.943	0.798,0.868,0.882	0.099	9.9	9.9
57506	ENSG00000186868	MAPT	17	+	45989877	45990075	45987039	45987095	45991459	45991586	57506	0,0,1	10,24,14	6,0,2	10,4,6	342	144	0.000733996	0.0413263	0.0,0.0,0.029	0.202,0.0,0.123	-0.099	-9.9	9.9
72416	ENSG00000143164	DCAF6	1	+	168022987	168023047	168004532	168004793	168038370	168038488	72416	68,61,40	103,125,78	24,21,30	60,86,100	204	144	0.000802936	0.0437906	0.318,0.256,0.266	0.22,0.147,0.175	0.099	9.9	9.9
83922	ENSG00000135720	DYNC1LI2	16	-	66728200	66728220	66727687	66727805	66729039	66729099	83922	23,32,17	4,4,1	19,15,14	1,0,0	164	144	0.000830204	0.044827	0.835,0.875,0.937	0.943,1.0,1.0	-0.099	-9.9	9.9
52069	ENSG00000198363	ASPH	8	-	61682438	61682483	61680967	61681036	61684038	61684188	52069	251367291	16,27,24	146119113	17,19,29	189	144	9.06553e-05	0.010523	0.923,0.912,0.902	0.867,0.827,0.748	0.098	9.8	9.8
7840	ENSG00000106733	NMRK1	9	-	75078325	75078582	75077489	75077580	75083086	75083150	7840	50,60,43	64,55,66	32,31,24	58,81,70	401	144	0.000248632	0.020433	0.219,0.281,0.19	0.165,0.121,0.11	0.098	9.8	9.8
43514	ENSG00000136643	RPS6KC1	1	+	213117316	213117410	213104453	213104569	213129526	213129889	43514	40,49,35	2,4,3	54,51,68	0,0,1	238	144	0.000372226	0.0264668	0.924,0.881,0.876	1.0,1.0,0.976	-0.098	-9.8	9.8
9459	ENSG00000095787	WAC	10	+	28595732	28596041	28590719	28590832	28608185	28608431	9459	587572484	123129128	393402480	113143191	453	144	0.000462442	0.0306441	0.603,0.585,0.546	0.525,0.472,0.444	0.098	9.8	9.8
106962	ENSG00000054118	THRAP3	1	+	36224970	36225102	36224431	36224505	36259381	36259484	106962	8,13,10	32,71,55	14,26,26	31,62,50	276	144	0.00053225	0.0334295	0.115,0.087,0.087	0.191,0.18,0.213	-0.098	-9.8	9.8
17539	ENSG00000169813	HNRNPF	10	-	43397184	43397348	43396455	43396590	43408726	43408882	17539	10,12,9	27,31,40	3,3,7	40,85,56	308	144	1.09818e-05	0.00289565	0.148,0.153,0.095	0.034,0.016,0.055	0.097	9.7	9.7
10970	ENSG00000174032	SLC25A30	13	-	45404172	45404412	45402274	45402370	45405882	45405977	10970	87,108,90	0,2,1	176197176	15,8,6	384	144	2.17939e-05	0.00460345	1.0,0.953,0.971	0.815,0.902,0.917	0.097	9.7	9.7
79923	ENSG00000106603	COA1	7	-	43665657	43665722	43656032	43656153	43729428	43729505	79923	1,3,0	49,51,29	4,9,6	33,34,32	209	144	2.39874e-05	0.00479367	0.014,0.039,0.0	0.077,0.154,0.114	-0.097	-9.7	9.7
20176	ENSG00000128567	PODXL	7	-	131510235	131510331	131509364	131509585	131510827	131511433	20176	10,10,6	31,47,26	0,1,2	21,27,13	240	144	3.36793e-05	0.00583667	0.162,0.113,0.122	0.0,0.022,0.085	0.097	9.7	9.7
42618	ENSG00000204228	HSD17B8	6	+	33205859	33205912	33205639	33205725	33206133	33206176	42618	35,51,42	3,7,2	48,42,55	0,1,0	197	144	4.72918e-05	0.0072086	0.895,0.842,0.939	1.0,0.968,1.0	-0.097	-9.7	9.7
81235	ENSG00000167705	RILP	17	-	1648349	1648495	1647834	1647957	1648798	1649044	81235	58,70,52	0,4,6	63,68,53	0,0,0	290	144	0.000119186	0.0125482	1.0,0.897,0.811	1.0,1.0,1.0	-0.097	-9.7	9.7
9225	ENSG00000106290	TAF6	7	-	100118517	100118649	100114053	100114268	100119203	100119372	9225	18,36,28	43,81,55	14,8,13	84,55,44	276	144	0.000141287	0.0141505	0.179,0.188,0.21	0.08,0.071,0.134	0.097	9.7	9.7
99486	ENSG00000105204	DYRK1B	19	-	39827509	39827656	39827284	39827425	39828296	39828583	99486	79,85,73	0,1,1	80,52,67	3,7,2	291	144	0.00014177	0.0141566	1.0,0.977,0.973	0.93,0.786,0.943	0.097	9.7	9.7
114030	ENSG00000111785	RIC8B	12	+	106874480	106874567	106870822	106870942	106885903	106887284	114030	1,0,0	14,14,16	5,4,0	18,11,3	231	144	0.000220115	0.0188907	0.043,0.0,0.0	0.148,0.185,0.0	-0.097	-9.7	9.7
62954	ENSG00000188026	RILPL1	12	-	123520094	123520222	123499417	123499536	123523494	123523645	62954	3,2,3	19,32,31	15,3,16	38,25,31	272	144	0.000384858	0.0270612	0.077,0.032,0.049	0.173,0.06,0.215	-0.097	-9.7	9.7
1282	ENSG00000011451	WIZ	19	-	15431011	15431182	15429585	15430089	15432433	15432557	1282	72,128,93	1,0,4	84,78,65	4,4,8	315	144	0.000890575	0.0470036	0.971,1.0,0.914	0.906,0.899,0.788	0.097	9.7	9.7
58007	ENSG00000143850	PLEKHA6	1	-	204250545	204250614	204249183	204249264	204256801	204256888	58007	68,74,67	0,1,0	40,56,45	3,5,3	213	144	6.64337e-05	0.00891282	1.0,0.98,1.0	0.9,0.883,0.91	0.096	9.6	9.6
32862	ENSG00000183426	NPIPA1	16	+	14937564	14937650	14935159	14935397	14941811	14941940	32862	40,46,53	6,3,0	35,24,23	0,0,0	230	144	0.000643222	0.0381528	0.807,0.906,1.0	1.0,1.0,1.0	-0.096	-9.6	9.6
26159	ENSG00000136856	SLC2A8	9	+	127405419	127405565	127404817	127404991	127407111	127407898	26159	70,122,80	7,11,4	61,87,79	1,2,2	290	144	0.000647275	0.0382319	0.832,0.846,0.909	0.968,0.956,0.951	-0.096	-9.6	9.6
40692	ENSG00000169714	CNBP	3	-	129171651	129171804	129171448	129171538	129183775	129183910	40692	48,73,37	0,1,2	56,38,46	3,1,8	297	144	0.000906788	0.0475109	1.0,0.973,0.9	0.901,0.949,0.736	0.096	9.6	9.6
953	ENSG00000138031	ADCY3	2	-	24820383	24820451	24819368	24820114	24820723	24820796	953	0,0,3	38,50,54	0,14,6	29,35,34	212	144	4.38813e-06	0.00164359	0.0,0.0,0.036	0.0,0.214,0.107	-0.095	-9.5	9.5
14016	ENSG00000115421	PAPOLG	2	+	60785716	60785846	60783155	60783209	60786946	60787066	14016	9,1,4	20,17,30	0,0,0	24,12,31	274	144	1.43899e-05	0.00347687	0.191,0.03,0.065	0.0,0.0,0.0	0.095	9.5	9.5
81605	ENSG00000149532	CPSF7	11	-	61421389	61421638	61416464	61416519	61429181	61429290	81605	108,100,81	0,1,0	88,75,80	1,2,8	393	144	8.3205e-05	0.0100399	1.0,0.973,1.0	0.97,0.932,0.786	0.095	9.5	9.5
14783	ENSG00000181090	EHMT1	9	+	137637501	137637624	137619006	137619049	137710966	137711030	14783	0,14,0	9,19,12	0,0,0	21,8,7	267	144	8.98288e-05	0.0105114	0.0,0.284,0.0	0.0,0.0,0.0	0.095	9.5	9.5
10066	ENSG00000237094	RP4-669L17.10	1	-	498046	498305	497239	497299	498398	498456	10066	8,4,2	13,12,14	2,1,0	27,15,8	403	144	0.000222565	0.0190523	0.18,0.106,0.049	0.026,0.023,0.0	0.095	9.5	9.5
63589	ENSG00000081019	RSBN1	1	-	113796185	113796303	113777670	113777808	113797362	113798036	63589	4,3,4	11,22,32	0,0,1	17,25,36	262	144	0.000350234	0.0255265	0.167,0.07,0.064	0.0,0.0,0.015	0.095	9.5	9.5
62949	ENSG00000188026	RILPL1	12	-	123520094	123520230	123499417	123499536	123523494	123523645	62949	3,3,3	19,32,31	18,3,15	38,25,31	280	144	0.000561557	0.0345209	0.075,0.046,0.047	0.196,0.058,0.199	-0.095	-9.5	9.5
76450	ENSG00000225470	JPX	X	+	73946998	73947374	73944583	73944662	73984443	73984541	76450	76,106,81	6,3,1	98,71,93	0,0,2	520	144	0.000691186	0.0398857	0.778,0.907,0.957	1.0,1.0,0.928	-0.095	-9.5	9.5
79750	ENSG00000167182	SP2	17	+	47897814	47897927	47896149	47896293	47915311	47915388	79750	0,3,0	20,24,20	4,5,2	16,18,11	257	144	0.000892881	0.0470514	0.0,0.065,0.0	0.123,0.135,0.092	-0.095	-9.5	9.5
37499	ENSG00000176371	ZSCAN2	15	+	84614654	84614827	84603819	84604333	84620601	84623716	37499	0,1,1	4,22,17	7,2,2	24,5,14	317	144	0.000961092	0.0493552	0.0,0.02,0.026	0.117,0.154,0.061	-0.095	-9.5	9.5
38794	ENSG00000076864	RAP1GAP	1	-	21601683	21601839	21599493	21599617	21602803	21602913	38794	158282229	1,4,7	151136154	10,11,10	300	144	1.85353e-05	0.00416857	0.987,0.971,0.94	0.879,0.856,0.881	0.094	9.4	9.4
61051	ENSG00000106692	FKTN	9	+	105603698	105603947	105601144	105601348	105604214	105604492	61051	5,4,6	15,13,22	0,0,1	12,20,19	393	144	2.81283e-05	0.00522616	0.109,0.101,0.091	0.0,0.0,0.019	0.094	9.4	9.4
54825	ENSG00000163349	HIPK1	1	+	113957123	113957184	113956626	113956811	113958065	113958291	54825	43,47,54	2,1,11	40,22,35	1,0,0	205	144	7.84885e-05	0.00971525	0.938,0.971,0.775	0.966,1.0,1.0	-0.094	-9.4	9.4
109416	ENSG00000161179	YDJC	22	-	21629009	21629187	21628113	21628787	21629307	21629761	109416	203434317	10,24,25	256292254	22,42,35	322	144	0.000263154	0.0211943	0.901,0.89,0.85	0.839,0.757,0.764	0.094	9.4	9.4
96387	ENSG00000123179	EBPL	13	-	49669776	49669842	49660722	49661208	49691253	49691463	96387	0,2,0	18,44,47	3,3,4	18,25,18	210	144	0.000369693	0.0264173	0.0,0.03,0.0	0.103,0.076,0.132	-0.094	-9.4	9.4
26882	ENSG00000151150	ANK3	10	-	60082149	60082176	60080536	60080618	60082614	60082686	26882	1,4,1	58,33,54	6,6,8	31,57,30	171	144	0.000421905	0.0288588	0.014,0.093,0.015	0.14,0.081,0.183	-0.094	-9.4	9.4
74829	ENSG00000137501	SYTL2	11	-	85717482	85717530	85714412	85714507	85718789	85719150	74829	12,11,13	48,52,57	0,3,0	11,12,19	192	144	0.000498063	0.0320654	0.158,0.137,0.146	0.0,0.158,0.0	0.094	9.4	9.4
65644	ENSG00000086666	ZFAND6	15	+	80098415	80098578	80059675	80059809	80120327	80120405	65644	185187150	127152107	151121127	140162144	307	144	0.000926019	0.0481938	0.406,0.366,0.397	0.336,0.259,0.293	0.094	9.4	9.4
15828	ENSG00000012963	UBR7	14	+	93212031	93212127	93210647	93210708	93214928	93214982	15828	191193164	1,3,3	129107181	10,11,10	240	144	4.73141e-07	0.000406701	0.991,0.975,0.97	0.886,0.854,0.916	0.093	9.3	9.3
102336	ENSG00000114120	SLC25A36	3	+	140968682	140968730	140966999	140967036	140970926	140970993	102336	30,8,13	101,82,62	4,4,6	84,109,93	192	144	9.87842e-07	0.000660673	0.182,0.068,0.136	0.034,0.027,0.046	0.093	9.3	9.3
11048	ENSG00000125648	SLC25A23	19	-	6453980	6454224	6452311	6452479	6454322	6454475	11048	82,146,55	2,0,0	89,85,87	5,1,7	388	144	8.31453e-05	0.0100399	0.938,1.0,1.0	0.869,0.969,0.822	0.093	9.3	9.3
94385	ENSG00000143390	RFX5	1	-	151344746	151344847	151344416	151344536	151345105	151345177	94385	43,63,42	10,1,0	55,35,35	1,0,0	245	144	0.000438853	0.0295565	0.717,0.974,1.0	0.97,1.0,1.0	-0.093	-9.3	9.3
83757	ENSG00000183597	TANGO2	22	+	20061529	20061683	20055942	20056013	20063337	20063442	83757	34,68,64	0,0,0	64,47,85	1,5,3	298	144	0.000823704	0.0445477	1.0,1.0,1.0	0.969,0.82,0.932	0.093	9.3	9.3
46623	ENSG00000113761	ZNF346	5	+	177023159	177023234	177022734	177022913	177041125	177041229	46623	1,0,0	31,40,36	8,4,1	27,20,35	219	144	3.38307e-05	0.00583667	0.021,0.0,0.0	0.163,0.116,0.018	-0.092	-9.2	9.2
51113	ENSG00000114388	NPRL2	3	-	50348316	50348410	50347758	50347901	50348526	50348563	51113	76,115,93	3,7,15	70,77,85	2,1,1	238	144	4.55459e-05	0.00709271	0.939,0.909,0.79	0.955,0.979,0.981	-0.092	-9.2	9.2
13211	ENSG00000145348	TBCK	4	-	106254946	106255047	106251865	106252007	106260436	106260510	13211	5,10,1	25,19,11	0,0,2	15,26,9	245	144	6.23593e-05	0.0085367	0.105,0.236,0.051	0.0,0.0,0.116	0.092	9.2	9.2
62959	ENSG00000188026	RILPL1	12	-	123520094	123520183	123499417	123499536	123523494	123523645	62959	1,2,1	19,32,31	11,2,10	38,25,31	233	144	9.04261e-05	0.010523	0.032,0.037,0.02	0.152,0.047,0.166	-0.092	-9.2	9.2
19833	ENSG00000155744	FAM126B	2	-	200987364	200987532	200978492	200981871	200988261	200988421	19833	15,12,5	26,44,30	9,3,2	56,55,42	312	144	0.000209955	0.0182835	0.21,0.112,0.071	0.069,0.025,0.022	0.092	9.2	9.2
116985	ENSG00000127831	VIL1	2	+	218431856	218431957	218430724	218430878	218432792	218432951	116985	149247174	3,3,0	61,63,47	3,2,7	245	144	0.000258996	0.0209768	0.967,0.98,1.0	0.923,0.949,0.798	0.092	9.2	9.2
76653	ENSG00000143919	CAMKMT	2	+	44549554	44549728	44390240	44390305	44704282	44704343	76653	4,0,14	11,23,26	0,1,2	10,18,25	318	144	0.00026047	0.0210451	0.141,0.0,0.196	0.0,0.025,0.035	0.092	9.2	9.2
69483	ENSG00000173821	RNF213	17	+	80365998	80366213	80364432	80364553	80367747	80367848	69483	1,0,0	29,15,14	3,5,2	12,14,10	359	144	0.000287192	0.022431	0.014,0.0,0.0	0.091,0.125,0.074	-0.092	-9.2	9.2
12823	ENSG00000146477	SLC22A3	6	+	160436779	160436877	160410728	160410846	160436996	160437211	12823	47,52,31	5,3,2	26,20,25	1,0,0	242	144	0.000719949	0.0407318	0.848,0.912,0.902	0.939,1.0,1.0	-0.092	-9.2	9.2
37672	ENSG00000100266	PACSIN2	22	-	42876887	42877010	42876132	42876333	42879047	42879169	37672	290473363	88,141,80	474516474	113,73,70	267	144	0.000904864	0.0474348	0.64,0.644,0.71	0.693,0.792,0.785	-0.092	-9.2	9.2
18253	ENSG00000137411	VARS2	6	+	30922478	30922554	30922115	30922241	30922705	30922774	18253	33,51,51	1,0,0	33,28,34	2,1,5	220	144	0.000940508	0.0486952	0.956,1.0,1.0	0.915,0.948,0.817	0.092	9.2	9.2
14266	ENSG00000104691	UBXN8	8	+	30756045	30756283	30754664	30754787	30756764	30756887	14266	29,29,29	47,85,86	9,11,17	74,106,98	382	144	5.66888e-07	0.000456934	0.189,0.114,0.113	0.044,0.038,0.061	0.091	9.1	9.1
92575	ENSG00000060971	ACAA1	3	-	38131595	38131638	38129289	38129388	38131925	38132005	92575	172213159	36,54,28	213250278	31,25,24	187	144	6.962e-05	0.00908622	0.786,0.752,0.814	0.841,0.885,0.899	-0.091	-9.1	9.1
65725	ENSG00000203778	FAM229B	6	+	112097043	112097201	112087598	112087720	112099269	112099408	65725	71,91,92	1,1,1	84,45,98	8,2,5	302	144	0.000111865	0.0121063	0.971,0.977,0.978	0.834,0.915,0.903	0.091	9.1	9.1
5509	ENSG00000066279	ASPM	1	-	197100430	197105185	197095997	197096164	197117788	197117983	5509	200220991670	7,14,9	128016771654	4,1,3	4899	144	0.000812375	0.0441007	0.894,0.815,0.845	0.904,0.98,0.942	-0.091	-9.1	9.1
106130	ENSG00000183765	CHEK2	22	-	28730455	28730548	28725242	28725367	28734402	28734727	106130	2,5,3	23,40,51	10,10,11	33,44,37	237	144	0.000873721	0.0463813	0.05,0.071,0.035	0.155,0.121,0.153	-0.091	-9.1	9.1
53475	ENSG00000163624	CDS1	4	+	84645221	84645325	84640864	84640990	84648556	84651338	53475	88,118,88	0,1,0	98119116	4,11,6	248	144	6.35161e-07	0.000487866	1.0,0.986,1.0	0.934,0.863,0.918	0.09	9	9
4787	ENSG00000140057	AK7	14	+	96472686	96472755	96471541	96471606	96478464	96478662	4787	23,45,33	0,7,2	20,15,18	0,0,0	213	144	0.000252757	0.020604	1.0,0.813,0.918	1.0,1.0,1.0	-0.09	-9	9
90489	ENSG00000003402	CFLAR	2	+	201129728	201130146	201116238	201116481	201133028	201133134	90489	136,131,97	2,0,0	131108165	6,4,2	562	144	0.000326716	0.0244927	0.946,1.0,1.0	0.848,0.874,0.955	0.09	9	9
69	ENSG00000072958	AP1M1	19	+	16228769	16228928	16228136	16228208	16233492	16233618	69	182266210	2,7,3	176187188	10,16,11	303	144	1.72614e-05	0.00400498	0.977,0.948,0.971	0.893,0.847,0.89	0.089	8.9	8.9
45873	ENSG00000070269	TMEM260	14	+	56593114	56593317	56585693	56585912	56603814	56603941	45873	0,2,3	24,36,22	3,7,10	26,23,18	347	144	0.000192948	0.0173421	0.0,0.023,0.054	0.046,0.112,0.187	-0.089	-8.9	8.9
40611	ENSG00000025293	PHF20	20	+	35782327	35782609	35772025	35772079	35801490	35801605	40611	0,0,0	9,18,24	4,2,4	18,7,11	426	144	0.000381707	0.0269949	0.0,0.0,0.0	0.07,0.088,0.109	-0.089	-8.9	8.9
110815	ENSG00000143458	GABPB2	1	+	151088469	151088517	151088157	151088297	151090405	151090573	110815	11,4,9	76,84,93	11,8,23	40,57,68	192	144	0.000517472	0.0328324	0.098,0.034,0.068	0.171,0.095,0.202	-0.089	-8.9	8.9
63556	ENSG00000112701	SENP6	6	+	75640686	75640704	75634706	75634811	75647730	75647801	63556	119,89,74	3,7,9	60,70,89	9,11,20	162	144	0.000559015	0.034409	0.972,0.919,0.88	0.856,0.85,0.798	0.089	8.9	8.9
97337	ENSG00000181392	SYNE4	19	-	36006749	36006944	36006422	36006671	36007124	36007268	97337	99238196	4,1,4	168153118	3,6,20	339	144	0.000574037	0.0349469	0.913,0.99,0.954	0.96,0.915,0.715	0.089	8.9	8.9
56549	ENSG00000152240	HAUS1	18	+	46118241	46118316	46105193	46105368	46119925	46120060	56549	53,72,61	2,1,1	74,60,44	7,4,5	219	144	0.000803481	0.0437906	0.946,0.979,0.976	0.874,0.908,0.853	0.089	8.9	8.9
54016	ENSG00000112078	KCTD20	6	+	36479590	36479711	36474788	36475062	36481561	36481759	54016	112,129,90	0,0,0	77,90,108	5,0,11	265	144	1.75476e-06	0.000955679	1.0,1.0,1.0	0.893,1.0,0.842	0.088	8.8	8.8
45191	ENSG00000118900	UBN1	16	+	4877384	4877474	4876874	4877111	4880082	4880445	45191	89,123,92	11,4,6	85106116	1,1,1	234	144	6.47421e-06	0.00213872	0.833,0.95,0.904	0.981,0.985,0.986	-0.088	-8.8	8.8
9222	ENSG00000106290	TAF6	7	-	100118517	100118653	100114083	100114268	100119203	100119366	9222	13,25,17	43,81,55	5,1,10	84,55,44	280	144	9.06318e-06	0.00260042	0.135,0.137,0.137	0.03,0.009,0.105	0.088	8.8	8.8
44552	ENSG00000172785	CBWD1	9	-	177722	177820	175697	175784	178815	179018	44552	29,89,77	140253204	219229233	423432405	242	144	2.6767e-05	0.00509812	0.11,0.173,0.183	0.236,0.24,0.255	-0.088	-8.8	8.8
64763	ENSG00000178773	CPNE7	16	+	89591126	89591260	89591006	89591058	89592197	89592291	64763	59,123,90	0,2,0	91,75,69	0,8,5	278	144	0.000122294	0.0127912	1.0,0.97,1.0	1.0,0.829,0.877	0.088	8.8	8.8
33920	ENSG00000183576	SETD3	14	-	99413875	99413934	99406515	99406590	99458278	99458535	33920	50,57,35	1,2,0	53,68,81	5,10,3	203	144	0.00032878	0.0245986	0.973,0.953,1.0	0.883,0.828,0.95	0.088	8.8	8.8
78992	ENSG00000100246	DNAL4	22	-	38782668	38782870	38780717	38781009	38794067	38794173	78992	58,129,81	0,1,1	40,76,99	2,5,3	346	144	0.0006401	0.0380941	1.0,0.982,0.971	0.893,0.864,0.932	0.088	8.8	8.8
103324	ENSG00000090565	RAB11FIP3	16	+	503003	503097	496823	496859	510659	510800	103324	41,65,31	0,0,0	39,51,61	4,0,5	238	144	0.000748513	0.0418515	1.0,1.0,1.0	0.855,1.0,0.881	0.088	8.8	8.8
92420	ENSG00000143771	CNIH4	1	+	224358997	224359057	224356887	224357068	224365878	224365991	92420	3,2,5	19,23,19	0,0,1	16,9,13	204	144	0.000954555	0.0491698	0.1,0.058,0.157	0.0,0.0,0.052	0.088	8.8	8.8
100034	ENSG00000148356	LRSAM1	9	+	127467739	127467830	127462251	127462373	127473800	127473931	100034	127157135	0,0,0	74,80,103	2,5,9	235	144	5.06618e-07	0.000425369	1.0,1.0,1.0	0.958,0.907,0.875	0.087	8.7	8.7
81952	ENSG00000166046	TCP11L2	12	+	106336031	106336213	106323509	106323646	106340825	106340998	81952	79,52,75	0,0,0	101100129	0,8,7	326	144	2.12382e-05	0.004524	1.0,1.0,1.0	1.0,0.847,0.891	0.087	8.7	8.7
109369	ENSG00000177731	FLII	17	-	18248799	18248908	18248549	18248721	18249126	18249201	109369	25,72,60	1,10,0	74,78,104	0,0,0	253	144	3.11769e-05	0.00555969	0.934,0.804,1.0	1.0,1.0,1.0	-0.087	-8.7	8.7
58744	ENSG00000145545	SRD5A1	5	+	6653515	6653636	6651841	6652008	6656077	6656179	58744	5,7,4	56,76,40	10,18,17	40,62,52	265	144	8.41856e-05	0.0101118	0.046,0.048,0.052	0.12,0.136,0.151	-0.087	-8.7	8.7
34727	ENSG00000131778	CHD1L	1	+	147254869	147254976	147242683	147242830	147255812	147255927	34727	55,97,94	0,0,0	72,55,59	0,0,12	251	144	0.00012251	0.0127912	1.0,1.0,1.0	1.0,1.0,0.738	0.087	8.7	8.7
92361	ENSG00000150403	TMCO3	13	+	113547299	113547379	113520615	113520733	113548302	113548452	92361	29,36,43	0,0,0	41,37,55	1,1,8	224	144	0.000134575	0.0136684	1.0,1.0,1.0	0.963,0.96,0.815	0.087	8.7	8.7
70770	ENSG00000122678	POLM	7	-	44079570	44079741	44078553	44078811	44079860	44079959	70770	65,99,63	0,4,8	65,56,52	0,1,0	315	144	0.00017768	0.0164542	1.0,0.919,0.783	1.0,0.962,1.0	-0.087	-8.7	8.7
120158	ENSG00000270149	RP11-544M22.13	1	-	161022749	161022827	161001284	161001353	161038879	161038944	120158	0,8,4	26,27,19	0,1,0	15,31,17	222	144	0.000178001	0.0164688	0.0,0.161,0.12	0.0,0.02,0.0	0.087	8.7	8.7
28923	ENSG00000126768	TIMM17B	X	-	48895351	48895972	48895037	48895101	48896758	48896858	28923	18,31,11	16,29,33	4,8,14	31,28,37	765	144	0.000255983	0.0207997	0.175,0.168,0.059	0.024,0.051,0.066	0.087	8.7	8.7
57985	ENSG00000114956	DGUOK	2	+	73946718	73946906	73926874	73927052	73958145	73958245	57985	328521358	27,34,27	302323394	35,55,45	332	144	0.000297721	0.0229509	0.84,0.869,0.852	0.789,0.718,0.792	0.087	8.7	8.7
52277	ENSG00000152117	AC093838.4	2	+	131519813	131520000	131519534	131519666	131520096	131521573	52277	0,4,2	26,37,39	11,3,8	23,48,23	331	144	0.000475866	0.0311337	0.0,0.045,0.022	0.172,0.026,0.131	-0.087	-8.7	8.7
45940	ENSG00000170264	FAM161A	2	-	61836582	61836872	61836009	61836109	61838537	61838705	45940	0,0,1	4,17,6	7,2,0	8,7,4	434	144	0.000742731	0.0416253	0.0,0.0,0.052	0.225,0.087,0.0	-0.087	-8.7	8.7
68459	ENSG00000152601	MBNL1	3	+	152299404	152299631	152268039	152269092	152414940	152415111	68459	291376280	10,22,14	270253292	30,21,26	371	144	0.00095094	0.0490589	0.919,0.869,0.886	0.777,0.824,0.813	0.087	8.7	8.7
4458	ENSG00000105655	ISYNA1	19	-	18436683	18436728	18436329	18436479	18437859	18438162	4458	73,129,80	10,7,13	86,73,93	1,3,5	189	144	0.000967847	0.0496009	0.848,0.934,0.824	0.985,0.949,0.934	-0.087	-8.7	8.7
32915	ENSG00000163539	CLASP2	3	-	33684358	33684456	33663444	33663515	33687059	33687135	32915	107,104,84	1,0,0	62,76,67	0,2,12	242	144	2.2781e-05	0.00468429	0.985,1.0,1.0	1.0,0.958,0.769	0.086	8.6	8.6
9894	ENSG00000026508	CD44	11	+	35204511	35204640	35189834	35190065	35208104	35208206	9894	5,6,14	23,40,38	1,2,1	19,29,26	273	144	0.000113062	0.0121705	0.103,0.073,0.163	0.027,0.035,0.02	0.086	8.6	8.6
109761	ENSG00000251022	THAP9-AS1	4	-	82897988	82898062	82895691	82895774	82899712	82899737	109761	69,67,49	0,0,0	44,66,68	6,2,2	218	144	0.000500781	0.0321302	1.0,1.0,1.0	0.829,0.956,0.957	0.086	8.6	8.6
95709	ENSG00000106070	GRB10	7	-	50755886	50756056	50674435	50674658	50793223	50793462	95709	53,86,70	4,4,2	125,68,69	2,0,0	314	144	0.000767253	0.0424122	0.859,0.908,0.941	0.966,1.0,1.0	-0.086	-8.6	8.6
84727	ENSG00000064115	TM7SF3	12	-	27003235	27003405	26999588	26999676	27014077	27014398	84727	211235160	0,3,4	120149150	7,8,9	314	144	1.81163e-05	0.00412034	1.0,0.973,0.948	0.887,0.895,0.884	0.085	8.5	8.5
40217	ENSG00000010318	PHF7	3	+	52411761	52411823	52410560	52411247	52412810	52412920	40217	0,7,5	21,37,22	0,0,0	18,19,17	206	144	9.06274e-05	0.010523	0.0,0.117,0.137	0.0,0.0,0.0	0.085	8.5	8.5
118994	ENSG00000173226	IQCB1	3	-	121772556	121772736	121769993	121770574	121781742	121781874	118994	83,110,77	2,0,0	149102101	0,4,13	324	144	0.000103801	0.0114802	0.949,1.0,1.0	1.0,0.919,0.775	0.085	8.5	8.5
108528	ENSG00000198561	CTNND1	11	+	57789036	57789155	57761796	57762046	57795576	57795729	108528	9,14,9	34,69,29	5,5,0	46,43,55	263	144	0.000193763	0.0173998	0.127,0.1,0.145	0.056,0.06,0.0	0.085	8.5	8.5
75936	ENSG00000122591	FAM126A	7	-	22991060	22991139	22983943	22984045	23013924	23014084	75936	55,59,66	5,4,4	75,59,42	0,2,0	223	144	0.000203268	0.0178711	0.877,0.905,0.914	1.0,0.95,1.0	-0.085	-8.5	8.5
71631	ENSG00000138386	NAB1	2	+	190683737	190683827	190673100	190673152	190685478	190685638	71631	32,53,52	0,0,0	43,42,46	1,0,8	234	144	0.000591454	0.0358125	1.0,1.0,1.0	0.964,1.0,0.78	0.085	8.5	8.5
89839	ENSG00000185219	ZNF445	3	-	44464824	44465063	44458243	44458364	44477590	44477670	89839	1,1,9	8,26,14	0,0,0	6,4,10	383	144	0.000678801	0.0394551	0.045,0.014,0.195	0.0,0.0,0.0	0.085	8.5	8.5
76321	ENSG00000083097	DOPEY1	6	+	83152287	83152367	83151882	83152027	83153510	83153620	76321	34,46,42	3,2,4	25,29,42	1,0,0	224	144	0.000885681	0.0468435	0.879,0.937,0.871	0.941,1.0,1.0	-0.085	-8.5	8.5
8872	ENSG00000017260	ATP2C1	3	+	130980581	130980679	130975331	130975488	130992950	130993001	8872	316234204	4,1,1	111133164	4,10,13	242	144	1.89984e-08	3.90651e-05	0.979,0.993,0.992	0.943,0.888,0.882	0.084	8.4	8.4
65450	ENSG00000128708	HAT1	2	+	171922921	171923117	171922461	171922507	171925536	171925641	65450	0,0,0	17,36,36	7,6,10	32,34,40	340	144	3.28042e-07	0.00031478	0.0,0.0,0.0	0.085,0.07,0.096	-0.084	-8.4	8.4
40457	ENSG00000150455	TIRAP	11	+	126290461	126290585	126283086	126283153	126290802	126290961	40457	101,126,90	2,4,12	88,103,84	0,1,1	268	144	2.77559e-05	0.00520515	0.964,0.944,0.801	1.0,0.982,0.978	-0.084	-8.4	8.4
112833	ENSG00000100084	HIRA	22	-	19351357	19351446	19330697	19331556	19353355	19353519	112833	153172162	4,5,4	99148139	12,7,14	233	144	0.000185756	0.0169681	0.959,0.955,0.962	0.836,0.929,0.86	0.084	8.4	8.4
19444	ENSG00000137145	DENND4C	9	+	19331977	19332188	19328029	19328162	19334976	19335105	19444	56,66,97	1,0,0	71,55,58	12,0,0	355	144	0.000234785	0.0196939	0.958,1.0,1.0	0.706,1.0,1.0	0.084	8.4	8.4
84095	ENSG00000096093	EFHC1	6	+	52469332	52469473	52454061	52454287	52479036	52479250	84095	62,59,57	1,0,0	60,59,61	0,6,4	285	144	0.000354519	0.0256791	0.969,1.0,1.0	1.0,0.832,0.885	0.084	8.4	8.4
40310	ENSG00000214078	CPNE1	20	-	35630740	35630795	35630438	35630490	35630900	35631034	40310	118,140,97	14,19,11	107111128	7,5,4	199	144	0.000420987	0.0288352	0.859,0.842,0.865	0.917,0.941,0.959	-0.084	-8.4	8.4
45862	ENSG00000070269	TMEM260	14	+	56603814	56603992	56585760	56585912	56605569	56605683	45862	71,89,72	2,0,0	70,75,62	2,6,3	322	144	0.000432971	0.029416	0.941,1.0,1.0	0.94,0.848,0.902	0.084	8.4	8.4
111370	ENSG00000107771	CCSER2	10	+	84499874	84499959	84477574	84477664	84513448	84518517	111370	1,0,1	26,30,29	8,1,2	18,23,23	229	144	0.000469244	0.0308665	0.024,0.0,0.021	0.218,0.027,0.052	-0.084	-8.4	8.4
114133	ENSG00000186281	GPAT2	2	-	96026696	96026909	96026182	96026305	96027006	96027106	114133	83130124	0,3,0	60,74,61	0,9,2	357	144	0.000491013	0.0318558	1.0,0.946,1.0	1.0,0.768,0.925	0.084	8.4	8.4
6823	ENSG00000049167	ERCC8	5	-	60909826	60909957	60904787	60904873	60918264	60918388	6823	1,1,2	30,24,23	3,6,7	22,21,23	275	144	0.000552966	0.0341804	0.017,0.021,0.044	0.067,0.13,0.137	-0.084	-8.4	8.4
116711	ENSG00000188130	MAPK12	22	-	50257903	50257945	50256598	50256646	50258242	50258301	116711	0,1,2	27,35,21	6,0,6	19,16,27	186	144	0.0006293	0.0374992	0.0,0.022,0.069	0.196,0.0,0.147	-0.084	-8.4	8.4
64586	ENSG00000100325	ASCC2	22	-	29827476	29827600	29825693	29825780	29832244	29832342	64586	17,13,11	42,69,40	1,6,5	37,37,46	268	144	0.000973307	0.0497948	0.179,0.092,0.129	0.014,0.08,0.055	0.084	8.4	8.4
57167	ENSG00000138346	DNA2	10	-	68470488	68470612	68469980	68470163	68471790	68471886	57167	0,11,8	12,36,20	0,3,0	22,22,35	268	144	2.36238e-05	0.00476043	0.0,0.141,0.177	0.0,0.068,0.0	0.083	8.3	8.3
97629	ENSG00000135451	TROAP	12	+	49329856	49329991	49329394	49329454	49330144	49330943	97629	131154125	0,0,1	71,82,115	5,3,5	279	144	2.46556e-05	0.0048568	1.0,1.0,0.985	0.88,0.934,0.922	0.083	8.3	8.3
117025	ENSG00000104529	EEF1D	8	-	143588990	143590092	143586728	143586852	143597347	143597675	117025	195132952451	53,77,73	240523162581	92108113	1246	144	8.13888e-05	0.00992776	0.81,0.832,0.795	0.751,0.713,0.725	0.083	8.3	8.3
11039	ENSG00000125648	SLC25A23	19	-	6453980	6454180	6452311	6452479	6454322	6454475	11039	80,143,53	2,0,0	89,84,88	5,1,7	344	144	0.000113956	0.0122146	0.944,1.0,1.0	0.882,0.972,0.84	0.083	8.3	8.3
61041	ENSG00000162819	BROX	1	+	222715144	222715269	222712558	222712942	222715683	222715800	61041	3,5,12	43,29,29	0,1,2	11,19,42	269	144	0.000179712	0.0165662	0.036,0.084,0.181	0.0,0.027,0.025	0.083	8.3	8.3
66870	ENSG00000147010	SH3KBP1	X	-	19836124	19836282	19746317	19746441	19887306	19887601	66870	75,107,81	9,0,2	69,52,56	0,0,0	302	144	0.000260188	0.0210451	0.799,1.0,0.951	1.0,1.0,1.0	-0.083	-8.3	8.3
111667	ENSG00000187118	CMC1	3	+	28263290	28263380	28241594	28241812	28316332	28316423	111667	90178123	152240165	113104132	234274275	234	144	0.000290349	0.0226425	0.267,0.313,0.314	0.229,0.189,0.228	0.083	8.3	8.3
12051	ENSG00000224078	SNHG14	15	+	25108997	25109103	25107909	25108038	25109197	25109403	12051	103,118,95	2,0,0	67,85,98	2,5,9	250	144	9.4394e-06	0.00263453	0.967,1.0,1.0	0.951,0.907,0.862	0.082	8.2	8.2
80052	ENSG00000089022	MAPKAPK5	12	+	111868752	111868861	111866155	111866231	111870270	111870360	80052	106,120,95	5,4,7	62104109	0,0,0	253	144	9.79946e-06	0.00269533	0.923,0.945,0.885	1.0,1.0,1.0	-0.082	-8.2	8.2
11077	ENSG00000107140	TESK1	9	+	35607326	35607409	35606836	35606983	35607581	35607672	11077	76,92,79	4,6,6	97,106,73	2,0,0	227	144	2.22877e-05	0.00463966	0.923,0.907,0.893	0.969,1.0,1.0	-0.082	-8.2	8.2
32474	ENSG00000078674	PCM1	8	+	17924712	17924780	17922998	17923188	17934705	17934858	32474	54,66,59	0,0,0	62,71,66	5,3,4	212	144	9.62018e-05	0.0109153	1.0,1.0,1.0	0.894,0.941,0.918	0.082	8.2	8.2
61777	ENSG00000118412	CASP8AP2	6	+	89865952	89869082	89857083	89857199	89871288	89871412	61777	777920754	2,1,8	809850927	0,1,0	3274	144	0.000162847	0.0156583	0.945,0.976,0.806	1.0,0.974,1.0	-0.082	-8.2	8.2
102903	ENSG00000104133	SPG11	15	-	44574901	44575041	44570524	44570658	44583813	44584558	102903	51,81,66	0,0,0	69,56,70	6,0,4	284	144	0.000227095	0.0193019	1.0,1.0,1.0	0.854,1.0,0.899	0.082	8.2	8.2
121117	ENSG00000136754	ABI1	10	-	26759061	26759235	26755654	26755741	26765217	26765318	121117	110,111,86	6,15,0	119,79,99	1,2,1	318	144	0.000233842	0.0196491	0.892,0.77,1.0	0.982,0.947,0.978	-0.082	-8.2	8.2
1284	ENSG00000011451	WIZ	19	-	15429585	15430089	15426981	15427533	15432433	15432557	1284	173262191	0,0,0	171139151	2,4,3	648	144	0.000688985	0.0398043	1.0,1.0,1.0	0.95,0.885,0.918	0.082	8.2	8.2
18977	ENSG00000087206	UIMC1	5	-	176970741	176970866	176958092	176958154	176975395	176975480	18977	71,118,73	3,8,7	70,69,79	1,0,3	269	144	0.000944326	0.0488427	0.927,0.888,0.848	0.974,1.0,0.934	-0.082	-8.2	8.2
108867	ENSG00000196547	MAN2A2	15	+	90903525	90903734	90903250	90903432	90904189	90904339	108867	0,4,0	27,52,26	2,12,2	40,16,35	353	144	0.00094661	0.0488855	0.0,0.03,0.0	0.02,0.234,0.023	-0.082	-8.2	8.2
7659	ENSG00000143801	PSEN2	1	+	226890034	226890133	226888828	226889049	226891277	226891361	7659	57,75,58	0,0,0	67,46,65	3,4,2	243	144	0.000964289	0.0494689	1.0,1.0,1.0	0.93,0.872,0.951	0.082	8.2	8.2
113753	ENSG00000132376	INPP5K	17	-	1513452	1513560	1509682	1509799	1513871	1513979	113753	75,105,81	6,5,4	84,91,114	0,2,0	252	144	4.35003e-05	0.00689131	0.877,0.923,0.92	1.0,0.963,1.0	-0.081	-8.1	8.1
81957	ENSG00000166046	TCP11L2	12	+	106335638	106335826	106323509	106323646	106340825	106340998	81957	56,71,42	0,0,0	112108151	0,8,7	332	144	6.08787e-05	0.00840098	1.0,1.0,1.0	1.0,0.854,0.903	0.081	8.1	8.1
71133	ENSG00000139697	SBNO1	12	-	123348034	123348133	123345257	123345570	123350309	123350441	71133	46,92,59	1,0,1	59,67,69	3,2,9	243	144	7.81982e-05	0.00971499	0.965,1.0,0.972	0.921,0.952,0.82	0.081	8.1	8.1
45087	ENSG00000151445	VIPAS39	14	-	77441065	77441093	77437807	77437881	77442559	77442662	45087	77,72,62	0,0,4	46,59,66	4,6,7	172	144	0.000125748	0.0130347	1.0,1.0,0.928	0.906,0.892,0.888	0.081	8.1	8.1
72887	ENSG00000160299	PCNT	21	+	46425830	46425971	46422066	46422124	46427621	46427795	72887	39,86,62	0,0,2	77,43,60	2,1,8	285	144	0.000482049	0.031427	1.0,1.0,0.94	0.951,0.956,0.791	0.081	8.1	8.1
8331	ENSG00000188603	CLN3	16	-	28486577	28486650	28484005	28484118	28487455	28487541	8331	61,63,40	2,6,2	31,37,50	0,0,0	217	144	0.000483065	0.0314617	0.953,0.874,0.93	1.0,1.0,1.0	-0.081	-8.1	8.1
115278	ENSG00000109046	WSB1	17	+	27301766	27301956	27294075	27294435	27303366	27303635	115278	115144100	5,3,10	110107100	0,3,1	334	144	0.000665378	0.038909	0.908,0.954,0.812	1.0,0.939,0.977	-0.081	-8.1	8.1
64426	ENSG00000113924	HGD	3	-	120646266	120646366	120641588	120641693	120646972	120647052	64426	30,40,29	0,2,0	55,64,56	2,7,4	244	144	0.00077742	0.042756	1.0,0.922,1.0	0.942,0.844,0.892	0.081	8.1	8.1
115282	ENSG00000109046	WSB1	17	+	27301817	27301956	27294086	27294435	27303366	27303422	115282	94,116,82	5,3,10	87,81,77	0,3,1	283	144	0.000973606	0.0497948	0.905,0.952,0.807	1.0,0.932,0.975	-0.081	-8.1	8.1
34721	ENSG00000131778	CHD1L	1	+	147270931	147271005	147268762	147268878	147272170	147272281	34721	168199168	14,12,22	138144147	4,6,2	218	144	4.79507e-05	0.00726508	0.888,0.916,0.835	0.958,0.941,0.98	-0.08	-8	8
65726	ENSG00000203778	FAM229B	6	+	112097040	112097201	112087598	112087720	112099269	112099408	65726	81123124	1,1,1	105,49,124	8,2,5	305	144	0.000102079	0.0113521	0.975,0.983,0.983	0.861,0.92,0.921	0.08	8	8
80204	ENSG00000103067	ESRP2	16	-	68232370	68232503	68232245	68232288	68232576	68232708	80204	83229136	7,6,11	202201157	1,3,4	277	144	0.000225855	0.0192521	0.86,0.952,0.865	0.991,0.972,0.953	-0.08	-8	8
12497	ENSG00000249859	PVT1	8	+	128074072	128074291	128070159	128070272	128096517	128096656	12497	0,1,0	11,7,14	2,7,4	10,27,11	363	144	0.000263658	0.0212179	0.0,0.054,0.0	0.074,0.093,0.126	-0.08	-8	8
25825	ENSG00000117625	RCOR3	1	+	211271527	211271874	211271231	211271309	211274209	211274262	25825	13,39,20	65,47,34	5,6,8	40,36,29	491	144	0.000350776	0.0255365	0.055,0.196,0.147	0.035,0.047,0.075	0.08	8	8
44944	ENSG00000070540	WIPI1	17	-	68452909	68452992	68450727	68450897	68457341	68457421	44944	36,40,65	0,3,0	75,70,104	8,6,6	227	144	0.000416004	0.0285521	1.0,0.894,1.0	0.856,0.881,0.917	0.08	8	8
89843	ENSG00000185219	ZNF445	3	-	44451313	44451482	44450903	44450962	44455120	44455696	89843	66,66,47	0,7,3	39,29,26	0,1,0	313	144	0.000660013	0.0386625	1.0,0.813,0.878	1.0,0.93,1.0	-0.08	-8	8
82655	ENSG00000054523	KIF1B	1	+	10337370	10337533	10337073	10337203	10339768	10339859	82655	64,98,61	10,0,1	43,46,54	0,1,0	307	144	0.000712492	0.0406266	0.75,1.0,0.966	1.0,0.956,1.0	-0.08	-8	8
42693	ENSG00000117419	ERI3	1	-	44339044	44339316	44319627	44319744	44352849	44352925	42693	326285277	7,7,9	219235225	9,17,16	416	144	0.000978092	0.049872	0.942,0.934,0.914	0.894,0.827,0.83	0.08	8	8
25861	ENSG00000077935	SMC1B	22	-	45403494	45403584	45402332	45402571	45406459	45406663	25861	2,12,3	27,27,22	0,3,0	29,17,56	234	144	3.37847e-05	0.00583667	0.044,0.215,0.077	0.0,0.098,0.0	0.079	7.9	7.9
3185	ENSG00000085382	HACE1	6	-	104824813	104824907	104811310	104811393	104833041	104833173	3185	1,0,1	26,47,32	2,1,9	10,14,36	238	144	7.27782e-05	0.00932922	0.023,0.0,0.019	0.108,0.041,0.131	-0.079	-7.9	7.9
76736	ENSG00000115694	STK25	2	-	241508005	241508135	241501477	241501708	241508442	241508692	76736	154383216	6,11,13	212195182	18,17,21	274	144	0.000258539	0.0209768	0.931,0.948,0.897	0.861,0.858,0.82	0.079	7.9	7.9
49122	ENSG00000143393	PI4KB	1	-	151310210	151310255	151307573	151307801	151315572	151316509	49122	30,36,36	137,153,99	24,15,9	129,97,141	189	144	0.000409959	0.0282141	0.143,0.152,0.217	0.124,0.105,0.046	0.079	7.9	7.9
2221	ENSG00000047188	YTHDC2	5	+	113524980	113525177	113515271	113515362	113526585	113526785	2221	95,78,68	3,0,7	79,73,84	1,0,0	341	144	0.000559395	0.034409	0.93,1.0,0.804	0.971,1.0,1.0	-0.079	-7.9	7.9
25291	ENSG00000119912	IDE	10	-	92559033	92559215	92537365	92537550	92573921	92574067	25291	5,11,6	25,24,30	2,5,2	33,44,45	326	144	0.000610449	0.0366761	0.081,0.168,0.081	0.026,0.048,0.019	0.079	7.9	7.9
58754	ENSG00000100099	HPS4	22	-	26467224	26467249	26466225	26466262	26468550	26468623	58754	3,3,4	33,37,21	0,1,0	37,20,31	169	144	0.000717636	0.0407318	0.072,0.065,0.14	0.0,0.041,0.0	0.079	7.9	7.9
22598	ENSG00000072134	EPN2	17	+	19313104	19313323	19312051	19312144	19328710	19328887	22598	30,76,61	0,0,10	45,53,44	0,0,1	363	144	0.000750482	0.0419068	1.0,1.0,0.708	1.0,1.0,0.946	-0.079	-7.9	7.9
84125	ENSG00000219481	NBPF1	1	-	16583593	16583696	16582543	16582758	16585488	16585698	84125	126,90,103	0,10,6	110160102	0,0,1	247	144	1.16732e-05	0.00298259	1.0,0.84,0.909	1.0,1.0,0.983	-0.078	-7.8	7.8
25887	ENSG00000111832	RWDD1	6	+	116574057	116574171	116571488	116571655	116580294	116580360	25887	98,123,92	176208201	85,91,81	316241261	258	144	4.31509e-05	0.00687922	0.237,0.248,0.203	0.131,0.174,0.148	0.078	7.8	7.8
12074	ENSG00000224078	SNHG14	15	+	25095626	25095828	25093833	25093974	25097320	25097439	12074	117152120	5,3,8	91110124	0,2,0	346	144	6.7286e-05	0.00896746	0.907,0.955,0.862	1.0,0.958,1.0	-0.078	-7.8	7.8
117065	ENSG00000203875	SNHG5	6	-	85677791	85678032	85677423	85677492	85678135	85678405	117065	303203175	1,5,7	162189179	8,13,10	385	144	0.000408522	0.0281729	0.991,0.938,0.903	0.883,0.845,0.87	0.078	7.8	7.8
99257	ENSG00000147799	ARHGAP39	8	-	144537720	144537813	144534128	144534202	144545248	144545810	99257	54,51,54	0,0,0	23,67,42	0,6,3	237	144	0.000425359	0.028977	1.0,1.0,1.0	1.0,0.872,0.895	0.078	7.8	7.8
63423	ENSG00000080822	CLDND1	3	-	98521652	98521696	98521132	98521442	98522848	98523018	63423	3,1,2	64,57,37	7,7,8	33,58,58	188	144	0.000449275	0.0299986	0.035,0.013,0.04	0.14,0.085,0.096	-0.078	-7.8	7.8
12795	ENSG00000125503	PPP1R12C	19	-	55112664	55112795	55103408	55103568	55117222	55117559	12795	43,86,59	0,0,1	67,52,83	4,3,3	275	144	0.000641277	0.0381416	1.0,1.0,0.969	0.898,0.901,0.935	0.078	7.8	7.8
102319	ENSG00000162600	OMA1	1	-	58506059	58506209	58480718	58481174	58527260	58527335	102319	177203128	1,0,5	118202161	7,6,14	294	144	2.08399e-05	0.00447703	0.989,1.0,0.926	0.892,0.943,0.849	0.077	7.7	7.7
74758	ENSG00000008710	PKD1	16	-	2115034	2115150	2114169	2114925	2115377	2115625	74758	2,0,0	13,35,30	7,0,7	16,12,30	260	144	5.22565e-05	0.00761954	0.079,0.0,0.0	0.195,0.0,0.114	-0.077	-7.7	7.7
57960	ENSG00000102890	ELMO3	16	+	67202891	67202959	67202626	67202790	67203118	67203223	57960	35,62,62	1,10,0	50,57,54	0,0,0	212	144	0.000124546	0.0129902	0.96,0.808,1.0	1.0,1.0,1.0	-0.077	-7.7	7.7
49100	ENSG00000011052	NME1-NME2	17	+	51161727	51161803	51161159	51161272	51166826	51166956	49100	164510413	30,62,45	447452397	37,27,26	220	144	0.000169482	0.0159293	0.782,0.843,0.857	0.888,0.916,0.909	-0.077	-7.7	7.7
77655	ENSG00000166816	LDHD	16	-	75112833	75112924	75112601	75112713	75113741	75113870	77655	46,53,47	0,0,0	36,45,63	1,0,9	235	144	0.000172844	0.0161439	1.0,1.0,1.0	0.957,1.0,0.811	0.077	7.7	7.7
20319	ENSG00000140859	KIFC3	16	-	57788574	57788713	57772222	57772288	57794998	57795141	20319	6,6,8	34,21,20	1,1,0	14,4,14	283	144	0.000252732	0.020604	0.082,0.127,0.169	0.035,0.113,0.0	0.077	7.7	7.7
102914	ENSG00000104133	SPG11	15	-	44572682	44572820	44570524	44570658	44583813	44583960	102914	73,99,71	0,0,0	81,68,68	6,0,4	282	144	0.000391441	0.0273317	1.0,1.0,1.0	0.873,1.0,0.897	0.077	7.7	7.7
94269	ENSG00000185619	PCGF3	4	+	732399	732498	730876	731110	733671	733789	94269	6,11,11	61,86,100	24,12,18	84,60,54	243	144	0.000511795	0.032616	0.055,0.07,0.061	0.145,0.106,0.165	-0.077	-7.7	7.7
93996	ENSG00000174136	RGMB	5	+	98770352	98770455	98769293	98769625	98770597	98770673	93996	4,5,3	20,27,28	0,1,0	12,20,12	247	144	0.000695715	0.0399858	0.104,0.097,0.059	0.0,0.028,0.0	0.077	7.7	7.7
99618	ENSG00000166169	POLL	10	-	101584601	101584919	101583507	101583681	101585315	101585478	99618	97,130,79	2,6,1	86,96,83	0,0,0	462	144	0.000740404	0.0415364	0.938,0.871,0.961	1.0,1.0,1.0	-0.077	-7.7	7.7
25231	ENSG00000156599	ZDHHC5	11	+	57696764	57696873	57695919	57696043	57698558	57698835	25231	123138123	0,1,1	138119121	7,8,5	253	144	3.70452e-06	0.00146718	1.0,0.987,0.986	0.918,0.894,0.932	0.076	7.6	7.6
7092	ENSG00000064961	HMG20B	19	+	3576260	3576306	3575541	3575660	3576552	3576625	7092	101227150	14,12,8	153144163	1,1,5	190	144	5.51021e-06	0.00191442	0.845,0.935,0.934	0.991,0.991,0.961	-0.076	-7.6	7.6
22252	ENSG00000169255	B3GALNT1	3	-	161089959	161090066	161086558	161086788	161101138	161101233	22252	3,9,8	58,56,26	1,0,2	35,46,64	251	144	2.50976e-05	0.00488167	0.029,0.084,0.15	0.016,0.0,0.018	0.076	7.6	7.6
59248	ENSG00000070718	AP3M2	8	+	42167163	42167371	42165426	42165560	42167665	42167810	59248	79,128,99	0,7,5	104101111	0,0,0	352	144	4.37272e-05	0.00689473	1.0,0.882,0.89	1.0,1.0,1.0	-0.076	-7.6	7.6
100458	ENSG00000039319	ZFYVE16	5	+	80411645	80411773	80408023	80408153	80434108	80434217	100458	0,6,5	15,22,20	0,0,1	33,24,33	272	144	0.00016648	0.0158379	0.0,0.126,0.117	0.0,0.0,0.016	0.076	7.6	7.6
94283	ENSG00000197763	TXNRD3	3	-	126617497	126617586	126615354	126615462	126621741	126621898	94283	0,0,0	19,28,34	0,1,8	9,21,20	233	144	0.0008194	0.0443625	0.0,0.0,0.0	0.0,0.029,0.198	-0.076	-7.6	7.6
22600	ENSG00000072134	EPN2	17	+	19313125	19313279	19312051	19312144	19328710	19328887	22600	24,70,54	0,0,10	34,30,40	0,0,1	298	144	0.0009219	0.0480279	1.0,1.0,0.723	1.0,1.0,0.951	-0.076	-7.6	7.6
42439	ENSG00000096063	SRPK1	6	-	35870280	35870494	35869481	35869901	35870933	35870959	42439	327284234	16,11,9	315356344	4,3,1	358	144	2.8877e-07	0.00028807	0.892,0.912,0.913	0.969,0.979,0.993	-0.075	-7.5	7.5
110400	ENSG00000006015	C19orf60	19	+	18590402	18590500	18588994	18589077	18590853	18590933	110400	4,12,4	24,60,35	1,2,0	48,48,51	242	144	5.95597e-06	0.00202052	0.09,0.106,0.064	0.012,0.024,0.0	0.075	7.5	7.5
50028	ENSG00000162194	LBHD1	11	-	62665707	62665820	62664848	62664973	62667522	62667747	50028	0,0,1	46,43,53	6,0,6	27,20,24	257	144	6.06731e-05	0.00840098	0.0,0.0,0.01	0.111,0.0,0.123	-0.075	-7.5	7.5
98654	ENSG00000114770	ABCC5	3	-	183975541	183975671	183971562	183971919	183977516	183977624	98654	0,1,0	65,65,53	12,0,1	23,26,30	274	144	9.86626e-05	0.0110482	0.0,0.008,0.0	0.215,0.0,0.017	-0.075	-7.5	7.5
56133	ENSG00000153214	TMEM87B	2	+	112074911	112074962	112066935	112067067	112077191	112077282	56133	75,68,68	1,1,0	66,58,58	3,7,3	195	144	0.000169193	0.0159177	0.982,0.98,1.0	0.942,0.86,0.935	0.075	7.5	7.5
100014	ENSG00000177663	IL17RA	22	+	17087961	17088149	17085056	17085229	17097061	17097509	100014	0,2,0	14,44,28	2,9,2	22,18,30	332	144	0.000319734	0.0241325	0.0,0.019,0.0	0.038,0.178,0.028	-0.075	-7.5	7.5
108322	ENSG00000134452	FBXO18	10	+	5921257	5921355	5918341	5918478	5921447	5921569	108322	69,105,69	9,1,4	65,45,70	1,1,0	242	144	0.00037137	0.0264394	0.82,0.984,0.911	0.975,0.964,1.0	-0.075	-7.5	7.5
119513	ENSG00000119471	HSDL2	9	+	112416840	112416944	112405623	112405722	112418859	112418958	119513	94,78,84	9,4,4	51,68,68	0,2,1	248	144	0.000445419	0.029825	0.858,0.919,0.924	1.0,0.952,0.975	-0.075	-7.5	7.5
43802	ENSG00000115233	PSMD14	2	+	161318821	161318986	161316436	161316569	161367477	161367549	43802	35,53,43	1,0,0	57,63,55	2,8,0	309	144	0.000447986	0.0299514	0.942,1.0,1.0	0.93,0.786,1.0	0.075	7.5	7.5
4008	ENSG00000164815	ORC5	7	-	104184122	104184171	104167993	104168525	104188250	104188381	4008	98,24,45	0,0,1	50,36,45	1,1,8	193	144	0.000456093	0.0303525	1.0,1.0,0.971	0.974,0.964,0.808	0.075	7.5	7.5
3133	ENSG00000124839	RAB17	2	-	237584333	237584466	237578022	237578155	237586063	237586157	3133	2,2,8	42,57,51	14,4,23	48,67,54	277	144	0.000568266	0.0347779	0.024,0.018,0.075	0.132,0.03,0.181	-0.075	-7.5	7.5
118947	ENSG00000092841	MYL6	12	+	56160625	56160670	56160242	56160320	56161386	56161550	118947	90916681421	85215321270	173717021799	119012501125	189	144	0.000699249	0.0400488	0.448,0.453,0.46	0.527,0.509,0.549	-0.075	-7.5	7.5
82190	ENSG00000145908	ZNF300	5	-	150902408	150902566	150898427	150898554	150903140	150903182	82190	0,1,2	17,22,25	3,3,7	23,15,21	302	144	0.000880791	0.0466663	0.0,0.021,0.037	0.059,0.087,0.137	-0.075	-7.5	7.5
62926	ENSG00000206562	METTL6	3	-	15424954	15425089	15415771	15415942	15426286	15426635	62926	109133141	0,0,0	114111136	0,7,9	279	144	5.67935e-06	0.00195967	1.0,1.0,1.0	1.0,0.891,0.886	0.074	7.4	7.4
113742	ENSG00000132376	INPP5K	17	-	1513452	1513554	1509682	1509799	1513871	1513979	113742	83,113,86	6,5,4	88101118	0,2,0	246	144	6.07335e-05	0.00840098	0.89,0.93,0.926	1.0,0.967,1.0	-0.074	-7.4	7.4
59983	ENSG00000028116	VRK2	2	+	58086338	58086426	58084088	58084138	58088340	58088446	59983	34,54,37	0,0,2	43,56,50	0,11,2	232	144	0.000524843	0.0330957	1.0,1.0,0.92	1.0,0.76,0.939	0.074	7.4	7.4
28952	ENSG00000007202	KIAA0100	17	-	28642027	28642078	28640559	28640683	28642274	28642481	28952	54,55,31	1,0,0	36,51,48	1,1,8	195	144	0.000556652	0.034324	0.976,1.0,1.0	0.964,0.974,0.816	0.074	7.4	7.4
108070	ENSG00000181038	METTL23	17	+	76729689	76729794	76726829	76726879	76732977	76733215	108070	67,62,64	4,2,4	52,76,67	0,1,0	249	144	0.000694183	0.0399671	0.906,0.947,0.902	1.0,0.978,1.0	-0.074	-7.4	7.4
47990	ENSG00000012822	CALCOCO1	12	-	53712774	53712846	53711118	53712121	53713099	53713206	47990	4,0,7	87,109,97	16,11,13	77,78,92	216	144	2.4607e-06	0.00117527	0.03,0.0,0.046	0.122,0.086,0.086	-0.073	-7.3	7.3
93521	ENSG00000165591	FAAH2	X	+	57452130	57452311	57448523	57448718	57488756	57489193	93521	2,3,2	38,73,46	4,15,10	29,42,49	325	144	4.54966e-06	0.00166087	0.023,0.018,0.019	0.058,0.137,0.083	-0.073	-7.3	7.3
21857	ENSG00000122566	HNRNPA2B1	7	-	26190992	26191128	26190124	26190460	26192494	26192528	21857	742613587	30,47,38	555586574	61,58,73	280	144	1.20651e-05	0.00304666	0.927,0.87,0.888	0.824,0.839,0.802	0.073	7.3	7.3
20369	ENSG00000121749	TBC1D15	12	+	71894324	71894375	71893221	71893324	71894685	71894883	20369	37,29,17	163,125,87	13,11,20	138157164	195	144	5.73066e-05	0.00809807	0.144,0.146,0.126	0.065,0.049,0.083	0.073	7.3	7.3
79159	ENSG00000136527	TRA2B	3	-	185926599	185926734	185925272	185925626	185937824	185937987	79159	347540521	19,32,26	483501433	48,47,53	279	144	6.15578e-05	0.00846147	0.904,0.897,0.912	0.839,0.846,0.808	0.073	7.3	7.3
19910	ENSG00000151552	QDPR	4	-	17509270	17509363	17504378	17504475	17511949	17512069	19910	21,70,60	0,12,0	27,53,37	0,0,0	237	144	0.00010809	0.0117864	1.0,0.78,1.0	1.0,1.0,1.0	-0.073	-7.3	7.3
86626	ENSG00000100429	HDAC10	22	-	50248830	50248890	50248694	50248751	50249102	50249168	86626	51120105	3,15,7	108,97,100	2,2,3	204	144	0.000175302	0.0162788	0.923,0.85,0.914	0.974,0.972,0.959	-0.073	-7.3	7.3
110923	ENSG00000241468	ATP5J2	7	-	99459198	99459399	99458196	99458355	99460085	99460193	110923	15,26,14	27,91,65	8,5,21	80,109,80	345	144	0.000542326	0.0337505	0.188,0.107,0.082	0.04,0.019,0.099	0.073	7.3	7.3
42131	ENSG00000182552	RWDD4	4	-	183655880	183655961	183651217	183651323	183658928	183659178	42131	43,96,62	4,4,3	75,63,93	2,0,0	225	144	0.00079451	0.0435296	0.873,0.939,0.93	0.96,1.0,1.0	-0.073	-7.3	7.3
120974	ENSG00000172366	FAM195A	16	+	646471	646608	642119	642249	647416	647544	120974	94170209	229342358	137174144	492543515	281	144	2.10281e-06	0.00107004	0.174,0.203,0.23	0.125,0.141,0.125	0.072	7.2	7.2
21749	ENSG00000047579	DTNBP1	6	-	15627342	15627475	15615266	15615399	15637743	15637804	21749	137165133	0,3,0	115116131	5,9,3	277	144	3.75901e-05	0.00626148	1.0,0.966,1.0	0.923,0.87,0.958	0.072	7.2	7.2
278	ENSG00000081154	PCNP	3	+	101579827	101580004	101574094	101574279	101590214	101590270	278	88139132	0,1,0	120138135	3,5,7	321	144	4.71368e-05	0.00720678	1.0,0.984,1.0	0.947,0.925,0.896	0.072	7.2	7.2
29657	ENSG00000112983	BRD8	5	-	138162053	138162146	138160894	138161068	138163129	138163344	29657	120129100	0,1,0	71,76,63	1,7,3	237	144	0.000190119	0.0171983	1.0,0.987,1.0	0.977,0.868,0.927	0.072	7.2	7.2
109743	ENSG00000160972	PPP1R16A	8	+	144478585	144478682	144477982	144478127	144490033	144490212	109743	1,2,1	26,34,42	2,12,8	43,34,51	241	144	0.000249026	0.0204487	0.022,0.034,0.014	0.027,0.174,0.086	-0.072	-7.2	7.2
59734	ENSG00000107862	GBF1	10	+	102360189	102360395	102359269	102359435	102361021	102361120	59734	143129137	0,0,0	83103122	2,4,4	350	144	0.000467691	0.0308189	1.0,1.0,1.0	0.945,0.914,0.926	0.072	7.2	7.2
77970	ENSG00000139865	TTC6	14	+	37606662	37606742	37595846	37596008	37622049	37622318	77970	14,33,11	0,0,1	17,48,43	1,1,8	224	144	0.000516877	0.0328154	1.0,1.0,0.876	0.916,0.969,0.776	0.072	7.2	7.2
88602	ENSG00000155008	APOOL	X	+	85048315	85048373	85046445	85046550	85051388	85051508	88602	4,8,3	50,110,66	4,14,19	64,56,73	202	144	0.000713616	0.040638	0.054,0.049,0.031	0.043,0.151,0.157	-0.072	-7.2	7.2
61694	ENSG00000151923	TIAL1	10	-	119580470	119580846	119579934	119580010	119581921	119582009	61694	109,74,78	139131131	38,43,34	113146104	520	144	2.9036e-06	0.00127383	0.178,0.135,0.142	0.085,0.075,0.083	0.071	7.1	7.1
31980	ENSG00000196670	ZFP62	5	-	180852428	180852549	180848137	180851493	180860527	180860663	31980	0,9,4	10,34,23	0,0,0	41,36,27	265	144	1.23422e-05	0.00308057	0.0,0.126,0.086	0.0,0.0,0.0	0.071	7.1	7.1
31501	ENSG00000186020	ZNF529	19	-	36549234	36549357	36548226	36548322	36554669	36554796	31501	1,0,0	26,31,15	0,7,7	26,29,28	267	144	0.000103266	0.0114336	0.02,0.0,0.0	0.0,0.115,0.119	-0.071	-7.1	7.1
9041	ENSG00000133226	SRRM1	1	+	24647078	24647149	24646666	24646789	24648858	24649029	9041	4,9,2	120108102	13,10,8	48,74,79	215	144	0.00011506	0.0122852	0.022,0.053,0.013	0.154,0.083,0.064	-0.071	-7.1	7.1
90001	ENSG00000167635	ZNF146	19	+	36218121	36218195	36215132	36215189	36228747	36228819	90001	38,60,55	1,0,0	50,70,87	4,1,8	218	144	0.000161939	0.0156136	0.962,1.0,1.0	0.892,0.979,0.878	0.071	7.1	7.1
5792	ENSG00000100321	SYNGR1	22	+	39373527	39373644	39349948	39350109	39374315	39374553	5792	5,4,6	28,35,37	0,0,1	15,7,31	261	144	0.000315954	0.0239713	0.09,0.059,0.082	0.0,0.0,0.017	0.071	7.1	7.1
65291	ENSG00000137161	CNPY3	6	+	42935411	42935473	42934474	42934598	42935573	42935622	65291	14,14,15	115140136	27,29,19	119,97,99	206	144	0.000320182	0.024143	0.078,0.065,0.072	0.137,0.173,0.118	-0.071	-7.1	7.1
68972	ENSG00000108960	MMD	17	-	55402165	55402303	55401468	55401538	55403766	55403868	68972	6,7,13	37,68,34	1,2,1	24,27,28	282	144	0.000449287	0.0299986	0.076,0.05,0.163	0.021,0.036,0.018	0.071	7.1	7.1
79962	ENSG00000163867	ZMYM6	1	-	34990218	34990314	34986979	34988935	34992233	34992387	79962	2,7,2	29,23,26	0,1,0	37,24,27	240	144	0.000541272	0.0337265	0.04,0.154,0.044	0.0,0.024,0.0	0.071	7.1	7.1
21409	ENSG00000136152	COG3	13	+	45533236	45533312	45530681	45530780	45534701	45536630	21409	0,0,1	30,37,40	0,14,0	39,31,55	220	144	0.000696338	0.0399858	0.0,0.0,0.016	0.0,0.228,0.0	-0.071	-7.1	7.1
44892	ENSG00000138658	ZGRF1	4	-	112586115	112586232	112585540	112585725	112586444	112586583	44892	6,0,6	22,15,19	1,0,0	8,4,7	261	144	0.000804056	0.0437906	0.131,0.0,0.148	0.065,0.0,0.0	0.071	7.1	7.1
114508	ENSG00000107897	ACBD5	10	-	27217979	27218178	27215534	27215641	27219722	27219857	114508	177245174	1,0,4	143168172	2,13,7	343	144	2.47441e-05	0.00485983	0.987,1.0,0.948	0.968,0.844,0.912	0.07	7	7
74752	ENSG00000008710	PKD1	16	-	2115034	2115145	2114169	2114925	2115377	2115625	74752	2,0,0	13,35,30	6,0,7	16,12,30	255	144	9.95928e-05	0.0111144	0.08,0.0,0.0	0.175,0.0,0.116	-0.07	-7	7
9098	ENSG00000109255	NMU	4	-	55605274	55605349	55600521	55600575	55607297	55607348	9098	100107100	14,6,5	35,63,67	3,0,0	219	144	0.000107319	0.0117532	0.824,0.921,0.929	0.885,1.0,1.0	-0.07	-7	7
97353	ENSG00000181392	SYNE4	19	-	36006422	36006671	36005332	36005437	36008216	36008367	97353	120173138	6,6,3	160148141	2,0,1	393	144	0.000239022	0.019969	0.88,0.914,0.944	0.967,1.0,0.981	-0.07	-7	7
77582	ENSG00000103994	ZNF106	15	-	42454773	42454891	42451666	42451954	42456957	42457158	77582	2,8,2	20,25,30	0,0,1	19,18,21	262	144	0.000435472	0.0294463	0.052,0.15,0.035	0.0,0.0,0.026	0.07	7	7
16548	ENSG00000131037	EPS8L1	19	+	55083766	55084642	55083630	55083644	55085840	55085892	16548	37,34,42	96,66,38	29,38,51	31,40,24	1020	144	0.000462719	0.0306441	0.052,0.068,0.135	0.117,0.118,0.231	-0.07	-7	7
121207	ENSG00000104866	PPP1R37	19	+	45138513	45138611	45092961	45093527	45140235	45140281	121207	141159100	0,0,0	88,67,123	7,4,0	242	144	0.000494982	0.0319692	1.0,1.0,1.0	0.882,0.909,1.0	0.07	7	7
79157	ENSG00000136527	TRA2B	3	-	185931606	185931852	185926726	185926734	185937824	185938024	79157	446523554	359565542	692719764	504530455	390	144	0.000543646	0.0337701	0.314,0.255,0.274	0.336,0.334,0.383	-0.07	-7	7
121123	ENSG00000136754	ABI1	10	-	26771074	26771089	26770244	26770345	26777064	26777241	121123	175177158	11,17,4	160131171	24,24,15	159	144	0.000646908	0.0382319	0.935,0.904,0.973	0.858,0.832,0.912	0.07	7	7
86829	ENSG00000180376	CCDC66	3	+	56560861	56561012	56559568	56559594	56563683	56563825	86829	1,1,0	31,41,23	10,0,7	32,23,30	295	144	2.66654e-05	0.0050884	0.016,0.012,0.0	0.132,0.0,0.102	-0.069	-6.9	6.9
45545	ENSG00000114904	NEK4	3	-	52760794	52760936	52751931	52752336	52763469	52763624	45545	137146154	0,1,0	108134113	4,5,5	286	144	4.72437e-05	0.0072086	1.0,0.987,1.0	0.931,0.931,0.919	0.069	6.9	6.9
116696	ENSG00000198169	ZNF251	8	-	144738492	144738706	144721128	144723382	144753682	144753796	116696	6,0,9	29,38,24	0,0,0	32,27,35	358	144	6.80888e-05	0.00897943	0.077,0.0,0.131	0.0,0.0,0.0	0.069	6.9	6.9
71121	ENSG00000139697	SBNO1	12	-	123348028	123348133	123345257	123345570	123350309	123350441	71121	71,132,87	1,0,1	72,98,88	3,2,9	249	144	9.47592e-05	0.0108125	0.976,1.0,0.981	0.933,0.966,0.85	0.069	6.9	6.9
44910	ENSG00000106459	NRF1	7	+	129744172	129744229	129727240	129727365	129755017	129756015	44910	6,4,5	38,43,37	3,0,0	45,46,60	201	144	0.000121829	0.012773	0.102,0.062,0.088	0.046,0.0,0.0	0.069	6.9	6.9
78908	ENSG00000120925	RNF170	8	-	42864612	42864693	42861744	42861855	42865415	42865489	78908	0,5,7	6,24,23	0,1,0	15,8,9	225	144	0.000216595	0.0186521	0.0,0.118,0.163	0.0,0.074,0.0	0.069	6.9	6.9
113067	ENSG00000061936	SFSWAP	12	+	131764175	131764386	131756472	131756644	131766117	131766308	113067	0,0,2	27,14,24	5,0,7	19,14,17	355	144	0.000330479	0.024683	0.0,0.0,0.033	0.096,0.0,0.143	-0.069	-6.9	6.9
9000	ENSG00000170004	CHD3	17	+	7895338	7895542	7894916	7895150	7897082	7897294	9000	192243219	12,7,13	140155192	4,0,4	348	144	0.000731368	0.0412361	0.869,0.935,0.875	0.935,1.0,0.952	-0.069	-6.9	6.9
47284	ENSG00000149292	TTC12	11	+	113329641	113329808	113325523	113325645	113329919	113329979	47284	0,0,2	22,34,30	6,0,4	18,14,16	311	144	0.000888965	0.0469432	0.0,0.0,0.03	0.134,0.0,0.104	-0.069	-6.9	6.9
106984	ENSG00000102189	EEA1	12	-	92821052	92821116	92819307	92819511	92826165	92826285	106984	10,5,6	60,74,54	0,1,0	33,50,49	208	144	9.57815e-06	0.00265853	0.103,0.045,0.071	0.0,0.014,0.0	0.068	6.8	6.8
47835	ENSG00000160072	ATAD3B	1	+	1487862	1487914	1486543	1486668	1489203	1489274	47835	58,90,53	1,1,0	100,88,100	12,1,7	196	144	3.64656e-05	0.00616748	0.977,0.985,1.0	0.86,0.985,0.913	0.068	6.8	6.8
26840	ENSG00000181192	DHTKD1	10	+	12081490	12081627	12068971	12069187	12084539	12084751	26840	104170133	0,3,1	93104129	1,5,11	281	144	0.00011575	0.0123015	1.0,0.967,0.986	0.979,0.914,0.857	0.068	6.8	6.8
11568	ENSG00000049883	PTCD2	5	+	72321119	72321179	72320367	72320509	72322171	72322264	11568	6,4,2	35,47,35	0,0,0	35,24,46	204	144	0.000282655	0.0221798	0.108,0.057,0.039	0.0,0.0,0.0	0.068	6.8	6.8
118183	ENSG00000133519	ZDHHC8P1	22	-	23393407	23393487	23392726	23392833	23393925	23394057	118183	0,2,2	47,49,38	0,3,13	33,32,32	224	144	0.000348144	0.0254367	0.0,0.026,0.033	0.0,0.057,0.207	-0.068	-6.8	6.8
42010	ENSG00000115368	WDR75	2	+	189448800	189448834	189448378	189448508	189450902	189450968	42010	8,4,6	99,111,96	19,11,16	91,108,96	178	144	0.000353065	0.0256105	0.061,0.028,0.048	0.145,0.076,0.119	-0.068	-6.8	6.8
95449	ENSG00000110046	ATG2A	11	-	64903589	64903660	64903287	64903364	64905562	64905655	95449	108,74,70	1,1,0	65,93,56	1,4,7	215	144	0.000400617	0.0278169	0.986,0.98,1.0	0.978,0.94,0.843	0.068	6.8	6.8
121918	ENSG00000116095	PLEKHA3	2	+	178488967	178489014	178485640	178485757	178490658	178490814	121918	7,6,10	63,63,42	0,2,3	52,31,47	191	144	0.00076081	0.0423277	0.077,0.067,0.152	0.0,0.046,0.046	0.068	6.8	6.8
26740	ENSG00000123933	MXD4	4	-	2261724	2261822	2257981	2258011	2261916	2262022	26740	55,80,75	0,0,0	86,63,67	2,0,8	242	144	0.000935796	0.0485412	1.0,1.0,1.0	0.962,1.0,0.833	0.068	6.8	6.8
690	ENSG00000177479	ARIH2	3	+	48922747	48922811	48918822	48918998	48961611	48961679	690	92137131	1,7,14	133149161	0,0,2	208	144	6.39158e-07	0.000487866	0.985,0.931,0.866	1.0,1.0,0.982	-0.067	-6.7	6.7
34411	ENSG00000099219	ERMP1	9	-	5791233	5791282	5787433	5787593	5797816	5797932	34411	5,5,8	55,50,44	1,2,0	37,45,45	193	144	0.000173048	0.0161439	0.064,0.069,0.119	0.02,0.032,0.0	0.067	6.7	6.7
42285	ENSG00000150527	CTAGE5	14	+	39292679	39292706	39291018	39291096	39293270	39293311	42285	63,72,63	202272283	37,47,51	280290295	171	144	0.000329898	0.0246579	0.208,0.182,0.158	0.1,0.12,0.127	0.067	6.7	6.7
24550	ENSG00000160216	AGPAT3	21	+	43903956	43904019	43865185	43865345	43959633	43959747	24550	66186142	7,5,3	95,143,96	10,21,7	207	144	0.00036097	0.0259287	0.868,0.963,0.971	0.869,0.826,0.905	0.067	6.7	6.7
35707	ENSG00000160392	C19orf47	19	-	40334834	40334904	40333850	40333929	40336109	40336224	35707	4,3,4	34,36,24	0,0,1	29,29,26	214	144	0.000806089	0.0438776	0.073,0.053,0.101	0.0,0.0,0.025	0.067	6.7	6.7
60150	ENSG00000141971	MVB12A	19	+	17422333	17422458	17420537	17420634	17423497	17423621	60150	86174190	2,11,11	167147203	1,3,0	269	144	1.9747e-06	0.00103625	0.958,0.894,0.902	0.989,0.963,1.0	-0.066	-6.6	6.6
89326	ENSG00000175581	MRPL48	11	+	73808312	73808350	73805026	73805079	73825707	73825796	89326	252369368	37,27,42	377473479	20,21,21	182	144	3.50535e-06	0.00144156	0.843,0.915,0.874	0.937,0.947,0.947	-0.066	-6.6	6.6
80061	ENSG00000089022	MAPKAPK5	12	+	111867571	111867669	111866155	111866231	111870270	111870307	80061	142131116	5,4,7	77115105	0,0,0	242	144	4.29778e-05	0.00686248	0.944,0.951,0.908	1.0,1.0,1.0	-0.066	-6.6	6.6
59206	ENSG00000135111	TBX3	12	-	114679775	114679972	114679504	114679651	114680878	114681146	59206	73143118	309382275	87119101	205178162	341	144	8.75322e-05	0.0103271	0.091,0.137,0.153	0.152,0.22,0.208	-0.066	-6.6	6.6
2877	ENSG00000133193	FAM104A	17	-	73227164	73227264	73207352	73209768	73232085	73232367	2877	120206140	1,4,2	163166153	10,11,7	244	144	0.000105794	0.0116495	0.986,0.968,0.976	0.906,0.899,0.928	0.066	6.6	6.6
89113	ENSG00000056586	RC3H2	9	-	122857922	122858093	122855731	122855878	122858668	122858917	89113	177158182	1,0,5	191153181	11,5,8	315	144	0.000182492	0.0167459	0.988,1.0,0.943	0.888,0.933,0.912	0.066	6.6	6.6
21855	ENSG00000122566	HNRNPA2B1	7	-	26191421	26191650	26191055	26191128	26192494	26192577	21855	170169155	190288270	102130100	256278240	373	144	0.000285049	0.0223156	0.257,0.185,0.181	0.133,0.153,0.139	0.066	6.6	6.6
67458	ENSG00000185803	SLC52A2	8	+	144359622	144359726	144359183	144359423	144360114	144360495	67458	84137107	3,9,10	123137165	8,0,0	248	144	0.000662383	0.0387563	0.942,0.898,0.861	0.899,1.0,1.0	-0.066	-6.6	6.6
19003	ENSG00000092978	GPATCH2	1	-	217610958	217611071	217610320	217610400	217614140	217614202	19003	46,62,68	0,1,10	53,91,46	0,2,0	257	144	0.000834743	0.0449998	1.0,0.972,0.792	1.0,0.962,1.0	-0.066	-6.6	6.6
120465	ENSG00000160218	TRAPPC10	21	+	44096604	44096713	44094062	44094233	44098356	44098534	120465	14,11,3	41,60,46	2,3,3	50,47,42	253	144	0.000851893	0.0457529	0.163,0.094,0.036	0.022,0.035,0.039	0.066	6.6	6.6
79154	ENSG00000136527	TRA2B	3	-	185931618	185931852	185926726	185926734	185937824	185938013	79154	419494519	359565542	643670707	504530455	378	144	0.000910189	0.0475737	0.308,0.25,0.267	0.327,0.325,0.372	-0.066	-6.6	6.6
71103	ENSG00000204463	BAG6	6	-	31644306	31644352	31644081	31644194	31644524	31644602	71103	8,12,11	156239180	22,28,22	120175184	190	144	4.62122e-06	0.00166886	0.037,0.037,0.044	0.122,0.108,0.083	-0.065	-6.5	6.5
63864	ENSG00000132581	SDF2	17	-	28657753	28657846	28655286	28655483	28661725	28661819	63864	10,10,10	48,93,71	0,2,5	67,78,71	237	144	2.86887e-05	0.00529401	0.112,0.061,0.079	0.0,0.015,0.041	0.065	6.5	6.5
1351	ENSG00000196937	FAM3C	7	-	121392867	121392927	121382956	121383010	121396161	121396334	1351	4,4,8	29,97,56	1,0,0	53,61,48	204	144	0.000119462	0.0125641	0.089,0.028,0.092	0.013,0.0,0.0	0.065	6.5	6.5
59518	ENSG00000153786	ZDHHC7	16	-	84988797	84988873	84981869	84981994	84990303	84990635	59518	2,1,6	48,73,52	11,9,13	57,72,66	220	144	0.000328861	0.0245986	0.027,0.009,0.07	0.112,0.076,0.114	-0.065	-6.5	6.5
97051	ENSG00000115289	PCGF1	2	-	74505951	74506057	74505736	74505770	74506731	74506884	97051	94,84,62	2,1,0	103117106	9,2,6	250	144	0.000442082	0.0296946	0.964,0.98,1.0	0.868,0.971,0.911	0.065	6.5	6.5
95203	ENSG00000110871	COQ5	12	-	120523884	120524002	120522213	120522363	120528939	120529155	95203	16,4,6	35201159	1,2,5	148123108	262	144	0.000696834	0.0399858	0.201,0.011,0.02	0.004,0.009,0.025	0.065	6.5	6.5
86883	ENSG00000236850	BMS1P20	22	+	22304467	22304688	22303942	22304114	22306789	22306903	86883	4,11,3	18,33,14	0,3,1	24,24,12	365	144	0.000859684	0.0459882	0.081,0.116,0.078	0.0,0.047,0.032	0.065	6.5	6.5
73510	ENSG00000134644	PUM1	1	-	30992389	30992660	30981311	30981405	31005852	31006031	73510	287295245	1,1,0	179211187	6,9,1	415	144	1.40033e-05	0.0034154	0.99,0.99,1.0	0.912,0.891,0.985	0.064	6.4	6.4
102581	ENSG00000163904	SENP2	3	+	185617479	185617611	185614563	185614740	185619298	185619502	102581	178130140	0,0,1	127175153	10,6,1	276	144	2.22186e-05	0.00463485	1.0,1.0,0.986	0.869,0.938,0.988	0.064	6.4	6.4
47755	ENSG00000144524	COPS7B	2	+	231791732	231791808	231788554	231788732	231794262	231794351	47755	151,162,85	4,0,0	144126122	3,8,10	220	144	3.98808e-05	0.00652303	0.961,1.0,1.0	0.969,0.912,0.889	0.064	6.4	6.4
79236	ENSG00000115966	ATF2	2	-	175147945	175147980	175136411	175136486	175151059	175151150	79236	0,0,2	34,71,53	5,4,8	54,53,61	179	144	6.16522e-05	0.0084629	0.0,0.0,0.029	0.069,0.057,0.095	-0.064	-6.4	6.4
27610	ENSG00000118600	TMEM5	12	+	63782540	63782704	63781018	63781174	63784969	63785072	27610	29,28,38	109,97,113	9,20,16	101110129	308	144	6.79744e-05	0.00897943	0.111,0.119,0.136	0.04,0.078,0.055	0.064	6.4	6.4
117634	ENSG00000171606	ZNF274	19	+	58185711	58185838	58183920	58183998	58186946	58187042	117634	77,95,79	2,7,2	81,89,107	0,1,0	271	144	0.000401251	0.0278169	0.953,0.878,0.955	1.0,0.979,1.0	-0.064	-6.4	6.4
90579	ENSG00000095637	SORBS1	10	-	95371325	95371427	95367649	95367699	95381684	95381799	90579	1,9,0	11,32,14	0,0,0	5,10,8	246	144	0.000520465	0.0329187	0.051,0.141,0.0	0.0,0.0,0.0	0.064	6.4	6.4
4943	ENSG00000106261	ZKSCAN1	7	+	100030955	100031100	100030248	100030375	100033304	100041688	4943	7,9,7	115,119,89	12,19,8	66,46,91	289	144	0.000524027	0.0330817	0.029,0.036,0.038	0.083,0.171,0.042	-0.064	-6.4	6.4
39942	ENSG00000188529	SRSF10	1	-	23971572	23971623	23967300	23967723	23971849	23972012	39942	157217184	23,17,11	158155147	6,3,8	195	144	0.000639877	0.0380941	0.834,0.904,0.925	0.951,0.974,0.931	-0.064	-6.4	6.4
116873	ENSG00000158669	GPAT4	8	+	41596747	41596878	41578199	41578278	41598291	41599226	116873	2,7,10	27,23,41	1,2,1	25,16,36	275	144	0.000708354	0.0404823	0.037,0.137,0.113	0.021,0.061,0.014	0.064	6.4	6.4
88411	ENSG00000132478	UNK	17	+	75810197	75810321	75809759	75809969	75812111	75812288	88411	0,0,0	33,38,39	0,6,4	15,22,31	268	144	0.000766124	0.0424122	0.0,0.0,0.0	0.0,0.128,0.065	-0.064	-6.4	6.4
51067	ENSG00000120896	SORBS3	8	+	22566344	22566484	22565677	22565872	22566660	22566713	51067	146291242	7,9,9	204192147	1,0,1	284	144	2.6907e-06	0.0012267	0.914,0.943,0.932	0.99,1.0,0.987	-0.063	-6.3	6.3
52807	ENSG00000143228	NUF2	1	+	163345681	163345818	163343732	163343870	163347762	163347930	52807	176271154	5,8,10	197207202	1,1,1	281	144	4.56635e-06	0.00166095	0.947,0.946,0.888	0.99,0.991,0.99	-0.063	-6.3	6.3
5494	ENSG00000185000	DGAT1	8	-	144319027	144319068	144318834	144318920	144321320	144321408	5494	65,100,93	2,10,5	92,71,86	0,0,2	185	144	4.38979e-05	0.00690005	0.962,0.886,0.935	1.0,1.0,0.971	-0.063	-6.3	6.3
92552	ENSG00000126012	KDM5C	X	-	53221687	53221730	53220838	53220916	53224739	53225208	92552	2,3,1	75,119,78	8,7,5	67,46,74	187	144	9.1393e-05	0.0105843	0.02,0.019,0.01	0.084,0.105,0.049	-0.063	-6.3	6.3
100031	ENSG00000148356	LRSAM1	9	+	127495319	127495418	127492801	127492897	127495963	127496095	100031	93,106,77	8,5,1	108,100,90	0,2,0	243	144	0.000141626	0.0141563	0.873,0.926,0.979	1.0,0.967,1.0	-0.063	-6.3	6.3
42315	ENSG00000086205	FOLH1	11	-	49185668	49185871	49183148	49183242	49186643	49186769	42315	258321328	10,8,16	52,41,39	0,0,1	347	144	0.00014746	0.0145375	0.915,0.943,0.895	1.0,1.0,0.942	-0.063	-6.3	6.3
19442	ENSG00000137145	DENND4C	9	+	19331977	19332184	19328029	19328162	19334976	19335105	19442	102114124	1,0,0	108,96,94	12,0,0	351	144	0.000284711	0.0223065	0.977,1.0,1.0	0.787,1.0,1.0	0.063	6.3	6.3
44912	ENSG00000106459	NRF1	7	+	129671428	129671543	129657342	129657574	129677631	129677758	44912	87,93,92	5,2,5	57,89,68	1,0,0	259	144	0.000445503	0.029825	0.906,0.963,0.911	0.969,1.0,1.0	-0.063	-6.3	6.3
45124	ENSG00000184271	POU6F1	12	-	51191595	51191764	51189160	51190592	51192329	51192471	45124	158164124	1,2,1	105110112	10,2,2	313	144	0.000605544	0.0364345	0.986,0.974,0.983	0.828,0.962,0.963	0.063	6.3	6.3
81106	ENSG00000101751	POLI	18	+	54271359	54271485	54269518	54269661	54273925	54274090	81106	65111125	0,0,0	62,98,91	1,6,3	270	144	0.000647348	0.0382319	1.0,1.0,1.0	0.971,0.897,0.942	0.063	6.3	6.3
14255	ENSG00000104691	UBXN8	8	+	30756185	30756283	30754664	30754787	30756764	30756887	14255	14,11,10	47,85,86	4,5,7	74,106,98	242	144	0.000654385	0.0384446	0.151,0.071,0.065	0.031,0.027,0.041	0.063	6.3	6.3
86350	ENSG00000128309	MPST	22	+	37023751	37023927	37019767	37019872	37024191	37024810	86350	14,27,31	87106127	60,43,48	134130113	320	144	0.000907555	0.0475264	0.068,0.103,0.099	0.168,0.13,0.16	-0.063	-6.3	6.3
71948	ENSG00000143442	POGZ	1	-	151454961	151455103	151442080	151442205	151459151	151459179	71948	6,4,2	21,45,20	0,0,1	20,29,17	286	144	0.000956848	0.0492627	0.126,0.043,0.048	0.0,0.0,0.029	0.063	6.3	6.3
76184	ENSG00000163170	BOLA3	2	-	74142271	74142360	74135400	74135658	74145188	74145508	76184	524676524	46,82,62	525668627	98103101	233	144	0.00097835	0.049872	0.876,0.836,0.839	0.768,0.8,0.793	0.063	6.3	6.3
110659	ENSG00000085415	SEH1L	18	+	12955462	12955609	12951854	12951905	12963159	12963371	110659	230260254	4,2,2	238254268	14,20,1	291	144	1.89406e-05	0.00421251	0.966,0.985,0.984	0.894,0.863,0.993	0.062	6.2	6.2
71114	ENSG00000139697	SBNO1	12	-	123357808	123357852	123350309	123350441	123364700	123364828	71114	0,2,3	43,103,59	10,8,4	57,80,58	188	144	0.000105559	0.0116363	0.0,0.015,0.037	0.118,0.071,0.05	-0.062	-6.2	6.2
97547	ENSG00000100567	PSMA3	14	+	58252123	58252242	58247749	58247832	58257744	58258081	97547	158157152	0,0,5	151187148	14,2,7	263	144	0.000120578	0.0126576	1.0,1.0,0.943	0.855,0.981,0.92	0.062	6.2	6.2
119521	ENSG00000119471	HSDL2	9	+	112408906	112409021	112405623	112405722	112418859	112418958	119521	122,122,89	9,4,4	92,81,93	0,2,1	259	144	0.000334587	0.0248609	0.883,0.944,0.925	1.0,0.957,0.981	-0.062	-6.2	6.2
103346	ENSG00000158806	NPM2	8	+	22034108	22034275	22033129	22033223	22034509	22034544	103346	138210191	8,14,3	190173205	1,2,5	311	144	0.000750496	0.0419068	0.889,0.874,0.967	0.989,0.976,0.95	-0.062	-6.2	6.2
42446	ENSG00000096063	SRPK1	6	-	35904878	35904974	35890894	35891013	35920467	35920528	42446	12,24,22	68,93,93	13,4,18	103102134	240	144	0.000773071	0.04254	0.096,0.134,0.124	0.07,0.023,0.075	0.062	6.2	6.2
44351	ENSG00000162482	AKR7A3	1	-	19285017	19285114	19284685	19284785	19285887	19285955	44351	107188120	5,11,6	345358368	4,2,6	241	144	2.15191e-05	0.00457306	0.927,0.911,0.923	0.981,0.991,0.973	-0.061	-6.1	6.1
24510	ENSG00000137992	DBT	1	-	100248898	100249085	100240760	100240884	100249769	100249820	24510	1,4,3	87,60,50	11,7,3	36,28,47	331	144	0.000115393	0.0123015	0.005,0.028,0.025	0.117,0.098,0.027	-0.061	-6.1	6.1
45939	ENSG00000170264	FAM161A	2	-	61846758	61846996	61842121	61842360	61853858	61854064	45939	1,0,0	6,29,19	2,4,7	22,16,19	382	144	0.000210979	0.0183252	0.059,0.0,0.0	0.033,0.086,0.122	-0.061	-6.1	6.1
35018	ENSG00000009335	UBE3C	7	+	157169047	157169122	157163809	157163863	157170303	157170450	35018	194191177	19,11,11	173176189	5,4,5	219	144	0.000324642	0.0243918	0.87,0.919,0.914	0.958,0.967,0.961	-0.061	-6.1	6.1
95736	ENSG00000085998	POMGNT1	1	-	46194552	46194651	46194273	46194401	46194843	46194961	95736	150240168	0,5,5	178168154	11,10,8	243	144	0.00035305	0.0256105	1.0,0.966,0.952	0.906,0.909,0.919	0.061	6.1	6.1
51581	ENSG00000185324	CDK10	16	+	89689251	89689324	89686950	89687334	89690552	89690557	51581	53,90,60	3,9,1	95,75,90	0,1,2	217	144	0.000409767	0.0282141	0.921,0.869,0.975	1.0,0.98,0.968	-0.061	-6.1	6.1
22458	ENSG00000152520	PAN3	13	+	28275379	28275524	28271980	28272071	28277236	28277376	22458	0,0,0	37,42,34	2,5,5	26,24,45	289	144	0.000462832	0.0306441	0.0,0.0,0.0	0.037,0.094,0.052	-0.061	-6.1	6.1
91551	ENSG00000196998	WDR45	X	-	49077642	49077747	49076644	49076753	49077836	49077911	91551	106148120	9,4,6	184222142	4,0,3	249	144	0.000500984	0.0321302	0.872,0.955,0.92	0.964,1.0,0.965	-0.061	-6.1	6.1
64060	ENSG00000001497	LAS1L	X	-	65533609	65533735	65532560	65532630	65534479	65534754	64060	136216146	2,3,2	141139145	2,11,9	270	144	0.000535697	0.0335224	0.973,0.975,0.975	0.974,0.871,0.896	0.061	6.1	6.1
33129	ENSG00000151461	UPF2	10	-	12001675	12001825	11999905	12000009	12004529	12004727	33129	140,129,97	0,0,1	101,98,109	3,4,4	294	144	0.000577045	0.0350876	1.0,1.0,0.979	0.943,0.923,0.93	0.061	6.1	6.1
4271	ENSG00000164182	NDUFAF2	5	+	61045523	61045616	60945206	60945428	61073124	61073214	4271	0,4,11	31,42,35	1,1,0	35,33,46	237	144	0.000150473	0.0147768	0.0,0.055,0.16	0.017,0.018,0.0	0.06	6	6
72326	ENSG00000172053	QARS	3	-	49097991	49098092	49095936	49096079	49098191	49098288	72326	78156103	0,2,0	119140105	10,0,5	245	144	0.000230777	0.0194337	1.0,0.979,1.0	0.875,1.0,0.925	0.06	6	6
44554	ENSG00000172785	CBWD1	9	-	177718	177820	175697	175784	178815	179088	44554	13,56,47	140253204	124139135	423432405	246	144	0.000246143	0.0203761	0.052,0.115,0.119	0.146,0.158,0.163	-0.06	-6	6
116819	ENSG00000136933	RABEPK	9	+	125220538	125220700	125213369	125213522	125227909	125228059	116819	147179128	0,1,4	165163147	7,9,5	306	144	0.000332834	0.0248038	1.0,0.988,0.938	0.917,0.895,0.933	0.06	6	6
106784	ENSG00000156374	PCGF6	10	-	103333924	103333952	103326533	103326632	103345023	103345132	106784	59,48,31	0,1,0	27,55,59	0,8,3	172	144	0.000356257	0.0257125	1.0,0.976,1.0	1.0,0.852,0.943	0.06	6	6
20771	ENSG00000213965	NUDT19	19	+	32709184	32709392	32691960	32692674	32711751	32713796	20771	162151158	0,1,1	98118133	4,1,6	352	144	0.000719484	0.0407318	1.0,0.984,0.985	0.909,0.98,0.901	0.06	6	6
93178	ENSG00000133678	TMEM254	10	+	80081639	80081734	80078645	80078786	80081840	80081944	93178	1,4,4	45,78,63	10,3,10	44,36,59	239	144	0.000913872	0.0476837	0.013,0.03,0.037	0.12,0.048,0.093	-0.06	-6	6
61954	ENSG00000185480	PARPBP	12	+	102154826	102154996	102153868	102153976	102164437	102164608	61954	9,15,17	52,59,53	3,7,6	38,54,77	314	144	0.000957515	0.0492719	0.074,0.104,0.128	0.035,0.056,0.035	0.06	6	6
37679	ENSG00000100266	PACSIN2	22	-	42880616	42880622	42879047	42879169	42882183	42882304	37679	223275232	2,6,6	238266225	20,19,20	150	144	7.48022e-08	0.000115949	0.991,0.978,0.974	0.92,0.931,0.915	0.059	5.9	5.9
64211	ENSG00000138035	PNPT1	2	-	55644636	55644726	55643318	55643425	55645348	55645432	64211	96,120,94	0,0,1	94105135	3,0,14	234	144	2.49316e-05	0.00487764	1.0,1.0,0.983	0.951,1.0,0.856	0.059	5.9	5.9
95166	ENSG00000184831	APOO	X	-	23874402	23874457	23868592	23868688	23878914	23879034	95166	107,156,98	5,4,8	114140116	0,2,0	199	144	7.21791e-05	0.00930123	0.939,0.966,0.899	1.0,0.981,1.0	-0.059	-5.9	5.9
116837	ENSG00000136933	RABEPK	9	+	125220326	125220397	125213369	125213522	125220538	125220700	116837	0,2,3	66,76,53	5,4,14	78,74,51	215	144	0.000145151	0.0144086	0.0,0.017,0.037	0.041,0.035,0.155	-0.059	-5.9	5.9
111871	ENSG00000105552	BCAT2	19	-	48807755	48807970	48807012	48807074	48810983	48811012	111871	23,24,19	60,117,77	4,7,13	86,71,73	359	144	0.00016895	0.0159177	0.133,0.076,0.09	0.018,0.038,0.067	0.059	5.9	5.9
92769	ENSG00000125885	MCM8	20	+	5972599	5972726	5972006	5972037	5973055	5973196	92769	10,10,7	67,57,38	2,5,1	46,69,58	271	144	0.000295261	0.0228404	0.073,0.085,0.089	0.023,0.037,0.009	0.059	5.9	5.9
77594	ENSG00000116001	TIA1	2	-	70225321	70225568	70224425	70224629	70227734	70227822	77594	70,67,71	139157149	25,28,36	117118105	391	144	0.000311284	0.023727	0.156,0.136,0.149	0.073,0.08,0.112	0.059	5.9	5.9
4057	ENSG00000037897	METTL1	12	-	57771479	57771605	57771093	57771257	57771973	57772116	4057	5,8,14	80143100	21,10,35	96,133,95	270	144	0.000344972	0.0252599	0.032,0.029,0.069	0.104,0.039,0.164	-0.059	-5.9	5.9
111668	ENSG00000187118	CMC1	3	+	28263295	28263380	28241594	28241812	28316332	28316423	111668	45,78,47	152240165	49,34,56	234274275	229	144	0.000358521	0.025802	0.157,0.17,0.152	0.116,0.072,0.114	0.059	5.9	5.9
94569	ENSG00000153975	ZUFSP	6	-	116660735	116660846	116658802	116658924	116666633	116667207	94569	103,104,89	7,3,2	98100114	0,1,0	255	144	0.000365238	0.0261733	0.893,0.951,0.962	1.0,0.983,1.0	-0.059	-5.9	5.9
36711	ENSG00000107959	PITRM1	10	-	3170777	3170953	3170103	3170206	3172716	3172841	36711	0,0,0	11,61,39	3,0,11	51,38,28	320	144	0.000532907	0.0334328	0.0,0.0,0.0	0.026,0.0,0.15	-0.059	-5.9	5.9
88766	ENSG00000112144	ICK	6	-	53037938	53037993	53032532	53032654	53041135	53041408	88766	71,72,75	1,3,8	54,59,65	1,0,0	199	144	0.000566707	0.0347104	0.981,0.946,0.872	0.975,1.0,1.0	-0.059	-5.9	5.9
47757	ENSG00000144524	COPS7B	2	+	231790946	231791173	231788554	231788732	231791732	231791808	47757	30,29,18	99,114,60	6,14,13	110,102,90	371	144	2.46805e-05	0.0048568	0.105,0.09,0.104	0.021,0.051,0.053	0.058	5.8	5.8
84585	ENSG00000265808	SEC22B	1	-	120168839	120168949	120163209	120163370	120176306	120176515	84585	335469482	6,21,13	564475499	31,33,41	254	144	4.09549e-05	0.00665549	0.969,0.927,0.955	0.912,0.891,0.873	0.058	5.8	5.8
56602	ENSG00000108039	XPNPEP1	10	-	109915010	109915099	109907690	109907815	109923401	109923470	56602	134,135,99	0,1,1	120140126	7,5,5	233	144	7.45115e-05	0.0094671	1.0,0.988,0.984	0.914,0.945,0.94	0.058	5.8	5.8
121130	ENSG00000136754	ABI1	10	-	26759061	26759238	26755654	26755741	26765217	26765318	121130	147172108	6,15,0	141116121	1,2,1	321	144	0.000215355	0.0185931	0.917,0.837,1.0	0.984,0.963,0.982	-0.058	-5.8	5.8
21871	ENSG00000122566	HNRNPA2B1	7	-	26192300	26192338	26190124	26190460	26192494	26192577	21871	170601418	30,47,38	329398364	61,58,73	182	144	0.000333408	0.0248192	0.818,0.91,0.897	0.81,0.844,0.798	0.058	5.8	5.8
42623	ENSG00000204228	HSD17B8	6	+	33205800	33205912	33205639	33205725	33206133	33206176	42623	81113100	3,7,2	117,86,110	0,1,0	256	144	0.000346402	0.0253279	0.938,0.901,0.966	1.0,0.98,1.0	-0.058	-5.8	5.8
109933	ENSG00000113851	CRBN	3	-	3172505	3172646	3167633	3167793	3172775	3172925	109933	13,12,9	114,111,87	28,18,23	82,90,116	285	144	0.000515004	0.032779	0.054,0.052,0.05	0.147,0.092,0.091	-0.058	-5.8	5.8
121035	ENSG00000164190	NIPBL	5	+	37057185	37057332	37052365	37052566	37058890	37059165	121035	142103133	0,0,2	93,107,95	4,6,1	291	144	0.000883545	0.0467796	1.0,1.0,0.971	0.92,0.898,0.979	0.058	5.8	5.8
10479	ENSG00000172932	ANKRD13D	11	+	67290591	67290716	67290307	67290446	67291475	67291521	10479	6,14,6	41,66,62	1,1,4	50,61,65	269	144	5.39213e-05	0.00772808	0.073,0.102,0.049	0.011,0.009,0.032	0.057	5.7	5.7
70551	ENSG00000142949	PTPRF	1	+	43597747	43598053	43592456	43592601	43598719	43598913	70551	452852549	7,22,29	360331367	5,1,5	450	144	7.66367e-05	0.009587	0.954,0.925,0.858	0.958,0.991,0.959	-0.057	-5.7	5.7
59058	ENSG00000110011	DNAJC4	11	+	64232429	64232614	64231870	64231964	64232700	64232865	59058	176191196	11,4,3	129133159	2,0,0	329	144	9.66615e-05	0.0109306	0.875,0.954,0.966	0.966,1.0,1.0	-0.057	-5.7	5.7
117541	ENSG00000148090	AUH	9	-	91294642	91294797	91220804	91220992	91296020	91296077	117541	4,10,9	60,98,101	19,18,25	79,93,106	299	144	0.00019869	0.0176224	0.031,0.047,0.041	0.104,0.085,0.102	-0.057	-5.7	5.7
108689	ENSG00000118200	CAMSAP2	1	+	200760838	200761098	200739778	200739966	200807375	200807537	108689	137245201	6,7,2	186211245	0,3,0	404	144	0.000326545	0.0244927	0.891,0.926,0.973	1.0,0.962,1.0	-0.057	-5.7	5.7
103389	ENSG00000100461	RBM23	14	-	22909482	22909595	22908332	22908380	22911327	22911403	103389	153183128	11,10,3	113117128	2,0,3	257	144	0.000387561	0.0271687	0.886,0.911,0.96	0.969,1.0,0.96	-0.057	-5.7	5.7
4462	ENSG00000105655	ISYNA1	19	-	18437598	18437760	18436846	18436877	18437859	18438162	4462	252517372	22,24,10	434446438	12,9,7	306	144	0.000435161	0.0294463	0.844,0.91,0.946	0.945,0.959,0.967	-0.057	-5.7	5.7
111861	ENSG00000165929	TC2N	14	-	91783834	91783956	91782822	91783210	91785161	91785361	111861	2,11,0	42,35,33	0,0,0	25,29,17	266	144	0.000509585	0.0325369	0.025,0.145,0.0	0.0,0.0,0.0	0.057	5.7	5.7
122474	ENSG00000127418	FGFRL1	4	+	1012212	1012277	1011821	1011954	1012469	1012564	122474	0,0,1	12,33,21	0,10,0	14,27,14	209	144	0.00064953	0.038271	0.0,0.0,0.032	0.0,0.203,0.0	-0.057	-5.7	5.7
13207	ENSG00000145348	TBCK	4	-	106242901	106243024	106242469	106242569	106244625	106244764	13207	10,2,0	24,39,8	0,0,2	29,20,27	267	144	0.000770857	0.0424685	0.183,0.027,0.0	0.0,0.0,0.038	0.057	5.7	5.7
43260	ENSG00000154814	OXNAD1	3	+	16272247	16272321	16271658	16271722	16286341	16286448	43260	5,4,4	46,47,28	0,1,1	31,40,33	218	144	0.000970881	0.0497311	0.067,0.053,0.086	0.0,0.016,0.02	0.057	5.7	5.7
47748	ENSG00000144524	COPS7B	2	+	231790950	231791173	231788554	231788732	231791732	231791786	47748	30,29,16	99,114,60	5,14,13	110,102,90	367	144	2.79724e-05	0.00522616	0.106,0.091,0.095	0.018,0.051,0.054	0.056	5.6	5.6
37061	ENSG00000197548	ATG7	3	+	11477133	11477268	11426803	11426926	11554810	11554988	37061	13,6,0	41,58,42	2,0,0	40,31,63	279	144	5.07015e-05	0.00750136	0.141,0.051,0.0	0.025,0.0,0.0	0.056	5.6	5.6
7664	ENSG00000258315	C17orf49	17	+	7015773	7015875	7015061	7015156	7016494	7016685	7664	239331288	21,13,11	263274255	11,1,2	246	144	9.42849e-05	0.0107828	0.869,0.937,0.939	0.933,0.994,0.987	-0.056	-5.6	5.6
106703	ENSG00000132780	NASP	1	+	45617441	45617591	45616625	45616703	45618060	45618213	106703	165341296	1,7,2	268319262	15,10,10	294	144	0.000113957	0.0122146	0.988,0.96,0.986	0.897,0.94,0.928	0.056	5.6	5.6
80563	ENSG00000145198	VWA5B2	3	+	184240790	184240928	184239688	184240036	184241023	184241120	80563	157176129	5,8,3	97117116	0,0,1	282	144	0.000144688	0.0143767	0.941,0.918,0.956	1.0,1.0,0.983	-0.056	-5.6	5.6
42335	ENSG00000086205	FOLH1	11	-	49185683	49185855	49183148	49183242	49186643	49186768	42335	224384304	10,8,16	41,41,29	0,0,1	316	144	0.000313526	0.023841	0.911,0.956,0.896	1.0,1.0,0.93	-0.056	-5.6	5.6
31460	ENSG00000214046	SMIM7	19	-	16654034	16654125	16647119	16647261	16659394	16659447	31460	308511425	12,12,15	419375394	30,28,27	235	144	5.08063e-05	0.00750586	0.94,0.963,0.946	0.895,0.891,0.899	0.055	5.5	5.5
97688	ENSG00000119723	COQ6	14	+	73955450	73955509	73953434	73953569	73955804	73955928	97688	148182122	9,14,4	84104140	0,2,3	203	144	0.000168573	0.0159177	0.921,0.902,0.956	1.0,0.974,0.971	-0.055	-5.5	5.5
56201	ENSG00000105983	LMBR1	7	-	156826604	156826744	156796388	156796492	156833752	156833792	56201	269322226	5,3,5	243241219	11,12,11	284	144	0.000269865	0.0215082	0.965,0.982,0.958	0.918,0.911,0.91	0.055	5.5	5.5
93881	ENSG00000182541	LIMK2	22	+	31272844	31272916	31272673	31272704	31273451	31273507	93881	7,9,10	143147114	10,10,21	70,82,94	216	144	0.000467194	0.0308189	0.032,0.039,0.055	0.087,0.075,0.13	-0.055	-5.5	5.5
111857	ENSG00000108946	PRKAR1A	17	+	68514986	68515119	68511779	68512142	68515393	68515576	111857	13,13,11	75130114	17,26,25	85,93,91	277	144	0.00062936	0.0374992	0.083,0.049,0.048	0.094,0.127,0.125	-0.055	-5.5	5.5
111217	ENSG00000144744	UBA3	3	-	69080111	69080153	69077797	69077918	69080333	69080408	111217	29,88,78	0,0,2	86,84,83	2,3,9	186	144	0.000710388	0.0405512	1.0,1.0,0.968	0.971,0.956,0.877	0.055	5.5	5.5
119359	ENSG00000134744	ZCCHC11	1	-	52481422	52481635	52477707	52477882	52481803	52481842	119359	140,119,98	0,0,2	84104115	1,1,9	357	144	0.000797384	0.0436395	1.0,1.0,0.952	0.971,0.977,0.838	0.055	5.5	5.5
4963	ENSG00000035403	VCL	10	+	74111908	74112112	74108970	74109156	74114183	74114387	4963	22,44,18	59,122,81	11,19,16	85,98,108	348	144	0.000865169	0.0461218	0.134,0.13,0.084	0.051,0.074,0.058	0.055	5.5	5.5
120987	ENSG00000172366	FAM195A	16	+	646483	646608	642119	642249	647416	647884	120987	47100115	229342358	67,91,72	492543515	269	144	1.16336e-06	0.000716931	0.099,0.135,0.147	0.068,0.082,0.07	0.054	5.4	5.4
36310	ENSG00000109184	DCUN1D4	4	+	51863669	51863709	51863436	51863507	51874270	51874385	36310	70107105	2,0,0	84,79,93	9,0,6	184	144	0.000118729	0.0125132	0.965,1.0,1.0	0.88,1.0,0.924	0.054	5.4	5.4
79174	ENSG00000136527	TRA2B	3	-	185931606	185931839	185926726	185926734	185937824	185938029	79174	217227220	359565542	309358339	504530455	377	144	0.000155839	0.0152	0.188,0.133,0.134	0.19,0.205,0.222	-0.054	-5.4	5.4
27432	ENSG00000196678	ERI2	16	-	20804540	20804658	20803602	20803670	20805714	20805945	27432	1,3,1	78,66,55	5,8,3	28,53,43	262	144	0.000272514	0.0216539	0.007,0.024,0.01	0.089,0.077,0.037	-0.054	-5.4	5.4
55602	ENSG00000149809	TM7SF2	11	+	65113374	65113414	65112791	65112865	65113490	65113594	55602	55149125	2,3,10	58,72,56	0,0,0	184	144	0.000311734	0.023727	0.956,0.975,0.907	1.0,1.0,1.0	-0.054	-5.4	5.4
54823	ENSG00000163349	HIPK1	1	+	113957123	113957286	113956626	113956811	113958065	113958291	54823	163156142	2,1,11	111,92,112	1,0,0	307	144	0.000440374	0.0296194	0.975,0.987,0.858	0.981,1.0,1.0	-0.054	-5.4	5.4
90718	ENSG00000128928	IVD	15	+	40407635	40407812	40405794	40405971	40407938	40407990	90718	254330230	6,4,19	299316291	4,4,2	321	144	0.000495488	0.031976	0.95,0.974,0.844	0.971,0.973,0.985	-0.054	-5.4	5.4
48556	ENSG00000111605	CPSF6	12	+	69258034	69258145	69257731	69257905	69258589	69259094	48556	27,12,34	86217161	7,14,16	183161148	255	144	0.000721072	0.0407468	0.151,0.03,0.107	0.021,0.047,0.058	0.054	5.4	5.4
73378	ENSG00000100889	PCK2	14	+	24095513	24095585	24094765	24094845	24096891	24097137	73378	1,2,1	53,65,41	3,5,7	47,43,43	216	144	0.000734607	0.0413263	0.012,0.02,0.016	0.041,0.072,0.098	-0.054	-5.4	5.4
15686	ENSG00000185825	BCAP31	X	-	153723507	153723674	153723152	153723288	153724333	153724697	15686	30,66,47	144219159	35,18,17	170198168	311	144	2.05362e-05	0.00444019	0.088,0.122,0.12	0.087,0.04,0.045	0.053	5.3	5.3
105559	ENSG00000188690	UROS	10	-	125789282	125789363	125788586	125789005	125794879	125794968	105559	8,11,10	88209177	46,19,22	157235175	225	144	5.33435e-05	0.00766709	0.055,0.033,0.035	0.158,0.049,0.074	-0.053	-5.3	5.3
104370	ENSG00000189057	FAM111B	11	+	59109540	59109706	59108667	59108712	59124178	59127410	104370	705902803	60,37,48	635548551	19,16,20	310	144	0.000161328	0.0156039	0.845,0.919,0.886	0.939,0.941,0.928	-0.053	-5.3	5.3
106682	ENSG00000132780	NASP	1	+	45617464	45617591	45616625	45616703	45618060	45618244	106682	157310274	1,7,2	262300253	15,10,10	271	144	0.000179515	0.0165632	0.988,0.959,0.986	0.903,0.941,0.931	0.053	5.3	5.3
68878	ENSG00000134285	FKBP11	12	-	48924773	48924855	48924560	48924648	48925045	48925166	68878	3,12,0	30,49,37	1,0,1	33,43,37	226	144	0.000194892	0.0174546	0.06,0.135,0.0	0.019,0.0,0.017	0.053	5.3	5.3
108433	ENSG00000104064	GABPB1	15	-	50282278	50282391	50278541	50278784	50286067	50286183	108433	1,0,1	55,46,38	10,0,6	41,52,50	257	144	0.000216108	0.0186261	0.01,0.0,0.015	0.12,0.0,0.063	-0.053	-5.3	5.3
60181	ENSG00000189042	ZNF567	19	+	36712592	36712661	36712385	36712512	36712780	36712867	60181	1,0,0	28,32,21	0,8,4	20,40,40	213	144	0.000492735	0.0319059	0.024,0.0,0.0	0.0,0.119,0.063	-0.053	-5.3	5.3
117048	ENSG00000203875	SNHG5	6	-	85677953	85678032	85677423	85677492	85678135	85678235	117048	233216172	1,5,7	154178172	8,13,10	223	144	0.000586466	0.0356174	0.993,0.965,0.941	0.926,0.898,0.917	0.053	5.3	5.3
45947	ENSG00000120053	GOT1	10	-	99403723	99403843	99403468	99403634	99405755	99405860	45947	406356290	7,17,18	367464430	4,10,0	264	144	6.90604e-06	0.00225184	0.969,0.92,0.898	0.98,0.962,1.0	-0.052	-5.2	5.2
58921	ENSG00000133597	ADCK2	7	+	140681041	140681137	140679154	140679283	140686989	140687241	58921	124156136	5,12,1	142149111	0,3,0	240	144	0.000112475	0.0121592	0.937,0.886,0.988	1.0,0.968,1.0	-0.052	-5.2	5.2
31473	ENSG00000100596	SPTLC2	14	-	77562395	77562489	77557040	77557146	77570383	77570508	31473	72,82,64	1,0,0	66,83,102	0,2,10	238	144	0.000401703	0.0278169	0.978,1.0,1.0	1.0,0.962,0.861	0.052	5.2	5.2
55597	ENSG00000149809	TM7SF2	11	+	65113368	65113414	65112704	65112865	65113490	65113594	55597	63164132	2,3,10	63,75,62	0,0,0	190	144	0.000410421	0.0282266	0.96,0.976,0.909	1.0,1.0,1.0	-0.052	-5.2	5.2
109352	ENSG00000166938	DIS3L	15	+	66311723	66311900	66308708	66308844	66314038	66314117	109352	173180142	6,10,3	149113142	0,3,1	321	144	0.000649198	0.038271	0.928,0.89,0.955	1.0,0.944,0.985	-0.052	-5.2	5.2
63336	ENSG00000256500	RP11-73M18.2	14	+	103571622	103571820	103562961	103563124	103587273	103587364	63336	109246182	1,1,3	206200240	14,8,0	342	144	0.000715023	0.0406559	0.979,0.99,0.962	0.861,0.913,1.0	0.052	5.2	5.2
38804	ENSG00000076864	RAP1GAP	1	-	21601683	21601797	21599493	21599617	21602803	21602913	38804	343512405	1,4,7	273238264	10,11,10	258	144	7.81294e-06	0.00239268	0.995,0.986,0.97	0.938,0.924,0.936	0.051	5.1	5.1
17575	ENSG00000156976	EIF4A2	3	+	186788291	186788420	186787753	186787882	186789124	186789291	17575	50,145,84	428593506	108152123	432430429	273	144	2.06038e-05	0.00444525	0.058,0.114,0.081	0.117,0.157,0.131	-0.051	-5.1	5.1
56497	ENSG00000172269	DPAGT1	11	-	119100629	119100877	119100261	119100408	119101494	119101860	56497	143178140	1,10,1	146173149	0,0,1	392	144	0.000493876	0.0319297	0.981,0.867,0.981	1.0,1.0,0.982	-0.051	-5.1	5.1
34866	ENSG00000108559	NUP88	17	-	5404098	5404246	5399551	5399650	5405056	5405243	34866	190300208	11,2,11	253257249	2,3,3	292	144	0.000814413	0.0441637	0.895,0.987,0.903	0.984,0.977,0.976	-0.051	-5.1	5.1
119935	ENSG00000215148	PRSS41	16	+	2798930	2799124	2798484	2798662	2799285	2799569	119935	87201162	0,0,0	181113124	8,2,1	338	144	0.000825552	0.0446236	1.0,1.0,1.0	0.906,0.96,0.981	0.051	5.1	5.1
95868	ENSG00000140988	RPS2	16	-	1963652	1964365	1963148	1963256	1964448	1964631	95868	175136192938	20,58,21	277322852448	59,51,53	857	144	4.22554e-05	0.00679017	0.936,0.913,0.959	0.888,0.883,0.886	0.05	5	5
80496	ENSG00000165802	NSMF	9	-	137454745	137454970	137454390	137454443	137455238	137455307	80496	1,4,1	38,81,62	4,5,12	55,38,39	369	144	0.000114631	0.0122629	0.01,0.019,0.006	0.028,0.049,0.107	-0.05	-5	5
64266	ENSG00000138698	RAP1GDS1	4	+	98352475	98352601	98343138	98343261	98379016	98379163	64266	121202154	5,9,1	161164134	1,0,0	270	144	0.000201701	0.0178568	0.928,0.923,0.988	0.988,1.0,1.0	-0.05	-5	5
97901	ENSG00000276234	TADA2A	17	+	37436381	37436501	37426949	37427009	37437737	37437958	97901	6,6,4	60,41,43	0,2,0	43,45,57	264	144	0.000224565	0.0191908	0.052,0.074,0.048	0.0,0.024,0.0	0.05	5	5
61745	ENSG00000185946	RNPC3	1	+	103546582	103546808	103546247	103546342	103546976	103547035	61745	7,7,2	42,30,19	3,0,0	34,34,23	370	144	0.000469638	0.0308665	0.061,0.083,0.039	0.033,0.0,0.0	0.05	5	5
56504	ENSG00000172269	DPAGT1	11	-	119100629	119100827	119100261	119100408	119101494	119101777	56504	120161118	1,10,1	133150136	0,0,1	342	144	0.00047043	0.0308783	0.981,0.871,0.98	1.0,1.0,0.983	-0.05	-5	5
35741	ENSG00000138463	DIRC2	3	+	122866226	122866321	122860074	122860202	122872414	122872597	35741	0,0,0	65,49,38	3,5,5	35,48,71	239	144	0.000856219	0.0459119	0.0,0.0,0.0	0.049,0.059,0.041	-0.05	-5	5
85846	ENSG00000149554	CHEK1	11	+	125637448	125637544	125635428	125635533	125643791	125643900	85846	131123113	2,5,9	113112147	2,1,1	240	144	0.000894097	0.0470662	0.975,0.937,0.883	0.971,0.985,0.989	-0.05	-5	5
Significant mutually exclusive exon (MXE) events
ID	GeneID	geneSymbol	chr	strand	1stExonStart_0base	1stExonEnd	2ndExonStart_0base	2ndExonEnd	upstreamES	upstreamEE	downstreamES	downstreamEE	ID	IC_SAMPLE_1	SC_SAMPLE_1	IC_SAMPLE_2	SC_SAMPLE_2	IncFormLen	SkipFormLen	PValue	FDR	IncLevel1	IncLevel2	IncLevelDifference	dPSI	AbsdPSI
2383	ENSG00000138029	HADHB	2	+	26287598	26287723	26289335	26289426	26285406	26285571	26289917	26290464	2383	3,2,2	1,0,0	0,0,0	1,1,1	269	235	8.80074e-13	1.06084e-08	0.724,1.0,1.0	0.0,0.0,0.0	0.908	90.8	90.8
9989	ENSG00000106459	NRF1	7	+	129643722	129643812	129651112	129651240	129641724	129641822	129657342	129657574	9989	2,3,2	0,0,1	0,0,0	2,1,1	234	272	9.49241e-14	2.28843e-09	1.0,1.0,0.699	0.0,0.0,0.0	0.9	90	90
11188	ENSG00000152256	PDK1	2	+	172582094	172582191	172584602	172584637	172570725	172570824	172586277	172586388	11188	1,4,6	0,0,0	0,0,1	1,4,1	241	179	9.76275e-12	5.88401e-08	1.0,1.0,1.0	0.0,0.0,0.426	0.858	85.8	85.8
10376	ENSG00000107104	KANK1	9	+	735711	735812	736351	736557	734747	734835	738284	738504	10376	0,0,0	2,3,5	3,1,2	0,0,3	245	350	5.97728e-09	9.60668e-06	0.0,0.0,0.0	1.0,1.0,0.488	-0.829	-82.9	82.9
18919	ENSG00000233098	CCDC144NL-AS1	17	+	20892840	20892919	20915641	20915739	20892370	20892432	20924358	20924833	18919	1,0,0	8,2,1	2,3,3	1,1,0	223	242	3.09214e-10	9.31817e-07	0.119,0.0,0.0	0.685,0.765,1.0	-0.777	-77.7	77.7
10592	ENSG00000145354	CISD2	4	+	102874610	102874671	102882766	102882873	102868977	102869187	102885215	102885430	10592	1,0,0	5,6,3	3,5,4	1,0,2	205	251	1.44781e-10	5.17678e-07	0.197,0.0,0.0	0.786,1.0,0.71	-0.766	-76.6	76.6
25493	ENSG00000165525	NEMF	14	-	49796232	49796328	49797372	49797465	49795790	49795944	49799474	49799524	25493	1,2,2	0,0,0	0,1,1	1,4,1	237	240	1.01462e-08	1.24053e-05	1.0,1.0,1.0	0.0,0.202,0.503	0.765	76.5	76.5
18181	ENSG00000265808	SEC22B	1	-	120169981	120170052	120175865	120175973	120168839	120168949	120176306	120176515	18181	2,0,0	3,5,1	4,4,5	0,2,0	252	215	8.76658e-09	1.17856e-05	0.363,0.0,0.0	1.0,0.63,1.0	-0.756	-75.6	75.6
5824	ENSG00000239665	RP11-295P9.3	10	+	13648619	13648698	13652845	13652882	13648084	13648230	13654352	13654427	5824	0,2,0	2,7,1	2,1,2	0,1,0	223	181	1.05315e-08	1.24053e-05	0.0,0.188,0.0	1.0,0.448,1.0	-0.753	-75.3	75.3
18918	ENSG00000233098	CCDC144NL-AS1	17	+	20892840	20892919	20921004	20921169	20892370	20892432	20924358	20924833	18918	1,0,0	1,1,2	2,3,3	0,1,0	223	309	1.16011e-06	0.000482206	0.581,0.0,0.0	1.0,0.806,1.0	-0.742	-74.2	74.2
5406	ENSG00000160216	AGPAT3	21	+	43882503	43882615	43887167	43887405	43865185	43865345	43889135	43889201	5406	4,16,4	0,3,2	2,0,0	4,12,9	256	382	1.50313e-10	5.17678e-07	1.0,0.888,0.749	0.427,0.0,0.0	0.737	73.7	73.7
5832	ENSG00000239665	RP11-295P9.3	10	+	13648619	13648768	13652845	13652882	13648084	13648230	13654352	13654427	5832	0,9,0	2,7,1	2,3,7	0,1,0	293	181	7.52297e-07	0.000362728	0.0,0.443,0.0	1.0,0.65,1.0	-0.736	-73.6	73.6
15987	ENSG00000235257	ITGA9-AS1	3	-	37821013	37821100	37834678	37834767	37753688	37754052	37861700	37861738	15987	1,0,1	2,3,1	3,1,1	0,0,0	233	231	3.81375e-09	7.07246e-06	0.331,0.0,0.498	1.0,1.0,1.0	-0.724	-72.4	72.4
2382	ENSG00000138029	HADHB	2	+	26287598	26287723	26289313	26289426	26285406	26285571	26289917	26290464	2382	3,2,2	1,0,3	0,0,0	2,2,3	269	257	7.44202e-08	5.78749e-05	0.741,1.0,0.389	0.0,0.0,0.0	0.71	71	71
24139	ENSG00000205189	ZBTB10	8	+	80513909	80514008	80518402	80518474	80485618	80485879	80518781	80518954	24139	1,0,2	4,4,2	4,4,1	0,1,0	243	216	1.74678e-08	1.91415e-05	0.182,0.0,0.471	1.0,0.78,1.0	-0.709	-70.9	70.9
7106	ENSG00000131373	HACL1	3	-	15586524	15586602	15589539	15589612	15582876	15582989	15601089	15601194	7106	1,1,1	0,0,0	0,1,6	5,4,3	217	222	8.08501e-10	2.16571e-06	1.0,1.0,1.0	0.0,0.204,0.672	0.708	70.8	70.8
14547	ENSG00000154727	GABPA	21	+	25740129	25740313	25740396	25740487	25735388	25735578	25741572	25741675	14547	2,2,0	1,3,3	3,6,5	0,0,0	328	235	4.92072e-09	8.47348e-06	0.589,0.323,0.0	1.0,1.0,1.0	-0.696	-69.6	69.6
10594	ENSG00000145354	CISD2	4	+	102874610	102874671	102882791	102882873	102868977	102869187	102885215	102885430	10594	1,0,0	5,5,2	3,5,4	4,0,1	205	226	4.19478e-08	3.74547e-05	0.181,0.0,0.0	0.453,1.0,0.815	-0.696	-69.6	69.6
4962	ENSG00000152520	PAN3	13	+	28274925	28275083	28275379	28275524	28271980	28272071	28277236	28277376	4962	1,4,2	0,0,0	2,1,2	2,5,5	302	289	9.57479e-12	5.88401e-08	1.0,1.0,1.0	0.489,0.161,0.277	0.691	69.1	69.1
10593	ENSG00000145354	CISD2	4	+	102874610	102874671	102882730	102882873	102868977	102869187	102885215	102885430	10593	1,0,0	5,5,3	3,5,4	1,0,6	205	287	7.23519e-08	5.78749e-05	0.219,0.0,0.0	0.808,1.0,0.483	-0.691	-69.1	69.1
24847	ENSG00000226562	CYP4F26P	9	+	33604296	33604372	33604431	33604570	33603410	33603550	33605010	33605277	24847	4,1,3	0,0,1	1,0,1	6,4,1	220	283	1.70987e-09	3.43514e-06	1.0,1.0,0.794	0.177,0.0,0.563	0.685	68.5	68.5
7634	ENSG00000143543	JTB	1	-	153976975	153977013	153977169	153977271	153975816	153975905	153977338	153977394	7634	1,3,3	0,0,1	2,2,0	3,3,1	246	182	1.73648e-06	0.00058962	1.0,1.0,0.689	0.33,0.33,0.0	0.676	67.6	67.6
6628	ENSG00000164024	METAP1	4	+	99035953	99036011	99036042	99036089	99035399	99035460	99039373	99039465	6628	2,1,3	0,0,0	0,2,1	2,1,2	202	191	1.18676e-05	0.0023842	1.0,1.0,1.0	0.0,0.654,0.321	0.675	67.5	67.5
2626	ENSG00000249859	PVT1	8	+	128074072	128074291	128095691	128095817	128070159	128070272	128096517	128096656	2626	0,1,0	4,0,2	2,7,4	0,0,0	363	270	2.40175e-08	2.41256e-05	0.0,1.0,0.0	1.0,1.0,1.0	-0.667	-66.7	66.7
2634	ENSG00000249859	PVT1	8	+	128074069	128074291	128082752	128082848	127989260	127989291	128096517	128096656	2634	0,0,0	6,5,3	0,7,5	6,0,0	366	240	1.21979e-06	0.000498417	0.0,0.0,0.0	0.0,1.0,1.0	-0.667	-66.7	66.7
26333	ENSG00000169379	ARL13B	3	+	93997079	93997136	93997246	93997301	93995873	93995944	94003658	94003908	26333	5,2,0	0,0,2	0,0,0	4,1,2	201	199	1.24299e-06	0.000499433	1.0,1.0,0.0	0.0,0.0,0.0	0.667	66.7	66.7
9945	ENSG00000079385	CEACAM1	19	-	42515010	42515103	42518947	42519235	42512349	42512479	42521266	42521521	9945	14,18,10	0,0,0	0,2,0	2,0,2	432	237	1.34321e-06	0.00050597	1.0,1.0,1.0	0.0,1.0,0.0	0.667	66.7	66.7
13277	ENSG00000264324	RP11-287D1.3	2	-	74342457	74342534	74361003	74361156	74338854	74338903	74361412	74361636	13277	0,1,0	1,0,3	3,2,2	0,0,0	297	221	2.84525e-06	0.0008794	0.0,1.0,0.0	1.0,1.0,1.0	-0.667	-66.7	66.7
23129	ENSG00000236137	RP11-27K13.3	1	-	117050166	117050334	117056926	117057044	117032113	117032336	117059372	117059490	23129	0,0,0	1,1,2	2,2,0	0,0,2	262	312	1.35715e-05	0.00259668	0.0,0.0,0.0	1.0,1.0,0.0	-0.667	-66.7	66.7
16842	ENSG00000099725	PRKY	Y	+	7285027	7285119	7299514	7299610	7274312	7274478	7303936	7304105	16842	2,2,1	0,0,0	2,0,0	0,1,4	236	240	9.03877e-05	0.00976269	1.0,1.0,1.0	1.0,0.0,0.0	0.667	66.7	66.7
15506	ENSG00000161249	DMKN	19	-	35506504	35506665	35507457	35507511	35506125	35506185	35509910	35509961	15506	0,1,0	1,0,2	2,3,1	0,0,0	198	305	0.000327997	0.0205386	0.0,1.0,0.0	1.0,1.0,1.0	-0.667	-66.7	66.7
9536	ENSG00000142541	RPL13A	19	+	49490500	49490576	49490778	49490862	49490214	49490297	49491039	49491099	9536	5,0,0	0,1,4	2,2,3	0,0,0	220	228	0.000574686	0.0301842	1.0,0.0,0.0	1.0,1.0,1.0	-0.667	-66.7	66.7
635	ENSG00000179178	TMEM125	1	+	43271033	43271164	43271648	43271726	43270680	43270793	43272183	43272339	635	2,4,1	0,0,0	0,0,1	1,1,0	275	222	0.00122755	0.0491604	1.0,1.0,1.0	0.0,0.0,1.0	0.667	66.7	66.7
18186	ENSG00000265808	SEC22B	1	-	120169981	120170119	120175865	120175973	120168839	120168949	120176306	120176515	18186	2,0,0	4,8,1	4,4,5	0,2,3	252	282	1.32312e-06	0.00050597	0.359,0.0,0.0	1.0,0.691,0.651	-0.661	-66.1	66.1
6608	ENSG00000266472	MRPS21	1	+	150301661	150301877	150307601	150307701	150294334	150294449	150308047	150308979	6608	5,7,8	0,3,0	0,2,3	2,3,4	360	244	2.88295e-05	0.00448401	1.0,0.613,1.0	0.0,0.311,0.337	0.655	65.5	65.5
21249	ENSG00000143398	PIP5K1A	1	+	151206586	151206708	151222163	151222395	151198550	151199081	151224247	151224279	21249	3,6,4	6,2,2	0,0,0	1,7,7	266	376	3.20414e-11	1.54491e-07	0.414,0.809,0.739	0.0,0.0,0.0	0.654	65.4	65.4
2545	ENSG00000224078	SNHG14	15	+	25086330	25086464	25086509	25086614	25085270	25085322	25087466	25087599	2545	0,1,0	3,13,6	4,2,3	1,6,0	278	249	3.76179e-07	0.000218416	0.0,0.064,0.0	0.782,0.23,1.0	-0.649	-64.9	64.9
24117	ENSG00000148468	FAM171A1	10	-	15254720	15254879	15275854	15275947	15248638	15248815	15283877	15284105	24117	1,1,3	4,7,8	5,3,4	1,1,0	237	303	3.11082e-08	2.99982e-05	0.242,0.154,0.324	0.865,0.793,1.0	-0.646	-64.6	64.6
6612	ENSG00000266472	MRPS21	1	+	150301661	150301877	150307597	150307701	150294334	150294449	150308047	150308979	6612	5,7,8	0,1,0	0,2,3	2,1,4	360	248	1.47775e-07	0.000104781	1.0,0.828,1.0	0.0,0.579,0.341	0.636	63.6	63.6
15411	ENSG00000139697	SBNO1	12	-	123355624	123355775	123357808	123357852	123350309	123350441	123364700	123364828	15411	0,2,3	4,4,3	10,8,4	1,0,0	188	295	7.14297e-08	5.78749e-05	0.0,0.44,0.611	0.94,1.0,1.0	-0.63	-63	63
12125	ENSG00000101391	CDK5RAP1	20	-	33383479	33383521	33384776	33384961	33379460	33379691	33385649	33385770	12125	3,2,2	0,0,0	2,1,2	2,2,1	329	186	1.10193e-05	0.00227054	1.0,1.0,1.0	0.361,0.22,0.531	0.629	62.9	62.9
13947	ENSG00000121067	SPOP	17	-	49668026	49668078	49675894	49675992	49636758	49636809	49677932	49678110	13947	0,2,0	2,2,3	1,3,2	0,1,1	242	196	1.89711e-06	0.000635216	0.0,0.447,0.0	1.0,0.708,0.618	-0.626	-62.6	62.6
4869	ENSG00000119950	MXI1	10	+	110245742	110245818	110260998	110261145	110244827	110244857	110279179	110279294	4869	2,0,2	4,7,1	2,2,1	0,0,0	220	291	8.79957e-09	1.17856e-05	0.398,0.0,0.726	1.0,1.0,1.0	-0.625	-62.5	62.5
2276	ENSG00000167747	C19orf48	19	-	50800850	50800933	50801182	50801349	50799293	50799357	50802216	50802257	2276	2,2,3	0,0,1	2,0,3	10,5,1	311	227	7.06201e-07	0.000350401	1.0,1.0,0.686	0.127,0.0,0.686	0.624	62.4	62.4
2380	ENSG00000138029	HADHB	2	+	26287598	26287677	26289313	26289426	26285406	26285571	26289917	26290464	2380	5,2,0	1,0,3	0,0,0	2,2,3	223	257	2.24218e-05	0.00371911	0.852,1.0,0.0	0.0,0.0,0.0	0.617	61.7	61.7
24621	ENSG00000163527	STT3B	3	+	31533558	31533686	31537297	31537440	31532637	31533312	31576395	31576504	24621	2,1,0	1,8,1	5,4,5	3,0,0	272	287	5.16865e-05	0.00657131	0.678,0.117,0.0	0.637,1.0,1.0	-0.614	-61.4	61.4
9662	ENSG00000154814	OXNAD1	3	+	16272247	16272321	16281919	16282029	16271658	16271722	16286341	16286448	9662	5,4,4	2,0,0	0,1,1	1,2,1	218	254	6.96247e-05	0.00814894	0.744,1.0,1.0	0.0,0.368,0.538	0.613	61.3	61.3
21066	ENSG00000157020	SEC13	3	-	10319138	10319316	10320508	10320554	10318049	10318094	10321049	10321084	21066	0,0,0	1,1,1	3,2,1	0,3,4	190	322	1.29645e-06	0.00050597	0.0,0.0,0.0	1.0,0.53,0.298	-0.609	-60.9	60.9
8155	ENSG00000163479	SSR2	1	-	156013301	156013418	156014309	156014459	156011809	156011887	156014960	156015069	8155	2,1,0	0,4,4	4,6,2	0,0,0	294	261	9.47039e-07	0.000407701	1.0,0.182,0.0	1.0,1.0,1.0	-0.606	-60.6	60.6
16596	ENSG00000225470	JPX	X	+	73962730	73962801	73984443	73984541	73944583	73944662	73994839	73994961	16596	7,0,1	10,3,2	3,6,4	0,0,3	215	242	0.00012478	0.0115272	0.441,0.0,0.36	1.0,1.0,0.6	-0.6	-60	60
18189	ENSG00000265808	SEC22B	1	-	120169981	120170119	120175874	120175973	120168839	120168949	120176306	120176515	18189	1,1,0	4,8,1	1,4,2	0,2,3	243	282	6.43514e-05	0.00771832	0.225,0.127,0.0	1.0,0.699,0.436	-0.594	-59.4	59.4
18183	ENSG00000265808	SEC22B	1	-	120169981	120170052	120176117	120176158	120168839	120168949	120176306	120176515	18183	0,1,3	3,5,1	1,5,1	0,2,0	185	215	8.49982e-05	0.00944303	0.0,0.189,0.777	1.0,0.744,1.0	-0.593	-59.3	59.3
21220	ENSG00000234807	LINC01135	1	+	58893544	58893717	58896256	58896385	58785159	58785305	58899046	58899594	21220	4,2,4	1,0,0	0,3,0	2,0,2	317	273	4.44428e-05	0.00588696	0.775,1.0,1.0	0.0,1.0,0.0	0.592	59.2	59.2
20637	ENSG00000106070	GRB10	7	-	50780626	50780736	50792460	50792537	50703820	50703908	50793223	50793436	20637	2,0,3	0,2,1	0,0,0	3,1,2	221	254	8.8096e-05	0.00961003	1.0,0.0,0.775	0.0,0.0,0.0	0.592	59.2	59.2
473	ENSG00000010219	DYRK4	12	+	4573329	4573356	4580823	4580977	4567954	4568048	4588936	4589017	473	4,1,1	2,0,1	1,0,0	1,1,1	171	298	0.000180629	0.0139743	0.777,1.0,0.635	0.635,0.0,0.0	0.592	59.2	59.2
20408	ENSG00000238105	GOLGA2P5	12	-	100168923	100168973	100170564	100170684	100167549	100167639	100170936	100170987	20408	2,5,0	2,3,1	4,3,5	1,0,0	264	194	3.49947e-05	0.00511304	0.424,0.551,0.0	0.746,1.0,1.0	-0.59	-59	59
16423	ENSG00000117616	RSRP1	1	-	25244180	25244224	25244453	25244497	25243549	25243633	25245149	25245301	16423	1,0,0	0,2,1	1,3,1	0,1,0	188	188	5.8264e-05	0.00724036	1.0,0.0,0.0	1.0,0.75,1.0	-0.583	-58.3	58.3
24321	ENSG00000271092	TMEM56-RWDD3	1	+	95220794	95220912	95239776	95239909	95173815	95173889	95246755	95247225	24321	2,1,1	0,0,3	0,0,1	2,2,1	262	277	0.000107858	0.0107894	1.0,1.0,0.261	0.0,0.0,0.514	0.582	58.2	58.2
11004	ENSG00000264222	RP11-757O6.1	18	+	14248218	14248264	14248966	14249019	14244624	14244784	14249431	14249485	11004	0,2,0	6,6,2	2,1,0	0,0,1	190	197	5.3971e-05	0.00676155	0.0,0.257,0.0	1.0,1.0,0.0	-0.581	-58.1	58.1
23238	ENSG00000167522	ANKRD11	16	-	89329162	89329374	89373009	89373134	89316932	89317075	89418283	89418368	23238	0,2,0	1,9,2	1,1,5	2,0,5	269	356	0.000179585	0.0139743	0.0,0.227,0.0	0.398,1.0,0.57	-0.58	-58	58
10322	ENSG00000164808	SPIDR	8	+	47386309	47386379	47388380	47388533	47293866	47294030	47396375	47396626	10322	0,0,0	3,2,2	2,0,4	0,2,2	214	297	4.17839e-05	0.00569111	0.0,0.0,0.0	1.0,0.0,0.735	-0.578	-57.8	57.8
10553	ENSG00000241359	SYNPR-AS1	3	-	63426712	63426806	63453737	63453853	63423595	63423765	63549977	63550051	10553	3,0,2	0,8,0	0,0,2	2,7,5	260	238	0.000219569	0.0159921	1.0,0.0,1.0	0.0,0.0,0.268	0.577	57.7	57.7
2668	ENSG00000140157	NIPA2	15	+	22843101	22843228	22846948	22847046	22838697	22838921	22851638	22851870	2668	0,0,0	1,6,4	0,3,2	3,1,0	271	242	0.000831938	0.0384959	0.0,0.0,0.0	0.0,0.728,1.0	-0.576	-57.6	57.6
5822	ENSG00000239665	RP11-295P9.3	10	+	13648625	13648698	13652845	13652882	13648084	13648230	13654352	13654427	5822	1,0,0	2,7,1	1,0,2	0,1,0	217	181	0.000119932	0.0115124	0.294,0.0,0.0	1.0,0.0,1.0	-0.569	-56.9	56.9
2012	ENSG00000064489	BORCS8-MEF2B	19	-	19157024	19157142	19157215	19157283	19150685	19150764	19180685	19180761	2012	3,1,5	2,2,3	0,0,0	3,6,3	212	262	1.53278e-09	3.3593e-06	0.65,0.382,0.673	0.0,0.0,0.0	0.568	56.8	56.8
4418	ENSG00000119414	PPP6C	9	-	125171908	125172001	125188918	125189075	125171084	125171180	125189643	125189783	4418	0,1,0	3,8,7	4,1,4	0,2,3	301	237	1.69329e-06	0.00058317	0.0,0.09,0.0	1.0,0.282,0.512	-0.568	-56.8	56.8
16202	ENSG00000196387	ZNF140	12	+	133093414	133093505	133100192	133100310	133083482	133083561	133100986	133101053	16202	3,4,1	0,0,0	0,1,3	6,1,1	235	262	2.99421e-06	0.000902306	1.0,1.0,1.0	0.0,0.527,0.77	0.568	56.8	56.8
11904	ENSG00000163463	KRTCAP2	1	-	155171732	155171820	155172323	155172481	155169790	155169857	155172564	155172628	11904	0,0,3	1,15,0	1,1,3	0,0,1	302	232	5.75751e-06	0.00147554	0.0,0.0,1.0	1.0,1.0,0.697	-0.566	-56.6	56.6
1848	ENSG00000187097	ENTPD5	14	-	73996649	73996770	74004604	74004725	73987885	73988172	74007695	74007812	1848	0,0,0	4,6,2	2,2,5	3,1,3	265	265	6.94441e-09	1.04635e-05	0.0,0.0,0.0	0.4,0.667,0.625	-0.564	-56.4	56.4
9743	ENSG00000282246	RP11-295P9.13	10	+	13648625	13648768	13652845	13652882	13648084	13648230	13654352	13654427	9743	6,5,0	2,7,1	3,3,8	0,1,0	287	181	7.76509e-06	0.00182519	0.654,0.311,0.0	1.0,0.654,1.0	-0.563	-56.3	56.3
1359	ENSG00000226328	NUP50-AS1	22	-	45152404	45152449	45158059	45158185	45138823	45138916	45163666	45163781	1359	0,0,2	1,2,3	2,1,1	1,1,0	270	189	0.000277532	0.0186371	0.0,0.0,0.318	0.583,0.412,1.0	-0.559	-55.9	55.9
2635	ENSG00000249859	PVT1	8	+	128074069	128074291	128082752	128082848	128070159	128070361	128096517	128096656	2635	1,2,0	5,5,2	0,8,5	4,0,0	366	240	0.000287214	0.0189185	0.116,0.208,0.0	0.0,1.0,1.0	-0.559	-55.9	55.9
10595	ENSG00000145354	CISD2	4	+	102874509	102874671	102882766	102882873	102868977	102869187	102885215	102885430	10595	2,7,1	5,6,3	9,10,6	1,0,2	306	251	7.27713e-06	0.00176519	0.247,0.489,0.215	0.881,1.0,0.711	-0.547	-54.7	54.7
19764	ENSG00000138750	NUP54	4	-	76145554	76145577	76145926	76146129	76144389	76144473	76147478	76147640	19764	4,1,0	2,2,1	1,1,3	0,1,0	347	167	5.32665e-05	0.00672329	0.49,0.194,0.0	1.0,0.325,1.0	-0.547	-54.7	54.7
11906	ENSG00000163463	KRTCAP2	1	-	155171732	155171820	155172363	155172481	155169790	155169857	155172564	155172628	11906	0,0,1	1,15,0	1,1,2	0,0,1	262	232	2.09905e-07	0.000133168	0.0,0.0,1.0	1.0,1.0,0.639	-0.546	-54.6	54.6
21138	ENSG00000172380	GNG12	1	-	67752468	67752605	67767726	67767756	67707593	67707712	67777457	67777507	21138	0,1,0	1,2,2	1,1,4	6,0,1	174	281	3.36221e-05	0.00500347	0.0,0.447,0.0	0.212,1.0,0.866	-0.544	-54.4	54.4
20861	ENSG00000151208	DLG5	10	-	77845210	77845437	77848200	77848327	77843446	77843706	77853353	77853537	20861	4,1,2	1,9,4	2,2,4	0,0,0	271	371	6.86978e-08	5.78749e-05	0.846,0.132,0.406	1.0,1.0,1.0	-0.539	-53.9	53.9
20859	ENSG00000151208	DLG5	10	-	77845246	77845437	77848200	77848327	77843446	77843706	77853353	77853537	20859	4,1,2	3,2,4	2,2,4	0,0,0	271	335	3.41856e-08	3.16979e-05	0.622,0.382,0.382	1.0,1.0,1.0	-0.538	-53.8	53.8
10589	ENSG00000145354	CISD2	4	+	102874530	102874671	102882766	102882873	102868977	102869187	102885215	102885430	10589	2,5,1	5,6,3	9,10,4	1,0,2	285	251	6.14432e-06	0.00152708	0.261,0.423,0.227	0.888,1.0,0.638	-0.538	-53.8	53.8
14916	ENSG00000180769	WDFY3-AS2	4	+	85000690	85000765	85002537	85002737	84969724	84969876	85004229	85004327	14916	1,2,4	1,0,0	1,0,0	0,2,2	219	344	1.52675e-05	0.00280968	0.611,1.0,1.0	1.0,0.0,0.0	0.537	53.7	53.7
13377	ENSG00000140992	PDPK1	16	+	2539911	2540050	2556109	2556186	2538004	2538136	2557702	2557963	13377	0,0,2	4,3,4	0,2,10	2,0,1	283	221	0.000137941	0.0119887	0.0,0.0,0.281	0.0,1.0,0.886	-0.535	-53.5	53.5
5836	ENSG00000239665	RP11-295P9.3	10	+	13652845	13652882	13654088	13654258	13652407	13652489	13654352	13654427	5836	1,3,2	0,6,1	0,1,0	1,1,1	181	314	0.000165055	0.0132198	1.0,0.464,0.776	0.0,0.634,0.0	0.535	53.5	53.5
21303	ENSG00000071462	WBSCR22	7	+	73696405	73696463	73697465	73697516	73693991	73694050	73697604	73697694	21303	3,2,4	0,2,7	0,0,2	2,2,6	202	195	0.000211634	0.0155551	1.0,0.491,0.356	0.0,0.0,0.243	0.535	53.5	53.5
12007	ENSG00000226686	LINC01535	19	+	37257011	37257394	37262354	37262434	37256726	37256814	37262541	37262655	12007	7,4,1	1,0,0	2,2,4	3,2,1	527	224	7.33157e-06	0.00176519	0.748,1.0,1.0	0.221,0.298,0.63	0.533	53.3	53.3
16608	ENSG00000225470	JPX	X	+	73962734	73962801	73984443	73984541	73944583	73944662	73994839	73994961	16608	4,0,1	10,3,2	3,3,1	0,0,3	211	242	0.000441217	0.0253539	0.314,0.0,0.364	1.0,1.0,0.277	-0.533	-53.3	53.3
26633	ENSG00000055917	PUM2	2	-	20333408	20333503	20348598	20348755	20327309	20327378	20350596	20350702	26633	7,5,2	4,2,3	0,0,0	3,5,2	301	239	1.50108e-09	3.3593e-06	0.582,0.665,0.346	0.0,0.0,0.0	0.531	53.1	53.1
17873	ENSG00000101104	PABPC1L	20	+	44938673	44938748	44952642	44952704	44936636	44936730	44958336	44959035	17873	2,2,1	2,0,0	1,4,0	3,2,1	219	206	0.00110296	0.0458182	0.485,1.0,1.0	0.239,0.653,0.0	0.531	53.1	53.1
11489	ENSG00000156113	KCNMA1	10	-	76974486	76974573	77001406	77001580	76969973	76970067	77011966	77012043	11489	2,5,4	1,0,0	8,5,0	7,3,4	318	231	3.3352e-06	0.000980549	0.592,1.0,1.0	0.454,0.548,0.0	0.53	53	53
1119	ENSG00000145757	SPATA9	5	-	95682527	95682616	95687155	95687335	95663952	95664048	95698587	95698711	1119	0,0,2	2,1,2	4,1,3	2,0,3	324	233	0.000750952	0.0358883	0.0,0.0,0.418	0.59,1.0,0.418	-0.53	-53	53
10580	ENSG00000188153	COL4A5	X	+	108670227	108670236	108674744	108674753	108668318	108668504	108677499	108677633	10580	3,2,2	0,0,0	2,2,9	7,2,4	153	153	1.0806e-08	1.24053e-05	1.0,1.0,1.0	0.222,0.5,0.692	0.529	52.9	52.9
13465	ENSG00000197332	CTC-499B15.5	19	+	11644238	11644361	11646226	11646273	11639775	11639896	11648357	11648484	13465	2,1,1	0,4,2	2,8,4	0,0,0	267	191	3.56143e-05	0.00517223	1.0,0.152,0.263	1.0,1.0,1.0	-0.528	-52.8	52.8
24398	ENSG00000158373	HIST1H2BD	6	+	26159277	26159490	26163797	26163918	26158145	26158559	26170974	26171349	24398	5,0,2	0,8,2	3,6,3	0,0,0	357	265	7.79802e-06	0.00182519	1.0,0.0,0.426	1.0,1.0,1.0	-0.525	-52.5	52.5
3194	ENSG00000149657	LSM14B	20	+	62132355	62132424	62133054	62133188	62131355	62131506	62133289	62133475	3194	0,0,0	1,5,2	3,2,0	0,2,1	213	278	4.31851e-05	0.00575244	0.0,0.0,0.0	1.0,0.566,0.0	-0.522	-52.2	52.2
14663	ENSG00000167733	HSD11B1L	19	+	5684818	5684905	5684964	5685119	5681023	5681271	5687281	5687375	14663	1,5,5	1,0,0	3,0,0	0,5,2	231	299	3.39851e-05	0.00502646	0.564,1.0,1.0	1.0,0.0,0.0	0.521	52.1	52.1
496	ENSG00000015153	YAF2	12	-	42199135	42199235	42235613	42235723	42161612	42161765	42237598	42237724	496	0,0,2	3,1,5	3,3,3	4,4,0	254	244	0.000258738	0.0177711	0.0,0.0,0.278	0.419,0.419,1.0	-0.52	-52	52
16383	ENSG00000213096	ZNF254	19	+	24048936	24049014	24049476	24049548	24046183	24046279	24105939	24106066	16383	1,1,1	14,8,10	5,7,3	1,2,11	222	216	2.90585e-05	0.00449066	0.065,0.108,0.089	0.829,0.773,0.21	-0.517	-51.7	51.7
22653	ENSG00000089248	ERP29	12	+	112019745	112019881	112021928	112022009	112013479	112013609	112022149	112023168	22653	2,3,3	0,2,0	0,1,0	4,0,7	280	225	6.72692e-07	0.000349245	1.0,0.547,1.0	0.0,1.0,0.0	0.516	51.6	51.6
19628	ENSG00000164074	ABHD18	4	+	128009548	128009635	128011672	128011704	128009106	128009191	128017357	128017501	19628	15,6,11	2,1,0	2,8,2	4,3,7	231	176	9.19192e-06	0.00199993	0.851,0.821,1.0	0.276,0.67,0.179	0.516	51.6	51.6
42	ENSG00000120690	ELF1	13	-	40961442	40961561	40969446	40969528	40958835	40959016	40981982	40982225	42	6,3,6	0,1,1	1,2,5	2,5,8	226	263	6.80873e-07	0.000349245	1.0,0.777,0.875	0.368,0.318,0.421	0.515	51.5	51.5
22642	ENSG00000089248	ERP29	12	+	112019739	112019881	112021928	112022009	112013347	112013609	112022149	112023168	22642	2,3,2	0,2,0	0,1,0	4,0,7	286	225	8.78766e-07	0.000395648	1.0,0.541,1.0	0.0,1.0,0.0	0.514	51.4	51.4
4477	ENSG00000100075	SLC25A1	22	-	19177717	19177865	19177946	19178024	19177119	19177204	19178132	19178480	4477	0,2,0	2,9,3	1,2,4	2,0,9	222	292	0.000300041	0.0194446	0.0,0.226,0.0	0.397,1.0,0.369	-0.513	-51.3	51.3
12977	ENSG00000114023	FAM162A	3	+	122385460	122385580	122401375	122401535	122384175	122384299	122402759	122402882	12977	2,3,2	11,2,0	0,1,0	1,3,5	264	304	1.97083e-05	0.00339377	0.173,0.633,1.0	0.0,0.277,0.0	0.51	51	51
3873	ENSG00000044115	CTNNA1	5	+	138758051	138758177	138778017	138778088	138753417	138753510	138781922	138782029	3873	0,1,3	4,3,2	4,1,1	0,0,2	270	215	0.000308488	0.0198321	0.0,0.21,0.544	1.0,1.0,0.285	-0.51	-51	51
5061	ENSG00000175544	CABP4	11	+	67456119	67456218	67456298	67456446	67455750	67455789	67457572	67457649	5061	1,5,1	0,0,1	1,0,3	2,1,2	243	292	0.000594921	0.0308651	1.0,1.0,0.546	0.375,0.0,0.643	0.509	50.9	50.9
15410	ENSG00000139697	SBNO1	12	-	123355624	123355775	123361608	123361727	123350309	123350441	123364700	123364828	15410	2,2,3	4,4,3	3,2,3	1,0,0	263	295	2.2687e-06	0.000719654	0.359,0.359,0.529	0.771,1.0,1.0	-0.508	-50.8	50.8
15148	ENSG00000160752	FDPS	1	+	155317940	155318021	155318664	155318763	155312254	155312279	155318855	155318928	15148	4,6,9	1,1,0	1,5,0	1,3,2	225	243	0.000388082	0.0231009	0.812,0.866,1.0	0.519,0.643,0.0	0.505	50.5	50.5
21182	ENSG00000170776	AKAP13	15	+	85658536	85658590	85662387	85662453	85655416	85655787	85664562	85664755	21182	2,0,0	2,1,1	2,2,3	2,2,0	198	210	0.000782371	0.0367669	0.515,0.0,0.0	0.515,0.515,1.0	-0.505	-50.5	50.5
15155	ENSG00000160752	FDPS	1	+	155317940	155318021	155318291	155318332	155312254	155312382	155318855	155318928	15155	1,5,7	0,9,4	1,0,1	2,8,7	225	185	0.000135063	0.0118836	1.0,0.314,0.59	0.291,0.0,0.105	0.503	50.3	50.3
11491	ENSG00000156113	KCNMA1	10	-	76974486	76974573	77001406	77001575	76969973	76970067	77011966	77012043	11491	2,3,2	1,0,0	5,4,2	7,3,4	313	231	7.39521e-06	0.00176519	0.596,1.0,1.0	0.345,0.496,0.27	0.495	49.5	49.5
21319	ENSG00000258472	RP11-192H23.4	17	-	28612617	28612687	28613134	28613146	28612261	28612366	28613261	28613345	21319	1,0,0	4,3,1	5,7,4	9,2,6	156	214	8.7965e-06	0.00196358	0.255,0.0,0.0	0.432,0.828,0.478	-0.494	-49.4	49.4
17391	ENSG00000259641	PCAT29	15	+	69628738	69628872	69671725	69671907	69610954	69611075	69677545	69677640	17391	0,0,0	11,8,11	2,4,1	5,0,6	278	326	2.10774e-05	0.00357841	0.0,0.0,0.0	0.319,1.0,0.163	-0.494	-49.4	49.4
10513	ENSG00000011347	SYT7	11	-	61542210	61542579	61546045	61546255	61532988	61533124	61546534	61546659	10513	5,11,2	8,21,15	5,3,4	6,0,0	354	513	0.00103645	0.0443738	0.475,0.432,0.162	0.547,1.0,1.0	-0.493	-49.3	49.3
11601	ENSG00000077454	LRCH4	7	-	100577272	100577389	100577496	100577581	100576901	100577005	100577663	100577740	11601	2,3,4	2,4,4	1,1,4	0,0,0	229	261	1.37792e-07	0.000100664	0.533,0.461,0.533	1.0,1.0,1.0	-0.491	-49.1	49.1
16610	ENSG00000225470	JPX	X	+	73962734	73962801	73997043	73997166	73946998	73947374	73998767	73998844	16610	0,0,0	4,4,5	2,2,1	3,1,3	211	267	0.000398969	0.0235743	0.0,0.0,0.0	0.458,0.717,0.297	-0.491	-49.1	49.1
13694	ENSG00000188026	RILPL1	12	-	123518381	123518494	123520094	123520183	123499417	123499536	123523494	123523645	13694	1,2,1	3,10,9	11,2,10	4,4,1	233	257	3.67717e-05	0.00527674	0.269,0.181,0.109	0.752,0.355,0.917	-0.488	-48.8	48.8
15515	ENSG00000161249	DMKN	19	-	35506478	35506665	35507457	35507511	35506125	35506185	35509910	35509961	15515	0,1,0	2,0,1	2,3,1	0,0,2	198	331	0.000616637	0.0315545	0.0,1.0,0.0	1.0,1.0,0.455	-0.485	-48.5	48.5
20226	ENSG00000164828	SUN1	7	+	831456	831620	832019	832101	816754	816871	832504	832601	20226	4,4,1	3,1,3	0,0,0	1,2,1	308	226	5.05152e-07	0.000276777	0.495,0.746,0.197	0.0,0.0,0.0	0.479	47.9	47.9
527	ENSG00000186376	ZNF75D	X	-	135292280	135292473	135295767	135295922	135291008	135291135	135341767	135344087	527	4,5,3	3,10,1	2,2,0	14,12,8	299	337	0.000272775	0.0184721	0.6,0.36,0.772	0.139,0.158,0.0	0.478	47.8	47.8
10591	ENSG00000145354	CISD2	4	+	102874530	102874671	102882791	102882873	102868977	102869187	102885215	102885430	10591	2,5,1	5,5,2	9,10,4	4,0,1	285	226	0.000694514	0.0340312	0.241,0.442,0.284	0.641,1.0,0.76	-0.478	-47.8	47.8
25514	ENSG00000180900	SCRIB	8	-	143793256	143793340	143793455	143793611	143792975	143793083	143793899	143793962	25514	2,2,3	1,0,3	0,0,2	2,5,1	300	228	0.000491064	0.0271527	0.603,1.0,0.432	0.0,0.0,0.603	0.477	47.7	47.7
17129	ENSG00000148985	PGAP2	11	+	3817352	3817535	3823612	3823740	3808293	3808315	3823882	3824135	17129	2,9,8	1,6,3	2,0,2	7,3,5	327	272	0.000201194	0.0149856	0.625,0.555,0.689	0.192,0.0,0.25	0.476	47.6	47.6
20365	ENSG00000197763	TXNRD3	3	-	126609140	126609241	126610832	126610946	126608498	126608633	126611036	126611132	20365	6,4,6	0,0,1	3,0,6	2,3,1	258	245	0.000158623	0.013039	1.0,1.0,0.851	0.588,0.0,0.851	0.471	47.1	47.1
1166	ENSG00000160207	HSF2BP	21	-	43596800	43596883	43613829	43613947	43592224	43592328	43630321	43630454	1166	0,10,2	3,0,3	2,4,1	0,1,0	262	227	0.0005075	0.0275633	0.0,1.0,0.366	1.0,0.776,1.0	-0.47	-47	47
16440	ENSG00000151292	CSNK1G3	5	+	123514407	123514548	123532568	123532653	123512259	123512570	123545416	123545956	16440	1,0,0	2,2,4	4,1,4	0,4,3	285	229	2.69721e-05	0.00430625	0.287,0.0,0.0	1.0,0.167,0.517	-0.466	-46.6	46.6
3842	ENSG00000044115	CTNNA1	5	+	138760547	138760706	138778017	138778088	138753417	138753510	138781922	138782029	3842	2,1,2	4,3,2	3,3,1	0,0,2	303	215	0.000507637	0.0275633	0.262,0.191,0.415	1.0,1.0,0.262	-0.465	-46.5	46.5
18750	ENSG00000110925	CSRNP2	12	-	51076873	51076999	51081427	51081496	51076568	51076647	51083338	51083596	18750	1,0,0	0,8,6	4,3,2	0,6,0	213	270	3.82879e-05	0.0054618	1.0,0.0,0.0	1.0,0.388,1.0	-0.463	-46.3	46.3
3828	ENSG00000044115	CTNNA1	5	+	138760550	138760706	138778017	138778088	138753417	138753510	138781922	138782029	3828	2,1,2	4,3,2	3,3,1	0,0,2	300	215	0.000500584	0.0274269	0.264,0.193,0.417	1.0,1.0,0.264	-0.463	-46.3	46.3
18995	ENSG00000102312	PORCN	X	+	48512834	48512852	48514239	48514365	48512588	48512719	48514524	48514625	18995	4,2,3	4,5,9	0,0,0	7,7,12	162	270	2.23419e-08	2.34182e-05	0.625,0.4,0.357	0.0,0.0,0.0	0.461	46.1	46.1
21304	ENSG00000071462	WBSCR22	7	+	73696405	73696463	73697355	73697516	73693991	73694050	73697604	73697694	21304	3,2,4	1,8,6	0,0,2	3,7,11	202	305	0.000127601	0.0115272	0.819,0.274,0.502	0.0,0.0,0.215	0.46	46	46
19994	ENSG00000143771	CNIH4	1	+	224358997	224359057	224364108	224364198	224356886	224356993	224365878	224365991	19994	3,1,5	6,2,1	0,0,2	2,6,9	204	234	8.41997e-05	0.00939763	0.364,0.364,0.852	0.0,0.0,0.203	0.459	45.9	45.9
16381	ENSG00000213096	ZNF254	19	+	24048936	24049014	24049409	24049548	24046183	24046279	24105939	24106066	16381	1,1,1	28,15,15	5,7,3	4,2,24	222	283	2.81794e-05	0.00444019	0.044,0.078,0.078	0.614,0.817,0.137	-0.456	-45.6	45.6
23232	ENSG00000167522	ANKRD11	16	-	89357312	89357438	89361494	89361680	89316932	89317075	89418283	89418368	23232	7,13,10	1,0,2	2,3,12	2,6,8	330	270	9.77867e-06	0.00206793	0.851,1.0,0.804	0.45,0.29,0.551	0.455	45.5	45.5
6607	ENSG00000266472	MRPS21	1	+	150301643	150301877	150307597	150307701	150294334	150294449	150308047	150308979	6607	4,4,5	0,1,0	2,1,8	2,1,4	378	248	2.55466e-05	0.0041334	1.0,0.724,1.0	0.396,0.396,0.568	0.455	45.5	45.5
25401	ENSG00000187583	PLEKHN1	1	+	973185	973326	973499	973640	972860	973010	973832	974051	25401	1,7,3	3,4,8	3,12,6	2,1,0	285	285	0.000111308	0.0109082	0.25,0.636,0.273	0.6,0.923,1.0	-0.455	-45.5	45.5
6789	ENSG00000111271	ACAD10	12	+	111710278	111710365	111712046	111712193	111709525	111709684	111712497	111712657	6789	1,3,1	0,2,0	2,0,2	6,3,0	231	291	0.00102097	0.0440313	1.0,0.654,1.0	0.296,0.0,1.0	0.453	45.3	45.3
20215	ENSG00000164828	SUN1	7	+	831456	831616	832019	832101	816754	816871	832504	832601	20215	5,2,1	3,1,3	0,0,0	1,2,1	304	226	8.86219e-07	0.000395648	0.553,0.598,0.199	0.0,0.0,0.0	0.45	45	45
16389	ENSG00000213096	ZNF254	19	+	24049661	24049839	24067051	24067175	24049409	24049548	24105939	24106066	16389	2,3,6	1,1,0	0,3,0	2,0,2	322	268	0.000119855	0.0115124	0.625,0.714,1.0	0.0,1.0,0.0	0.446	44.6	44.6
14011	ENSG00000189180	ZNF33A	10	+	38039412	38039571	38042576	38042693	38017277	38017386	38054374	38060063	14011	0,1,0	2,10,6	0,4,4	6,2,1	303	261	9.29799e-05	0.00993281	0.0,0.079,0.0	0.0,0.633,0.775	-0.443	-44.3	44.3
6023	ENSG00000163013	FBXO41	2	-	73277686	73277830	73280988	73281165	73273014	73273129	73284159	73284310	6023	4,7,13	0,1,0	2,2,1	4,0,3	321	288	6.41568e-05	0.00771832	1.0,0.863,1.0	0.31,1.0,0.23	0.441	44.1	44.1
19997	ENSG00000143771	CNIH4	1	+	224357530	224357612	224358997	224359057	224356887	224357068	224365878	224365991	19997	2,9,4	3,2,5	9,12,11	0,0,1	226	204	1.45404e-06	0.000530632	0.376,0.802,0.419	1.0,1.0,0.909	-0.437	-43.7	43.7
12020	ENSG00000185379	RAD51D	17	-	35107382	35107447	35118500	35118619	35106987	35107122	35119110	35119172	12020	17,16,19	2,9,2	9,6,3	11,7,8	263	209	0.00011181	0.010913	0.871,0.586,0.883	0.394,0.405,0.23	0.437	43.7	43.7
2221	ENSG00000132388	UBE2G1	17	-	4331773	4331888	4361816	4361952	4307020	4307123	4366270	4366628	2221	0,2,2	1,7,2	2,2,0	0,0,1	280	259	0.000122285	0.0115158	0.0,0.209,0.481	1.0,1.0,0.0	-0.437	-43.7	43.7
11636	ENSG00000111371	SLC38A1	12	-	46245646	46245741	46252657	46252799	46243199	46243314	46254813	46254936	11636	3,1,9	2,5,0	6,2,4	0,0,0	286	239	0.000158643	0.013039	0.556,0.143,1.0	1.0,1.0,1.0	-0.434	-43.4	43.4
4620	ENSG00000130985	UBA1	X	+	47198262	47198355	47198526	47198628	47193828	47194024	47198802	47198919	4620	1,9,2	0,1,0	2,2,1	3,8,0	237	246	1.65102e-05	0.0029927	1.0,0.903,1.0	0.409,0.206,1.0	0.429	42.9	42.9
12031	ENSG00000185379	RAD51D	17	-	35107359	35107447	35118500	35118619	35106987	35107122	35119110	35119172	12031	17,16,19	2,10,3	9,6,3	12,7,10	263	232	0.000133982	0.0118317	0.882,0.585,0.848	0.398,0.431,0.209	0.426	42.6	42.6
24619	ENSG00000214439	FAM185BP	7	-	77098909	77098951	77109586	77109662	77094001	77094097	77109937	77110076	24619	7,8,3	1,0,0	1,1,1	0,6,1	220	186	0.000125898	0.0115272	0.855,1.0,1.0	1.0,0.124,0.458	0.424	42.4	42.4
24848	ENSG00000226562	CYP4F26P	9	+	33604296	33604372	33604479	33604570	33603410	33603550	33605010	33605277	24848	4,1,3	0,0,2	1,0,1	2,4,0	220	235	3.88773e-05	0.00548825	1.0,1.0,0.616	0.348,0.0,1.0	0.423	42.3	42.3
12547	ENSG00000100578	KIAA0586	14	+	58440069	58440160	58441220	58441343	58432387	58432457	58442705	58442880	12547	2,1,4	1,6,0	1,0,1	2,4,4	235	267	0.000294446	0.0191909	0.694,0.159,1.0	0.362,0.0,0.221	0.423	42.3	42.3
12351	ENSG00000139112	GABARAPL1	12	+	10213835	10214187	10214668	10214779	10212896	10213219	10218062	10218141	12351	9,11,3	3,2,3	1,0,3	3,6,4	496	255	0.000159553	0.013039	0.607,0.739,0.34	0.146,0.0,0.278	0.421	42.1	42.1
13544	ENSG00000062822	POLD1	19	+	50409940	50410024	50410982	50411058	50409518	50409666	50413425	50413521	13544	0,2,3	4,2,1	1,1,1	0,0,1	228	220	4.65809e-05	0.00603749	0.0,0.491,0.743	1.0,1.0,0.491	-0.419	-41.9	41.9
14392	ENSG00000108176	DNAJC12	10	-	67830901	67831019	67835391	67835522	67823313	67823392	67837933	67838164	14392	1,3,7	4,11,0	3,5,4	0,0,2	275	262	0.000701557	0.0343066	0.192,0.206,1.0	1.0,1.0,0.656	-0.419	-41.9	41.9
21255	ENSG00000139620	KANSL2	12	-	48658631	48658753	48659916	48659981	48654936	48655060	48660467	48660619	21255	0,0,1	3,8,7	5,3,1	3,4,4	209	266	5.11198e-06	0.00136933	0.0,0.0,0.154	0.68,0.488,0.241	-0.418	-41.8	41.8
15040	ENSG00000121892	PDS5A	4	-	39931460	39931629	39948126	39948207	39927960	39928164	39976439	39976617	15040	2,0,0	10,8,1	4,3,2	6,3,4	225	313	8.74615e-05	0.00958419	0.218,0.0,0.0	0.481,0.582,0.41	-0.418	-41.8	41.8
13696	ENSG00000188026	RILPL1	12	-	123518381	123518494	123520094	123520222	123499417	123499536	123523494	123523645	13696	3,2,3	3,10,9	15,3,16	4,4,1	272	257	0.000395011	0.0234555	0.486,0.159,0.24	0.78,0.415,0.938	-0.416	-41.6	41.6
14925	ENSG00000074964	ARHGEF10L	1	+	17691123	17691192	17694784	17694993	17687572	17687747	17695157	17695280	14925	2,3,1	4,2,0	0,1,1	2,1,4	213	353	0.00126152	0.0495868	0.453,0.713,1.0	0.0,0.624,0.293	0.416	41.6	41.6
21248	ENSG00000143398	PIP5K1A	1	+	151212365	151212486	151222163	151222395	151198550	151199081	151224247	151224279	21248	0,0,0	6,2,2	2,5,0	1,7,7	265	376	0.000218717	0.0159782	0.0,0.0,0.0	0.739,0.503,0.0	-0.414	-41.4	41.4
636	ENSG00000179178	TMEM125	1	+	43271033	43271164	43271648	43271894	43270680	43270793	43272183	43272339	636	2,4,1	0,11,10	0,0,1	11,6,5	275	390	0.000414104	0.0242901	1.0,0.34,0.124	0.0,0.0,0.221	0.414	41.4	41.4
14230	ENSG00000198960	ARMCX6	X	-	101617066	101617148	101617287	101617370	101616395	101616766	101617502	101617584	14230	1,6,6	0,0,0	3,6,1	4,0,2	227	226	0.00063675	0.0320049	1.0,1.0,1.0	0.427,1.0,0.332	0.414	41.4	41.4
10384	ENSG00000103091	WDR59	16	-	74959349	74959592	74960619	74960744	74956483	74956610	74965772	74965822	10384	5,4,2	2,6,3	6,4,3	0,0,0	269	387	8.24692e-08	6.21302e-05	0.782,0.49,0.49	1.0,1.0,1.0	-0.413	-41.3	41.3
23561	ENSG00000269082	CTD-2620I22.1	19	-	52974031	52974153	52978758	52978953	52970623	52970842	52980891	52980972	23561	2,9,3	0,0,1	1,3,12	2,6,1	339	266	4.28885e-05	0.00575244	1.0,1.0,0.702	0.282,0.282,0.904	0.411	41.1	41.1
1038	ENSG00000230613	HM13-AS1	20	-	31569071	31569198	31572365	31572567	31567706	31567948	31572798	31572923	1038	1,5,0	1,8,1	2,3,0	0,0,1	346	271	0.000229455	0.0163177	0.439,0.329,0.0	1.0,1.0,0.0	-0.411	-41.1	41.1
12118	ENSG00000101391	CDK5RAP1	20	-	33381983	33382179	33383479	33383521	33379460	33379691	33385649	33385770	12118	0,0,0	6,9,2	2,2,1	4,3,7	186	340	0.000796943	0.0373062	0.0,0.0,0.0	0.478,0.549,0.207	-0.411	-41.1	41.1
16598	ENSG00000225470	JPX	X	+	73962730	73962801	73997043	73997166	73946998	73947374	73998767	73998844	16598	0,0,0	4,4,5	5,1,0	3,1,3	215	267	0.00107817	0.0455209	0.0,0.0,0.0	0.674,0.554,0.0	-0.409	-40.9	40.9
26335	ENSG00000169379	ARL13B	3	+	93996562	93996684	93997079	93997136	93995873	93995944	94003658	94003908	26335	1,5,2	5,2,0	2,6,5	0,0,0	266	201	0.000121293	0.0115124	0.131,0.654,1.0	1.0,1.0,1.0	-0.405	-40.5	40.5
25287	ENSG00000070759	TESK2	1	-	45355302	45355449	45385911	45385960	45347917	45348000	45421724	45421846	25287	6,13,8	1,6,5	3,3,3	11,7,5	193	291	0.000368012	0.0222916	0.9,0.766,0.707	0.291,0.393,0.475	0.405	40.5	40.5
13695	ENSG00000188026	RILPL1	12	-	123518381	123518494	123520094	123520230	123499417	123499536	123523494	123523645	13695	3,3,3	3,10,9	18,3,15	4,4,1	280	257	0.000471831	0.0264821	0.479,0.216,0.234	0.805,0.408,0.932	-0.405	-40.5	40.5
18090	ENSG00000180229	HERC2P3	15	-	20466194	20466370	20483402	20483517	20462830	20463001	20505390	20505493	18090	3,2,1	9,5,1	8,6,8	1,4,2	259	320	0.000472345	0.0264821	0.292,0.331,0.553	0.908,0.65,0.832	-0.405	-40.5	40.5
12129	ENSG00000101391	CDK5RAP1	20	-	33383479	33383572	33384776	33384961	33379460	33379691	33385649	33385770	12129	3,2,2	0,1,1	2,1,2	5,4,1	329	237	0.000184268	0.0141476	1.0,0.59,0.59	0.224,0.153,0.59	0.404	40.4	40.4
23877	ENSG00000117425	PTCH2	1	-	44829156	44829312	44829401	44829533	44828981	44829074	44829613	44829761	23877	0,2,6	6,2,3	0,0,0	2,3,3	276	300	3.9095e-05	0.00548825	0.0,0.521,0.685	0.0,0.0,0.0	0.402	40.2	40.2
46	ENSG00000120690	ELF1	13	-	41013077	41013194	41052561	41052708	40982204	40982282	41060837	41060940	46	4,0,4	1,4,5	0,0,0	2,2,3	291	261	3.91562e-05	0.00548825	0.782,0.0,0.418	0.0,0.0,0.0	0.4	40	40
23046	ENSG00000122376	FAM35A	10	+	87147892	87148000	87151011	87151126	87096933	87096989	87151349	87152879	23046	6,2,0	1,4,2	0,0,0	2,6,2	252	259	0.00011434	0.0110703	0.86,0.339,0.0	0.0,0.0,0.0	0.4	40	40
21828	ENSG00000100401	RANGAP1	22	-	41277882	41277951	41280238	41280368	41274599	41274727	41280932	41281082	21828	1,5,3	3,4,2	6,2,4	0,2,0	274	213	0.000432169	0.0249849	0.206,0.493,0.538	1.0,0.437,1.0	-0.4	-40	40
18803	ENSG00000174652	ZNF266	19	-	9434074	9434235	9434797	9434869	9420064	9420218	9435107	9435193	18803	1,1,1	3,9,5	5,3,2	3,3,2	216	305	0.000320127	0.0202562	0.32,0.136,0.22	0.702,0.585,0.585	-0.399	-39.9	39.9
1501	ENSG00000171960	PPIH	1	+	42675287	42675327	42675366	42675448	42667350	42667440	42676583	42676758	1501	1,1,2	1,13,6	3,24,6	5,3,2	184	226	0.000167622	0.0133717	0.551,0.086,0.29	0.424,0.908,0.787	-0.397	-39.7	39.7
7832	ENSG00000267618	RAD51L3-RFFL	17	-	35107365	35107447	35118500	35118619	35106385	35106481	35119110	35119172	7832	18,20,23	3,14,4	9,8,4	11,10,13	263	226	0.000230146	0.0163187	0.838,0.551,0.832	0.413,0.407,0.209	0.397	39.7	39.7
13004	ENSG00000237975	FLG-AS1	1	+	152359527	152359716	152363226	152363328	152341086	152341210	152363986	152366692	13004	0,2,4	2,1,2	0,0,0	5,2,2	333	246	0.000622997	0.0316194	0.0,0.596,0.596	0.0,0.0,0.0	0.397	39.7	39.7
12849	ENSG00000136870	ZNF189	9	+	101399394	101399453	101399515	101399530	101399027	101399189	101399925	101400010	12849	1,6,12	0,0,1	1,5,3	2,5,0	203	159	0.000290868	0.019055	1.0,1.0,0.904	0.281,0.439,1.0	0.395	39.5	39.5
13050	ENSG00000164414	SLC35A1	6	+	87488057	87488102	87499093	87499166	87477361	87477539	87500507	87500667	13050	7,1,3	1,2,0	2,1,2	5,1,8	189	217	0.000460321	0.0261967	0.889,0.365,1.0	0.315,0.534,0.223	0.394	39.4	39.4
4638	ENSG00000130985	UBA1	X	+	47198308	47198355	47198526	47198628	47193828	47194024	47198802	47198919	4638	4,5,3	0,1,0	1,4,2	3,8,0	191	246	6.34188e-05	0.00768291	1.0,0.866,1.0	0.3,0.392,1.0	0.391	39.1	39.1
15841	ENSG00000047849	MAP4	3	-	47987382	47987433	47994423	47994512	47977864	47977933	47998637	47998879	15841	0,6,3	2,2,3	0,0,0	6,2,4	233	195	1.08521e-05	0.00225537	0.0,0.715,0.456	0.0,0.0,0.0	0.39	39	39
11468	ENSG00000133961	NUMB	14	-	73357277	73357395	73357473	73357595	73355625	73355766	73366896	73366920	11468	1,3,2	0,0,1	1,1,5	3,3,0	266	262	0.000577753	0.0302793	1.0,1.0,0.663	0.247,0.247,1.0	0.39	39	39
20227	ENSG00000164828	SUN1	7	+	831456	831620	832019	832101	817279	817499	832504	832601	20227	3,4,1	3,1,1	0,2,0	1,2,1	308	226	0.00118644	0.0482339	0.423,0.746,0.423	0.0,0.423,0.0	0.39	39	39
26322	ENSG00000149187	CELF1	11	-	47506857	47506897	47536619	47536730	47488836	47489024	47552991	47553117	26322	20,20,20	1,2,0	16,14,6	5,9,6	255	184	5.40309e-07	0.000289462	0.935,0.878,1.0	0.698,0.529,0.419	0.389	38.9	38.9
3838	ENSG00000044115	CTNNA1	5	+	138754693	138755163	138778017	138778088	138753417	138753510	138781922	138782029	3838	4,8,9	4,3,2	3,24,6	0,0,2	614	215	0.000243266	0.0170981	0.259,0.483,0.612	1.0,1.0,0.512	-0.386	-38.6	38.6
18708	ENSG00000100429	HDAC10	22	-	50248697	50248931	50249327	50249533	50248365	50248472	50249634	50249703	18708	5,5,5	6,20,13	12,12,9	10,2,4	350	378	0.000363303	0.0221734	0.474,0.213,0.293	0.564,0.866,0.708	-0.386	-38.6	38.6
23231	ENSG00000167522	ANKRD11	16	-	89357312	89357438	89361494	89361677	89316932	89317075	89418283	89418368	23231	6,6,11	1,0,2	5,2,15	2,6,8	327	270	0.000474276	0.0265286	0.832,1.0,0.82	0.674,0.216,0.608	0.385	38.5	38.5
24874	ENSG00000159708	LRRC36	16	+	67370943	67371242	67375257	67375412	67363589	67363714	67378588	67378712	24874	6,14,8	4,0,2	6,9,10	8,8,15	443	299	0.00120841	0.0486348	0.503,1.0,0.73	0.336,0.432,0.31	0.385	38.5	38.5
20898	ENSG00000166579	NDEL1	17	+	8444626	8444742	8444953	8445040	8444259	8444357	8445710	8445864	20898	0,0,0	7,11,2	0,4,6	3,8,1	260	231	3.35778e-05	0.00500347	0.0,0.0,0.0	0.0,0.308,0.842	-0.383	-38.3	38.3
19996	ENSG00000143771	CNIH4	1	+	224358997	224359057	224364108	224364265	224356886	224356993	224365878	224365991	19996	3,1,5	3,2,6	0,0,2	7,8,4	204	301	0.00010104	0.0104097	0.596,0.425,0.551	0.0,0.0,0.425	0.382	38.2	38.2
15157	ENSG00000160752	FDPS	1	+	155317940	155318021	155318291	155318377	155312254	155312382	155318855	155318928	15157	1,5,7	4,7,0	1,0,1	2,1,6	225	230	0.000382281	0.022812	0.204,0.422,1.0	0.338,0.0,0.146	0.381	38.1	38.1
4136	ENSG00000089063	TMEM230	20	-	5111056	5111174	5112719	5112754	5109331	5109445	5112960	5113103	4136	1,3,2	8,2,7	0,0,0	1,3,4	179	262	0.00015953	0.013039	0.155,0.687,0.295	0.0,0.0,0.0	0.379	37.9	37.9
972	ENSG00000079459	FDFT1	8	+	11809666	11809748	11809791	11809829	11802764	11802931	11826078	11826215	972	9,9,3	0,1,0	3,5,4	5,2,1	226	182	1.51772e-05	0.00280968	1.0,0.879,1.0	0.326,0.668,0.763	0.374	37.4	37.4
25778	ENSG00000198270	TMEM116	12	-	111991757	111991889	112005256	112005303	111938160	111938210	112013001	112013139	25778	3,17,7	13,6,7	13,15,17	3,0,3	191	276	0.000190332	0.0144293	0.25,0.804,0.591	0.862,1.0,0.891	-0.369	-36.9	36.9
13976	ENSG00000267059	AC005943.2	19	-	1602036	1602152	1602330	1602426	1599411	1599560	1605359	1605445	13976	1,6,2	1,3,3	0,1,0	3,1,3	240	260	2.2335e-05	0.00371911	0.52,0.684,0.419	0.0,0.52,0.0	0.368	36.8	36.8
2917	ENSG00000125450	NUP85	17	+	75218127	75218306	75225102	75225237	75215753	75215823	75225697	75225829	2917	0,2,0	6,6,3	1,4,3	6,2,2	323	279	0.00038172	0.022812	0.0,0.224,0.0	0.126,0.633,0.564	-0.366	-36.6	36.6
[truncated: 1,296 more rows]
