# Supplementary material for: The METTL3 RNA Methyltransferase Regulates Transcriptional Networks in Prostate Cancer
Source: Cancers (Basel). 2022 Oct 20;14(20):5148. doi: 10.3390/cancers14205148 (PMC9600477; doi:10.3390/cancers14205148)
Supplement: Supplementary file 1 [file cancers-14-05148-s001.zip › Table S2.xlsx]

## Sheet: Table S2
Table S2: Summary of clinical correlations with METTL3 protein expression in the prostate TMA cohort.
Clinicopathological parameters	METTL3 protein expression
	Low n (%)	Medium n (%)	High n (%)	P-value
Race
Caucasian (n=46)	6 (13)	18 (39)	22(48)	0.573
African American (n=87)	7 (8)	40 (46)	40 (46)
Gleason grade
≤ 6 (n=18)	1(6)	9 (50)	8 (44)	0.522
> 6 (n=115)	12 (10)	49 (43)	54 (47)
TNM
pT2 (n=100)	10 (10)	42 (42)	48 (48)	0.808
pT3 (n=33)	3 (9)	16 (49)	14 (42)
Biochemical recurrence
No (n=89)	9 (10)	35 (39)	45 (51)	0.241
Yes (n=21)	0 (0)	11 (52)	10 (48)
