# Supplementary material for: The METTL3 RNA Methyltransferase Regulates Transcriptional Networks in Prostate Cancer
Source: Cancers (Basel). 2022 Oct 20;14(20):5148. doi: 10.3390/cancers14205148 (PMC9600477; doi:10.3390/cancers14205148)
Supplement: Supplementary file 1 [file cancers-14-05148-s001.zip › Table S3.xlsx]

## Sheet: Table S3
Table S3: Significantly (fold change ±1.5 and FDR-corrected p-value <0.05) DEGs between Veh and STM2457 treatment in LNCaP:C4-2 and 22Rv1.
A) Genes significantly down-regulated in LNCaP:C4-2 with STM2457 treatment									B) Genes significantly up-regulated in LNCaP:C4-2 with STM2457 treatment									C) Genes significantly down-regulated in 22Rv1 with STM2457 treatment									D) Genes significantly up-regulated in 22Rv1 with STM2457 treatment
Ensembl ID	baseMean	log2FoldChange	lfcSE	stat	pvalue	padj	Gene Symbol		Ensembl ID	baseMean	log2FoldChange	lfcSE	stat	pvalue	padj	Gene Symbol		Ensembl ID	baseMean	log2FoldChange	lfcSE	stat	pvalue	padj	Gene Symbol		Ensembl ID	baseMean	log2FoldChange	lfcSE	stat	pvalue	padj	Gene Symbol
ENSG00000241912	2.98024	5.0846	1.50612	3.37596	0.000735585	0.00305494	AC078788.2		ENSG00000056736	563.376	-0.585116	0.0859439	-6.80812	9.88841e-12	1.44497e-10	IL17RB		ENSG00000279568	9.18525	4.96943	1.38563	3.58641	0.000335262	0.00224922	AC093525.9		ENSG00000254726	412.491	-0.585075	0.113744	-5.1438	2.69233e-07	4.05146e-06	MEX3A
ENSG00000258028	4.88563	4.75699	1.3624	3.49162	0.000480108	0.00208586	AL138974.1		ENSG00000125885	1277.33	-0.585192	0.0735957	-7.95145	1.84348e-15	4.20831e-14	MCM8		ENSG00000233602	7.32202	4.59347	1.35432	3.39171	0.000694579	0.0041982	ERI3-IT1		ENSG00000176396	563.052	-0.585181	0.0951129	-6.15249	7.62773e-10	1.97344e-08	EID2
ENSG00000197062	56.6159	4.69078	0.876573	5.35127	8.73396e-08	7.36915e-07	ZSCAN26		ENSG00000132334	177.384	-0.585674	0.159646	-3.66857	0.000243908	0.00113427	PTPRE		ENSG00000139679	8.91904	4.58296	1.34275	3.41312	0.000642248	0.00393394	LPAR6		ENSG00000180720	72.1597	-0.585484	0.202796	-2.88706	0.00388856	0.0177429	CHRM4
ENSG00000002726	61.8597	4.57671	0.347468	13.1716	1.27852e-39	2.34604e-37	AOC1		ENSG00000227398	89.6478	-0.585899	0.201277	-2.91091	0.00360381	0.012704	KIF9-AS1		ENSG00000087128	10.6308	4.57835	1.30276	3.51434	0.000440848	0.00284404	TMPRSS11E		ENSG00000017797	2169.21	-0.585684	0.076504	-7.65561	1.92403e-14	1.1121e-12	RALBP1
ENSG00000271105	2.52589	4.42595	1.61532	2.73997	0.0061444	0.020333	SCML2P2		ENSG00000174442	1489.85	-0.586065	0.080536	-7.27706	3.41181e-13	6.02428e-12	ZWILCH		ENSG00000234945	5.86084	4.39135	1.39329	3.15178	0.0016228	0.00852717	GTF3C2-AS1		ENSG00000198681	1555.82	-0.585831	0.087628	-6.68543	2.30242e-11	7.87113e-10	MAGEA1
ENSG00000157765	2.69861	4.40138	1.44118	3.05401	0.00225801	0.00838166	SLC34A2		ENSG00000135821	7894.55	-0.586363	0.066304	-8.84356	9.27146e-19	3.01988e-17	GLUL		ENSG00000234650	4.77988	4.37405	1.4877	2.94015	0.00328057	0.0154154	PCCA-AS1		ENSG00000277938	112.27	-0.586128	0.195787	-2.9937	0.00275617	0.0133755	AL035252.3
ENSG00000234626	2.89814	4.30409	1.56357	2.75273	0.00591004	0.0196685	AL021937.3		ENSG00000070540	316.24	-0.586928	0.14025	-4.18486	2.85341e-05	0.000160145	WIPI1		ENSG00000248313	4.94316	4.29559	1.44985	2.96278	0.00304877	0.0145	CYP4F27P		ENSG00000103150	441.367	-0.586558	0.104033	-5.63818	1.71856e-08	3.38616e-07	MLYCD
ENSG00000144010	4.95243	4.23223	1.26514	3.34527	0.000822023	0.00338063	TRIM43B		ENSG00000049130	212.475	-0.586953	0.158896	-3.69395	0.000220799	0.00103582	KITLG		ENSG00000256325	4.85615	4.09251	1.45099	2.8205	0.00479494	0.021071	AC025423.1		ENSG00000060656	699.529	-0.58674	0.105832	-5.54407	2.95527e-08	5.56521e-07	PTPRU
ENSG00000212237	2.91916	4.23068	1.53954	2.74802	0.00599568	0.0199094	RNA5SP18		ENSG00000111696	687.367	-0.587524	0.0989283	-5.93888	2.86968e-09	3.04688e-08	NT5DC3		ENSG00000279155	5.01527	4.09245	1.44847	2.82536	0.00472274	0.0208407	AC233300.1		ENSG00000186205	2383.96	-0.586829	0.0795149	-7.38012	1.58148e-13	7.80937e-12	MARC1
ENSG00000251171	3.03768	4.15339	1.69134	2.45569	0.0140615	0.0421618	AC096741.1		ENSG00000273820	115.485	-0.58759	0.158989	-3.6958	0.000219198	0.00102892	USP27X		ENSG00000265727	6.99286	3.99793	1.50917	2.64909	0.00807083	0.0322301	RN7SL648P		ENSG00000133135	67.5949	-0.586907	0.201171	-2.91746	0.00352896	0.0163704	RNF128
ENSG00000254984	1.8596	4.07708	1.64618	2.47669	0.0132607	0.0400401	FTLP6		ENSG00000148400	2332.13	-0.58767	0.0935636	-6.28097	3.36467e-10	4.03996e-09	NOTCH1		ENSG00000279281	5.47785	3.94577	1.51406	2.60608	0.00915839	0.0358011	AC015883.1		ENSG00000125741	908.653	-0.587088	0.0928796	-6.32096	2.59947e-10	7.38448e-09	OPA3
ENSG00000279235	2.17818	4.06206	1.61462	2.5158	0.0118763	0.036294	AC011944.2		ENSG00000095585	136.024	-0.587862	0.178013	-3.30235	0.000958779	0.00389113	BLNK		ENSG00000232454	4.94151	3.84388	1.36001	2.82636	0.00470808	0.0207806	AL138752.1		ENSG00000221886	277.699	-0.587117	0.133588	-4.39499	1.10778e-05	0.000113149	ZBED8
ENSG00000270917	2.84534	4.05364	1.53159	2.64669	0.00812829	0.0259652	AL161911.1		ENSG00000008323	106.77	-0.587948	0.220859	-2.66209	0.00776562	0.0249777	PLEKHG6		ENSG00000276916	10.4185	3.83556	1.33778	2.86711	0.00414237	0.0186963	AL442125.2		ENSG00000177576	152.543	-0.587477	0.17202	-3.41518	0.000637407	0.00391267	C18orf32
ENSG00000116106	3.02904	4.01166	1.45811	2.75128	0.00593637	0.0197425	EPHA4		ENSG00000105058	1048.8	-0.587974	0.096278	-6.10704	1.01494e-09	1.15081e-08	FAM32A		ENSG00000279078	8.63015	3.81704	1.42778	2.6734	0.00750864	0.0303917	SND1-IT1		ENSG00000225973	123.323	-0.58778	0.176586	-3.32858	0.00087291	0.0050748	PIGBOS1
ENSG00000102010	16.7812	4.01158	0.58642	6.8408	7.87549e-12	1.16356e-10	BMX		ENSG00000114120	2040.2	-0.588208	0.0699188	-8.41274	4.0055e-17	1.1301e-15	SLC25A36		ENSG00000277959	10.1557	3.81297	1.29985	2.9334	0.00335272	0.0156838	AL162274.2		ENSG00000197226	5828.65	-0.587992	0.0639149	-9.1996	3.59285e-20	4.46294e-18	TBC1D9B
ENSG00000254900	2.95611	3.97686	1.48898	2.67086	0.00756579	0.0244247	AC091053.2		ENSG00000169131	571.703	-0.588912	0.0752278	-7.82838	4.94182e-15	1.06972e-13	ZNF354A		ENSG00000177363	24.8769	3.79175	1.31236	2.88925	0.00386164	0.0176442	LRRN4CL		ENSG00000186184	3757.3	-0.588057	0.0735391	-7.99653	1.27975e-15	8.79508e-14	POLR1D
ENSG00000223263	2.20632	3.96797	1.6288	2.43614	0.0148451	0.0442081	RNU6-387P		ENSG00000163171	639.281	-0.589437	0.110229	-5.34736	8.92452e-08	7.51411e-07	CDC42EP3		ENSG00000236833	7.1672	3.60806	1.41069	2.55765	0.0105381	0.0402583	AC024560.1		ENSG00000165312	223.609	-0.588535	0.149403	-3.93924	8.17411e-05	0.000657314	OTUD1
ENSG00000116721	2.89961	3.88965	1.49693	2.59841	0.00936576	0.0294794	PRAMEF1		ENSG00000197019	261.486	-0.589887	0.143465	-4.11172	3.92726e-05	0.000214993	SERTAD1		ENSG00000207001	25.3731	3.59449	1.32375	2.71538	0.00661994	0.027473	SNORD116-2		ENSG00000115657	122.098	-0.589237	0.148163	-3.97695	6.98047e-05	0.000572845	ABCB6
ENSG00000270755	4.07819	3.86358	1.30612	2.95806	0.00309577	0.0111061	AL136141.1		ENSG00000179409	1442.9	-0.590199	0.0812127	-7.26733	3.66658e-13	6.44279e-12	GEMIN4		ENSG00000100079	8.9373	3.57807	1.17686	3.04035	0.00236301	0.0117615	LGALS2		ENSG00000213753	1020.53	-0.590685	0.0821807	-7.18764	6.59231e-13	2.93592e-11	CENPBD1P1
ENSG00000134376	2.5691	3.85673	1.60048	2.40973	0.0159642	0.0470278	CRB1		ENSG00000125741	908.653	-0.590276	0.0945216	-6.24488	4.24137e-10	5.02732e-09	OPA3		ENSG00000224629	5.09041	3.57713	1.42918	2.50292	0.0123174	0.045647	AC004975.1		ENSG00000181274	1006.22	-0.590773	0.116486	-5.07162	3.9444e-07	5.69971e-06	FRAT2
ENSG00000256779	2.32631	3.79607	1.54527	2.45657	0.014027	0.0420792	AP002383.3		ENSG00000125484	1542.57	-0.590991	0.0725472	-8.14629	3.75258e-16	9.38654e-15	GTF3C4		ENSG00000226965	13.5276	3.57551	1.34693	2.65457	0.00794094	0.0318194	AC092167.1		ENSG00000165186	246.854	-0.590791	0.115496	-5.11527	3.13293e-07	4.64804e-06	PTCHD1
ENSG00000278015	3.00821	3.74679	1.32291	2.83224	0.00462227	0.0158412	#N/A		ENSG00000105088	101.848	-0.591439	0.199994	-2.95728	0.00310368	0.011127	OLFM2		ENSG00000250130	9.97323	3.56865	0.715985	4.98426	6.2199e-07	8.60247e-06	AC090519.1		ENSG00000260027	217.121	-0.591475	0.159394	-3.71077	0.000206629	0.00148433	HOXB7
ENSG00000268615	5.68347	3.66645	1.20532	3.04189	0.00235097	0.00867511	AL353803.5		ENSG00000077238	174.848	-0.591511	0.123556	-4.78738	1.68974e-06	1.16685e-05	IL4R		ENSG00000235806	13.1894	3.48719	1.16467	2.99415	0.00275214	0.0133592	AF241728.1		ENSG00000164823	819.997	-0.594089	0.0826302	-7.18973	6.49186e-13	2.89801e-11	OSGIN2
ENSG00000224016	3.26093	3.66404	1.44196	2.54102	0.011053	0.0341483	AC092681.1		ENSG00000115129	162.879	-0.592344	0.161607	-3.66533	0.000247024	0.00114721	TP53I3		ENSG00000234290	26.1811	3.42506	1.30187	2.63088	0.00851653	0.0336871	AC116366.1		ENSG00000140564	1293.58	-0.594208	0.0759283	-7.82591	5.03987e-15	3.14976e-13	FURIN
ENSG00000269466	8.33868	3.66126	1.02524	3.57113	0.000355442	0.00159346	H3.Y		ENSG00000142556	283.145	-0.592456	0.11899	-4.97904	6.39014e-07	4.70319e-06	ZNF614		ENSG00000275945	13.557	3.41922	1.22284	2.79613	0.00517191	0.0223929	EIF3FP1		ENSG00000146457	2539.31	-0.594491	0.081333	-7.30936	2.68427e-13	1.26909e-11	WTAP
ENSG00000243083	3.69024	3.64429	1.48053	2.46148	0.0138365	0.0416064	LINC00870		ENSG00000261716	906.499	-0.592556	0.0702836	-8.43093	3.42929e-17	9.77856e-16	AC239868.1		ENSG00000244485	31.9938	3.37713	1.34142	2.51758	0.0118163	0.0441576	RPL18P13		ENSG00000153879	2377.83	-0.594529	0.0804777	-7.38751	1.49605e-13	7.44267e-12	CEBPG
ENSG00000116726	15.541	3.63205	0.569961	6.37245	1.86034e-10	2.30391e-09	PRAMEF12		ENSG00000204396	103.59	-0.592841	0.223708	-2.65006	0.00804768	0.025735	VWA7		ENSG00000177504	35.9927	3.37102	1.33974	2.51617	0.0118637	0.0443066	VCX2		ENSG00000217801	201.791	-0.59461	0.165548	-3.59176	0.000328446	0.002214	AL390719.1
ENSG00000226051	8.38223	3.60692	0.72432	4.97973	6.36725e-07	4.68777e-06	ZNF503-AS1		ENSG00000135763	753.526	-0.594029	0.0929863	-6.38835	1.6769e-10	2.08641e-09	URB2		ENSG00000165323	5.60146	3.2929	1.06986	3.07789	0.00208472	0.010539	FAT3		ENSG00000131669	1638.86	-0.595649	0.0958853	-6.2121	5.22807e-10	1.40198e-08	NINJ1
ENSG00000280339	33.1162	3.6041	0.366318	9.83872	7.66789e-23	3.76934e-21	AP001528.3		ENSG00000106638	1659.44	-0.594045	0.0685968	-8.65994	4.72003e-18	1.45462e-16	TBL2		ENSG00000173482	919.985	3.14472	1.26561	2.48475	0.0129641	0.0475635	PTPRM		ENSG00000138119	108.239	-0.596142	0.234543	-2.54172	0.0110308	0.0417417	MYOF
ENSG00000203635	4.73631	3.57091	0.994603	3.59029	0.000330312	0.00149109	AC144450.1		ENSG00000187634	515.378	-0.594067	0.131841	-4.50593	6.60843e-06	4.1552e-05	SAMD11		ENSG00000254732	12.7259	3.01957	0.955293	3.16089	0.0015729	0.00828016	AP001931.1		ENSG00000181418	220.491	-0.5963	0.158662	-3.75831	0.000171063	0.00125775	DDN
ENSG00000182330	3.35021	3.55612	1.32473	2.68441	0.00726585	0.0235608	PRAMEF8		ENSG00000204977	412.036	-0.594131	0.123912	-4.79479	1.62843e-06	1.12743e-05	TRIM13		ENSG00000179242	18.3035	2.88426	0.776382	3.71501	0.000203198	0.00146291	CDH4		ENSG00000204439	591.343	-0.596602	0.0899936	-6.62939	3.37081e-11	1.11426e-09	C6orf47
ENSG00000144015	6.21521	3.54807	0.958549	3.7015	0.000214328	0.00100901	TRIM43		ENSG00000050820	2022.51	-0.594301	0.0747072	-7.95507	1.79031e-15	4.09471e-14	BCAR1		ENSG00000259594	6.65343	2.87121	1.00725	2.85055	0.00436432	0.0195306	AC023034.1		ENSG00000132581	704.89	-0.596847	0.115928	-5.14842	2.62683e-07	3.95886e-06	SDF2
ENSG00000243738	3.95677	3.54156	1.32456	2.67376	0.0075005	0.0242302	RN7SL181P		ENSG00000117862	1518.3	-0.594387	0.0867408	-6.85245	7.25961e-12	1.07853e-10	TXNDC12		ENSG00000234709	5.92454	2.79608	1.02588	2.72554	0.00641957	0.0267357	UPF3AP3		ENSG00000165406	970.264	-0.597601	0.0848894	-7.03976	1.92569e-12	7.90796e-11	MARCH8
ENSG00000133101	2.85713	3.47796	1.38226	2.51614	0.0118648	0.0362766	CCNA1		ENSG00000165650	1914.53	-0.594447	0.0815684	-7.28771	3.15257e-13	5.59686e-12	PDZD8		ENSG00000259129	6.20768	2.76954	0.918672	3.01472	0.00257216	0.0126142	LINC00648		ENSG00000134030	305.408	-0.597775	0.13027	-4.58873	4.45947e-06	5.0387e-05	CTIF
ENSG00000235319	4.03684	3.41739	1.34163	2.5472	0.0108592	0.0336037	AC012360.1		ENSG00000146263	873.33	-0.594696	0.0976347	-6.09103	1.12184e-09	1.26072e-08	MMS22L		ENSG00000205323	45.2267	2.687	0.947818	2.83493	0.00458354	0.0203612	SARNP		ENSG00000166925	1885.99	-0.597961	0.0692192	-8.63866	5.68779e-18	5.26621e-16	TSC22D4
ENSG00000254764	3.99711	3.41439	1.11649	3.05814	0.00222716	0.00827968	TRIM53CP		ENSG00000160062	227.971	-0.594825	0.129803	-4.58252	4.59404e-06	2.95746e-05	ZBTB8A		ENSG00000166342	929.648	2.68505	0.775166	3.46383	0.00053254	0.00335336	NETO1		ENSG00000114779	847.206	-0.598677	0.0746467	-8.02014	1.05629e-15	7.36051e-14	ABHD14B
ENSG00000187955	207.693	3.37878	1.34781	2.50687	0.0121807	0.0371068	COL14A1		ENSG00000015475	427.358	-0.594893	0.101802	-5.84363	5.10748e-09	5.19347e-08	BID		ENSG00000279652	13.2531	2.6154	1.059	2.46969	0.013523	0.0492708	Z82217.1		ENSG00000227398	89.6478	-0.598953	0.20451	-2.92872	0.00340358	0.0158926	KIF9-AS1
ENSG00000249156	6.30105	3.22814	1.00677	3.20644	0.00134389	0.00526303	TAF11L12		ENSG00000166860	520.591	-0.594991	0.104334	-5.70274	1.17897e-08	1.13315e-07	ZBTB39		ENSG00000266777	26.7371	2.60231	0.857724	3.03397	0.00241356	0.0119566	SH3GL1P1		ENSG00000161179	1150.56	-0.599969	0.0904714	-6.63159	3.32091e-11	1.09958e-09	YDJC
ENSG00000258303	3.92592	3.18199	1.25618	2.53306	0.011307	0.0348237	AC012464.2		ENSG00000166123	2625.33	-0.595254	0.0756439	-7.86917	3.57015e-15	7.88056e-14	GPT2		ENSG00000256304	57.2288	2.59797	0.263875	9.84548	7.1695e-23	1.23606e-20	#N/A		ENSG00000280433	62.7626	-0.599991	0.233233	-2.57249	0.0100969	0.0388911	FP565260.6
ENSG00000165269	9.38282	3.11256	1.17154	2.65681	0.00788838	0.0252936	AQP7		ENSG00000111785	586.814	-0.595283	0.101242	-5.87979	4.10789e-09	4.24529e-08	RIC8B		ENSG00000279700	20.4012	2.58235	0.77714	3.32289	0.000890891	0.00515984	AC131212.2		ENSG00000050820	2022.51	-0.600088	0.0767004	-7.82379	5.12581e-15	3.19349e-13	BCAR1
ENSG00000275812	3.67809	3.07896	1.1358	2.71082	0.00671166	0.0219474	AL121829.2		ENSG00000176055	512.709	-0.595302	0.116479	-5.11083	3.20749e-07	2.46409e-06	MBLAC2		ENSG00000272444	14.0187	2.57141	0.9088	2.82946	0.00466268	0.0206349	AL118558.4		ENSG00000143515	1170.68	-0.600092	0.0917972	-6.53715	6.2701e-11	1.97836e-09	ATP8B2
ENSG00000101605	12.6031	3.02724	0.592644	5.10802	3.25544e-07	2.49854e-06	MYOM1		ENSG00000131263	2341.49	-0.595619	0.0714239	-8.33922	7.47846e-17	2.05448e-15	RLIM		ENSG00000252498	12.1668	2.56253	0.879732	2.91286	0.00358138	0.0165796	RNU6-1016P		ENSG00000148841	242.613	-0.600363	0.141923	-4.23021	2.33477e-05	0.000220876	ITPRIP
ENSG00000182053	8.5344	2.9658	0.744012	3.98623	6.71317e-05	0.00035004	TRIM49B		ENSG00000151881	442.787	-0.596049	0.111337	-5.35358	8.62324e-08	7.28595e-07	TMEM267		ENSG00000256436	5.52896	2.53052	0.932122	2.7148	0.00663167	0.0275102	TAS2R31		ENSG00000180011	1545.75	-0.601417	0.0770295	-7.80762	5.8276e-15	3.58079e-13	ZADH2
ENSG00000255471	30.0402	2.94258	0.349794	8.41233	4.01953e-17	1.13272e-15	AP001528.2		ENSG00000138604	507.532	-0.59616	0.115271	-5.17182	2.31826e-07	1.82882e-06	GLCE		ENSG00000168930	9.03338	2.4673	0.922561	2.67441	0.00748618	0.030313	TRIM49		ENSG00000213214	266.089	-0.601512	0.117797	-5.10635	3.28446e-07	4.84409e-06	ARHGEF35
ENSG00000257951	29.7567	2.88336	0.434127	6.64175	3.09971e-11	4.24806e-10	AC126177.6		ENSG00000026559	158.613	-0.596732	0.146203	-4.08154	4.47389e-05	0.00024216	KCNG1		ENSG00000265417	30.0643	2.44178	0.94881	2.57352	0.010067	0.0387992	AP005119.2		ENSG00000130748	405.876	-0.601595	0.14316	-4.20226	2.64262e-05	0.000246501	TMEM160
ENSG00000279865	21.4593	2.8709	0.543714	5.28016	1.29074e-07	1.05894e-06	AC006511.3		ENSG00000112130	537.268	-0.596947	0.105929	-5.63534	1.74716e-08	1.6412e-07	RNF8		ENSG00000254593	9.82247	2.44056	0.757792	3.22062	0.00127914	0.00697804	OR7E126P		ENSG00000180806	198.4	-0.602996	0.143733	-4.19525	2.72571e-05	0.000252368	HOXC9
ENSG00000224321	9.51891	2.85007	1.05371	2.7048	0.00683447	0.0222974	RPL12P14		ENSG00000168061	596.133	-0.596956	0.113508	-5.25916	1.44717e-07	1.17803e-06	SAC3D1		ENSG00000227252	11.7848	2.43218	0.754904	3.22184	0.00127368	0.00695588	AC105760.2		ENSG00000235034	171.376	-0.603087	0.176162	-3.42347	0.000618268	0.00382218	C19orf81
ENSG00000235072	5.53572	2.84612	0.915966	3.10723	0.00188849	0.00713052	AC012074.1		ENSG00000140280	406.193	-0.597365	0.125902	-4.74468	2.08832e-06	1.42207e-05	LYSMD2		ENSG00000261124	5.36325	2.40978	0.963726	2.50048	0.0124024	0.0458562	AC135050.4		ENSG00000196843	428.506	-0.603311	0.128681	-4.68843	2.75312e-06	3.28518e-05	ARID5A
ENSG00000176289	3.78045	2.83896	1.16163	2.44396	0.0145272	0.043358	IDSP1		ENSG00000145050	2567.17	-0.597611	0.0846286	-7.06158	1.64621e-12	2.65225e-11	MANF		ENSG00000155052	5.19984	2.39921	0.849908	2.8229	0.00475913	0.0209518	CNTNAP5		ENSG00000174227	1215.18	-0.603335	0.0717872	-8.4045	4.29698e-17	3.59562e-15	PIGG
ENSG00000225581	6.03015	2.79735	1.05154	2.66025	0.00780829	0.0250863	TRIM53AP		ENSG00000140443	1365.34	-0.59813	0.0664878	-8.9961	2.33882e-19	8.18348e-18	IGF1R		ENSG00000263990	10.606	2.3987	0.858363	2.7945	0.00519794	0.022491	AC004253.1		ENSG00000145632	175.438	-0.60343	0.153513	-3.93081	8.46614e-05	0.000678615	PLK2
ENSG00000211644	5.45068	2.79159	0.918268	3.04006	0.00236534	0.00872459	IGLV1-51		ENSG00000171492	1300.81	-0.599006	0.0742311	-8.06947	7.06031e-16	1.69886e-14	LRRC8D		ENSG00000261207	13.3725	2.39504	0.88867	2.69508	0.00703712	0.028851	AL031717.1		ENSG00000102870	321.1	-0.604025	0.115041	-5.25052	1.51671e-07	2.42661e-06	ZNF629
ENSG00000243181	4.4106	2.78155	1.08807	2.5564	0.0105761	0.0328375	AC087343.1		ENSG00000196220	92.8356	-0.599185	0.199495	-3.00351	0.00266888	0.00972774	SRGAP3		ENSG00000268070	5.26106	2.36599	0.831388	2.84583	0.00442961	0.0197713	AC006539.2		ENSG00000163703	754.924	-0.604037	0.0750503	-8.04842	8.38673e-16	5.92672e-14	CRELD1
ENSG00000269559	5.95924	2.77035	0.905604	3.05911	0.00221993	0.00825663	AC093677.2		ENSG00000079999	2176.21	-0.599288	0.0684642	-8.7533	2.07207e-18	6.55373e-17	KEAP1		ENSG00000170954	96.7697	2.34176	0.924078	2.53416	0.0112719	0.0424771	ZNF415		ENSG00000089876	1020.28	-0.604165	0.0972602	-6.21184	5.23664e-10	1.40198e-08	DHX32
ENSG00000270659	10.5524	2.75053	0.617557	4.45388	8.43319e-06	5.19787e-05	AC079610.2		ENSG00000120334	721.016	-0.599438	0.0935123	-6.41026	1.45275e-10	1.83025e-09	CENPL		ENSG00000265136	9.65964	2.32045	0.916881	2.53081	0.01138	0.0428201	AC124283.4		ENSG00000213015	387.277	-0.604431	0.104383	-5.79048	7.01846e-09	1.51252e-07	ZNF580
ENSG00000075340	6.12357	2.74991	0.77634	3.54215	0.000396886	0.00175535	ADD2		ENSG00000172586	1180.78	-0.599665	0.115243	-5.20346	1.95607e-07	1.56265e-06	CHCHD1		ENSG00000270265	9.0595	2.31327	0.787976	2.93571	0.00332781	0.0155752	AC104819.3		ENSG00000214717	1009.92	-0.604483	0.083163	-7.26865	3.6309e-13	1.6693e-11	ZBED1
ENSG00000204449	6.12723	2.73	0.770581	3.54278	0.000395936	0.0017518	TRIM49C		ENSG00000160190	464.354	-0.600621	0.100806	-5.95821	2.55018e-09	2.733e-08	SLC37A1		ENSG00000268364	17.8706	2.29644	0.687816	3.33874	0.000841592	0.00492855	SMC5-AS1		ENSG00000158715	2291.54	-0.60601	0.150694	-4.02146	5.7838e-05	0.000485601	SLC45A3
ENSG00000236975	4.43401	2.72576	0.958965	2.8424	0.0044775	0.0153955	AL137793.1		ENSG00000226950	1613.13	-0.600961	0.0801111	-7.5016	6.30455e-14	1.20086e-12	DANCR		ENSG00000225721	6.42428	2.271	0.891954	2.5461	0.0108933	0.0413311	AL592166.1		ENSG00000212694	198.9	-0.606071	0.182681	-3.31764	0.000907816	0.00524571	LINC01089
ENSG00000247011	14.2733	2.71057	0.668435	4.0551	5.01128e-05	0.000267989	AC005920.1		ENSG00000174173	878.105	-0.601009	0.106996	-5.61714	1.94143e-08	1.80884e-07	TRMT10C		ENSG00000277687	6.23849	2.27026	0.835617	2.71686	0.00659041	0.0273618	AL139407.1		ENSG00000141504	963.018	-0.606124	0.104745	-5.78665	7.18057e-09	1.53752e-07	SAT2
ENSG00000188257	184.162	2.69313	0.157294	17.1216	1.02447e-65	8.49176e-63	PLA2G2A		ENSG00000133477	1647.1	-0.601144	0.063148	-9.5196	1.7384e-21	7.55653e-20	FAM83F		ENSG00000251685	5.63994	2.19532	0.777204	2.82463	0.00473349	0.0208743	UGT2B27P		ENSG00000090539	67.729	-0.606132	0.244091	-2.48322	0.01302	0.0476987	CHRD
ENSG00000253395	13.5228	2.69197	0.649831	4.14256	3.43451e-05	0.000190184	AP003469.2		ENSG00000131848	93.5133	-0.601702	0.216585	-2.77813	0.00546727	0.0183906	ZSCAN5A		ENSG00000273473	13.5321	2.17349	0.743529	2.9232	0.00346453	0.016117	BX649601.1		ENSG00000197620	389.985	-0.606634	0.114114	-5.31604	1.06049e-07	1.74845e-06	CXorf40A
ENSG00000160111	72.3227	2.68104	0.243989	10.9884	4.34643e-28	3.25482e-26	CPAMD8		ENSG00000182952	1200.15	-0.602097	0.0932651	-6.45576	1.07679e-10	1.37607e-09	HMGN4		ENSG00000249003	7.71939	2.16692	0.801397	2.70392	0.00685261	0.0282684	CLUHP4		ENSG00000081803	681.073	-0.607566	0.0981374	-6.19097	5.97949e-10	1.57971e-08	CADPS2
ENSG00000203930	7.23136	2.66676	0.725354	3.6765	0.000236457	0.0011024	LINC00632		ENSG00000130881	1203.57	-0.602157	0.0864625	-6.96437	3.29883e-12	5.0995e-11	LRP3		ENSG00000213759	142.86	2.13908	0.576544	3.71018	0.000207111	0.00148726	UGT2B11		ENSG00000133019	640.798	-0.60835	0.117842	-5.16243	2.43765e-07	3.70726e-06	CHRM3
ENSG00000230002	13.4004	2.6551	0.758203	3.50183	0.000462071	0.00201437	ALMS1-IT1		ENSG00000196890	94.9513	-0.60224	0.18597	-3.23838	0.00120211	0.00477208	HIST3H2BB		ENSG00000110975	5.14044	2.13003	0.832746	2.55784	0.0105325	0.0402444	SYT10		ENSG00000151715	85.7791	-0.608897	0.184662	-3.29735	0.000976006	0.00557579	TMEM45B
ENSG00000107317	44.911	2.6191	0.940652	2.78435	0.00536357	0.0180776	PTGDS		ENSG00000121578	664.656	-0.602832	0.0914807	-6.58972	4.40668e-11	5.91445e-10	B4GALT4		ENSG00000197888	83.7429	2.12396	0.733205	2.89682	0.00376967	0.0173178	UGT2B17		ENSG00000166189	913.209	-0.610101	0.0934933	-6.52561	6.77237e-11	2.12289e-09	HPS6
ENSG00000229485	4.18647	2.57235	0.916388	2.80705	0.00499972	0.016987	KSR1P1		ENSG00000151304	358.757	-0.603046	0.104822	-5.75306	8.76438e-09	8.62022e-08	SRFBP1		ENSG00000109181	125.313	2.10794	0.153086	13.7696	3.88227e-43	4.8526e-40	UGT2B10		ENSG00000116260	7149.47	-0.610779	0.0665529	-9.17736	4.4181e-20	5.38765e-18	QSOX1
ENSG00000226380	13.4892	2.51922	0.639505	3.93933	8.17108e-05	0.000418888	AC016831.1		ENSG00000104081	138.938	-0.60305	0.155375	-3.88124	0.000103924	0.000521202	BMF		ENSG00000283020	12.9267	2.1045	0.600224	3.5062	0.000454559	0.00291743	DUX4L37		ENSG00000163235	132.005	-0.611131	0.140295	-4.35603	1.32443e-05	0.000132437	TGFA
ENSG00000270035	5.70704	2.50914	0.841705	2.98102	0.00287292	0.0104008	AL359881.2		ENSG00000130349	484.998	-0.603566	0.0999341	-6.03965	1.54453e-09	1.71015e-08	C6orf203		ENSG00000234617	8.18809	2.09683	0.838434	2.50089	0.012388	0.0458227	SNRK-AS1		ENSG00000233493	386.598	-0.611498	0.156615	-3.90446	9.44373e-05	0.000746208	TMEM238
ENSG00000231794	5.48097	2.48911	0.89224	2.78973	0.00527521	0.0178198	AC009542.1		ENSG00000120669	100.073	-0.603567	0.209082	-2.88675	0.00389246	0.0135959	SOHLH2		ENSG00000231551	31.1146	2.09554	0.682418	3.07075	0.0021352	0.0107589	AC245100.4		ENSG00000173065	1114.06	-0.611586	0.0713505	-8.57157	1.0208e-17	9.23751e-16	FAM222B
ENSG00000254399	8.9875	2.47986	0.758533	3.26929	0.00107819	0.00433405	GLYATL1P4		ENSG00000260804	163.145	-0.603885	0.17408	-3.469	0.000522391	0.00224798	LINC01963		ENSG00000273977	6.62359	2.06363	0.811063	2.54436	0.0109479	0.0414987	#N/A		ENSG00000165898	414.347	-0.611596	0.128208	-4.77034	1.83919e-06	2.31479e-05	ISCA2
ENSG00000249574	33.7746	2.4797	0.406448	6.1009	1.05472e-09	1.19085e-08	AC226118.1		ENSG00000153485	275.9	-0.604216	0.140541	-4.29921	1.7141e-05	0.000100252	TMEM251		ENSG00000269473	33.0612	2.06153	0.34551	5.96664	2.42195e-09	5.7186e-08	AC012313.8		ENSG00000128394	68.7029	-0.611811	0.191331	-3.19765	0.00138551	0.00744659	APOBEC3F
ENSG00000228019	7.93107	2.46407	0.835885	2.94785	0.0031999	0.0114242	AC006480.1		ENSG00000050555	207.722	-0.604407	0.140453	-4.30326	1.68305e-05	9.84839e-05	LAMC3		ENSG00000262155	6.30264	2.04174	0.804174	2.53893	0.0111194	0.0419815	LINC02175		ENSG00000257702	168.12	-0.612312	0.137236	-4.46173	8.13008e-06	8.5756e-05	LBX2-AS1
ENSG00000177791	16.3669	2.42111	0.436751	5.54345	2.96564e-08	2.67498e-07	MYOZ1		ENSG00000189058	74.8335	-0.604467	0.228918	-2.64053	0.00827753	0.0263893	APOD		ENSG00000180616	17.1385	2.038	0.49502	4.117	3.8383e-05	0.000338607	SSTR2		ENSG00000111145	192.114	-0.61237	0.138846	-4.41044	1.03162e-05	0.000106129	ELK3
ENSG00000158816	4.12992	2.42099	1.0028	2.41423	0.0157686	0.0465773	VWA5B1		ENSG00000159259	1054.23	-0.604771	0.0831057	-7.27713	3.41e-13	6.02428e-12	CHAF1B		ENSG00000197915	17.7189	2.02724	0.475312	4.26507	1.99843e-05	0.0001917	HRNR		ENSG00000223813	60.2219	-0.612431	0.237199	-2.58193	0.00982492	0.0380129	AC007255.1
ENSG00000246273	27.8998	2.41549	0.961721	2.51164	0.0120173	0.0366728	SBF2-AS1		ENSG00000188021	1800.97	-0.605539	0.0776295	-7.80038	6.17234e-15	1.32356e-13	UBQLN2		ENSG00000227782	15.781	2.02126	0.64751	3.12159	0.00179877	0.0093051	AC002553.1		ENSG00000099785	593.585	-0.612641	0.119661	-5.11981	3.05837e-07	4.5543e-06	MARCH2
ENSG00000272977	43.1535	2.38327	0.390361	6.1053	1.02606e-09	1.16122e-08	AL008721.2		ENSG00000097046	831.956	-0.605727	0.0784027	-7.72584	1.11116e-14	2.3173e-13	CDC7		ENSG00000167191	115.504	1.99803	0.732346	2.72826	0.00636702	0.0265611	GPRC5B		ENSG00000198455	617.59	-0.613058	0.095059	-6.44923	1.12416e-10	3.38587e-09	ZXDB
ENSG00000277406	8.43467	2.37779	0.914069	2.60132	0.0092865	0.0292567	SEC22B4P		ENSG00000163531	221.3	-0.606366	0.152037	-3.98827	6.65565e-05	0.000347575	NFASC		ENSG00000276931	65.6314	1.98308	0.474417	4.18004	2.91453e-05	0.000267252	AC009041.4		ENSG00000123992	1018.43	-0.613223	0.0740345	-8.28293	1.20176e-16	9.5753e-15	DNPEP
ENSG00000172058	9.59164	2.35924	0.634091	3.72066	0.000198701	0.000943761	SERF1A		ENSG00000170779	731.208	-0.606631	0.098201	-6.17744	6.51494e-10	7.55457e-09	CDCA4		ENSG00000196335	7.78221	1.97789	0.614681	3.21776	0.00129198	0.00702912	STK31		ENSG00000163755	825.325	-0.613685	0.0876318	-7.00299	2.50549e-12	1.00415e-10	HPS3
ENSG00000168930	9.03338	2.33832	0.640559	3.65043	0.000261803	0.00120698	TRIM49		ENSG00000176438	163.246	-0.606983	0.163236	-3.71843	0.000200463	0.000951192	SYNE3		ENSG00000264837	18.4464	1.94238	0.68906	2.81889	0.00481899	0.0211534	VN1R71P		ENSG00000127561	802.401	-0.613701	0.0983678	-6.23884	4.40818e-10	1.20436e-08	SYNGR3
ENSG00000271780	82.5871	2.33591	0.21456	10.887	1.32961e-27	9.56924e-26	AL118558.3		ENSG00000278129	285.657	-0.607598	0.130173	-4.66763	3.04695e-06	2.01216e-05	ZNF8		ENSG00000276535	6.23371	1.94016	0.778334	2.4927	0.0126774	0.0466741	AL353726.1		ENSG00000170473	1602.35	-0.614664	0.102143	-6.01767	1.76947e-09	4.27388e-08	PYM1
ENSG00000276728	51.092	2.31022	0.307922	7.50262	6.25568e-14	1.1925e-12	AC142472.1		ENSG00000111845	868.173	-0.607647	0.101799	-5.9691	2.38559e-09	2.5671e-08	PAK1IP1		ENSG00000242950	9.48402	1.91119	0.68014	2.80999	0.00495425	0.0216332	ERVW-1		ENSG00000169783	275.928	-0.615032	0.140247	-4.38536	1.15796e-05	0.000117733	LINGO1
ENSG00000273004	6.63256	2.30642	0.809944	2.84763	0.00440466	0.015182	AL078644.1		ENSG00000138381	989.664	-0.607653	0.0970994	-6.25805	3.89819e-10	4.64805e-09	ASNSD1		ENSG00000244480	9.80937	1.90203	0.614368	3.09591	0.00196209	0.0100083	AC005154.2		ENSG00000161638	771.666	-0.616391	0.11779	-5.23295	1.66823e-07	2.63947e-06	ITGA5
ENSG00000233029	4.6407	2.30205	0.839678	2.74159	0.0061143	0.0202584	AC244453.2		ENSG00000111412	1879.23	-0.607695	0.0948669	-6.40577	1.49613e-10	1.879e-09	C12orf49		ENSG00000259326	8.08268	1.88381	0.715581	2.63256	0.00847444	0.0335605	AC116158.1		ENSG00000131446	3082.22	-0.616499	0.0717127	-8.59679	8.19767e-18	7.48608e-16	MGAT1
ENSG00000261455	297.324	2.28748	0.137309	16.6594	2.58614e-62	1.72682e-59	LINC01003		ENSG00000273045	86.346	-0.607732	0.21073	-2.88393	0.0039274	0.013702	C2orf15		ENSG00000276728	51.092	1.88174	0.335113	5.61524	1.96289e-08	3.82239e-07	AC142472.1		ENSG00000185085	1089.07	-0.616585	0.082885	-7.43904	1.01417e-13	5.18729e-12	INTS5
ENSG00000273702	61.7857	2.27594	0.239522	9.50201	2.05875e-21	8.83717e-20	AC091271.1		ENSG00000189227	250.083	-0.607923	0.144056	-4.22005	2.44248e-05	0.000138931	C15orf61		ENSG00000277142	75.6521	1.87077	0.267821	6.98517	2.84504e-12	1.12669e-10	LINC00235		ENSG00000139266	905.177	-0.616742	0.0779679	-7.9102	2.5697e-15	1.69051e-13	MARCH9
ENSG00000123388	7.93053	2.26721	0.879389	2.57817	0.00993259	0.0310642	HOXC11		ENSG00000185115	996.217	-0.608476	0.097526	-6.23912	4.40053e-10	5.20058e-09	NSMCE3		ENSG00000261335	18.8129	1.83894	0.620674	2.96281	0.0030484	0.0145	AC005837.1		ENSG00000125744	209.634	-0.617288	0.121458	-5.08231	3.72874e-07	5.41154e-06	RTN2
ENSG00000272444	14.0187	2.25879	0.593622	3.8051	0.000141746	0.000692678	AL118558.4		ENSG00000115652	733.554	-0.608579	0.0928846	-6.55199	5.67745e-11	7.51512e-10	UXS1		ENSG00000276272	9.11862	1.8101	0.648272	2.79219	0.00523526	0.0226315	AC024884.2		ENSG00000105612	1651.53	-0.617315	0.0924207	-6.6794	2.39929e-11	8.16043e-10	DNASE2
ENSG00000090530	57.1862	2.2442	0.250212	8.96917	2.98762e-19	1.03482e-17	P3H2		ENSG00000151151	487.226	-0.60884	0.0994937	-6.11938	9.39391e-10	1.06817e-08	IPMK		ENSG00000132622	18.4323	1.79661	0.4852	3.70282	0.000213217	0.00152399	HSPA12B		ENSG00000225032	74.2019	-0.619358	0.250828	-2.46925	0.0135397	0.0492955	AL162586.1
ENSG00000216331	5.75889	2.23351	0.73722	3.02964	0.00244843	0.00900204	HIST1H1PS1		ENSG00000100344	57.6754	-0.609236	0.228388	-2.66755	0.00764056	0.0246198	PNPLA3		ENSG00000276488	26.0714	1.78681	0.552339	3.23499	0.00121646	0.00669452	AC008735.4		ENSG00000131471	147.255	-0.619622	0.188433	-3.28829	0.00100798	0.00573014	AOC3
ENSG00000077616	111.43	2.2206	0.188685	11.7688	5.6526e-32	5.9335e-30	NAALAD2		ENSG00000100207	1555.52	-0.609441	0.0727851	-8.37316	5.60912e-17	1.56056e-15	TCF20		ENSG00000280594	18.71	1.77145	0.59257	2.98943	0.00279497	0.013531	BTG3-AS1		ENSG00000170485	144.338	-0.619692	0.164882	-3.7584	0.000171005	0.00125775	NPAS2
ENSG00000236801	6.83294	2.21729	0.850253	2.6078	0.00911264	0.0287618	RPL24P8		ENSG00000165502	3347.41	-0.609494	0.0754507	-8.07805	6.58132e-16	1.5889e-14	RPL36AL		ENSG00000267216	16.9137	1.77004	0.472023	3.74991	0.000176899	0.00129259	AC020915.1		ENSG00000242125	1075.09	-0.619807	0.0914611	-6.77674	1.22921e-11	4.38201e-10	SNHG3
ENSG00000273888	23.8876	2.20731	0.397637	5.55106	2.83936e-08	2.57362e-07	FRMD6-AS1		ENSG00000133195	954.068	-0.609536	0.088435	-6.89248	5.48287e-12	8.29435e-11	SLC39A11		ENSG00000230982	17.8565	1.76635	0.498053	3.54651	0.000390366	0.00256385	DSTNP1		ENSG00000178988	1755.11	-0.620235	0.0891327	-6.95856	3.43777e-12	1.3324e-10	MRFAP1L1
ENSG00000142102	324.345	2.15446	0.149771	14.385	6.42318e-47	1.8381e-44	PGGHG		ENSG00000122687	1249.11	-0.609556	0.0767437	-7.94276	1.97736e-15	4.49686e-14	MRM2		ENSG00000184304	1682.2	1.7539	0.174264	10.0646	7.9204e-24	1.50857e-21	PRKD1		ENSG00000136816	899.288	-0.620715	0.077765	-7.98194	1.44054e-15	9.83255e-14	TOR1B
ENSG00000176697	13.6546	2.15033	0.753919	2.8522	0.00434175	0.0149845	BDNF		ENSG00000090263	2082.2	-0.610076	0.107433	-5.67865	1.35765e-08	1.29402e-07	MRPS33		ENSG00000198835	6.23872	1.75328	0.643245	2.72568	0.00641694	0.0267357	GJC2		ENSG00000124570	1304.56	-0.620805	0.0888102	-6.99024	2.74413e-12	1.09105e-10	SERPINB6
ENSG00000272572	8.24989	2.14696	0.856045	2.50799	0.0121419	0.0370108	AL138762.1		ENSG00000128294	205.075	-0.610258	0.119691	-5.0986	3.42182e-07	2.61788e-06	TPST2		ENSG00000224043	10.7605	1.75178	0.638674	2.74283	0.00609118	0.025635	CCNT2-AS1		ENSG00000104983	84.8701	-0.621904	0.227578	-2.7327	0.00628175	0.0262877	CCDC61
ENSG00000262118	9.77197	2.14648	0.747784	2.87045	0.00409885	0.0142238	MTCO1P28		ENSG00000181856	51.0937	-0.610449	0.233187	-2.61786	0.00884841	0.028005	SLC2A4		ENSG00000112137	15.0381	1.74738	0.58188	3.003	0.00267335	0.0130242	PHACTR1		ENSG00000187634	515.378	-0.622383	0.161235	-3.86009	0.000113345	0.000878597	SAMD11
ENSG00000197149	5.46915	2.13908	0.849104	2.51922	0.0117615	0.0360295	AC107956.1		ENSG00000234160	97.504	-0.610765	0.221919	-2.7522	0.0059197	0.0196979	AL513165.1		ENSG00000146477	340.72	1.73968	0.252493	6.89	5.57923e-12	2.07782e-10	SLC22A3		ENSG00000145246	124.321	-0.622475	0.202481	-3.07424	0.00211037	0.0106525	ATP10D
ENSG00000188282	3.63351	2.13782	0.896561	2.38447	0.0171037	0.049938	RUFY4		ENSG00000248487	208.931	-0.61082	0.13495	-4.52627	6.00329e-06	3.79256e-05	ABHD14A		ENSG00000232160	18.3138	1.73028	0.612933	2.82294	0.00475847	0.0209518	RAP2C-AS1		ENSG00000146067	1080.35	-0.62323	0.0831249	-7.49752	6.50372e-14	3.42284e-12	FAM193B
ENSG00000127831	303.208	2.13242	0.307913	6.92539	4.34777e-12	6.64833e-11	VIL1		ENSG00000099810	999.404	-0.610996	0.0654527	-9.33492	1.01068e-20	4.09692e-19	MTAP		ENSG00000196407	23.2459	1.70545	0.565266	3.01707	0.00255228	0.0125259	THEM5		ENSG00000232442	127.165	-0.623664	0.17397	-3.58489	0.000337226	0.00226163	MHENCR
ENSG00000118972	4.12973	2.12393	0.823019	2.58066	0.00986125	0.0308652	FGF23		ENSG00000120942	1071.63	-0.611141	0.0634774	-9.62769	6.10845e-22	2.76006e-20	UBIAD1		ENSG00000185345	18.6736	1.70235	0.463575	3.67222	0.000240451	0.00169324	PRKN		ENSG00000046647	377.24	-0.623763	0.0945174	-6.59945	4.12691e-11	1.33984e-09	GEMIN8
ENSG00000233220	6.64852	2.12227	0.826281	2.56846	0.0102152	0.0318161	LINC00167		ENSG00000156697	686.755	-0.611304	0.0984005	-6.21241	5.21793e-10	6.13043e-09	UTP14A		ENSG00000188921	18.2371	1.70037	0.64076	2.65368	0.00796196	0.0318845	HACD4		ENSG00000126653	980.521	-0.62401	0.0942733	-6.61916	3.61254e-11	1.18438e-09	NSRP1
ENSG00000166250	8.94485	2.09756	0.683865	3.06722	0.00216061	0.0080522	CLMP		ENSG00000100410	635.01	-0.611399	0.138186	-4.42445	9.66891e-06	5.91102e-05	PHF5A		ENSG00000259088	10.9312	1.67574	0.613524	2.73134	0.00630768	0.0263796	AL137779.2		ENSG00000139160	145.421	-0.624046	0.15051	-4.1462	3.38041e-05	0.000303114	ETFBKMT
ENSG00000105696	56.1118	2.08557	0.259494	8.03708	9.20081e-16	2.17686e-14	TMEM59L		ENSG00000130479	946.31	-0.611669	0.0841782	-7.26636	3.69302e-13	6.4845e-12	MAP1S		ENSG00000165895	66.5311	1.65695	0.397333	4.17019	3.04345e-05	0.000277041	ARHGAP42		ENSG00000089050	897.41	-0.624298	0.0931316	-6.7034	2.03624e-11	7.04548e-10	RBBP9
ENSG00000186715	17.6117	2.08144	0.735124	2.83142	0.00463418	0.0158735	MST1L		ENSG00000245680	256.985	-0.611856	0.166076	-3.6842	0.000229422	0.00107251	ZNF585B		ENSG00000249395	14.5916	1.65383	0.485256	3.40816	0.000654014	0.00399378	CASC9		ENSG00000150457	981.256	-0.624324	0.11281	-5.53428	3.12514e-08	5.82476e-07	LATS2
ENSG00000126970	108.867	2.07679	0.563213	3.68739	0.000226564	0.00106121	ZC4H2		ENSG00000188171	51.282	-0.612018	0.234399	-2.61101	0.00902756	0.0285232	ZNF626		ENSG00000139547	26.3286	1.64628	0.482004	3.41549	0.000636678	0.00390975	RDH16		ENSG00000011638	363.89	-0.624352	0.13601	-4.59047	4.42242e-06	5.00531e-05	TMEM159
ENSG00000135114	37.8817	2.07648	0.481848	4.3094	1.63695e-05	9.59785e-05	OASL		ENSG00000131844	2502.7	-0.61202	0.0751577	-8.14315	3.85137e-16	9.60523e-15	MCCC2		ENSG00000143147	264.405	1.64307	0.401084	4.09657	4.19316e-05	0.000365081	GPR161		ENSG00000179630	171.167	-0.625008	0.23385	-2.67269	0.00752456	0.0304376	LACC1
ENSG00000275160	40.9669	2.07427	0.53245	3.8957	9.79139e-05	0.000493532	AL354718.1		ENSG00000166133	378.201	-0.612229	0.118103	-5.18385	2.17357e-07	1.72209e-06	RPUSD2		ENSG00000139292	22.001	1.64021	0.363841	4.50804	6.54293e-06	7.09995e-05	LGR5		ENSG00000120696	852.054	-0.625245	0.0892017	-7.00934	2.39452e-12	9.63542e-11	KBTBD7
ENSG00000224043	10.7605	2.07077	0.643754	3.2167	0.00129672	0.00509906	CCNT2-AS1		ENSG00000143061	344.94	-0.612499	0.111091	-5.51351	3.5175e-08	3.1401e-07	IGSF3		ENSG00000169403	9.63407	1.61367	0.593475	2.71902	0.00654754	0.0272233	PTAFR		ENSG00000130193	903.912	-0.625315	0.0861987	-7.25435	4.03609e-13	1.83867e-11	THEM6
ENSG00000230679	8.66308	2.02716	0.642339	3.1559	0.00160004	0.00616472	ENO1-AS1		ENSG00000139405	1315.74	-0.612641	0.0803924	-7.62063	2.52449e-14	5.02349e-13	RITA1		ENSG00000274317	20.322	1.61362	0.431212	3.74206	0.000182516	0.00132877	LINC02334		ENSG00000061455	207.948	-0.625654	0.117389	-5.32973	9.83579e-08	1.62836e-06	PRDM6
ENSG00000275481	14.4398	2.02338	0.637864	3.17211	0.00151334	0.00586453	AC025031.4		ENSG00000109586	2387.91	-0.612643	0.081309	-7.53475	4.89284e-14	9.43177e-13	GALNT7		ENSG00000217442	24.118	1.61105	0.520151	3.09727	0.00195315	0.00997218	SYCE3		ENSG00000186470	138.998	-0.625962	0.175357	-3.56965	0.000357457	0.00237694	BTN3A2
ENSG00000185345	18.6736	2.00324	0.478612	4.18552	2.84517e-05	0.00015972	PRKN		ENSG00000179456	397.191	-0.6131	0.103128	-5.94505	2.76376e-09	2.94483e-08	ZBTB18		ENSG00000164649	289.042	1.60889	0.540219	2.97821	0.00289937	0.0139252	CDCA7L		ENSG00000176973	221.539	-0.626174	0.150003	-4.1744	2.98769e-05	0.000272835	FAM89B
ENSG00000196593	58.4793	2.00056	0.296541	6.74634	1.5162e-11	2.16943e-10	ANKRD20A19P		ENSG00000142252	153.921	-0.613157	0.188486	-3.25306	0.00114168	0.00455681	GEMIN7		ENSG00000229715	43.1698	1.59991	0.575408	2.78048	0.00542781	0.0233392	EEF1DP3		ENSG00000141873	775.123	-0.626539	0.0963987	-6.49945	8.06129e-11	2.49563e-09	SLC39A3
ENSG00000102038	77.4031	1.96752	0.464351	4.23713	2.26393e-05	0.000129665	SMARCA1		ENSG00000151748	1112.54	-0.613604	0.0813083	-7.54664	4.46646e-14	8.6306e-13	SAV1		ENSG00000250159	19.1454	1.56477	0.479182	3.26551	0.00109268	0.00612972	AC106791.1		ENSG00000184702	913.07	-0.626916	0.0838128	-7.47996	7.43466e-14	3.86197e-12	SEPT5
ENSG00000250753	8.61534	1.96171	0.751865	2.60913	0.00907726	0.0286614	AC119751.4		ENSG00000143457	1368.32	-0.613629	0.0902652	-6.79807	1.0603e-11	1.54469e-10	GOLPH3L		ENSG00000179299	7.09541	1.56318	0.633042	2.46931	0.0135374	0.0492955	NSUN7		ENSG00000092445	922.303	-0.626935	0.0683568	-9.17152	4.66417e-20	5.6192e-18	TYRO3
ENSG00000272892	7.58323	1.95887	0.733791	2.66952	0.00759592	0.024499	AL133551.1		ENSG00000248213	59.1845	-0.613727	0.257431	-2.38405	0.0171234	0.0499833	CICP16		ENSG00000168280	521.526	1.56022	0.208775	7.47318	7.8279e-14	4.04523e-12	KIF5C		ENSG00000115525	115.071	-0.627522	0.221971	-2.82705	0.00469795	0.0207542	ST3GAL5
ENSG00000250387	143.074	1.92713	0.179329	10.7463	6.16717e-27	4.27223e-25	LINC02197		ENSG00000120063	1545.35	-0.61407	0.0867509	-7.07854	1.45676e-12	2.36765e-11	GNA13		ENSG00000105696	56.1118	1.55959	0.542587	2.87436	0.00404847	0.0183595	TMEM59L		ENSG00000215251	986.986	-0.628291	0.0931357	-6.74597	1.52004e-11	5.31455e-10	FASTKD5
ENSG00000154734	5218.4	1.92201	0.0746262	25.7552	2.82053e-146	3.39e-142	ADAMTS1		ENSG00000196967	79.9199	-0.614199	0.234241	-2.62208	0.0087396	0.0277081	ZNF585A		ENSG00000234373	14.4548	1.55044	0.4811	3.2227	0.0012699	0.00693901	SNX18P7		ENSG00000149564	57.9491	-0.628372	0.232679	-2.70059	0.00692163	0.0284877	ESAM
ENSG00000112530	24.4943	1.92022	0.381324	5.03565	4.76233e-07	3.56959e-06	PACRG		ENSG00000267868	63.9019	-0.614414	0.211383	-2.90664	0.00365334	0.0128503	AL356740.1		ENSG00000231331	48.9134	1.54664	0.448422	3.44908	0.000562507	0.00351659	AC103563.3		ENSG00000175895	514.956	-0.628484	0.125036	-5.0264	4.99767e-07	7.09357e-06	PLEKHF2
ENSG00000259129	6.20768	1.91352	0.782403	2.4457	0.0144572	0.0431812	LINC00648		ENSG00000050344	225.458	-0.614757	0.123696	-4.96991	6.69842e-07	4.90904e-06	NFE2L3		ENSG00000223414	25.6962	1.5433	0.367769	4.19637	2.71227e-05	0.000251706	#N/A		ENSG00000111671	353.53	-0.628495	0.108171	-5.81018	6.24048e-09	1.35509e-07	SPSB2
ENSG00000142515	798.324	1.90742	0.503393	3.78913	0.000151176	0.000735325	KLK3		ENSG00000183426	201.45	-0.615044	0.184682	-3.33029	0.000867566	0.00354971	NPIPA1		ENSG00000277778	14.0729	1.54225	0.582638	2.64702	0.00812055	0.0323964	PGM5P2		ENSG00000175879	57.3434	-0.629766	0.223948	-2.81211	0.00492178	0.0215055	HOXD8
ENSG00000227107	12.6858	1.90561	0.559671	3.40488	0.000661933	0.00278077	AC104667.1		ENSG00000121621	425.678	-0.615056	0.110596	-5.56131	2.67764e-08	2.44084e-07	KIF18A		ENSG00000232545	27.4377	1.53088	0.595571	2.57045	0.0101567	0.0390849	AC253536.3		ENSG00000182704	1208.6	-0.631541	0.105853	-5.96622	2.42814e-09	5.72647e-08	TSKU
ENSG00000267296	86.1047	1.90004	0.263953	7.1984	6.09221e-13	1.04083e-11	CEBPA-DT		ENSG00000117877	241.933	-0.615178	0.166029	-3.70525	0.000211186	0.000995743	CD3EAP		ENSG00000230092	18.7637	1.5306	0.545908	2.80377	0.00505093	0.0219547	AL669831.4		ENSG00000124659	521.096	-0.631593	0.10493	-6.01918	1.753e-09	4.23921e-08	TBCC
ENSG00000283078	33.266	1.8898	0.315024	5.99891	1.98643e-09	2.16749e-08	AL137077.2		ENSG00000141298	1067.77	-0.616636	0.0856778	-7.19715	6.14844e-13	1.0482e-11	SSH2		ENSG00000228915	32.5495	1.52801	0.500689	3.05183	0.00227454	0.011375	OR7E128P		ENSG00000262580	289.208	-0.631811	0.203913	-3.09843	0.00194552	0.00993574	AC087741.1
ENSG00000014257	248.349	1.87089	0.147536	12.6809	7.54317e-37	1.07292e-34	ACPP		ENSG00000170340	373.593	-0.61729	0.121752	-5.07005	3.97708e-07	3.0139e-06	B3GNT2		ENSG00000228624	14.4388	1.52288	0.583172	2.61137	0.00901805	0.0353354	HDAC2-AS2		ENSG00000119699	118.616	-0.632068	0.173831	-3.6361	0.000276794	0.00191014	TGFB3
ENSG00000232411	7.23175	1.86551	0.717548	2.59984	0.00932661	0.0293677	AC009495.2		ENSG00000007372	116.427	-0.617627	0.256292	-2.40986	0.0159588	0.0470234	PAX6		ENSG00000072954	203.11	1.51498	0.406696	3.72508	0.000195253	0.00141435	TMEM38A		ENSG00000166997	250.66	-0.632135	0.150591	-4.19768	2.69658e-05	0.000250366	CNPY4
ENSG00000175928	575.621	1.85424	0.1228	15.0997	1.62614e-51	5.9226e-49	LRRN1		ENSG00000106404	654.784	-0.617627	0.106814	-5.7823	7.36872e-09	7.31637e-08	CLDN15		ENSG00000279530	15.858	1.51121	0.590539	2.55904	0.0104963	0.0401368	AC092881.1		ENSG00000100219	4445.75	-0.632593	0.0729425	-8.6725	4.22733e-18	3.98785e-16	XBP1
ENSG00000250132	45.9011	1.84461	0.286376	6.44121	1.18525e-10	1.50906e-09	AC004803.1		ENSG00000173451	109.349	-0.617881	0.201445	-3.06725	0.00216036	0.0080522	THAP2		ENSG00000234129	20.1539	1.50392	0.495675	3.03408	0.00241271	0.0119554	AC073529.1		ENSG00000071051	486.771	-0.633288	0.118359	-5.35058	8.76737e-08	1.46604e-06	NCK2
ENSG00000224358	29.7715	1.83172	0.349671	5.2384	1.61978e-07	1.30834e-06	TMCO1-AS1		ENSG00000162714	732.746	-0.617929	0.0869484	-7.10684	1.18727e-12	1.95611e-11	ZNF496		ENSG00000196972	50.5452	1.47471	0.53567	2.75302	0.00590479	0.024982	SMIM10L2B		ENSG00000196652	1193.11	-0.633516	0.0777457	-8.14856	3.68272e-16	2.74816e-14	ZKSCAN5
ENSG00000232160	18.3138	1.82318	0.532169	3.42593	0.000612687	0.00259542	RAP2C-AS1		ENSG00000135540	692.538	-0.618171	0.1077	-5.73975	9.48187e-09	9.26522e-08	NHSL1		ENSG00000167081	304.608	1.47253	0.169514	8.68683	3.72709e-18	3.54943e-16	PBX3		ENSG00000149150	2193.98	-0.633939	0.110238	-5.75063	8.89095e-09	1.85026e-07	SLC43A1
ENSG00000227070	11.1331	1.8182	0.610154	2.97991	0.00288337	0.0104352	AC104170.1		ENSG00000124659	521.096	-0.618309	0.108026	-5.72373	1.04209e-08	1.01104e-07	TBCC		ENSG00000269821	226.174	1.4601	0.525395	2.77905	0.00545178	0.0234171	KCNQ1OT1		ENSG00000127666	543.731	-0.634429	0.118481	-5.35468	8.57073e-08	1.43556e-06	TICAM1
ENSG00000229956	10.6388	1.81387	0.622402	2.9143	0.00356484	0.0125962	ZRANB2-AS2		ENSG00000150457	981.256	-0.618351	0.105227	-5.87638	4.19338e-09	4.32064e-08	LATS2		ENSG00000204428	20.866	1.45213	0.445949	3.25628	0.00112882	0.00630417	LY6G5C		ENSG00000179958	1494.99	-0.635011	0.11991	-5.29573	1.18542e-07	1.94322e-06	DCTPP1
ENSG00000261335	18.8129	1.80931	0.505448	3.57962	0.000344096	0.0015475	AC005837.1		ENSG00000158156	452.673	-0.618553	0.0977462	-6.32816	2.48106e-10	3.02433e-09	XKR8		ENSG00000228192	13.321	1.43664	0.505714	2.84081	0.0044999	0.0200297	AL512353.1		ENSG00000132763	929.218	-0.635461	0.0805149	-7.89246	2.96288e-15	1.91763e-13	MMACHC
ENSG00000269386	42.0975	1.80746	0.333906	5.41306	6.19564e-08	5.32085e-07	RAB11B-AS1		ENSG00000165895	66.5311	-0.618876	0.204912	-3.0202	0.00252607	0.009262	ARHGAP42		ENSG00000279821	22.2457	1.43024	0.43786	3.26643	0.00108911	0.00611486	AC145098.2		ENSG00000172428	661.329	-0.636017	0.147628	-4.30823	1.64564e-05	0.000161251	COPS9
ENSG00000272501	81.8338	1.80691	0.227571	7.93998	2.02209e-15	4.59422e-14	AL662844.4		ENSG00000198053	78.4707	-0.619166	0.207688	-2.98123	0.0028709	0.0103963	SIRPA		ENSG00000150667	26.4245	1.42056	0.536688	2.6469	0.00812339	0.0324012	FSIP1		ENSG00000168612	467.052	-0.636236	0.101248	-6.28391	3.30156e-10	9.17055e-09	ZSWIM1
ENSG00000100867	1152.98	1.79953	0.0981722	18.3304	4.73468e-75	7.58749e-72	DHRS2		ENSG00000176387	411.319	-0.619727	0.111793	-5.54351	2.96462e-08	2.67498e-07	HSD11B2		ENSG00000188738	12.863	1.39991	0.510745	2.74091	0.00612694	0.0257476	FSIP2		ENSG00000164081	1485.84	-0.636374	0.074628	-8.52728	1.49827e-17	1.33173e-15	TEX264
ENSG00000276791	70.5475	1.79796	0.243971	7.36957	1.71183e-13	3.13874e-12	AC092117.1		ENSG00000141642	107.56	-0.619879	0.192499	-3.22016	0.00128118	0.00505114	ELAC1		ENSG00000263013	19.8429	1.39165	0.48297	2.88143	0.00395871	0.0179932	#N/A		ENSG00000130303	2007.85	-0.636841	0.210765	-3.02157	0.00251464	0.0123662	BST2
ENSG00000146477	340.72	1.79425	0.123864	14.4856	1.49361e-47	4.48794e-45	SLC22A3		ENSG00000198756	131.605	-0.620226	0.178705	-3.47066	0.000519177	0.00223575	COLGALT2		ENSG00000197714	151.045	1.39044	0.236271	5.88494	3.982e-09	8.9657e-08	ZNF460		ENSG00000112837	53.8113	-0.638176	0.218501	-2.92069	0.00349253	0.0162322	TBX18
ENSG00000205456	32.2609	1.77517	0.503557	3.52525	0.000423076	0.0018599	TP53TG3D		ENSG00000173141	3760.18	-0.620331	0.0913481	-6.79084	1.1148e-11	1.61626e-10	MRPL57		ENSG00000148584	33.1948	1.38564	0.311564	4.44737	8.69267e-06	9.12092e-05	A1CF		ENSG00000139083	384.884	-0.638276	0.115838	-5.51008	3.58671e-08	6.58684e-07	ETV6
ENSG00000260693	7.31998	1.77276	0.667338	2.65647	0.00789633	0.0253116	AC026150.1		ENSG00000122741	1438.57	-0.620369	0.0770854	-8.04782	8.42847e-16	2.0025e-14	DCAF10		ENSG00000143858	12.4683	1.38212	0.473751	2.9174	0.00352963	0.0163704	SYT2		ENSG00000274173	691.759	-0.639103	0.143744	-4.44611	8.74397e-06	9.16513e-05	AL035661.1
ENSG00000279208	32.9031	1.77181	0.421387	4.20472	2.61408e-05	0.000147887	CR381653.2		ENSG00000213903	345.311	-0.620554	0.154153	-4.02556	5.68407e-05	0.000300889	LTB4R		ENSG00000185010	259.984	1.3813	0.198098	6.97283	3.10618e-12	1.21805e-10	F8		ENSG00000162461	123.027	-0.639347	0.143169	-4.46569	7.98117e-06	8.43633e-05	SLC25A34
ENSG00000260608	9.41236	1.7682	0.590348	2.99518	0.00274279	0.00997144	AC024270.4		ENSG00000198856	2161.25	-0.621252	0.0934289	-6.64947	2.94159e-11	4.05447e-10	OSTC		ENSG00000112541	32.9453	1.37999	0.469527	2.93911	0.00329157	0.0154548	PDE10A		ENSG00000148344	271.881	-0.639425	0.110912	-5.76514	8.15924e-09	1.70866e-07	PTGES
ENSG00000255020	17.5635	1.7532	0.432255	4.05593	4.99354e-05	0.000267159	AF131216.3		ENSG00000186834	2630.69	-0.621335	0.0623386	-9.9671	2.12336e-23	1.07456e-21	HEXIM1		ENSG00000110900	31.8449	1.37336	0.411692	3.33588	0.00085029	0.00497247	TSPAN11		ENSG00000181924	1843.62	-0.639443	0.0839999	-7.61243	2.69e-14	1.524e-12	COA4
ENSG00000075651	27.2949	1.75231	0.395864	4.42655	9.57505e-06	5.8596e-05	PLD1		ENSG00000259494	280.66	-0.621612	0.112167	-5.54183	2.99325e-08	2.69684e-07	MRPL46		ENSG00000157653	44.8089	1.37032	0.356768	3.84093	0.000122567	0.000938443	C9orf43		ENSG00000160688	1202.87	-0.640149	0.069253	-9.24363	2.38271e-20	3.05461e-18	FLAD1
ENSG00000259943	140.486	1.7432	0.161102	10.8205	2.75198e-27	1.94565e-25	AL050341.2		ENSG00000261061	285.208	-0.621955	0.152936	-4.06676	4.76718e-05	0.000255903	AC092718.4		ENSG00000231160	11.7599	1.36937	0.543932	2.51754	0.0118176	0.0441576	KLF3-AS1		ENSG00000118804	117.217	-0.64018	0.239993	-2.66749	0.00764197	0.0308141	STBD1
ENSG00000186517	63.9112	1.74131	0.247601	7.03271	2.0256e-12	3.22591e-11	ARHGAP30		ENSG00000159200	467.202	-0.621998	0.0987173	-6.30081	2.96099e-10	3.57185e-09	RCAN1		ENSG00000279159	75.0095	1.36202	0.344446	3.95422	7.67851e-05	0.000622972	AC003681.1		ENSG00000175283	1025.09	-0.640186	0.0814822	-7.85676	3.94195e-15	2.49478e-13	DOLK
ENSG00000171747	29.896	1.73962	0.332787	5.22741	1.71905e-07	1.38295e-06	LGALS4		ENSG00000213839	202.932	-0.622243	0.141943	-4.38377	1.16645e-05	7.02385e-05	TMX2P1		ENSG00000245685	12.2567	1.35781	0.518894	2.61673	0.00887767	0.0348948	FRG1-DT		ENSG00000132109	288.047	-0.640301	0.173766	-3.68484	0.000228844	0.00162235	TRIM21
ENSG00000242173	42.532	1.72774	0.528602	3.26851	0.00108115	0.00434519	ARHGDIG		ENSG00000153066	1051.32	-0.62256	0.0889889	-6.99593	2.63501e-12	4.12372e-11	TXNDC11		ENSG00000139209	19.3062	1.35306	0.486639	2.78041	0.005429	0.0233393	SLC38A4		ENSG00000179604	1227.54	-0.640335	0.0966265	-6.62691	3.42791e-11	1.1294e-09	CDC42EP4
ENSG00000261366	14.5985	1.72632	0.49701	3.47341	0.000513899	0.0022158	MANEA-DT		ENSG00000119547	619.642	-0.622614	0.133625	-4.6594	3.17129e-06	2.08739e-05	ONECUT2		ENSG00000228146	32.8604	1.35088	0.392357	3.44298	0.000575345	0.00359012	CASP16P		ENSG00000213903	345.311	-0.64083	0.151035	-4.24292	2.20634e-05	0.000209817	LTB4R
ENSG00000100181	400.789	1.7161	0.638907	2.68599	0.00723151	0.0234621	TPTEP1		ENSG00000184451	343.759	-0.622776	0.229348	-2.71543	0.00661905	0.0216976	CCR10		ENSG00000271780	82.5871	1.34421	0.281244	4.77951	1.7572e-06	2.21998e-05	AL118558.3		ENSG00000121578	664.656	-0.640938	0.0970088	-6.60701	3.92158e-11	1.27525e-09	B4GALT4
ENSG00000188263	24.5529	1.71447	0.490776	3.49338	0.000476942	0.00207356	IL17REL		ENSG00000196470	322.629	-0.623272	0.103952	-5.99579	2.02501e-09	2.20758e-08	SIAH1		ENSG00000271347	39.6069	1.33082	0.394294	3.37519	0.000737641	0.00441019	AC124312.5		ENSG00000143554	1118.35	-0.641047	0.183876	-3.4863	0.000489756	0.00311979	SLC27A3
ENSG00000261794	19.3551	1.71134	0.502568	3.40519	0.000661191	0.00277862	GOLGA8H		ENSG00000093000	2709.33	-0.62339	0.067002	-9.30404	1.35205e-20	5.38091e-19	NUP50		ENSG00000268218	36.1171	1.32889	0.433573	3.06497	0.00217695	0.0109444	AC137932.3		ENSG00000092421	8047.86	-0.641375	0.0809256	-7.92549	2.27257e-15	1.50994e-13	SEMA6A
ENSG00000205572	18.7779	1.70979	0.438488	3.89929	9.64732e-05	0.00048719	SERF1B		ENSG00000136231	535.542	-0.623462	0.0873801	-7.13505	9.675e-13	1.61393e-11	IGF2BP3		ENSG00000140297	15.9002	1.32034	0.442784	2.98192	0.00286451	0.0138008	GCNT3		ENSG00000169957	1562.6	-0.641614	0.0723236	-8.87143	7.22114e-19	7.36814e-17	ZNF768
ENSG00000065534	263.805	1.7088	0.125906	13.572	5.86924e-42	1.18892e-39	MYLK		ENSG00000197483	408.221	-0.623564	0.111121	-5.61156	2.00506e-08	1.86164e-07	ZNF628		ENSG00000196620	895.05	1.31676	0.106264	12.3913	2.91242e-35	2.15724e-32	UGT2B15		ENSG00000119977	914.975	-0.641928	0.0860384	-7.46095	8.59021e-14	4.42772e-12	TCTN3
ENSG00000078795	19.2178	1.70285	0.427104	3.98697	6.69234e-05	0.000349036	PKD2L2		ENSG00000239264	294.287	-0.623636	0.137018	-4.55148	5.327e-06	3.39117e-05	TXNDC5		ENSG00000154162	41.2041	1.31199	0.443783	2.95639	0.00311266	0.0147233	CDH12		ENSG00000224536	142.742	-0.642131	0.171033	-3.75442	0.000173745	0.0012728	AC096677.1
ENSG00000167680	15.8616	1.7009	0.630006	2.69982	0.00693775	0.0226036	SEMA6B		ENSG00000125319	206.887	-0.623836	0.134203	-4.64846	3.34426e-06	2.19523e-05	C17orf53		ENSG00000247011	14.2733	1.30645	0.480587	2.71845	0.00655885	0.0272534	AC005920.1		ENSG00000164902	2035.45	-0.642383	0.07201	-8.92075	4.63155e-19	4.87507e-17	PHAX
ENSG00000253357	12.31	1.69568	0.483702	3.50563	0.000455525	0.00198917	AC008708.1		ENSG00000154978	918.249	-0.623976	0.0960918	-6.49354	8.38434e-11	1.08766e-09	VOPP1		ENSG00000154240	101.268	1.30187	0.19213	6.77598	1.23568e-11	4.3894e-10	CEP112		ENSG00000137267	4539.84	-0.642915	0.0686428	-9.36609	7.52674e-21	1.01708e-18	TUBB2A
ENSG00000277075	9.70882	1.68452	0.568007	2.96568	0.00302018	0.0108698	HIST1H2AE		ENSG00000175920	49.6262	-0.624273	0.248094	-2.51627	0.0118603	0.0362719	DOK7		ENSG00000224093	10.4813	1.30086	0.512776	2.53689	0.0111842	0.0421865	AL109613.1		ENSG00000130202	867.808	-0.643211	0.0879276	-7.31523	2.56932e-13	1.22052e-11	NECTIN2
ENSG00000228566	9.90066	1.6821	0.568072	2.96107	0.00306568	0.0110104	AC022387.1		ENSG00000167635	2342.53	-0.624282	0.0723936	-8.62343	6.4977e-18	1.97212e-16	ZNF146		ENSG00000112293	29.2401	1.28681	0.327679	3.92703	8.59996e-05	0.000687687	GPLD1		ENSG00000164294	687.406	-0.643507	0.123019	-5.23095	1.68637e-07	2.66396e-06	GPX8
ENSG00000223776	12.5619	1.68198	0.690937	2.43435	0.0149186	0.0443884	LGALS8-AS1		ENSG00000048162	682.361	-0.624368	0.0964387	-6.47425	9.52849e-11	1.22747e-09	NOP16		ENSG00000269825	121.456	1.28375	0.269782	4.75846	1.95075e-06	2.43527e-05	AC022150.4		ENSG00000274750	196.768	-0.644727	0.207518	-3.10685	0.00189092	0.00970899	HIST1H3E
ENSG00000160323	279.342	1.68177	0.168895	9.95754	2.33775e-23	1.18056e-21	ADAMTS13		ENSG00000168491	66.4371	-0.624482	0.198732	-3.14233	0.0016761	0.00642587	CCDC110		ENSG00000272054	19.2176	1.28109	0.450415	2.84423	0.00445184	0.0198511	AC007390.2		ENSG00000104953	165.889	-0.644784	0.17388	-3.70821	0.000208732	0.00149728	TLE6
ENSG00000196951	15.5954	1.681	0.489848	3.43168	0.000599848	0.0025471	SCOC-AS1		ENSG00000142327	1818.56	-0.624688	0.0883034	-7.07434	1.50165e-12	2.43731e-11	RNPEPL1		ENSG00000189056	55.1882	1.2699	0.276546	4.59199	4.39031e-06	4.97179e-05	RELN		ENSG00000159228	1128.24	-0.64508	0.108539	-5.94328	2.79372e-09	6.50426e-08	CBR1
ENSG00000215156	15.1431	1.6778	0.651608	2.57486	0.010028	0.0313139	AC138409.1		ENSG00000165572	997.373	-0.624849	0.0774902	-8.06359	7.40869e-16	1.77557e-14	KBTBD6		ENSG00000226266	19.0551	1.26749	0.513354	2.46904	0.0135477	0.0493157	AC009961.1		ENSG00000130304	343.051	-0.645183	0.120465	-5.35578	8.51877e-08	1.42925e-06	SLC27A1
ENSG00000276560	14.7372	1.67765	0.492251	3.40812	0.000654111	0.00275079	#N/A		ENSG00000188848	526.472	-0.625247	0.105725	-5.91392	3.34064e-09	3.50359e-08	BEND4		ENSG00000279511	25.3955	1.26528	0.39063	3.23908	0.00119918	0.00662131	AL356274.2		ENSG00000185798	262.306	-0.645789	0.132924	-4.85833	1.18383e-06	1.55045e-05	WDR53
ENSG00000272767	14.953	1.67524	0.607576	2.75726	0.00582884	0.0194467	JMJD1C-AS1		ENSG00000210154	49.5275	-0.62577	0.241203	-2.59437	0.00947641	0.0297887	MT-TD		ENSG00000236901	156.818	1.25996	0.241956	5.20739	1.91516e-07	2.98761e-06	MIR600HG		ENSG00000170745	277.184	-0.645841	0.136805	-4.72088	2.34831e-06	2.85147e-05	KCNS3
ENSG00000282988	57.1378	1.66735	0.240747	6.92575	4.33672e-12	6.63565e-11	AL031777.3		ENSG00000170044	67.607	-0.625972	0.201812	-3.10175	0.00192378	0.0072471	ZPLD1		ENSG00000114544	474.437	1.25714	0.130756	9.61436	6.95394e-22	1.04565e-19	SLC41A3		ENSG00000168264	2951.61	-0.645886	0.0558991	-11.5545	7.0054e-31	2.74708e-28	IRF2BP2
ENSG00000233255	15.6866	1.66477	0.450066	3.69895	0.000216492	0.001018	#N/A		ENSG00000187801	129.583	-0.62637	0.185336	-3.37964	0.000725797	0.00301846	ZFP69B		ENSG00000275160	40.9669	1.2525	0.282198	4.43838	9.06377e-06	9.45573e-05	AL354718.1		ENSG00000273344	429.024	-0.646293	0.116775	-5.53452	3.12085e-08	5.82219e-07	PAXIP1-AS1
ENSG00000198862	1266.57	1.66176	0.0766842	21.6701	3.92511e-104	1.57253e-100	LTN1		ENSG00000189120	173.483	-0.626469	0.149299	-4.19606	2.71602e-05	0.000153186	SP6		ENSG00000196338	63.4987	1.24644	0.324553	3.84047	0.000122797	0.000939843	NLGN3		ENSG00000173402	6559.18	-0.646351	0.0716442	-9.02169	1.85213e-19	2.05782e-17	DAG1
ENSG00000230358	18.7385	1.65788	0.485722	3.41324	0.000641962	0.00270349	SPDYE21P		ENSG00000182831	1720.18	-0.626707	0.0604974	-10.3592	3.79978e-25	2.27778e-23	C16orf72		ENSG00000198520	17.9664	1.24596	0.433718	2.87273	0.00406935	0.0184291	ARMH1		ENSG00000243364	352.534	-0.64683	0.105363	-6.13903	8.30269e-10	2.12879e-08	EFNA4
ENSG00000125508	224.636	1.65491	0.217108	7.62255	2.48717e-14	4.95332e-13	SRMS		ENSG00000148468	352.784	-0.627393	0.110237	-5.69132	1.26064e-08	1.20682e-07	FAM171A1		ENSG00000258311	28.864	1.2452	0.315715	3.94407	8.01114e-05	0.000647071	AC009779.3		ENSG00000132518	51.8798	-0.647825	0.229775	-2.81939	0.00481144	0.0211249	GUCY2D
ENSG00000162997	53.4191	1.63683	0.285239	5.73844	9.55528e-09	9.32561e-08	PRORSD1P		ENSG00000147874	1381.14	-0.628003	0.0643483	-9.75944	1.68081e-22	8.00066e-21	HAUS6		ENSG00000265790	21.8017	1.24269	0.40261	3.08659	0.00202465	0.0102791	RNASEH1P1		ENSG00000164938	1707.02	-0.64808	0.102005	-6.35344	2.10546e-10	6.05858e-09	TP53INP1
ENSG00000251015	12.4743	1.63426	0.534762	3.05604	0.00224279	0.00833264	SLC25A30-AS1		ENSG00000058804	1934.53	-0.628075	0.0643418	-9.76153	1.64653e-22	7.86864e-21	NDC1		ENSG00000221843	65.1917	1.23408	0.396372	3.11344	0.00184919	0.00952407	C2orf16		ENSG00000180035	586.142	-0.648621	0.0932722	-6.95407	3.54895e-12	1.37283e-10	ZNF48
ENSG00000178498	26.0288	1.63253	0.601304	2.71498	0.00662791	0.0217194	DTX3		ENSG00000125482	440.933	-0.628241	0.0975134	-6.44261	1.17438e-10	1.49602e-09	TTF1		ENSG00000180190	432.113	1.2325	0.241845	5.09623	3.46481e-07	5.07267e-06	TDRP		ENSG00000206140	65.9956	-0.648679	0.242588	-2.674	0.0074953	0.0303438	TMEM191C
ENSG00000091972	10.5423	1.6286	0.597119	2.72742	0.00638313	0.0210246	CD200		ENSG00000163597	941.233	-0.628256	0.095377	-6.58708	4.48561e-11	6.01367e-10	SNHG16		ENSG00000251595	28.0143	1.22657	0.340374	3.60359	0.000313847	0.00212767	ABCA11P		ENSG00000182952	1200.15	-0.649506	0.0917305	-7.08058	1.43547e-12	6.00586e-11	HMGN4
ENSG00000235984	40.4291	1.62726	0.289263	5.62554	1.84928e-08	1.73036e-07	GPC5-AS1		ENSG00000198521	495.79	-0.628445	0.0999422	-6.28808	3.21417e-10	3.86698e-09	ZNF43		ENSG00000241489	23.339	1.22596	0.419203	2.92451	0.00344999	0.0160606	AC244197.3		ENSG00000111424	520.837	-0.649605	0.105022	-6.1854	6.19449e-10	1.63005e-08	VDR
ENSG00000262222	12.9017	1.62483	0.469434	3.46125	0.000537678	0.00230798	#N/A		ENSG00000213799	245.693	-0.628767	0.134489	-4.67522	2.93644e-06	1.94475e-05	ZNF845		ENSG00000139971	20.2931	1.22455	0.373645	3.2773	0.00104806	0.00592595	ARMH4		ENSG00000168792	302.046	-0.650431	0.131251	-4.95562	7.21018e-07	9.86971e-06	ABHD15
ENSG00000266947	61.4739	1.62044	0.240458	6.73898	1.59502e-11	2.27409e-10	AC022916.1		ENSG00000104936	476.02	-0.629087	0.118856	-5.29287	1.20412e-07	9.91936e-07	DMPK		ENSG00000278376	85.2226	1.2082	0.329776	3.66371	0.000248589	0.00174134	AP004609.3		ENSG00000123358	276.661	-0.65057	0.136876	-4.75299	2.00434e-06	2.49439e-05	NR4A1
ENSG00000269921	8.48237	1.61916	0.671819	2.41012	0.0159475	0.0470016	AC068620.1		ENSG00000158092	689.043	-0.629213	0.106411	-5.91304	3.35849e-09	3.51851e-08	NCK1		ENSG00000166450	56.5803	1.20412	0.240563	5.00544	5.57353e-07	7.81114e-06	PRTG		ENSG00000177981	1202.79	-0.651499	0.0937203	-6.95153	3.61348e-12	1.39509e-10	ASB8
ENSG00000228150	11.29	1.61755	0.602322	2.68553	0.00724156	0.023491	AL357140.2		ENSG00000034053	1038.37	-0.62979	0.0704847	-8.93514	4.06681e-19	1.38861e-17	APBA2		ENSG00000185267	40.4238	1.2022	0.288028	4.17389	2.99444e-05	0.000273109	CDNF		ENSG00000136827	1196.43	-0.651789	0.0721395	-9.03512	1.63829e-19	1.84069e-17	TOR1A
ENSG00000156239	518.258	1.61657	0.0962172	16.8013	2.38816e-63	1.7396e-60	N6AMT1		ENSG00000166189	913.209	-0.630651	0.0920261	-6.85296	7.2339e-12	1.07538e-10	HPS6		ENSG00000127955	1357.96	1.19967	0.12103	9.91212	3.6875e-23	6.46898e-21	GNAI1		ENSG00000135900	1037.64	-0.652194	0.0979951	-6.65537	2.82588e-11	9.51428e-10	MRPL44
ENSG00000277369	37.4693	1.61512	0.315653	5.11676	3.10823e-07	2.3955e-06	AC010654.1		ENSG00000170185	1000.34	-0.631042	0.0818187	-7.71268	1.232e-14	2.54424e-13	USP38		ENSG00000168477	24.0939	1.19904	0.417698	2.87059	0.00409712	0.0185339	TNXB		ENSG00000164128	35.6855	-0.652213	0.25605	-2.54721	0.0108587	0.0412466	NPY1R
ENSG00000260329	36.0801	1.61409	0.331202	4.87344	1.09672e-06	7.79275e-06	AC007541.1		ENSG00000180398	1837	-0.631401	0.0804336	-7.84997	4.16144e-15	9.14376e-14	MCFD2		ENSG00000157214	11078.4	1.19302	0.318266	3.74852	0.000177884	0.00129741	STEAP2		ENSG00000063127	82.0149	-0.652413	0.226442	-2.88115	0.0039623	0.0180055	SLC6A16
ENSG00000189056	55.1882	1.60948	0.227918	7.06167	1.64508e-12	2.6522e-11	RELN		ENSG00000174705	542.621	-0.632123	0.0993294	-6.36391	1.96683e-10	2.42703e-09	SH3PXD2B		ENSG00000198093	78.9923	1.19271	0.221711	5.37958	7.46584e-08	1.26533e-06	ZNF649		ENSG00000186834	2630.69	-0.652583	0.0589628	-11.0677	1.79959e-28	5.45302e-26	HEXIM1
ENSG00000253661	14.2993	1.60507	0.513447	3.12607	0.00177158	0.00674459	ZFHX4-AS1		ENSG00000280734	66.2328	-0.632189	0.228829	-2.76271	0.00573236	0.0191541	LINC01232		ENSG00000160973	16.8535	1.19268	0.47785	2.49594	0.0125624	0.0463447	FOXH1		ENSG00000141570	1382.83	-0.652929	0.077784	-8.39413	4.6934e-17	3.91097e-15	CBX8
ENSG00000172824	21.1352	1.60331	0.373652	4.29091	1.77944e-05	0.00010372	CES4A		ENSG00000116237	4665.09	-0.632325	0.0625177	-10.1143	4.77308e-24	2.58413e-22	ICMT		ENSG00000202198	412.182	1.19032	0.462609	2.57305	0.0100806	0.0388369	RF00100		ENSG00000155876	2013.37	-0.652965	0.073183	-8.92235	4.56487e-19	4.83031e-17	RRAGA
ENSG00000261324	60.5461	1.59894	0.314404	5.08561	3.6645e-07	2.79022e-06	AC010168.2		ENSG00000134326	143.629	-0.633129	0.163256	-3.87815	0.000105255	0.000527329	CMPK2		ENSG00000002079	29.4434	1.18979	0.400313	2.97214	0.00295732	0.0141491	MYH16		ENSG00000169021	4016.88	-0.653075	0.0903951	-7.22467	5.02308e-13	2.27792e-11	UQCRFS1
ENSG00000235749	9.39257	1.5756	0.630634	2.49844	0.0124742	0.03787	AL390860.1		ENSG00000204923	82.1487	-0.63329	0.24128	-2.62471	0.00867233	0.0275093	FBXO48		ENSG00000080854	59.0764	1.18914	0.435793	2.72868	0.00635891	0.0265458	IGSF9B		ENSG00000254473	78.4112	-0.653479	0.208826	-3.1293	0.00175223	0.00909026	AL354920.1
ENSG00000273679	50.9027	1.57064	0.271926	5.77598	7.65081e-09	7.5808e-08	AC100757.1		ENSG00000196652	1193.11	-0.633425	0.0715872	-8.8483	8.88647e-19	2.9063e-17	ZKSCAN5		ENSG00000275395	210.474	1.18891	0.230163	5.16553	2.39765e-07	3.65199e-06	FCGBP		ENSG00000230699	325.696	-0.653986	0.192081	-3.40474	0.000662264	0.00403431	AL645608.2
ENSG00000219626	59.0958	1.57045	0.26629	5.89752	3.69009e-09	3.84492e-08	FAM228B		ENSG00000142867	615.784	-0.633702	0.0908212	-6.97747	3.00553e-12	4.67617e-11	BCL10		ENSG00000080224	369.299	1.18811	0.280225	4.23986	2.23662e-05	0.000212394	EPHA6		ENSG00000259153	99.9362	-0.654194	0.194118	-3.37008	0.000751453	0.0044756	AC004816.1
ENSG00000179523	274.35	1.56372	0.129233	12.1	1.05554e-33	1.2561e-31	EIF3J-DT		ENSG00000172936	728.526	-0.634011	0.0992848	-6.38579	1.7052e-10	2.12052e-09	MYD88		ENSG00000137648	16.9472	1.18629	0.459087	2.58402	0.00976571	0.0378277	TMPRSS4		ENSG00000164855	1596.08	-0.655054	0.0889586	-7.36358	1.79042e-13	8.71207e-12	TMEM184A
ENSG00000265790	21.8017	1.5633	0.574456	2.72136	0.00650131	0.0213553	RNASEH1P1		ENSG00000110400	1291.21	-0.634486	0.0949942	-6.67921	2.40227e-11	3.34176e-10	NECTIN1		ENSG00000250486	57.5907	1.185	0.291442	4.06601	4.78252e-05	0.000408916	FAM218A		ENSG00000085117	309.539	-0.655662	0.145849	-4.49549	6.94089e-06	7.47501e-05	CD82
ENSG00000103184	14.1495	1.55873	0.652608	2.38846	0.016919	0.0494588	SEC14L5		ENSG00000160075	4137.3	-0.634721	0.0713189	-8.89975	5.59735e-19	1.89506e-17	SSU72		ENSG00000165092	247.203	1.17964	0.14126	8.3509	6.77448e-17	5.50743e-15	ALDH1A1		ENSG00000110060	470.8	-0.656707	0.103288	-6.35802	2.04371e-10	5.92349e-09	PUS3
ENSG00000180211	17.4013	1.55763	0.597494	2.60694	0.00913564	0.0288306	FO393411.1		ENSG00000179562	1457.98	-0.634854	0.0773422	-8.20839	2.24181e-16	5.78205e-15	GCC1		ENSG00000006042	552.44	1.17591	0.188866	6.22619	4.77907e-10	1.29683e-08	TMEM98		ENSG00000178896	428.131	-0.656917	0.113614	-5.78203	7.38056e-09	1.5736e-07	EXOSC4
ENSG00000270482	19.6653	1.55365	0.408563	3.80272	0.000143117	0.000699094	AC026367.1		ENSG00000185250	53.7994	-0.635052	0.26409	-2.40468	0.0161865	0.0475952	PPIL6		ENSG00000236914	23.0225	1.17342	0.337152	3.48038	0.000500699	0.00317888	LINC01852		ENSG00000164615	856.69	-0.656977	0.103361	-6.35614	2.06892e-10	5.98789e-09	CAMLG
ENSG00000165028	15.4823	1.5501	0.550172	2.81749	0.00484011	0.0165101	NIPSNAP3B		ENSG00000132109	288.047	-0.635437	0.123147	-5.15997	2.46991e-07	1.93898e-06	TRIM21		ENSG00000128512	156.55	1.17124	0.282377	4.14778	3.35711e-05	0.000301473	DOCK4		ENSG00000120690	1128.43	-0.657669	0.101165	-6.50095	7.98135e-11	2.47471e-09	ELF1
ENSG00000282885	11.8962	1.54677	0.492831	3.13854	0.00169793	0.00649608	AL627171.2		ENSG00000204209	1546.34	-0.635444	0.0822496	-7.7258	1.11151e-14	2.3173e-13	DAXX		ENSG00000118596	85.7232	1.16525	0.166616	6.99358	2.6796e-12	1.06751e-10	SLC16A7		ENSG00000173456	1688.32	-0.657678	0.0796087	-8.26139	1.43983e-16	1.12922e-14	RNF26
ENSG00000105639	30.8576	1.54245	0.363723	4.24073	2.22791e-05	0.000127754	JAK3		ENSG00000138134	113.737	-0.636272	0.190028	-3.3483	0.00081309	0.00334733	STAMBPL1		ENSG00000277693	51.3415	1.16172	0.360381	3.22359	0.00126593	0.00691922	AP003900.1		ENSG00000106804	1501.47	-0.65828	0.0754204	-8.72814	2.58886e-18	2.50435e-16	C5
ENSG00000188760	3702.23	1.54145	0.277778	5.54923	2.86923e-08	2.59581e-07	TMEM198		ENSG00000018869	111.492	-0.636401	0.161204	-3.9478	7.8874e-05	0.000405556	ZNF582		ENSG00000161082	35.4364	1.16078	0.305259	3.80262	0.000143175	0.00107483	CELF5		ENSG00000106009	1799.66	-0.658858	0.0738885	-8.91693	4.79406e-19	5.01971e-17	BRAT1
ENSG00000263050	28.7865	1.53693	0.367154	4.18607	2.83822e-05	0.000159367	AC090617.5		ENSG00000167981	117.497	-0.636434	0.176221	-3.61157	0.000304344	0.00138452	ZNF597		ENSG00000187695	60.1224	1.16028	0.400267	2.89877	0.00374631	0.0172275	#N/A		ENSG00000124587	717.54	-0.658983	0.084712	-7.7791	7.304e-15	4.39978e-13	PEX6
ENSG00000162545	4282.21	1.53434	0.0789104	19.4441	3.27139e-84	7.14887e-81	CAMK2N1		ENSG00000144959	457.077	-0.636575	0.111183	-5.72548	1.03141e-08	1.00134e-07	NCEH1		ENSG00000269951	29.8708	1.1572	0.363803	3.18083	0.00146851	0.00782232	AC090181.2		ENSG00000232533	113.363	-0.659235	0.245374	-2.68665	0.0072172	0.0294006	AC093673.1
ENSG00000164776	19	1.53126	0.552482	2.77161	0.00557801	0.0187138	PHKG1		ENSG00000253958	194.745	-0.63746	0.142014	-4.4887	7.16586e-06	4.47992e-05	CLDN23		ENSG00000204248	32.2124	1.15585	0.350235	3.30022	0.000966084	0.00552652	COL11A2		ENSG00000163959	246.857	-0.65955	0.244837	-2.69383	0.00706363	0.028936	SLC51A
ENSG00000170161	43.0653	1.53086	0.277495	5.51672	3.45389e-08	3.08872e-07	AL512625.1		ENSG00000116586	1556	-0.637816	0.114607	-5.56522	2.61819e-08	2.39028e-07	LAMTOR2		ENSG00000137198	170.875	1.15514	0.391097	2.95358	0.00314115	0.014837	GMPR		ENSG00000105088	101.848	-0.660092	0.169181	-3.90169	9.55251e-05	0.000753315	OLFM2
ENSG00000169583	61.9359	1.51891	0.636603	2.38596	0.0170346	0.0497543	CLIC3		ENSG00000204128	244.462	-0.638374	0.174281	-3.66289	0.000249382	0.00115638	C2orf72		ENSG00000282988	57.1378	1.15439	0.354398	3.25734	0.00112461	0.00628592	AL031777.3		ENSG00000182379	1309.48	-0.660775	0.0899882	-7.3429	2.09008e-13	1.0121e-11	NXPH4
ENSG00000136883	1035.11	1.5161	0.134529	11.2697	1.8515e-29	1.59521e-27	KIF12		ENSG00000148229	2156.2	-0.638394	0.0789441	-8.08665	6.13257e-16	1.48753e-14	POLE3		ENSG00000229358	36.2282	1.15396	0.332307	3.47258	0.000515486	0.0032624	DPY19L1P1		ENSG00000169223	4543.37	-0.661044	0.0789214	-8.37599	5.47629e-17	4.50701e-15	LMAN2
ENSG00000182809	403.643	1.51334	0.17669	8.56494	1.08135e-17	3.19331e-16	CRIP2		ENSG00000170854	765.612	-0.638571	0.0782951	-8.15596	3.4643e-16	8.70165e-15	RIOX2		ENSG00000213973	12.8649	1.15377	0.463278	2.49046	0.0127579	0.0469102	ZNF99		ENSG00000132604	972.778	-0.662002	0.0778467	-8.50392	1.83298e-17	1.60779e-15	TERF2
ENSG00000145029	128.902	1.51224	0.357131	4.23441	2.2915e-05	0.000130963	NICN1		ENSG00000127989	634.83	-0.63868	0.0992496	-6.43509	1.23399e-10	1.56448e-09	MTERF1		ENSG00000091583	29.8463	1.1497	0.298924	3.84613	0.000119996	0.000922293	APOH		ENSG00000180818	236.512	-0.663442	0.141544	-4.68716	2.77024e-06	3.30363e-05	HOXC10
ENSG00000207279	13.5243	1.50723	0.511371	2.94743	0.0032043	0.0114367	SNORD116-24		ENSG00000138074	744.972	-0.63875	0.0782898	-8.15879	3.38411e-16	8.51803e-15	SLC5A6		ENSG00000235703	48.7327	1.14957	0.331561	3.46714	0.000526036	0.00331449	LINC00894		ENSG00000272455	88.6597	-0.663831	0.23957	-2.77093	0.00558972	0.0238814	AL391244.2
ENSG00000250486	57.5907	1.50456	0.232378	6.47463	9.50445e-11	1.22503e-09	FAM218A		ENSG00000109674	235.77	-0.638802	0.156826	-4.07332	4.63468e-05	0.000249683	NEIL3		ENSG00000272556	92.368	1.14618	0.274888	4.16962	3.05115e-05	0.000277489	GTF2IP13		ENSG00000134901	239.683	-0.664	0.124864	-5.31777	1.05045e-07	1.73475e-06	KDELC1
ENSG00000124406	142.775	1.4987	0.168435	8.89778	5.69752e-19	1.92626e-17	ATP8A1		ENSG00000141570	1382.83	-0.639473	0.0767923	-8.3273	8.2709e-17	2.26442e-15	CBX8		ENSG00000242574	23.5484	1.14592	0.420872	2.72273	0.00647441	0.0269529	HLA-DMB		ENSG00000185800	537.662	-0.664595	0.088468	-7.51227	5.81127e-14	3.06648e-12	DMWD
ENSG00000204262	73.0727	1.49582	0.24546	6.09394	1.10163e-09	1.23975e-08	COL5A2		ENSG00000112297	811.355	-0.639475	0.124666	-5.12951	2.90497e-07	2.24749e-06	CRYBG1		ENSG00000075886	300.97	1.13848	0.380543	2.99174	0.00277395	0.0134423	TUBA3D		ENSG00000163346	611.596	-0.664905	0.0957171	-6.94657	3.74285e-12	1.43948e-10	PBXIP1
ENSG00000276846	15.3471	1.49075	0.581344	2.56431	0.010338	0.0321688	AC016590.3		ENSG00000125871	688.443	-0.63958	0.0740954	-8.63183	6.03762e-18	1.83945e-16	MGME1		ENSG00000255471	30.0402	1.12691	0.421913	2.67095	0.00756358	0.0305522	AP001528.2		ENSG00000084073	2811.88	-0.665337	0.0762302	-8.728	2.59214e-18	2.50435e-16	ZMPSTE24
ENSG00000235558	18.0412	1.49034	0.410213	3.6331	0.000280038	0.00128195	AC146949.1		ENSG00000170027	13284.1	-0.639611	0.0607843	-10.5226	6.79436e-26	4.34369e-24	YWHAG		ENSG00000113296	43.8494	1.12543	0.36587	3.07605	0.00209765	0.010591	THBS4		ENSG00000088899	157.08	-0.665534	0.17885	-3.72119	0.000198284	0.00143262	LZTS3
ENSG00000213997	8.39186	1.49031	0.61272	2.43229	0.0150037	0.0446085	PGAM1P7		ENSG00000111962	113.207	-0.639618	0.187991	-3.40239	0.000668004	0.00280342	UST		ENSG00000167244	42.0856	1.12471	0.445675	2.52361	0.0116156	0.0435346	IGF2		ENSG00000232445	484.654	-0.665576	0.125777	-5.29171	1.2118e-07	1.98159e-06	AC006329.1
ENSG00000226833	13.8791	1.48957	0.52437	2.84069	0.00450163	0.0154696	AC092164.1		ENSG00000112343	351.173	-0.640178	0.107113	-5.97664	2.27786e-09	2.46091e-08	TRIM38		ENSG00000188906	61.3182	1.11912	0.201767	5.54658	2.91311e-08	5.49615e-07	LRRK2		ENSG00000126903	717.58	-0.665961	0.0883205	-7.54028	4.68964e-14	2.52798e-12	SLC10A3
ENSG00000251867	19.7753	1.48878	0.463764	3.21021	0.0013264	0.00520471	AC009812.1		ENSG00000107771	655.82	-0.640793	0.0920392	-6.96217	3.35064e-12	5.17626e-11	CCSER2		ENSG00000173295	64.2387	1.11875	0.256411	4.36312	1.28223e-05	0.000128538	FAM86B3P		ENSG00000178927	1120.59	-0.666192	0.0739165	-9.01277	2.00914e-19	2.21993e-17	CYBC1
ENSG00000135549	442.313	1.48791	0.221918	6.70475	2.01748e-11	2.83272e-10	PKIB		ENSG00000198039	610.405	-0.640949	0.093096	-6.88482	5.78625e-12	8.70945e-11	ZNF273		ENSG00000196119	13.8791	1.11861	0.431812	2.59051	0.00958327	0.0372364	OR8A1		ENSG00000117318	1561.83	-0.666473	0.0880321	-7.57079	3.70954e-14	2.03811e-12	ID3
ENSG00000184292	21.4278	1.47919	0.485158	3.04889	0.00229689	0.00850473	TACSTD2		ENSG00000233593	64.9984	-0.641115	0.216333	-2.96356	0.00304105	0.0109351	LINC02609		ENSG00000232593	48.5584	1.11767	0.335132	3.33501	0.000852956	0.00498488	KANTR		ENSG00000112234	986.944	-0.667022	0.0857115	-7.78217	7.12898e-15	4.30732e-13	FBXL4
ENSG00000245975	16.1857	1.47719	0.43668	3.38278	0.000717564	0.00298939	AC090515.2		ENSG00000134253	314.893	-0.641192	0.100081	-6.40671	1.48698e-10	1.86848e-09	TRIM45		ENSG00000165521	125.539	1.1175	0.183984	6.0739	1.24844e-09	3.09387e-08	EML5		ENSG00000175701	355.799	-0.668165	0.147268	-4.53708	5.70392e-06	6.26773e-05	MTLN
ENSG00000119632	23.4101	1.47702	0.355366	4.15635	3.23377e-05	0.000180105	IFI27L2		ENSG00000280417	79.1134	-0.641267	0.235544	-2.72249	0.00647924	0.0212945	AC096887.2		ENSG00000106538	87.9251	1.11703	0.205085	5.44667	5.13202e-08	9.09082e-07	RARRES2		ENSG00000239305	723.51	-0.668407	0.0978218	-6.8329	8.32123e-12	3.03126e-10	RNF103
ENSG00000260236	35.2579	1.47435	0.356571	4.1348	3.55271e-05	0.000196142	AC099778.1		ENSG00000167535	1127.89	-0.641416	0.067193	-9.54586	1.34979e-21	5.91007e-20	CACNB3		ENSG00000169862	138.13	1.11361	0.161423	6.89872	5.24733e-12	1.96888e-10	CTNND2		ENSG00000197043	1776.32	-0.668553	0.097427	-6.86209	6.78589e-12	2.50389e-10	ANXA6
ENSG00000227857	35.4748	1.471	0.318638	4.61653	3.90205e-06	2.54194e-05	AL358075.2		ENSG00000120709	2051.25	-0.641887	0.0725181	-8.85141	8.64204e-19	2.84183e-17	FAM53C		ENSG00000203644	125.064	1.10321	0.265913	4.14874	3.34305e-05	0.000300358	AC083799.1		ENSG00000110076	73.2844	-0.668686	0.198849	-3.36278	0.00077163	0.0045714	NRXN2
ENSG00000170035	576.046	1.4668	0.103005	14.2401	5.16639e-46	1.41125e-43	UBE2E3		ENSG00000083093	241.327	-0.642187	0.136239	-4.71368	2.43278e-06	1.6367e-05	PALB2		ENSG00000256667	67.2465	1.09893	0.20376	5.39329	6.91788e-08	1.18451e-06	KLRA1P		ENSG00000170522	2003.39	-0.669342	0.100701	-6.64682	2.99489e-11	1.00159e-09	ELOVL6
ENSG00000142512	18.7268	1.46565	0.469624	3.12089	0.00180304	0.006843	SIGLEC10		ENSG00000120314	1201.17	-0.642404	0.066875	-9.60604	7.53963e-22	3.38534e-20	WDR55		ENSG00000125740	45.1407	1.09607	0.284366	3.85442	0.000116005	0.000895746	FOSB		ENSG00000177383	3112.52	-0.669905	0.0660218	-10.1467	3.42653e-24	6.92194e-22	MAGEF1
ENSG00000243069	130.099	1.46196	0.151688	9.63799	5.52594e-22	2.51577e-20	ARHGEF26-AS1		ENSG00000187713	1100.78	-0.642674	0.0974185	-6.59704	4.19435e-11	5.65156e-10	TMEM203		ENSG00000197472	75.2559	1.09295	0.219363	4.98239	6.28028e-07	8.67398e-06	ZNF695		ENSG00000138744	959.174	-0.669924	0.104946	-6.38352	1.73067e-10	5.05279e-09	NAAA
ENSG00000236514	22.6302	1.46124	0.389278	3.75373	0.000174221	0.00083725	AL135791.1		ENSG00000107554	372.079	-0.642674	0.106604	-6.02863	1.65358e-09	1.82166e-08	DNMBP		ENSG00000274422	33.7108	1.09231	0.435061	2.51071	0.0120489	0.0448532	AC245060.5		ENSG00000144736	459.114	-0.670151	0.113576	-5.90044	3.62535e-09	8.27685e-08	SHQ1
ENSG00000236859	82.0521	1.45519	0.211999	6.86415	6.68873e-12	9.99277e-11	NIFK-AS1		ENSG00000185480	707.773	-0.642715	0.0894025	-7.18901	6.52626e-13	1.10712e-11	PARPBP		ENSG00000247934	46.2302	1.09219	0.337229	3.23873	0.00120065	0.0066276	AC022364.1		ENSG00000124444	197.05	-0.670196	0.132195	-5.06974	3.9835e-07	5.75205e-06	ZNF576
ENSG00000198555	21.5076	1.45376	0.460088	3.15975	0.00157904	0.00609261	AC133561.1		ENSG00000255112	794.526	-0.642995	0.0898023	-7.16012	8.06061e-13	1.35592e-11	CHMP1B		ENSG00000273329	177.582	1.0905	0.157402	6.9281	4.26525e-12	1.6267e-10	AC078846.1		ENSG00000113384	3408.37	-0.671815	0.0706741	-9.50581	1.98495e-21	2.8355e-19	GOLPH3
ENSG00000166323	22.5242	1.45335	0.44506	3.26551	0.00109268	0.00438789	C11orf65		ENSG00000069424	1289.73	-0.643356	0.0788325	-8.16105	3.32124e-16	8.36856e-15	KCNAB2		ENSG00000145864	92.5604	1.0836	0.19558	5.54046	3.01677e-08	5.64536e-07	GABRB2		ENSG00000144746	2383.45	-0.672048	0.0947425	-7.09341	1.30845e-12	5.53228e-11	ARL6IP5
ENSG00000189221	3699.27	1.45228	0.0740738	19.6059	1.37676e-85	3.30947e-82	MAOA		ENSG00000185129	2296.06	-0.643441	0.0582675	-11.0429	2.37318e-28	1.81677e-26	PURA		ENSG00000232546	36.1783	1.08339	0.42307	2.56077	0.010444	0.0399904	AC027644.1		ENSG00000258297	244.561	-0.672174	0.130809	-5.13859	2.76803e-07	4.15287e-06	#N/A
ENSG00000186765	146.716	1.45114	0.201843	7.18942	6.50691e-13	1.10461e-11	FSCN2		ENSG00000082516	717.242	-0.643525	0.101877	-6.31671	2.67193e-10	3.24219e-09	GEMIN5		ENSG00000018236	24.1159	1.07782	0.343543	3.13735	0.00170484	0.00888125	CNTN1		ENSG00000100031	851.263	-0.672544	0.0728011	-9.2381	2.50915e-20	3.19621e-18	GGT1
ENSG00000154736	8.66525	1.44935	0.571876	2.53438	0.0112646	0.0347108	ADAMTS5		ENSG00000180011	1545.75	-0.643607	0.0762204	-8.44401	3.06622e-17	8.77451e-16	ZADH2		ENSG00000272787	22.5274	1.07747	0.420817	2.56042	0.0104545	0.0400185	AC253536.6		ENSG00000049089	63.3482	-0.67365	0.203186	-3.31543	0.000915017	0.00527817	COL9A2
ENSG00000125398	199.427	1.4486	0.207221	6.99063	2.73656e-12	4.2743e-11	SOX9		ENSG00000177485	1054.53	-0.643806	0.070612	-9.1175	7.68751e-20	2.81696e-18	ZBTB33		ENSG00000082482	16.0728	1.07454	0.406078	2.64615	0.00814139	0.0324536	KCNK2		ENSG00000006016	70.5473	-0.67468	0.235624	-2.86338	0.00419151	0.0188883	CRLF1
ENSG00000253404	13.7416	1.44645	0.540305	2.6771	0.0074263	0.0240228	AC034243.1		ENSG00000142731	603.612	-0.644141	0.0797452	-8.0775	6.61102e-16	1.59394e-14	PLK4		ENSG00000144406	86.5759	1.07358	0.220929	4.85938	1.17753e-06	1.54422e-05	UNC80		ENSG00000128283	1144.08	-0.675336	0.109359	-6.17542	6.59869e-10	1.72281e-08	CDC42EP1
ENSG00000258708	57.8094	1.4431	0.243258	5.93236	2.98609e-09	3.15932e-08	SLC25A21-AS1		ENSG00000102981	586.46	-0.644159	0.124233	-5.18509	2.15911e-07	1.71121e-06	PARD6A		ENSG00000261069	65.1211	1.07272	0.32263	3.32491	0.000884479	0.00513038	AC124312.3		ENSG00000166192	146.486	-0.676721	0.165341	-4.09287	4.26065e-05	0.000370312	SENP8
ENSG00000266714	538.628	1.4411	0.169216	8.51636	1.6465e-17	4.7916e-16	MYO15B		ENSG00000117650	1414.37	-0.644441	0.084059	-7.66654	1.76696e-14	3.58734e-13	NEK2		ENSG00000262333	45.2875	1.06763	0.278408	3.83478	0.000125678	0.000958592	HNRNPA1P16		ENSG00000178038	337.33	-0.678718	0.168171	-4.03587	5.43993e-05	0.000458655	ALS2CL
ENSG00000183666	640.632	1.44043	0.0817353	17.6231	1.63643e-69	1.87316e-66	GUSBP1		ENSG00000184445	1944.2	-0.644858	0.0813162	-7.93025	2.18709e-15	4.95039e-14	KNTC1		ENSG00000280206	77.6703	1.06734	0.199526	5.34935	8.82701e-08	1.47355e-06	AC026401.3		ENSG00000184709	304.789	-0.678926	0.169054	-4.01603	5.91858e-05	0.000495877	LRRC26
ENSG00000189136	36.6024	1.43784	0.354719	4.05345	5.04686e-05	0.000269772	UBE2Q2P1		ENSG00000273748	157.651	-0.646005	0.206378	-3.1302	0.00174685	0.00665886	AL592183.1		ENSG00000219626	59.0958	1.06447	0.260998	4.07844	4.53393e-05	0.000391005	FAM228B		ENSG00000064218	59.2942	-0.680463	0.221504	-3.07201	0.00212621	0.0107244	DMRT3
ENSG00000183401	322.58	1.4316	0.145731	9.8236	8.91063e-23	4.3624e-21	CCDC159		ENSG00000232527	114.734	-0.646215	0.216817	-2.98046	0.0028782	0.010418	LSP1P5		ENSG00000261663	54.6936	1.06051	0.335134	3.16445	0.00155377	0.00819869	AC009065.8		ENSG00000160226	305.591	-0.681291	0.127827	-5.3298	9.8319e-08	1.62836e-06	CFAP410
ENSG00000241990	106.731	1.42695	0.198872	7.17522	7.21906e-13	1.21862e-11	PRR34-AS1		ENSG00000112365	461.868	-0.647272	0.115229	-5.61729	1.9398e-08	1.80803e-07	ZBTB24		ENSG00000281468	23.7292	1.05759	0.358195	2.95255	0.00315158	0.0148792	AC006504.8		ENSG00000179886	589.835	-0.681528	0.100806	-6.76082	1.37213e-11	4.85684e-10	TIGD5
ENSG00000236138	27.2786	1.42623	0.504457	2.82725	0.00469491	0.016065	DUX4L26		ENSG00000031081	126.933	-0.647596	0.231002	-2.80342	0.00505634	0.0171503	ARHGAP31		ENSG00000278383	24.0486	1.055	0.338832	3.11365	0.0018479	0.00951987	AL031673.1		ENSG00000142544	188.998	-0.681547	0.144379	-4.72055	2.35208e-06	2.854e-05	CTU1
ENSG00000272768	13.6001	1.42577	0.47615	2.99437	0.00275014	0.00999362	AC004854.2		ENSG00000146409	362.9	-0.647705	0.125973	-5.1416	2.72407e-07	2.12119e-06	SLC18B1		ENSG00000167555	288.967	1.0541	0.193183	5.45647	4.85683e-08	8.66474e-07	ZNF528		ENSG00000145194	306.884	-0.682362	0.138892	-4.91289	8.9744e-07	1.20635e-05	ECE2
ENSG00000235890	108.642	1.41673	0.16694	8.48645	2.13046e-17	6.14789e-16	TSPEAR-AS1		ENSG00000172893	4066.26	-0.648098	0.0890389	-7.27881	3.36767e-13	5.95675e-12	DHCR7		ENSG00000223685	26.9325	1.04779	0.360928	2.90305	0.00369547	0.0170476	LINC00571		ENSG00000105514	1634.74	-0.682862	0.0864281	-7.90093	2.76839e-15	1.80342e-13	RAB3D
ENSG00000164627	25.6763	1.41624	0.361497	3.91769	8.93998e-05	0.000454428	KIF6		ENSG00000154813	411.956	-0.648137	0.110015	-5.89134	3.83085e-09	3.98468e-08	DPH3		ENSG00000138696	56.5154	1.04721	0.257626	4.06484	4.80648e-05	0.000409999	BMPR1B		ENSG00000130529	1298.91	-0.682957	0.0753122	-9.06834	1.20839e-19	1.36534e-17	TRPM4
ENSG00000270964	57.0938	1.4133	0.253427	5.57674	2.45061e-08	2.24496e-07	AC016355.1		ENSG00000085999	422.97	-0.648294	0.111955	-5.79065	7.0115e-09	6.99056e-08	RAD54L		ENSG00000273062	16.4914	1.0457	0.417599	2.50408	0.0122769	0.0455266	AL449106.1		ENSG00000089639	662.599	-0.683681	0.0778764	-8.77905	1.64859e-18	1.63218e-16	GMIP
ENSG00000145687	964.181	1.40835	0.0714761	19.7038	1.99846e-86	6.00487e-83	SSBP2		ENSG00000253293	478.751	-0.648726	0.116882	-5.55027	2.85225e-08	2.58433e-07	HOXA10		ENSG00000255320	29.2624	1.04486	0.379488	2.75334	0.00589901	0.0249681	AP000759.1		ENSG00000141510	2208.47	-0.684043	0.0853655	-8.01311	1.11845e-15	7.71307e-14	TP53
ENSG00000223723	31.3236	1.40267	0.295645	4.74445	2.09069e-06	1.42287e-05	BX842568.2		ENSG00000240891	42.943	-0.648876	0.267859	-2.42245	0.0154163	0.0456431	PLCXD2		ENSG00000188848	526.472	1.04282	0.173762	6.00141	1.95612e-09	4.69071e-08	BEND4		ENSG00000243479	268.185	-0.684585	0.151637	-4.51464	6.34236e-06	6.89727e-05	MNX1-AS1
ENSG00000164418	258.191	1.39855	0.117605	11.892	1.30259e-32	1.44961e-30	GRIK2		ENSG00000183647	174.81	-0.648991	0.155138	-4.18332	2.87288e-05	0.000161125	ZNF530		ENSG00000213178	20.3415	1.04115	0.416313	2.50087	0.0123888	0.0458227	RPL22P1		ENSG00000162591	624.421	-0.685125	0.104929	-6.52944	6.60142e-11	2.07256e-09	MEGF6
ENSG00000226007	14.3525	1.39817	0.555564	2.51667	0.0118469	0.0362357	BX005266.2		ENSG00000167775	1763.06	-0.649132	0.0780951	-8.31208	9.40416e-17	2.55143e-15	CD320		ENSG00000124406	142.775	1.03892	0.175541	5.91839	3.25113e-09	7.46491e-08	ATP8A1		ENSG00000145982	286.452	-0.685591	0.112628	-6.08721	1.14899e-09	2.87591e-08	FARS2
ENSG00000136783	1462.04	1.39806	0.0913917	15.2974	7.95514e-53	3.29699e-50	NIPSNAP3A		ENSG00000225733	3132.54	-0.649462	0.0746448	-8.70071	3.29817e-18	1.02963e-16	FGD5-AS1		ENSG00000171848	3070.3	1.03355	0.0927809	11.1396	8.04528e-29	2.68163e-26	RRM2		ENSG00000123444	215.694	-0.685646	0.121919	-5.62379	1.86809e-08	3.652e-07	KBTBD4
ENSG00000179743	153.745	1.39583	0.170126	8.20469	2.3119e-16	5.93734e-15	FLJ37453		ENSG00000155093	345.267	-0.650078	0.11326	-5.73968	9.4857e-09	9.26522e-08	PTPRN2		ENSG00000254909	26.5142	1.0329	0.404442	2.5539	0.0106525	0.040641	AP003392.2		ENSG00000176387	411.319	-0.685647	0.130422	-5.25712	1.46327e-07	2.3543e-06	HSD11B2
ENSG00000172482	16.742	1.39239	0.387755	3.59091	0.000329528	0.00148839	AGXT		ENSG00000184584	37.1625	-0.65073	0.272822	-2.38518	0.0170706	0.0498527	TMEM173		ENSG00000175414	16.8286	1.03223	0.388865	2.65448	0.00794307	0.0318216	ARL10		ENSG00000182272	1098.6	-0.685966	0.108384	-6.32902	2.4673e-10	7.02899e-09	B4GALNT4
ENSG00000185504	952.286	1.39163	0.0838189	16.6028	6.64619e-62	4.20424e-59	FAAP100		ENSG00000196912	84.8305	-0.65102	0.227794	-2.85794	0.00426403	0.0147523	ANKRD36B		ENSG00000238098	191.953	1.02957	0.23454	4.38974	1.13484e-05	0.000115735	ABCA17P		ENSG00000147912	234.136	-0.686313	0.144082	-4.76334	1.90416e-06	2.3889e-05	FBXO10
ENSG00000243710	12.3145	1.39116	0.563063	2.47069	0.0134851	0.0406464	CFAP57		ENSG00000146112	216.034	-0.65112	0.138987	-4.68476	2.80282e-06	1.86477e-05	PPP1R18		ENSG00000178235	29.9615	1.02908	0.304384	3.38085	0.000722607	0.00433976	SLITRK1		ENSG00000186364	97.6312	-0.686516	0.168985	-4.06258	4.85333e-05	0.000413381	NUDT17
ENSG00000245573	31.4473	1.38887	0.455607	3.0484	0.00230063	0.00851594	BDNF-AS		ENSG00000013583	522.516	-0.65147	0.116613	-5.58662	2.31528e-08	2.12666e-07	HEBP1		ENSG00000231074	566.384	1.02858	0.124389	8.26903	1.35057e-16	1.06339e-14	HCG18		ENSG00000144647	672.537	-0.686622	0.105791	-6.49037	8.56234e-11	2.63039e-09	POMGNT2
ENSG00000187398	59.6643	1.3885	0.223343	6.2169	5.07074e-10	5.96042e-09	LUZP2		ENSG00000160207	48.5268	-0.65172	0.256084	-2.54495	0.0109294	0.0338035	HSF2BP		ENSG00000279541	40.8467	1.02741	0.35627	2.88379	0.00392923	0.0178877	AC005261.5		ENSG00000112964	753.092	-0.686915	0.106572	-6.44556	1.15175e-10	3.45335e-09	GHR
ENSG00000158786	9.63829	1.38831	0.564531	2.45922	0.0139239	0.0418379	PLA2G2F		ENSG00000156502	1202.78	-0.651763	0.0726437	-8.97205	2.91041e-19	1.01099e-17	SUPV3L1		ENSG00000277048	7894.75	1.02285	0.27309	3.74548	0.00018005	0.00131225	#N/A		ENSG00000166170	1934.12	-0.687253	0.074909	-9.17451	4.53653e-20	5.49855e-18	BAG5
ENSG00000149212	2917.83	1.38697	0.0623324	22.2512	1.09806e-109	5.27902e-106	SESN3		ENSG00000112419	527.944	-0.652021	0.100883	-6.46316	1.0254e-10	1.31529e-09	PHACTR2		ENSG00000261770	71.5343	1.01912	0.354876	2.87176	0.00408198	0.0184696	AC006504.1		ENSG00000165030	346.965	-0.687293	0.168969	-4.06756	4.75086e-05	0.000407205	NFIL3
ENSG00000104870	38.0461	1.38661	0.422936	3.27853	0.00104348	0.00420226	FCGRT		ENSG00000228966	36.582	-0.653127	0.267344	-2.44302	0.0145648	0.0434495	HOMER2P1		ENSG00000258057	37.245	1.01867	0.383551	2.65591	0.00790959	0.031732	BCDIN3D-AS1		ENSG00000179111	178.925	-0.687396	0.126492	-5.4343	5.50107e-08	9.62943e-07	HES7
ENSG00000238058	43.2749	1.38481	0.277318	4.99356	5.92754e-07	4.3815e-06	AL355574.1		ENSG00000009724	66.9514	-0.654057	0.236695	-2.76329	0.00572218	0.0191227	MASP2		ENSG00000186523	72.7676	1.01737	0.202035	5.0356	4.76357e-07	6.78055e-06	FAM86B1		ENSG00000041353	578.267	-0.687636	0.110064	-6.2476	4.16797e-10	1.14499e-08	RAB27B
ENSG00000181409	127.454	1.38264	0.180767	7.64878	2.02893e-14	4.09501e-13	AATK		ENSG00000080561	269.675	-0.65462	0.129708	-5.04687	4.49117e-07	3.38216e-06	MID2		ENSG00000250132	45.9011	1.01383	0.260868	3.88639	0.000101748	0.000796421	AC004803.1		ENSG00000145050	2567.17	-0.68828	0.0818561	-8.40841	4.1559e-17	3.49218e-15	MANF
ENSG00000184672	97.6001	1.38082	0.176578	7.81987	5.28797e-15	1.14002e-13	RALYL		ENSG00000169860	195.301	-0.65488	0.121434	-5.39288	6.93365e-08	5.93136e-07	P2RY1		ENSG00000270977	111.662	1.01321	0.221232	4.57985	4.65319e-06	5.21925e-05	AC015849.5		ENSG00000231113	83.5028	-0.688359	0.195553	-3.52006	0.000431451	0.00279514	AL035587.1
ENSG00000274828	134.108	1.37479	0.169988	8.08759	6.08555e-16	1.47946e-14	AC068473.5		ENSG00000138180	1138.44	-0.655029	0.102653	-6.38101	1.75929e-10	2.1844e-09	CEP55		ENSG00000260852	215.626	1.01311	0.140871	7.19174	6.39691e-13	2.86201e-11	FBXL19-AS1		ENSG00000187068	105.374	-0.689746	0.234434	-2.94218	0.00325911	0.0153362	C3orf70
ENSG00000278931	62.3345	1.37448	0.266077	5.16574	2.39489e-07	1.88317e-06	CR381670.1		ENSG00000165060	420.326	-0.655295	0.101417	-6.46142	1.03728e-10	1.32982e-09	FXN		ENSG00000170049	129.401	1.00791	0.222497	4.52998	5.89896e-06	6.46075e-05	KCNAB3		ENSG00000157637	3903.31	-0.6901	0.0568888	-12.1307	7.26399e-34	4.03535e-31	SLC38A10
ENSG00000261693	11.3855	1.37115	0.564634	2.42839	0.0151662	0.0450354	AC134682.1		ENSG00000024526	1964.84	-0.657344	0.0923457	-7.11829	1.09271e-12	1.809e-11	DEPDC1		ENSG00000240429	44.8564	1.00431	0.381668	2.63137	0.00850407	0.0336566	LRRFIP1P1		ENSG00000072195	124.001	-0.690129	0.169497	-4.07163	4.66852e-05	0.000400883	SPEG
ENSG00000268364	17.8706	1.36846	0.427114	3.20396	0.0013555	0.00530503	SMC5-AS1		ENSG00000166483	1107.8	-0.657893	0.0673639	-9.76626	1.57145e-22	7.55492e-21	WEE1		ENSG00000091656	764.601	1.00339	0.185157	5.41911	5.98962e-08	1.03981e-06	ZFHX4		ENSG00000161955	292.312	-0.690998	0.174904	-3.95072	7.79174e-05	0.000630879	TNFSF13
ENSG00000230280	14.2264	1.36845	0.543443	2.51811	0.0117988	0.0361298	HNRNPA1P59		ENSG00000169962	206.38	-0.658124	0.163078	-4.03563	5.44556e-05	0.000289474	TAS1R3		ENSG00000273274	21.2396	0.996286	0.365203	2.72803	0.00637136	0.0265682	ZBTB8B		ENSG00000276045	805.154	-0.691309	0.0913097	-7.57104	3.7024e-14	2.03811e-12	ORAI1
ENSG00000227946	40.1985	1.36459	0.341747	3.99299	6.52448e-05	0.000341466	AC007383.2		ENSG00000137275	1107.54	-0.658172	0.0882845	-7.45512	8.97836e-14	1.68217e-12	RIPK1		ENSG00000128573	26.0565	0.995285	0.321146	3.09917	0.00194064	0.00992512	FOXP2		ENSG00000104140	413.195	-0.691382	0.145364	-4.7562	1.97267e-06	2.46109e-05	RHOV
ENSG00000125531	79.9097	1.36365	0.281411	4.84575	1.26134e-06	8.86555e-06	FNDC11		ENSG00000112039	249.398	-0.658234	0.119524	-5.50715	3.64692e-08	3.24805e-07	FANCE		ENSG00000230562	22.7038	0.994299	0.384429	2.58643	0.00969763	0.0376004	FAM133DP		ENSG00000087076	81.2171	-0.691685	0.214082	-3.23093	0.00123388	0.00677362	HSD17B14
ENSG00000226935	65.0885	1.36219	0.203951	6.67901	2.40565e-11	3.34454e-10	LINC00161		ENSG00000186416	455.657	-0.659038	0.0973853	-6.76732	1.3119e-11	1.89516e-10	NKRF		ENSG00000272902	32.7829	0.99208	0.36214	2.73949	0.0061534	0.0258208	TBC1D8-AS1		ENSG00000167705	487.076	-0.69227	0.131311	-5.27197	1.34964e-07	2.18554e-06	RILP
ENSG00000238197	84.0816	1.35604	0.23051	5.88278	4.03425e-09	4.17457e-08	PAXBP1-AS1		ENSG00000203995	51.9392	-0.659081	0.259641	-2.53843	0.0111352	0.0343648	ZYG11A		ENSG00000279133	27.8313	0.9915	0.382024	2.59539	0.00944849	0.036777	AC018628.1		ENSG00000082497	158.722	-0.692433	0.145353	-4.7638	1.89976e-06	2.38502e-05	SERTAD4
ENSG00000260992	11.6907	1.35493	0.502104	2.6985	0.00696522	0.0226778	DOCK9-DT		ENSG00000232594	71.326	-0.659092	0.205355	-3.20952	0.00132958	0.00521462	AC103563.4		ENSG00000088543	277.049	0.987934	0.249647	3.95732	7.57958e-05	0.000616446	C3orf18		ENSG00000175894	94.1878	-0.692555	0.239808	-2.88796	0.00387754	0.0177088	TSPEAR
ENSG00000224269	13.0773	1.35469	0.49956	2.71176	0.0066927	0.0219007	AP000697.1		ENSG00000145819	394.889	-0.659317	0.103728	-6.3562	2.06808e-10	2.54415e-09	ARHGAP26		ENSG00000173258	89.6941	0.98708	0.240518	4.10397	4.06127e-05	0.000354988	ZNF483		ENSG00000173511	194.281	-0.693525	0.182498	-3.80017	0.000144595	0.00108387	VEGFB
ENSG00000198520	17.9664	1.35368	0.403908	3.35147	0.000803837	0.00331207	ARMH1		ENSG00000158796	793.82	-0.659402	0.0840863	-7.84197	4.43544e-15	9.7103e-14	DEDD		ENSG00000130413	338.139	0.985968	0.147116	6.70197	2.05625e-11	7.09016e-10	STK33		ENSG00000168275	730.661	-0.693966	0.123337	-5.62658	1.83822e-08	3.59712e-07	COA6
ENSG00000005001	61.1599	1.35009	0.279995	4.82182	1.42254e-06	9.90586e-06	PRSS22		ENSG00000213064	2238.84	-0.659918	0.0699871	-9.42914	4.13476e-21	1.72554e-19	SFT2D2		ENSG00000259891	58.4445	0.976173	0.276858	3.5259	0.000422044	0.00274041	AC107375.1		ENSG00000127125	1706.07	-0.694138	0.0888661	-7.81106	5.67088e-15	3.5112e-13	PPCS
ENSG00000185274	895.989	1.34962	0.0832204	16.2175	3.79613e-59	2.07389e-56	GALNT17		ENSG00000115738	1003.41	-0.660088	0.111041	-5.94453	2.77246e-09	2.95278e-08	ID2		ENSG00000232859	72.5283	0.973661	0.237488	4.09984	4.13437e-05	0.00036059	LYRM9		ENSG00000167447	799.67	-0.694388	0.0939457	-7.39138	1.45314e-13	7.24721e-12	SMG8
ENSG00000255568	37.4487	1.34958	0.335048	4.02803	5.62457e-05	0.000298456	BRWD1-AS2		ENSG00000140564	1293.58	-0.660148	0.0783646	-8.42405	3.6368e-17	1.03091e-15	FURIN		ENSG00000155640	419.595	0.968033	0.137291	7.05094	1.77714e-12	7.32806e-11	#N/A		ENSG00000160753	1585.89	-0.694943	0.0637415	-10.9025	1.12099e-27	3.20268e-25	RUSC1
ENSG00000268218	36.1171	1.34786	0.370902	3.634	0.000279064	0.00127823	AC137932.3		ENSG00000138796	1925.5	-0.660445	0.082396	-8.0155	1.09694e-15	2.5725e-14	HADH		ENSG00000267296	86.1047	0.967027	0.287641	3.36193	0.000773999	0.00458236	CEBPA-DT		ENSG00000106638	1659.44	-0.695143	0.0692667	-10.0357	1.0615e-23	2.00274e-21	TBL2
ENSG00000171174	71.4236	1.34474	0.239348	5.61833	1.92812e-08	1.79853e-07	RBKS		ENSG00000168575	647.093	-0.660632	0.0964461	-6.84975	7.39792e-12	1.09705e-10	SLC20A2		ENSG00000144290	32.0064	0.965844	0.272079	3.54986	0.00038543	0.0025356	SLC4A10		ENSG00000226950	1613.13	-0.695405	0.0821341	-8.4667	2.52448e-17	2.15757e-15	DANCR
ENSG00000152154	11.1949	1.34434	0.53566	2.50968	0.0120839	0.0368527	TMEM178A		ENSG00000128309	1129.93	-0.66139	0.0787687	-8.39662	4.59523e-17	1.28293e-15	MPST		ENSG00000241484	60.217	0.963699	0.281733	3.42061	0.000624798	0.00385302	ARHGAP8		ENSG00000272047	520.671	-0.696913	0.103906	-6.70712	1.98507e-11	6.88031e-10	GTF2H5
ENSG00000205138	297.313	1.34228	0.131163	10.2337	1.40069e-24	7.92231e-23	SDHAF1		ENSG00000107863	1367.32	-0.661581	0.0847614	-7.80521	5.94016e-15	1.27605e-13	ARHGAP21		ENSG00000158164	80.262	0.961067	0.301748	3.185	0.00144756	0.00772613	TMSB15A		ENSG00000155893	389.741	-0.697174	0.113756	-6.12866	8.86228e-10	2.25779e-08	PXYLP1
ENSG00000261069	65.1211	1.34083	0.234175	5.72575	1.02978e-08	1.00016e-07	AC124312.3		ENSG00000153885	980.101	-0.661675	0.0692805	-9.55067	1.28862e-21	5.66287e-20	KCTD15		ENSG00000183715	167.405	0.960842	0.133262	7.21017	5.5884e-13	2.51717e-11	OPCML		ENSG00000168575	647.093	-0.697187	0.0902449	-7.7255	1.11418e-14	6.55367e-13	SLC20A2
ENSG00000167700	737.249	1.33771	0.0973856	13.7362	6.16174e-43	1.35886e-40	MFSD3		ENSG00000106392	475.425	-0.662199	0.113641	-5.8271	5.63978e-09	5.71539e-08	C1GALT1		ENSG00000278931	62.3345	0.960408	0.281744	3.40879	0.000652516	0.00398707	CR381670.1		ENSG00000186174	3533.13	-0.697404	0.0702372	-9.92926	3.10539e-23	5.49599e-21	BCL9L
ENSG00000216775	220.483	1.33587	0.170743	7.82388	5.12179e-15	1.10519e-13	AL109918.1		ENSG00000184371	176.696	-0.662213	0.230341	-2.87493	0.00404119	0.0140582	CSF1		ENSG00000078814	113.296	0.959962	0.29211	3.28631	0.0010151	0.00576262	MYH7B		ENSG00000116667	997.566	-0.698323	0.0929411	-7.5136	5.75222e-14	3.04335e-12	C1orf21
ENSG00000272716	16.0773	1.33009	0.407892	3.26088	0.00111069	0.00444978	AL121658.1		ENSG00000106714	187.262	-0.662827	0.160204	-4.13741	3.51255e-05	0.000194058	CNTNAP3		ENSG00000271013	91.1388	0.959188	0.253892	3.77794	0.000158133	0.00117609	LRRC37A9P		ENSG00000175137	1397.02	-0.698377	0.0700484	-9.96991	2.06409e-23	3.68569e-21	SH3BP5L
ENSG00000173406	79.4887	1.32769	0.195559	6.78922	1.12743e-11	1.63358e-10	DAB1		ENSG00000077232	3490.82	-0.662881	0.0866159	-7.65311	1.96181e-14	3.96952e-13	DNAJC10		ENSG00000237940	35.4786	0.958761	0.346131	2.76994	0.00560671	0.0239438	LINC01238		ENSG00000142694	243.629	-0.698586	0.12732	-5.48684	4.09198e-08	7.39924e-07	EVA1B
ENSG00000066230	56.1243	1.3271	0.257008	5.16365	2.42187e-07	1.90313e-06	SLC9A3		ENSG00000184012	2119.46	-0.664614	0.109099	-6.09187	1.11602e-09	1.25535e-08	TMPRSS2		ENSG00000279192	196.842	0.95839	0.229233	4.18086	2.90404e-05	0.000266654	PWAR5		ENSG00000079215	418.247	-0.698611	0.0951303	-7.34373	2.07716e-13	1.00828e-11	SLC1A3
ENSG00000269696	8.53084	1.31816	0.545526	2.41632	0.0156784	0.0463449	AC005498.3		ENSG00000184937	91.3649	-0.665158	0.224548	-2.96221	0.00305437	0.010978	WT1		ENSG00000164099	32.2065	0.954996	0.296627	3.21952	0.00128404	0.00699522	PRSS12		ENSG00000228594	1535.31	-0.69918	0.105594	-6.62143	3.55741e-11	1.17014e-09	FNDC10
ENSG00000247934	46.2302	1.31516	0.284417	4.62406	3.76302e-06	2.4587e-05	AC022364.1		ENSG00000158480	463.831	-0.665693	0.100597	-6.61741	3.6554e-11	4.95872e-10	SPATA2		ENSG00000119698	48.3888	0.954167	0.37074	2.57368	0.0100623	0.0387992	PPP4R4		ENSG00000147576	37.7728	-0.699863	0.246038	-2.84454	0.00444763	0.0198411	ADHFE1
ENSG00000127720	193.781	1.31119	0.13271	9.88007	5.07994e-23	2.51776e-21	METTL25		ENSG00000175573	656.329	-0.666451	0.144471	-4.61304	3.96823e-06	2.58295e-05	C11orf68		ENSG00000127990	200.662	0.951568	0.132395	7.18735	6.60615e-13	2.93592e-11	SGCE		ENSG00000237753	43.1812	-0.699964	0.274432	-2.55059	0.0107542	0.0409428	AC079922.2
ENSG00000231177	14.7449	1.30927	0.48861	2.67957	0.00737161	0.0238716	LINC00852		ENSG00000123595	465.952	-0.666829	0.121352	-5.49501	3.90691e-08	3.46164e-07	RAB9A		ENSG00000111879	124.161	0.951155	0.161697	5.88233	4.04529e-09	9.09008e-08	FAM184A		ENSG00000198723	80.2395	-0.700715	0.211964	-3.30581	0.000947013	0.00543452	TEX45
ENSG00000276644	26.537	1.29933	0.363308	3.57638	0.000348387	0.00156533	DACH1		ENSG00000115053	17049.8	-0.666868	0.0636046	-10.4846	1.01689e-25	6.36562e-24	NCL		ENSG00000077080	131.73	0.949384	0.186117	5.101	3.37872e-07	4.95752e-06	ACTL6B		ENSG00000124251	48.2278	-0.700731	0.268193	-2.61279	0.00898077	0.0352377	TP53TG5
ENSG00000236871	59.4794	1.29741	0.414871	3.12725	0.00176447	0.00672177	LINC00106		ENSG00000176809	301.225	-0.666892	0.139687	-4.7742	1.80419e-06	1.23947e-05	LRRC37A3		ENSG00000267284	45.0585	0.947442	0.283842	3.33792	0.000844089	0.00494028	AC022031.2		ENSG00000111261	718.743	-0.703031	0.0891817	-7.88313	3.19289e-15	2.05982e-13	MANSC1
ENSG00000172456	180.004	1.29583	0.141446	9.1613	5.1274e-20	1.91982e-18	FGGY		ENSG00000144485	2888.43	-0.667335	0.177139	-3.76729	0.000165031	0.000796108	HES6		ENSG00000022355	45.5966	0.941008	0.254112	3.70312	0.000212964	0.00152273	GABRA1		ENSG00000214530	2735.77	-0.703067	0.0557103	-12.6201	1.637e-36	1.4234e-33	STARD10
ENSG00000112186	591.317	1.29308	0.08055	16.0531	5.43397e-58	2.77919e-55	CAP2		ENSG00000149503	2120.43	-0.667434	0.0771827	-8.64746	5.26604e-18	1.6105e-16	INCENP		ENSG00000227640	39.3941	0.940443	0.249084	3.7756	0.000159622	0.00118584	SOX21-AS1		ENSG00000146576	702.105	-0.703834	0.096212	-7.31545	2.56526e-13	1.22052e-11	C7orf26
ENSG00000227527	18.4217	1.29207	0.388623	3.32473	0.000885028	0.00361378	AC096540.1		ENSG00000145982	286.452	-0.6676	0.124734	-5.35221	8.68855e-08	7.33598e-07	FARS2		ENSG00000259692	28.8616	0.940359	0.357372	2.63132	0.00850546	0.0336566	AC104041.1		ENSG00000159884	141.483	-0.704592	0.176213	-3.99853	6.37367e-05	0.000529128	CCDC107
ENSG00000278709	68.8219	1.29145	0.269618	4.78993	1.66843e-06	1.15412e-05	NKILA		ENSG00000246889	62.4496	-0.667944	0.245224	-2.72382	0.00645322	0.0212293	AP000487.1		ENSG00000197837	44.5703	0.938121	0.27901	3.36232	0.000772918	0.00457731	HIST4H4		ENSG00000163686	291.193	-0.70515	0.141634	-4.97867	6.40219e-07	8.83626e-06	ABHD6
ENSG00000135437	29.7735	1.29078	0.437165	2.95261	0.00315095	0.0112796	RDH5		ENSG00000155846	589.811	-0.669098	0.0943745	-7.08982	1.34288e-12	2.19592e-11	PPARGC1B		ENSG00000100271	67.39	0.937627	0.287835	3.25752	0.00112392	0.00628383	TTLL1		ENSG00000277969	100.774	-0.705315	0.26184	-2.69369	0.00706662	0.0289389	AC006449.6
ENSG00000260774	15.7963	1.29052	0.489557	2.6361	0.00838653	0.0267049	AC021087.3		ENSG00000167487	422.061	-0.669573	0.121375	-5.51658	3.45668e-08	3.09006e-07	KLHL26		ENSG00000255857	75.7513	0.937548	0.205184	4.56931	4.89336e-06	5.46411e-05	PXN-AS1		ENSG00000260793	76.5131	-0.705481	0.191936	-3.67561	0.000237282	0.00167623	AC003102.1
ENSG00000083814	21.5824	1.29047	0.468174	2.75639	0.0058444	0.0194851	ZNF671		ENSG00000089685	3621.63	-0.670049	0.093256	-7.18505	6.7185e-13	1.13652e-11	BIRC5		ENSG00000116741	363.113	0.933758	0.115054	8.11582	4.82534e-16	3.53487e-14	RGS2		ENSG00000204977	412.036	-0.70644	0.112311	-6.29003	3.17401e-10	8.87789e-09	TRIM13
ENSG00000161653	60.2309	1.28801	0.284441	4.52819	5.94904e-06	3.76027e-05	NAGS		ENSG00000131470	334.604	-0.670112	0.115644	-5.7946	6.84823e-09	6.83415e-08	PSMC3IP		ENSG00000267470	64.2107	0.93202	0.220989	4.21749	2.47033e-05	0.000232272	ZNF571-AS1		ENSG00000213445	896.867	-0.706548	0.084733	-8.33852	7.52283e-17	6.07361e-15	SIPA1
ENSG00000101353	10.7617	1.28768	0.535128	2.4063	0.016115	0.047414	MROH8		ENSG00000182810	480.016	-0.670832	0.122399	-5.48071	4.23634e-08	3.74112e-07	DDX28		ENSG00000116127	530.275	0.929461	0.112892	8.23322	1.82254e-16	1.41275e-14	ALMS1		ENSG00000130720	43.7443	-0.707095	0.236062	-2.99537	0.00274109	0.0133121	FIBCD1
ENSG00000244716	58.4977	1.28694	0.253015	5.08641	3.64903e-07	2.77932e-06	BX679664.3		ENSG00000130675	269.712	-0.670918	0.127318	-5.26964	1.36692e-07	1.11724e-06	MNX1		ENSG00000153721	594.108	0.925533	0.120096	7.70663	1.29188e-14	7.57661e-13	CNKSR3		ENSG00000272933	201.083	-0.707809	0.145048	-4.87982	1.06183e-06	1.40726e-05	AL391121.1
ENSG00000259891	58.4445	1.28565	0.287704	4.46866	7.87098e-06	4.8751e-05	AC107375.1		ENSG00000188522	913.543	-0.671704	0.083076	-8.08541	6.19546e-16	1.50128e-14	FAM83G		ENSG00000123609	60.3151	0.923317	0.303778	3.03944	0.00237015	0.0117941	NMI		ENSG00000149115	4925.13	-0.708326	0.0511751	-13.8412	1.43728e-43	2.05316e-40	TNKS1BP1
ENSG00000244541	15.4075	1.28519	0.409465	3.1387	0.00169698	0.00649348	LINC01213		ENSG00000273230	209.689	-0.6719	0.13553	-4.95759	7.1373e-07	5.20414e-06	AC102953.2		ENSG00000139508	54.9259	0.921766	0.229662	4.01358	5.98051e-05	0.000500227	SLC46A3		ENSG00000169490	681.29	-0.708408	0.112602	-6.29124	3.14938e-10	8.82136e-09	TM2D2
ENSG00000229539	23.5766	1.28432	0.38516	3.33451	0.000854486	0.00350037	AL353194.1		ENSG00000112312	565.983	-0.672095	0.12403	-5.4188	5.99997e-08	5.16758e-07	GMNN		ENSG00000179523	274.35	0.919936	0.128776	7.14367	9.08682e-13	3.94202e-11	EIF3J-DT		ENSG00000128965	300.206	-0.709562	0.187722	-3.77986	0.000156916	0.00116791	CHAC1
ENSG00000266885	41.7581	1.28195	0.297333	4.31151	1.62144e-05	9.51799e-05	AC132825.4		ENSG00000129422	736.54	-0.672095	0.077668	-8.65343	4.99748e-18	1.53422e-16	MTUS1		ENSG00000109321	80.1249	0.919122	0.215264	4.26974	1.95698e-05	0.000188797	AREG		ENSG00000163083	756.745	-0.709916	0.0862493	-8.23098	1.85693e-16	1.43385e-14	INHBB
ENSG00000197837	44.5703	1.27929	0.276784	4.62198	3.80097e-06	2.48147e-05	HIST4H4		ENSG00000135845	581.958	-0.672268	0.105204	-6.39013	1.6575e-10	2.06333e-09	PIGC		ENSG00000100767	30.1181	0.917885	0.321239	2.85733	0.00427226	0.0191959	PAPLN		ENSG00000237310	96.916	-0.710079	0.251346	-2.8251	0.00472659	0.0208531	GS1-124K5.4
ENSG00000173531	190.509	1.27842	0.175904	7.26769	3.65685e-13	6.43038e-12	MST1		ENSG00000230882	113.289	-0.672587	0.164637	-4.08527	4.40255e-05	0.000238675	AC005077.4		ENSG00000151743	102.893	0.916513	0.188601	4.85953	1.17667e-06	1.54411e-05	AMN1		ENSG00000127870	3540.32	-0.710762	0.0770023	-9.2304	2.69623e-20	3.39131e-18	RNF6
ENSG00000166428	13.3186	1.27728	0.502282	2.54296	0.0109917	0.0339788	PLD4		ENSG00000170836	787.771	-0.673605	0.112786	-5.9724	2.33783e-09	2.5223e-08	PPM1D		ENSG00000215241	39.8229	0.916024	0.325189	2.8169	0.00484897	0.0212638	LINC02449		ENSG00000176383	79.6846	-0.712006	0.242955	-2.93061	0.00338298	0.0158112	B3GNT4
ENSG00000182890	16.3578	1.27266	0.525292	2.42276	0.0154031	0.0456209	GLUD2		ENSG00000138798	87.2779	-0.673725	0.191904	-3.51074	0.000446853	0.00195619	EGF		ENSG00000164687	63.0682	0.914636	0.211845	4.31747	1.57825e-05	0.000155255	FABP5		ENSG00000112578	706.049	-0.71253	0.0793487	-8.97974	2.71414e-19	2.98243e-17	BYSL
ENSG00000215630	31.7779	1.26617	0.295492	4.28498	1.82759e-05	0.000106346	GUSBP9		ENSG00000234912	155.627	-0.674056	0.176952	-3.80927	0.000139379	0.000681804	SNHG20		ENSG00000267640	20.978	0.907517	0.34793	2.60833	0.0090985	0.035592	AC016582.3		ENSG00000189057	2460.18	-0.71402	0.0776738	-9.19254	3.83666e-20	4.73638e-18	FAM111B
ENSG00000049089	63.3482	1.26534	0.255892	4.94482	7.62162e-07	5.5417e-06	COL9A2		ENSG00000255517	86.6978	-0.674139	0.197117	-3.42	0.000626212	0.0026455	AP002748.3		ENSG00000114698	29.1602	0.90615	0.306539	2.95607	0.00311585	0.0147314	PLSCR4		ENSG00000096696	2168.54	-0.714042	0.0977936	-7.30152	2.84537e-13	1.33893e-11	DSP
ENSG00000262223	17.8148	1.26361	0.522937	2.41636	0.0156764	0.0463447	AC110285.1		ENSG00000183421	404.189	-0.674422	0.124449	-5.41928	5.98383e-08	5.15738e-07	RIPK4		ENSG00000241316	48.7363	0.903663	0.307596	2.93783	0.00330522	0.0155008	SUCLG2-AS1		ENSG00000255517	86.6978	-0.714213	0.230846	-3.0939	0.00197547	0.0100656	AP002748.3
ENSG00000278376	85.2226	1.26274	0.23859	5.29248	1.20667e-07	9.93695e-07	AP004609.3		ENSG00000053770	1798.63	-0.67449	0.0729113	-9.25083	2.22758e-20	8.72094e-19	AP5M1		ENSG00000212232	56.4783	0.903339	0.326917	2.76321	0.00572362	0.0243496	SNORD17		ENSG00000111319	1325.15	-0.714292	0.0699786	-10.2073	1.83912e-24	3.91129e-22	SCNN1A
ENSG00000276698	19.0976	1.25597	0.417414	3.00893	0.0026217	0.00957174	AL136295.6		ENSG00000136827	1196.43	-0.675252	0.0723315	-9.33551	1.00503e-20	4.08088e-19	TOR1A		ENSG00000170629	120.788	0.900389	0.191345	4.70558	2.53145e-06	3.04795e-05	DPY19L2P2		ENSG00000151876	194.244	-0.714406	0.126261	-5.65816	1.53004e-08	3.04168e-07	FBXO4
ENSG00000205542	420.803	1.2557	0.128624	9.7625	1.6308e-22	7.80899e-21	TMSB4X		ENSG00000159882	88.6468	-0.675538	0.207551	-3.2548	0.00113471	0.00453316	ZNF230		ENSG00000153531	293.373	0.898901	0.125162	7.18189	6.87535e-13	3.04204e-11	ADPRHL1		ENSG00000133816	850.488	-0.714521	0.10441	-6.84339	7.73432e-12	2.84277e-10	MICAL2
ENSG00000235560	67.3676	1.25519	0.231066	5.43217	5.56724e-08	4.81559e-07	AC002310.1		ENSG00000182873	92.3023	-0.676118	0.199005	-3.3975	0.000680056	0.00284678	PRKCZ-AS1		ENSG00000145087	1712.7	0.898773	0.122041	7.3645	1.77808e-13	8.69254e-12	STXBP5L		ENSG00000198125	909.499	-0.714749	0.122341	-5.84226	5.14983e-09	1.13178e-07	MB
ENSG00000224746	12.7569	1.25376	0.453488	2.76471	0.00569743	0.0190533	AC015987.1		ENSG00000204922	409.237	-0.67641	0.142271	-4.75437	1.99071e-06	1.35906e-05	UQCC3		ENSG00000263006	93.8631	0.897936	0.200077	4.48795	7.19131e-06	7.71561e-05	ROCK1P1		ENSG00000226085	88.5746	-0.715469	0.243656	-2.9364	0.0033205	0.0155556	UQCRFS1P1
ENSG00000116679	3932.38	1.25053	0.0509973	24.5214	8.73002e-133	6.99507e-129	IVNS1ABP		ENSG00000119537	868.989	-0.678231	0.0936196	-7.24454	4.33921e-13	7.53656e-12	KDSR		ENSG00000130943	70.6307	0.8973	0.254671	3.52337	0.000426096	0.00276403	PKDREJ		ENSG00000153037	440.063	-0.715975	0.101093	-7.08236	1.41724e-12	5.942e-11	SRP19
ENSG00000237940	35.4786	1.24952	0.387407	3.22533	0.00125827	0.00497308	LINC01238		ENSG00000073605	262.632	-0.678238	0.156069	-4.34576	1.38795e-05	8.23182e-05	GSDMB		ENSG00000160229	33.1343	0.897244	0.31514	2.84713	0.00441159	0.0197024	ZNF66		ENSG00000109089	1435.44	-0.717132	0.0913904	-7.84691	4.264e-15	2.68163e-13	CDR2L
ENSG00000205041	48.6424	1.24617	0.368802	3.37895	0.000727623	0.00302449	AC118344.1		ENSG00000160785	1572.9	-0.678318	0.0696908	-9.73326	2.17506e-22	1.02117e-20	SLC25A44		ENSG00000015285	55.8656	0.89657	0.3187	2.81321	0.0049049	0.0214552	WAS		ENSG00000135617	566.217	-0.717857	0.104155	-6.89221	5.49315e-12	2.05341e-10	PRADC1
ENSG00000231937	15.3419	1.24463	0.456116	2.72875	0.00635748	0.0209516	AC116666.1		ENSG00000280193	87.4963	-0.678361	0.247077	-2.74554	0.00604116	0.0200466	AC132219.2		ENSG00000270175	91.7544	0.892699	0.276822	3.22481	0.00126058	0.00689183	AC023509.4		ENSG00000185567	620.861	-0.71834	0.127525	-5.63292	1.77186e-08	3.48088e-07	AHNAK2
ENSG00000021300	1792.42	1.24408	0.0911232	13.6527	1.94412e-42	4.21015e-40	PLEKHB1		ENSG00000189190	201.053	-0.678649	0.139867	-4.8521	1.22158e-06	8.60369e-06	ZNF600		ENSG00000166086	146.353	0.89113	0.180325	4.9418	7.74053e-07	1.05308e-05	JAM3		ENSG00000113494	641.104	-0.719653	0.124677	-5.77213	7.82764e-09	1.65306e-07	PRLR
ENSG00000277496	101.735	1.24235	0.180754	6.87317	6.27899e-12	9.42162e-11	AL357033.4		ENSG00000243678	51.177	-0.67866	0.253109	-2.68129	0.00733381	0.0237652	NME2		ENSG00000278356	41.1502	0.889732	0.302789	2.93845	0.00329854	0.0154744	AC005911.1		ENSG00000146112	216.034	-0.719941	0.1225	-5.87709	4.1754e-09	9.36141e-08	PPP1R18
ENSG00000183032	68.4737	1.24134	0.238819	5.19783	2.0163e-07	1.60703e-06	SLC25A21		ENSG00000066455	1591.69	-0.679395	0.0831509	-8.17063	3.06787e-16	7.79551e-15	GOLGA5		ENSG00000245498	53.4559	0.887708	0.25879	3.43022	0.000603082	0.00374334	AP000866.1		ENSG00000100889	2904.44	-0.720441	0.105582	-6.82355	8.88163e-12	3.22366e-10	PCK2
ENSG00000196693	636.176	1.24024	0.0831413	14.9172	2.54766e-50	8.50566e-48	ZNF33B		ENSG00000088538	347.308	-0.679512	0.142012	-4.78491	1.71065e-06	1.18027e-05	DOCK3		ENSG00000271119	34.9815	0.885304	0.335932	2.63537	0.00840463	0.0333434	AC026412.3		ENSG00000171067	956.509	-0.720668	0.0805149	-8.95075	3.53075e-19	3.81683e-17	C11orf24
ENSG00000278175	48.9116	1.23958	0.27057	4.58136	4.61954e-06	2.97228e-05	GLIDR		ENSG00000101407	903.197	-0.679537	0.0821229	-8.27463	1.28854e-16	3.43391e-15	TTI1		ENSG00000205559	73.1129	0.884118	0.245654	3.59903	0.000319405	0.00215949	CHKB-DT		ENSG00000100036	121.233	-0.720789	0.18761	-3.84195	0.000122061	0.000935287	SLC35E4
ENSG00000170482	18.8052	1.23752	0.454698	2.72163	0.00649612	0.0213442	SLC23A1		ENSG00000143294	2165.14	-0.679731	0.0672266	-10.111	4.93568e-24	2.66616e-22	PRCC		ENSG00000239415	70.5167	0.882991	0.275344	3.20687	0.0013419	0.00725313	AP001469.3		ENSG00000135845	581.958	-0.720937	0.107309	-6.71836	1.83782e-11	6.40324e-10	PIGC
ENSG00000186301	84.494	1.23494	0.248774	4.9641	6.90189e-07	5.04432e-06	MST1P2		ENSG00000136982	540.209	-0.67976	0.0992513	-6.84888	7.44314e-12	1.10307e-10	DSCC1		ENSG00000177910	43.6907	0.880554	0.301551	2.92008	0.00349938	0.0162565	SPATA31C2		ENSG00000095587	89.3277	-0.72096	0.283907	-2.53942	0.0111036	0.0419537	TLL2
ENSG00000067829	698.36	1.22879	0.0871921	14.0929	4.19902e-45	1.06248e-42	IDH3G		ENSG00000132825	417.423	-0.680673	0.0965354	-7.05102	1.77607e-12	2.84243e-11	PPP1R3D		ENSG00000272977	43.1535	0.879828	0.293146	3.00133	0.00268803	0.0130894	AL008721.2		ENSG00000171861	382.547	-0.721504	0.10996	-6.56154	5.32541e-11	1.70405e-09	MRM3
ENSG00000232573	62.1092	1.22832	0.249477	4.92357	8.49795e-07	6.12515e-06	RPL3P4		ENSG00000138771	1952.17	-0.6809	0.0821853	-8.28493	1.18177e-16	3.15636e-15	SHROOM3		ENSG00000237975	69.3847	0.879515	0.219088	4.01444	5.95868e-05	0.000499027	FLG-AS1		ENSG00000143457	1368.32	-0.721702	0.0900496	-8.0145	1.10589e-15	7.65281e-14	GOLPH3L
ENSG00000262772	44.6996	1.22527	0.299131	4.0961	4.20173e-05	0.00022882	LINC01977		ENSG00000120696	852.054	-0.681446	0.0872698	-7.8085	5.78711e-15	1.24428e-13	KBTBD7		ENSG00000086205	11841.6	0.875883	0.184208	4.75486	1.98587e-06	2.47403e-05	FOLH1		ENSG00000277283	110.929	-0.722254	0.164232	-4.39777	1.09368e-05	0.000111937	AC004812.2
ENSG00000155792	182.169	1.22137	0.147359	8.28843	1.14758e-16	3.07873e-15	DEPTOR		ENSG00000127824	1870.1	-0.682013	0.0814953	-8.36875	5.82328e-17	1.61826e-15	TUBA4A		ENSG00000159915	38.8375	0.874678	0.263794	3.31576	0.000913953	0.00527355	ZNF233		ENSG00000137274	541.529	-0.722314	0.0959924	-7.5247	5.28401e-14	2.818e-12	BPHL
ENSG00000135374	52.3442	1.22071	0.245592	4.97048	6.6787e-07	4.89608e-06	ELF5		ENSG00000131019	33.3465	-0.683153	0.27143	-2.51687	0.0118403	0.0362199	ULBP3		ENSG00000134874	83.3138	0.874171	0.180528	4.84231	1.2834e-06	1.66884e-05	DZIP1		ENSG00000255224	47.4244	-0.722427	0.288492	-2.50415	0.0122747	0.0455266	AC109322.1
ENSG00000105792	233.433	1.22049	0.14175	8.6101	7.29953e-18	2.19607e-16	CFAP69		ENSG00000154429	1257.03	-0.683171	0.0839373	-8.13907	3.98335e-16	9.90193e-15	CCSAP		ENSG00000214300	92.9062	0.869754	0.181712	4.78644	1.69767e-06	2.15156e-05	SPDYE3		ENSG00000078808	5700.23	-0.722858	0.061158	-11.8195	3.09454e-32	1.37528e-29	SDF4
ENSG00000172469	1769.2	1.22042	0.0953941	12.7935	1.78269e-37	2.76466e-35	MANEA		ENSG00000267041	148.371	-0.683673	0.163939	-4.17029	3.04213e-05	0.000170181	ZNF850		ENSG00000260461	29.1089	0.867983	0.310094	2.79909	0.00512464	0.022222	AL133355.1		ENSG00000180992	1011.59	-0.723352	0.131347	-5.50716	3.64661e-08	6.68456e-07	MRPL14
ENSG00000237357	15.8716	1.21918	0.476141	2.56054	0.0104511	0.0324872	BX088651.4		ENSG00000101665	241.58	-0.683737	0.129941	-5.2619	1.42578e-07	1.16298e-06	SMAD7		ENSG00000002586	1071.89	0.867274	0.15478	5.60325	2.10365e-08	4.06482e-07	CD99		ENSG00000187098	179.967	-0.723377	0.171839	-4.20962	2.55803e-05	0.000239729	MITF
ENSG00000233058	13.167	1.21874	0.502534	2.4252	0.0153001	0.045383	LINC00884		ENSG00000101057	2688.89	-0.684294	0.0792423	-8.63547	5.84874e-18	1.78416e-16	MYBL2		ENSG00000108960	350.474	0.86695	0.101384	8.55114	1.21879e-17	1.09796e-15	MMD		ENSG00000146376	412.229	-0.723548	0.11325	-6.38893	1.67051e-10	4.89143e-09	ARHGAP18
ENSG00000182459	39.406	1.21853	0.308733	3.94687	7.91787e-05	0.000406948	TEX19		ENSG00000214783	47.1776	-0.684449	0.277908	-2.46286	0.0137832	0.0414618	POLR2J4		ENSG00000213707	75.9418	0.864047	0.283876	3.04375	0.00233648	0.0116498	HMGB1P10		ENSG00000068001	743.428	-0.724881	0.116331	-6.23118	4.6293e-10	1.2579e-08	HYAL2
ENSG00000249602	19.0428	1.21578	0.399178	3.04571	0.00232134	0.00857807	AL589765.4		ENSG00000166997	250.66	-0.684612	0.153354	-4.46425	8.03503e-06	4.97286e-05	CNPY4		ENSG00000121903	206.38	0.862428	0.190917	4.5173	6.26345e-06	6.8263e-05	ZSCAN20		ENSG00000258701	88.3976	-0.725421	0.217824	-3.33031	0.000867507	0.0050478	LINC00638
ENSG00000269473	33.0612	1.21482	0.378842	3.20667	0.00134282	0.00525967	AC012313.8		ENSG00000163814	1361.4	-0.684635	0.0889044	-7.70081	1.35208e-14	2.78265e-13	CDCP1		ENSG00000245614	50.8055	0.862253	0.278225	3.09912	0.00194095	0.00992512	DDX11-AS1		ENSG00000279117	514.9	-0.725454	0.111499	-6.50638	7.69823e-11	2.39808e-09	AP001972.5
ENSG00000213971	61.0542	1.21448	0.277506	4.37642	1.20642e-05	7.24635e-05	#N/A		ENSG00000157240	1514.98	-0.685144	0.0800752	-8.55625	1.16595e-17	3.43049e-16	FZD1		ENSG00000263563	198.934	0.860405	0.18234	4.71868	2.37378e-06	2.87542e-05	UBBP4		ENSG00000144567	2999.86	-0.726875	0.078569	-9.25142	2.2153e-20	2.87687e-18	RETREG2
ENSG00000169599	204.849	1.21244	0.170322	7.11849	1.09115e-12	1.80766e-11	NFU1		ENSG00000135338	78.749	-0.685174	0.264956	-2.58599	0.00971	0.0304592	LCA5		ENSG00000115109	653.807	0.859474	0.104501	8.22457	1.959e-16	1.50684e-14	EPB41L5		ENSG00000198715	1032.17	-0.727333	0.0970143	-7.49717	6.52107e-14	3.42296e-12	GLMP
ENSG00000197558	1119.78	1.21192	0.231141	5.2432	1.57818e-07	1.27775e-06	SSPO		ENSG00000164574	1432.41	-0.685312	0.0777687	-8.81218	1.22735e-18	3.95484e-17	GALNT10		ENSG00000244716	58.4977	0.859092	0.240656	3.56979	0.000357263	0.00237688	BX679664.3		ENSG00000213516	782.238	-0.727861	0.0915138	-7.95356	1.81223e-15	1.2203e-13	RBMXL1
ENSG00000139211	76.4886	1.20975	0.204591	5.913	3.35925e-09	3.51851e-08	AMIGO2		ENSG00000184992	2931.85	-0.685343	0.0615903	-11.1274	9.2239e-29	7.41552e-27	BRI3BP		ENSG00000038945	36.1119	0.859041	0.275115	3.12248	0.00179336	0.00928434	MSR1		ENSG00000160190	464.354	-0.728247	0.12111	-6.01311	1.81998e-09	4.39057e-08	SLC37A1
ENSG00000109846	60.1919	1.20841	0.263198	4.59126	4.4057e-06	2.84919e-05	CRYAB		ENSG00000272189	135.035	-0.685528	0.163434	-4.19451	2.73456e-05	0.000154015	AL024508.2		ENSG00000143815	2167.17	0.858964	0.0704365	12.1949	3.31024e-34	2.0688e-31	LBR		ENSG00000065054	1095.17	-0.728687	0.0763152	-9.54838	1.31735e-21	1.90911e-19	SLC9A3R2
ENSG00000229848	74.6824	1.2057	0.256988	4.69163	2.71032e-06	1.80823e-05	AC139149.1		ENSG00000134247	3499.27	-0.685748	0.076201	-8.9992	2.27376e-19	7.99072e-18	PTGFRN		ENSG00000170035	576.046	0.857939	0.109997	7.79964	6.20847e-15	3.79704e-13	UBE2E3		ENSG00000178096	500.183	-0.729079	0.124747	-5.84446	5.08203e-09	1.11933e-07	BOLA1
ENSG00000167702	1290.67	1.20558	0.0849395	14.1934	1.00657e-45	2.65889e-43	KIFC2		ENSG00000249348	71.5799	-0.686163	0.211259	-3.24797	0.00116232	0.00462965	UGDH-AS1		ENSG00000069493	78.0311	0.857474	0.317309	2.70233	0.00688545	0.0283746	CLEC2D		ENSG00000198353	179.59	-0.730898	0.154396	-4.73391	2.2023e-06	2.69711e-05	HOXC4
ENSG00000133687	173.711	1.20523	0.319457	3.77276	0.00016145	0.000780624	TMTC1		ENSG00000118894	294.548	-0.686325	0.129003	-5.32023	1.03639e-07	8.64122e-07	EEF2KMT		ENSG00000079335	383.778	0.855629	0.174696	4.89781	9.69109e-07	1.29814e-05	CDC14A		ENSG00000182405	149.842	-0.731091	0.177439	-4.12023	3.78493e-05	0.000334637	PGBD4
ENSG00000121871	19.0224	1.20351	0.437904	2.74834	0.00598974	0.0198952	SLITRK3		ENSG00000141429	2500.72	-0.686608	0.0960244	-7.15035	8.65544e-13	1.45293e-11	GALNT1		ENSG00000184060	99.9501	0.851731	0.179243	4.75182	2.01592e-06	2.50724e-05	ADAP2		ENSG00000118160	91.1214	-0.731655	0.213779	-3.42248	0.000620519	0.00383372	SLC8A2
ENSG00000246985	27.796	1.20343	0.346255	3.47555	0.000509799	0.0022013	SOCS2-AS1		ENSG00000015133	1435.42	-0.686775	0.0870425	-7.89012	3.01906e-15	6.74462e-14	CCDC88C		ENSG00000224271	36.4821	0.85112	0.306672	2.77535	0.0055143	0.0236349	AL117329.1		ENSG00000198855	464.483	-0.732657	0.14226	-5.15013	2.60301e-07	3.92887e-06	FICD
ENSG00000161249	70.2765	1.20222	0.204439	5.88057	4.08868e-09	4.22725e-08	DMKN		ENSG00000136122	163.831	-0.687104	0.172859	-3.97493	7.04003e-05	0.000365583	BORA		ENSG00000143631	121.716	0.851023	0.215975	3.94038	8.13524e-05	0.000654978	FLG		ENSG00000149761	848.483	-0.732829	0.0861998	-8.50151	1.87139e-17	1.63432e-15	NUDT22
ENSG00000197774	905.441	1.20086	0.145345	8.26215	1.43073e-16	3.79602e-15	EME2		ENSG00000111850	157.539	-0.687165	0.175569	-3.91393	9.08054e-05	0.000461248	SMIM8		ENSG00000257122	54.1015	0.850696	0.262978	3.23485	0.00121706	0.00669601	RRN3P3		ENSG00000070404	514.032	-0.732832	0.102472	-7.15152	8.58212e-13	3.74746e-11	FSTL3
ENSG00000232855	56.3624	1.20063	0.245395	4.89264	9.94935e-07	7.1137e-06	AF165147.1		ENSG00000145945	468.346	-0.687198	0.108582	-6.32886	2.46982e-10	3.01215e-09	FAM50B		ENSG00000240445	49.5178	0.850426	0.299098	2.8433	0.00446486	0.0199003	FOXO3B		ENSG00000179292	62.9868	-0.73309	0.206171	-3.55574	0.000376916	0.00248695	TMEM151A
ENSG00000167701	285.138	1.2	0.166994	7.18586	6.67863e-13	1.13137e-11	GPT		ENSG00000137492	1295.66	-0.687239	0.0872615	-7.87562	3.39046e-15	7.51844e-14	THAP12		ENSG00000149328	462.488	0.850364	0.275239	3.08955	0.0020046	0.0101906	GLB1L2		ENSG00000181915	1514.29	-0.733145	0.0911285	-8.04518	8.61206e-16	6.06453e-14	ADO
ENSG00000156042	142.061	1.19937	0.186901	6.41716	1.38841e-10	1.75194e-09	CFAP70		ENSG00000159388	728.897	-0.687552	0.0865034	-7.94826	1.89146e-15	4.30966e-14	BTG2		ENSG00000104177	1656.32	0.847534	0.0679404	12.4747	1.02631e-35	8.21009e-33	MYEF2		ENSG00000172336	1487.87	-0.733463	0.0935052	-7.8441	4.36083e-15	2.73393e-13	POP7
ENSG00000263958	26.8421	1.19854	0.309281	3.87524	0.00010652	0.000532666	AC091138.1		ENSG00000120594	944.91	-0.688465	0.0878598	-7.83594	4.65333e-15	1.01503e-13	PLXDC2		ENSG00000274627	396.771	0.846232	0.254433	3.32595	0.000881183	0.00511398	#N/A		ENSG00000147174	51.0985	-0.735686	0.296215	-2.48362	0.0130054	0.0476799	GCNA
ENSG00000275709	13.491	1.19707	0.435437	2.74913	0.00597536	0.0198502	AC090527.3		ENSG00000171467	1541.94	-0.68865	0.0737278	-9.34044	9.59333e-21	3.90855e-19	ZNF318		ENSG00000132286	439.955	0.8456	0.107571	7.86085	3.81521e-15	2.42658e-13	TIMM10B		ENSG00000156298	71.7026	-0.735928	0.18734	-3.92829	8.55509e-05	0.000684373	TSPAN7
ENSG00000270175	91.7544	1.19625	0.236565	5.05675	4.26454e-07	3.21856e-06	AC023509.4		ENSG00000132613	679.926	-0.688854	0.0907579	-7.59002	3.19856e-14	6.27136e-13	MTSS1L		ENSG00000073792	43.633	0.84546	0.248136	3.40724	0.000656239	0.0040037	IGF2BP2		ENSG00000196659	243.779	-0.736033	0.136678	-5.38517	7.23765e-08	1.23398e-06	TTC30B
ENSG00000234042	34.3406	1.19624	0.324483	3.6866	0.000227273	0.00106428	AL591438.2		ENSG00000254681	107.27	-0.688981	0.169193	-4.07215	4.65802e-05	0.000250796	PKD1P5		ENSG00000150938	687.609	0.841387	0.0877436	9.58915	8.88112e-22	1.30598e-19	CRIM1		ENSG00000183208	263.601	-0.736411	0.121974	-6.03744	1.56577e-09	3.8281e-08	GDPGP1
ENSG00000269516	46.6477	1.19509	0.451985	2.64411	0.00819072	0.0261403	CYP4F23P		ENSG00000064012	560.949	-0.689025	0.0977311	-7.05021	1.78642e-12	2.85708e-11	CASP8		ENSG00000087903	147.767	0.83996	0.163817	5.12741	2.9375e-07	4.39066e-06	RFX2		ENSG00000179715	111.634	-0.737546	0.188814	-3.9062	9.37599e-05	0.000741441	PCED1B
ENSG00000221843	65.1917	1.19491	0.230431	5.18555	2.15373e-07	1.70806e-06	C2orf16		ENSG00000188786	879.568	-0.689311	0.0909396	-7.57988	3.4588e-14	6.73765e-13	MTF1		ENSG00000064042	4729.28	0.839664	0.0923506	9.09214	9.71061e-20	1.11611e-17	LIMCH1		ENSG00000130881	1203.57	-0.737613	0.0872637	-8.4527	2.84655e-17	2.41221e-15	LRP3
ENSG00000215912	24.4175	1.19031	0.381301	3.12171	0.00179802	0.00683011	TTC34		ENSG00000134955	58.8284	-0.689522	0.2482	-2.77809	0.00546792	0.0183906	SLC37A2		ENSG00000127720	193.781	0.838441	0.174458	4.80597	1.54001e-06	1.96796e-05	METTL25		ENSG00000170270	283.772	-0.739811	0.147492	-5.01594	5.27748e-07	7.45369e-06	GON7
ENSG00000240771	58.9126	1.18944	0.414575	2.86906	0.00411696	0.0142804	ARHGEF25		ENSG00000178896	428.131	-0.689668	0.116948	-5.89724	3.69632e-09	3.84975e-08	EXOSC4		ENSG00000175806	141.271	0.837253	0.230251	3.63626	0.00027662	0.0019096	MSRA		ENSG00000170222	73.3844	-0.739825	0.284465	-2.60076	0.00930176	0.0362836	ADPRM
ENSG00000232197	23.6879	1.18819	0.385145	3.08504	0.00203527	0.00762289	AL596442.1		ENSG00000103194	2583.91	-0.690662	0.0690908	-9.99644	1.57981e-23	8.06274e-22	USP10		ENSG00000115423	54.3334	0.834154	0.23555	3.54131	0.000398149	0.00260897	DNAH6		ENSG00000248275	147.826	-0.740862	0.142987	-5.18134	2.20303e-07	3.3813e-06	TRIM52-AS1
ENSG00000213977	74.4905	1.18795	0.325242	3.6525	0.0002597	0.00119855	TAX1BP3		ENSG00000113838	512.651	-0.691166	0.117004	-5.90722	3.47919e-09	3.63621e-08	TBCCD1		ENSG00000241388	86.5845	0.834104	0.250619	3.32817	0.000874177	0.00508069	HNF1A-AS1		ENSG00000247092	203.882	-0.742595	0.170233	-4.36224	1.28737e-05	0.000128924	SNHG10
ENSG00000136531	53.2638	1.18791	0.311254	3.81651	0.00013535	0.000664259	SCN2A		ENSG00000105523	100.551	-0.69123	0.23906	-2.89144	0.00383476	0.0134119	FAM83E		ENSG00000092295	51.997	0.830276	0.296209	2.80301	0.00506287	0.021997	TGM1		ENSG00000169129	64.8599	-0.744162	0.20657	-3.60248	0.0003152	0.00213467	AFAP1L2
ENSG00000100299	547.079	1.18768	0.115774	10.2586	1.08306e-24	6.18397e-23	ARSA		ENSG00000133597	1795.69	-0.692273	0.0809345	-8.55349	1.19417e-17	3.50922e-16	ADCK2		ENSG00000156042	142.061	0.827199	0.217737	3.79908	0.000145237	0.00108745	CFAP70		ENSG00000169926	1028.23	-0.744443	0.09681	-7.68974	1.47433e-14	8.59627e-13	KLF13
ENSG00000203362	34.0793	1.18747	0.380059	3.12443	0.00178151	0.00678021	POLH-AS1		ENSG00000266208	190.979	-0.6923	0.159807	-4.33209	1.47698e-05	8.72967e-05	AC080112.1		ENSG00000107147	46.7813	0.823848	0.293709	2.80498	0.00503194	0.0218864	KCNT1		ENSG00000171552	1664.88	-0.745717	0.0762868	-9.77517	1.43917e-22	2.37868e-20	BCL2L1
ENSG00000244425	16.8676	1.18614	0.486093	2.44016	0.0146808	0.0437621	RN7SL268P		ENSG00000188283	139.65	-0.692446	0.18561	-3.73064	0.000190991	0.000910019	ZNF383		ENSG00000100206	76.6154	0.817749	0.233847	3.49694	0.000470623	0.00301087	DMC1		ENSG00000170689	126.883	-0.746193	0.256934	-2.90423	0.0036816	0.0169925	HOXB9
ENSG00000255857	75.7513	1.18563	0.203306	5.83177	5.48419e-09	5.5671e-08	PXN-AS1		ENSG00000238105	692.441	-0.692673	0.205902	-3.36408	0.000767983	0.00318015	GOLGA2P5		ENSG00000176108	238.839	0.817263	0.147542	5.53918	3.03889e-08	5.67988e-07	CHMP6		ENSG00000177469	316.384	-0.746801	0.1517	-4.92287	8.52849e-07	1.14856e-05	CAVIN1
ENSG00000160469	39.689	1.18343	0.30485	3.88201	0.000103597	0.000519794	BRSK1		ENSG00000112234	986.944	-0.692998	0.0885125	-7.82938	4.90285e-15	1.06271e-13	FBXL4		ENSG00000114270	282.877	0.816149	0.16455	4.95989	7.05343e-07	9.675e-06	COL7A1		ENSG00000128011	378.11	-0.74699	0.120453	-6.20149	5.59295e-10	1.49138e-08	LRFN1
ENSG00000176204	24.3759	1.18217	0.330196	3.5802	0.000343327	0.00154491	LRRTM4		ENSG00000224470	1211.32	-0.693177	0.0797942	-8.68706	3.71936e-18	1.15363e-16	ATXN1L		ENSG00000196597	170.257	0.816128	0.175961	4.63811	3.51606e-06	4.06226e-05	ZNF782		ENSG00000143294	2165.14	-0.748615	0.0651347	-11.4933	1.4249e-30	5.37672e-28	PRCC
ENSG00000120833	295.082	1.18067	0.13633	8.66039	4.70168e-18	1.45082e-16	SOCS2		ENSG00000167625	295.089	-0.693235	0.109581	-6.32625	2.51192e-10	3.05884e-09	ZNF526		ENSG00000149212	2917.83	0.81585	0.0668615	12.2021	3.0291e-34	1.95416e-31	SESN3		ENSG00000280173	86.5168	-0.750543	0.195624	-3.83667	0.000124715	0.000951984	AC104447.1
ENSG00000134612	25.5647	1.18044	0.323264	3.65164	0.000260572	0.00120223	FOLH1B		ENSG00000164742	409.423	-0.693747	0.0973679	-7.12501	1.04072e-12	1.73126e-11	ADCY1		ENSG00000104517	3330.88	0.815778	0.0736706	11.0733	1.69004e-28	5.28111e-26	UBR5		ENSG00000185482	86.2408	-0.751186	0.278693	-2.69539	0.00703067	0.0288317	STAC3
ENSG00000088899	157.08	1.17985	0.174371	6.76634	1.32081e-11	1.90574e-10	LZTS3		ENSG00000196247	1454.75	-0.693885	0.0657721	-10.5498	5.08856e-26	3.27932e-24	ZNF107		ENSG00000204410	127.972	0.814369	0.317338	2.56626	0.0102803	0.0394485	MSH5		ENSG00000255284	153.608	-0.751512	0.179386	-4.18936	2.79742e-05	0.000258171	AP006621.3
ENSG00000229212	65.2303	1.17837	0.243217	4.84494	1.26649e-06	8.89389e-06	AC044860.1		ENSG00000114999	1396.73	-0.694004	0.0523396	-13.2596	3.96777e-40	7.39358e-38	TTL		ENSG00000268658	32.4878	0.813911	0.323133	2.51881	0.0117752	0.0440584	LINC00664		ENSG00000092330	861.345	-0.752415	0.103549	-7.26628	3.6951e-13	1.69491e-11	TINF2
ENSG00000105251	72.2834	1.17614	0.205876	5.71287	1.11087e-08	1.07241e-07	SHD		ENSG00000167447	799.67	-0.694253	0.0914995	-7.5875	3.26127e-14	6.37871e-13	SMG8		ENSG00000197444	466.069	0.80918	0.0907535	8.91624	4.82409e-19	5.02484e-17	OGDHL		ENSG00000171302	2374.9	-0.752679	0.0677582	-11.1083	1.14306e-28	3.74755e-26	CANT1
ENSG00000241288	57.6886	1.17527	0.297086	3.95597	7.62238e-05	0.000393191	LINC02614		ENSG00000111371	5736.38	-0.695434	0.0666671	-10.4314	1.78163e-25	1.10378e-23	SLC38A1		ENSG00000105339	144.291	0.808669	0.258448	3.12894	0.00175435	0.00909888	DENND3		ENSG00000182685	196.476	-0.753105	0.144695	-5.20476	1.9425e-07	3.0279e-06	BRICD5
ENSG00000197119	1434.67	1.1719	0.10514	11.1461	7.47997e-29	6.09503e-27	SLC25A29		ENSG00000186666	256.213	-0.69579	0.132512	-5.25076	1.51475e-07	1.23054e-06	BCDIN3D		ENSG00000227354	57.8308	0.805687	0.198691	4.05497	5.01412e-05	0.000425264	RBM26-AS1		ENSG00000167183	747.945	-0.753163	0.0846988	-8.89225	5.98837e-19	6.14161e-17	PRR15L
ENSG00000217442	24.118	1.17131	0.364781	3.21101	0.00132268	0.00519097	SYCE3		ENSG00000211584	824.058	-0.695796	0.0872532	-7.97445	1.53067e-15	3.52097e-14	SLC48A1		ENSG00000198707	515.931	0.804204	0.113234	7.10213	1.22849e-12	5.26095e-11	CEP290		ENSG00000158796	793.82	-0.753518	0.0819802	-9.19147	3.87518e-20	4.75459e-18	DEDD
ENSG00000278383	24.0486	1.17118	0.390192	3.00155	0.00268609	0.00978604	AL031673.1		ENSG00000278341	51.3825	-0.695946	0.290254	-2.39772	0.0164976	0.0483975	AC138028.6		ENSG00000196092	200.989	0.803728	0.148044	5.42896	5.66831e-08	9.88321e-07	PAX5		ENSG00000175471	322.898	-0.75355	0.131535	-5.72889	1.01089e-08	2.08421e-07	MCTP1
ENSG00000148672	4609.38	1.17086	0.0709233	16.5089	3.16733e-61	1.85698e-58	GLUD1		ENSG00000136866	150.18	-0.696088	0.177282	-3.92644	8.62135e-05	0.000439627	ZFP37		ENSG00000139112	338.448	0.803614	0.16573	4.84894	1.24121e-06	1.61924e-05	GABARAPL1		ENSG00000188290	829.596	-0.753863	0.0884753	-8.5206	1.58723e-17	1.40456e-15	HES4
ENSG00000260274	46.7576	1.16992	0.255957	4.57076	4.85964e-06	3.11261e-05	AC068338.2		ENSG00000083635	246.558	-0.696857	0.15592	-4.46932	7.84696e-06	4.86524e-05	NUFIP1		ENSG00000149485	4551.34	0.803384	0.10375	7.74345	9.67514e-15	5.74164e-13	FADS1		ENSG00000124664	1745.23	-0.754773	0.0711662	-10.6058	2.80124e-26	6.66929e-24	SPDEF
ENSG00000111058	45.2076	1.16901	0.260227	4.49226	7.04727e-06	4.41037e-05	ACSS3		ENSG00000140534	759.075	-0.696897	0.138632	-5.02696	4.98318e-07	3.72237e-06	TICRR		ENSG00000150594	511.545	0.802616	0.10352	7.75323	8.95821e-15	5.36393e-13	ADRA2A		ENSG00000171428	489.485	-0.755121	0.137706	-5.48359	4.16784e-08	7.51602e-07	NAT1
ENSG00000144366	867.861	1.16552	0.102217	11.4024	4.06703e-30	3.64788e-28	GULP1		ENSG00000111424	520.837	-0.696899	0.0957725	-7.27661	3.42303e-13	6.03688e-12	VDR		ENSG00000267500	33.7473	0.800821	0.287134	2.78902	0.00528681	0.0228213	ZNF887P		ENSG00000100605	2892.42	-0.755416	0.0792332	-9.53409	1.51209e-21	2.17557e-19	ITPK1
ENSG00000158106	1164.59	1.16478	0.114563	10.1672	2.77805e-24	1.54223e-22	RHPN1		ENSG00000099204	2395.5	-0.697367	0.0725977	-9.60591	7.54864e-22	3.38534e-20	ABLIM1		ENSG00000158560	56.3118	0.798898	0.231125	3.45656	0.000547111	0.00343322	DYNC1I1		ENSG00000283013	216.032	-0.755433	0.164726	-4.586	4.5181e-06	5.09918e-05	#N/A
ENSG00000178814	436.923	1.16245	0.130822	8.88578	6.34751e-19	2.137e-17	OPLAH		ENSG00000159228	1128.24	-0.698337	0.099864	-6.99288	2.69301e-12	4.20902e-11	CBR1		ENSG00000152402	48.2596	0.79838	0.299139	2.66893	0.00760941	0.0307125	GUCY1A2		ENSG00000131043	1053.21	-0.75549	0.0828877	-9.11462	7.89451e-20	9.12615e-18	AAR2
ENSG00000215241	39.8229	1.16147	0.39518	2.93909	0.00329176	0.0117191	LINC02449		ENSG00000136897	776.366	-0.69909	0.0995175	-7.0248	2.14371e-12	3.39911e-11	MRPL50		ENSG00000120658	190.738	0.798016	0.177758	4.48934	7.14451e-06	7.67776e-05	ENOX1		ENSG00000204438	524.662	-0.756264	0.0978556	-7.72836	1.08938e-14	6.44569e-13	GPANK1
ENSG00000068903	823.929	1.16084	0.0776747	14.9449	1.6819e-50	5.85935e-48	SIRT2		ENSG00000271303	828.962	-0.699749	0.133142	-5.25565	1.47503e-07	1.2003e-06	SRXN1		ENSG00000102781	486.412	0.795544	0.107258	7.41713	1.19684e-13	6.02912e-12	KATNAL1		ENSG00000162482	120.913	-0.756747	0.218193	-3.46824	0.00052387	0.00330501	AKR7A3
ENSG00000177455	23.2864	1.16052	0.419851	2.76414	0.00570739	0.0190839	CD19		ENSG00000270093	168.453	-0.700408	0.243562	-2.87569	0.00403147	0.0140264	#N/A		ENSG00000120738	178.279	0.794194	0.170286	4.66387	3.10312e-06	3.63985e-05	EGR1		ENSG00000140332	3946.18	-0.757301	0.0701481	-10.7957	3.60556e-27	9.61434e-25	TLE3
ENSG00000131781	38.8099	1.15971	0.363013	3.19468	0.00139984	0.0054679	FMO5		ENSG00000249948	117.438	-0.700414	0.187173	-3.74207	0.000182513	0.00087326	GBA3		ENSG00000236859	82.0521	0.791527	0.20421	3.87605	0.000106167	0.000826804	NIFK-AS1		ENSG00000123395	726.615	-0.757535	0.0941044	-8.04994	8.2836e-16	5.8746e-14	ATG101
ENSG00000213722	882.362	1.1595	0.103263	11.2286	2.95163e-29	2.49829e-27	DDAH2		ENSG00000143674	524.003	-0.701098	0.0879604	-7.97062	1.57885e-15	3.62833e-14	MAP3K21		ENSG00000255468	78.7737	0.785317	0.249528	3.14721	0.00164834	0.00863869	AP001107.9		ENSG00000147883	72.513	-0.757998	0.233155	-3.25104	0.00114983	0.00639827	CDKN2B
ENSG00000182472	32.6224	1.15871	0.422506	2.74246	0.00609808	0.0202103	CAPN12		ENSG00000137760	340.505	-0.701157	0.127774	-5.48747	4.07729e-08	3.60463e-07	ALKBH8		ENSG00000215190	101.328	0.783446	0.177032	4.42546	9.6239e-06	9.96213e-05	LINC00680		ENSG00000177045	150.872	-0.758956	0.1735	-4.3744	1.21769e-05	0.000122807	SIX5
ENSG00000143341	15.0346	1.15409	0.447966	2.57628	0.0099869	0.031209	HMCN1		ENSG00000162981	225.103	-0.701325	0.235812	-2.97408	0.00293865	0.0106129	FAM84A		ENSG00000185065	82.1632	0.783048	0.237782	3.29313	0.000990799	0.00565012	AC000068.1		ENSG00000089289	727.289	-0.759841	0.0979246	-7.75945	8.52963e-15	5.12265e-13	IGBP1
ENSG00000212232	56.4783	1.15384	0.293691	3.92876	8.53868e-05	0.000436058	SNORD17		ENSG00000268970	53.155	-0.701668	0.227397	-3.08566	0.00203104	0.00760825	AC022150.2		ENSG00000162997	53.4191	0.782637	0.264245	2.96178	0.00305862	0.0145226	PRORSD1P		ENSG00000172508	422.814	-0.760536	0.218295	-3.48398	0.000494009	0.0031424	CARNS1
ENSG00000224897	18.5869	1.15262	0.396469	2.9072	0.00364675	0.0128346	POT1-AS1		ENSG00000163479	5253.4	-0.70188	0.0990806	-7.08393	1.40122e-12	2.28356e-11	SSR2		ENSG00000234449	86.5788	0.782234	0.234716	3.33268	0.000860123	0.00501651	#N/A		ENSG00000229809	205.759	-0.760788	0.149677	-5.08285	3.71815e-07	5.40401e-06	ZNF688
ENSG00000260742	41.1426	1.15234	0.269385	4.27769	1.88843e-05	0.0001097	AC009962.1		ENSG00000111331	1135.85	-0.70255	0.0970155	-7.24163	4.43326e-13	7.6888e-12	OAS3		ENSG00000180777	42.7797	0.781969	0.2825	2.76803	0.00563959	0.0240482	ANKRD30B		ENSG00000141337	200.051	-0.761815	0.160057	-4.75964	1.93936e-06	2.4256e-05	ARSG
ENSG00000204832	667.819	1.15126	0.090532	12.7166	4.78109e-37	7.00779e-35	ST8SIA6-AS1		ENSG00000077713	315.413	-0.703193	0.132199	-5.31921	1.04219e-07	8.68359e-07	SLC25A43		ENSG00000149292	326.228	0.780557	0.120252	6.49103	8.52506e-11	2.62296e-09	TTC12		ENSG00000225526	43.8442	-0.762058	0.260543	-2.92489	0.00344582	0.0160507	MKRN2OS
ENSG00000247400	168.775	1.15104	0.149966	7.67536	1.64959e-14	3.35472e-13	DNAJC3-DT		ENSG00000163462	186.558	-0.70334	0.216046	-3.2555	0.00113192	0.00452355	TRIM46		ENSG00000239407	40.614	0.780547	0.300056	2.60134	0.00928608	0.0362295	Z68871.1		ENSG00000095383	151.043	-0.762059	0.186591	-4.08412	4.42439e-05	0.000382714	TBC1D2
ENSG00000186340	27.0937	1.15098	0.337362	3.41169	0.000645605	0.00271787	THBS2		ENSG00000108179	4746.15	-0.703612	0.0683654	-10.2919	7.66198e-25	4.44876e-23	PPIF		ENSG00000166436	425.958	0.780205	0.188484	4.13936	3.48273e-05	0.000310588	TRIM66		ENSG00000196684	174.826	-0.763915	0.171952	-4.4426	8.88791e-06	9.2897e-05	HSH2D
ENSG00000246731	33.4767	1.1488	0.302678	3.79544	0.000147382	0.000718031	MGC16275		ENSG00000136379	389.145	-0.703678	0.12499	-5.62987	1.80342e-08	1.69008e-07	ABHD17C		ENSG00000268119	53.6611	0.778723	0.236017	3.29944	0.000968776	0.00554034	AC010615.2		ENSG00000090263	2082.2	-0.764437	0.108736	-7.03023	2.06191e-12	8.41554e-11	MRPS33
ENSG00000275400	62.0327	1.14853	0.251785	4.56155	5.07767e-06	3.24447e-05	AC006001.4		ENSG00000276043	1197.52	-0.703712	0.11165	-6.30284	2.92234e-10	3.52824e-09	UHRF1		ENSG00000233901	46.0834	0.776598	0.25483	3.04751	0.00230744	0.0115193	LINC01503		ENSG00000119673	1232.56	-0.764684	0.0781473	-9.78516	1.30387e-22	2.19126e-20	ACOT2
ENSG00000139323	384.226	1.14685	0.112718	10.1746	2.57563e-24	1.43317e-22	POC1B		ENSG00000126603	370.335	-0.703851	0.105376	-6.67944	2.39862e-11	3.33863e-10	GLIS2		ENSG00000116962	37.3746	0.775837	0.291643	2.66023	0.00780877	0.0314109	NID1		ENSG00000259956	3796.22	-0.765122	0.0630368	-12.1377	6.66709e-34	3.90985e-31	RBM15B
ENSG00000279041	13.8042	1.14294	0.454685	2.5137	0.0119473	0.0364824	AC102945.2		ENSG00000169105	895.167	-0.704077	0.0818965	-8.59716	8.17123e-18	2.44174e-16	CHST14		ENSG00000268516	69.1278	0.773549	0.242924	3.18432	0.00145094	0.00774208	AC020915.3		ENSG00000139405	1315.74	-0.765405	0.0815763	-9.38269	6.43114e-21	8.74942e-19	RITA1
ENSG00000006757	293.037	1.14283	0.1488	7.68032	1.58693e-14	3.23551e-13	PNPLA4		ENSG00000165244	770.83	-0.704144	0.0830186	-8.48176	2.21815e-17	6.38562e-16	ZNF367		ENSG00000251209	39.6807	0.772079	0.264933	2.91424	0.00356553	0.0165139	LINC00923		ENSG00000105219	70.633	-0.766134	0.268589	-2.85244	0.00433846	0.0194409	CNTD2
ENSG00000257557	53.4838	1.14212	0.286228	3.99023	6.60083e-05	0.000344936	PPP1R12A-AS1		ENSG00000148572	495.039	-0.704945	0.109473	-6.43945	1.19905e-10	1.52502e-09	NRBF2		ENSG00000274964	38.8664	0.769628	0.30648	2.51118	0.0120327	0.0448124	AC026356.1		ENSG00000103202	46.3556	-0.76614	0.307284	-2.49326	0.0126574	0.0466095	NME4
ENSG00000226084	22.8734	1.1417	0.412066	2.77068	0.00559389	0.0187618	AC113935.1		ENSG00000178988	1755.11	-0.704994	0.0869985	-8.10351	5.33945e-16	1.31371e-14	MRFAP1L1		ENSG00000280128	237.559	0.768199	0.179932	4.26938	1.96021e-05	0.000188973	AL662795.2		ENSG00000052344	979.537	-0.767029	0.104615	-7.33191	2.26889e-13	1.08814e-11	PRSS8
ENSG00000196549	3060.24	1.1392	0.0676066	16.8505	1.04079e-63	8.07049e-61	MME		ENSG00000182600	86.3467	-0.705612	0.238905	-2.95352	0.0031417	0.0112495	SNORC		ENSG00000112414	6557.82	0.766617	0.0812435	9.43605	3.87099e-21	5.4137e-19	ADGRG6		ENSG00000196507	209.572	-0.767279	0.123373	-6.21917	4.99805e-10	1.34712e-08	TCEAL3
ENSG00000162600	573.183	1.13683	0.0891928	12.7457	3.29268e-37	4.91612e-35	OMA1		ENSG00000188710	41.0878	-0.705809	0.286159	-2.46649	0.0136444	0.0410697	QRFP		ENSG00000248049	128.262	0.765524	0.174134	4.39618	1.10174e-05	0.000112704	UBA6-AS1		ENSG00000162572	292.36	-0.770834	0.303674	-2.53836	0.0111373	0.0420414	SCNN1D
ENSG00000173258	89.6941	1.13668	0.204536	5.55735	2.73906e-08	2.49023e-07	ZNF483		ENSG00000101574	308.352	-0.706149	0.118316	-5.96833	2.39691e-09	2.57794e-08	METTL4		ENSG00000106541	303.232	0.765094	0.223916	3.41688	0.000633427	0.00389303	AGR2		ENSG00000089060	428.874	-0.771246	0.118675	-6.49881	8.09556e-11	2.50237e-09	SLC8B1
ENSG00000150361	24.8789	1.13642	0.326328	3.48245	0.000496847	0.00215115	KLHL1		ENSG00000104738	4046.17	-0.706338	0.0763613	-9.24995	2.24592e-20	8.76419e-19	MCM4		ENSG00000147202	431.075	0.763785	0.103209	7.40037	1.35801e-13	6.80673e-12	DIAPH2		ENSG00000139233	788.652	-0.771783	0.0833551	-9.25898	2.06385e-20	2.71546e-18	LLPH
ENSG00000137103	414.117	1.13374	0.101229	11.1998	4.08687e-29	3.37595e-27	TMEM8B		ENSG00000100221	1419.61	-0.706646	0.0774048	-9.12922	6.89941e-20	2.54759e-18	JOSD1		ENSG00000213971	61.0542	0.762753	0.244243	3.12293	0.0017906	0.00927244	#N/A		ENSG00000111199	77.7076	-0.772247	0.185011	-4.17406	2.99218e-05	0.000273109	TRPV4
ENSG00000249572	44.1772	1.13305	0.267215	4.24024	2.23279e-05	0.000127973	AC034231.1		ENSG00000156381	1109.81	-0.706759	0.0752243	-9.39536	5.7023e-21	2.35535e-19	ANKRD9		ENSG00000131127	329.469	0.762403	0.108859	7.00358	2.49501e-12	1.00196e-10	ZNF141		ENSG00000172086	520.41	-0.774028	0.111116	-6.96597	3.26149e-12	1.27147e-10	KRCC1
ENSG00000164404	38.3294	1.13301	0.309164	3.66474	0.000247593	0.00114941	GDF9		ENSG00000168539	182.271	-0.707011	0.19977	-3.53912	0.000401464	0.00177234	CHRM1		ENSG00000129194	55.706	0.760603	0.25326	3.00325	0.00267109	0.0130163	SOX15		ENSG00000135338	78.749	-0.774841	0.269748	-2.87247	0.00407282	0.0184384	LCA5
ENSG00000135226	47.1989	1.13134	0.304018	3.72128	0.000198214	0.000941822	UGT2B28		ENSG00000182685	196.476	-0.707114	0.153484	-4.60707	4.08376e-06	2.65312e-05	BRICD5		ENSG00000245573	31.4473	0.76029	0.304079	2.5003	0.0124087	0.0458711	BDNF-AS		ENSG00000108786	297.87	-0.774909	0.150504	-5.14877	2.62201e-07	3.95457e-06	HSD17B1
ENSG00000197757	391.278	1.1312	0.0915803	12.352	4.74944e-35	6.20473e-33	HOXC6		ENSG00000141337	200.051	-0.708182	0.183955	-3.84975	0.000118238	0.000586749	ARSG		ENSG00000261305	44.8965	0.756418	0.242318	3.1216	0.00179872	0.0093051	AC005586.2		ENSG00000188522	913.543	-0.775318	0.102585	-7.5578	4.09944e-14	2.24002e-12	FAM83G
ENSG00000176108	238.839	1.1302	0.137087	8.24442	1.65956e-16	4.35985e-15	CHMP6		ENSG00000025039	790.702	-0.708265	0.0949543	-7.45901	8.71763e-14	1.63714e-12	RRAGD		ENSG00000162174	325.122	0.755773	0.156727	4.82224	1.41957e-06	1.83162e-05	ASRGL1		ENSG00000197768	48.7928	-0.775961	0.307128	-2.52651	0.0115202	0.0432338	STPG3
ENSG00000173727	79.6784	1.12988	0.22791	4.95757	7.13789e-07	5.20414e-06	AP000769.1		ENSG00000104142	1378.13	-0.708328	0.0879104	-8.05738	7.79443e-16	1.86245e-14	VPS18		ENSG00000089505	44.4328	0.754716	0.295831	2.55117	0.0107362	0.0408972	CMTM1		ENSG00000163623	41.0009	-0.777346	0.258261	-3.00993	0.0026131	0.0127785	NKX6-1
ENSG00000178971	567.03	1.12958	0.0896191	12.6043	2.00052e-36	2.81219e-34	CTC1		ENSG00000160226	305.591	-0.708413	0.114632	-6.17989	6.41445e-10	7.45963e-09	CFAP410		ENSG00000270344	92.1956	0.754236	0.189473	3.9807	6.87134e-05	0.000565747	POC1B-AS1		ENSG00000128309	1129.93	-0.778377	0.0776833	-10.0199	1.24659e-23	2.2872e-21	MPST
ENSG00000164128	35.6855	1.12912	0.360396	3.13299	0.00173033	0.00660426	NPY1R		ENSG00000116285	898.825	-0.708795	0.0943358	-7.51353	5.75531e-14	1.105e-12	ERRFI1		ENSG00000005187	281.853	0.752864	0.131097	5.74281	9.31206e-09	1.93298e-07	ACSM3		ENSG00000165502	3347.41	-0.77844	0.075939	-10.2509	1.17304e-24	2.54997e-22	RPL36AL
ENSG00000255320	29.2624	1.12643	0.360565	3.12406	0.00178372	0.00678557	AP000759.1		ENSG00000153721	594.108	-0.709326	0.0987268	-7.18474	6.73345e-13	1.13825e-11	CNKSR3		ENSG00000165300	126.696	0.752063	0.226525	3.32	0.000900185	0.00520764	SLITRK5		ENSG00000171421	649.343	-0.778986	0.112162	-6.94516	3.78028e-12	1.45109e-10	MRPL36
ENSG00000253333	22.0426	1.12447	0.36421	3.08743	0.00201894	0.00756645	AC146944.3		ENSG00000184675	375.852	-0.70982	0.10556	-6.72432	1.76419e-11	2.4931e-10	AMER1		ENSG00000163629	1014.67	0.745492	0.128322	5.80955	6.26415e-09	1.35875e-07	PTPN13		ENSG00000142867	615.784	-0.779	0.0954336	-8.16274	3.275e-16	2.45306e-14	BCL10
ENSG00000103024	1186.09	1.11869	0.0873061	12.8135	1.37838e-37	2.16559e-35	NME3		ENSG00000196584	863.475	-0.71047	0.118283	-6.0065	1.8957e-09	2.07225e-08	XRCC2		ENSG00000163257	972.742	0.744065	0.0835797	8.90245	5.46266e-19	5.63133e-17	DCAF16		ENSG00000180592	102.226	-0.779332	0.162673	-4.79079	1.66126e-06	2.11211e-05	SKIDA1
ENSG00000279508	90.4589	1.11771	0.270654	4.12966	3.63305e-05	0.000200163	#N/A		ENSG00000017797	2169.21	-0.710621	0.0773199	-9.19066	3.90427e-20	1.47797e-18	RALBP1		ENSG00000168952	125.721	0.743927	0.220186	3.37863	0.000728481	0.00436456	STXBP6		ENSG00000116711	31.128	-0.779934	0.276478	-2.82096	0.004788	0.0210497	PLA2G4A
ENSG00000166183	48.3905	1.11756	0.372528	2.99994	0.00270029	0.00983627	ASPG		ENSG00000253598	66.3185	-0.71094	0.232984	-3.05145	0.00227737	0.00844284	SLC10A5		ENSG00000151320	105.642	0.742058	0.182224	4.07222	4.65669e-05	0.000400039	AKAP6		ENSG00000114646	504.212	-0.780422	0.107166	-7.28235	3.28056e-13	1.52577e-11	CSPG5
ENSG00000230847	43.5258	1.11659	0.278026	4.01613	5.91613e-05	0.000312211	OCLNP1		ENSG00000182957	1168	-0.711353	0.0742491	-9.58062	9.6462e-22	4.27814e-20	SPATA13		ENSG00000136870	473.079	0.740972	0.131558	5.63226	1.77859e-08	3.49069e-07	ZNF189		ENSG00000124713	98.7703	-0.780638	0.252889	-3.08689	0.00202266	0.0102746	GNMT
ENSG00000272068	33.2777	1.11583	0.347462	3.21138	0.00132097	0.0051855	AL365181.2		ENSG00000121057	2299.36	-0.71137	0.0616654	-11.536	8.69046e-31	8.28973e-29	AKAP1		ENSG00000176401	65.2826	0.740778	0.258693	2.86355	0.00418928	0.0188841	EID2B		ENSG00000228794	639.842	-0.780775	0.0860572	-9.07274	1.16065e-19	1.31885e-17	LINC01128
ENSG00000229980	49.1983	1.11516	0.253625	4.39688	1.0982e-05	6.64952e-05	TOB1-AS1		ENSG00000132182	7134.11	-0.711673	0.0597384	-11.9132	1.01061e-32	1.1459e-30	NUP210		ENSG00000148225	145.676	0.740153	0.169154	4.37562	1.21087e-05	0.000122304	WDR31		ENSG00000126106	176.004	-0.781576	0.171263	-4.5636	5.0283e-06	5.59294e-05	TMEM53
ENSG00000141668	1345.67	1.11487	0.0779233	14.3072	1.97167e-46	5.57588e-44	CBLN2		ENSG00000139737	694.928	-0.711828	0.0988772	-7.19911	6.06053e-13	1.03615e-11	SLAIN1		ENSG00000177189	3174.04	0.736485	0.0820776	8.97303	2.88465e-19	3.15246e-17	RPS6KA3		ENSG00000095539	566.747	-0.781661	0.0948588	-8.24026	1.7184e-16	1.33721e-14	SEMA4G
ENSG00000005379	706.772	1.11374	0.137562	8.09625	5.66774e-16	1.38597e-14	TSPOAP1		ENSG00000110619	1557.71	-0.712543	0.077693	-9.17126	4.67515e-20	1.7587e-18	CARS		ENSG00000258441	189.64	0.734501	0.166737	4.40514	1.05717e-05	0.000108589	LINC00641		ENSG00000178718	225.476	-0.781936	0.127733	-6.12167	9.26013e-10	2.34422e-08	RPP25
ENSG00000258940	40.8989	1.11093	0.309983	3.58382	0.0003386	0.00152564	AL132639.2		ENSG00000145780	986.019	-0.713296	0.0875438	-8.14787	3.70381e-16	9.28386e-15	FEM1C		ENSG00000170381	661.633	0.734001	0.121784	6.02709	1.66942e-09	4.05671e-08	SEMA3E		ENSG00000173221	149.197	-0.782821	0.202676	-3.86243	0.000112266	0.000870572	GLRX
ENSG00000186231	15.4108	1.10954	0.401839	2.76116	0.00575963	0.0192318	KLHL32		ENSG00000174013	1306.65	-0.713409	0.077489	-9.20658	3.36666e-20	1.28661e-18	FBXO45		ENSG00000265646	233.084	0.732155	0.249244	2.93751	0.00330864	0.0155109	TUFMP1		ENSG00000105519	121.849	-0.783242	0.214225	-3.65617	0.000256015	0.00178561	CAPS
ENSG00000187045	28.633	1.10817	0.326817	3.3908	0.000696895	0.00291237	TMPRSS6		ENSG00000198826	2824.69	-0.714802	0.0747468	-9.56298	1.14412e-21	5.04632e-20	ARHGAP11A		ENSG00000138101	304.117	0.731238	0.18405	3.97304	7.09614e-05	0.000580908	DTNB		ENSG00000143061	344.94	-0.783952	0.134179	-5.84259	5.13951e-09	1.13075e-07	IGSF3
ENSG00000100577	893.301	1.10729	0.0856029	12.9353	2.84691e-38	4.7571e-36	GSTZ1		ENSG00000176463	72.2949	-0.714856	0.228994	-3.12172	0.00179799	0.00683011	SLCO3A1		ENSG00000205189	5162.88	0.731056	0.0723949	10.0982	5.62842e-24	1.11448e-21	ZBTB10		ENSG00000125657	65.5148	-0.784781	0.240087	-3.26873	0.00108031	0.00607056	TNFSF9
ENSG00000100373	35.5453	1.1063	0.295545	3.74326	0.000181645	0.000870143	UPK3A		ENSG00000213965	1999.21	-0.714996	0.0829012	-8.62468	6.42739e-18	1.95324e-16	NUDT19		ENSG00000229043	186.031	0.730958	0.118514	6.1677	6.92909e-10	1.80436e-08	AC091729.3		ENSG00000231439	59.1402	-0.785355	0.316141	-2.48419	0.0129846	0.0476215	WASIR2
ENSG00000054148	1624.4	1.10627	0.0662692	16.6936	1.45907e-62	1.00209e-59	PHPT1		ENSG00000188211	546.772	-0.715176	0.126717	-5.64389	1.66252e-08	1.56844e-07	NCR3LG1		ENSG00000152894	732.272	0.730812	0.102906	7.10173	1.23206e-12	5.26141e-11	PTPRK		ENSG00000069399	173.005	-0.785621	0.149474	-5.2559	1.47306e-07	2.36434e-06	BCL3
ENSG00000104892	55.7691	1.10609	0.258577	4.27759	1.88927e-05	0.000109723	KLC3		ENSG00000112773	523.726	-0.71523	0.253421	-2.8223	0.00476811	0.0162807	TENT5A		ENSG00000131711	2763.79	0.730526	0.166568	4.38575	1.15584e-05	0.000117577	MAP1B		ENSG00000150540	88.2756	-0.786455	0.202492	-3.88388	0.000102804	0.000803745	HNMT
ENSG00000266173	97.183	1.10513	0.268792	4.11149	3.93111e-05	0.000215155	STRADA		ENSG00000174327	219.6	-0.715869	0.133306	-5.37013	7.86819e-08	6.68087e-07	SLC16A13		ENSG00000235560	67.3676	0.730082	0.207582	3.51708	0.000436321	0.00281847	AC002310.1		ENSG00000104419	963.538	-0.786804	0.14466	-5.43898	5.35852e-08	9.45018e-07	NDRG1
ENSG00000163683	2903.86	1.10327	0.0830161	13.2898	2.65293e-40	4.98212e-38	SMIM14		ENSG00000133985	195.918	-0.716984	0.173125	-4.14143	3.45152e-05	0.00019095	TTC9		ENSG00000214783	47.1776	0.728312	0.294325	2.47452	0.0133415	0.048698	POLR2J4		ENSG00000184524	103.199	-0.787097	0.184717	-4.2611	2.03427e-05	0.000194824	CEND1
ENSG00000186806	152.662	1.10112	0.182642	6.02884	1.65138e-09	1.82008e-08	VSIG10L		ENSG00000042286	66.4853	-0.717849	0.278536	-2.57722	0.0099599	0.0311334	AIFM2		ENSG00000178971	567.03	0.726811	0.100165	7.25618	3.98186e-13	1.81811e-11	CTC1		ENSG00000100196	493.449	-0.788942	0.107932	-7.3096	2.67945e-13	1.26909e-11	KDELR3
ENSG00000137944	266.556	1.10088	0.11906	9.2464	2.32192e-20	9.03144e-19	KYAT3		ENSG00000095539	566.747	-0.717989	0.252824	-2.83988	0.00451303	0.0155044	SEMA4G		ENSG00000148450	489.816	0.726269	0.134904	5.3836	7.30106e-08	1.24161e-06	MSRB2		ENSG00000203896	117.294	-0.789335	0.202839	-3.89143	9.96545e-05	0.000781565	LIME1
ENSG00000156804	27.9885	1.09847	0.336481	3.26456	0.00109633	0.00440031	FBXO32		ENSG00000188486	5310.38	-0.719631	0.0802248	-8.97018	2.96018e-19	1.02679e-17	H2AFX		ENSG00000183060	121.49	0.725168	0.235051	3.08515	0.00203449	0.0103142	LYSMD4		ENSG00000173451	109.349	-0.790032	0.167446	-4.71812	2.38037e-06	2.88166e-05	THAP2
ENSG00000185386	822.002	1.09574	0.114691	9.55384	1.24975e-21	5.50212e-20	MAPK11		ENSG00000180385	224.344	-0.719976	0.159996	-4.49996	6.79665e-06	4.26797e-05	EMC3-AS1		ENSG00000100916	298.807	0.723769	0.115017	6.2927	3.1199e-10	8.76331e-09	BRMS1L		ENSG00000186891	290.508	-0.790387	0.126804	-6.23311	4.57255e-10	1.24417e-08	TNFRSF18
ENSG00000128512	156.55	1.09404	0.165068	6.62781	3.40713e-11	4.63763e-10	DOCK4		ENSG00000012048	1533.54	-0.720187	0.0936164	-7.69296	1.43773e-14	2.95133e-13	BRCA1		ENSG00000128872	210.283	0.722795	0.138444	5.22085	1.78099e-07	2.80457e-06	TMOD2		ENSG00000124688	615.006	-0.790854	0.124437	-6.35543	2.07839e-10	5.99793e-09	MAD2L1BP
ENSG00000234311	23.733	1.09334	0.402203	2.71839	0.00656014	0.0215192	AL451069.3		ENSG00000198435	349.251	-0.721374	0.116633	-6.18501	6.21002e-10	7.22888e-09	NRARP		ENSG00000188559	514.223	0.719036	0.180194	3.99033	6.59801e-05	0.000545263	RALGAPA2		ENSG00000187244	1886.46	-0.791637	0.107434	-7.3686	1.72427e-13	8.47263e-12	BCAM
ENSG00000178252	3397.89	1.09322	0.0804296	13.5923	4.44868e-42	9.2989e-40	WDR6		ENSG00000164902	2035.45	-0.721404	0.0697998	-10.3353	4.8772e-25	2.88764e-23	PHAX		ENSG00000129007	214.782	0.718139	0.18355	3.91249	9.13492e-05	0.000726138	CALML4		ENSG00000245571	158.134	-0.791637	0.153098	-5.17079	2.33107e-07	3.56414e-06	FAM111A-DT
ENSG00000143416	9134.43	1.09114	0.0673267	16.2066	4.52815e-59	2.41883e-56	SELENBP1		ENSG00000175283	1025.09	-0.722255	0.0815023	-8.86176	7.87577e-19	2.61128e-17	DOLK		ENSG00000188321	185.151	0.715782	0.161462	4.43313	9.28738e-06	9.6561e-05	ZNF559		ENSG00000172936	728.526	-0.792666	0.101841	-7.78338	7.06101e-15	4.27918e-13	MYD88
ENSG00000229043	186.031	1.08823	0.14269	7.62651	2.41191e-14	4.81142e-13	AC091729.3		ENSG00000176018	1298.39	-0.722417	0.0875636	-8.25019	1.58138e-16	4.16812e-15	LYSMD3		ENSG00000137801	523.447	0.715207	0.100401	7.12349	1.05226e-12	4.54518e-11	THBS1		ENSG00000251034	24.8836	-0.793034	0.31781	-2.49531	0.0125848	0.0464188	AC037459.2
ENSG00000185737	37.4984	1.08688	0.296744	3.66269	0.000249584	0.00115709	NRG3		ENSG00000102034	717.613	-0.725115	0.109981	-6.59309	4.30773e-11	5.7881e-10	ELF4		ENSG00000157734	73.273	0.712612	0.224139	3.17933	0.00147614	0.00785139	SNX22		ENSG00000198892	311.595	-0.793067	0.151216	-5.2446	1.56625e-07	2.50188e-06	SHISA4
ENSG00000101333	1002.07	1.08671	0.0720235	15.0883	1.93288e-51	6.9347e-49	PLCB4		ENSG00000143494	280.08	-0.725201	0.142129	-5.10243	3.35328e-07	2.56953e-06	VASH2		ENSG00000114841	178.743	0.711195	0.206804	3.43898	0.00058392	0.00363908	DNAH1		ENSG00000105419	99.8146	-0.793288	0.206827	-3.83552	0.000125301	0.000956086	MEIS3
ENSG00000149922	49.5744	1.08548	0.315585	3.43956	0.000582654	0.00248276	TBX6		ENSG00000152749	754.379	-0.725683	0.0853978	-8.49769	1.93407e-17	5.60133e-16	GPR180		ENSG00000242265	4860.91	0.711076	0.0687157	10.3481	4.26927e-25	9.38254e-23	PEG10		ENSG00000159674	546.915	-0.793409	0.284128	-2.79244	0.00523128	0.0226206	SPON2
ENSG00000185420	315.899	1.08342	0.124541	8.6993	3.33942e-18	1.04115e-16	SMYD3		ENSG00000103888	84.8182	-0.725846	0.281746	-2.57625	0.00998798	0.031209	CEMIP		ENSG00000068366	350.865	0.709421	0.131013	5.41491	6.13203e-08	1.06361e-06	ACSL4		ENSG00000104142	1378.13	-0.793789	0.0906533	-8.75632	2.01721e-18	1.9873e-16	VPS18
ENSG00000131373	329.955	1.08177	0.0971387	11.1363	8.35223e-29	6.73728e-27	HACL1		ENSG00000123358	276.661	-0.726223	0.123661	-5.87268	4.28799e-09	4.41056e-08	NR4A1		ENSG00000229848	74.6824	0.70905	0.272723	2.59989	0.00932544	0.0363618	AC139149.1		ENSG00000131196	224.423	-0.794879	0.233384	-3.40589	0.00065949	0.00401985	NFATC1
ENSG00000125995	904.193	1.08168	0.15456	6.99845	2.58814e-12	4.06094e-11	ROMO1		ENSG00000184661	900.659	-0.726436	0.101636	-7.14741	8.84276e-13	1.4823e-11	CDCA2		ENSG00000101489	130.476	0.708648	0.189827	3.73313	0.000189112	0.00137379	CELF4		ENSG00000152818	2877.4	-0.796999	0.255533	-3.11897	0.00181487	0.00937145	UTRN
ENSG00000276317	41.4989	1.08015	0.260099	4.15284	3.28374e-05	0.00018255	AL357033.3		ENSG00000100522	2301.27	-0.727171	0.077925	-9.33168	1.04207e-20	4.21705e-19	GNPNAT1		ENSG00000148143	752.202	0.708318	0.134012	5.2855	1.25359e-07	2.04158e-06	ZNF462		ENSG00000101084	815.572	-0.798316	0.11816	-6.75625	1.4161e-11	4.99481e-10	RAB5IF
ENSG00000114391	5970.59	1.07803	0.110454	9.75991	1.67302e-22	7.97937e-21	RPL24		ENSG00000164023	821.366	-0.727633	0.0910286	-7.99345	1.31213e-15	3.04449e-14	SGMS2		ENSG00000205269	319.213	0.708316	0.107494	6.58936	4.4173e-11	1.42717e-09	TMEM170B		ENSG00000167535	1127.89	-0.798564	0.0658035	-12.1356	6.84258e-34	3.90985e-31	CACNB3
ENSG00000272106	303.512	1.07693	0.125055	8.6116	7.20476e-18	2.173e-16	AL691432.2		ENSG00000146530	94.0844	-0.729235	0.273089	-2.67032	0.00757786	0.0244505	VWDE		ENSG00000137970	61.3204	0.705506	0.244125	2.88994	0.00385314	0.0176135	RPL7P9		ENSG00000132821	131.991	-0.798573	0.157049	-5.08485	3.67913e-07	5.3551e-06	VSTM2L
ENSG00000135452	421.375	1.07653	0.0943581	11.409	3.77054e-30	3.40737e-28	TSPAN31		ENSG00000135070	1315.14	-0.729615	0.110267	-6.61683	3.66992e-11	4.97561e-10	ISCA1		ENSG00000213693	46.2153	0.705317	0.276716	2.54888	0.0108068	0.0410962	SEC14L1P1		ENSG00000179918	3115.14	-0.800806	0.0853409	-9.38361	6.37537e-21	8.73295e-19	SEPHS2
ENSG00000140986	76.9181	1.07646	0.317243	3.39317	0.000690895	0.00288931	RPL3L		ENSG00000168246	684.884	-0.729738	0.108396	-6.73213	1.67198e-11	2.37395e-10	UBTD2		ENSG00000187240	662.555	0.70361	0.117688	5.9786	2.25065e-09	5.35204e-08	DYNC2H1		ENSG00000273253	109.03	-0.80141	0.232518	-3.44665	0.000567587	0.00354651	AL022328.4
ENSG00000101898	52.747	1.07599	0.309647	3.47489	0.000511071	0.00220566	MCTS2P		ENSG00000164654	772.631	-0.72997	0.0693815	-10.5211	6.90591e-26	4.40329e-24	MIOS		ENSG00000251136	101.082	0.699804	0.233262	3.00008	0.00269909	0.0131304	AF117829.1		ENSG00000262877	210.137	-0.801455	0.162117	-4.94369	7.6656e-07	1.0436e-05	AC110285.2
ENSG00000223745	102.52	1.07553	0.213859	5.02916	4.92636e-07	3.68335e-06	CCDC18-AS1		ENSG00000125485	581.362	-0.730851	0.0835634	-8.74606	2.20923e-18	6.96922e-17	DDX31		ENSG00000184497	69.6187	0.697781	0.209427	3.33187	0.000862656	0.00502688	TMEM255B		ENSG00000108924	254.97	-0.801553	0.242457	-3.30595	0.000946536	0.00543334	HLF
ENSG00000100023	1206.94	1.07333	0.0761798	14.0894	4.41158e-45	1.09325e-42	PPIL2		ENSG00000151224	374.173	-0.731073	0.119662	-6.10949	9.99515e-10	1.13385e-08	MAT1A		ENSG00000242516	314.942	0.695617	0.210066	3.31141	0.000928258	0.0053453	LINC00960		ENSG00000233223	430.831	-0.801626	0.15078	-5.31652	1.0577e-07	1.74528e-06	AC016876.1
ENSG00000282386	31.4979	1.07273	0.331039	3.24051	0.00119318	0.00474155	AL358472.4		ENSG00000173805	42.6302	-0.731093	0.29042	-2.51736	0.0118237	0.0361878	HAP1		ENSG00000223547	267.025	0.69463	0.138071	5.03095	4.88061e-07	6.93233e-06	ZNF844		ENSG00000010165	1704.92	-0.802046	0.0709253	-11.3083	1.19359e-29	4.18783e-27	EEF1AKNMT
ENSG00000248508	93.7726	1.07132	0.196721	5.4459	5.15443e-08	4.48758e-07	SRP14-AS1		ENSG00000143157	2535.2	-0.73143	0.0645307	-11.3346	8.84397e-30	7.78723e-28	POGK		ENSG00000213853	864.322	0.693485	0.124993	5.54821	2.88614e-08	5.4659e-07	EMP2		ENSG00000133687	173.711	-0.802292	0.145289	-5.52206	3.35056e-08	6.18724e-07	TMTC1
ENSG00000165300	126.696	1.07092	0.180864	5.92114	3.19727e-09	3.3694e-08	SLITRK5		ENSG00000103415	1061.75	-0.731538	0.0949407	-7.70521	1.30631e-14	2.69538e-13	HMOX2		ENSG00000205212	147.189	0.693482	0.198873	3.48706	0.00048837	0.00311323	CCDC144NL		ENSG00000179218	28617.2	-0.802471	0.0630556	-12.7264	4.21773e-37	4.01668e-34	CALR
ENSG00000167123	168.25	1.06952	0.300125	3.56358	0.000365828	0.00163332	CERCAM		ENSG00000152642	682.819	-0.732031	0.0982563	-7.45022	9.31847e-14	1.74182e-12	GPD1L		ENSG00000167676	250.947	0.692395	0.213317	3.24585	0.00117099	0.00649511	PLIN4		ENSG00000179178	1957.71	-0.802714	0.0986832	-8.13425	4.14496e-16	3.05886e-14	TMEM125
ENSG00000277693	51.3415	1.06806	0.307847	3.46946	0.000521505	0.00224498	AP003900.1		ENSG00000204685	102.515	-0.73354	0.179517	-4.08619	4.38519e-05	0.000237895	STARD7-AS1		ENSG00000082269	315.282	0.691774	0.109046	6.34387	2.24064e-10	6.41065e-09	FAM135A		ENSG00000275494	42.564	-0.802924	0.325714	-2.46512	0.0136967	0.0498219	AC133552.5
ENSG00000267475	48.6385	1.06791	0.282109	3.78545	0.000153432	0.00074524	AC008736.1		ENSG00000183579	638.317	-0.734045	0.0894419	-8.20695	2.26882e-16	5.84543e-15	ZNRF3		ENSG00000256223	205.735	0.690397	0.18009	3.83363	0.000126267	0.000962354	ZNF10		ENSG00000221890	851.635	-0.803165	0.100728	-7.97359	1.54126e-15	1.04487e-13	NPTXR
ENSG00000203865	50.223	1.06666	0.257869	4.13645	3.52727e-05	0.000194826	ATP1A1-AS1		ENSG00000060491	1722.58	-0.735225	0.0668525	-10.9977	3.91915e-28	2.95325e-26	OGFR		ENSG00000099725	48.3866	0.690021	0.265762	2.59639	0.00942097	0.0366771	PRKY		ENSG00000137834	1485.87	-0.803174	0.0958767	-8.37716	5.42221e-17	4.48094e-15	SMAD6
ENSG00000183828	432.38	1.06658	0.0990477	10.7684	4.85357e-27	3.39158e-25	NUDT14		ENSG00000128596	622.993	-0.735693	0.0985967	-7.46164	8.5452e-14	1.60602e-12	CCDC136		ENSG00000151229	445.965	0.687791	0.117662	5.8455	5.05045e-09	1.11361e-07	SLC2A13		ENSG00000121966	111.711	-0.804065	0.161179	-4.98863	6.08078e-07	8.43339e-06	CXCR4
ENSG00000250012	16.1619	1.06351	0.436118	2.43858	0.0147452	0.0439323	AC079848.1		ENSG00000187730	61.2494	-0.73643	0.227882	-3.23163	0.00123088	0.00487526	GABRD		ENSG00000155666	71.3248	0.687437	0.215351	3.19217	0.00141208	0.00756094	KDM8		ENSG00000173928	72.101	-0.804299	0.24651	-3.26275	0.00110337	0.00618277	SWSAP1
ENSG00000106211	6848.9	1.06156	0.0693832	15.2999	7.65183e-53	3.22692e-50	HSPB1		ENSG00000163053	597.143	-0.736487	0.0912931	-8.06728	7.18796e-16	1.72439e-14	SLC16A14		ENSG00000010803	1067.29	0.686825	0.08702	7.89273	2.95648e-15	1.91763e-13	SCMH1		ENSG00000182326	55.8486	-0.8059	0.293495	-2.74587	0.00603502	0.0254522	C1S
ENSG00000205861	20.0706	1.05964	0.380127	2.7876	0.00531005	0.0179173	PCOTH		ENSG00000254470	1113.4	-0.736599	0.0800724	-9.19917	3.60742e-20	1.37643e-18	AP5B1		ENSG00000044524	587.764	0.68554	0.149068	4.59884	4.24855e-06	4.82492e-05	EPHA3		ENSG00000174529	87.1136	-0.806449	0.18033	-4.47208	7.74617e-06	8.2402e-05	TMEM81
ENSG00000197766	250.395	1.05848	0.159396	6.64055	3.12506e-11	4.28035e-10	CFD		ENSG00000171320	800.425	-0.73676	0.0941606	-7.8245	5.09693e-15	1.10081e-13	ESCO2		ENSG00000117242	85.8033	0.685349	0.205105	3.34145	0.000833425	0.00488215	PINK1-AS		ENSG00000204060	90.7235	-0.807226	0.221226	-3.64888	0.000263389	0.001829	FOXO6
ENSG00000263597	17.522	1.05772	0.404733	2.61338	0.00896528	0.0283525	MIR3936		ENSG00000149658	2423.2	-0.737428	0.0754142	-9.77837	1.39438e-22	6.74408e-21	YTHDF1		ENSG00000100075	4361.32	0.684648	0.0624467	10.9637	5.71035e-28	1.65509e-25	SLC25A1		ENSG00000215458	87.4873	-0.807295	0.285201	-2.83061	0.00464588	0.0205742	AATBC
ENSG00000251209	39.6807	1.05537	0.402742	2.62046	0.00878112	0.0278177	LINC00923		ENSG00000134375	2290.94	-0.737764	0.104217	-7.07914	1.45052e-12	2.3591e-11	TIMM17A		ENSG00000250802	76.9635	0.682834	0.228613	2.98685	0.00281865	0.013616	ZBED3-AS1		ENSG00000115107	556.698	-0.808495	0.115776	-6.98329	2.88336e-12	1.13961e-10	STEAP3
ENSG00000205544	164.041	1.05248	0.204474	5.14726	2.64319e-07	2.06423e-06	TMEM256		ENSG00000135052	2290.5	-0.737782	0.0841703	-8.76535	1.86198e-18	5.9204e-17	GOLM1		ENSG00000132872	552.587	0.682328	0.0969393	7.03872	1.94017e-12	7.93485e-11	SYT4		ENSG00000204922	409.237	-0.80863	0.143519	-5.63432	1.75747e-08	3.45601e-07	UQCC3
ENSG00000225096	24.3175	1.05233	0.344989	3.05032	0.00228594	0.00847024	AL445250.1		ENSG00000141873	775.123	-0.73784	0.0990921	-7.446	9.62102e-14	1.79558e-12	SLC39A3		ENSG00000155974	48.3304	0.682062	0.248476	2.74499	0.00605132	0.0255102	GRIP1		ENSG00000102218	787.123	-0.811241	0.0910477	-8.91007	5.10015e-19	5.28487e-17	RP2
ENSG00000160318	41.584	1.05148	0.261795	4.01643	5.90869e-05	0.000311886	CLDND2		ENSG00000189319	833.188	-0.737922	0.0760275	-9.70598	2.84321e-22	1.3194e-20	FAM53B		ENSG00000180881	96.7324	0.681126	0.194337	3.50488	0.000456818	0.00292911	CAPS2		ENSG00000273599	97.0336	-0.811293	0.326074	-2.48806	0.0128441	0.0471752	AL731571.1
ENSG00000215190	101.328	1.05143	0.193976	5.42042	5.94585e-08	5.12648e-07	LINC00680		ENSG00000137310	1560.3	-0.738464	0.0762845	-9.6804	3.65293e-22	1.68539e-20	TCF19		ENSG00000156475	90.0976	0.680929	0.170555	3.99242	6.54032e-05	0.000541166	PPP2R2B		ENSG00000115129	162.879	-0.812032	0.229096	-3.5445	0.00039336	0.00258182	TP53I3
ENSG00000039650	764.176	1.05036	0.124736	8.42066	3.7438e-17	1.05999e-15	PNKP		ENSG00000164038	272.355	-0.738587	0.138911	-5.31697	1.05509e-07	8.78197e-07	SLC9B2		ENSG00000185278	1047.71	0.68079	0.125461	5.42629	5.75366e-08	1.00233e-06	ZBTB37		ENSG00000112343	351.173	-0.812578	0.155191	-5.236	1.64093e-07	2.60452e-06	TRIM38
ENSG00000280152	25.2844	1.04922	0.40067	2.61866	0.00882766	0.0279504	AC009078.3		ENSG00000100292	360.285	-0.738604	0.201753	-3.66093	0.000251297	0.00116368	HMOX1		ENSG00000245937	478.687	0.679862	0.127098	5.34912	8.83835e-08	1.47421e-06	LINC01184		ENSG00000186446	45.5301	-0.813779	0.264423	-3.07756	0.00208703	0.0105454	ZNF501
ENSG00000226445	19.9715	1.04868	0.387411	2.70689	0.00679167	0.0221701	BX322234.1		ENSG00000178531	1104.94	-0.738632	0.0956636	-7.72114	1.15294e-14	2.39537e-13	CTXN1		ENSG00000140391	3378.17	0.679741	0.0816102	8.32911	8.14513e-17	6.54195e-15	TSPAN3		ENSG00000171310	103.962	-0.814267	0.149965	-5.42972	5.64437e-08	9.85006e-07	CHST11
ENSG00000231064	28.3856	1.04857	0.383063	2.73734	0.00619379	0.0204739	AC234582.1		ENSG00000189046	510.575	-0.738914	0.119166	-6.2007	5.62127e-10	6.57538e-09	ALKBH2		ENSG00000196208	417.194	0.679044	0.155453	4.36817	1.25295e-05	0.00012585	GREB1		ENSG00000174276	491.403	-0.815592	0.117914	-6.91682	4.61886e-12	1.74948e-10	ZNHIT2
ENSG00000225151	208.257	1.04794	0.124977	8.38504	5.07105e-17	1.41249e-15	GOLGA2P7		ENSG00000127666	543.731	-0.739669	0.120675	-6.12941	8.82069e-10	1.00823e-08	TICAM1		ENSG00000107614	130.765	0.678852	0.195697	3.46889	0.000522608	0.00329863	TRDMT1		ENSG00000116685	3242.26	-0.816016	0.0716685	-11.386	4.91176e-30	1.78601e-27	KIAA2013
ENSG00000272405	109.031	1.04767	0.16162	6.48228	9.03448e-11	1.16696e-09	AL365181.3		ENSG00000116584	1462.09	-0.739961	0.171546	-4.31349	1.60695e-05	9.44215e-05	ARHGEF2		ENSG00000068305	860.384	0.678571	0.100098	6.77905	1.20967e-11	4.32004e-10	MEF2A		ENSG00000142327	1818.56	-0.816631	0.0904537	-9.02816	1.7458e-19	1.95051e-17	RNPEPL1
ENSG00000072778	7883.03	1.04229	0.0626295	16.6421	3.45388e-62	2.2439e-59	ACADVL		ENSG00000124444	197.05	-0.740433	0.134571	-5.50215	3.75179e-08	3.3365e-07	ZNF576		ENSG00000145626	66.0293	0.677545	0.197985	3.42221	0.000621142	0.00383639	UGT3A1		ENSG00000204315	284.094	-0.816651	0.135256	-6.03783	1.56205e-09	3.82368e-08	FKBPL
ENSG00000281912	67.3637	1.04129	0.216673	4.80584	1.54103e-06	1.07092e-05	LINC01144		ENSG00000144395	85.0759	-0.741303	0.219211	-3.38168	0.000720432	0.00299926	CCDC150		ENSG00000154229	642.889	0.677518	0.108205	6.26142	3.81483e-10	1.05669e-08	PRKCA		ENSG00000013392	726.745	-0.816831	0.124953	-6.53711	6.27171e-11	1.97836e-09	RWDD2A
ENSG00000272941	17.2601	1.03771	0.421889	2.45968	0.0139062	0.0417898	AC083862.2		ENSG00000196453	925.049	-0.741326	0.109554	-6.76675	1.31706e-11	1.90147e-10	ZNF777		ENSG00000188536	529.997	0.676901	0.112273	6.02906	1.6492e-09	4.01246e-08	HBA2		ENSG00000227218	74.9011	-0.816878	0.289682	-2.81991	0.00480365	0.0210982	AL157935.1
ENSG00000132589	3713.53	1.03673	0.0571652	18.1357	1.6648e-73	2.22324e-70	FLOT2		ENSG00000153487	410.28	-0.741362	0.106329	-6.97236	3.11673e-12	4.83667e-11	ING1		ENSG00000073712	369.777	0.676189	0.113777	5.94308	2.79709e-09	6.50452e-08	FERMT2		ENSG00000275549	41.8429	-0.817663	0.309939	-2.63814	0.00833615	0.0331046	STPG3-AS1
ENSG00000100116	536.361	1.03641	0.100632	10.299	7.11837e-25	4.15319e-23	GCAT		ENSG00000166455	67.5491	-0.743106	0.237756	-3.12549	0.00177508	0.00675682	C16orf46		ENSG00000166377	474.355	0.674718	0.104661	6.44672	1.14295e-10	3.43212e-09	ATP9B		ENSG00000162928	1262.98	-0.81778	0.0757954	-10.7893	3.86698e-27	1.01757e-24	PEX13
ENSG00000184903	240.779	1.0359	0.113138	9.15605	5.38295e-20	2.00613e-18	IMMP2L		ENSG00000102393	531.714	-0.744852	0.0906916	-8.21303	2.15683e-16	5.56884e-15	GLA		ENSG00000159958	69.8983	0.673926	0.252635	2.66759	0.00763979	0.0308141	TNFRSF13C		ENSG00000025708	460.567	-0.817852	0.09456	-8.64903	5.19377e-18	4.85375e-16	TYMP
ENSG00000273015	896.258	1.03579	0.0759831	13.6318	2.59182e-42	5.56269e-40	AC008124.1		ENSG00000114631	3993.63	-0.745099	0.0743973	-10.0151	1.30772e-23	6.73124e-22	PODXL2		ENSG00000221923	82.0616	0.672801	0.217321	3.09589	0.00196223	0.0100083	ZNF880		ENSG00000168806	1068.66	-0.819309	0.0740596	-11.0628	1.90015e-28	5.67179e-26	LCMT2
ENSG00000198237	32.685	1.03538	0.310361	3.33604	0.000849813	0.003483	AC131392.1		ENSG00000181481	675.125	-0.745774	0.0816947	-9.12879	6.9268e-20	2.55378e-18	RNF135		ENSG00000143889	841.258	0.67181	0.0853049	7.87541	3.39639e-15	2.17706e-13	HNRNPLL		ENSG00000069812	66.482	-0.819513	0.222666	-3.68046	0.000232811	0.00164814	HES2
ENSG00000254739	40.3838	1.03493	0.348982	2.96556	0.00302133	0.0108723	AC137894.1		ENSG00000137040	1125.41	-0.745792	0.078624	-9.48555	2.41105e-21	1.02397e-19	RANBP6		ENSG00000114391	5970.59	0.671746	0.110269	6.09189	1.11588e-09	2.80358e-08	RPL24		ENSG00000184281	943.897	-0.819698	0.0806735	-10.1607	2.9697e-24	6.18657e-22	TSSC4
ENSG00000272669	21.2289	1.03491	0.400855	2.58176	0.00982977	0.0307827	AL021707.6		ENSG00000125703	504.871	-0.746092	0.11739	-6.35567	2.07522e-10	2.55162e-09	ATG4C		ENSG00000274828	134.108	0.66954	0.175774	3.8091	0.000139472	0.00105059	AC068473.5		ENSG00000066455	1591.69	-0.821238	0.0850793	-9.65262	4.79164e-22	7.37138e-20	GOLGA5
ENSG00000170846	943.499	1.03466	0.0813077	12.7252	4.28191e-37	6.35361e-35	AC093323.1		ENSG00000088826	66.8947	-0.746891	0.216155	-3.45534	0.000549595	0.00235409	SMOX		ENSG00000204262	73.0727	0.667657	0.206169	3.2384	0.00120201	0.0066302	COL5A2		ENSG00000126562	93.0171	-0.821385	0.195005	-4.21212	2.52981e-05	0.000237417	WNK4
ENSG00000214708	24.1066	1.03267	0.348413	2.96391	0.00303759	0.0109259	AC116407.1		ENSG00000174137	92.4886	-0.747519	0.185021	-4.04019	5.34069e-05	0.00028434	FAM53A		ENSG00000205133	625.897	0.667362	0.111569	5.98162	2.20934e-09	5.26633e-08	TRIQK		ENSG00000149474	496.564	-0.822772	0.0984332	-8.35869	6.34201e-17	5.19811e-15	KAT14
ENSG00000126561	87.891	1.02975	0.219266	4.69635	2.64855e-06	1.77046e-05	STAT5A		ENSG00000116044	1095.04	-0.747604	0.0807822	-9.25457	2.15097e-20	8.43475e-19	NFE2L2		ENSG00000261437	76.134	0.666449	0.235326	2.83202	0.00462543	0.0205063	AC108860.2		ENSG00000196890	94.9513	-0.823126	0.225476	-3.65061	0.000261618	0.00181859	HIST3H2BB
ENSG00000061656	90.9678	1.02911	0.260322	3.95323	7.71024e-05	0.000397126	SPAG4		ENSG00000187866	909.704	-0.747626	0.0803451	-9.30519	1.33752e-20	5.3319e-19	FAM122A		ENSG00000008056	46.8846	0.665902	0.233664	2.84982	0.00437437	0.0195712	SYN1		ENSG00000167565	485.394	-0.823696	0.142339	-5.78684	7.17212e-09	1.53735e-07	SERTAD3
ENSG00000126247	4696.43	1.02903	0.0731121	14.0747	5.43439e-45	1.31951e-42	CAPNS1		ENSG00000108448	608.265	-0.747823	0.0887468	-8.42649	3.56203e-17	1.01211e-15	TRIM16L		ENSG00000198911	4267.96	0.664936	0.0594707	11.1809	5.05786e-29	1.744e-26	SREBF2		ENSG00000135686	2076.03	-0.825459	0.0670315	-12.3145	7.56892e-35	5.21968e-32	KLHL36
ENSG00000248049	128.262	1.02784	0.168572	6.0973	1.07878e-09	1.21574e-08	UBA6-AS1		ENSG00000141401	694.43	-0.749066	0.102026	-7.34191	2.10566e-13	3.80857e-12	IMPA2		ENSG00000212802	113.049	0.663083	0.223085	2.97233	0.00295548	0.0141437	RPL15P3		ENSG00000189120	173.483	-0.825923	0.208359	-3.96394	7.37214e-05	0.000601287	SP6
ENSG00000183172	792.971	1.02568	0.121675	8.42967	3.4664e-17	9.87266e-16	SMDT1		ENSG00000253106	53.9468	-0.749255	0.257715	-2.9073	0.00364565	0.0128326	AC090198.1		ENSG00000132437	1463.16	0.662689	0.103685	6.39138	1.64393e-10	4.82775e-09	DDC		ENSG00000139220	160.836	-0.826731	0.277799	-2.976	0.00292036	0.0139991	PPFIA2
ENSG00000243566	51.1357	1.02502	0.257384	3.98245	6.82078e-05	0.000355041	UPK3B		ENSG00000159399	1685.28	-0.749451	0.106709	-7.0233	2.16695e-12	3.4337e-11	HK2		ENSG00000185504	952.286	0.661784	0.0806298	8.20768	2.25506e-16	1.71479e-14	FAAP100		ENSG00000171206	1402	-0.826942	0.0876003	-9.43995	3.72961e-21	5.25271e-19	TRIM8
ENSG00000249673	397.496	1.02202	0.107162	9.53714	1.46824e-21	6.40537e-20	NOP14-AS1		ENSG00000141682	180.97	-0.749548	0.151382	-4.95136	7.36984e-07	5.36349e-06	PMAIP1		ENSG00000151422	536.958	0.6606	0.0846085	7.80773	5.82277e-15	3.58079e-13	FER		ENSG00000182600	86.3467	-0.82737	0.243786	-3.39384	0.000689196	0.00417042	SNORC
ENSG00000165029	48.3041	1.01747	0.276194	3.68389	0.000229705	0.00107342	ABCA1		ENSG00000178409	447.592	-0.749612	0.124974	-5.99816	1.99566e-09	2.17657e-08	BEND3		ENSG00000130035	42.5762	0.659847	0.248897	2.65108	0.00802341	0.0320792	GALNT8		ENSG00000069011	2438.87	-0.828208	0.0954285	-8.67883	3.99868e-18	3.79002e-16	PITX1
ENSG00000273311	38.8276	1.0168	0.300742	3.38096	0.00072233	0.00300612	DGCR11		ENSG00000131043	1053.21	-0.749726	0.0821319	-9.12832	6.95687e-20	2.56094e-18	AAR2		ENSG00000198945	130.109	0.659618	0.160353	4.11354	3.89629e-05	0.000342514	L3MBTL3		ENSG00000148426	361.839	-0.828543	0.130435	-6.35213	2.12348e-10	6.10166e-09	PROSER2
ENSG00000138119	108.239	1.01442	0.295232	3.43599	0.00059039	0.00251138	MYOF		ENSG00000187840	1793.1	-0.750878	0.0944881	-7.9468	1.91395e-15	4.35677e-14	EIF4EBP1		ENSG00000112186	591.317	0.659408	0.131616	5.01009	5.44052e-07	7.63543e-06	CAP2		ENSG00000272335	168.378	-0.829584	0.14815	-5.59962	2.14819e-08	4.13093e-07	AC093297.2
ENSG00000112511	800.442	1.0139	0.0816113	12.4235	1.94853e-35	2.61669e-33	PHF1		ENSG00000167767	130.412	-0.751061	0.178673	-4.20356	2.62747e-05	0.000148505	KRT80		ENSG00000100934	3083.24	0.658632	0.0748803	8.79579	1.42043e-18	1.42036e-16	SEC23A		ENSG00000111644	44.7843	-0.829826	0.283026	-2.93197	0.00336816	0.0157493	ACRBP
ENSG00000266869	13.7322	1.01387	0.422515	2.39961	0.0164127	0.0481897	AC005993.1		ENSG00000180035	586.142	-0.751823	0.0976017	-7.70296	1.32947e-14	2.73846e-13	ZNF48		ENSG00000130005	1953.22	0.652601	0.0713294	9.14911	5.7404e-20	6.75307e-18	GAMT		ENSG00000229544	79.0964	-0.83068	0.206937	-4.01417	5.96543e-05	0.000499174	NKX1-2
ENSG00000260597	108.399	1.01245	0.225092	4.49794	6.86159e-06	4.30313e-05	AC012531.1		ENSG00000135966	1051.63	-0.752426	0.0941741	-7.98973	1.35236e-15	3.12878e-14	TGFBRAP1		ENSG00000143067	153.971	0.651907	0.173474	3.75795	0.00017131	0.0012591	ZNF697		ENSG00000086619	393.278	-0.83372	0.143405	-5.81374	6.10913e-09	1.328e-07	ERO1B
ENSG00000277142	75.6521	1.01147	0.207437	4.87601	1.08252e-06	7.69642e-06	LINC00235		ENSG00000104899	401.552	-0.752756	0.12982	-5.79847	6.69244e-09	6.69189e-08	AMH		ENSG00000003096	223.794	0.65189	0.184014	3.54261	0.000396187	0.00259791	KLHL13		ENSG00000167703	1903.39	-0.836	0.0769664	-10.8619	1.75113e-27	4.93253e-25	SLC43A2
ENSG00000179362	762.963	1.01119	0.0771694	13.1035	3.14578e-39	5.60136e-37	HMGN2P46		ENSG00000185838	142.765	-0.753018	0.194741	-3.86676	0.000110291	0.000549923	GNB1L		ENSG00000137601	695.429	0.651767	0.105979	6.14998	7.7495e-10	2.00235e-08	NEK1		ENSG00000184164	2815.64	-0.836699	0.061522	-13.6	4.00443e-42	4.71085e-39	CRELD2
ENSG00000132635	495.769	1.01113	0.0970202	10.4219	1.97072e-25	1.21467e-23	PCED1A		ENSG00000188763	287.007	-0.753136	0.119396	-6.30787	2.82896e-10	3.42583e-09	FZD9		ENSG00000146856	65.1652	0.651077	0.2352	2.76818	0.00563702	0.0240424	AGBL3		ENSG00000130312	1090.13	-0.838206	0.10511	-7.97457	1.52907e-15	1.04013e-13	MRPL34
ENSG00000268362	44.9396	1.00987	0.321071	3.14532	0.00165908	0.00636974	AC092279.1		ENSG00000147324	1240.66	-0.753181	0.0811027	-9.28675	1.59072e-20	6.28911e-19	MFHAS1		ENSG00000115290	99.3905	0.650844	0.230745	2.82062	0.00479305	0.0210673	GRB14		ENSG00000196388	276.766	-0.839047	0.150915	-5.55975	2.70166e-08	5.12624e-07	INCA1
ENSG00000169439	282.405	1.00938	0.124721	8.09312	5.81562e-16	1.41925e-14	SDC2		ENSG00000170270	283.772	-0.753257	0.155468	-4.8451	1.26549e-06	8.88951e-06	GON7		ENSG00000183833	186.033	0.650831	0.173255	3.75649	0.00017231	0.0012646	MAATS1		ENSG00000214617	46.4385	-0.839845	0.276133	-3.04145	0.0023544	0.0117245	SLC6A10P
ENSG00000146205	203.125	1.00933	0.176554	5.71683	1.08528e-08	1.04982e-07	ANO7		ENSG00000136840	561.044	-0.753917	0.107468	-7.01524	2.29552e-12	3.6231e-11	ST6GALNAC4		ENSG00000185842	307.221	0.65083	0.127548	5.10265	3.34929e-07	4.92518e-06	DNAH14		ENSG00000135842	1720.09	-0.841177	0.186938	-4.49977	6.80272e-06	7.34598e-05	FAM129A
ENSG00000276805	86.8672	1.0076	0.22299	4.51857	6.22587e-06	3.92802e-05	AL133216.2		ENSG00000154146	375.582	-0.753971	0.111712	-6.74926	1.48606e-11	2.12757e-10	NRGN		ENSG00000048342	102.791	0.650705	0.2123	3.06503	0.00217649	0.0109444	CC2D2A		ENSG00000005421	78.9873	-0.841616	0.19011	-4.42699	9.55553e-06	9.9016e-05	PON1
ENSG00000231752	14.0492	1.00438	0.419659	2.39333	0.0166961	0.0489143	EMBP1		ENSG00000256433	56.7241	-0.754032	0.302898	-2.48939	0.0127961	0.0387837	AC005840.2		ENSG00000165288	351.857	0.649092	0.130682	4.96697	6.80088e-07	9.36713e-06	BRWD3		ENSG00000261594	58.1295	-0.842944	0.220646	-3.82035	0.00013326	0.00100835	TPBGL
ENSG00000176788	1278.99	1.00224	0.163595	6.12636	8.99106e-10	1.02624e-08	BASP1		ENSG00000169813	8960.4	-0.754044	0.0599197	-12.5842	2.57795e-36	3.60283e-34	HNRNPF		ENSG00000185420	315.899	0.6486	0.118377	5.47911	4.2747e-08	7.70178e-07	SMYD3		ENSG00000197557	350.211	-0.843635	0.146281	-5.76724	8.05808e-09	1.69101e-07	TTC30A
ENSG00000261188	86.2245	1.0007	0.199019	5.02819	4.95122e-07	3.70079e-06	Z95115.1		ENSG00000113739	1704.12	-0.75474	0.0897347	-8.41079	4.07255e-17	1.14498e-15	STC2		ENSG00000146729	1477.87	0.647795	0.0934694	6.93056	4.19171e-12	1.60594e-10	NIPSNAP2		ENSG00000119431	633.902	-0.844267	0.0990976	-8.51955	1.6018e-17	1.4112e-15	HDHD3
ENSG00000085719	6052.65	0.999343	0.0703194	14.2115	7.77565e-46	2.10013e-43	CPNE3		ENSG00000204531	83.6109	-0.755043	0.282789	-2.66999	0.0075854	0.0244683	POU5F1		ENSG00000112159	873.5	0.647516	0.154641	4.18722	2.82386e-05	0.000260244	MDN1		ENSG00000214999	46.6287	-0.84516	0.250209	-3.37782	0.000730627	0.00437479	AC129492.1
ENSG00000134698	1130.59	0.998817	0.0576987	17.3109	3.89243e-67	3.46541e-64	AGO4		ENSG00000186283	1600.01	-0.755587	0.0910961	-8.2944	1.09135e-16	2.93772e-15	TOR3A		ENSG00000032742	403.544	0.647326	0.102845	6.29417	3.09043e-10	8.70499e-09	IFT88		ENSG00000010319	191.317	-0.845174	0.168527	-5.01506	5.30175e-07	7.47239e-06	SEMA3G
ENSG00000165688	1508.26	0.998463	0.0707099	14.1205	2.83794e-45	7.25728e-43	PMPCA		ENSG00000150456	314.65	-0.755859	0.155285	-4.86755	1.12992e-06	8.00028e-06	EEF1AKMT1		ENSG00000205629	322.113	0.647127	0.106394	6.08239	1.18403e-09	2.94888e-08	LCMT1		ENSG00000162817	893.64	-0.845498	0.0922737	-9.16294	5.05046e-20	6.04815e-18	C1orf115
ENSG00000080947	93.6753	0.998065	0.240152	4.15597	3.23905e-05	0.000180338	CROCCP3		ENSG00000250616	50.8146	-0.756078	0.242658	-3.11582	0.00183434	0.00694721	AC012645.1		ENSG00000109805	871.501	0.64458	0.0801731	8.03986	8.99414e-16	6.2893e-14	NCAPG		ENSG00000168743	56.0252	-0.846301	0.211508	-4.00127	6.30045e-05	0.000523484	NPNT
ENSG00000067601	83.5804	0.995807	0.230601	4.31832	1.57224e-05	9.25629e-05	PMS2P4		ENSG00000129521	329.976	-0.756346	0.156708	-4.82647	1.38971e-06	9.68849e-06	EGLN3		ENSG00000179988	266.536	0.644269	0.223241	2.88598	0.00390199	0.0178002	PSTK		ENSG00000196167	146.931	-0.846509	0.147113	-5.75416	8.7075e-09	1.81586e-07	COLCA1
ENSG00000159674	546.915	0.995749	0.11826	8.42001	3.76465e-17	1.06464e-15	SPON2		ENSG00000248498	84.6397	-0.756477	0.20322	-3.72246	0.000197292	0.000937806	ASNSP1		ENSG00000272501	81.8338	0.64391	0.242531	2.65496	0.0079317	0.0318015	AL662844.4		ENSG00000099377	233.033	-0.847304	0.129171	-6.55956	5.39663e-11	1.72133e-09	HSD3B7
ENSG00000215440	315.954	0.995544	0.115973	8.58425	9.14337e-18	2.72015e-16	NPEPL1		ENSG00000138735	145.17	-0.756657	0.223966	-3.37844	0.000728975	0.00302958	PDE5A		ENSG00000260293	77.6525	0.643312	0.217329	2.96009	0.00307552	0.0145856	AC106820.4		ENSG00000184451	343.759	-0.847679	0.126267	-6.71336	1.90191e-11	6.61502e-10	CCR10
ENSG00000274020	85.201	0.994758	0.196998	5.04958	4.4278e-07	3.33758e-06	LINC01138		ENSG00000181284	206.548	-0.757054	0.161958	-4.67439	2.94832e-06	1.95185e-05	TMEM102		ENSG00000222009	257.854	0.64322	0.183241	3.51023	0.000447716	0.00287906	BTBD19		ENSG00000139970	517.781	-0.848426	0.127596	-6.64932	2.94457e-11	9.89721e-10	RTN1
ENSG00000125122	29.1598	0.994651	0.371119	2.68014	0.00735921	0.0238378	LRRC29		ENSG00000278784	50.6065	-0.757833	0.314072	-2.41293	0.0158249	0.0467019	AL136295.7		ENSG00000247735	78.9977	0.642783	0.23457	2.74026	0.00613909	0.0257824	AC120114.1		ENSG00000146242	282.532	-0.848724	0.108501	-7.82231	5.18644e-15	3.22123e-13	TPBG
ENSG00000126522	625.372	0.993892	0.0868328	11.4461	2.46091e-30	2.28399e-28	ASL		ENSG00000246859	40.0509	-0.758491	0.306302	-2.47629	0.0132757	0.0400806	STARD4-AS1		ENSG00000010278	3481.33	0.64278	0.113271	5.67472	1.38919e-08	2.7922e-07	CD9		ENSG00000131831	50.434	-0.848732	0.251727	-3.37164	0.000747214	0.00445676	RAI2
ENSG00000256340	29.9976	0.992204	0.349952	2.83526	0.00457885	0.0157103	ABCC6P1		ENSG00000172244	200.437	-0.758552	0.133762	-5.67092	1.4203e-08	1.35105e-07	C5orf34		ENSG00000161642	378.589	0.642556	0.13891	4.62569	3.73346e-06	4.29606e-05	ZNF385A		ENSG00000263272	77.7261	-0.848757	0.330111	-2.57113	0.0101368	0.0390233	AC004148.2
ENSG00000032742	403.544	0.990468	0.104209	9.50465	2.00723e-21	8.64692e-20	IFT88		ENSG00000116903	989.559	-0.758794	0.0841387	-9.01837	1.90903e-19	6.76834e-18	EXOC8		ENSG00000166432	116.369	0.642261	0.193076	3.32647	0.00087953	0.00510735	ZMAT1		ENSG00000272476	65.5615	-0.849497	0.235426	-3.60834	0.000308162	0.00209766	AL024507.2
ENSG00000243819	25.4153	0.989525	0.339884	2.91136	0.00359862	0.0126912	RN7SL832P		ENSG00000183475	414.75	-0.759029	0.114825	-6.6103	3.83548e-11	5.18836e-10	ASB7		ENSG00000198626	256.262	0.640998	0.172576	3.7143	0.000203769	0.00146589	RYR2		ENSG00000141933	203.914	-0.849685	0.150291	-5.65359	1.57126e-08	3.11434e-07	TPGS1
ENSG00000139239	40.9225	0.989218	0.343957	2.87599	0.00402759	0.014015	RPL14P1		ENSG00000152270	550.472	-0.759111	0.107854	-7.03833	1.94557e-12	3.10541e-11	PDE3B		ENSG00000088340	124.689	0.640065	0.214967	2.9775	0.0029061	0.0139508	FER1L4		ENSG00000214274	96.5159	-0.849926	0.169417	-5.01677	5.25482e-07	7.42694e-06	ANG
ENSG00000163257	972.742	0.987348	0.0841257	11.7366	8.277e-32	8.57597e-30	DCAF16		ENSG00000213988	52.3581	-0.759209	0.255049	-2.97672	0.00291354	0.0105285	ZNF90		ENSG00000047365	226.318	0.639274	0.148849	4.29478	1.7487e-05	0.000170579	ARAP2		ENSG00000122140	1798.27	-0.850497	0.0847581	-10.0344	1.07603e-23	2.01116e-21	MRPS2
ENSG00000112218	211.43	0.986995	0.128314	7.69201	1.44846e-14	2.96828e-13	GPR63		ENSG00000128165	1589.8	-0.759488	0.116138	-6.5395	6.17234e-11	8.14329e-10	ADM2		ENSG00000178229	168.003	0.638227	0.185543	3.43978	0.000582196	0.00362947	ZNF543		ENSG00000105464	416.038	-0.851041	0.11433	-7.44372	9.7887e-14	5.01959e-12	GRIN2D
ENSG00000158828	488.608	0.986034	0.098042	10.0573	8.53381e-24	4.49859e-22	PINK1		ENSG00000258472	130.535	-0.759707	0.218294	-3.4802	0.000501047	0.00216739	AC005726.1		ENSG00000091039	2401.69	0.636851	0.0728059	8.74725	2.18607e-18	2.1431e-16	OSBPL8		ENSG00000166801	1412.21	-0.85224	0.0976373	-8.72864	2.57764e-18	2.50435e-16	FAM111A
ENSG00000166816	993.486	0.98277	0.0949429	10.3512	4.13362e-25	2.46561e-23	LDHD		ENSG00000171236	406.954	-0.759892	0.102784	-7.39311	1.43432e-13	2.64606e-12	LRG1		ENSG00000196584	863.475	0.636392	0.118496	5.37058	7.84831e-08	1.32566e-06	XRCC2		ENSG00000179933	812.154	-0.853672	0.124503	-6.85667	7.04863e-12	2.59605e-10	C14orf119
ENSG00000262903	35.6404	0.981311	0.358469	2.73751	0.00619069	0.0204665	AC027796.4		ENSG00000170525	558.793	-0.760462	0.117365	-6.47948	9.20364e-11	1.18753e-09	PFKFB3		ENSG00000130208	148.387	0.635816	0.164429	3.86682	0.000110264	0.000856044	APOC1		ENSG00000180953	77.3452	-0.855419	0.256462	-3.33546	0.000851584	0.00497832	ST20
ENSG00000225470	364.972	0.979315	0.11567	8.46644	2.53012e-17	7.2663e-16	JPX		ENSG00000105879	1640.59	-0.761202	0.0872024	-8.72914	2.56608e-18	8.06319e-17	CBLL1		ENSG00000283050	90.2074	0.633066	0.24567	2.5769	0.00996905	0.0384812	GTF2IP12		ENSG00000175793	3022.01	-0.855554	0.0770761	-11.1001	1.25266e-28	4.04064e-26	SFN
ENSG00000221883	33.7197	0.978432	0.313673	3.11928	0.00181295	0.00687595	ARIH2OS		ENSG00000126500	49.3766	-0.761376	0.281809	-2.70174	0.00689772	0.0224885	FLRT1		ENSG00000077097	2624.1	0.632886	0.0506233	12.5019	7.29105e-36	6.07557e-33	TOP2B		ENSG00000213965	1999.21	-0.855678	0.0880102	-9.72249	2.41796e-22	3.89974e-20	NUDT19
ENSG00000232559	123.948	0.977222	0.191991	5.08992	3.58208e-07	2.73266e-06	#N/A		ENSG00000250091	75.3765	-0.761858	0.211748	-3.59794	0.000320743	0.0014528	DNAH10OS		ENSG00000130725	2081.09	0.632678	0.0826898	7.65122	1.99082e-14	1.14409e-12	UBE2M		ENSG00000060491	1722.58	-0.857532	0.0679372	-12.6224	1.58836e-36	1.4234e-33	OGFR
ENSG00000184924	172.045	0.976801	0.186311	5.24285	1.58115e-07	1.27972e-06	PTRHD1		ENSG00000166897	67.2067	-0.762228	0.204027	-3.73591	0.000187039	0.000892608	ELFN2		ENSG00000150893	90.1541	0.63196	0.187285	3.37432	0.000739972	0.00442148	FREM2		ENSG00000104936	476.02	-0.857652	0.100518	-8.53234	1.43419e-17	1.28047e-15	DMPK
ENSG00000168298	80.2262	0.97403	0.203101	4.79579	1.62036e-06	1.12289e-05	HIST1H1E		ENSG00000118508	370.009	-0.762342	0.123372	-6.17923	6.44156e-10	7.4803e-09	RAB32		ENSG00000123908	2160.54	0.631678	0.0918997	6.87356	6.26187e-12	2.32127e-10	AGO2		ENSG00000162873	50.1334	-0.858574	0.244426	-3.51261	0.000443723	0.00285798	KLHDC8A
ENSG00000213742	105.549	0.972557	0.190127	5.11529	3.13259e-07	2.41118e-06	ZNF337-AS1		ENSG00000117298	803.896	-0.762411	0.0916818	-8.31584	9.11034e-17	2.47731e-15	ECE1		ENSG00000279495	105.873	0.63154	0.249725	2.52894	0.0114407	0.043016	AL928654.4		ENSG00000139190	149.754	-0.858786	0.162355	-5.28955	1.22615e-07	2.00179e-06	VAMP1
ENSG00000103089	68.4368	0.970833	0.213934	4.538	5.67915e-06	3.60675e-05	FA2H		ENSG00000111981	164.552	-0.762601	0.148474	-5.13624	2.80284e-07	2.17338e-06	ULBP1		ENSG00000169045	7552.35	0.629902	0.138664	4.54265	5.55518e-06	6.11773e-05	HNRNPH1		ENSG00000189060	6607.2	-0.859097	0.0710389	-12.0933	1.14566e-33	6.19245e-31	H1F0
ENSG00000053918	79.5643	0.970341	0.193226	5.02179	5.11908e-07	3.81322e-06	KCNQ1		ENSG00000198142	343.616	-0.762702	0.112167	-6.79971	1.04831e-11	1.52909e-10	SOWAHC		ENSG00000056277	183.534	0.629516	0.151737	4.14874	3.34315e-05	0.000300358	ZNF280C		ENSG00000179603	47.1165	-0.859643	0.283516	-3.03208	0.00242874	0.012011	GRM8
ENSG00000170469	89.9158	0.969156	0.207775	4.66445	3.09443e-06	2.04127e-05	SPATA24		ENSG00000215146	660.814	-0.76355	0.108862	-7.01395	2.31677e-12	3.65183e-11	BX322639.1		ENSG00000152104	379.892	0.62951	0.129389	4.86524	1.14318e-06	1.50312e-05	PTPN14		ENSG00000179528	90.2038	-0.860462	0.18224	-4.72158	2.34024e-06	2.8434e-05	LBX2
ENSG00000137767	595.73	0.968901	0.0970466	9.98387	1.79335e-23	9.09464e-22	SQOR		ENSG00000123395	726.615	-0.764647	0.0960941	-7.95728	1.7587e-15	4.03008e-14	ATG101		ENSG00000173530	374.207	0.629461	0.138075	4.55883	5.14402e-06	5.70579e-05	TNFRSF10D		ENSG00000145945	468.346	-0.863132	0.0893473	-9.66042	4.44043e-22	6.88404e-20	FAM50B
ENSG00000128641	1402.63	0.968586	0.0735738	13.1648	1.39849e-39	2.52758e-37	MYO1B		ENSG00000189060	6607.2	-0.764917	0.0703885	-10.8671	1.65423e-27	1.18346e-25	H1F0		ENSG00000157827	67.1009	0.629282	0.21411	2.93906	0.00329205	0.0154548	FMNL2		ENSG00000184602	1371.04	-0.863379	0.137235	-6.29126	3.14889e-10	8.82136e-09	SNN
ENSG00000282911	22.5537	0.967326	0.398911	2.42492	0.0153119	0.0454124	DUX4L35		ENSG00000083857	4305.86	-0.765483	0.0990437	-7.72874	1.08616e-14	2.2743e-13	FAT1		ENSG00000058404	83.5584	0.628967	0.2027	3.10295	0.00191601	0.00983025	CAMK2B		ENSG00000278558	94.0934	-0.863503	0.206804	-4.17546	2.97383e-05	0.000272066	TMEM191B
ENSG00000269837	104.504	0.966809	0.217873	4.43748	9.10179e-06	5.59276e-05	IPO5P1		ENSG00000165030	346.965	-0.765685	0.144192	-5.31017	1.09524e-07	9.09095e-07	NFIL3		ENSG00000266173	97.183	0.628138	0.253638	2.47651	0.0132673	0.0484536	STRADA		ENSG00000126603	370.335	-0.863647	0.113917	-7.58139	3.41885e-14	1.90456e-12	GLIS2
ENSG00000231050	43.9631	0.965515	0.248719	3.88195	0.000103621	0.000519794	AL109917.1		ENSG00000114737	119.38	-0.766879	0.223043	-3.43825	0.000585481	0.00249314	CISH		ENSG00000137710	4465.74	0.626539	0.0802492	7.80742	5.83698e-15	3.58079e-13	RDX		ENSG00000269388	23.7797	-0.865477	0.335474	-2.57987	0.00988388	0.0382114	AC018755.3
ENSG00000162755	182.737	0.965026	0.193393	4.98996	6.03914e-07	4.4544e-06	KLHDC9		ENSG00000177663	1312.02	-0.766912	0.0625194	-12.2668	1.36573e-34	1.72786e-32	IL17RA		ENSG00000101596	3044.57	0.623917	0.0652394	9.56351	1.13827e-21	1.66163e-19	SMCHD1		ENSG00000203727	363.864	-0.867436	0.188489	-4.60206	4.18334e-06	4.76167e-05	SAMD5
ENSG00000161970	952.158	0.964815	0.249296	3.87016	0.000108764	0.000542869	RPL26		ENSG00000163535	827.887	-0.767245	0.0798747	-9.60561	7.57099e-22	3.38904e-20	SGO2		ENSG00000156239	518.258	0.623761	0.108735	5.73654	9.66288e-09	1.99843e-07	N6AMT1		ENSG00000006118	2762.12	-0.870215	0.0577017	-15.0813	2.15083e-51	4.77938e-48	TMEM132A
ENSG00000186787	154.922	0.964126	0.168497	5.7219	1.05337e-08	1.02141e-07	SPIN2B		ENSG00000122778	1212.04	-0.767386	0.082573	-9.29342	1.49403e-20	5.91655e-19	KIAA1549		ENSG00000153815	675.651	0.623719	0.122785	5.07979	3.77861e-07	5.47598e-06	CMIP		ENSG00000099840	78.969	-0.87152	0.210242	-4.14532	3.39346e-05	0.000303922	IZUMO4
ENSG00000114790	2737.98	0.964036	0.0608006	15.8557	1.28412e-56	6.17252e-54	ARHGEF26		ENSG00000168556	303.916	-0.767422	0.115482	-6.64536	3.02482e-11	4.15499e-10	ING2		ENSG00000178814	436.923	0.622491	0.119691	5.20083	1.98401e-07	3.09021e-06	OPLAH		ENSG00000103044	88.6231	-0.871931	0.189107	-4.61079	4.01147e-06	4.57907e-05	HAS3
ENSG00000213860	23.7579	0.963962	0.370288	2.60328	0.00923375	0.0291172	RPL21P75		ENSG00000168779	59.8883	-0.768059	0.265484	-2.89305	0.0038152	0.0133512	SHOX2		ENSG00000160310	1248.02	0.621784	0.0886811	7.01147	2.35832e-12	9.50888e-11	PRMT2		ENSG00000171222	1344.4	-0.872968	0.102864	-8.48661	2.1276e-17	1.84199e-15	SCAND1
ENSG00000171608	2522.33	0.963902	0.0535262	18.008	1.68502e-72	2.02522e-69	PIK3CD		ENSG00000136153	324.377	-0.769413	0.20093	-3.82926	0.00012853	0.000633765	LMO7		ENSG00000240694	236.812	0.621756	0.123413	5.03799	4.7045e-07	6.706e-06	PNMA2		ENSG00000136383	476.267	-0.873696	0.126662	-6.89783	5.28034e-12	1.97756e-10	ALPK3
ENSG00000243199	64.5146	0.963473	0.263924	3.65057	0.000261659	0.00120655	AC115223.1		ENSG00000100814	865.595	-0.769558	0.0948156	-8.11636	4.80378e-16	1.18434e-14	CCNB1IP1		ENSG00000122406	8002.35	0.620592	0.0835018	7.43207	1.06911e-13	5.4267e-12	RPL5		ENSG00000183508	152.099	-0.87457	0.18722	-4.67135	2.99234e-06	3.52439e-05	TENT5C
ENSG00000235453	37.2355	0.962737	0.346873	2.77547	0.00551217	0.0185213	SMIM27		ENSG00000164366	652.319	-0.770429	0.0929578	-8.28795	1.15217e-16	3.08762e-15	CCDC127		ENSG00000108830	104.511	0.620098	0.167853	3.69429	0.000220506	0.0015716	RND2		ENSG00000197594	273.199	-0.874773	0.137847	-6.34596	2.21038e-10	6.34222e-09	ENPP1
ENSG00000242071	69.6037	0.961042	0.249215	3.85627	0.000115131	0.000572156	RPL7AP6		ENSG00000183155	597.037	-0.770534	0.0966253	-7.97446	1.53054e-15	3.52097e-14	RABIF		ENSG00000148408	109.464	0.618348	0.157495	3.92615	8.63178e-05	0.000689956	CACNA1B		ENSG00000183155	597.037	-0.875977	0.0947307	-9.24703	2.30828e-20	2.97827e-18	RABIF
ENSG00000253816	48.9945	0.959644	0.256991	3.73415	0.000188348	0.000898492	AC138866.1		ENSG00000106689	100.544	-0.771349	0.189915	-4.06155	4.87473e-05	0.00026121	LHX2		ENSG00000259943	140.486	0.616913	0.153322	4.02364	5.73054e-05	0.000481534	AL050341.2		ENSG00000164967	859.316	-0.877816	0.108672	-8.07768	6.60112e-16	4.74877e-14	RPP25L
ENSG00000269313	178.175	0.959567	0.142073	6.75403	1.43795e-11	2.06361e-10	MAGIX		ENSG00000111816	463.306	-0.771473	0.13464	-5.72989	1.00494e-08	9.78004e-08	FRK		ENSG00000197558	1119.78	0.616372	0.233088	2.64438	0.00818416	0.0325927	SSPO		ENSG00000214309	138.826	-0.878948	0.216376	-4.06214	4.86251e-05	0.000413987	MBLAC1
ENSG00000256043	211.955	0.958542	0.161431	5.93779	2.88892e-09	3.0646e-08	CTSO		ENSG00000110060	470.8	-0.771804	0.102978	-7.49482	6.63903e-14	1.26257e-12	PUS3		ENSG00000129675	69.1591	0.614504	0.23821	2.57968	0.00988923	0.0382247	ARHGEF6		ENSG00000254389	102.497	-0.879629	0.205981	-4.27044	1.95084e-05	0.000188295	RHPN1-AS1
ENSG00000125246	176.773	0.958136	0.161893	5.91832	3.2524e-09	3.42e-08	CLYBL		ENSG00000101255	2500.16	-0.771968	0.105287	-7.33205	2.26659e-13	4.07512e-12	TRIB3		ENSG00000181163	13497.8	0.613152	0.0813165	7.54032	4.68818e-14	2.52798e-12	NPM1		ENSG00000120068	32.4374	-0.879742	0.299878	-2.93367	0.00334986	0.0156747	HOXB8
ENSG00000278919	49.56	0.957876	0.312448	3.06571	0.00217151	0.00808906	#N/A		ENSG00000084636	144.785	-0.771974	0.205176	-3.76249	0.00016823	0.000810728	COL16A1		ENSG00000114446	397.907	0.612898	0.087683	6.98993	2.75021e-12	1.0913e-10	IFT57		ENSG00000269293	59.1352	-0.880496	0.320106	-2.75064	0.00594796	0.0251274	ZSCAN16-AS1
ENSG00000225969	52.7478	0.957274	0.295391	3.2407	0.00119235	0.00473904	ABHD11-AS1		ENSG00000180336	134.551	-0.772379	0.286752	-2.69354	0.00706967	0.022996	MEIOC		ENSG00000070785	384.167	0.611248	0.0919425	6.64816	2.96783e-11	9.95866e-10	EIF2B3		ENSG00000188763	287.007	-0.882612	0.124867	-7.0684	1.56734e-12	6.5167e-11	FZD9
ENSG00000205791	30.9924	0.957236	0.310609	3.0818	0.00205752	0.00770026	LOH12CR2		ENSG00000105849	1477.35	-0.772413	0.0816763	-9.45701	3.16888e-21	1.33873e-19	TWISTNB		ENSG00000006740	493.896	0.611203	0.129034	4.73675	2.17173e-06	2.66293e-05	ARHGAP44		ENSG00000058799	446.803	-0.884778	0.109702	-8.06529	7.30648e-16	5.23736e-14	YIPF1
ENSG00000117472	272.176	0.956991	0.120989	7.90971	2.57993e-15	5.81767e-14	TSPAN1		ENSG00000188368	52.611	-0.772656	0.303208	-2.54827	0.0108259	0.0335265	PRR19		ENSG00000197258	91.7126	0.609699	0.188273	3.23838	0.00120212	0.0066302	EIF4BP6		ENSG00000278619	256.099	-0.885063	0.115709	-7.64903	2.02494e-14	1.16037e-12	MRM1
ENSG00000105379	811.189	0.956263	0.0975672	9.80107	1.11398e-22	5.42063e-21	ETFB		ENSG00000163884	421.387	-0.772951	0.103013	-7.50339	6.21871e-14	1.18733e-12	KLF15		ENSG00000106278	48.8483	0.609163	0.233403	2.60992	0.0090564	0.0354579	PTPRZ1		ENSG00000117322	46.6302	-0.885894	0.28986	-3.05628	0.002241	0.0112297	CR2
ENSG00000138764	660.925	0.954807	0.0942387	10.1318	3.99259e-24	2.18619e-22	CCNG2		ENSG00000108785	164.164	-0.773423	0.153762	-5.02999	4.90507e-07	3.66972e-06	HSD17B1P1		ENSG00000234771	287.675	0.609022	0.20506	2.96997	0.00297826	0.0142289	SLC25A25-AS1		ENSG00000226180	34.8862	-0.88689	0.320382	-2.76823	0.00563619	0.0240424	AC010536.1
ENSG00000164463	296.169	0.954363	0.104301	9.15009	5.68844e-20	2.1167e-18	CREBRF		ENSG00000217648	43.0952	-0.773449	0.261178	-2.96139	0.00306257	0.0110042	AL136116.3		ENSG00000135951	155.98	0.607492	0.134747	4.5084	6.53171e-06	7.09548e-05	TSGA10		ENSG00000237984	41.325	-0.88705	0.254818	-3.48111	0.000499332	0.00317221	PTENP1
ENSG00000243708	38.5407	0.953994	0.297326	3.20858	0.00133392	0.00523079	PLA2G4B		ENSG00000091409	718.085	-0.773799	0.0872479	-8.86897	7.3823e-19	2.45163e-17	ITGA6		ENSG00000125848	153.49	0.605892	0.145733	4.15755	3.21676e-05	0.000290963	FLRT3		ENSG00000135373	3336	-0.887322	0.0935841	-9.48154	2.50563e-21	3.55391e-19	EHF
ENSG00000120885	1857.29	0.953817	0.0863203	11.0497	2.19864e-28	1.70487e-26	CLU		ENSG00000065485	1205.59	-0.773846	0.0807337	-9.58517	9.23075e-22	4.10146e-20	PDIA5		ENSG00000127481	3644.34	0.605017	0.168263	3.59567	0.000323559	0.00218389	UBR4		ENSG00000108784	923.985	-0.887396	0.0829715	-10.6952	1.07194e-26	2.67972e-24	NAGLU
ENSG00000104164	3840.78	0.953554	0.0715178	13.3331	1.48576e-40	2.85717e-38	BLOC1S6		ENSG00000197863	57.8338	-0.774225	0.278824	-2.77675	0.00549056	0.0184616	ZNF790		ENSG00000180626	57.7473	0.604362	0.221401	2.72972	0.00633879	0.026482	ZNF594		ENSG00000116096	1251.54	-0.888164	0.0747325	-11.8846	1.42353e-32	6.77837e-30	SPR
ENSG00000178038	337.33	0.950791	0.142942	6.65158	2.89973e-11	4.00366e-10	ALS2CL		ENSG00000198824	1261.75	-0.774884	0.0696536	-11.1248	9.4997e-29	7.59774e-27	CHAMP1		ENSG00000102098	490.807	0.604207	0.0952165	6.34561	2.21544e-10	6.34764e-09	SCML2		ENSG00000172409	308.335	-0.888218	0.141142	-6.29307	3.11239e-10	8.75453e-09	CLP1
ENSG00000112855	898.388	0.950125	0.0709275	13.3957	6.404e-41	1.25154e-38	HARS2		ENSG00000077514	566.469	-0.774977	0.0941224	-8.23372	1.81493e-16	4.75243e-15	POLD3		ENSG00000137090	60.4023	0.602595	0.230126	2.61854	0.00883063	0.0347304	DMRT1		ENSG00000164077	529.406	-0.888301	0.0802354	-11.0712	1.73089e-28	5.32554e-26	MON1A
ENSG00000148341	1893.93	0.949047	0.0846695	11.2088	3.68973e-29	3.05841e-27	SH3GLB2		ENSG00000125650	159.226	-0.775437	0.177708	-4.36354	1.27975e-05	7.63911e-05	PSPN		ENSG00000234684	135.638	0.602305	0.157427	3.82595	0.000130271	0.000989477	SDCBP2-AS1		ENSG00000181830	956.376	-0.889099	0.101011	-8.80196	1.34452e-18	1.35121e-16	SLC35C1
ENSG00000182195	1758.38	0.948732	0.0851371	11.1436	7.69675e-29	6.25049e-27	LDOC1		ENSG00000162775	546.561	-0.775879	0.097793	-7.93389	2.12383e-15	4.81174e-14	RBM15		ENSG00000186814	530.653	0.602262	0.10143	5.9377	2.89055e-09	6.6985e-08	ZSCAN30		ENSG00000176410	820.733	-0.889898	0.0918364	-9.69004	3.32393e-22	5.19338e-20	DNAJC30
ENSG00000132881	85.6551	0.948708	0.223704	4.24091	2.2262e-05	0.000127686	CPLANE2		ENSG00000173218	1309.36	-0.776588	0.0726524	-10.6891	1.14495e-26	7.73098e-25	VANGL1		ENSG00000163393	108.848	0.602163	0.227241	2.64988	0.00805197	0.0321782	SLC22A15		ENSG00000078237	463.184	-0.890173	0.117842	-7.55392	4.22345e-14	2.29524e-12	TIGAR
ENSG00000249637	34.0757	0.947523	0.324117	2.9234	0.00346232	0.0122718	AC008438.1		ENSG00000203727	363.864	-0.776732	0.111178	-6.98637	2.82099e-12	4.40046e-11	SAMD5		ENSG00000135298	44.0586	0.602052	0.234461	2.56781	0.0102344	0.0393231	ADGRB3		ENSG00000170439	282.271	-0.890223	0.110143	-8.08239	6.35087e-16	4.60185e-14	METTL7B
ENSG00000255153	68.3093	0.946739	0.219248	4.31812	1.57363e-05	9.25994e-05	TOLLIP-AS1		ENSG00000135842	1720.09	-0.776795	0.18463	-4.20732	2.58421e-05	0.000146301	FAM129A		ENSG00000168243	336.466	0.601698	0.10729	5.60812	2.04535e-08	3.95983e-07	GNG4		ENSG00000156414	29.5187	-0.891015	0.325224	-2.73969	0.00614966	0.0258105	TDRD9
ENSG00000130724	2232.85	0.945191	0.0800492	11.8076	3.56458e-32	3.82524e-30	CHMP2A		ENSG00000049769	330.851	-0.777007	0.109851	-7.0733	1.51294e-12	2.45068e-11	PPP1R3F		ENSG00000183495	2072.41	0.60134	0.105929	5.67683	1.37218e-08	2.76356e-07	EP400		ENSG00000101000	573.022	-0.892329	0.105241	-8.47893	2.27274e-17	1.95916e-15	PROCR
ENSG00000126458	112.059	0.945124	0.183999	5.13656	2.79806e-07	2.17037e-06	RRAS		ENSG00000154839	597.454	-0.777032	0.112756	-6.89126	5.52991e-12	8.355e-11	SKA1		ENSG00000006747	257.591	0.600588	0.103294	5.81435	6.08717e-09	1.32467e-07	SCIN		ENSG00000163528	689.785	-0.893281	0.0912549	-9.78886	1.25709e-22	2.13055e-20	CHCHD4
ENSG00000175600	38.7241	0.944162	0.277874	3.3978	0.000679299	0.00284427	SUGCT		ENSG00000276672	150.396	-0.777114	0.190653	-4.07606	4.58045e-05	0.000247094	AL161891.1		ENSG00000276805	86.8672	0.600068	0.239312	2.50747	0.0121598	0.0452014	AL133216.2		ENSG00000165527	4649.95	-0.893866	0.0672225	-13.2971	2.40551e-40	2.40539e-37	ARF6
ENSG00000281501	53.3309	0.943249	0.242016	3.89747	9.72015e-05	0.000490147	SEPSECS-AS1		ENSG00000213551	992.368	-0.777125	0.0703282	-11.05	2.19256e-28	1.70487e-26	DNAJC9		ENSG00000170142	2173.73	0.600042	0.0942611	6.36575	1.94341e-10	5.64915e-09	UBE2E1		ENSG00000163947	65.4209	-0.894503	0.2828	-3.16302	0.00156139	0.0082261	ARHGEF3
ENSG00000231993	60.3688	0.943243	0.220619	4.27544	1.90763e-05	0.000110709	EP300-AS1		ENSG00000068724	109.876	-0.777489	0.207888	-3.73995	0.000184056	0.000879721	TTC7A		ENSG00000186765	146.716	0.599771	0.206758	2.90083	0.0037217	0.017138	FSCN2		ENSG00000118898	396.476	-0.899153	0.155139	-5.79579	6.79992e-09	1.46701e-07	PPL
ENSG00000223501	1136.26	0.942857	0.0708735	13.3034	2.21195e-40	4.18668e-38	VPS52		ENSG00000155016	751.329	-0.778008	0.0992761	-7.83682	4.62111e-15	1.00984e-13	CYP2U1		ENSG00000096872	399.541	0.599541	0.105841	5.66456	1.47401e-08	2.94497e-07	IFT74		ENSG00000175602	1401.35	-0.899266	0.104389	-8.61457	7.0205e-18	6.44051e-16	CCDC85B
ENSG00000153814	94.0668	0.942103	0.236269	3.98741	6.6798e-05	0.000348609	JAZF1		ENSG00000173511	194.281	-0.778433	0.165784	-4.69546	2.66011e-06	1.7777e-05	VEGFB		ENSG00000187764	567.509	0.599445	0.0961383	6.23524	4.51094e-10	1.23076e-08	SEMA4D		ENSG00000264456	40.6699	-0.899604	0.286316	-3.14199	0.00167803	0.00876896	AC138207.4
ENSG00000175471	322.898	0.941855	0.106121	8.87531	6.97405e-19	2.32514e-17	MCTP1		ENSG00000105926	605.806	-0.778482	0.0835275	-9.32007	1.16268e-20	4.68149e-19	MPP6		ENSG00000139168	1279.8	0.599196	0.0845543	7.08652	1.37525e-12	5.79025e-11	ZCRB1		ENSG00000154153	513.637	-0.900692	0.121156	-7.43416	1.05231e-13	5.35501e-12	RETREG1
ENSG00000116741	363.113	0.938502	0.138837	6.75976	1.38222e-11	1.98724e-10	RGS2		ENSG00000183779	740.395	-0.779801	0.103914	-7.50433	6.17458e-14	1.17985e-12	ZNF703		ENSG00000230453	109.112	0.599118	0.184587	3.24572	0.00117152	0.00649511	ANKRD18B		ENSG00000119523	1277.43	-0.909967	0.100183	-9.08304	1.05579e-19	1.20656e-17	ALG2
ENSG00000104883	109.328	0.938443	0.19287	4.86568	1.14061e-06	8.06415e-06	PEX11G		ENSG00000164976	2153.32	-0.779912	0.0926983	-8.41345	3.98138e-17	1.12461e-15	MYORG		ENSG00000183250	222.085	0.59908	0.197277	3.03675	0.00239147	0.0118854	LINC01547		ENSG00000183161	1032.32	-0.910956	0.082256	-11.0746	1.66554e-28	5.28111e-26	FANCF
ENSG00000104765	1870.1	0.938127	0.102045	9.19324	3.81198e-20	1.4453e-18	BNIP3L		ENSG00000167842	1018.85	-0.780055	0.0851804	-9.15767	5.30277e-20	1.98057e-18	MIS12		ENSG00000143674	524.003	0.598257	0.0924038	6.47437	9.52089e-11	2.90256e-09	MAP3K21		ENSG00000237886	71.3737	-0.912979	0.292538	-3.12089	0.00180303	0.00931993	NALT1
ENSG00000111271	601.017	0.936922	0.0796756	11.7592	6.33241e-32	6.58955e-30	ACAD10		ENSG00000147889	367.295	-0.780239	0.144858	-5.38625	7.19436e-08	6.14563e-07	CDKN2A		ENSG00000079819	1345.24	0.598191	0.0787164	7.59931	2.97709e-14	1.66775e-12	EPB41L2		ENSG00000111077	1903.89	-0.913907	0.0856455	-10.6708	1.39405e-26	3.44192e-24	TNS2
ENSG00000044090	1088.06	0.935768	0.0700945	13.3501	1.183e-40	2.29331e-38	CUL7		ENSG00000227855	112.706	-0.781403	0.228153	-3.42491	0.000615011	0.00260367	DPY19L2P3		ENSG00000005469	759.349	0.596757	0.104585	5.70593	1.1571e-08	2.36131e-07	CROT		ENSG00000187650	136.521	-0.914016	0.177833	-5.13974	2.75119e-07	4.13336e-06	VMAC
ENSG00000065518	4672.11	0.935257	0.0810089	11.5451	7.8135e-31	7.48291e-29	NDUFB4		ENSG00000172840	1169.91	-0.781619	0.0775545	-10.0783	6.88898e-24	3.66366e-22	PDP2		ENSG00000186301	84.494	0.595349	0.208045	2.86163	0.00421469	0.0189756	MST1P2		ENSG00000172250	66.549	-0.916086	0.274795	-3.33371	0.000856966	0.00500101	SERHL
ENSG00000236830	123.803	0.934719	0.179682	5.20209	1.97059e-07	1.57268e-06	CBR3-AS1		ENSG00000255624	148.323	-0.782021	0.136151	-5.74379	9.25785e-09	9.05739e-08	AC073585.1		ENSG00000203778	96.7442	0.594357	0.212924	2.79141	0.00524792	0.022673	FAM229B		ENSG00000105472	160.481	-0.916988	0.164761	-5.56556	2.61307e-08	4.97229e-07	CLEC11A
ENSG00000255198	60.4675	0.932583	0.268154	3.47779	0.000505564	0.00218457	SNHG9		ENSG00000127129	71.3809	-0.782304	0.195081	-4.01014	6.06824e-05	0.000319466	EDN2		ENSG00000065978	12105.8	0.593981	0.070253	8.45488	2.79363e-17	2.37744e-15	YBX1		ENSG00000167011	41.217	-0.917089	0.282328	-3.24831	0.00116093	0.00645465	NAT16
ENSG00000109736	719.359	0.932437	0.0924864	10.0819	6.64412e-24	3.54914e-22	MFSD10		ENSG00000160999	227.898	-0.783135	0.16686	-4.69336	2.68757e-06	1.79505e-05	SH2B2		ENSG00000204536	842.185	0.593833	0.0810893	7.3232	2.42118e-13	1.1584e-11	CCHCR1		ENSG00000211689	110.661	-0.919211	0.16808	-5.46891	4.52821e-08	8.12194e-07	TRGC1
ENSG00000167749	649.359	0.931905	0.112659	8.27194	1.31795e-16	3.50453e-15	KLK4		ENSG00000186654	244.277	-0.78383	0.129216	-6.06606	1.31085e-09	1.46491e-08	PRR5		ENSG00000244306	229.971	0.593671	0.1253	4.738	2.15837e-06	2.6498e-05	DUXAP10		ENSG00000261474	49.3675	-0.919695	0.287326	-3.20087	0.00137011	0.00737773	AC026471.4
ENSG00000167964	604.493	0.931783	0.122406	7.61224	2.69378e-14	5.32948e-13	RAB26		ENSG00000276399	94.6241	-0.783912	0.205551	-3.81371	0.000136898	0.000671306	FLJ36000		ENSG00000134146	261.448	0.592962	0.119245	4.97261	6.6056e-07	9.11072e-06	DPH6		ENSG00000130518	730.355	-0.921075	0.129357	-7.12043	1.07587e-12	4.63716e-11	IQCN
ENSG00000139865	841.252	0.93129	0.153944	6.04953	1.45271e-09	1.6122e-08	TTC6		ENSG00000013810	3022.91	-0.785946	0.0715709	-10.9814	4.69761e-28	3.50687e-26	TACC3		ENSG00000268996	226.36	0.592616	0.140537	4.21681	2.47787e-05	0.000232871	MAN1B1-DT		ENSG00000231908	58.9659	-0.922421	0.316759	-2.91206	0.0035905	0.016618	IDH1-AS1
ENSG00000147813	830.252	0.931211	0.0747268	12.4615	1.21002e-35	1.64331e-33	NAPRT		ENSG00000135686	2076.03	-0.786551	0.0613617	-12.8183	1.29574e-37	2.06271e-35	KLHL36		ENSG00000164985	2192.24	0.590833	0.0661559	8.93092	4.22475e-19	4.49419e-17	PSIP1		ENSG00000161920	309.809	-0.923568	0.113379	-8.14585	3.76632e-16	2.8001e-14	MED11
ENSG00000226137	665.25	0.93096	0.0906966	10.2646	1.01792e-24	5.86782e-23	BAIAP2-DT		ENSG00000130147	1231.42	-0.786668	0.083457	-9.42603	4.25909e-21	1.77128e-19	SH3BP4		ENSG00000250899	173.382	0.588758	0.123204	4.77871	1.76419e-06	2.2274e-05	AC125807.2		ENSG00000247095	65.5563	-0.925178	0.325697	-2.84061	0.0045027	0.0200377	MIR210HG
ENSG00000134146	261.448	0.930412	0.121837	7.63652	2.23175e-14	4.46314e-13	DPH6		ENSG00000157077	1117.34	-0.787409	0.0936891	-8.4045	4.29697e-17	1.20526e-15	ZFYVE9		ENSG00000171435	280.898	0.588703	0.129207	4.55628	5.20679e-06	5.77221e-05	KSR2		ENSG00000261578	347.268	-0.927107	0.143955	-6.44025	1.19279e-10	3.57106e-09	AP003119.3
ENSG00000187583	270.012	0.929361	0.126763	7.33146	2.27656e-13	4.08603e-12	PLEKHN1		ENSG00000059377	199.473	-0.788135	0.13426	-5.87021	4.35246e-09	4.46922e-08	TBXAS1		ENSG00000138449	212.623	0.588701	0.115579	5.09351	3.51493e-07	5.13853e-06	SLC40A1		ENSG00000182791	121.847	-0.928916	0.292317	-3.17777	0.00148411	0.00788125	CCDC87
ENSG00000060971	1038.08	0.928525	0.0823793	11.2713	1.81766e-29	1.57169e-27	ACAA1		ENSG00000127804	1595.45	-0.788155	0.0757303	-10.4074	2.29404e-25	1.40674e-23	METTL16		ENSG00000090621	2635.18	0.588152	0.0542096	10.8496	2.00341e-27	5.56474e-25	PABPC4		ENSG00000182117	1873.82	-0.929981	0.113123	-8.221	2.01806e-16	1.54043e-14	NOP10
ENSG00000102103	824.447	0.928218	0.0823103	11.2771	1.70361e-29	1.47839e-27	PQBP1		ENSG00000150764	211.759	-0.78824	0.170677	-4.61832	3.86866e-06	2.52224e-05	DIXDC1		ENSG00000196712	3144.43	0.587284	0.0890219	6.59707	4.19367e-11	1.35931e-09	NF1		ENSG00000198246	192.966	-0.931414	0.149736	-6.22036	4.96025e-10	1.34236e-08	SLC29A3
ENSG00000224631	52.8728	0.927652	0.316869	2.92756	0.00341636	0.012125	RPS27AP16		ENSG00000117724	3550.11	-0.788307	0.0862293	-9.14198	6.13205e-20	2.27473e-18	CENPF		ENSG00000259768	180.202	0.586717	0.141348	4.15085	3.31238e-05	0.000298129	AC004943.2		ENSG00000204624	37.9255	-0.931838	0.252837	-3.68553	0.000228228	0.00161913	DISP3
ENSG00000138698	857.029	0.924116	0.0808691	11.4273	3.05414e-30	2.79146e-28	RAP1GDS1		ENSG00000123870	114.342	-0.788524	0.167257	-4.71446	2.42356e-06	1.63141e-05	ZNF137P		ENSG00000171084	121.831	0.586418	0.177476	3.3042	0.00095247	0.00545957	FAM86JP		ENSG00000267939	28.3428	-0.932757	0.345203	-2.70205	0.00689134	0.0283872	AC008946.1
ENSG00000129946	144.611	0.923522	0.212532	4.34533	1.39068e-05	8.24595e-05	SHC2		ENSG00000173950	674.438	-0.788669	0.107831	-7.31396	2.59385e-13	4.63231e-12	XXYLT1											ENSG00000225335	52.2275	-0.933742	0.254143	-3.67408	0.000238704	0.0016833	AC016027.1
ENSG00000146856	65.1652	0.922735	0.216634	4.25942	2.04957e-05	0.000118233	AGBL3		ENSG00000054116	1437.03	-0.788671	0.0822361	-9.59033	8.78056e-22	3.9159e-20	TRAPPC3											ENSG00000090020	4037.37	-0.934611	0.0788886	-11.8472	2.22444e-32	1.03457e-29	SLC9A1
ENSG00000151715	85.7791	0.92211	0.368042	2.50545	0.0122297	0.0372216	TMEM45B		ENSG00000260027	217.121	-0.788821	0.141954	-5.55687	2.74648e-08	2.49603e-07	HOXB7											ENSG00000015475	427.358	-0.936287	0.134193	-6.97717	3.01177e-12	1.18568e-10	BID
ENSG00000173599	819.561	0.921741	0.0908844	10.1419	3.5998e-24	1.97562e-22	PC		ENSG00000196081	148.139	-0.789767	0.219419	-3.59936	0.000318995	0.00144543	ZNF724											ENSG00000233198	115.375	-0.94066	0.335439	-2.80427	0.00504313	0.0219256	RNF224
ENSG00000270194	58.0454	0.920649	0.291045	3.16325	0.00156018	0.00602663	AC097359.2		ENSG00000198585	2012.4	-0.789889	0.0653536	-12.0864	1.24647e-33	1.46159e-31	NUDT16											ENSG00000113732	2616.46	-0.941379	0.0969496	-9.70998	2.7339e-22	4.3167e-20	ATP6V0E1
ENSG00000170017	4013.95	0.919253	0.0754836	12.1782	4.06206e-34	4.95654e-32	ALCAM		ENSG00000160688	1202.87	-0.78989	0.0720603	-10.9615	5.85112e-28	4.3012e-26	FLAD1											ENSG00000164651	84.3899	-0.942329	0.182931	-5.15129	2.58698e-07	3.91058e-06	SP8
ENSG00000169045	7552.35	0.9188	0.138947	6.6126	3.77632e-11	5.11122e-10	HNRNPH1		ENSG00000088179	579.448	-0.790821	0.100535	-7.86615	3.65719e-15	8.06527e-14	PTPN4											ENSG00000177105	773.147	-0.946324	0.0816068	-11.5961	4.31066e-31	1.75936e-28	RHOG
ENSG00000230953	47.0203	0.917006	0.336018	2.72904	0.00635185	0.0209417	AC099677.1		ENSG00000141378	773.049	-0.791212	0.0872103	-9.07246	1.16362e-19	4.1873e-18	PTRH2											ENSG00000176490	878.466	-0.946472	0.0938435	-10.0856	6.39496e-24	1.24168e-21	DIRAS1
ENSG00000272447	69.3593	0.916546	0.27587	3.32238	0.000892516	0.00364126	AL135925.1		ENSG00000072274	9561.13	-0.792917	0.0583743	-13.5833	5.02875e-42	1.03317e-39	TFRC											ENSG00000129028	291.715	-0.947421	0.119758	-7.91111	2.55112e-15	1.68383e-13	THAP10
ENSG00000277363	643.497	0.916097	0.163818	5.59217	2.24249e-08	2.06453e-07	SRCIN1		ENSG00000186222	395.985	-0.792971	0.111567	-7.1076	1.18078e-12	1.94809e-11	BLOC1S4											ENSG00000171443	283.776	-0.947798	0.137551	-6.89052	5.55889e-12	2.07411e-10	ZNF524
ENSG00000167608	1109.52	0.91556	0.0749826	12.2103	2.73881e-34	3.37618e-32	TMC4		ENSG00000165527	4649.95	-0.793178	0.0666613	-11.8986	1.20304e-32	1.35134e-30	ARF6											ENSG00000175707	913.555	-0.948718	0.0925752	-10.2481	1.20709e-24	2.59575e-22	KDF1
ENSG00000261217	29.6692	0.915406	0.343706	2.66334	0.00773689	0.0249002	BCAP31P1		ENSG00000170485	144.338	-0.793292	0.176765	-4.48784	7.19505e-06	4.49583e-05	NPAS2											ENSG00000130489	269.129	-0.949263	0.120588	-7.87194	3.49187e-15	2.23112e-13	SCO2
ENSG00000184260	47.6569	0.914067	0.253733	3.60247	0.000315203	0.00142959	HIST2H2AC		ENSG00000280007	59.4834	-0.793354	0.283775	-2.79571	0.00517857	0.0175179	AC008079.1											ENSG00000132661	297.149	-0.950732	0.146334	-6.497	8.19365e-11	2.52878e-09	NXT1
ENSG00000235314	124.67	0.913247	0.203918	4.4785	7.51703e-06	4.67757e-05	LINC00957		ENSG00000103196	50.2063	-0.79468	0.287507	-2.76404	0.00570912	0.019087	CRISPLD2											ENSG00000184012	2119.46	-0.95143	0.144444	-6.58683	4.49302e-11	1.44929e-09	TMPRSS2
ENSG00000139168	1279.8	0.912385	0.0865732	10.5389	5.71736e-26	3.66491e-24	ZCRB1		ENSG00000260920	107.052	-0.794739	0.177692	-4.47257	7.72865e-06	4.79807e-05	AL031985.3											ENSG00000142686	887.415	-0.952015	0.0773515	-12.3076	8.239e-35	5.49239e-32	C1orf216
ENSG00000166046	102.408	0.912333	0.209298	4.35902	1.30645e-05	7.78109e-05	TCP11L2		ENSG00000176994	2126	-0.795023	0.0698289	-11.3853	4.94989e-30	4.42325e-28	SMCR8											ENSG00000140465	53.6491	-0.952562	0.236013	-4.03605	5.4358e-05	0.000458501	CYP1A1
ENSG00000260563	52.0069	0.911772	0.270086	3.37586	0.000735857	0.00305554	AC132872.1		ENSG00000152464	316.862	-0.795854	0.120562	-6.60119	4.07873e-11	5.50193e-10	RPP38											ENSG00000178821	426.258	-0.952999	0.188131	-5.06561	4.07087e-07	5.85707e-06	TMEM52
ENSG00000110046	939.815	0.910932	0.0815263	11.1735	5.49908e-29	4.52695e-27	ATG2A		ENSG00000262884	25.688	-0.796786	0.326612	-2.43955	0.0147055	0.0438248	AC015921.1											ENSG00000112619	59.3883	-0.953785	0.23449	-4.06749	4.75232e-05	0.000407205	PRPH2
ENSG00000230330	137.618	0.910749	0.194504	4.68242	2.83509e-06	1.88207e-05	HMGN2P3		ENSG00000163376	172.074	-0.798499	0.215028	-3.71346	0.000204441	0.000967582	KBTBD8											ENSG00000187800	28.2247	-0.954565	0.372907	-2.55979	0.0104735	0.0400726	PEAR1
ENSG00000127863	4021.91	0.910103	0.0710645	12.8067	1.50377e-37	2.34724e-35	TNFRSF19		ENSG00000272142	27.8903	-0.798831	0.322389	-2.47785	0.0132176	0.0399152	AL359643.3											ENSG00000263753	529.146	-0.957882	0.0925048	-10.3549	3.97405e-25	8.83079e-23	LINC00667
ENSG00000213859	240.908	0.909579	0.12881	7.06138	1.64856e-12	2.65426e-11	KCTD11		ENSG00000278952	39.9523	-0.799132	0.294881	-2.71002	0.00672796	0.0219917	AP003068.4											ENSG00000128626	1436.65	-0.958836	0.0910302	-10.5332	6.07531e-26	1.42941e-23	MRPS12
ENSG00000137501	1373.86	0.909327	0.0702988	12.9352	2.84975e-38	4.7571e-36	SYTL2		ENSG00000185085	1089.07	-0.799508	0.0835183	-9.57285	1.04e-21	4.60395e-20	INTS5											ENSG00000124217	611.617	-0.960486	0.0916925	-10.4751	1.12442e-25	2.58475e-23	MOCS3
ENSG00000249471	192.758	0.907079	0.143501	6.32105	2.5979e-10	3.15875e-09	ZNF324B		ENSG00000068001	743.428	-0.799789	0.11422	-7.00216	2.5205e-12	3.9574e-11	HYAL2											ENSG00000215018	39.1769	-0.960511	0.260613	-3.68559	0.000228175	0.00161913	COL28A1
ENSG00000236901	156.818	0.905804	0.243749	3.71613	0.000202298	0.000958572	MIR600HG		ENSG00000198554	1147.21	-0.800491	0.0945263	-8.46845	2.48677e-17	7.15036e-16	WDHD1											ENSG00000228300	1774.81	-0.960796	0.0891936	-10.772	4.666e-27	1.19635e-24	C19orf24
ENSG00000234636	23.8393	0.904103	0.365607	2.47288	0.013403	0.0404343	MED14OS		ENSG00000078237	463.184	-0.800562	0.109106	-7.33746	2.17677e-13	3.92538e-12	TIGAR											ENSG00000172586	1180.78	-0.962442	0.118427	-8.12689	4.40449e-16	3.23844e-14	CHCHD1
ENSG00000099840	78.969	0.903099	0.243876	3.70311	0.000212973	0.00100302	IZUMO4		ENSG00000182010	922.722	-0.800684	0.0979936	-8.17078	3.06408e-16	7.79551e-15	RTKN2											ENSG00000044574	29457.2	-0.962867	0.0929106	-10.3634	3.63916e-25	8.17748e-23	HSPA5
ENSG00000011590	36.7241	0.903092	0.360037	2.50833	0.0121304	0.0369819	ZBTB32		ENSG00000108379	47.6724	-0.800976	0.282229	-2.83804	0.00453914	0.0155852	WNT3											ENSG00000168496	4148.5	-0.963171	0.0808688	-11.9103	1.04617e-32	5.3647e-30	FEN1
ENSG00000280206	77.6703	0.899668	0.243289	3.69795	0.000217352	0.00102125	AC026401.3		ENSG00000114491	1506.54	-0.802205	0.079734	-10.061	8.21512e-24	4.34011e-22	UMPS											ENSG00000179862	92.5872	-0.963772	0.223465	-4.31286	1.61156e-05	0.000158143	CITED4
ENSG00000105617	149.546	0.899536	0.174962	5.14134	2.72791e-07	2.12328e-06	LENG1		ENSG00000130518	730.355	-0.802282	0.12697	-6.31866	2.63837e-10	3.20309e-09	IQCN											ENSG00000234694	36.7454	-0.964277	0.309374	-3.11687	0.00182783	0.00942619	AL139289.2
ENSG00000065717	303.287	0.899281	0.150518	5.97457	2.30703e-09	2.4913e-08	TLE2		ENSG00000275793	87.1888	-0.803053	0.196121	-4.09468	4.22759e-05	0.000229968	RIMBP3											ENSG00000261716	906.499	-0.964376	0.0837921	-11.5092	1.1864e-30	4.56283e-28	AC239868.1
ENSG00000132471	2451.07	0.898651	0.0684422	13.1301	2.21449e-39	3.97253e-37	WBP2		ENSG00000276449	45.071	-0.803078	0.278512	-2.88346	0.00393329	0.0137206	AC004076.2											ENSG00000272989	124.74	-0.964926	0.21568	-4.47387	7.68166e-06	8.18027e-05	LINC02012
ENSG00000014123	1365.06	0.897862	0.0896146	10.0192	1.25576e-23	6.47767e-22	UFL1		ENSG00000256087	262.435	-0.803527	0.164393	-4.88783	1.01954e-06	7.28093e-06	ZNF432											ENSG00000178685	1397.16	-0.967625	0.260205	-3.7187	0.000200251	0.00144526	PARP10
ENSG00000113790	152.678	0.896597	0.179109	5.00587	5.56098e-07	4.12577e-06	EHHADH		ENSG00000197971	1377.92	-0.804089	0.0775139	-10.3735	3.27353e-25	1.97711e-23	MBP											ENSG00000177732	2567.44	-0.967652	0.0651849	-14.8447	7.52727e-50	1.50538e-46	SOX12
ENSG00000184060	99.9501	0.895479	0.18845	4.7518	2.01612e-06	1.37485e-05	ADAP2		ENSG00000172007	536.026	-0.804263	0.111799	-7.19381	6.3008e-13	1.07341e-11	RAB33B											ENSG00000111664	202.34	-0.969321	0.138997	-6.9737	3.08702e-12	1.21291e-10	GNB3
ENSG00000101940	1202.53	0.894367	0.0764272	11.7022	1.24179e-31	1.26483e-29	WDR13		ENSG00000167637	239.053	-0.804443	0.119137	-6.75228	1.45538e-11	2.08737e-10	ZNF283											ENSG00000147642	447.969	-0.970025	0.100988	-9.60536	7.58901e-22	1.13263e-19	SYBU
ENSG00000145349	663.515	0.893639	0.125841	7.10131	1.23577e-12	2.02905e-11	CAMK2D		ENSG00000143515	1170.68	-0.805552	0.106353	-7.57436	3.60911e-14	7.01907e-13	ATP8B2											ENSG00000197168	63.589	-0.971881	0.206658	-4.70285	2.56557e-06	3.07792e-05	NEK5
ENSG00000279159	75.0095	0.89271	0.322026	2.77216	0.00556848	0.0186923	AC003681.1		ENSG00000143499	204.602	-0.806492	0.155999	-5.16985	2.34277e-07	1.84641e-06	SMYD2											ENSG00000131188	1066.75	-0.972372	0.0822823	-11.8175	3.16946e-32	1.37796e-29	PRR7
ENSG00000100100	100.566	0.892522	0.186813	4.77762	1.7738e-06	1.21964e-05	PIK3IP1		ENSG00000164077	529.406	-0.806656	0.0859745	-9.3825	6.44249e-21	2.64726e-19	MON1A											ENSG00000173621	784.725	-0.973908	0.0972561	-10.0138	1.32494e-23	2.40887e-21	LRFN4
ENSG00000185437	104.483	0.892153	0.192822	4.62682	3.71332e-06	2.42754e-05	SH3BGR		ENSG00000164867	489.386	-0.806826	0.167132	-4.82748	1.38274e-06	9.64548e-06	NOS3											ENSG00000261254	37.7113	-0.976429	0.33869	-2.88296	0.00393963	0.0179269	#N/A
ENSG00000110172	1217.33	0.891336	0.0812503	10.9703	5.31235e-28	3.91713e-26	CHORDC1		ENSG00000125817	3428.85	-0.806844	0.0681275	-11.8432	2.3349e-32	2.52821e-30	CENPB											ENSG00000267309	69.0072	-0.976751	0.236619	-4.12795	3.66017e-05	0.000324899	AC092295.2
ENSG00000086506	90.6359	0.890935	0.291396	3.05748	0.0022321	0.00829549	HBQ1		ENSG00000168280	521.526	-0.807144	0.0827108	-9.75862	1.6944e-22	8.04939e-21	KIF5C											ENSG00000092068	876.086	-0.979091	0.13509	-7.2477	4.23916e-13	1.9268e-11	SLC7A8
ENSG00000100319	153.021	0.888689	0.15468	5.74533	9.17421e-09	8.98654e-08	ZMAT5		ENSG00000137267	4539.84	-0.807247	0.123768	-6.52228	6.92463e-11	9.09586e-10	TUBB2A											ENSG00000262468	210.412	-0.979459	0.141878	-6.90354	5.0721e-12	1.9139e-10	LINC01569
ENSG00000196284	74.3496	0.888086	0.219251	4.05054	5.10998e-05	0.000272903	SUPT3H		ENSG00000106772	5983.47	-0.807373	0.0572926	-14.0921	4.24741e-45	1.06353e-42	PRUNE2											ENSG00000110171	695.919	-0.979722	0.0705579	-13.8854	7.77063e-44	1.19542e-40	TRIM3
ENSG00000168350	216.92	0.888033	0.128403	6.91599	4.64617e-12	7.07761e-11	DEGS2		ENSG00000151012	2867.12	-0.808831	0.156305	-5.1747	2.28281e-07	1.80448e-06	SLC7A11											ENSG00000138185	183.994	-0.98016	0.143331	-6.83843	8.00685e-12	2.92741e-10	ENTPD1
ENSG00000148450	489.816	0.886113	0.126809	6.98777	2.7928e-12	4.35931e-11	MSRB2		ENSG00000178184	232.126	-0.809041	0.129368	-6.25379	4.00605e-10	4.7672e-09	PARD6G											ENSG00000180425	401.23	-0.981512	0.124864	-7.86063	3.82206e-15	2.42658e-13	C11orf71
ENSG00000030419	126.334	0.885635	0.190875	4.63988	3.48613e-06	2.28337e-05	IKZF2		ENSG00000114670	144.643	-0.809451	0.18198	-4.44802	8.66663e-06	5.33628e-05	NEK11											ENSG00000169026	210.327	-0.982621	0.17022	-5.77266	7.80313e-09	1.64963e-07	SLC49A3
ENSG00000197768	48.7928	0.884822	0.318732	2.77607	0.00550198	0.0184948	STPG3		ENSG00000074211	244.054	-0.810295	0.144395	-5.61166	2.00396e-08	1.86133e-07	PPP2R2C											ENSG00000132837	54.3654	-0.983184	0.278125	-3.53505	0.000407701	0.00266084	DMGDH
ENSG00000155666	71.3248	0.884168	0.216393	4.08593	4.39007e-05	0.000238052	KDM8		ENSG00000130768	530.03	-0.811376	0.0896453	-9.05095	1.41724e-19	5.04704e-18	SMPDL3B											ENSG00000101665	241.58	-0.983211	0.139283	-7.05909	1.67592e-12	6.92494e-11	SMAD7
ENSG00000254531	185.154	0.88411	0.169858	5.20498	1.94013e-07	1.55094e-06	FLJ20021		ENSG00000100575	488.91	-0.811495	0.0981296	-8.26962	1.34383e-16	3.56938e-15	TIMM9											ENSG00000123595	465.952	-0.985873	0.124058	-7.94689	1.91245e-15	1.27916e-13	RAB9A
ENSG00000130813	100.036	0.883157	0.195702	4.51277	6.39879e-06	4.03288e-05	C19orf66		ENSG00000106688	167.8	-0.811498	0.201507	-4.02715	5.6457e-05	0.000299121	SLC1A1											ENSG00000176912	141.306	-0.987848	0.217403	-4.54386	5.52342e-06	6.09618e-05	TYMSOS
ENSG00000067715	35.8891	0.882656	0.307375	2.8716	0.00408406	0.0141806	SYT1		ENSG00000240857	387.242	-0.811532	0.112123	-7.2379	4.55698e-13	7.88062e-12	RDH14											ENSG00000213638	152.84	-0.990283	0.157489	-6.28796	3.21662e-10	8.97198e-09	ADAT3
ENSG00000196465	915.226	0.882424	0.0808662	10.9121	1.00845e-27	7.36815e-26	MYL6B		ENSG00000198513	64.9966	-0.811704	0.252039	-3.22055	0.00127943	0.00504759	ATL1											ENSG00000141965	383.855	-0.99598	0.117181	-8.49949	1.90423e-17	1.65577e-15	FEM1A
ENSG00000119943	300.793	0.88154	0.122786	7.17949	6.99709e-13	1.18198e-11	PYROXD2		ENSG00000196659	243.779	-0.811792	0.126102	-6.43758	1.21391e-10	1.54229e-09	TTC30B											ENSG00000137819	145.1	-0.997909	0.160993	-6.19847	5.70143e-10	1.51696e-08	PAQR5
ENSG00000141295	355.123	0.881132	0.11931	7.3852	1.52221e-13	2.80176e-12	SCRN2		ENSG00000251669	137.221	-0.812755	0.162726	-4.99463	5.89495e-07	4.36143e-06	FAM86EP											ENSG00000277758	41.2259	-0.998583	0.286132	-3.48994	0.00048313	0.00308398	FO681492.1
ENSG00000271614	91.6122	0.880418	0.222399	3.95873	7.53502e-05	0.000388934	ATP2B1-AS1		ENSG00000189423	97.283	-0.813474	0.32288	-2.51943	0.0117544	0.0360284	USP32P3											ENSG00000186603	55.3404	-0.999621	0.399767	-2.50051	0.0124014	0.0458562	HPDL
ENSG00000145247	488.324	0.878097	0.137222	6.39909	1.56307e-10	1.95388e-09	OCIAD2		ENSG00000148840	1132.04	-0.81454	0.0697579	-11.6767	1.67726e-31	1.68695e-29	PPRC1											ENSG00000127220	615.8	-1.00155	0.13714	-7.30312	2.81166e-13	1.32619e-11	ABHD8
ENSG00000186868	555.529	0.877227	0.0850634	10.3126	6.17833e-25	3.63116e-23	MAPT		ENSG00000188818	415.77	-0.814645	0.194757	-4.18287	2.87851e-05	0.000161403	ZDHHC11											ENSG00000166311	1576.12	-1.0087	0.0903469	-11.1647	6.06795e-29	2.05683e-26	SMPD1
ENSG00000132793	609.68	0.876763	0.100036	8.76449	1.87629e-18	5.94234e-17	LPIN3		ENSG00000182117	1873.82	-0.814802	0.110388	-7.38125	1.56813e-13	2.88185e-12	NOP10											ENSG00000111012	259.977	-1.00972	0.116017	-8.7032	3.2266e-18	3.10235e-16	CYP27B1
ENSG00000162927	187.088	0.875895	0.153584	5.70305	1.17681e-08	1.13152e-07	PUS10		ENSG00000119402	3004.43	-0.814951	0.0689636	-11.8171	3.1846e-32	3.4328e-30	FBXW2											ENSG00000163637	19.7797	-1.01296	0.371215	-2.72878	0.00635688	0.0265458	PRICKLE2
ENSG00000116127	530.275	0.873414	0.115953	7.53251	4.97745e-14	9.58717e-13	ALMS1		ENSG00000152433	44.2923	-0.816194	0.237802	-3.43224	0.000598626	0.00254326	ZNF547											ENSG00000228889	77.3245	-1.01369	0.216777	-4.67618	2.92275e-06	3.4628e-05	UBAC2-AS1
ENSG00000183117	603.948	0.873152	0.110525	7.90005	2.78795e-15	6.25739e-14	CSMD1		ENSG00000264343	26.946	-0.816953	0.326347	-2.50332	0.0123033	0.0374032	NOTCH2NLA											ENSG00000181444	1157.44	-1.01824	0.0820712	-12.4068	2.4011e-35	1.84691e-32	ZNF467
ENSG00000260805	76.7127	0.871913	0.212073	4.11137	3.93312e-05	0.000215167	AC092803.2		ENSG00000280987	69.1073	-0.816956	0.227209	-3.59561	0.000323629	0.00146394	MATR3											ENSG00000280407	39.4648	-1.02243	0.349101	-2.92874	0.00340336	0.0158926	AC132872.4
ENSG00000270344	92.1956	0.871258	0.205846	4.23257	2.31038e-05	0.000131823	POC1B-AS1		ENSG00000182512	1978.6	-0.817402	0.0763897	-10.7004	1.0133e-26	6.9002e-25	GLRX5											ENSG00000189114	479.606	-1.02251	0.0931845	-10.9729	5.15744e-28	1.51682e-25	BLOC1S3
ENSG00000185015	62.2547	0.871074	0.239492	3.63718	0.00027564	0.00126399	CA13		ENSG00000267244	98.9196	-0.817463	0.257019	-3.18056	0.00146993	0.00571843	AC012615.6											ENSG00000182795	3663.42	-1.02429	0.0769232	-13.3157	1.87581e-40	1.97444e-37	C1orf116
ENSG00000185088	1796.36	0.870073	0.114371	7.60748	2.79485e-14	5.52034e-13	RPS27L		ENSG00000183092	32.5496	-0.817506	0.300533	-2.72019	0.0065245	0.0214198	BEGAIN											ENSG00000107282	64.6271	-1.02488	0.330745	-3.0987	0.0019437	0.00993407	APBA1
ENSG00000180596	256.789	0.869335	0.106722	8.1458	3.76782e-16	9.41486e-15	HIST1H2BC		ENSG00000154920	342.612	-0.817691	0.109268	-7.48334	7.24549e-14	1.37032e-12	EME1											ENSG00000268357	43.7997	-1.02521	0.29857	-3.43373	0.000595329	0.00370096	VN1R81P
ENSG00000166333	38.629	0.868991	0.333933	2.60229	0.00926038	0.0291897	ILK		ENSG00000156011	995.697	-0.817805	0.0982826	-8.32096	8.72553e-17	2.38075e-15	PSD3											ENSG00000138172	209.143	-1.0261	0.133617	-7.67941	1.59821e-14	9.29145e-13	CALHM2
ENSG00000126005	1286.5	0.868797	0.0748307	11.6102	3.65939e-31	3.59038e-29	MMP24OS		ENSG00000044574	29457.2	-0.817864	0.0930351	-8.79092	1.48343e-18	4.74816e-17	HSPA5											ENSG00000182310	51.8277	-1.02772	0.347017	-2.96158	0.00306061	0.0145286	SPACA6
ENSG00000253978	21.2531	0.868362	0.327852	2.64864	0.00808157	0.0258296	CTB-178M22.2		ENSG00000148841	242.613	-0.817983	0.139326	-5.871	4.3317e-09	4.45171e-08	ITPRIP											ENSG00000172197	46.8291	-1.0332	0.387171	-2.66859	0.00761713	0.0307375	MBOAT1
ENSG00000175221	1087.51	0.866542	0.0769601	11.2596	2.07624e-29	1.77611e-27	MED16		ENSG00000182118	114.066	-0.818003	0.193059	-4.23707	2.26458e-05	0.000129671	FAM89A											ENSG00000113211	17.1825	-1.03365	0.410325	-2.51911	0.0117653	0.044038	PCDHB6
ENSG00000105819	3149.76	0.865525	0.0668235	12.9524	2.27735e-38	3.88248e-36	PMPCB		ENSG00000089225	43.3277	-0.818924	0.240692	-3.40237	0.000668038	0.00280342	TBX5											ENSG00000133195	954.068	-1.03426	0.0908742	-11.3812	5.18876e-30	1.85304e-27	SLC39A11
ENSG00000181396	816.465	0.864575	0.0962026	8.98702	2.5402e-19	8.8623e-18	OGFOD3		ENSG00000171462	79.028	-0.819089	0.246448	-3.32358	0.000888706	0.00362633	DLK2											ENSG00000225177	19.6913	-1.0397	0.420173	-2.47445	0.0133442	0.048699	AL590617.2
ENSG00000171202	337.219	0.864389	0.112039	7.71507	1.20917e-14	2.50354e-13	TMEM126A		ENSG00000164251	1067.86	-0.819341	0.0914495	-8.95949	3.26187e-19	1.12819e-17	F2RL1											ENSG00000244165	234.93	-1.04039	0.156586	-6.64421	3.04838e-11	1.01777e-09	P2RY11
ENSG00000173530	374.207	0.862939	0.123025	7.01437	2.30995e-12	3.64347e-11	TNFRSF10D		ENSG00000198146	1805.67	-0.819616	0.0752397	-10.8934	1.23913e-27	8.94481e-26	ZNF770											ENSG00000174109	485.125	-1.04494	0.141726	-7.37294	1.66908e-13	8.22165e-12	C16orf91
ENSG00000144045	50.7967	0.86291	0.271766	3.1752	0.00149735	0.00581099	DQX1		ENSG00000112964	753.092	-0.820038	0.109688	-7.47607	7.65799e-14	1.44379e-12	GHR											ENSG00000182324	155.584	-1.04546	0.145474	-7.18659	6.64287e-13	2.94569e-11	KCNJ14
ENSG00000245849	120.445	0.862893	0.203824	4.23351	2.30067e-05	0.000131394	RAD51-AS1		ENSG00000121211	205.228	-0.821017	0.138705	-5.91914	3.23622e-09	3.40448e-08	MND1											ENSG00000130772	806.997	-1.04556	0.126241	-8.28222	1.209e-16	9.59474e-15	MED18
ENSG00000102032	238.091	0.861787	0.16454	5.23755	1.62722e-07	1.31391e-06	RENBP		ENSG00000185215	321.389	-0.82163	0.125096	-6.56801	5.09936e-11	6.79482e-10	TNFAIP2											ENSG00000277534	225.127	-1.0459	0.134958	-7.74981	9.20272e-15	5.47754e-13	AC007996.1
ENSG00000197696	70.5195	0.861725	0.225502	3.82135	0.000132721	0.000652688	NMB		ENSG00000153898	111.139	-0.821709	0.180381	-4.55541	5.22839e-06	3.33458e-05	MCOLN2											ENSG00000253276	461.837	-1.0467	0.0995757	-10.5116	7.6379e-26	1.77617e-23	CCDC71L
ENSG00000175155	198.898	0.861657	0.137524	6.2655	3.71639e-10	4.44672e-09	YPEL2		ENSG00000278619	256.099	-0.822441	0.124871	-6.58634	4.50798e-11	6.04029e-10	MRM1											ENSG00000197019	261.486	-1.04956	0.146151	-7.18136	6.90196e-13	3.04707e-11	SERTAD1
ENSG00000104835	44.5015	0.860926	0.316884	2.71685	0.00659062	0.0216103	SARS2		ENSG00000114315	663.068	-0.823124	0.122715	-6.70759	1.97863e-11	2.78468e-10	HES1											ENSG00000230337	23.0184	-1.05106	0.383196	-2.74288	0.00609023	0.025635	EXOSC10-AS1
ENSG00000095209	2115.67	0.860762	0.0933508	9.22072	2.95109e-20	1.13551e-18	TMEM38B		ENSG00000007968	679.026	-0.823234	0.106932	-7.69866	1.375e-14	2.8274e-13	E2F2											ENSG00000181817	893.996	-1.05221	0.114896	-9.15796	5.28894e-20	6.25879e-18	LSM10
ENSG00000102226	1038.85	0.860606	0.0810342	10.6203	2.39843e-26	1.58389e-24	USP11		ENSG00000181896	441.935	-0.824439	0.0891269	-9.25017	2.24127e-20	8.76028e-19	ZNF101											ENSG00000203819	96.7011	-1.05343	0.222839	-4.72733	2.27488e-06	2.7775e-05	#N/A
ENSG00000262049	83.819	0.859822	0.245582	3.50115	0.00046325	0.00201915	AC139530.1		ENSG00000267309	69.0072	-0.826587	0.226305	-3.65254	0.00025966	0.00119855	AC092295.2											ENSG00000119917	43.4398	-1.05398	0.317023	-3.32461	0.000885412	0.00513405	IFIT3
ENSG00000173137	241.744	0.859746	0.14252	6.03247	1.6147e-09	1.78128e-08	ADCK5		ENSG00000198538	421.169	-0.827224	0.108632	-7.61495	2.63791e-14	5.22754e-13	ZNF28											ENSG00000074527	28.6059	-1.05474	0.347665	-3.0338	0.00241498	0.0119577	NTN4
ENSG00000224186	72.6151	0.859739	0.20627	4.16803	3.07239e-05	0.000171754	C5orf66		ENSG00000213214	266.089	-0.82765	0.136864	-6.04723	1.47356e-09	1.63383e-08	ARHGEF35											ENSG00000173281	453.918	-1.05662	0.145082	-7.28294	3.26616e-13	1.52261e-11	PPP1R3B
ENSG00000138669	70.1572	0.859573	0.220351	3.90092	9.58274e-05	0.000484233	PRKG2		ENSG00000229036	72.4277	-0.828104	0.244648	-3.38487	0.00071211	0.00296886	VDAC1P8											ENSG00000141574	403.524	-1.05826	0.170157	-6.21934	4.9925e-10	1.34712e-08	SECTM1
ENSG00000154229	642.889	0.858795	0.0970812	8.84615	9.05891e-19	2.95867e-17	PRKCA		ENSG00000178127	58.9852	-0.828579	0.30238	-2.74019	0.00614028	0.0203222	NDUFV2											ENSG00000279692	143.661	-1.05856	0.187792	-5.63687	1.73166e-08	3.40861e-07	AC110285.7
ENSG00000140025	363.73	0.858652	0.121636	7.05917	1.67495e-12	2.69314e-11	EFCAB11		ENSG00000197927	46.5265	-0.828934	0.310813	-2.66698	0.00765353	0.024655	C2orf27A											ENSG00000158246	23.0608	-1.05954	0.405563	-2.61251	0.00898798	0.0352452	TENT5B
ENSG00000179091	3551.66	0.858449	0.0782061	10.9768	4.94381e-28	3.66788e-26	CYC1		ENSG00000136026	3274.29	-0.829081	0.0860162	-9.63866	5.48989e-22	2.5041e-20	CKAP4											ENSG00000175938	159.541	-1.05992	0.188703	-5.6169	1.94414e-08	3.78955e-07	ORAI3
ENSG00000182583	520.207	0.857979	0.101638	8.44154	3.13193e-17	8.95188e-16	VCX		ENSG00000168404	134.647	-0.829518	0.158705	-5.2268	1.72468e-07	1.38655e-06	MLKL											ENSG00000129654	115.206	-1.06035	0.179462	-5.90848	3.4528e-09	7.90979e-08	FOXJ1
ENSG00000106049	1836.41	0.857245	0.0749271	11.4411	2.6069e-30	2.41018e-28	HIBADH		ENSG00000276529	58.8386	-0.829749	0.236356	-3.51059	0.000447107	0.00195695	AP001505.1											ENSG00000160233	421.266	-1.06651	0.166309	-6.41281	1.42866e-10	4.22034e-09	LRRC3
ENSG00000149823	1221.07	0.856295	0.0726655	11.7841	4.71652e-32	4.99453e-30	VPS51		ENSG00000273980	38.1588	-0.830177	0.309587	-2.68157	0.0073278	0.0237489	AL592071.1											ENSG00000259803	155.244	-1.06698	0.225915	-4.72293	2.32471e-06	2.82797e-05	SLC22A31
ENSG00000100949	517.67	0.855862	0.100703	8.4989	1.91402e-17	5.54996e-16	RABGGTA		ENSG00000126243	543.16	-0.830186	0.105235	-7.88886	3.04955e-15	6.80641e-14	LRFN3											ENSG00000132481	133.247	-1.06782	0.164028	-6.51001	7.5148e-11	2.34826e-09	TRIM47
ENSG00000235552	166.019	0.855482	0.163552	5.23064	1.68924e-07	1.36018e-06	RPL6P27		ENSG00000186185	1462.89	-0.830514	0.10937	-7.59363	3.11068e-14	6.1072e-13	KIF18B											ENSG00000270605	49.5805	-1.0701	0.374439	-2.85788	0.00426486	0.0191669	AL353622.1
ENSG00000127952	509.379	0.855467	0.0853768	10.0199	1.24625e-23	6.44244e-22	STYXL1		ENSG00000161381	73.3578	-0.830609	0.25039	-3.31727	0.000909029	0.00370611	PLXDC1											ENSG00000260766	258.626	-1.07123	0.115712	-9.25767	2.08937e-20	2.73106e-18	#N/A
ENSG00000145087	1712.7	0.855142	0.059103	14.4687	1.91108e-47	5.60227e-45	STXBP5L		ENSG00000139908	67.0626	-0.83186	0.250987	-3.31436	0.000918547	0.00374174	TSSK4											ENSG00000137124	3459.59	-1.07197	0.0663639	-16.1529	1.08421e-58	4.33662e-55	ALDH1B1
ENSG00000197822	1165.21	0.854907	0.0797592	10.7186	8.32504e-27	5.71764e-25	OCLN		ENSG00000189057	2460.18	-0.831992	0.0825111	-10.0834	6.54316e-24	3.51082e-22	FAM111B											ENSG00000054179	323.822	-1.07288	0.119954	-8.94409	3.75029e-19	4.03237e-17	ENTPD2
ENSG00000141002	1846.37	0.852563	0.0707399	12.0521	1.89143e-33	2.18588e-31	TCF25		ENSG00000113430	1190.72	-0.83226	0.0665998	-12.4964	7.80797e-36	1.0725e-33	IRX4											ENSG00000279207	1090.7	-1.07855	0.0906282	-11.9008	1.17151e-32	5.85726e-30	AC015813.6
ENSG00000205863	38.8847	0.852511	0.309946	2.75052	0.00595011	0.0197791	C1QTNF9B		ENSG00000258101	38.5154	-0.832369	0.280689	-2.96544	0.00302246	0.0108747	AC010173.1											ENSG00000107821	574.489	-1.07904	0.0947425	-11.3892	4.73198e-30	1.7525e-27	KAZALD1
ENSG00000149809	2077.07	0.852473	0.0611053	13.9509	3.10761e-44	7.25249e-42	TM7SF2		ENSG00000181744	787.303	-0.832657	0.089395	-9.31436	1.2269e-20	4.91536e-19	DIPK2A											ENSG00000151834	52.5488	-1.07909	0.223393	-4.83046	1.36219e-06	1.75985e-05	GABRA2
ENSG00000241852	42.4569	0.852076	0.312628	2.72552	0.00642	0.0211316	C8orf58		ENSG00000169607	1075.38	-0.832882	0.100358	-8.29906	1.04935e-16	2.83418e-15	CKAP2L											ENSG00000279716	85.0306	-1.0804	0.272991	-3.95765	7.56904e-05	0.00061609	AC006128.1
ENSG00000090402	145.702	0.848776	0.1738	4.88362	1.04153e-06	7.427e-06	SI		ENSG00000171612	2701.51	-0.833139	0.0795761	-10.4697	1.18993e-25	7.42948e-24	SLC25A33											ENSG00000273305	27.2746	-1.08112	0.339752	-3.18207	0.00146225	0.00779388	AC009237.15
ENSG00000141968	290.953	0.846656	0.143244	5.9106	3.40865e-09	3.56558e-08	VAV1		ENSG00000089163	49.9466	-0.833618	0.299519	-2.78319	0.00538276	0.0181321	SIRT4											ENSG00000248409	57.5587	-1.08276	0.393373	-2.75252	0.00591394	0.0250154	AP000344.2
ENSG00000212802	113.049	0.846559	0.208884	4.05277	5.06139e-05	0.000270488	RPL15P3		ENSG00000152193	355.53	-0.833657	0.111909	-7.44944	9.3738e-14	1.7508e-12	RNF219											ENSG00000152527	14.9669	-1.08316	0.433457	-2.49888	0.0124585	0.0460381	PLEKHH2
ENSG00000072062	1763.34	0.846527	0.0754271	11.2231	3.14003e-29	2.63916e-27	PRKACA		ENSG00000183508	152.099	-0.83433	0.153964	-5.41899	5.99377e-08	5.16409e-07	TENT5C											ENSG00000221916	28.729	-1.08638	0.389594	-2.7885	0.00529531	0.0228432	C19orf73
ENSG00000187244	1886.46	0.846263	0.115211	7.34536	2.05209e-13	3.72008e-12	BCAM		ENSG00000167588	29.8092	-0.834907	0.313327	-2.66465	0.00770684	0.0248168	GPD1											ENSG00000129521	329.976	-1.08813	0.160353	-6.78587	1.15387e-11	4.12812e-10	EGLN3
ENSG00000177058	350.058	0.846241	0.102837	8.22892	1.88916e-16	4.92534e-15	SLC38A9		ENSG00000172059	506.444	-0.834921	0.110076	-7.58498	3.32532e-14	6.49342e-13	KLF11											ENSG00000223764	346.061	-1.08919	0.212168	-5.13363	2.84203e-07	4.25752e-06	LINC02593
ENSG00000229368	31.8507	0.844681	0.306228	2.75834	0.00580959	0.0193933	AC090587.2		ENSG00000215256	461.29	-0.834936	0.105905	-7.88385	3.17454e-15	7.06569e-14	DHRS4-AS1											ENSG00000221821	249.227	-1.09118	0.154526	-7.06145	1.64777e-12	6.82272e-11	C6orf226
ENSG00000163536	85.2473	0.843875	0.210039	4.0177	5.87691e-05	0.000310414	SERPINI1		ENSG00000117266	727.82	-0.835204	0.130537	-6.3982	1.57216e-10	1.96319e-09	CDK18											ENSG00000177311	1677.17	-1.0975	0.0922666	-11.8949	1.25792e-32	6.13591e-30	ZBTB38
ENSG00000179922	132.446	0.843686	0.163268	5.1675	2.37249e-07	1.86677e-06	ZNF784		ENSG00000143479	100.749	-0.835836	0.174843	-4.7805	1.74859e-06	1.20437e-05	DYRK3											ENSG00000114631	3993.63	-1.09784	0.0752191	-14.5952	3.01233e-48	5.02029e-45	PODXL2
ENSG00000237441	1233.46	0.842951	0.073726	11.4336	2.8421e-30	2.60978e-28	RGL2		ENSG00000139514	8546.25	-0.836024	0.0700687	-11.9315	8.10959e-33	9.26001e-31	SLC7A1											ENSG00000204580	4391.07	-1.09877	0.0589212	-18.6481	1.30821e-77	2.61629e-73	DDR1
ENSG00000203879	2962.77	0.842329	0.0504164	16.7074	1.15714e-62	8.18101e-60	GDI1		ENSG00000171798	78.6169	-0.836917	0.195732	-4.27584	1.9042e-05	0.000110537	KNDC1											ENSG00000262251	24.9423	-1.10344	0.410819	-2.68596	0.00723212	0.0294393	#N/A
ENSG00000161011	5149.16	0.842273	0.0810312	10.3944	2.62875e-25	1.60788e-23	SQSTM1		ENSG00000165757	422.537	-0.83823	0.117314	-7.14516	8.98899e-13	1.50367e-11	JCAD											ENSG00000182154	2714.96	-1.10662	0.112677	-9.82121	9.12421e-23	1.55962e-20	MRPL41
ENSG00000197070	1389.49	0.841956	0.0685243	12.287	1.06426e-34	1.36078e-32	ARRDC1		ENSG00000210100	40.9443	-0.838288	0.315407	-2.6578	0.00786528	0.025239	MT-TI											ENSG00000168282	49.7449	-1.11016	0.31563	-3.51728	0.000435992	0.00281726	MGAT2
ENSG00000119326	1142.37	0.841637	0.0903833	9.31186	1.25609e-20	5.02395e-19	CTNNAL1		ENSG00000168275	730.661	-0.838464	0.119344	-7.0256	2.13155e-12	3.38207e-11	COA6											ENSG00000179532	407.955	-1.1117	0.314132	-3.53896	0.000401711	0.00262973	DNHD1
ENSG00000187391	119.057	0.841287	0.214462	3.92279	8.75301e-05	0.000445584	MAGI2		ENSG00000196458	274.369	-0.838785	0.135936	-6.17043	6.81034e-10	7.88189e-09	ZNF605											ENSG00000187808	33.9782	-1.11175	0.367138	-3.02815	0.0024606	0.0121445	SOWAHD
ENSG00000196739	570.404	0.841234	0.167433	5.02429	5.05304e-07	3.77103e-06	COL27A1		ENSG00000209082	490.111	-0.839983	0.146654	-5.72764	1.01834e-08	9.89448e-08	MT-TL1											ENSG00000279140	39.7711	-1.11394	0.311276	-3.57861	0.000345428	0.00231121	AL590326.1
ENSG00000205583	34.8292	0.840772	0.342873	2.45214	0.0142011	0.0425055	STAG3L1		ENSG00000204438	524.662	-0.84047	0.0978533	-8.58908	8.7668e-18	2.61135e-16	GPANK1											ENSG00000272512	209.744	-1.11394	0.150395	-7.40678	1.29407e-13	6.50255e-12	AL645608.7
ENSG00000187325	833.181	0.84037	0.0783877	10.7207	8.13954e-27	5.60625e-25	TAF9B		ENSG00000163083	756.745	-0.841252	0.0908427	-9.26054	2.03407e-20	8.02874e-19	INHBB											ENSG00000139044	62.3789	-1.11459	0.285774	-3.90026	9.60912e-05	0.000757481	B4GALNT3
ENSG00000203724	148.052	0.839949	0.200024	4.19925	2.67803e-05	0.000151114	C1orf53		ENSG00000213160	686.659	-0.841298	0.076675	-10.9723	5.19605e-28	3.84316e-26	KLHL23											ENSG00000203883	58.5091	-1.11765	0.238554	-4.6851	2.79827e-06	3.3311e-05	SOX18
ENSG00000112414	6557.82	0.839306	0.0725193	11.5736	5.611e-31	5.41676e-29	ADGRG6		ENSG00000054277	62.5211	-0.842328	0.270602	-3.1128	0.00185322	0.00700988	OPN3											ENSG00000183479	36.4427	-1.11912	0.327664	-3.41546	0.000636735	0.00390975	TREX2
ENSG00000122912	785.832	0.839238	0.082923	10.1207	4.4725e-24	2.43235e-22	SLC25A16		ENSG00000210077	89.104	-0.842933	0.223654	-3.76891	0.000163961	0.000791266	MT-TV											ENSG00000260916	373.357	-1.11925	0.135752	-8.2448	1.65431e-16	1.29237e-14	CCPG1
ENSG00000146425	488.564	0.838756	0.108263	7.74742	9.37804e-15	1.97919e-13	DYNLT1		ENSG00000228638	116.6	-0.843449	0.176825	-4.76996	1.84265e-06	1.26408e-05	FCF1P2											ENSG00000123810	87.242	-1.12062	0.198143	-5.65558	1.55317e-08	3.08153e-07	B9D2
ENSG00000100612	2321.27	0.837961	0.0927386	9.03573	1.62906e-19	5.79281e-18	DHRS7		ENSG00000212719	287.112	-0.843861	0.123065	-6.85703	7.03052e-12	1.04709e-10	C17orf51											ENSG00000186197	27.1302	-1.12655	0.323909	-3.47799	0.000505195	0.00320452	EDARADD
ENSG00000204642	40.8523	0.837895	0.288769	2.90161	0.00371247	0.0130259	HLA-F		ENSG00000198492	3827.47	-0.844295	0.0709953	-11.8923	1.29826e-32	1.44961e-30	YTHDF2											ENSG00000182584	227.11	-1.12711	0.131361	-8.5803	9.46248e-18	8.60182e-16	ACTL10
ENSG00000267284	45.0585	0.837279	0.258826	3.23492	0.00121679	0.0048258	AC022031.2		ENSG00000162409	389.09	-0.844575	0.119685	-7.05667	1.70543e-12	2.73611e-11	PRKAA2											ENSG00000164342	137.494	-1.12798	0.365433	-3.0867	0.00202389	0.0102783	TLR3
ENSG00000169372	274.209	0.837048	0.142192	5.88674	3.93898e-09	4.08831e-08	CRADD		ENSG00000111641	2120.47	-0.844936	0.059999	-14.0825	4.8654e-45	1.19341e-42	NOP2											ENSG00000197283	618.801	-1.12867	0.158741	-7.11017	1.15904e-12	4.97416e-11	SYNGAP1
ENSG00000269586	135.658	0.836215	0.174013	4.80548	1.5438e-06	1.07223e-05	CT45A10		ENSG00000179886	589.835	-0.845109	0.0975964	-8.65922	4.74992e-18	1.46195e-16	TIGD5											ENSG00000184227	157.625	-1.13233	0.225299	-5.02589	5.01099e-07	7.10743e-06	ACOT1
ENSG00000198105	593.95	0.836136	0.0893716	9.35573	8.30269e-21	3.4e-19	ZNF248		ENSG00000197905	428.463	-0.845135	0.10984	-7.69421	1.42371e-14	2.92505e-13	TEAD4											ENSG00000133962	18.2002	-1.137	0.433306	-2.62401	0.00869001	0.0342514	CATSPERB
ENSG00000131408	798.214	0.835873	0.0829188	10.0806	6.73007e-24	3.58708e-22	NR1H2		ENSG00000164002	125.41	-0.845904	0.171457	-4.93363	8.07142e-07	5.83697e-06	EXO5											ENSG00000121743	19.1512	-1.14055	0.414034	-2.75473	0.00587415	0.0248839	GJA3
ENSG00000140400	919.354	0.835336	0.127349	6.55942	5.40172e-11	7.16988e-10	MAN2C1		ENSG00000128683	91.6673	-0.846417	0.257649	-3.28516	0.00101924	0.00411357	GAD1											ENSG00000261654	208.879	-1.14127	0.219992	-5.18777	2.12822e-07	3.27907e-06	AL360270.2
ENSG00000105227	79.2761	0.835264	0.250109	3.3396	0.000838986	0.00344294	PRX		ENSG00000280415	50.0586	-0.846627	0.247903	-3.41515	0.000637474	0.002689	AC005252.3											ENSG00000130768	530.03	-1.1448	0.112698	-10.1581	3.04971e-24	6.27898e-22	SMPDL3B
ENSG00000168101	770.4	0.834855	0.0997775	8.36717	5.90178e-17	1.63819e-15	NUDT16L1		ENSG00000138028	735.919	-0.846804	0.0827051	-10.2388	1.3283e-24	7.54836e-23	CGREF1											ENSG00000103415	1061.75	-1.14861	0.097149	-11.8231	2.96368e-32	1.34706e-29	HMOX2
ENSG00000125967	1205.3	0.833288	0.0722637	11.5312	9.18446e-31	8.72633e-29	NECAB3		ENSG00000099617	59.2714	-0.847036	0.342989	-2.46957	0.0135274	0.0407636	EFNA2											ENSG00000225465	45.6656	-1.15255	0.260472	-4.42485	9.65095e-06	9.97981e-05	RFPL1S
ENSG00000167460	625.921	0.833044	0.18375	4.53358	5.79929e-06	3.67722e-05	TPM4		ENSG00000123485	1158.38	-0.847901	0.0844954	-10.0349	1.07087e-23	5.6082e-22	HJURP											ENSG00000272744	19.677	-1.15545	0.380716	-3.03494	0.00240584	0.0119302	AC107214.2
ENSG00000139194	28.1713	0.830877	0.284856	2.91683	0.00353613	0.0125113	RBP5		ENSG00000196421	145.015	-0.848577	0.219962	-3.85784	0.000114395	0.000569085	C20orf204											ENSG00000176532	781.113	-1.15586	0.0999648	-11.5627	6.3659e-31	2.54623e-28	PRR15
ENSG00000132141	30.2643	0.830099	0.299702	2.76975	0.00560993	0.0188104	CCT6B		ENSG00000144354	354.012	-0.849399	0.11705	-7.25673	3.9655e-13	6.9376e-12	CDCA7											ENSG00000155660	12141.2	-1.15976	0.0739238	-15.6886	1.81136e-55	5.17504e-52	PDIA4
ENSG00000280254	108.754	0.829565	0.196915	4.21282	2.52202e-05	0.00014305	AC233723.2		ENSG00000145194	306.884	-0.850266	0.147624	-5.75966	8.42816e-09	8.30312e-08	ECE2											ENSG00000165474	312.976	-1.1628	0.164155	-7.08354	1.40522e-12	5.90401e-11	GJB2
ENSG00000279368	70.9247	0.829196	0.23796	3.48461	0.000492863	0.00213621	AL031123.3		ENSG00000178307	729.171	-0.85082	0.113718	-7.48187	7.32715e-14	1.38467e-12	TMEM11											ENSG00000127588	112.302	-1.16322	0.164055	-7.09045	1.33678e-12	5.64014e-11	GNG13
ENSG00000185065	82.1632	0.828582	0.200699	4.12848	3.65171e-05	0.000201145	AC000068.1		ENSG00000130489	269.129	-0.851427	0.130408	-6.52893	6.62404e-11	8.71054e-10	SCO2											ENSG00000249348	71.5799	-1.16399	0.237601	-4.89892	9.6367e-07	1.29172e-05	UGDH-AS1
ENSG00000140043	427.431	0.827682	0.105014	7.88162	3.23171e-15	7.17966e-14	PTGR2		ENSG00000126246	25.544	-0.851915	0.339909	-2.5063	0.0122002	0.0371525	IGFLR1											ENSG00000271553	42.3208	-1.16657	0.449594	-2.59473	0.00946654	0.0368401	AC018638.7
ENSG00000104960	1038.22	0.827567	0.0880947	9.39407	5.77278e-21	2.38021e-19	PTOV1		ENSG00000171617	659.223	-0.852503	0.0875116	-9.7416	2.00377e-22	9.4816e-21	ENC1											ENSG00000279427	41.8951	-1.16976	0.254274	-4.60038	4.21717e-06	4.792e-05	AC007490.1
ENSG00000141934	155.152	0.826742	0.235975	3.50351	0.000459165	0.00200425	PLPP2		ENSG00000091490	1038.92	-0.853006	0.120268	-7.09252	1.31687e-12	2.15633e-11	SEL1L3											ENSG00000179913	70.3058	-1.17425	0.20493	-5.73001	1.00423e-08	2.07476e-07	B3GNT3
ENSG00000142676	7367.48	0.825781	0.0914783	9.02707	1.7633e-19	6.26087e-18	RPL11		ENSG00000146109	746.513	-0.853418	0.103684	-8.23095	1.85736e-16	4.85296e-15	ABT1											ENSG00000099958	495.73	-1.17504	0.119074	-9.86809	5.72451e-23	9.95518e-21	DERL3
ENSG00000102309	415.134	0.825574	0.106637	7.74193	9.7922e-15	2.06297e-13	PIN4		ENSG00000146576	702.105	-0.853757	0.0966222	-8.83603	9.91783e-19	3.22169e-17	C7orf26											ENSG00000123989	2286.14	-1.17517	0.0870529	-13.4995	1.57478e-41	1.74966e-38	CHPF
ENSG00000148834	670.418	0.825566	0.125357	6.58571	4.52706e-11	6.06248e-10	GSTO1		ENSG00000167994	305.398	-0.854048	0.133432	-6.40063	1.54739e-10	1.93528e-09	RAB3IL1											ENSG00000254162	125.574	-1.17604	0.229759	-5.1186	3.07816e-07	4.57696e-06	AC009812.3
ENSG00000197548	271.96	0.825537	0.119955	6.88205	5.89991e-12	8.86942e-11	ATG7		ENSG00000079156	169.074	-0.854301	0.155184	-5.5051	3.68955e-08	3.28479e-07	OSBPL6											ENSG00000146215	13.545	-1.17632	0.451351	-2.60623	0.00915443	0.0357996	CRIP3
ENSG00000174132	962.367	0.825195	0.0862403	9.56855	1.08413e-21	4.79049e-20	FAM174A		ENSG00000185634	27.7328	-0.854575	0.330841	-2.58304	0.00979338	0.0306807	SHC4											ENSG00000181804	16.7951	-1.17906	0.445494	-2.64664	0.00812968	0.0324198	SLC9A9
ENSG00000237036	108.273	0.824048	0.172129	4.78738	1.68971e-06	1.16685e-05	ZEB1-AS1		ENSG00000117425	60.8651	-0.856117	0.298621	-2.8669	0.00414512	0.0143698	PTCH2											ENSG00000128311	1230.77	-1.18132	0.0957182	-12.3416	5.40427e-35	3.86e-32	TST
ENSG00000234432	82.5398	0.823814	0.203652	4.04521	5.22752e-05	0.000278623	AC092171.3		ENSG00000106080	570.297	-0.856468	0.112789	-7.59356	3.11229e-14	6.1072e-13	FKBP14											ENSG00000180185	1599.07	-1.18162	0.0778497	-15.1782	4.93094e-52	1.23267e-48	FAHD1
ENSG00000116668	205.119	0.823129	0.138259	5.95354	2.62407e-09	2.80574e-08	SWT1		ENSG00000115616	547.177	-0.856537	0.105372	-8.12867	4.34009e-16	1.07332e-14	SLC9A2											ENSG00000213139	41.9816	-1.18461	0.246444	-4.80679	1.53369e-06	1.96115e-05	CRYGS
ENSG00000225138	214.358	0.821854	0.152762	5.37997	7.44992e-08	6.34815e-07	SLC9A3-AS1		ENSG00000115252	24.7024	-0.856726	0.349614	-2.45049	0.0142662	0.0426583	PDE1A											ENSG00000239405	16.1335	-1.18892	0.395004	-3.0099	0.00261333	0.0127785	TMED10P2
ENSG00000153558	88.04	0.821553	0.255131	3.22012	0.00128138	0.00505114	FBXL2		ENSG00000180263	294.929	-0.856731	0.126884	-6.75205	1.45767e-11	2.08942e-10	FGD6											ENSG00000152147	459.174	-1.1902	0.118643	-10.0317	1.10594e-23	2.04794e-21	GEMIN6
ENSG00000255769	337.36	0.819312	0.11777	6.95686	3.47948e-12	5.36841e-11	GOLGA2P10		ENSG00000181588	691.817	-0.858542	0.0946026	-9.07525	1.13418e-19	4.09362e-18	MEX3D											ENSG00000187210	747.536	-1.19114	0.121892	-9.77213	1.48304e-22	2.4311e-20	GCNT1
ENSG00000267809	65.9397	0.818628	0.232861	3.51552	0.000438886	0.00192412	NDUFV2P1		ENSG00000138587	180.745	-0.860788	0.14837	-5.80162	6.56768e-09	6.57808e-08	MNS1											ENSG00000122035	99.6802	-1.19381	0.220996	-5.40194	6.59247e-08	1.13756e-06	RASL11A
ENSG00000162869	266.11	0.817786	0.112916	7.24245	4.40667e-13	7.6482e-12	PPP1R21		ENSG00000124225	1437.9	-0.861484	0.0936898	-9.19507	3.74746e-20	1.42309e-18	PMEPA1											ENSG00000183186	108.566	-1.19388	0.19529	-6.11335	9.75633e-10	2.46671e-08	C2CD4C
ENSG00000166136	196.065	0.817606	0.19629	4.16529	3.10957e-05	0.000173671	NDUFB8		ENSG00000141655	116.196	-0.86156	0.19663	-4.38163	1.17794e-05	7.08768e-05	TNFRSF11A											ENSG00000168077	484.563	-1.19481	0.206351	-5.79019	7.03089e-09	1.51357e-07	SCARA3
ENSG00000205642	75.3867	0.817105	0.215182	3.79728	0.000146294	0.0007136	VCX3B		ENSG00000174007	164.424	-0.861695	0.163529	-5.26937	1.36889e-07	1.11847e-06	CEP19											ENSG00000169188	1847.93	-1.1978	0.0654983	-18.2874	1.04206e-74	1.042e-70	APEX2
ENSG00000149577	1306.47	0.815908	0.0855892	9.53284	1.53044e-21	6.66464e-20	SIDT2		ENSG00000272512	209.744	-0.862557	0.192724	-4.47561	7.61944e-06	4.73638e-05	AL645608.7											ENSG00000248383	61.3859	-1.19782	0.234566	-5.10655	3.28101e-07	4.84409e-06	PCDHAC1
ENSG00000115392	239.949	0.815784	0.144781	5.6346	1.75466e-08	1.6476e-07	FANCL		ENSG00000140479	112.542	-0.86307	0.172824	-4.99391	5.91687e-07	4.37495e-06	PCSK6											ENSG00000175336	55.8819	-1.20872	0.409996	-2.94812	0.00319712	0.0150764	APOF
ENSG00000278600	147.562	0.815578	0.200086	4.07613	4.57906e-05	0.000247074	AC015871.3		ENSG00000127588	112.302	-0.863975	0.209724	-4.11957	3.79576e-05	0.000208459	GNG13											ENSG00000134107	440.411	-1.21248	0.226647	-5.34964	8.81276e-08	1.4724e-06	BHLHE40
ENSG00000100316	25621	0.814105	0.059157	13.7618	4.32849e-43	9.63409e-41	RPL3		ENSG00000065328	1096.41	-0.864023	0.0862284	-10.0202	1.24293e-23	6.43912e-22	MCM10											ENSG00000275183	557.772	-1.21462	0.121307	-10.0128	1.33933e-23	2.41308e-21	LENG9
ENSG00000172037	1909.02	0.813864	0.0700025	11.6262	3.03241e-31	3.01211e-29	LAMB2		ENSG00000136492	603.134	-0.864344	0.100702	-8.58317	9.22972e-18	2.74245e-16	BRIP1											ENSG00000011028	72.8516	-1.21886	0.21997	-5.54105	3.00666e-08	5.63545e-07	MRC2
ENSG00000088356	727.905	0.813457	0.0963826	8.43987	3.17678e-17	9.0693e-16	PDRG1		ENSG00000106246	364.384	-0.867753	0.109728	-7.90824	2.61048e-15	5.88105e-14	PTCD1											ENSG00000126583	16.6817	-1.22305	0.438564	-2.78875	0.00529112	0.0228304	PRKCG
ENSG00000196741	107.953	0.81275	0.196209	4.14227	3.43879e-05	0.000190377	LINC01560		ENSG00000100335	2026.46	-0.868877	0.0731085	-11.8848	1.42049e-32	1.55916e-30	MIEF1											ENSG00000116586	1556	-1.2239	0.114998	-10.6429	1.88261e-26	4.53619e-24	LAMTOR2
ENSG00000184678	2993.91	0.811821	0.10038	8.08749	6.0907e-16	1.47946e-14	HIST2H2BE		ENSG00000166881	2767.72	-0.869352	0.0574717	-15.1266	1.08149e-51	4.06199e-49	NEMP1											ENSG00000186222	395.985	-1.22459	0.127202	-9.62717	6.13959e-22	9.30195e-20	BLOC1S4
ENSG00000283041	204.115	0.811486	0.1586	5.11657	3.11138e-07	2.39716e-06	AC008038.1		ENSG00000211454	57.878	-0.869637	0.257301	-3.37984	0.000725283	0.00301684	AKR7L											ENSG00000176919	62.8902	-1.22714	0.219961	-5.57888	2.42075e-08	4.61952e-07	C8G
ENSG00000130005	1953.22	0.811092	0.0664151	12.2125	2.6672e-34	3.30485e-32	GAMT		ENSG00000225978	30.3704	-0.870027	0.331928	-2.62113	0.0087638	0.0277701	HAR1A											ENSG00000129673	17.3732	-1.22927	0.461683	-2.66259	0.0077541	0.0312209	AANAT
ENSG00000230189	65.9903	0.811091	0.253389	3.20098	0.00136963	0.00535772	AC008267.2		ENSG00000158164	80.262	-0.870655	0.214042	-4.06767	4.74853e-05	0.000254959	TMSB15A											ENSG00000181284	206.548	-1.23177	0.145745	-8.45151	2.87554e-17	2.4265e-15	TMEM102
ENSG00000173702	323.434	0.808965	0.140709	5.74922	8.96564e-09	8.80376e-08	MUC13		ENSG00000110851	1278.97	-0.871938	0.0851682	-10.2378	1.34202e-24	7.60835e-23	PRDM4											ENSG00000213760	15.8228	-1.23345	0.493086	-2.50149	0.012367	0.0457676	ATP6V1G2
ENSG00000158623	1325.43	0.808486	0.0741944	10.8969	1.19302e-27	8.63792e-26	COPG2		ENSG00000164778	164.869	-0.872003	0.131116	-6.65061	2.91887e-11	4.02546e-10	EN2											ENSG00000145284	38.3678	-1.24088	0.248719	-4.98908	6.06672e-07	8.41986e-06	SCD5
ENSG00000184619	40.3019	0.807566	0.275627	2.92992	0.00339051	0.0120403	KRBA2		ENSG00000280347	180.819	-0.87204	0.260776	-3.34401	0.000825763	0.00339485	AC000123.3											ENSG00000188107	19.5087	-1.24182	0.477312	-2.6017	0.0092763	0.0361984	EYS
ENSG00000163435	1447.91	0.807192	0.0797343	10.1235	4.34482e-24	2.37366e-22	ELF3		ENSG00000144730	188.448	-0.872188	0.144843	-6.02161	1.72692e-09	1.89985e-08	IL17RD											ENSG00000270127	67.7563	-1.25227	0.395792	-3.16394	0.00155646	0.00820446	AC027020.2
ENSG00000176401	65.2826	0.807035	0.262288	3.07691	0.00209161	0.0078181	EID2B		ENSG00000179477	41.6058	-0.872551	0.348137	-2.50634	0.0121987	0.0371525	ALOX12B											ENSG00000207383	25.5344	-1.2592	0.334035	-3.76967	0.000163463	0.00120899	RF00019
ENSG00000174915	437.807	0.80702	0.102533	7.87084	3.52274e-15	7.78306e-14	PTDSS2		ENSG00000188725	1842.18	-0.872879	0.0808096	-10.8017	3.3799e-27	2.36869e-25	SMIM15											ENSG00000188263	24.5529	-1.26128	0.41352	-3.05012	0.0022875	0.0114341	IL17REL
ENSG00000166342	929.648	0.806832	0.0667315	12.0907	1.18248e-33	1.40022e-31	NETO1		ENSG00000131873	997.834	-0.872932	0.087784	-9.94409	2.67598e-23	1.34854e-21	CHSY1											ENSG00000279522	35.068	-1.26495	0.455172	-2.77905	0.00545175	0.0234171	#N/A
ENSG00000270168	56.6401	0.806134	0.293538	2.74626	0.00602781	0.0200078	AC004233.2		ENSG00000186998	62.8013	-0.873384	0.355577	-2.45624	0.0140398	0.0421071	EMID1											ENSG00000173013	106.892	-1.26774	0.21591	-5.87163	4.31529e-09	9.62113e-08	CCDC96
ENSG00000164751	812.124	0.80557	0.109716	7.3423	2.0996e-13	3.80046e-12	PEX2		ENSG00000198729	51.9831	-0.873817	0.232939	-3.75128	0.000175937	0.000844991	PPP1R14C											ENSG00000168071	217.388	-1.26826	0.216552	-5.85659	4.72457e-09	1.04869e-07	CCDC88B
ENSG00000100968	67.0881	0.805241	0.216027	3.7275	0.000193391	0.000920722	NFATC4		ENSG00000185818	219.955	-0.874365	0.198456	-4.40584	1.05376e-05	6.40951e-05	NAT8L											ENSG00000128228	1413.43	-1.27023	0.0743632	-17.0814	2.04072e-65	1.02031e-61	SDF2L1
ENSG00000089820	226.571	0.804879	0.140989	5.70879	1.13782e-08	1.09737e-07	ARHGAP4		ENSG00000127334	747.335	-0.874952	0.0827496	-10.5735	3.95496e-26	2.5764e-24	DYRK2											ENSG00000128045	25.6755	-1.2717	0.499917	-2.54382	0.0109649	0.0415394	RASL11B
ENSG00000157353	632.356	0.804561	0.0814188	9.88176	4.9947e-23	2.48063e-21	FUK		ENSG00000272335	168.378	-0.875663	0.159224	-5.49958	3.80695e-08	3.38305e-07	AC093297.2											ENSG00000267221	24.937	-1.2722	0.457737	-2.77933	0.00544713	0.0234072	C17orf113
ENSG00000261373	351.3	0.804183	0.133403	6.0282	1.65794e-09	1.82563e-08	VPS9D1-AS1		ENSG00000130312	1090.13	-0.876023	0.105677	-8.28962	1.1361e-16	3.05476e-15	MRPL34											ENSG00000184441	74.8395	-1.27375	0.268248	-4.7484	2.0503e-06	2.53737e-05	AP001062.1
ENSG00000173581	786.326	0.803952	0.0805121	9.98549	1.7643e-23	8.96621e-22	CCDC106		ENSG00000069011	2438.87	-0.876837	0.0778183	-11.2677	1.89359e-29	1.62565e-27	PITX1											ENSG00000106031	153.802	-1.27708	0.135669	-9.41316	4.81448e-21	6.68644e-19	HOXA13
ENSG00000127585	644.012	0.803946	0.106128	7.57529	3.58339e-14	6.97469e-13	FBXL16		ENSG00000197852	341.469	-0.876925	0.110101	-7.96473	1.65585e-15	3.80165e-14	INKA2											ENSG00000270067	32.5815	-1.27838	0.429407	-2.97709	0.00291001	0.0139662	#N/A
ENSG00000220749	133.552	0.803567	0.170671	4.70828	2.49818e-06	1.67788e-05	RPL21P28		ENSG00000182768	2351.25	-0.877389	0.0619904	-14.1536	1.77366e-45	4.58443e-43	NGRN											ENSG00000213694	102.556	-1.28019	0.25413	-5.03755	4.71531e-07	6.71663e-06	S1PR3
ENSG00000170464	90.7507	0.803486	0.210188	3.8227	0.000131997	0.000649393	DNAJC18		ENSG00000196843	428.506	-0.87825	0.125113	-7.01968	2.22377e-12	3.51909e-11	ARID5A											ENSG00000189067	1223.26	-1.28283	0.126297	-10.1572	3.07685e-24	6.27898e-22	LITAF
ENSG00000107020	441.7	0.80289	0.120942	6.63862	3.16642e-11	4.3296e-10	PLGRKT		ENSG00000245248	25.3227	-0.878659	0.361877	-2.42806	0.0151797	0.0450593	USP2-AS1											ENSG00000172349	14.8321	-1.28493	0.489413	-2.62546	0.00865312	0.0341396	IL16
ENSG00000170430	519.179	0.802776	0.0998169	8.04248	8.80359e-16	2.08699e-14	MGMT		ENSG00000105281	3220.98	-0.879246	0.0810225	-10.8519	1.95387e-27	1.38956e-25	SLC1A5											ENSG00000243232	76.7953	-1.28643	0.209394	-6.14357	8.06856e-10	2.07408e-08	PCDHAC2
ENSG00000170892	894.301	0.802763	0.0902779	8.89213	5.9947e-19	2.02105e-17	TSEN34		ENSG00000115884	743.811	-0.879811	0.097583	-9.01603	1.95025e-19	6.9043e-18	SDC1											ENSG00000235169	116.746	-1.29191	0.517024	-2.49874	0.0124635	0.0460394	SMIM1
ENSG00000279069	63.7116	0.802422	0.23822	3.36841	0.000756027	0.00313442	AC015813.5		ENSG00000280832	97.2031	-0.88013	0.186381	-4.72222	2.33288e-06	1.57566e-05	GSEC											ENSG00000260260	258.536	-1.29467	0.187622	-6.90041	5.18536e-12	1.94929e-10	SNHG19
ENSG00000100442	1563.1	0.802155	0.086651	9.25732	2.09637e-20	8.26109e-19	FKBP3		ENSG00000261098	50.5142	-0.88036	0.329715	-2.67006	0.00758371	0.0244661	AP000766.1											ENSG00000205413	40.1894	-1.29691	0.495044	-2.6198	0.00879825	0.0346166	SAMD9
ENSG00000246089	119.439	0.802088	0.190206	4.21694	2.47639e-05	0.000140694	AC016065.1		ENSG00000131370	44.0311	-0.881209	0.269774	-3.26648	0.00108895	0.00437438	SH3BP5											ENSG00000260018	79.136	-1.29835	0.324319	-4.00332	6.24586e-05	0.000519169	AC040169.1
ENSG00000228705	53.7933	0.80161	0.212234	3.77701	0.000158719	0.000768593	LINC00659		ENSG00000174206	394.102	-0.882179	0.114109	-7.73103	1.06677e-14	2.23565e-13	C12orf66											ENSG00000164125	88.894	-1.30351	0.353497	-3.68747	0.000226497	0.00160971	FAM198B
ENSG00000158019	454.674	0.800694	0.10305	7.76998	7.84964e-15	1.66834e-13	BABAM2		ENSG00000254726	412.491	-0.882377	0.125757	-7.01651	2.27481e-12	3.59276e-11	MEX3A											ENSG00000117069	30.0935	-1.30517	0.283013	-4.6117	3.99382e-06	4.56153e-05	ST6GALNAC5
ENSG00000120437	1417.64	0.799625	0.089997	8.88502	6.39111e-19	2.14866e-17	ACAT2		ENSG00000188483	572.759	-0.883349	0.128741	-6.86144	6.8172e-12	1.01721e-10	IER5L											ENSG00000257108	72.4063	-1.30524	0.48415	-2.69593	0.0070192	0.0288012	NHLRC4
ENSG00000105518	609.049	0.798982	0.0989083	8.078	6.5835e-16	1.5889e-14	TMEM205		ENSG00000126903	717.58	-0.883389	0.0853632	-10.3486	4.24648e-25	2.52665e-23	SLC10A3											ENSG00000107954	186.451	-1.30626	0.156657	-8.33838	7.53165e-17	6.07361e-15	NEURL1
ENSG00000166377	474.355	0.797207	0.0886055	8.99726	2.31425e-19	8.12117e-18	ATP9B		ENSG00000181773	41.9099	-0.885624	0.333474	-2.65575	0.00791316	0.0253588	GPR3											ENSG00000259383	52.1294	-1.30667	0.447875	-2.91749	0.00352856	0.0163704	AC012414.3
ENSG00000182327	63.2011	0.796839	0.241397	3.30095	0.00096359	0.00390801	GLTPD2		ENSG00000167670	1603.63	-0.885651	0.06693	-13.2325	5.69687e-40	1.0534e-37	CHAF1A											ENSG00000272079	42.9229	-1.30951	0.350441	-3.73675	0.000186413	0.00135517	AC004233.3
ENSG00000105701	4366.07	0.796556	0.0604968	13.1669	1.36059e-39	2.47772e-37	FKBP8		ENSG00000132746	120.798	-0.886164	0.192831	-4.59555	4.31617e-06	2.79286e-05	ALDH3B2											ENSG00000280417	79.1134	-1.31705	0.297136	-4.43249	9.31511e-06	9.67755e-05	AC096887.2
ENSG00000197958	10138.5	0.79636	0.0697507	11.4172	3.42975e-30	3.12289e-28	RPL12		ENSG00000170085	387.845	-0.886206	0.102351	-8.65851	4.77961e-18	1.46921e-16	SIMC1											ENSG00000166922	20.4781	-1.32158	0.471848	-2.80087	0.00509654	0.0221145	SCG5
ENSG00000189077	933.017	0.796173	0.0868912	9.16288	5.053e-20	1.89788e-18	TMEM120A		ENSG00000170577	32.0422	-0.886244	0.370275	-2.39347	0.0166897	0.0489073	SIX2											ENSG00000180773	186.549	-1.32594	0.202565	-6.54572	5.921e-11	1.87364e-09	SLC36A4
ENSG00000138621	284.325	0.795377	0.122511	6.49226	8.45554e-11	1.0963e-09	PPCDC		ENSG00000272711	56.6392	-0.887451	0.252485	-3.51486	0.000439979	0.00192821	AC019069.1											ENSG00000108785	164.164	-1.32998	0.243032	-5.47246	4.43838e-08	7.97512e-07	HSD17B1P1
ENSG00000160310	1248.02	0.794525	0.084551	9.39699	5.61467e-21	2.32699e-19	PRMT2		ENSG00000196922	1167.75	-0.888119	0.0835738	-10.6268	2.23733e-26	1.48157e-24	ZNF252P											ENSG00000242689	47.6919	-1.33218	0.260866	-5.10677	3.27719e-07	4.84408e-06	CNTF
ENSG00000213801	28.9449	0.793501	0.323419	2.45348	0.0141481	0.0423792	ZNF321P		ENSG00000130810	152.763	-0.889134	0.151355	-5.87449	4.24152e-09	4.36463e-08	PPAN											ENSG00000259994	102.835	-1.33571	0.206395	-6.47161	9.6965e-11	2.95017e-09	AL353796.1
ENSG00000144848	1238.36	0.793317	0.0790411	10.0368	1.05072e-23	5.51465e-22	ATG3		ENSG00000116991	2811.94	-0.889139	0.0923421	-9.62874	6.04639e-22	2.73716e-20	SIPA1L2											ENSG00000223749	21.6392	-1.33937	0.449495	-2.97973	0.00288502	0.0138796	MIR503HG
ENSG00000243449	429.607	0.793259	0.14037	5.65122	1.59315e-08	1.50535e-07	C4orf48		ENSG00000103550	612.161	-0.889356	0.0988129	-9.0004	2.2489e-19	7.91493e-18	KNOP1											ENSG00000160318	41.584	-1.34257	0.339362	-3.95617	7.61613e-05	0.000619167	CLDND2
ENSG00000255182	84.3815	0.793228	0.271452	2.92217	0.00347605	0.0123168	AC084125.2		ENSG00000155893	389.741	-0.889796	0.104891	-8.48303	2.19409e-17	6.32393e-16	PXYLP1											ENSG00000106038	33.1591	-1.34301	0.28437	-4.72277	2.32656e-06	2.82851e-05	EVX1
ENSG00000257315	293.673	0.79313	0.148028	5.35795	8.41704e-08	7.11924e-07	ZBED6		ENSG00000169018	2036.47	-0.890071	0.0753925	-11.8058	3.6418e-32	3.89074e-30	FEM1B											ENSG00000099337	35.6492	-1.34435	0.370692	-3.62661	0.000287166	0.00197084	KCNK6
ENSG00000102003	646.68	0.791057	0.198507	3.98504	6.74696e-05	0.000351503	SYP		ENSG00000187796	71.4077	-0.890597	0.251793	-3.53702	0.000404671	0.00178486	CARD9											ENSG00000125775	27.1753	-1.34516	0.321529	-4.18364	2.86882e-05	0.000263908	SDCBP2
ENSG00000171848	3070.3	0.789839	0.0963822	8.19487	2.50862e-16	6.43568e-15	RRM2		ENSG00000172828	296.096	-0.890994	0.190313	-4.68173	2.84463e-06	1.88719e-05	CES3											ENSG00000181781	34.6567	-1.34588	0.514565	-2.61556	0.00890811	0.0349869	ODF3L2
ENSG00000152818	2877.4	0.789818	0.0699758	11.287	1.52125e-29	1.32974e-27	UTRN		ENSG00000140743	558.414	-0.891684	0.106132	-8.40167	4.40182e-17	1.23323e-15	CDR2											ENSG00000141854	179.464	-1.34662	0.133476	-10.0889	6.18807e-24	1.21329e-21	MISP3
ENSG00000256196	24.3529	0.788822	0.320917	2.45803	0.0139703	0.0419562	AP003721.1		ENSG00000112541	32.9453	-0.891931	0.301557	-2.95775	0.0030989	0.0111148	PDE10A											ENSG00000162148	35.8602	-1.34954	0.38301	-3.52351	0.000425873	0.00276348	PPP1R32
ENSG00000263266	66.676	0.788691	0.267137	2.95238	0.00315333	0.0112853	RPS7P1		ENSG00000075043	429.405	-0.893538	0.114849	-7.78011	7.24616e-15	1.54555e-13	KCNQ2											ENSG00000232811	104.777	-1.35744	0.281536	-4.82157	1.42432e-06	1.83656e-05	AL360270.1
ENSG00000166492	64.9003	0.788427	0.2304	3.42199	0.000621644	0.00262943	FAM86GP		ENSG00000271936	89.4852	-0.894304	0.214654	-4.16626	3.09641e-05	0.000172976	AC012073.1											ENSG00000089163	49.9466	-1.35809	0.292352	-4.64538	3.39449e-06	3.93772e-05	SIRT4
ENSG00000158552	389.287	0.78808	0.103105	7.64348	2.11435e-14	4.25311e-13	ZFAND2B		ENSG00000008226	48.1488	-0.894902	0.354458	-2.5247	0.0115796	0.0355584	DLEC1											ENSG00000162078	942.733	-1.35897	0.113075	-12.0183	2.8486e-33	1.49919e-30	ZG16B
ENSG00000150316	1104.27	0.788007	0.0809919	9.72945	2.25804e-22	1.05601e-20	CWC15		ENSG00000063127	82.0149	-0.895289	0.221646	-4.03928	5.36153e-05	0.00028526	SLC6A16											ENSG00000272449	527.962	-1.36414	0.187432	-7.27809	3.38586e-13	1.57098e-11	AL139246.5
ENSG00000251562	7686	0.787717	0.316838	2.48618	0.0129122	0.0390764	MALAT1		ENSG00000132837	54.3654	-0.895677	0.244656	-3.66097	0.000251262	0.00116368	DMGDH											ENSG00000181029	85.224	-1.36809	0.262269	-5.21638	1.82458e-07	2.86419e-06	TRAPPC5
ENSG00000188747	348.807	0.787519	0.116501	6.75975	1.38226e-11	1.98724e-10	NOXA1		ENSG00000132677	36.1709	-0.895698	0.334443	-2.67818	0.00740231	0.0239549	RHBG											ENSG00000272438	74.1263	-1.37373	0.297004	-4.62529	3.74077e-06	4.29952e-05	AL645608.6
ENSG00000062038	708.158	0.787136	0.0915057	8.60204	7.83102e-18	2.34424e-16	CDH3		ENSG00000165689	1610.25	-0.896005	0.0638985	-14.0223	1.13843e-44	2.70946e-42	ENTR1											ENSG00000266680	64.1522	-1.37863	0.367028	-3.7562	0.000172515	0.00126564	AL135905.1
ENSG00000104964	2769.93	0.78675	0.0700408	11.2327	2.81616e-29	2.39204e-27	AES		ENSG00000228594	1535.31	-0.896278	0.0988378	-9.06817	1.21037e-19	4.34252e-18	FNDC10											ENSG00000125780	47.8789	-1.37886	0.28975	-4.75879	1.9476e-06	2.43286e-05	TGM3
ENSG00000197361	86.8301	0.785162	0.201064	3.90503	9.42144e-05	0.000476885	FBXL22		ENSG00000176641	305.595	-0.898154	0.208336	-4.31109	1.62454e-05	9.53155e-05	RNF152											ENSG00000132677	36.1709	-1.38708	0.510348	-2.71791	0.00656952	0.0272863	RHBG
ENSG00000182362	201.983	0.784313	0.144207	5.4388	5.36403e-08	4.65321e-07	YBEY		ENSG00000170855	1128.55	-0.89844	0.109477	-8.2067	2.27359e-16	5.84866e-15	TRIAP1											ENSG00000261556	213.65	-1.38743	0.218348	-6.35421	2.09495e-10	6.03702e-09	SMG1P7
ENSG00000105443	1147.95	0.784198	0.0810917	9.67051	4.02373e-22	1.84585e-20	CYTH2		ENSG00000075643	884.408	-0.898672	0.0788037	-11.4039	3.99642e-30	3.59797e-28	MOCOS											ENSG00000120262	30.7747	-1.38867	0.308543	-4.50075	6.77149e-06	7.31621e-05	CCDC170
ENSG00000164938	1707.02	0.784176	0.0739226	10.6081	2.7336e-26	1.79536e-24	TP53INP1		ENSG00000214944	119.155	-0.900401	0.179107	-5.02718	4.97757e-07	3.71933e-06	ARHGEF28											ENSG00000247950	16.2733	-1.39042	0.443605	-3.13436	0.00172232	0.0089583	SEC24B-AS1
ENSG00000257660	33.123	0.783757	0.31196	2.51236	0.0119926	0.0366022	AC117498.2		ENSG00000147174	51.0985	-0.900914	0.270963	-3.32486	0.000884639	0.0036128	GCNA											ENSG00000270039	25.9032	-1.3913	0.379285	-3.66821	0.000244255	0.00171459	AC025165.5
ENSG00000164924	13041.5	0.783298	0.0674265	11.6171	3.37579e-31	3.32571e-29	YWHAZ		ENSG00000233765	39.5372	-0.901892	0.376	-2.39865	0.0164558	0.0482926	AL591479.1											ENSG00000161682	270.677	-1.39311	0.129155	-10.7864	3.99303e-27	1.0371e-24	FAM171A2
ENSG00000153531	293.373	0.782805	0.109907	7.12244	1.06031e-12	1.76263e-11	ADPRHL1		ENSG00000010165	1704.92	-0.90201	0.073236	-12.3165	7.38386e-35	9.59423e-33	EEF1AKNMT											ENSG00000154099	63.0562	-1.39476	0.394207	-3.53814	0.000402959	0.00263617	DNAAF1
ENSG00000279519	49.4301	0.782606	0.278226	2.81284	0.00491054	0.0167266	AC007382.1		ENSG00000213024	1757.53	-0.902884	0.0737234	-12.2469	1.74518e-34	2.19637e-32	NUP62											ENSG00000189369	295.397	-1.39836	0.324366	-4.31104	1.6249e-05	0.000159296	GSPT2
ENSG00000064687	1825.34	0.782418	0.0977013	8.00827	1.16334e-15	2.71499e-14	ABCA7		ENSG00000109576	610.782	-0.903162	0.0975902	-9.25464	2.14957e-20	8.43475e-19	AADAT											ENSG00000244468	15.8566	-1.40131	0.40557	-3.45517	0.000549939	0.0034488	AC093001.1
ENSG00000231500	17929.3	0.781732	0.165673	4.71853	2.37559e-06	1.60226e-05	RPS18		ENSG00000134013	45.5895	-0.903367	0.317176	-2.84816	0.0043973	0.0151591	LOXL2											ENSG00000196593	58.4793	-1.40137	0.41489	-3.37769	0.000730964	0.0043755	ANKRD20A19P
ENSG00000245498	53.4559	0.781517	0.263917	2.96122	0.00306424	0.0110078	AP000866.1		ENSG00000123989	2286.14	-0.90357	0.0889998	-10.1525	3.23011e-24	1.77678e-22	CHPF											ENSG00000280010	23.468	-1.40467	0.372446	-3.77149	0.000162276	0.00120154	AP001350.2
ENSG00000020129	1645.54	0.78086	0.0898234	8.69329	3.52097e-18	1.09492e-16	NCDN		ENSG00000261008	27.2247	-0.904448	0.366229	-2.46963	0.0135254	0.0407628	LINC01572											ENSG00000250988	31.397	-1.40701	0.403779	-3.48459	0.000492885	0.00313624	SNHG21
ENSG00000183598	45.6569	0.780619	0.236065	3.30679	0.000943709	0.0038345	HIST2H3D		ENSG00000213462	333.793	-0.904984	0.128192	-7.05959	1.66996e-12	2.68691e-11	ERV3-1											ENSG00000135407	147.021	-1.4087	0.186834	-7.53989	4.70378e-14	2.52879e-12	AVIL
ENSG00000213918	607.06	0.780074	0.1126	6.92782	4.27365e-12	6.55583e-11	DNASE1		ENSG00000109084	1757.29	-0.905631	0.0858739	-10.5461	5.2975e-26	3.40485e-24	TMEM97											ENSG00000127533	45.0907	-1.41577	0.251895	-5.62048	1.90431e-08	3.71917e-07	F2RL3
ENSG00000272758	46.6967	0.779839	0.297485	2.62144	0.00875596	0.0277526	AC083798.2		ENSG00000168282	49.7449	-0.906522	0.287383	-3.1544	0.00160828	0.00619152	MGAT2											ENSG00000175573	656.329	-1.4158	0.147629	-9.59023	8.78851e-22	1.30194e-19	C11orf68
ENSG00000257122	54.1015	0.779155	0.285728	2.72691	0.00639305	0.0210515	RRN3P3		ENSG00000112144	1610.33	-0.906909	0.0897409	-10.1059	5.20388e-24	2.80473e-22	ICK											ENSG00000267274	19.1187	-1.41645	0.572001	-2.47631	0.0132746	0.0484717	AC008770.3
ENSG00000241837	698.456	0.77884	0.124536	6.25395	4.00203e-10	4.76478e-09	ATP5PO		ENSG00000197557	350.211	-0.907271	0.126147	-7.19218	6.37659e-13	1.08402e-11	TTC30A											ENSG00000100024	23.9404	-1.42353	0.333444	-4.26916	1.96211e-05	0.000189019	UPB1
ENSG00000105607	581.593	0.777787	0.0857223	9.07334	1.15421e-19	4.15964e-18	GCDH		ENSG00000183688	537.484	-0.907383	0.0875569	-10.3633	3.63992e-25	2.18741e-23	RFLNB											ENSG00000183566	12.2382	-1.4261	0.494466	-2.88412	0.00392512	0.0178771	BPIFA4P
ENSG00000125962	335.537	0.776942	0.116108	6.69152	2.2087e-11	3.09037e-10	ARMCX5		ENSG00000155850	895.696	-0.907793	0.0893993	-10.1544	3.16853e-24	1.74691e-22	SLC26A2											ENSG00000186907	312.5	-1.43154	0.155004	-9.23547	2.57157e-20	3.25499e-18	RTN4RL2
ENSG00000186063	1546.54	0.775886	0.0642028	12.0849	1.26885e-33	1.48061e-31	AIDA		ENSG00000172216	1260.89	-0.907948	0.113413	-8.00568	1.18805e-15	2.76996e-14	CEBPB											ENSG00000124126	1091.46	-1.43489	0.10418	-13.7733	3.69115e-43	4.8526e-40	PREX1
ENSG00000178537	431.856	0.775406	0.127916	6.06182	1.34586e-09	1.49986e-08	SLC25A20		ENSG00000135835	44.3756	-0.908553	0.356113	-2.55131	0.010732	0.0332744	KIAA1614											ENSG00000244515	10.6563	-1.43769	0.530674	-2.70917	0.00674514	0.0279346	KRT18P34
ENSG00000147364	702.445	0.775387	0.102529	7.56263	3.95002e-14	7.65113e-13	FBXO25		ENSG00000280120	173.428	-0.908701	0.200521	-4.53169	5.85141e-06	3.70635e-05	AC073857.1											ENSG00000278828	634.7	-1.44052	0.135087	-10.6637	1.50527e-26	3.6712e-24	HIST1H3H
ENSG00000234664	139.02	0.775362	0.19849	3.9063	9.37219e-05	0.000474692	HMGN2P5		ENSG00000129810	259.388	-0.908906	0.115753	-7.85213	4.09027e-15	8.9956e-14	SGO1											ENSG00000253106	53.9468	-1.44203	0.238411	-6.04849	1.46212e-09	3.59667e-08	AC090198.1
ENSG00000126432	2720.56	0.774877	0.0980133	7.90584	2.66133e-15	5.98439e-14	PRDX5		ENSG00000126778	144.862	-0.910275	0.159088	-5.72183	1.05385e-08	1.02147e-07	SIX1											ENSG00000220785	60.179	-1.44665	0.310884	-4.65335	3.26581e-06	3.80168e-05	MTMR9LP
ENSG00000241769	56.8758	0.774144	0.276882	2.79593	0.00517505	0.0175085	LINC00893		ENSG00000101000	573.022	-0.911231	0.153382	-5.94092	2.83434e-09	3.01069e-08	PROCR											ENSG00000105278	59.7204	-1.4525	0.50772	-2.86082	0.00422543	0.0190196	ZFR2
ENSG00000122786	4609.37	0.773599	0.0761616	10.1573	3.07375e-24	1.69855e-22	CALD1		ENSG00000131446	3082.22	-0.911695	0.0701077	-13.0042	1.15786e-38	2.00234e-36	MGAT1											ENSG00000250510	335.129	-1.46004	0.100035	-14.5953	3.01001e-48	5.02029e-45	GPR162
ENSG00000133561	49.8961	0.772216	0.237383	3.25304	0.00114176	0.00455681	GIMAP6		ENSG00000161638	771.666	-0.91223	0.0789442	-11.5554	6.93389e-31	6.66708e-29	ITGA5											ENSG00000131409	52.0694	-1.46285	0.271706	-5.38394	7.28736e-08	1.24034e-06	LRRC4B
ENSG00000198208	436.113	0.771261	0.0998873	7.72132	1.15132e-14	2.39407e-13	RPS6KL1		ENSG00000277462	145.35	-0.912273	0.182238	-5.00595	5.5587e-07	4.12534e-06	ZNF670											ENSG00000188959	274.083	-1.46959	0.143988	-10.2063	1.85796e-24	3.91129e-22	C9orf152
ENSG00000141506	68.2645	0.771251	0.208513	3.69882	0.000216602	0.00101832	PIK3R5		ENSG00000069696	65.7654	-0.912936	0.3024	-3.01897	0.00253639	0.00929274	DRD4											ENSG00000260011	13.4083	-1.47874	0.595171	-2.48456	0.012971	0.0475803	AC132938.1
ENSG00000188177	264.577	0.771219	0.13119	5.87864	4.13641e-09	4.26747e-08	ZC3H6		ENSG00000228175	38.9908	-0.915692	0.307486	-2.978	0.00290136	0.0104908	GEMIN8P4											ENSG00000182544	1224.84	-1.48903	0.0836761	-17.7952	7.70284e-71	5.13497e-67	MFSD5
ENSG00000184925	95.5624	0.769951	0.248676	3.0962	0.00196015	0.00737028	LCN12		ENSG00000198324	577.219	-0.916274	0.099721	-9.18838	3.98796e-20	1.50727e-18	PHETA1											ENSG00000269399	30.8129	-1.49391	0.43785	-3.41193	0.000645048	0.00394747	AC008764.6
ENSG00000178464	46.6817	0.76973	0.264149	2.914	0.00356831	0.0126047	RPL10P16		ENSG00000221886	277.699	-0.916385	0.123372	-7.42782	1.104e-13	2.05085e-12	ZBED8											ENSG00000179023	40.9543	-1.49394	0.272053	-5.49136	3.98852e-08	7.23833e-07	KLHDC7A
ENSG00000118816	7003.64	0.769182	0.0620305	12.4001	2.61096e-35	3.48679e-33	CCNI		ENSG00000117597	761.833	-0.916805	0.0967127	-9.47967	2.55093e-21	1.08147e-19	UTP25											ENSG00000150687	2663.67	-1.49484	0.0937931	-15.9376	3.47341e-57	1.15774e-53	PRSS23
ENSG00000108309	133.011	0.768787	0.214818	3.57879	0.000345194	0.00155186	RUNDC3A		ENSG00000164284	1431.76	-0.916829	0.0664671	-13.7937	2.77995e-43	6.24528e-41	GRPEL2											ENSG00000255007	14.7109	-1.49567	0.504536	-2.96445	0.00303224	0.0144454	LINC02489
ENSG00000232859	72.5283	0.768599	0.221311	3.47293	0.000514801	0.0022185	LYRM9		ENSG00000214717	1009.92	-0.917126	0.086081	-10.6542	1.66641e-26	1.1158e-24	ZBED1											ENSG00000166897	67.2067	-1.50025	0.278004	-5.39648	6.79597e-08	1.16663e-06	ELFN2
ENSG00000099622	4691.93	0.76837	0.0601322	12.778	2.1755e-37	3.33087e-35	CIRBP		ENSG00000166130	317.701	-0.917454	0.162702	-5.63887	1.71172e-08	1.61109e-07	IKBIP											ENSG00000273456	64.6498	-1.50737	0.344759	-4.37223	1.22983e-05	0.000123719	AC064836.3
ENSG00000267500	33.7473	0.768355	0.306909	2.50352	0.0122963	0.0373866	ZNF887P		ENSG00000213062	32.579	-0.917561	0.361394	-2.53895	0.0111185	0.0343176	AL021068.1											ENSG00000269068	18.4548	-1.51859	0.468745	-3.23969	0.00119662	0.00660899	AC009955.4
ENSG00000102882	951.265	0.768153	0.0710401	10.8129	2.98902e-27	2.10704e-25	MAPK3		ENSG00000040608	299.941	-0.917563	0.135658	-6.76378	1.34438e-11	1.93626e-10	RTN4R											ENSG00000215795	14.8593	-1.52153	0.552186	-2.75546	0.00586102	0.0248494	AL390728.2
ENSG00000116661	474.808	0.768049	0.104658	7.33868	2.15715e-13	3.8929e-12	FBXO2		ENSG00000242574	23.5484	-0.917805	0.353229	-2.59833	0.00936787	0.0294822	HLA-DMB											ENSG00000127920	9.48425	-1.52834	0.562936	-2.71494	0.00662869	0.0275036	GNG11
ENSG00000165476	3486.93	0.76745	0.0790161	9.71258	2.66497e-22	1.23908e-20	REEP3		ENSG00000101695	167.555	-0.919111	0.194103	-4.73517	2.18873e-06	1.48456e-05	RNF125											ENSG00000106003	175.407	-1.53483	0.225825	-6.79653	1.07171e-11	3.84795e-10	LFNG
ENSG00000259431	233.141	0.767305	0.135091	5.6799	1.34771e-08	1.28556e-07	THTPA		ENSG00000173846	537.497	-0.920622	0.0830623	-11.0835	1.5084e-28	1.19667e-26	PLK3											ENSG00000230873	10.9489	-1.53752	0.514961	-2.98571	0.00282925	0.0136573	STMND1
ENSG00000157216	1785.24	0.767303	0.0655487	11.7059	1.18958e-31	1.21682e-29	SSBP3		ENSG00000163684	767.402	-0.921023	0.0758499	-12.1427	6.27244e-34	7.53884e-32	RPP14											ENSG00000156096	41.479	-1.54093	0.293254	-5.25458	1.4836e-07	2.37935e-06	UGT2B4
ENSG00000113163	1019.11	0.76683	0.0846746	9.0562	1.35078e-19	4.83184e-18	COL4A3BP		ENSG00000279673	24.4988	-0.921561	0.370345	-2.48838	0.0128325	0.0388744	AC092919.2											ENSG00000108679	961.164	-1.54122	0.166435	-9.26021	2.04023e-20	2.70216e-18	LGALS3BP
ENSG00000166582	279.007	0.766007	0.210316	3.64217	0.000270354	0.00124283	CENPV		ENSG00000247679	88.2855	-0.921709	0.265249	-3.47488	0.000511074	0.00220566	AC139795.2											ENSG00000227986	99.2035	-1.55232	0.213305	-7.27747	3.40135e-13	1.57098e-11	TRIM60P18
ENSG00000196531	11003.9	0.765549	0.0491394	15.5791	1.00959e-54	4.57897e-52	NACA		ENSG00000132763	929.218	-0.922587	0.0801207	-11.515	1.10916e-30	1.04969e-28	MMACHC											ENSG00000260317	142.672	-1.55881	0.228382	-6.82546	8.76443e-12	3.18691e-10	AC009812.4
ENSG00000135441	228.419	0.765384	0.202356	3.78237	0.000155344	0.000753462	BLOC1S1		ENSG00000120254	770.425	-0.922734	0.0892669	-10.3368	4.80311e-25	2.85079e-23	MTHFD1L											ENSG00000260081	29.9703	-1.56989	0.581506	-2.69969	0.00694033	0.0285361	AF274858.1
ENSG00000151500	388.311	0.764432	0.131163	5.82809	5.60646e-09	5.68642e-08	THYN1		ENSG00000168016	357.05	-0.922927	0.160484	-5.75088	8.87798e-09	8.72124e-08	TRANK1											ENSG00000181458	52.7369	-1.57317	0.338548	-4.64683	3.37067e-06	3.91463e-05	TMEM45A
ENSG00000204231	810.153	0.76416	0.0761687	10.0325	1.09732e-23	5.73421e-22	RXRB		ENSG00000173706	94.4397	-0.924031	0.187212	-4.93574	7.98481e-07	5.77781e-06	HEG1											ENSG00000188050	8.83722	-1.57656	0.532164	-2.96255	0.003051	0.0145035	RNF133
ENSG00000092841	8803.59	0.763883	0.143213	5.3339	9.61259e-08	8.04553e-07	MYL6		ENSG00000262585	23.5849	-0.924269	0.373896	-2.472	0.013436	0.0405188	LINC01979											ENSG00000079689	50.6283	-1.60701	0.236707	-6.78905	1.12877e-11	4.04558e-10	SCGN
ENSG00000137154	18292.7	0.763502	0.103056	7.4086	1.2764e-13	2.36381e-12	RPS6		ENSG00000169826	701.431	-0.92448	0.09947	-9.29406	1.48516e-20	5.89113e-19	CSGALNACT2											ENSG00000125999	22.44	-1.60992	0.573203	-2.80864	0.00497514	0.0217007	BPIFB1
ENSG00000168216	566.482	0.763448	0.0967793	7.88855	3.05726e-15	6.81729e-14	LMBRD1		ENSG00000162757	233.335	-0.92538	0.121053	-7.64445	2.09843e-14	4.22463e-13	C1orf74											ENSG00000266933	21.4875	-1.61018	0.540633	-2.97832	0.0028983	0.0139252	AC005775.1
ENSG00000178078	705.263	0.763357	0.0881143	8.66327	4.58436e-18	1.41644e-16	STAP2		ENSG00000137745	39.7542	-0.925526	0.280609	-3.29828	0.000972807	0.00394273	MMP13											ENSG00000081985	26.3258	-1.61219	0.497066	-3.24341	0.00118109	0.00653766	IL12RB2
ENSG00000273749	2569.27	0.762885	0.0794793	9.59854	8.10844e-22	3.62287e-20	CYFIP1		ENSG00000187098	179.967	-0.925532	0.169778	-5.45141	4.99706e-08	4.36163e-07	MITF											ENSG00000120833	295.082	-1.61378	0.29212	-5.52437	3.30676e-08	6.11201e-07	SOCS2
ENSG00000072310	9331.49	0.762792	0.0602964	12.6507	1.10872e-36	1.56773e-34	SREBF1		ENSG00000204060	90.7235	-0.925539	0.229723	-4.02893	5.60311e-05	0.000297389	FOXO6											ENSG00000280022	13.4341	-1.62233	0.561706	-2.88821	0.00387436	0.0176984	AC126544.1
ENSG00000115257	159.132	0.76245	0.181002	4.21238	2.52691e-05	0.000143259	PCSK4		ENSG00000135248	56.0832	-0.926043	0.318382	-2.90859	0.00363065	0.0127892	FAM71F1											ENSG00000235351	19.2669	-1.64828	0.476701	-3.45768	0.000544845	0.00342222	AC114730.3
ENSG00000103351	309.614	0.762414	0.127294	5.98941	2.10605e-09	2.28866e-08	CLUAP1		ENSG00000148120	227.776	-0.926428	0.115613	-8.01316	1.11796e-15	2.6167e-14	C9orf3											ENSG00000261068	208.667	-1.66023	0.191451	-8.67185	4.25152e-18	3.99184e-16	AL512274.1
ENSG00000127445	1218.72	0.762119	0.099609	7.6511	1.99266e-14	4.02518e-13	PIN1		ENSG00000250312	278.727	-0.92655	0.119156	-7.77593	7.48953e-15	1.59604e-13	ZNF718											ENSG00000106560	152.755	-1.66092	0.5207	-3.18978	0.00142379	0.00761142	GIMAP2
ENSG00000151623	451.912	0.762013	0.0890408	8.55802	1.14827e-17	3.38676e-16	NR3C2		ENSG00000065809	546.662	-0.926737	0.110167	-8.4121	4.02723e-17	1.13357e-15	FAM107B											ENSG00000148483	12.8311	-1.67191	0.623957	-2.67953	0.00737249	0.0299276	TMEM236
ENSG00000273179	67.8311	0.761201	0.261316	2.91296	0.00358023	0.0126394	AC092535.4		ENSG00000165449	322.223	-0.927774	0.0972733	-9.5378	1.45888e-21	6.37612e-20	SLC16A9											ENSG00000183779	740.395	-1.67298	0.209447	-7.98758	1.37616e-15	9.42531e-14	ZNF703
ENSG00000214021	283.149	0.76077	0.192874	3.94439	8.00048e-05	0.000410492	TTLL3		ENSG00000253305	23.4676	-0.928486	0.364872	-2.54469	0.0109375	0.0338243	PCDHGB6											ENSG00000173918	14.642	-1.67531	0.526819	-3.18005	0.0014725	0.00783499	C1QTNF1
ENSG00000163703	754.924	0.76054	0.0815276	9.32861	1.07267e-20	4.32632e-19	CRELD1		ENSG00000107130	1582.37	-0.92884	0.0722079	-12.8634	7.23005e-38	1.1743e-35	NCS1											ENSG00000267909	27.0327	-1.67731	0.463197	-3.62116	0.000293285	0.00201145	CCDC177
ENSG00000133460	283.731	0.760197	0.18955	4.01054	6.05797e-05	0.000318996	SLC2A11		ENSG00000125834	1684.29	-0.928867	0.0751994	-12.3521	4.74855e-35	6.20473e-33	STK35											ENSG00000257084	42.0645	-1.68101	0.310197	-5.41918	5.98744e-08	1.03981e-06	MIR200CHG
ENSG00000137970	61.3204	0.759949	0.233358	3.25658	0.00112763	0.00450866	RPL7P9		ENSG00000229873	21.461	-0.930019	0.36645	-2.53792	0.0111515	0.0344063	OGFR-AS1											ENSG00000272031	151.088	-1.68225	0.173254	-9.70971	2.74124e-22	4.3167e-20	ANKRD34A
ENSG00000234390	51.2143	0.759171	0.243373	3.11938	0.00181235	0.00687473	USP27X-AS1		ENSG00000259383	52.1294	-0.930169	0.281298	-3.30671	0.000943994	0.00383501	AC012414.3											ENSG00000165996	13.9299	-1.69361	0.480201	-3.52688	0.000420488	0.00273119	HACD1
ENSG00000100379	362.645	0.758979	0.124535	6.09449	1.09787e-09	1.23609e-08	KCTD17		ENSG00000112578	706.049	-0.930377	0.0840053	-11.0752	1.65473e-28	1.30415e-26	BYSL											ENSG00000176153	20.0057	-1.71796	0.456424	-3.76397	0.00016724	0.00123282	GPX2
ENSG00000102870	321.1	0.758955	0.107351	7.06986	1.55085e-12	2.50702e-11	ZNF629		ENSG00000157514	179.003	-0.931309	0.193821	-4.80499	1.54759e-06	1.07424e-05	TSC22D3											ENSG00000168539	182.271	-1.73141	0.148928	-11.6258	3.04586e-31	1.26904e-28	CHRM1
ENSG00000023445	67.009	0.758884	0.211581	3.58672	0.000334862	0.00151049	BIRC3		ENSG00000172086	520.41	-0.931785	0.118018	-7.89528	2.89675e-15	6.48947e-14	KRCC1											ENSG00000129910	115.078	-1.73764	0.331826	-5.23658	1.6358e-07	2.59844e-06	CDH15
ENSG00000115234	1737.15	0.75854	0.0729951	10.3917	2.70602e-25	1.64677e-23	SNX17		ENSG00000180537	42.2961	-0.931894	0.279962	-3.32865	0.000872693	0.00356887	RNF182											ENSG00000204175	113.444	-1.74243	0.332613	-5.23859	1.61805e-07	2.57228e-06	GPRIN2
ENSG00000004059	3115.33	0.758403	0.079774	9.50689	1.96451e-21	8.49332e-20	ARF5		ENSG00000130054	450.722	-0.932096	0.111453	-8.36311	6.10862e-17	1.69169e-15	FAM155B											ENSG00000272567	10.2871	-1.77181	0.565185	-3.13492	0.00171901	0.00894566	AC109347.2
ENSG00000147592	562.026	0.757715	0.0921422	8.22333	1.9793e-16	5.12699e-15	LACTB2		ENSG00000168209	795.7	-0.932281	0.159389	-5.84908	4.94286e-09	5.03459e-08	DDIT4											ENSG00000219891	22.4758	-1.7743	0.501102	-3.54079	0.000398924	0.00261319	ZSCAN12P1
ENSG00000067836	751.68	0.757164	0.0736779	10.2767	8.97717e-25	5.18734e-23	ROGDI		ENSG00000169330	90.7781	-0.932419	0.195638	-4.76603	1.87887e-06	1.28783e-05	MINAR1											ENSG00000183018	188.687	-1.77479	0.213766	-8.30249	1.01953e-16	8.15585e-15	SPNS2
ENSG00000215845	856.253	0.756802	0.115294	6.56411	5.23437e-11	6.95543e-10	TSTD1		ENSG00000108932	79.9906	-0.932928	0.245537	-3.79955	0.000144961	0.000707669	SLC16A6											ENSG00000247765	17.0778	-1.7748	0.693703	-2.55845	0.0105141	0.040197	AC068446.2
ENSG00000146433	1494.82	0.756736	0.0796492	9.50086	2.08172e-21	8.91984e-20	TMEM181		ENSG00000177614	255.125	-0.933427	0.203904	-4.57779	4.69925e-06	3.02115e-05	PGBD5											ENSG00000141028	27.9199	-1.77493	0.416909	-4.25736	2.06853e-05	0.000197652	CDRT15P1
ENSG00000176623	943.97	0.756272	0.071931	10.5139	7.45841e-26	4.73048e-24	RMDN1		ENSG00000102057	107.355	-0.934457	0.193433	-4.83091	1.35913e-06	9.50005e-06	KCND1											ENSG00000271324	14.7424	-1.78437	0.526964	-3.38613	0.000708864	0.00426877	#N/A
ENSG00000264575	35.6091	0.756206	0.297602	2.541	0.0110537	0.0341483	LINC00526		ENSG00000175895	514.956	-0.935999	0.125501	-7.45807	8.77964e-14	1.6475e-12	PLEKHF2											ENSG00000169962	206.38	-1.79122	0.254902	-7.02709	2.1089e-12	8.58977e-11	TAS1R3
ENSG00000279140	39.7711	0.756159	0.289864	2.60867	0.00908949	0.0286962	AL590326.1		ENSG00000185090	564.928	-0.936427	0.117037	-8.00111	1.233e-15	2.86919e-14	MANEAL											ENSG00000233799	20.2496	-1.79264	0.541217	-3.31224	0.000925516	0.00533258	AC139887.1
ENSG00000148303	22415.9	0.756078	0.0764078	9.8953	4.36304e-23	2.17591e-21	RPL7A		ENSG00000065154	2475.92	-0.937496	0.0958316	-9.78274	1.33545e-22	6.47209e-21	OAT											ENSG00000235863	264.711	-1.79516	0.147656	-12.1577	5.2202e-34	3.1636e-31	B3GALT4
ENSG00000261437	76.134	0.755765	0.230815	3.27433	0.00105911	0.00426234	AC108860.2		ENSG00000176273	401.004	-0.937791	0.116243	-8.06749	7.17568e-16	1.72317e-14	SLC35G1											ENSG00000157613	85.0975	-1.79934	0.19164	-9.38915	6.04838e-21	8.34217e-19	CREB3L1
ENSG00000260267	160.226	0.755573	0.179136	4.21788	2.46613e-05	0.000140144	AC026471.1		ENSG00000164626	286.023	-0.937854	0.196135	-4.78168	1.73834e-06	1.19835e-05	KCNK5											ENSG00000260022	11.7528	-1.80397	0.589186	-3.0618	0.00220009	0.0110524	AL031716.1
ENSG00000250420	438.707	0.754825	0.1646	4.58581	4.52228e-06	2.91673e-05	AACSP1		ENSG00000109819	170.258	-0.93842	0.151876	-6.17884	6.45758e-10	7.49528e-09	PPARGC1A											ENSG00000279419	77.6074	-1.80499	0.22337	-8.08072	6.43877e-16	4.6487e-14	AC004925.1
ENSG00000162144	943.448	0.754702	0.0698485	10.8048	3.26521e-27	2.295e-25	CYB561A3		ENSG00000164823	819.997	-0.938918	0.0802071	-11.7062	1.18497e-31	1.21682e-29	OSGIN2											ENSG00000185745	39.5315	-1.84351	0.348169	-5.29488	1.19098e-07	1.95073e-06	IFIT1
ENSG00000153363	651.025	0.753772	0.0851766	8.84953	8.78917e-19	2.88232e-17	LINC00467		ENSG00000205208	1101.46	-0.93908	0.0810925	-11.5804	5.18283e-31	5.02358e-29	C4orf46											ENSG00000175287	22.732	-1.84633	0.351222	-5.25686	1.46534e-07	2.35488e-06	PHYHD1
ENSG00000178057	1425.05	0.753153	0.0717115	10.5025	8.40922e-26	5.30553e-24	NDUFAF3		ENSG00000116704	368.117	-0.939217	0.363422	-2.58437	0.00975571	0.0305779	SLC35D1											ENSG00000127578	122.929	-1.85385	0.227794	-8.13829	4.00883e-16	2.96936e-14	WFIKKN1
ENSG00000215158	225.38	0.753146	0.148913	5.05764	4.24483e-07	3.20469e-06	AC138409.2		ENSG00000112394	158.65	-0.941387	0.169181	-5.56437	2.63107e-08	2.40112e-07	SLC16A10											ENSG00000161958	23.1052	-1.86487	0.361008	-5.16572	2.39514e-07	3.65095e-06	FGF11
ENSG00000145020	79.9309	0.752844	0.299603	2.5128	0.0119777	0.0365658	AMT		ENSG00000270977	111.662	-0.942031	0.215713	-4.36706	1.2593e-05	7.52964e-05	AC015849.5											ENSG00000275793	87.1888	-1.86552	0.260633	-7.15766	8.20688e-13	3.59933e-11	RIMBP3
ENSG00000068308	855.99	0.752448	0.0816044	9.22067	2.95239e-20	1.13551e-18	OTUD5		ENSG00000101945	300.759	-0.943039	0.115531	-8.16264	3.27788e-16	8.28535e-15	SUV39H1											ENSG00000145113	82.0806	-1.87315	0.499532	-3.74981	0.000176968	0.00129262	MUC4
ENSG00000178149	569.732	0.752282	0.0854281	8.80603	1.29651e-18	4.16651e-17	DALRD3		ENSG00000250305	61.4857	-0.944285	0.274376	-3.44158	0.000578331	0.00246619	TRMT9B											ENSG00000183734	48.6593	-1.87571	0.289687	-6.47496	9.48395e-11	2.90015e-09	ASCL2
ENSG00000263412	43.7098	0.750646	0.295253	2.54239	0.0110098	0.0340217	AC004477.1		ENSG00000174276	491.403	-0.944466	0.116704	-8.09283	5.82923e-16	1.42113e-14	ZNHIT2											ENSG00000259205	32.0741	-1.88197	0.546477	-3.44381	0.00057357	0.00358069	PRKXP1
ENSG00000155366	2305.05	0.749774	0.0738125	10.1578	3.05827e-24	1.69389e-22	RHOC		ENSG00000115163	430.246	-0.944507	0.112425	-8.40123	4.41833e-17	1.23641e-15	CENPA											ENSG00000184828	69.2253	-1.90018	0.236344	-8.0399	8.99092e-16	6.2893e-14	ZBTB7C
ENSG00000114480	856.42	0.749502	0.0968376	7.73979	9.95818e-15	2.09427e-13	GBE1		ENSG00000163961	1300.28	-0.946768	0.0636973	-14.8636	5.68258e-50	1.8712e-47	RNF168											ENSG00000204982	7.19018	-1.93392	0.668759	-2.89181	0.00383035	0.0175374	PRSS3P4
ENSG00000165338	500.161	0.749493	0.0804438	9.31698	1.19696e-20	4.80343e-19	HECTD2		ENSG00000206192	127.66	-0.946809	0.195177	-4.85102	1.22827e-06	8.64826e-06	ANKRD20A9P											ENSG00000170044	67.607	-1.93399	0.301353	-6.41769	1.38357e-10	4.11143e-09	ZPLD1
ENSG00000237440	107.629	0.749309	0.192356	3.89543	9.80237e-05	0.000493982	ZNF737		ENSG00000139354	906.905	-0.947203	0.0848961	-11.1572	6.60371e-29	5.41775e-27	GAS2L3											ENSG00000274213	17.7867	-1.93716	0.743537	-2.60533	0.00917859	0.0358591	AC015912.3
ENSG00000010278	3481.33	0.749029	0.0968408	7.73465	1.0369e-14	2.17685e-13	CD9		ENSG00000171033	92.3894	-0.947848	0.195589	-4.84612	1.25901e-06	8.85177e-06	PKIA											ENSG00000278291	138.548	-1.97636	0.211792	-9.33158	1.043e-20	1.3906e-18	AL161772.1
ENSG00000168273	265.895	0.748873	0.141548	5.29057	1.21933e-07	1.00309e-06	SMIM4		ENSG00000140563	1070.4	-0.94831	0.0806183	-11.763	6.05696e-32	6.33031e-30	MCTP2											ENSG00000265474	9.33476	-1.98105	0.689678	-2.87243	0.00407324	0.0184384	AC010761.4
ENSG00000160188	36.0302	0.748439	0.286461	2.6127	0.00898292	0.0284008	RSPH1		ENSG00000271013	91.1388	-0.948848	0.248552	-3.8175	0.000134813	0.000662028	LRRC37A9P											ENSG00000182575	8.41897	-1.99087	0.762016	-2.61263	0.00898477	0.0352413	NXPH3
ENSG00000139220	160.836	0.748346	0.144785	5.16869	2.35746e-07	1.85616e-06	PPFIA2		ENSG00000181029	85.224	-0.950023	0.230482	-4.1219	3.75756e-05	0.000206503	TRAPPC5											ENSG00000175262	8.41384	-1.99096	0.770376	-2.5844	0.00975482	0.0377929	C1orf127
ENSG00000237857	63.7967	0.748292	0.221912	3.37201	0.000746204	0.0030953	#N/A		ENSG00000089127	46.9834	-0.950051	0.252726	-3.75922	0.000170444	0.000820741	OAS1											ENSG00000230415	44.6713	-2.00256	0.753451	-2.65786	0.00786393	0.0315805	LINC01786
ENSG00000100243	1720.36	0.748209	0.0876567	8.53567	1.39341e-17	4.07976e-16	CYB5R3		ENSG00000139832	302.091	-0.950201	0.139888	-6.79261	1.10126e-11	1.59856e-10	RAB20											ENSG00000136881	10.6301	-2.0088	0.613904	-3.27217	0.00106725	0.00601068	BAAT
ENSG00000250903	60.3331	0.748091	0.23557	3.17567	0.00149491	0.00580341	GMDS-DT		ENSG00000250565	224.747	-0.950302	0.121393	-7.82833	4.94407e-15	1.06972e-13	ATP6V1E2											ENSG00000230929	29.4621	-2.01081	0.418043	-4.81006	1.50888e-06	1.93321e-05	AC099513.1
ENSG00000197417	66.3433	0.746939	0.210702	3.545	0.000392608	0.00173899	SHPK		ENSG00000210107	22.8684	-0.951441	0.392607	-2.42339	0.0153763	0.045564	MT-TQ											ENSG00000223855	20.702	-2.06386	0.712906	-2.895	0.00379155	0.0173836	HRAT92
ENSG00000165487	2597.24	0.746291	0.0665399	11.2157	3.41534e-29	2.84076e-27	MICU2		ENSG00000092853	877.58	-0.951626	0.1106	-8.60422	7.68401e-18	2.30597e-16	CLSPN											ENSG00000120149	172.05	-2.0713	0.666627	-3.10713	0.00188914	0.00970235	MSX2
ENSG00000138101	304.117	0.745829	0.110888	6.72594	1.74459e-11	2.46822e-10	DTNB		ENSG00000070814	2405.73	-0.952126	0.075733	-12.5721	3.00452e-36	4.17473e-34	TCOF1											ENSG00000144821	23.9258	-2.07278	0.373854	-5.54436	2.95024e-08	5.56098e-07	MYH15
ENSG00000242612	533.731	0.745303	0.0891883	8.35651	6.46032e-17	1.78498e-15	DECR2		ENSG00000120875	133.053	-0.952163	0.199432	-4.77437	1.80271e-06	1.23881e-05	DUSP4											ENSG00000075891	14.8629	-2.10355	0.47477	-4.43068	9.39373e-06	9.75417e-05	PAX2
ENSG00000108187	823.204	0.745126	0.0922113	8.08063	6.44308e-16	1.55814e-14	PBLD		ENSG00000136378	57.3991	-0.952359	0.25128	-3.79003	0.000150627	0.000732948	ADAMTS7											ENSG00000184160	15.1274	-2.16904	0.673673	-3.21973	0.00128312	0.00699215	ADRA2C
ENSG00000205758	371.732	0.744903	0.101405	7.34579	2.04545e-13	3.71364e-12	CRYZL1		ENSG00000173868	33.6182	-0.952459	0.357257	-2.66604	0.00767515	0.0247185	PHOSPHO1											ENSG00000183580	12.5003	-2.19191	0.568291	-3.85702	0.000114777	0.000887639	FBXL7
ENSG00000233695	573.507	0.744497	0.180658	4.12102	3.77202e-05	0.00020725	GAS6-AS1		ENSG00000128271	82.4558	-0.952728	0.257782	-3.69587	0.000219132	0.00102881	ADORA2A											ENSG00000269915	21.6963	-2.20699	0.869146	-2.53926	0.0111088	0.0419575	AP006621.4
ENSG00000133135	67.5949	0.743989	0.241443	3.08142	0.00206014	0.00770884	RNF128		ENSG00000205808	1394.75	-0.954501	0.0864227	-11.0446	2.32885e-28	1.78853e-26	PLPP6											ENSG00000270441	109.816	-2.22191	0.228606	-9.71938	2.49286e-22	3.98837e-20	AC135506.1
ENSG00000221944	181.379	0.743857	0.132815	5.60069	2.13498e-08	1.97311e-07	TIGD1		ENSG00000172201	143.389	-0.954776	0.22213	-4.29828	1.72132e-05	0.000100625	ID4											ENSG00000176761	24.5593	-2.23221	0.691843	-3.22647	0.00125326	0.00685934	ZNF285B
ENSG00000203814	284.207	0.743574	0.131037	5.67453	1.39067e-08	1.32444e-07	HIST2H2BF		ENSG00000125454	348.527	-0.955778	0.109232	-8.75	2.13349e-18	6.73912e-17	SLC25A19											ENSG00000274825	24.3432	-2.24396	0.4012	-5.59312	2.23024e-08	4.28047e-07	AL023803.2
ENSG00000174903	2966.2	0.743113	0.0782412	9.49772	2.14537e-21	9.17621e-20	RAB1B		ENSG00000187720	96.8489	-0.956321	0.247384	-3.86573	0.000110756	0.000552125	THSD4											ENSG00000126262	25.16	-2.28237	0.489641	-4.6613	3.14217e-06	3.67917e-05	FFAR2
ENSG00000169914	416.505	0.742423	0.129621	5.72766	1.01826e-08	9.89448e-08	OTUD3		ENSG00000171649	112.056	-0.956398	0.163246	-5.85862	4.66734e-09	4.77013e-08	ZIK1											ENSG00000260331	15.5096	-2.3525	0.488153	-4.81919	1.44144e-06	1.85385e-05	AC079148.1
ENSG00000268584	48.2526	0.741658	0.258197	2.87245	0.00407303	0.0141505	AC073389.1		ENSG00000139597	53.1777	-0.957578	0.288613	-3.31786	0.000907103	0.00369889	N4BP2L1											ENSG00000240990	20.7635	-2.37402	0.460919	-5.15062	2.59624e-07	3.92162e-06	HOXA11-AS
ENSG00000005882	404.953	0.74064	0.10618	6.97535	3.051e-12	4.74386e-11	PDK2		ENSG00000160818	1514.45	-0.95811	0.0808751	-11.8468	2.23622e-32	2.43232e-30	GPATCH4											ENSG00000250068	7.57287	-2.38826	0.902865	-2.6452	0.00816434	0.0325256	AL445187.1
ENSG00000182899	8935.41	0.740182	0.108471	6.82379	8.86677e-12	1.30201e-10	RPL35A		ENSG00000185798	262.306	-0.958183	0.130696	-7.33139	2.27776e-13	4.08603e-12	WDR53											ENSG00000253508	10.9834	-2.3939	0.573432	-4.17468	2.98401e-05	0.000272624	AC004080.2
ENSG00000165816	294.97	0.739385	0.108743	6.79939	1.05059e-11	1.53148e-10	VWA2		ENSG00000272604	64.0924	-0.959833	0.275559	-3.48323	0.000495408	0.0021457	AC073073.2											ENSG00000229873	21.461	-2.46922	0.564613	-4.3733	1.22384e-05	0.000123365	OGFR-AS1
ENSG00000114316	717.824	0.738726	0.0715874	10.3192	5.76906e-25	3.40729e-23	USP4		ENSG00000149260	249.771	-0.959978	0.152183	-6.30805	2.82567e-10	3.42356e-09	CAPN5											ENSG00000246308	15.8966	-2.47857	0.685468	-3.61588	0.000299329	0.00204519	AC116535.1
ENSG00000257337	680.306	0.738625	0.115676	6.38528	1.71089e-10	2.1265e-09	AC068888.1		ENSG00000177363	24.8769	-0.960477	0.347063	-2.76744	0.00564984	0.0189279	LRRN4CL											ENSG00000273615	65.603	-2.49409	0.239707	-10.4048	2.35858e-25	5.36014e-23	#N/A
ENSG00000149527	398.412	0.738333	0.17874	4.13076	3.6156e-05	0.000199247	PLCH2		ENSG00000010810	105.584	-0.960494	0.209927	-4.57537	4.75386e-06	3.05054e-05	FYN											ENSG00000171385	55.8421	-2.49884	0.405169	-6.16741	6.94187e-10	1.80534e-08	KCND3
ENSG00000087884	106.676	0.738293	0.202824	3.64007	0.00027256	0.00125154	AAMDC		ENSG00000101311	283.581	-0.961457	0.132896	-7.23468	4.66627e-13	8.05803e-12	FERMT1											ENSG00000273493	6.32926	-2.5329	0.952177	-2.66012	0.00781128	0.0314132	AC098479.1
ENSG00000129757	139.333	0.738243	0.169971	4.34334	1.40331e-05	8.3147e-05	CDKN1C		ENSG00000179178	1957.71	-0.962019	0.0937614	-10.2603	1.06386e-24	6.10336e-23	TMEM125											ENSG00000265763	27.3742	-2.55874	0.9575	-2.67232	0.00753297	0.0304606	ZNF488
ENSG00000185043	1800.07	0.738095	0.09068	8.13955	3.96744e-16	9.87261e-15	CIB1		ENSG00000180264	36.811	-0.962389	0.307126	-3.13353	0.00172716	0.00659426	ADGRD2											ENSG00000221963	391.245	-2.57405	0.911801	-2.82304	0.00475704	0.0209518	APOL6
ENSG00000239569	116.6	0.737901	0.214971	3.43257	0.0005979	0.00254063	KMT2E-AS1		ENSG00000172409	308.335	-0.962707	0.134911	-7.13586	9.61827e-13	1.60558e-11	CLP1											ENSG00000189014	20.4989	-2.58783	0.490454	-5.27638	1.31758e-07	2.14056e-06	SHLD2P3
ENSG00000169189	553.839	0.737733	0.0882316	8.36132	6.2021e-17	1.71561e-15	NSMCE1		ENSG00000101084	815.572	-0.962914	0.116607	-8.25775	1.48438e-16	3.93402e-15	RAB5IF											ENSG00000132031	6.26785	-2.5957	0.932575	-2.78337	0.00537979	0.0231676	MATN3
ENSG00000177697	2837.42	0.737534	0.0603053	12.23	2.14899e-34	2.67655e-32	CD151		ENSG00000196517	573.928	-0.962997	0.147915	-6.51049	7.49066e-11	9.76996e-10	SLC6A9											ENSG00000266283	15.2997	-2.65888	0.686173	-3.87494	0.00010665	0.000830245	AC091588.3
ENSG00000111678	821.445	0.7365	0.130242	5.65484	1.55992e-08	1.47627e-07	C12orf57		ENSG00000184635	89.6064	-0.963683	0.209085	-4.60906	4.04497e-06	2.63076e-05	ZNF93											ENSG00000187848	21.4943	-2.66407	0.621091	-4.28933	1.79214e-05	0.000174408	P2RX2
ENSG00000197670	45.8002	0.736004	0.280466	2.62421	0.0086849	0.0275455	AL157838.1		ENSG00000275183	557.772	-0.963934	0.097197	-9.91732	3.50017e-23	1.75652e-21	LENG9											ENSG00000171236	406.954	-2.74513	0.498676	-5.50484	3.69504e-08	6.76698e-07	LRG1
ENSG00000205913	112.965	0.735506	0.187723	3.91804	8.92719e-05	0.00045397	SRRM2-AS1		ENSG00000179933	812.154	-0.965694	0.122506	-7.88283	3.20058e-15	7.11708e-14	C14orf119											ENSG00000183853	46.7746	-2.771	1.1155	-2.48409	0.0129883	0.0476261	KIRREL1
ENSG00000091262	139.802	0.735303	0.177953	4.13202	3.5959e-05	0.000198298	ABCC6		ENSG00000140807	65.2652	-0.966733	0.196486	-4.9201	8.64982e-07	6.23274e-06	NKD1											ENSG00000237409	5.69774	-2.83732	0.910686	-3.11558	0.00183581	0.00946489	AL513302.1
ENSG00000115350	629.419	0.735042	0.139279	5.27746	1.30987e-07	1.07317e-06	POLE4		ENSG00000198633	36.1769	-0.966753	0.321057	-3.01116	0.00260256	0.00950619	ZNF534											ENSG00000260743	41.0035	-2.86274	0.460044	-6.22275	4.88525e-10	1.32385e-08	AC007823.1
ENSG00000269352	81.1372	0.734832	0.248933	2.95193	0.00315795	0.0112996	PTOV1-AS2		ENSG00000120149	172.05	-0.966991	0.123286	-7.84348	4.38212e-15	9.61985e-14	MSX2											ENSG00000167617	5.46883	-2.92856	0.931542	-3.14378	0.00166783	0.00872706	CDC42EP5
ENSG00000105404	879.299	0.734568	0.0932883	7.87416	3.43029e-15	7.59276e-14	RABAC1		ENSG00000259153	99.9362	-0.967209	0.211138	-4.58092	4.62926e-06	2.97694e-05	AC004816.1											ENSG00000189280	9.91291	-2.94994	0.741421	-3.97877	6.92732e-05	0.000569761	GJB5
ENSG00000158560	56.3118	0.734188	0.235843	3.11304	0.00185169	0.00700519	DYNC1I1		ENSG00000180535	334.348	-0.967461	0.201403	-4.80361	1.55827e-06	1.08134e-05	BHLHA15											ENSG00000173868	33.6182	-2.9843	1.12946	-2.64224	0.0082359	0.032765	PHOSPHO1
ENSG00000107758	749.548	0.733657	0.0808797	9.07096	1.17968e-19	4.23873e-18	PPP3CB		ENSG00000173402	6559.18	-0.968195	0.0712695	-13.585	4.91685e-42	1.01889e-39	DAG1											ENSG00000256940	9.41077	-2.99425	1.03557	-2.8914	0.00383526	0.0175518	AP001453.2
ENSG00000225285	57.8799	0.733464	0.227591	3.22272	0.00126978	0.00501197	LINC01770		ENSG00000178878	375.215	-0.968937	0.123669	-7.83489	4.69242e-15	1.02263e-13	APOLD1											ENSG00000274600	15.8353	-3.1054	0.769591	-4.03514	5.45703e-05	0.00045971	RIMBP3B
ENSG00000107854	2563.86	0.73329	0.0592213	12.3822	3.26232e-35	4.33258e-33	TNKS2		ENSG00000112320	120.332	-0.969158	0.184968	-5.23959	1.60931e-07	1.30061e-06	SOBP											ENSG00000198729	51.9831	-3.24169	1.09392	-2.96336	0.00304298	0.0144862	PPP1R14C
ENSG00000105568	3726.74	0.73326	0.0653059	11.2281	2.96833e-29	2.5036e-27	PPP2R1A		ENSG00000213139	41.9816	-0.969467	0.287594	-3.37096	0.00074907	0.00310665	CRYGS											ENSG00000205488	5.74003	-3.24926	0.993858	-3.26934	0.001078	0.00605927	CALML3-AS1
ENSG00000083845	7097.73	0.733218	0.0849584	8.63032	6.11805e-18	1.86159e-16	RPS5		ENSG00000171124	28.5242	-0.970475	0.30872	-3.14355	0.00166912	0.00640421	FUT3											ENSG00000267607	5.74005	-3.38964	0.914743	-3.70556	0.00021092	0.00151082	AC011511.5
ENSG00000130725	2081.09	0.732146	0.0835295	8.76513	1.86568e-18	5.92433e-17	UBE2M		ENSG00000106948	326.176	-0.970477	0.140239	-6.92016	4.51145e-12	6.88985e-11	AKNA											ENSG00000119922	55.6014	-3.40721	0.372532	-9.14609	5.90317e-20	6.90395e-18	IFIT2
ENSG00000177685	1491.52	0.731518	0.0854854	8.55722	1.15617e-17	3.40588e-16	CRACR2B		ENSG00000197050	219.884	-0.970631	0.152568	-6.36194	1.99218e-10	2.45705e-09	ZNF420											ENSG00000228412	17.6245	-3.42829	1.29187	-2.65374	0.0079606	0.0318845	AL022068.1
ENSG00000087077	303.081	0.731085	0.11298	6.47092	9.74065e-11	1.25334e-09	TRIP6		ENSG00000160233	421.266	-0.971015	0.108058	-8.98602	2.56348e-19	8.93056e-18	LRRC3											ENSG00000255236	7.52961	-3.50826	1.40435	-2.49813	0.0124849	0.0461099	AP002992.1
ENSG00000144724	754.4	0.730933	0.103588	7.05617	1.71154e-12	2.7428e-11	PTPRG		ENSG00000116685	3242.26	-0.973808	0.0704646	-13.8198	1.93539e-43	4.38894e-41	KIAA2013											ENSG00000229081	8.67872	-3.5247	1.40706	-2.505	0.0122451	0.0454678	LINC01165
ENSG00000204130	472.603	0.730281	0.0887717	8.22651	1.92743e-16	5.00406e-15	RUFY2		ENSG00000204516	36.0816	-0.973889	0.359011	-2.7127	0.00667382	0.0218444	MICB											ENSG00000275601	5.99103	-3.55863	1.35639	-2.6236	0.00870059	0.0342728	AC011330.2
ENSG00000251136	101.082	0.730242	0.224064	3.25907	0.00111777	0.00447369	AF117829.1		ENSG00000260588	57.9507	-0.974353	0.228523	-4.26369	2.01075e-05	0.000116189	AC027702.1											ENSG00000156222	6.0159	-3.68448	1.48956	-2.47353	0.0133786	0.0487978	SLC28A1
ENSG00000117305	748.701	0.7301	0.0973938	7.49637	6.56101e-14	1.24872e-12	HMGCL		ENSG00000177732	2567.44	-0.974985	0.058885	-16.5574	1.41506e-61	8.72187e-59	SOX12											ENSG00000232977	5.42863	-3.71732	1.4376	-2.58579	0.00971566	0.0376557	LINC00327
ENSG00000181513	346.899	0.729666	0.106583	6.84602	7.59346e-12	1.12396e-10	ACBD4		ENSG00000213199	184.592	-0.975081	0.221755	-4.39712	1.09698e-05	6.64378e-05	ASIC3											ENSG00000198010	6.31664	-3.73337	1.39391	-2.67834	0.00739885	0.030008	DLGAP2
ENSG00000048342	102.791	0.728949	0.212173	3.43564	0.000591156	0.00251375	CC2D2A		ENSG00000140044	292.35	-0.97519	0.125977	-7.74102	9.86256e-15	2.07597e-13	JDP2											ENSG00000137948	6.90394	-3.73433	1.39609	-2.67485	0.00747632	0.0302854	BRDT
ENSG00000089356	597.162	0.728922	0.162485	4.48608	7.25439e-06	4.53056e-05	FXYD3		ENSG00000125630	1171.75	-0.975613	0.0768305	-12.6983	6.04635e-37	8.70313e-35	POLR1B											ENSG00000277013	76.875	-3.77	1.24791	-3.02105	0.00251899	0.0123838	AC008556.1
ENSG00000123240	526.462	0.728884	0.0946142	7.70375	1.32131e-14	2.72399e-13	OPTN		ENSG00000264278	28.2751	-0.976654	0.399943	-2.44199	0.0146067	0.0435628	ZNF236-DT											ENSG00000279684	6.90637	-3.81307	0.999345	-3.81557	0.00013587	0.00102577	AP003969.2
ENSG00000268895	55.7336	0.728862	0.248862	2.92878	0.00340299	0.0120829	A1BG-AS1		ENSG00000169258	600.781	-0.976788	0.127224	-7.67771	1.61953e-14	3.29918e-13	GPRIN1											ENSG00000135114	37.8817	-3.84383	0.359281	-10.6987	1.03234e-26	2.6134e-24	OASL
ENSG00000146729	1477.87	0.72868	0.0921642	7.90632	2.6511e-15	5.96696e-14	NIPSNAP2		ENSG00000178074	914.42	-0.977096	0.085845	-11.3821	5.13555e-30	4.55529e-28	C2orf69											ENSG00000135077	20.501	-3.88738	0.538427	-7.21989	5.20304e-13	2.3542e-11	HAVCR2
ENSG00000236104	437.569	0.728447	0.0943998	7.71662	1.19456e-14	2.47755e-13	ZBTB22		ENSG00000163993	60.8134	-0.977947	0.274229	-3.56617	0.000362243	0.00161911	S100P											ENSG00000257138	5.63844	-3.89248	1.48885	-2.61443	0.00893776	0.0350965	TAS2R38
ENSG00000012822	549.613	0.728111	0.0946625	7.69166	1.45243e-14	2.9739e-13	CALCOCO1		ENSG00000188313	186.367	-0.979995	0.233248	-4.20152	2.65127e-05	0.000149709	PLSCR1											ENSG00000279998	7.97319	-3.8938	1.44048	-2.70313	0.00686895	0.02833	FP475955.3
ENSG00000148356	740.505	0.72669	0.0953597	7.62051	2.52668e-14	5.02369e-13	LRSAM1		ENSG00000155380	1807.34	-0.98233	0.0798523	-12.3018	8.85321e-35	1.13804e-32	SLC16A1											ENSG00000185792	15.6215	-3.92321	0.964598	-4.0672	4.75811e-05	0.000407527	NLRP9
ENSG00000170142	2173.73	0.726608	0.0847435	8.57421	9.97734e-18	2.95364e-16	UBE2E1		ENSG00000215417	53.0139	-0.983141	0.29864	-3.29206	0.000994571	0.00402415	MIR17HG											ENSG00000145832	15.0837	-3.92841	1.3297	-2.95435	0.00313324	0.0148031	SLC25A48
ENSG00000114054	3557.77	0.72648	0.0721398	10.0704	7.46395e-24	3.95195e-22	PCCB		ENSG00000163141	37.6371	-0.984196	0.33076	-2.97556	0.00292455	0.0105651	BNIPL											ENSG00000280186	6.02053	-3.95113	1.22211	-3.23303	0.00122483	0.00673319	AL359258.3
ENSG00000136828	400.344	0.726108	0.109941	6.60451	3.98842e-11	5.38617e-10	RALGPS1		ENSG00000174529	87.1136	-0.984393	0.195114	-5.04523	4.5298e-07	3.41019e-06	TMEM81											ENSG00000151963	6.04215	-3.95519	1.49997	-2.63685	0.00836808	0.0332116	ZNF37CP
ENSG00000158864	4314.35	0.726041	0.0665182	10.9149	9.78185e-28	7.16878e-26	NDUFS2		ENSG00000270299	22.5752	-0.985266	0.412279	-2.38981	0.0168573	0.0493143	AL121758.1											ENSG00000137965	20.845	-4.16264	0.721001	-5.77342	7.76788e-09	1.64391e-07	IFI44
ENSG00000234028	78.6747	0.725938	0.186565	3.89107	9.98021e-05	0.000501997	EIF2AK3-DT		ENSG00000267194	54.4991	-0.985367	0.311135	-3.16701	0.00154015	0.00595499	#N/A											ENSG00000254974	10.6477	-4.55637	1.29785	-3.51072	0.0004469	0.00287474	AP001372.4
ENSG00000114735	716.188	0.725927	0.108237	6.70683	1.98893e-11	2.7959e-10	HEMK1		ENSG00000140022	237.716	-0.987042	0.119968	-8.22753	1.91112e-16	4.97181e-15	STON2											ENSG00000163497	46.964	-4.65616	1.23404	-3.7731	0.000161234	0.00119471	FEV
ENSG00000180902	744.749	0.725783	0.128145	5.66377	1.48081e-08	1.40552e-07	D2HGDH		ENSG00000187951	548.187	-0.987927	0.167136	-5.91091	3.40226e-09	3.56045e-08	AC091057.1											ENSG00000158125	12.9131	-4.93645	1.31314	-3.75926	0.000170414	0.00125437	XDH
ENSG00000188846	8153.11	0.725769	0.075399	9.62571	6.22766e-22	2.80864e-20	RPL14		ENSG00000124688	615.006	-0.988776	0.126067	-7.84328	4.38932e-15	9.62687e-14	MAD2L1BP											ENSG00000221571	4.81635	-4.99851	1.37171	-3.64399	0.00026844	0.0018602	RNU6ATAC35P
ENSG00000132196	417.948	0.725543	0.105661	6.86673	6.56925e-12	9.8326e-11	HSD17B7		ENSG00000138172	209.143	-0.989115	0.164787	-6.00238	1.9445e-09	2.12367e-08	CALHM2											ENSG00000125788	15.7605	-5.85241	1.2428	-4.70906	2.48859e-06	3.00177e-05	DEFB126
ENSG00000169242	762.283	0.725267	0.0930775	7.79208	6.59164e-15	1.4097e-13	EFNA1		ENSG00000172197	46.8291	-0.989236	0.305356	-3.23962	0.00119691	0.00475322	MBOAT1
ENSG00000151414	2397.42	0.72513	0.0766786	9.45675	3.17667e-21	1.33966e-19	NEK7		ENSG00000130193	903.912	-0.989951	0.0898828	-11.0138	3.27898e-28	2.47862e-26	THEM6
ENSG00000142606	101.257	0.724849	0.158832	4.56362	5.02802e-06	3.21445e-05	MMEL1		ENSG00000258900	23.1775	-0.990714	0.40536	-2.44403	0.0145241	0.043354	HNRNPCP1
ENSG00000210144	144.739	0.724709	0.195279	3.71116	0.000206315	0.000975491	MT-TY		ENSG00000185551	1299.01	-0.991085	0.0698703	-14.1846	1.14043e-45	2.97975e-43	NR2F2
ENSG00000114853	225.564	0.724622	0.146569	4.94392	7.65687e-07	5.56564e-06	ZBTB47		ENSG00000186907	312.5	-0.991432	0.167725	-5.91107	3.3989e-09	3.55848e-08	RTN4RL2
ENSG00000198723	80.2395	0.724006	0.247869	2.92093	0.00348991	0.0123605	TEX45		ENSG00000146410	199.88	-0.992227	0.158494	-6.26034	3.84143e-10	4.5872e-09	MTFR2
ENSG00000177076	269.302	0.723483	0.114703	6.30744	2.83696e-10	3.43378e-09	ACER2		ENSG00000215251	986.986	-0.994949	0.0948091	-10.4942	9.18187e-26	5.77785e-24	FASTKD5
ENSG00000168306	218.036	0.722997	0.159295	4.53874	5.65919e-06	3.59502e-05	ACOX2		ENSG00000173991	86.8803	-0.995566	0.200159	-4.97389	6.56229e-07	4.82103e-06	TCAP
ENSG00000196586	17792.4	0.722553	0.0476788	15.1546	7.06431e-52	2.69543e-49	MYO6		ENSG00000151876	194.244	-0.998035	0.131386	-7.59622	3.04901e-14	5.99771e-13	FBXO4
ENSG00000271918	67.888	0.722512	0.213144	3.38978	0.000699495	0.00292121	AC034236.2		ENSG00000278978	79.1904	-0.998065	0.222778	-4.48009	7.461e-06	4.64751e-05	AC092611.3
ENSG00000138674	2074.37	0.72242	0.0736971	9.80256	1.0977e-22	5.35222e-21	SEC31A		ENSG00000142233	32.1909	-0.99853	0.380204	-2.6263	0.00863179	0.0273952	NTN5
ENSG00000142534	10539	0.722228	0.0810302	8.91308	4.96331e-19	1.68514e-17	RPS11		ENSG00000210191	55.7597	-0.998622	0.359163	-2.78042	0.00542891	0.0182773	MT-TL2
ENSG00000136169	443.218	0.722188	0.0919597	7.85331	4.05183e-15	8.91923e-14	SETDB2		ENSG00000280173	86.5168	-0.998631	0.191979	-5.20176	1.97409e-07	1.57443e-06	AC104447.1
ENSG00000084764	262.528	0.721998	0.113232	6.37627	1.81455e-10	2.24952e-09	MAPRE3		ENSG00000186470	138.998	-0.999895	0.16491	-6.06329	1.33363e-09	1.4876e-08	BTN3A2
ENSG00000180881	96.7324	0.721889	0.249786	2.89003	0.00385205	0.0134704	CAPS2		ENSG00000143344	123.963	-1.0003	0.170502	-5.86681	4.44272e-09	4.55607e-08	RGL1
ENSG00000148090	543.173	0.721329	0.118486	6.08787	1.14423e-09	1.28528e-08	AUH		ENSG00000279528	86.033	-1.00035	0.208928	-4.78802	1.68433e-06	1.16411e-05	AC115618.3
ENSG00000099899	722.391	0.720942	0.0736014	9.79522	1.1804e-22	5.73219e-21	TRMT2A		ENSG00000173456	1688.32	-1.00086	0.0782392	-12.7923	1.80985e-37	2.7888e-35	RNF26
ENSG00000157214	11078.4	0.720748	0.0557031	12.9391	2.70793e-38	4.58402e-36	STEAP2		ENSG00000181830	956.376	-1.00147	0.0940561	-10.6476	1.78911e-26	1.19463e-24	SLC35C1
ENSG00000274276	41.4941	0.720412	0.296668	2.42834	0.0151679	0.0450354	CBSL		ENSG00000240204	363.164	-1.00222	0.136179	-7.35957	1.84501e-13	3.37265e-12	SMKR1
ENSG00000145425	9588.77	0.720377	0.172643	4.17263	3.01107e-05	0.000168522	RPS3A		ENSG00000120693	915.338	-1.00361	0.078571	-12.7733	2.31232e-37	3.51795e-35	SMAD9
ENSG00000100075	4361.32	0.7202	0.0641742	11.2226	3.15902e-29	2.64587e-27	SLC25A1		ENSG00000068366	350.865	-1.00449	0.1371	-7.32664	2.35987e-13	4.22387e-12	ACSL4
ENSG00000170175	110.859	0.720028	0.238263	3.02199	0.0025112	0.00921451	CHRNB1		ENSG00000081803	681.073	-1.00511	0.118923	-8.4518	2.86837e-17	8.2181e-16	CADPS2
ENSG00000125356	1708.68	0.719674	0.203821	3.53092	0.000414122	0.00182286	NDUFA1		ENSG00000171241	1340.52	-1.00517	0.0910574	-11.0388	2.48194e-28	1.89399e-26	SHCBP1
ENSG00000184304	1682.2	0.719288	0.0548963	13.1027	3.17926e-39	5.61933e-37	PRKD1		ENSG00000213516	782.238	-1.00664	0.0911179	-11.0477	2.24963e-28	1.73873e-26	RBMXL1
ENSG00000143994	61.1155	0.719242	0.236813	3.03717	0.00238807	0.00880167	ABHD1		ENSG00000128245	2157.55	-1.00683	0.0724181	-13.9031	6.06797e-44	1.40252e-41	YWHAH
ENSG00000003509	243.408	0.719234	0.118817	6.05332	1.41892e-09	1.57835e-08	NDUFAF7		ENSG00000123095	129.033	-1.00712	0.171551	-5.8707	4.33968e-09	4.458e-08	BHLHE41
ENSG00000091640	608.369	0.719097	0.111341	6.45849	1.05754e-10	1.35362e-09	SPAG7		ENSG00000167984	66.8321	-1.00853	0.268767	-3.75245	0.000175113	0.000841369	NLRC3
ENSG00000151338	543.766	0.719011	0.0881454	8.15711	3.43143e-16	8.62812e-15	MIPOL1		ENSG00000188501	22.4628	-1.00882	0.359167	-2.80878	0.00497296	0.0169115	LCTL
ENSG00000148803	640.119	0.717855	0.110056	6.52265	6.90754e-11	9.07837e-10	FUOM		ENSG00000155287	384.908	-1.00952	0.119827	-8.42486	3.61171e-17	1.02501e-15	SLC25A28
ENSG00000096746	2825.31	0.717626	0.0617595	11.6197	3.27378e-31	3.23849e-29	HNRNPH3		ENSG00000260766	258.626	-1.01	0.125939	-8.01971	1.05991e-15	2.49053e-14	#N/A
ENSG00000173442	1041.46	0.716971	0.128113	5.5964	2.1885e-08	2.01792e-07	EHBP1L1		ENSG00000177192	898.913	-1.01081	0.0980699	-10.307	6.55042e-25	3.84047e-23	PUS1
ENSG00000225697	763.803	0.71694	0.106321	6.74319	1.54946e-11	2.21175e-10	SLC26A6		ENSG00000152455	575.985	-1.01087	0.0847243	-11.9313	8.12823e-33	9.26001e-31	SUV39H2
ENSG00000109107	1167.24	0.716926	0.219009	3.2735	0.00106224	0.0042735	ALDOC		ENSG00000133640	38.1826	-1.01138	0.390106	-2.59259	0.00952569	0.029924	LRRIQ1
ENSG00000206140	65.9956	0.716876	0.260547	2.75143	0.00593364	0.0197361	TMEM191C		ENSG00000129667	521.804	-1.01171	0.0882297	-11.4668	1.93723e-30	1.80493e-28	RHBDF2
ENSG00000105357	2709.5	0.7166	0.0691287	10.3662	3.53436e-25	2.1293e-23	MYH14		ENSG00000168672	1794.61	-1.01236	0.0744569	-13.5965	4.19885e-42	8.85369e-40	FAM84B
ENSG00000164850	240.877	0.716514	0.127616	5.6146	1.97016e-08	1.83348e-07	GPER1		ENSG00000119523	1277.43	-1.01334	0.100177	-10.1154	4.71927e-24	2.56076e-22	ALG2
ENSG00000008382	182.671	0.716256	0.158144	4.52914	5.92248e-06	3.74601e-05	MPND		ENSG00000239911	55.0115	-1.01523	0.238045	-4.26487	2.00018e-05	0.000115661	PRKAG2-AS1
ENSG00000108799	507.498	0.715906	0.0926583	7.7263	1.10721e-14	2.31234e-13	EZH1		ENSG00000267493	167.587	-1.01562	0.178316	-5.69563	1.22919e-08	1.17813e-07	CIRBP-AS1
ENSG00000071082	6834.91	0.715719	0.186082	3.84625	0.00011994	0.000594455	RPL31		ENSG00000080644	51.1634	-1.01585	0.326258	-3.11365	0.00184791	0.00699306	CHRNA3
ENSG00000100445	198.321	0.714849	0.159221	4.48968	7.13312e-06	4.46177e-05	SDR39U1		ENSG00000166845	457.038	-1.01613	0.112763	-9.01124	2.03742e-19	7.18116e-18	C18orf54
ENSG00000157873	456.419	0.714835	0.135406	5.27922	1.29738e-07	1.06389e-06	TNFRSF14		ENSG00000130513	3260.68	-1.01721	0.197316	-5.15524	2.53308e-07	1.98339e-06	GDF15
ENSG00000143158	3911.58	0.71423	0.103107	6.92706	4.29667e-12	6.58695e-11	MPC2		ENSG00000231113	83.5028	-1.01735	0.213828	-4.75783	1.95686e-06	1.33786e-05	AL035587.1
ENSG00000006327	544.773	0.712535	0.122778	5.80344	6.49698e-09	6.51813e-08	TNFRSF12A		ENSG00000263235	31.3482	-1.01954	0.312444	-3.26312	0.00110192	0.00441907	AC006111.2
ENSG00000140374	5588.25	0.712199	0.0858284	8.29794	1.05935e-16	2.85797e-15	ETFA		ENSG00000165655	1489.57	-1.02125	0.0874509	-11.678	1.65218e-31	1.6687e-29	ZNF503
ENSG00000142089	1270.45	0.711847	0.0802309	8.87247	7.15387e-19	2.38178e-17	IFITM3		ENSG00000210164	168.895	-1.02178	0.186971	-5.46494	4.63068e-08	4.06249e-07	MT-TG
ENSG00000160325	773.682	0.711392	0.089011	7.99218	1.32575e-15	3.07018e-14	CACFD1		ENSG00000185745	39.5315	-1.02187	0.314156	-3.25276	0.00114289	0.00456055	IFIT1
ENSG00000239857	175.839	0.710766	0.147714	4.81178	1.4959e-06	1.04047e-05	GET4		ENSG00000272989	124.74	-1.02203	0.155677	-6.56509	5.20007e-11	6.92134e-10	LINC02012
ENSG00000117640	460.112	0.710492	0.0911022	7.79885	6.24754e-15	1.33849e-13	MTFR1L		ENSG00000181788	905.93	-1.02328	0.117467	-8.71125	3.00538e-18	9.40668e-17	SIAH2
ENSG00000179335	1427.74	0.709465	0.0662935	10.7019	9.97444e-27	6.81152e-25	CLK3		ENSG00000130772	806.997	-1.02334	0.118773	-8.61591	6.93886e-18	2.09807e-16	MED18
ENSG00000254701	55.5919	0.709349	0.234928	3.01943	0.00253252	0.00928282	AC138866.2		ENSG00000128626	1436.65	-1.02359	0.0924622	-11.0703	1.74773e-28	1.36846e-26	MRPS12
ENSG00000260285	123.022	0.70916	0.18317	3.87161	0.00010812	0.000540005	AL133367.1		ENSG00000118513	135.885	-1.02379	0.166893	-6.1344	8.54808e-10	9.78936e-09	MYB
ENSG00000276931	65.6314	0.708965	0.196793	3.60259	0.000315064	0.00142924	AC009041.4		ENSG00000165125	235.171	-1.02396	0.115723	-8.84837	8.88081e-19	2.9063e-17	TRPV6
ENSG00000172508	422.814	0.708853	0.182513	3.88385	0.000102814	0.000516496	CARNS1		ENSG00000169989	26.3592	-1.02429	0.389894	-2.62711	0.00861138	0.0273448	TIGD4
ENSG00000154654	1449.65	0.708575	0.0791017	8.95778	3.31283e-19	1.14416e-17	NCAM2		ENSG00000164309	30.2806	-1.02521	0.407465	-2.51608	0.0118669	0.0362785	CMYA5
ENSG00000080224	369.299	0.707734	0.0948407	7.46235	8.49923e-14	1.59863e-12	EPHA6		ENSG00000154511	172.45	-1.02629	0.157388	-6.52076	6.99531e-11	9.17868e-10	DIPK1A
ENSG00000171863	5838	0.706576	0.149927	4.71279	2.44349e-06	1.64344e-05	RPS7		ENSG00000228343	108.492	-1.02675	0.188592	-5.44426	5.20202e-08	4.52574e-07	AC115618.2
ENSG00000101079	1222.06	0.706572	0.0844848	8.3633	6.0987e-17	1.69089e-15	NDRG3		ENSG00000253741	15.0828	-1.02728	0.426374	-2.40935	0.0159811	0.0470603	LNCOC1
ENSG00000105520	1547.73	0.706337	0.063741	11.0814	1.54501e-28	1.22168e-26	PLPPR2		ENSG00000010319	191.317	-1.02751	0.125697	-8.17453	2.97028e-16	7.57153e-15	SEMA3G
ENSG00000108107	6114.6	0.705509	0.0598244	11.793	4.24188e-32	4.51178e-30	RPL28		ENSG00000117411	2748.64	-1.02752	0.0676832	-15.1813	4.70423e-52	1.82388e-49	B4GALT2
ENSG00000091656	764.601	0.705456	0.107052	6.58986	4.40243e-11	5.91204e-10	ZFHX4		ENSG00000175336	55.8819	-1.02901	0.241035	-4.26914	1.9623e-05	0.000113717	APOF
ENSG00000167323	2316.06	0.705242	0.0672389	10.4886	9.74648e-26	6.11713e-24	STIM1		ENSG00000175564	26.3458	-1.03064	0.368924	-2.79364	0.00521182	0.017618	UCP3
ENSG00000235169	116.746	0.705107	0.171536	4.11056	3.94708e-05	0.000215833	SMIM1		ENSG00000178397	623.997	-1.03254	0.115675	-8.92617	4.41013e-19	1.50157e-17	FAM220A
ENSG00000099956	1463.13	0.704976	0.066495	10.6019	2.9187e-26	1.90651e-24	SMARCB1		ENSG00000228300	1774.81	-1.03346	0.0844251	-12.2412	1.87343e-34	2.3455e-32	C19orf24
ENSG00000103363	1713.59	0.704723	0.0863517	8.16108	3.32038e-16	8.36856e-15	ELOB		ENSG00000107815	675.21	-1.03421	0.0983634	-10.5142	7.42985e-26	4.72483e-24	TWNK
ENSG00000198794	329.799	0.704474	0.122745	5.73934	9.50447e-09	9.27979e-08	SCAMP5		ENSG00000186871	581.226	-1.03428	0.112283	-9.21131	3.22173e-20	1.23318e-18	ERCC6L
ENSG00000103197	1830.2	0.704471	0.101443	6.94453	3.79728e-12	5.84747e-11	TSC2		ENSG00000198805	960.58	-1.03449	0.100586	-10.2847	8.26343e-25	4.78642e-23	PNP
ENSG00000089009	19219.8	0.704425	0.0645644	10.9104	1.02789e-27	7.48741e-26	RPL6		ENSG00000143127	95.4309	-1.03482	0.246321	-4.20112	2.65603e-05	0.000149943	ITGA10
ENSG00000165171	159.952	0.704415	0.147125	4.78787	1.68557e-06	1.16463e-05	METTL27		ENSG00000170153	117.509	-1.03511	0.208755	-4.9585	7.10398e-07	5.18413e-06	RNF150
ENSG00000177646	1176.33	0.704411	0.0662642	10.6304	2.15299e-26	1.43199e-24	ACAD9		ENSG00000118298	51.6814	-1.03571	0.263458	-3.93121	8.45185e-05	0.0004319	CA14
ENSG00000185813	1530.88	0.704223	0.0605417	11.632	2.83273e-31	2.83721e-29	PCYT2		ENSG00000187595	68.5026	-1.03707	0.264014	-3.92807	8.56301e-05	0.000437089	ZNF385C
ENSG00000164258	990.068	0.70422	0.0983814	7.15806	8.18241e-13	1.37545e-11	NDUFS4		ENSG00000280527	15.2642	-1.03734	0.434136	-2.38944	0.016874	0.0493568	#N/A
ENSG00000184831	583.1	0.704118	0.0957385	7.35459	1.91517e-13	3.48764e-12	APOO		ENSG00000139618	1864.34	-1.03804	0.106566	-9.74081	2.01947e-22	9.53714e-21	BRCA2
ENSG00000178935	178.035	0.703685	0.158069	4.45175	8.51733e-06	5.24839e-05	ZNF552		ENSG00000274425	15.7651	-1.03854	0.415755	-2.49796	0.0124911	0.0379118	AC114271.1
ENSG00000136267	147.77	0.703626	0.138265	5.08896	3.60025e-07	2.74478e-06	DGKB		ENSG00000276045	805.154	-1.03894	0.0938261	-11.073	1.69588e-28	1.33221e-26	ORAI1
ENSG00000257621	806.31	0.70343	0.0907346	7.75261	9.00251e-15	1.90495e-13	PSMA3-AS1		ENSG00000173894	1120.44	-1.03944	0.0715432	-14.5288	7.95866e-48	2.42165e-45	CBX2
ENSG00000133466	240.639	0.703272	0.137355	5.12009	3.05397e-07	2.35671e-06	C1QTNF6		ENSG00000138061	61.9355	-1.03981	0.320854	-3.24075	0.00119214	0.00473897	CYP1B1
ENSG00000159377	4208.11	0.702515	0.0938206	7.48785	7.00088e-14	1.32928e-12	PSMB4		ENSG00000198156	35.3615	-1.03984	0.367252	-2.8314	0.00463453	0.0158735	NPIPB6
ENSG00000197586	2350.17	0.702125	0.054986	12.7692	2.43773e-37	3.68542e-35	ENTPD6		ENSG00000180346	339.954	-1.03988	0.128027	-8.12236	4.57188e-16	1.12833e-14	TIGD2
ENSG00000224616	72.67	0.701688	0.2227	3.15082	0.00162815	0.00625899	RTCA-AS1		ENSG00000131171	408.734	-1.04124	0.405427	-2.56826	0.0102212	0.0318302	SH3BGRL
ENSG00000126768	668.811	0.70113	0.102035	6.87148	6.35409e-12	9.52242e-11	TIMM17B		ENSG00000157890	41.8389	-1.04381	0.354143	-2.94742	0.00320435	0.0114367	MEGF11
ENSG00000027001	3048.28	0.700752	0.073858	9.48783	2.35892e-21	1.00717e-19	MIPEP		ENSG00000119514	61.7405	-1.04396	0.328505	-3.17791	0.00148343	0.00576347	GALNT12
ENSG00000007384	774.668	0.700599	0.0970228	7.22097	5.16181e-13	8.88823e-12	RHBDF1		ENSG00000026950	133.035	-1.04424	0.14517	-7.1932	6.32917e-13	1.07711e-11	BTN3A1
ENSG00000101782	1377.79	0.698622	0.0717898	9.73149	2.21318e-22	1.03705e-20	RIOK3		ENSG00000232439	23.7675	-1.04563	0.38918	-2.68674	0.0072153	0.023419	RPL18AP7
ENSG00000146085	1377.6	0.698467	0.0817027	8.54889	1.2428e-17	3.64323e-16	MUT		ENSG00000182985	112.833	-1.04612	0.192522	-5.43378	5.51726e-08	4.78096e-07	CADM1
ENSG00000163682	6398.53	0.698252	0.154062	4.53229	5.83483e-06	3.69683e-05	RPL9		ENSG00000133302	531.11	-1.04861	0.0912177	-11.4957	1.38627e-30	1.30679e-28	SLF1
ENSG00000072133	732.659	0.697735	0.0861167	8.10221	5.39716e-16	1.3225e-14	RPS6KA6		ENSG00000112149	54.6099	-1.04916	0.219506	-4.77965	1.75602e-06	1.20881e-05	CD83
ENSG00000261526	39.1767	0.697688	0.282665	2.46825	0.0135774	0.0408786	AC012615.1		ENSG00000182264	21.5723	-1.0499	0.370119	-2.83664	0.00455906	0.0156491	IZUMO1
ENSG00000169814	211.129	0.697407	0.135934	5.13047	2.89014e-07	2.23674e-06	BTD		ENSG00000131849	140.742	-1.05166	0.158663	-6.62823	3.39746e-11	4.62709e-10	ZNF132
ENSG00000167671	1382.49	0.696732	0.0624885	11.1498	7.179e-29	5.86969e-27	UBXN6		ENSG00000051341	1353.87	-1.05249	0.0938033	-11.2202	3.24674e-29	2.7099e-27	POLQ
ENSG00000129007	214.782	0.696316	0.14434	4.82413	1.40617e-06	9.79751e-06	CALML4		ENSG00000181274	1006.22	-1.0532	0.0819522	-12.8514	8.44644e-38	1.36265e-35	FRAT2
ENSG00000274750	196.768	0.695899	0.126488	5.5017	3.76148e-08	3.34388e-07	HIST1H3E		ENSG00000014914	296.081	-1.05713	0.158343	-6.6762	2.45218e-11	3.40726e-10	MTMR11
ENSG00000236081	176.781	0.695475	0.213931	3.25093	0.00115029	0.00458627	ELFN1-AS1		ENSG00000151014	188.017	-1.0579	0.175597	-6.02457	1.69565e-09	1.8663e-08	NOCT
ENSG00000161277	134.713	0.694924	0.17462	3.97964	6.90202e-05	0.000358726	THAP8		ENSG00000099958	495.73	-1.05847	0.211206	-5.01156	5.39906e-07	4.01307e-06	DERL3
ENSG00000196378	84.5293	0.69485	0.205282	3.38486	0.000712142	0.00296886	ZNF34		ENSG00000186638	578.711	-1.06065	0.103338	-10.2639	1.02444e-24	5.89125e-23	KIF24
ENSG00000102316	2745.41	0.694278	0.0799985	8.67863	4.00552e-18	1.24078e-16	MAGED2		ENSG00000197299	418.28	-1.06097	0.111588	-9.50795	1.94452e-21	8.42206e-20	BLM
ENSG00000135333	869.368	0.694163	0.0940252	7.38273	1.55071e-13	2.85203e-12	EPHA7		ENSG00000261572	53.4811	-1.06224	0.350862	-3.02752	0.00246571	0.00906143	AC097639.1
ENSG00000171503	1495.88	0.6941	0.078802	8.80815	1.2723e-18	4.0942e-17	ETFDH		ENSG00000166963	186.479	-1.06309	0.171724	-6.19066	5.99118e-10	6.99446e-09	MAP1A
ENSG00000058272	2700.14	0.693672	0.0609381	11.3832	5.06864e-30	4.51259e-28	PPP1R12A		ENSG00000085514	42.5942	-1.06453	0.348215	-3.05711	0.0022348	0.00830423	PILRA
ENSG00000164300	4424.73	0.693575	0.064833	10.6979	1.04149e-26	7.0522e-25	SERINC5		ENSG00000130829	512.064	-1.06609	0.116825	-9.12551	7.13995e-20	2.62431e-18	DUSP9
ENSG00000198911	4267.96	0.693364	0.0631638	10.9772	4.91759e-28	3.65972e-26	SREBF2		ENSG00000165480	1353.03	-1.06719	0.0823616	-12.9574	2.13412e-38	3.66429e-36	SKA3
ENSG00000161016	20611.8	0.693006	0.0840655	8.24364	1.67049e-16	4.38236e-15	RPL8		ENSG00000108924	254.97	-1.06736	0.115719	-9.22377	2.86841e-20	1.11032e-18	HLF
ENSG00000078070	1443.97	0.692642	0.0751783	9.21333	3.16158e-20	1.21209e-18	MCCC1		ENSG00000028137	34.2794	-1.06803	0.284834	-3.74966	0.000177074	0.000850113	TNFRSF1B
ENSG00000116667	997.566	0.692634	0.0785943	8.81277	1.22089e-18	3.94067e-17	C1orf21		ENSG00000254838	27.0537	-1.06814	0.373839	-2.85722	0.0042737	0.0147815	GVINP1
ENSG00000175115	1066.57	0.692307	0.077933	8.88336	6.48732e-19	2.17637e-17	PACS1		ENSG00000169884	337.872	-1.06821	0.12404	-8.61185	7.189e-18	2.17097e-16	WNT10B
ENSG00000169231	274.722	0.692221	0.153924	4.49715	6.88694e-06	4.3179e-05	THBS3		ENSG00000174371	609.133	-1.06904	0.113201	-9.44369	3.59862e-21	1.5123e-19	EXO1
ENSG00000063177	5445.38	0.692099	0.0769319	8.99626	2.33538e-19	8.18335e-18	RPL18		ENSG00000232630	49.4189	-1.06909	0.289996	-3.68656	0.000227308	0.00106428	PRPS1P2
ENSG00000138814	3777.79	0.691996	0.0643475	10.754	5.67173e-27	3.9518e-25	PPP3CA		ENSG00000135069	6160.39	-1.07084	0.0856118	-12.508	6.74621e-36	9.31985e-34	PSAT1
ENSG00000184349	507.419	0.691636	0.0845822	8.17708	2.90804e-16	7.42863e-15	EFNA5		ENSG00000162849	23.6566	-1.07386	0.419155	-2.56196	0.0104082	0.032379	KIF26B
ENSG00000172354	6923.15	0.691106	0.0663085	10.4226	1.95547e-25	1.20837e-23	GNB2		ENSG00000134321	32.42	-1.07387	0.35291	-3.04288	0.00234323	0.00864832	RSAD2
ENSG00000008735	1832.13	0.690848	0.0899972	7.67633	1.63715e-14	3.33225e-13	MAPK8IP2		ENSG00000164125	88.894	-1.07509	0.229636	-4.68169	2.84515e-06	1.88719e-05	FAM198B
ENSG00000198373	1174.12	0.690621	0.0861632	8.01526	1.09901e-15	2.57486e-14	WWP2		ENSG00000184232	134.075	-1.07536	0.156018	-6.89256	5.47973e-12	8.29435e-11	OAF
ENSG00000189043	3785.02	0.689667	0.155095	4.44675	8.71784e-06	5.36369e-05	NDUFA4		ENSG00000237172	70.7445	-1.07571	0.236871	-4.54136	5.58928e-06	3.55531e-05	B3GNT9
ENSG00000120438	7116.94	0.68912	0.0587479	11.7301	8.93376e-32	9.21673e-30	TCP1		ENSG00000180008	1550.23	-1.07599	0.0672403	-16.0022	1.23401e-57	6.17984e-55	SOCS4
ENSG00000160055	136.473	0.689056	0.153635	4.48501	7.29099e-06	4.54986e-05	TMEM234		ENSG00000257002	15.9387	-1.07623	0.408672	-2.63349	0.00845112	0.0268856	AP000438.1
ENSG00000233006	102.994	0.688908	0.2127	3.23888	0.00120001	0.00476477	MIR3936HG		ENSG00000095752	41.8228	-1.07697	0.334013	-3.22433	0.00126268	0.00498971	IL11
ENSG00000198125	909.499	0.688204	0.111214	6.18811	6.0888e-10	7.09121e-09	MB		ENSG00000196876	176.349	-1.07791	0.305128	-3.53265	0.000411419	0.00181163	SCN8A
ENSG00000161905	1273.56	0.687721	0.0790651	8.69816	3.37299e-18	1.05026e-16	ALOX15		ENSG00000165138	700.297	-1.07926	0.0841585	-12.8241	1.20113e-37	1.92485e-35	ANKS6
ENSG00000165516	798.919	0.686297	0.103463	6.63327	3.28334e-11	4.48692e-10	KLHDC2		ENSG00000175643	373.173	-1.07943	0.116735	-9.24687	2.31158e-20	9.0058e-19	RMI2
ENSG00000231908	58.9659	0.685928	0.262585	2.61221	0.00899582	0.0284304	IDH1-AS1		ENSG00000111801	90.2499	-1.07961	0.194799	-5.54216	2.98766e-08	2.69281e-07	BTN3A3
ENSG00000183283	5735.58	0.685441	0.070172	9.76801	1.54454e-22	7.44041e-21	DAZAP2		ENSG00000278635	77.4755	-1.08056	0.344044	-3.14075	0.00168517	0.00645341	AC141557.2
ENSG00000160179	86.5854	0.68544	0.171293	4.00157	6.29246e-05	0.000330258	ABCG1		ENSG00000168264	2951.61	-1.08147	0.0599618	-18.036	1.01689e-72	1.28653e-69	IRF2BP2
ENSG00000103723	304.327	0.685088	0.194424	3.52369	0.000425588	0.00186991	AP3B2		ENSG00000074410	322.13	-1.08186	0.116095	-9.31871	1.17763e-20	4.73376e-19	CA12
ENSG00000137171	251.573	0.684645	0.127506	5.36951	7.89497e-08	6.70124e-07	KLC4		ENSG00000279656	43.8346	-1.08249	0.313827	-3.44931	0.000562028	0.00240392	AL132780.4
ENSG00000242110	314.108	0.684169	0.112106	6.10286	1.04185e-09	1.17798e-08	AMACR		ENSG00000185070	265.089	-1.08288	0.135424	-7.99626	1.28256e-15	2.97876e-14	FLRT2
ENSG00000141084	1130.38	0.683599	0.0677168	10.095	5.8147e-24	3.12693e-22	RANBP10		ENSG00000171067	956.509	-1.08289	0.0762214	-14.2071	8.27866e-46	2.21114e-43	C11orf24
ENSG00000277287	86.0808	0.683518	0.18823	3.6313	0.000282002	0.00128996	AL109976.1		ENSG00000176845	75.1981	-1.08319	0.248299	-4.36244	1.28618e-05	7.67555e-05	METRNL
ENSG00000007516	545.287	0.683101	0.11279	6.0564	1.39201e-09	1.54913e-08	BAIAP3		ENSG00000128011	378.11	-1.08326	0.11462	-9.45091	3.35894e-21	1.41405e-19	LRFN1
ENSG00000121104	380.722	0.682993	0.0909842	7.50672	6.06267e-14	1.16031e-12	FAM117A		ENSG00000165891	830.232	-1.08396	0.0986219	-10.991	4.22092e-28	3.1707e-26	E2F7
ENSG00000138380	226.006	0.682836	0.127927	5.3377	9.41351e-08	7.91196e-07	CARF		ENSG00000127220	615.8	-1.08542	0.0936367	-11.5918	4.53643e-31	4.41484e-29	ABHD8
ENSG00000235919	49.5188	0.682508	0.282996	2.41172	0.0158776	0.0468301	ASH1L-AS1		ENSG00000147231	248.002	-1.08582	0.161332	-6.73033	1.69278e-11	2.39783e-10	RADX
ENSG00000063854	873.151	0.682099	0.0720441	9.4678	2.85809e-21	1.20955e-19	HAGH		ENSG00000108602	17.9084	-1.08595	0.430772	-2.52093	0.0117044	0.0358912	ALDH3A1
ENSG00000107223	3156.33	0.681686	0.0925769	7.36346	1.79209e-13	3.28091e-12	EDF1		ENSG00000130720	43.7443	-1.08637	0.433183	-2.50788	0.0121459	0.0370149	FIBCD1
ENSG00000227081	172.078	0.681401	0.175803	3.87594	0.000106216	0.000531477	AC005912.1		ENSG00000101680	83.9598	-1.08642	0.356493	-3.04752	0.00230738	0.00853569	LAMA1
ENSG00000197457	1512.41	0.681225	0.13075	5.21015	1.88691e-07	1.5099e-06	STMN3		ENSG00000185483	198.327	-1.08841	0.14283	-7.62027	2.53152e-14	5.02914e-13	ROR1
ENSG00000124356	793.096	0.68055	0.0867895	7.84139	4.45582e-15	9.74605e-14	STAMBP		ENSG00000122140	1798.27	-1.08867	0.0844511	-12.8911	5.05111e-38	8.25976e-36	MRPS2
ENSG00000138434	7217.6	0.680446	0.0520908	13.0627	5.3784e-39	9.36855e-37	ITPRID2		ENSG00000128266	416.33	-1.0888	0.106556	-10.2181	1.64538e-24	9.24104e-23	GNAZ
ENSG00000147403	14872.4	0.680261	0.0650523	10.4571	1.35905e-25	8.4634e-24	RPL10		ENSG00000181915	1514.29	-1.08917	0.0884658	-12.3117	7.83376e-35	1.01241e-32	ADO
ENSG00000206077	112.186	0.680221	0.206746	3.29013	0.00100143	0.00404848	ZDHHC11B		ENSG00000178803	95.8561	-1.08969	0.30426	-3.58143	0.000341713	0.00153822	ADORA2A-AS1
ENSG00000111057	3030.98	0.679579	0.0633032	10.7353	6.94949e-27	4.80034e-25	KRT18		ENSG00000240291	48.0608	-1.08977	0.308223	-3.53566	0.000406754	0.00179306	AL450384.2
ENSG00000120129	299.253	0.678861	0.115756	5.86461	4.50186e-09	4.61277e-08	DUSP1		ENSG00000148426	361.839	-1.09127	0.112478	-9.70206	2.95476e-22	1.36853e-20	PROSER2
ENSG00000135390	3327.24	0.678231	0.0784267	8.64797	5.24228e-18	1.60527e-16	ATP5MC2		ENSG00000237753	43.1812	-1.09223	0.272093	-4.01416	5.96567e-05	0.000314411	AC079922.2
ENSG00000099330	321.203	0.677997	0.123979	5.46863	4.53536e-08	3.98614e-07	OCEL1		ENSG00000126231	22.4873	-1.09456	0.449717	-2.4339	0.0149373	0.0444219	PROZ
ENSG00000122515	1574.12	0.677734	0.0843473	8.03503	9.35538e-16	2.20908e-14	ZMIZ2		ENSG00000175906	96.8236	-1.09507	0.213776	-5.1225	3.0151e-07	2.32895e-06	ARL4D
ENSG00000080007	47.2848	0.677314	0.233181	2.90468	0.00367633	0.0129173	DDX43		ENSG00000260916	373.357	-1.09532	0.123853	-8.84372	9.25835e-19	3.0197e-17	CCPG1
ENSG00000140319	4593.49	0.677247	0.0767107	8.82857	1.06019e-18	3.43925e-17	SRP14		ENSG00000167840	552.039	-1.09593	0.102281	-10.7149	8.66492e-27	5.93411e-25	ZNF232
ENSG00000205517	656.244	0.676228	0.165728	4.08035	4.49683e-05	0.000243238	RGL3		ENSG00000172315	881.109	-1.09746	0.0887763	-12.3621	4.19268e-35	5.53756e-33	TP53RK
ENSG00000154222	901.125	0.676216	0.0761236	8.88314	6.49999e-19	2.17637e-17	CC2D1B		ENSG00000172250	66.549	-1.09763	0.261695	-4.19432	2.7369e-05	0.000154074	SERHL
ENSG00000114841	178.743	0.675989	0.235428	2.87132	0.00408758	0.0141888	DNAH1		ENSG00000085840	654.06	-1.09804	0.0864444	-12.7022	5.74694e-37	8.32198e-35	ORC1
ENSG00000105289	1052.98	0.675169	0.0737276	9.15761	5.30613e-20	1.98057e-18	TJP3		ENSG00000241527	39.5671	-1.09835	0.33113	-3.31697	0.000909993	0.00370879	CA15P1
ENSG00000174977	120.899	0.675115	0.175837	3.83944	0.000123314	0.000609923	AC026271.1		ENSG00000171385	55.8421	-1.09856	0.266318	-4.125	3.70743e-05	0.000203981	KCND3
ENSG00000224281	49.2106	0.6748	0.259079	2.60461	0.00919778	0.0290114	SLC25A5-AS1		ENSG00000079308	77.0849	-1.09858	0.197939	-5.5501	2.85502e-08	2.5849e-07	TNS1
ENSG00000223760	67.8914	0.674338	0.278421	2.422	0.0154351	0.0456877	MED15P9		ENSG00000171119	51.0644	-1.09864	0.360229	-3.04982	0.00228975	0.00848219	NRTN
ENSG00000066248	541.615	0.674158	0.0819548	8.22597	1.93612e-16	5.02054e-15	NGEF		ENSG00000169684	123.918	-1.09914	0.168905	-6.50744	7.64439e-11	9.95427e-10	CHRNA5
ENSG00000134243	1550.16	0.674094	0.0860474	7.83399	4.72638e-15	1.02817e-13	SORT1		ENSG00000172361	42.4139	-1.09989	0.318331	-3.45518	0.000549926	0.00235509	CFAP53
ENSG00000182359	129.926	0.673983	0.148061	4.55205	5.3126e-06	3.3829e-05	KBTBD3		ENSG00000237517	175.444	-1.10056	0.196313	-5.60616	2.0686e-08	1.91618e-07	DGCR5
ENSG00000267750	358.093	0.67384	0.103727	6.49631	8.23133e-11	1.06954e-09	RUNDC3A-AS1		ENSG00000184500	382.181	-1.10061	0.179905	-6.11773	9.49181e-10	1.07879e-08	PROS1
ENSG00000071205	447.381	0.673154	0.101327	6.64335	3.06633e-11	4.2071e-10	ARHGAP10		ENSG00000130943	70.6307	-1.10095	0.206763	-5.32471	1.01112e-07	8.44226e-07	PKDREJ
ENSG00000166405	221.643	0.673062	0.194468	3.46104	0.000538088	0.00230851	RIC3		ENSG00000259956	3796.22	-1.10321	0.0630051	-17.5099	1.20342e-68	1.25773e-65	RBM15B
ENSG00000247095	65.5563	0.672787	0.274339	2.45239	0.0141909	0.0424914	MIR210HG		ENSG00000149474	496.564	-1.10646	0.0964893	-11.4671	1.92931e-30	1.80455e-28	KAT14
ENSG00000169228	242.469	0.672405	0.12582	5.34417	9.08326e-08	7.6424e-07	RAB24		ENSG00000154822	76.7428	-1.10769	0.235423	-4.7051	2.53741e-06	1.7009e-05	PLCL2
ENSG00000275765	96.9652	0.67115	0.19804	3.38896	0.000701584	0.00292891	AC091982.3		ENSG00000229178	27.5456	-1.10934	0.388513	-2.85534	0.00429902	0.0148552	AC233280.1
ENSG00000122406	8002.35	0.670923	0.0836892	8.01683	1.08505e-15	2.54711e-14	RPL5		ENSG00000106686	25.5101	-1.10943	0.363539	-3.05175	0.00227513	0.00843843	SPATA6L
ENSG00000151498	922.581	0.670587	0.0773045	8.67462	4.14938e-18	1.28369e-16	ACAD8		ENSG00000141622	15.686	-1.11011	0.430104	-2.58103	0.00985066	0.0308361	RNF165
ENSG00000130119	658.114	0.670177	0.107976	6.2067	5.41085e-10	6.34159e-09	GNL3L		ENSG00000166948	28.5146	-1.11019	0.301628	-3.68066	0.000232632	0.00108604	TGM6
ENSG00000220842	71.8278	0.670144	0.249033	2.69099	0.00712408	0.0231417	RPL21P16		ENSG00000004399	242.093	-1.11231	0.286957	-3.87622	0.000106092	0.000530969	PLXND1
ENSG00000174748	17801.6	0.669718	0.0755802	8.86103	7.92817e-19	2.62503e-17	RPL15		ENSG00000220008	79.3156	-1.11343	0.333936	-3.33427	0.000855232	0.00350282	LINGO3
ENSG00000268858	201.992	0.669651	0.167516	3.99754	6.40036e-05	0.000335336	AL118506.1		ENSG00000128965	300.206	-1.11394	0.176439	-6.31348	2.72828e-10	3.30723e-09	CHAC1
ENSG00000108479	539.459	0.669424	0.0950983	7.03929	1.93224e-12	3.0862e-11	GALK1		ENSG00000164683	42.397	-1.1149	0.287664	-3.87572	0.00010631	0.000531837	HEY1
ENSG00000187778	1584.2	0.669139	0.0682284	9.80735	1.04684e-22	5.11462e-21	MCRS1		ENSG00000180185	1599.07	-1.11552	0.0733293	-15.2125	2.92374e-52	1.17135e-49	FAHD1
ENSG00000204385	2429.25	0.669083	0.0613534	10.9054	1.08623e-27	7.88845e-26	SLC44A4		ENSG00000136235	200.096	-1.11675	0.229874	-4.85809	1.18522e-06	8.36477e-06	GPNMB
ENSG00000149609	49.8245	0.669065	0.249664	2.67986	0.00736526	0.0238542	C20orf144		ENSG00000183853	46.7746	-1.11729	0.250338	-4.46312	8.07752e-06	4.99788e-05	KIRREL1
ENSG00000213553	136.167	0.668879	0.214138	3.1236	0.00178655	0.00679297	RPLP0P6		ENSG00000152782	489.206	-1.11755	0.0948422	-11.7833	4.76107e-32	5.01958e-30	PANK1
ENSG00000100359	1000.49	0.668819	0.095963	6.96956	3.17937e-12	4.92434e-11	SGSM3		ENSG00000075290	83.8719	-1.11806	0.306453	-3.6484	0.000263877	0.00121561	WNT8B
ENSG00000263563	198.934	0.668643	0.14112	4.73812	2.15714e-06	1.4656e-05	UBBP4		ENSG00000169085	721.862	-1.11943	0.0965301	-11.5967	4.28409e-31	4.18622e-29	VXN
ENSG00000156253	486.37	0.668315	0.0921207	7.25478	4.02313e-13	7.0231e-12	RWDD2B		ENSG00000128591	334.079	-1.11946	0.437753	-2.55728	0.0105495	0.0327678	FLNC
ENSG00000138279	2417.69	0.667478	0.0867733	7.69221	1.44616e-14	2.96612e-13	ANXA7		ENSG00000189114	479.606	-1.12141	0.101088	-11.0934	1.35077e-28	1.07516e-26	BLOC1S3
ENSG00000180066	91.2785	0.667027	0.186135	3.58356	0.000338938	0.00152659	C10orf91		ENSG00000171208	2079.57	-1.12163	0.0881952	-12.7176	4.71857e-37	6.95859e-35	NETO2
ENSG00000104915	678.649	0.666186	0.0984781	6.76482	1.33477e-11	1.92357e-10	STX10		ENSG00000122035	99.6802	-1.12164	0.178375	-6.2881	3.2138e-10	3.86698e-09	RASL11A
ENSG00000119723	414.066	0.665985	0.093296	7.1384	9.44215e-13	1.57728e-11	COQ6		ENSG00000143369	39.9338	-1.12171	0.335953	-3.3389	0.000841095	0.00344903	ECM1
ENSG00000125520	2643.52	0.665569	0.0672095	9.90291	4.04353e-23	2.02497e-21	SLC2A4RG		ENSG00000121753	221.03	-1.12188	0.149711	-7.49365	6.69855e-14	1.27288e-12	ADGRB2
ENSG00000108946	4648.62	0.665338	0.065136	10.2146	1.70587e-24	9.55842e-23	PRKAR1A		ENSG00000144736	459.114	-1.12196	0.118883	-9.4375	3.81771e-21	1.59878e-19	SHQ1
ENSG00000074319	1253.76	0.665336	0.0904521	7.35568	1.89963e-13	3.46196e-12	TSG101		ENSG00000147872	13.1408	-1.12203	0.451447	-2.4854	0.0129407	0.0391577	PLIN2
ENSG00000217165	147.161	0.664878	0.158563	4.19316	2.75097e-05	0.000154794	ANKRD18EP		ENSG00000237437	28.4014	-1.12312	0.404624	-2.77571	0.00550805	0.0185101	ASS1P12
ENSG00000179222	3356.6	0.664657	0.0659196	10.0828	6.57912e-24	3.52225e-22	MAGED1		ENSG00000231530	16.8586	-1.12319	0.444812	-2.52508	0.011567	0.0355288	AL157932.1
ENSG00000066739	1056.45	0.664392	0.108914	6.10016	1.05964e-09	1.19585e-08	ATG2B		ENSG00000256673	68.929	-1.12468	0.327124	-3.43808	0.000585853	0.00249429	AC141557.1
ENSG00000113328	2223.6	0.66432	0.0807355	8.22835	1.89814e-16	4.94338e-15	CCNG1		ENSG00000139233	788.652	-1.12504	0.0877727	-12.8176	1.30634e-37	2.06591e-35	LLPH
ENSG00000176658	2168.5	0.664238	0.08133	8.16719	3.15651e-16	8.00381e-15	MYO1D		ENSG00000236778	28.2811	-1.12676	0.362193	-3.11092	0.00186504	0.00705046	INTS6-AS1
ENSG00000104381	380.522	0.664169	0.103905	6.39208	1.63646e-10	2.03926e-09	GDAP1		ENSG00000165501	391.262	-1.12748	0.12625	-8.93057	4.23838e-19	1.44514e-17	LRR1
ENSG00000136044	901.377	0.663803	0.0763621	8.69283	3.53513e-18	1.0979e-16	APPL2		ENSG00000056972	355.852	-1.12915	0.115936	-9.73941	2.04744e-22	9.65025e-21	TRAF3IP2
ENSG00000163001	573.455	0.66379	0.110748	5.99371	2.05111e-09	2.23198e-08	CFAP36		ENSG00000113657	840.513	-1.13033	0.127351	-8.8757	6.9493e-19	2.32333e-17	DPYSL3
ENSG00000147604	12365	0.663733	0.0724466	9.16168	5.10942e-20	1.91607e-18	RPL7		ENSG00000159307	13.8228	-1.13068	0.459669	-2.45977	0.0139028	0.0417898	SCUBE1
ENSG00000136279	2035.09	0.663615	0.0760143	8.73013	2.54376e-18	8.00353e-17	DBNL		ENSG00000126953	533.278	-1.1313	0.0922047	-12.2695	1.32098e-34	1.68009e-32	TIMM8A
ENSG00000023734	3180.13	0.663539	0.0755123	8.78716	1.53385e-18	4.90302e-17	STRAP		ENSG00000163528	689.785	-1.13246	0.0952656	-11.8874	1.37687e-32	1.52521e-30	CHCHD4
ENSG00000198843	2004.22	0.663532	0.0863172	7.68714	1.50465e-14	3.07296e-13	SELENOT		ENSG00000278899	15.9563	-1.13397	0.46127	-2.45836	0.0139573	0.041933	AL358852.1
ENSG00000244161	80.0303	0.663265	0.230939	2.87204	0.00407836	0.0141649	FLNB-AS1		ENSG00000176490	878.466	-1.13449	0.101979	-11.1247	9.51376e-29	7.59774e-27	DIRAS1
ENSG00000125354	357.284	0.66306	0.116629	5.6852	1.30657e-08	1.24831e-07	SEPT6		ENSG00000182791	121.847	-1.1382	0.161903	-7.03012	2.0635e-12	3.27841e-11	CCDC87
ENSG00000154134	212.593	0.662898	0.132225	5.01341	5.34733e-07	3.97708e-06	ROBO3		ENSG00000123473	1132.55	-1.13882	0.083213	-13.6856	1.23776e-42	2.70483e-40	STIL
ENSG00000147804	583.903	0.66281	0.0896825	7.39063	1.46137e-13	2.69389e-12	SLC39A4		ENSG00000104213	41.489	-1.14249	0.383623	-2.97817	0.00289979	0.0104883	PDGFRL
ENSG00000107175	912.652	0.66254	0.0900583	7.35679	1.88381e-13	3.43573e-12	CREB3		ENSG00000273998	22.0423	-1.14288	0.445375	-2.56611	0.0102847	0.0320155	AL049794.1
ENSG00000133704	2056.01	0.662433	0.0761055	8.70414	3.1998e-18	1.00022e-16	IPO8		ENSG00000132481	133.247	-1.14295	0.216229	-5.28583	1.25136e-07	1.02873e-06	TRIM47
ENSG00000256628	80.3438	0.662205	0.206059	3.21367	0.0013105	0.00514821	ZBTB11-AS1		ENSG00000161682	270.677	-1.14472	0.140519	-8.14633	3.75135e-16	9.38654e-15	FAM171A2
ENSG00000152767	549.352	0.662158	0.0875453	7.56361	3.92047e-14	7.60002e-13	FARP1		ENSG00000176170	220.313	-1.145	0.145211	-7.88512	3.14226e-15	7.00033e-14	SPHK1
ENSG00000131788	965.577	0.661672	0.0747018	8.85752	8.18136e-19	2.69772e-17	PIAS3		ENSG00000197653	95.1144	-1.14635	0.196377	-5.8375	5.29892e-09	5.38586e-08	DNAH10
ENSG00000184117	2617.76	0.661392	0.0749338	8.82635	1.08149e-18	3.50361e-17	NIPSNAP1		ENSG00000179041	841.114	-1.14664	0.0922896	-12.4243	1.92847e-35	2.60431e-33	RRS1
ENSG00000162576	1878.58	0.660832	0.0907437	7.2824	3.27938e-13	5.80485e-12	MXRA8		ENSG00000171522	269.434	-1.14743	0.169836	-6.75611	1.41747e-11	2.03665e-10	PTGER4
ENSG00000155085	98.9789	0.660821	0.19701	3.35426	0.000795788	0.00328406	AK9		ENSG00000170271	114.31	-1.14875	0.2039	-5.63388	1.76199e-08	1.65383e-07	FAXDC2
ENSG00000254635	618.34	0.660814	0.0957563	6.901	5.16381e-12	7.8413e-11	WAC-AS1		ENSG00000137817	20.5482	-1.14978	0.469616	-2.44834	0.0143515	0.0428921	PARP6
ENSG00000233098	1136.74	0.660766	0.0774451	8.53206	1.43769e-17	4.20429e-16	CCDC144NL-AS1		ENSG00000106100	62.8013	-1.15169	0.286781	-4.01591	5.92162e-05	0.000312363	NOD1
ENSG00000176884	531.192	0.660523	0.152068	4.34361	1.40162e-05	8.30677e-05	GRIN1		ENSG00000197168	63.589	-1.1542	0.338568	-3.40906	0.000651868	0.00274232	NEK5
ENSG00000185909	327.081	0.66052	0.0999892	6.60592	3.95063e-11	5.33812e-10	KLHDC8B		ENSG00000068976	24.909	-1.1546	0.471362	-2.44949	0.0143058	0.0427661	PYGM
ENSG00000047249	999.836	0.660147	0.0840052	7.85841	3.89055e-15	8.57204e-14	ATP6V1H		ENSG00000210127	20.0562	-1.15519	0.355815	-3.24661	0.00116788	0.00464872	MT-TA
ENSG00000265646	233.084	0.660118	0.241606	2.73221	0.00629112	0.0207614	TUFMP1		ENSG00000177150	457.77	-1.15703	0.116379	-9.94187	2.73634e-23	1.37607e-21	FAM210A
ENSG00000198416	73.8723	0.659667	0.230293	2.86447	0.00417709	0.0144702	ZNF658B		ENSG00000217930	144.807	-1.15728	0.234772	-4.92938	8.24899e-07	5.95642e-06	PAM16
ENSG00000274922	57.752	0.659633	0.24122	2.73457	0.0062462	0.0206302	AL139384.1		ENSG00000128311	1230.77	-1.15876	0.0951412	-12.1794	4.00458e-34	4.91133e-32	TST
ENSG00000086205	11841.6	0.659554	0.0621403	10.614	2.56655e-26	1.69027e-24	FOLH1		ENSG00000214274	96.5159	-1.16142	0.365294	-3.1794	0.00147578	0.00573933	ANG
ENSG00000237550	1208.41	0.6587	0.138465	4.75716	1.96334e-06	1.34076e-05	RPL9P9		ENSG00000181004	89.866	-1.16223	0.22263	-5.22046	1.78477e-07	1.43294e-06	BBS12
ENSG00000130733	597.764	0.65868	0.0863026	7.63222	2.30749e-14	4.60693e-13	YIPF2		ENSG00000169783	275.928	-1.16257	0.358712	-3.24095	0.0011913	0.00473643	LINGO1
ENSG00000107404	3186.85	0.658148	0.0634322	10.3756	3.20165e-25	1.93857e-23	DVL1		ENSG00000203668	1073.85	-1.16307	0.0853287	-13.6305	2.63875e-42	5.6133e-40	CHML
ENSG00000260260	258.536	0.65712	0.180535	3.63985	0.000272799	0.0012524	SNHG19		ENSG00000270223	37.6541	-1.1641	0.375055	-3.1038	0.00191053	0.0072026	#N/A
ENSG00000112796	278.124	0.657086	0.115125	5.70757	1.14598e-08	1.10454e-07	ENPP5		ENSG00000163840	1610.21	-1.16458	0.0804287	-14.4796	1.6298e-47	4.83667e-45	DTX3L
ENSG00000177879	1399.64	0.657002	0.0892645	7.36017	1.83669e-13	3.36e-12	AP3S1		ENSG00000176595	249.59	-1.1649	0.12757	-9.13152	6.7543e-20	2.49784e-18	KBTBD11
ENSG00000235162	775.892	0.656973	0.0798086	8.23186	1.84326e-16	4.82135e-15	C12orf75		ENSG00000277196	37.0121	-1.16617	0.386278	-3.01898	0.00253628	0.00929274	AC007325.2
ENSG00000169217	1309.14	0.656641	0.0640066	10.259	1.0787e-24	6.17378e-23	CD2BP2		ENSG00000165490	532.333	-1.16683	0.0935104	-12.478	9.83678e-36	1.3435e-33	DDIAS
ENSG00000175544	215.296	0.656536	0.133028	4.93531	8.00236e-07	5.78876e-06	CABP4		ENSG00000134107	440.411	-1.16696	0.152731	-7.64062	2.16172e-14	4.3375e-13	BHLHE40
ENSG00000144635	960.441	0.656487	0.0874652	7.50569	6.11064e-14	1.16856e-12	DYNC1LI1		ENSG00000273604	619.695	-1.16829	0.109903	-10.6302	2.15651e-26	1.43199e-24	EPOP
ENSG00000101182	3559.57	0.656411	0.0950165	6.9084	4.90158e-12	7.46195e-11	PSMA7		ENSG00000179431	50.5587	-1.16868	0.303231	-3.8541	0.000116156	0.000577051	FJX1
ENSG00000130255	7852.45	0.65601	0.103049	6.36599	1.94038e-10	2.39686e-09	RPL36		ENSG00000274600	15.8353	-1.16977	0.471999	-2.47832	0.0132003	0.0398678	RIMBP3B
ENSG00000102890	1247.59	0.655974	0.0740474	8.85884	8.08494e-19	2.67326e-17	ELMO3		ENSG00000260317	142.672	-1.17091	0.378747	-3.09154	0.0019912	0.00747064	AC009812.4
ENSG00000120029	712.18	0.655875	0.0808342	8.11383	4.9047e-16	1.20798e-14	ARMH3		ENSG00000128805	40.3476	-1.17175	0.286187	-4.09436	4.2333e-05	0.000230227	ARHGAP22
ENSG00000007541	606.47	0.655758	0.0902862	7.26311	3.78298e-13	6.6376e-12	PIGQ		ENSG00000226887	423.773	-1.17244	0.121172	-9.67584	3.81944e-22	1.75548e-20	ERVMER34-1
ENSG00000188690	1158.95	0.655465	0.0720293	9.09997	9.03548e-20	3.29083e-18	UROS		ENSG00000100889	2904.44	-1.17249	0.105244	-11.1406	7.95441e-29	6.43798e-27	PCK2
ENSG00000117153	1606.1	0.65543	0.0719645	9.10769	8.4158e-20	3.07445e-18	KLHL12		ENSG00000152778	127.379	-1.17306	0.177863	-6.59532	4.24328e-11	5.70789e-10	IFIT5
ENSG00000214176	270.234	0.655263	0.163481	4.00818	6.11892e-05	0.000321853	PLEKHM1P1		ENSG00000181472	440.841	-1.17452	0.118739	-9.89158	4.52817e-23	2.25359e-21	ZBTB2
ENSG00000234797	152.331	0.655229	0.223841	2.9272	0.00342026	0.012137	RPS3AP6		ENSG00000111206	3668.08	-1.17526	0.0711139	-16.5264	2.3696e-61	1.42401e-58	FOXM1
ENSG00000167508	1352.56	0.655107	0.109025	6.00877	1.86939e-09	2.04536e-08	MVD		ENSG00000169188	1847.93	-1.17567	0.0617407	-19.042	7.65274e-81	1.41505e-77	APEX2
ENSG00000223482	212.149	0.655012	0.129196	5.06989	3.98049e-07	3.01554e-06	NUTM2A-AS1		ENSG00000172986	22.7408	-1.17612	0.407744	-2.88445	0.00392099	0.0136816	GXYLT2
ENSG00000162819	1574.35	0.65492	0.0804261	8.14313	3.852e-16	9.60523e-15	BROX		ENSG00000232445	484.654	-1.17767	0.122223	-9.63545	5.66444e-22	2.57395e-20	AC006329.1
ENSG00000012061	536.863	0.654773	0.0862001	7.59597	3.05497e-14	6.00453e-13	ERCC1		ENSG00000106560	152.755	-1.17923	0.213093	-5.5339	3.13183e-08	2.81537e-07	GIMAP2
ENSG00000197969	4100.5	0.654614	0.10054	6.51099	7.46552e-11	9.74247e-10	VPS13A		ENSG00000111145	192.114	-1.17969	0.141455	-8.33968	7.44925e-17	2.0488e-15	ELK3
ENSG00000226752	457.329	0.654517	0.0939528	6.96644	3.25058e-12	5.03138e-11	CUTALP		ENSG00000135407	147.021	-1.17971	0.178833	-6.59672	4.20345e-11	5.66064e-10	AVIL
ENSG00000109475	4966.87	0.653841	0.146576	4.46076	8.16712e-06	5.05202e-05	RPL34		ENSG00000165474	312.976	-1.18146	0.114674	-10.3028	6.84425e-25	4.00297e-23	GJB2
ENSG00000145439	559.914	0.653326	0.0724659	9.01563	1.95751e-19	6.91979e-18	CBR4		ENSG00000163485	18.5307	-1.1818	0.467292	-2.52904	0.0114376	0.0351761	ADORA1
ENSG00000116266	1155.77	0.653284	0.0812034	8.04504	8.62194e-16	2.04595e-14	STXBP3		ENSG00000138080	58.331	-1.1819	0.251948	-4.69104	2.71822e-06	1.813e-05	EMILIN1
ENSG00000162735	1328.6	0.652917	0.0729447	8.95085	3.5277e-19	1.21488e-17	PEX19		ENSG00000184271	240.184	-1.18206	0.482015	-2.45233	0.0141934	0.0424935	POU6F1
ENSG00000230844	211.123	0.652699	0.154258	4.23121	2.32432e-05	0.000132555	ZNF674-AS1		ENSG00000105538	136.95	-1.18235	0.254225	-4.6508	3.30652e-06	2.17105e-05	RASIP1
ENSG00000172725	2851.3	0.652455	0.0740355	8.81273	1.22132e-18	3.94067e-17	CORO1B		ENSG00000243479	268.185	-1.18316	0.12671	-9.33754	9.85964e-21	4.01026e-19	MNX1-AS1
ENSG00000058668	838.108	0.652283	0.0989303	6.59336	4.29983e-11	5.78072e-10	ATP2B4		ENSG00000267787	18.8663	-1.18491	0.490574	-2.41535	0.0157199	0.0464506	AC027097.2
ENSG00000187189	1221.17	0.651997	0.0801426	8.13546	4.10377e-16	1.01908e-14	TSPYL4		ENSG00000137699	14.031	-1.18549	0.464031	-2.55476	0.0106262	0.0329762	TRIM29
ENSG00000243279	146.435	0.651977	0.171849	3.79389	0.000148303	0.000722374	PRAF2		ENSG00000214894	16.2555	-1.18594	0.441467	-2.68637	0.00722341	0.023439	LINC00243
ENSG00000131966	882.106	0.651392	0.0897086	7.26119	3.83692e-13	6.72244e-12	ACTR10		ENSG00000235750	406.993	-1.18624	0.139117	-8.52695	1.50263e-17	4.38353e-16	KIAA0040
ENSG00000105835	3884.32	0.650723	0.078814	8.25644	1.50087e-16	3.96897e-15	NAMPT		ENSG00000204366	404.611	-1.18827	0.12884	-9.22284	2.89323e-20	1.11773e-18	ZBTB12
ENSG00000119383	5389.77	0.650052	0.0599556	10.8422	2.17125e-27	1.5396e-25	PTPA		ENSG00000146094	292.828	-1.18961	0.175956	-6.76086	1.37179e-11	1.97455e-10	DOK3
ENSG00000090861	5549.77	0.649898	0.0706588	9.19769	3.65724e-20	1.39323e-18	AARS		ENSG00000164188	18.9425	-1.19064	0.411658	-2.89231	0.00382417	0.0133807	RANBP3L
ENSG00000197530	1178.15	0.649722	0.082076	7.91609	2.45089e-15	5.53188e-14	MIB2		ENSG00000124217	611.617	-1.19071	0.0879864	-13.5329	9.99885e-42	2.00294e-39	MOCS3
ENSG00000173890	553.672	0.649664	0.0857845	7.57321	3.64116e-14	7.07569e-13	GPR160		ENSG00000154252	40.4084	-1.19153	0.295983	-4.02565	5.68184e-05	0.000300837	GAL3ST2
ENSG00000132781	415.274	0.649659	0.113098	5.74419	9.23626e-09	9.04364e-08	MUTYH		ENSG00000120738	178.279	-1.19484	0.357958	-3.33793	0.000844045	0.00346054	EGR1
ENSG00000181634	42.3581	0.649483	0.264473	2.45577	0.0140584	0.0421577	TNFSF15		ENSG00000246308	15.8966	-1.19508	0.449663	-2.65771	0.00786732	0.0252395	AC116535.1
ENSG00000135424	120.992	0.64873	0.241685	2.6842	0.0072704	0.0235724	ITGA7		ENSG00000131188	1066.75	-1.19715	0.0829173	-14.4379	2.98939e-47	8.6577e-45	PRR7
ENSG00000162461	123.027	0.64782	0.184981	3.50208	0.00046164	0.00201286	SLC25A34		ENSG00000176912	141.306	-1.19832	0.173712	-6.89833	5.26184e-12	7.97504e-11	TYMSOS
ENSG00000173540	1211.13	0.647058	0.0752649	8.59708	8.17705e-18	2.44174e-16	GMPPB		ENSG00000137819	145.1	-1.19909	0.149867	-8.00098	1.23433e-15	2.86953e-14	PAQR5
ENSG00000153832	127.464	0.646961	0.181722	3.56017	0.000370609	0.00165313	FBXO36		ENSG00000168806	1068.66	-1.19952	0.0687173	-17.4559	3.10224e-68	3.10715e-65	LCMT2
ENSG00000226278	67.8789	0.646561	0.234816	2.75348	0.00589655	0.019629	PSPHP1		ENSG00000243896	27.1299	-1.19985	0.377402	-3.17924	0.00147661	0.00574162	OR2A7
ENSG00000123130	516.319	0.646549	0.0930406	6.94911	3.67599e-12	5.66432e-11	ACOT9		ENSG00000166813	117.403	-1.20061	0.20995	-5.71855	1.07437e-08	1.0401e-07	KIF7
ENSG00000175203	2493.97	0.646507	0.0670306	9.64495	5.16366e-22	2.35977e-20	DCTN2		ENSG00000112759	1324.03	-1.20153	0.0894711	-13.4292	4.07751e-41	8.10043e-39	SLC29A1
ENSG00000175806	141.271	0.646499	0.142541	4.53552	5.74615e-06	3.64545e-05	MSRA		ENSG00000177189	3174.04	-1.20349	0.071227	-16.8966	4.76619e-64	3.81899e-61	RPS6KA3
ENSG00000158423	49.8185	0.646488	0.252834	2.55696	0.010559	0.032793	RIBC1		ENSG00000260966	101.317	-1.20369	0.205897	-5.84609	5.03274e-09	5.11964e-08	AP001486.2
ENSG00000114544	474.437	0.646283	0.0987754	6.54296	6.03125e-11	7.96589e-10	SLC41A3		ENSG00000228623	179.962	-1.20398	0.165478	-7.27577	3.44455e-13	6.07038e-12	ZNF883
ENSG00000135253	90.0272	0.645838	0.236662	2.72894	0.00635382	0.0209453	KCP		ENSG00000164294	687.406	-1.20462	0.112766	-10.6824	1.2303e-26	8.28399e-25	GPX8
ENSG00000244187	1072.42	0.645709	0.115836	5.57434	2.48476e-08	2.27538e-07	TMEM141		ENSG00000134256	40.4428	-1.20766	0.299863	-4.02736	5.64063e-05	0.000298919	CD101
ENSG00000120896	621.266	0.645679	0.103662	6.22872	4.70261e-10	5.54668e-09	SORBS3		ENSG00000162009	61.0838	-1.20992	0.235067	-5.14711	2.64537e-07	2.06526e-06	SSTR5
ENSG00000213759	142.86	0.645557	0.155854	4.14206	3.44204e-05	0.000190513	UGT2B11		ENSG00000227218	74.9011	-1.21047	0.225293	-5.37286	7.74967e-08	6.58256e-07	AL157935.1
ENSG00000184497	69.6187	0.645282	0.207263	3.11335	0.00184974	0.0069989	TMEM255B		ENSG00000175894	94.1878	-1.21072	0.172283	-7.02754	2.10207e-12	3.33748e-11	TSPEAR
ENSG00000102119	1431.49	0.64466	0.0754081	8.54894	1.24221e-17	3.64323e-16	EMD		ENSG00000243955	11.7367	-1.2125	0.484752	-2.50128	0.0123744	0.0375909	GSTA1
ENSG00000277072	272.074	0.644586	0.133026	4.84557	1.26247e-06	8.87087e-06	STAG3L2		ENSG00000236404	29.4542	-1.21409	0.304967	-3.98106	6.86078e-05	0.000356969	VLDLR-AS1
ENSG00000135924	1177.47	0.644482	0.0665915	9.67814	3.73445e-22	1.71971e-20	DNAJB2		ENSG00000124251	48.2278	-1.21487	0.279387	-4.34833	1.37179e-05	8.14199e-05	TP53TG5
ENSG00000181192	1347.01	0.643838	0.0794534	8.10334	5.34704e-16	1.31424e-14	DHTKD1		ENSG00000259405	15.5822	-1.21505	0.409437	-2.9676	0.00300131	0.0108132	ISCA1P4
ENSG00000141376	253.988	0.64377	0.134909	4.77189	1.82506e-06	1.25273e-05	BCAS3		ENSG00000171310	103.962	-1.21592	0.334799	-3.63179	0.000281462	0.00128774	CHST11
ENSG00000100380	5331.46	0.642905	0.0735858	8.7368	2.39808e-18	7.55505e-17	ST13		ENSG00000110042	61.0142	-1.2162	0.249325	-4.87799	1.07172e-06	7.6309e-06	DTX4
ENSG00000265681	230.4	0.642391	0.138722	4.63077	3.643e-06	2.38287e-05	RPL17		ENSG00000261338	20.8562	-1.21699	0.488748	-2.49002	0.0127736	0.0387204	AC021016.2
ENSG00000158201	514.163	0.642168	0.0918247	6.99341	2.68282e-12	4.19581e-11	ABHD3		ENSG00000213397	26.1922	-1.21835	0.394791	-3.08607	0.0020282	0.00759879	HAUS7
ENSG00000073969	1938.85	0.64091	0.0627207	10.2185	1.6391e-24	9.22735e-23	NSF		ENSG00000268912	87.3239	-1.21883	0.205254	-5.93817	2.88228e-09	3.05891e-08	AC012313.5
ENSG00000125375	476.326	0.640908	0.0957413	6.69417	2.16902e-11	3.0384e-10	DMAC2L		ENSG00000215105	270.312	-1.21963	0.128307	-9.50555	1.98995e-21	8.58785e-20	TTC3P1
ENSG00000262879	233.802	0.640812	0.121834	5.25973	1.44267e-07	1.17476e-06	AC068152.1		ENSG00000242756	22.3557	-1.22011	0.426322	-2.86194	0.00421056	0.0145778	RHOT1P3
ENSG00000171368	448.756	0.640661	0.11373	5.63319	1.76903e-08	1.65979e-07	TPPP		ENSG00000165730	82.6705	-1.22053	0.238944	-5.10803	3.25533e-07	2.49854e-06	STOX1
ENSG00000151743	102.893	0.640606	0.175238	3.65565	0.000256536	0.00118634	AMN1		ENSG00000128228	1413.43	-1.22111	0.0838692	-14.5597	5.06495e-48	1.58118e-45	SDF2L1
ENSG00000119321	869.895	0.640256	0.0728017	8.79452	1.43661e-18	4.60444e-17	FKBP15		ENSG00000170837	188.246	-1.22188	0.311607	-3.92121	8.81042e-05	0.000448127	GPR27
ENSG00000177548	561.218	0.639784	0.0869355	7.3593	1.84875e-13	3.37691e-12	RABEP2		ENSG00000219507	11.8064	-1.2224	0.500633	-2.44171	0.0146179	0.0435909	FTH1P8
ENSG00000111540	3954.77	0.63973	0.0625698	10.2243	1.54408e-24	8.71284e-23	RAB5B		ENSG00000210174	304.11	-1.22263	0.171854	-7.11436	1.12431e-12	1.85874e-11	MT-TR
ENSG00000083535	135.497	0.638962	0.186201	3.43156	0.000600114	0.00254778	PIBF1		ENSG00000140853	118.311	-1.22307	0.183663	-6.65929	2.75162e-11	3.80791e-10	NLRC5
ENSG00000116604	765.964	0.638776	0.0979598	6.5208	6.99352e-11	9.17868e-10	MEF2D		ENSG00000260423	37.9232	-1.22367	0.446945	-2.73785	0.00618416	0.0204487	LINC02367
ENSG00000140450	375.356	0.638666	0.109595	5.82753	5.62552e-09	5.70334e-08	ARRDC4		ENSG00000118271	16.0588	-1.22393	0.452146	-2.70693	0.00679079	0.0221701	TTR
ENSG00000109906	522.715	0.638236	0.15574	4.09809	4.1658e-05	0.000227172	ZBTB16		ENSG00000236255	63.7116	-1.22493	0.350768	-3.49214	0.000479174	0.00208289	AC009404.1
ENSG00000235423	86.4622	0.638106	0.229956	2.7749	0.00552186	0.0185461	AC068768.1		ENSG00000146670	1914.45	-1.225	0.0810406	-15.1159	1.27277e-51	4.70691e-49	CDCA5
ENSG00000261971	144.897	0.638082	0.200747	3.17853	0.00148024	0.00575294	MMP25-AS1		ENSG00000123329	15.4972	-1.22608	0.468296	-2.61818	0.00884009	0.0279824	ARHGAP9
ENSG00000205302	1587.3	0.637844	0.0672391	9.48621	2.39589e-21	1.02114e-19	SNX2		ENSG00000181544	152.228	-1.2261	0.157853	-7.76733	8.01549e-15	1.70209e-13	FANCB
ENSG00000170889	8316.46	0.63763	0.0959513	6.64535	3.02489e-11	4.15499e-10	RPS9		ENSG00000178752	96.1425	-1.22621	0.198568	-6.17523	6.60658e-10	7.65713e-09	ERFE
ENSG00000228672	188.357	0.637291	0.160107	3.98041	6.87957e-05	0.000357736	PROB1		ENSG00000138166	61.7031	-1.22644	0.242827	-5.05068	4.40237e-07	3.31946e-06	DUSP5
ENSG00000166946	816.791	0.636798	0.0951896	6.68979	2.23494e-11	3.12528e-10	CCNDBP1		ENSG00000102349	20.7927	-1.2293	0.4374	-2.81047	0.00494689	0.0168408	KLF8
ENSG00000105402	1216.7	0.636558	0.0767952	8.28904	1.14169e-16	3.06636e-15	NAPA		ENSG00000115461	45.15	-1.23041	0.293294	-4.19516	2.72683e-05	0.000153687	IGFBP5
ENSG00000183960	1515.95	0.636271	0.0684022	9.3019	1.37962e-20	5.48153e-19	KCNH8		ENSG00000113389	439.144	-1.23156	0.170472	-7.22443	5.03195e-13	8.67083e-12	NPR3
ENSG00000075240	594.094	0.636187	0.097762	6.50751	7.6408e-11	9.95427e-10	GRAMD4		ENSG00000172336	1487.87	-1.2331	0.0942372	-13.085	4.00903e-39	7.03424e-37	POP7
ENSG00000125652	754.814	0.636083	0.11848	5.36869	7.93117e-08	6.7296e-07	ALKBH7		ENSG00000180914	71.4944	-1.23331	0.327452	-3.76638	0.000165632	0.000798746	OXTR
ENSG00000213693	46.2153	0.636069	0.232057	2.741	0.00612523	0.0202807	SEC14L1P1		ENSG00000160161	203.356	-1.23502	0.316058	-3.90756	9.32346e-05	0.000472422	CILP2
ENSG00000154710	309.929	0.635666	0.159677	3.98094	6.86435e-05	0.000357077	RABGEF1		ENSG00000187068	105.374	-1.23848	0.40495	-3.05834	0.00222566	0.00827666	C3orf70
ENSG00000111203	276.85	0.635465	0.133256	4.76874	1.85377e-06	1.27135e-05	ITFG2		ENSG00000259681	15.987	-1.23915	0.466052	-2.65882	0.00784159	0.0251765	AC090527.1
ENSG00000137720	260.684	0.635432	0.118089	5.38095	7.40919e-08	6.31568e-07	C11orf1		ENSG00000183161	1032.32	-1.23916	0.0842303	-14.7115	5.43823e-49	1.76654e-46	FANCF
ENSG00000235706	85.0818	0.634764	0.224203	2.83121	0.00463724	0.0158782	DICER1-AS1		ENSG00000182324	155.584	-1.2394	0.172203	-7.19735	6.13921e-13	1.04737e-11	KCNJ14
ENSG00000137100	1216.58	0.634664	0.0868636	7.30645	2.74298e-13	4.88413e-12	DCTN3		ENSG00000073067	35.4762	-1.24265	0.359354	-3.458	0.000544211	0.00233353	CYP2W1
ENSG00000260121	157.195	0.633345	0.189606	3.34032	0.000836809	0.00343556	AC138028.4		ENSG00000142621	35.5458	-1.24341	0.350067	-3.55192	0.000382433	0.00169893	FHAD1
ENSG00000092020	305.254	0.63315	0.116676	5.42657	5.74467e-08	4.96015e-07	PPP2R3C		ENSG00000128284	115.41	-1.24358	0.162732	-7.64188	2.14068e-14	4.30249e-13	APOL3
ENSG00000153233	95.8007	0.633042	0.186887	3.38731	0.000705825	0.00294559	PTPRR		ENSG00000126262	25.16	-1.24364	0.351274	-3.54036	0.000399575	0.00176509	FFAR2
ENSG00000204536	842.185	0.632865	0.085771	7.37855	1.60027e-13	2.93643e-12	CCHCR1		ENSG00000213976	61.4174	-1.24538	0.25654	-4.85451	1.20685e-06	8.50242e-06	AC010615.1
ENSG00000125868	3752.63	0.63272	0.0670726	9.43335	3.97181e-21	1.66042e-19	DSTN		ENSG00000210176	523.53	-1.24561	0.281365	-4.42703	9.55379e-06	5.84808e-05	MT-TH
ENSG00000152910	159.326	0.632301	0.134261	4.7095	2.4832e-06	1.66875e-05	CNTNAP4		ENSG00000174109	485.125	-1.24593	0.141921	-8.77901	1.64924e-18	5.25789e-17	C16orf91
ENSG00000137601	695.429	0.63209	0.0819542	7.71273	1.23156e-14	2.54424e-13	NEK1		ENSG00000265158	22.7635	-1.24598	0.351109	-3.54869	0.000387153	0.00171704	LRRC37A7P
ENSG00000265660	83.0727	0.631781	0.232704	2.71496	0.00662839	0.0217194	MIR4664		ENSG00000168077	484.563	-1.2462	0.103802	-12.0056	3.32155e-33	3.82026e-31	SCARA3
ENSG00000215068	65.3631	0.631766	0.216728	2.91501	0.00355678	0.0125708	AC025171.2		ENSG00000267565	37.2041	-1.24704	0.334898	-3.72365	0.000196361	0.000933754	AC011477.3
ENSG00000244560	147.972	0.631739	0.204137	3.09468	0.00197026	0.0074025	AC004890.2		ENSG00000135643	868.414	-1.24766	0.342709	-3.64059	0.000272011	0.00124997	KCNMB4
ENSG00000067113	862.793	0.631406	0.10028	6.2964	3.04644e-10	3.67254e-09	PLPP1		ENSG00000233589	19.2669	-1.24944	0.494671	-2.5258	0.0115436	0.0354658	AL138789.1
ENSG00000167693	557.876	0.631221	0.0924149	6.8303	8.4739e-12	1.24661e-10	NXN		ENSG00000185869	125.015	-1.24989	0.246818	-5.06401	4.10539e-07	3.10526e-06	ZNF829
ENSG00000136942	9225.33	0.6297	0.108553	5.80085	6.59812e-09	6.60581e-08	RPL35		ENSG00000175793	3022.01	-1.25104	0.216736	-5.7722	7.82441e-09	7.73686e-08	SFN
ENSG00000180488	1103.51	0.629434	0.0757569	8.30861	9.68336e-17	2.62422e-15	MIGA1		ENSG00000222009	257.854	-1.25168	0.182982	-6.84047	7.89365e-12	1.16553e-10	BTBD19
ENSG00000213047	1198.66	0.629284	0.0627981	10.0208	1.23552e-23	6.41459e-22	DENND1B		ENSG00000270890	17.7901	-1.25253	0.457693	-2.73662	0.00620738	0.020516	AL049844.2
ENSG00000204271	214.858	0.62926	0.132542	4.74762	2.05824e-06	1.40278e-05	SPIN3		ENSG00000145632	175.438	-1.25336	0.178746	-7.012	2.34932e-12	3.70072e-11	PLK2
ENSG00000104973	601.938	0.629016	0.0863396	7.28537	3.20784e-13	5.69077e-12	MED25		ENSG00000101447	1732.71	-1.25397	0.0822756	-15.2411	1.88665e-52	7.68668e-50	FAM83D
ENSG00000163832	569.141	0.628932	0.110552	5.689	1.27789e-08	1.22187e-07	ELP6		ENSG00000272836	28.5199	-1.2547	0.439567	-2.85439	0.00431192	0.0148965	AL022328.1
ENSG00000162191	1154.42	0.628219	0.0812284	7.73399	1.0423e-14	2.18629e-13	UBXN1		ENSG00000275632	16.8415	-1.25483	0.487254	-2.57532	0.0100149	0.0312817	AL035461.2
ENSG00000140463	789.462	0.62809	0.0845978	7.42442	1.13274e-13	2.10092e-12	BBS4		ENSG00000141441	182.292	-1.25645	0.167939	-7.48159	7.3431e-14	1.38613e-12	GAREM1
ENSG00000141959	3648.2	0.627996	0.0644945	9.7372	2.09244e-22	9.84307e-21	PFKL		ENSG00000106069	104.359	-1.25671	0.506759	-2.47991	0.0131417	0.0396958	CHN2
ENSG00000262246	51.135	0.627906	0.255867	2.45403	0.0141265	0.0423251	CORO7		ENSG00000070031	21.1109	-1.25939	0.49292	-2.55495	0.0106203	0.0329622	SCT
ENSG00000210140	1550.07	0.627792	0.131088	4.78909	1.67542e-06	1.15829e-05	MT-TC		ENSG00000082512	490.436	-1.25968	0.109754	-11.4773	1.71468e-30	1.61005e-28	TRAF5
ENSG00000218283	278.535	0.627143	0.137537	4.5598	5.1202e-06	3.26904e-05	MORF4L1P1		ENSG00000176532	781.113	-1.26065	0.234391	-5.3784	7.51496e-08	6.39903e-07	PRR15
ENSG00000106052	3420.53	0.626673	0.0807205	7.76349	8.2621e-15	1.75291e-13	TAX1BP1		ENSG00000166170	1934.12	-1.26238	0.0750639	-16.8174	1.81886e-63	1.3663e-60	BAG5
ENSG00000197448	1498.55	0.626621	0.0593428	10.5594	4.59821e-26	2.98735e-24	GSTK1		ENSG00000261652	42.9532	-1.26333	0.290091	-4.35494	1.33102e-05	7.92155e-05	C15orf65
ENSG00000160602	239.168	0.625424	0.149156	4.19308	2.75195e-05	0.000154812	NEK8		ENSG00000204267	353.528	-1.26524	0.0995627	-12.708	5.34111e-37	7.78118e-35	TAP2
ENSG00000152137	117.003	0.625352	0.1917	3.26214	0.00110573	0.0044336	HSPB8		ENSG00000129028	291.715	-1.26618	0.126522	-10.0076	1.41203e-23	7.23716e-22	THAP10
ENSG00000169972	618.797	0.624716	0.108015	5.78359	7.31239e-09	7.26644e-08	PUSL1		ENSG00000244558	28.9243	-1.26851	0.399873	-3.1723	0.00151239	0.0058618	KCNK15-AS1
ENSG00000065802	776.649	0.624404	0.0851874	7.32977	2.30544e-13	4.13259e-12	ASB1		ENSG00000178966	1263.23	-1.26897	0.0873287	-14.531	7.71206e-48	2.3767e-45	RMI1
ENSG00000110200	138.32	0.623684	0.163614	3.81192	0.00013789	0.000675486	ANAPC15		ENSG00000171421	649.343	-1.26956	0.107067	-11.8576	1.96533e-32	2.14739e-30	MRPL36
ENSG00000132024	1350.2	0.623536	0.0686981	9.07646	1.12159e-19	4.05427e-18	CC2D1A		ENSG00000227036	34.6677	-1.26999	0.472218	-2.68942	0.00715757	0.0232442	LINC00511
ENSG00000084733	4179.24	0.623515	0.070456	8.8497	8.77545e-19	2.88175e-17	RAB10		ENSG00000253251	109.009	-1.27125	0.219782	-5.78414	7.28825e-09	7.24545e-08	SHLD3
ENSG00000111674	1810.34	0.623241	0.132996	4.68616	2.78374e-06	1.8531e-05	ENO2		ENSG00000177311	1677.17	-1.27153	0.0905919	-14.0358	9.40789e-45	2.26147e-42	ZBTB38
ENSG00000133134	756.174	0.623106	0.106786	5.83507	5.37667e-09	5.46256e-08	BEX2		ENSG00000182175	36.0033	-1.27191	0.293434	-4.33457	1.46042e-05	8.63819e-05	RGMA
ENSG00000280287	107.863	0.623032	0.19785	3.14902	0.00163822	0.00629467	AC131212.3		ENSG00000232022	63.4694	-1.27191	0.292348	-4.35068	1.35717e-05	8.06317e-05	FAAHP1
ENSG00000138190	651.075	0.62236	0.0938384	6.63225	3.30607e-11	4.51542e-10	EXOC6		ENSG00000136943	415.205	-1.27333	0.111553	-11.4146	3.5353e-30	3.20685e-28	CTSV
ENSG00000231312	96.0967	0.622271	0.189032	3.29189	0.000995172	0.00402579	MAP4K3-DT		ENSG00000153879	2377.83	-1.27482	0.08243	-15.4655	5.92716e-54	2.63847e-51	CEBPG
ENSG00000269743	65.7101	0.622199	0.231912	2.68291	0.00729852	0.0236572	SLC25A53		ENSG00000127423	269.245	-1.27499	0.148551	-8.58286	9.25438e-18	2.74638e-16	AUNIP
ENSG00000196972	50.5452	0.62214	0.230356	2.70078	0.0069177	0.0225444	SMIM10L2B		ENSG00000116711	31.128	-1.2751	0.348355	-3.66033	0.000251891	0.00116621	PLA2G4A
ENSG00000245317	50.0567	0.622053	0.240828	2.58298	0.0097951	0.0306821	AC008393.1		ENSG00000254162	125.574	-1.27514	0.426293	-2.99123	0.00277855	0.0100877	AC009812.3
ENSG00000226057	483.148	0.622029	0.171708	3.6226	0.000291662	0.00133132	PHF2P2		ENSG00000182704	1208.6	-1.27519	0.104849	-12.1622	4.943e-34	6.001e-32	TSKU
ENSG00000142937	24890.8	0.62201	0.10352	6.00859	1.87147e-09	2.0467e-08	RPS8		ENSG00000118655	683.488	-1.27531	0.107108	-11.9067	1.09179e-32	1.23214e-30	DCLRE1B
ENSG00000165948	148.182	0.621945	0.170006	3.65837	0.000253825	0.00117426	IFI27L1		ENSG00000273387	30.5927	-1.2757	0.375301	-3.39915	0.000675967	0.0028318	AC005005.3
ENSG00000103274	195.518	0.62166	0.142428	4.36474	1.27274e-05	7.60478e-05	NUBP1		ENSG00000177971	876.28	-1.27611	0.109714	-11.6313	2.85733e-31	2.84998e-29	IMP3
ENSG00000167183	747.945	0.621623	0.0886806	7.00968	2.3886e-12	3.75521e-11	PRR15L		ENSG00000226763	19.9211	-1.27795	0.428277	-2.98393	0.00284576	0.0103161	SRRM5
ENSG00000034713	1263.41	0.621511	0.100947	6.15681	7.42252e-10	8.56154e-09	GABARAPL2		ENSG00000157470	373.068	-1.28005	0.126454	-10.1227	4.38244e-24	2.38878e-22	FAM81A
ENSG00000140264	4967.72	0.620987	0.10706	5.80036	6.61737e-09	6.62233e-08	SERF2		ENSG00000131480	208.617	-1.28018	0.185573	-6.89852	5.25464e-12	7.96914e-11	AOC2
ENSG00000132423	344.25	0.620964	0.122179	5.08239	3.72709e-07	2.83519e-06	COQ3		ENSG00000006634	1433.33	-1.28097	0.0914221	-14.0116	1.32448e-44	3.12137e-42	DBF4
ENSG00000007944	299.413	0.620076	0.117547	5.27515	1.32649e-07	1.0853e-06	MYLIP		ENSG00000113083	47.2469	-1.28144	0.41284	-3.10396	0.0019095	0.00720121	LOX
ENSG00000230074	46.763	0.619878	0.251954	2.46028	0.0138829	0.0417408	AL162231.2		ENSG00000103257	30903.2	-1.28223	0.0790029	-16.2302	3.08426e-59	1.72418e-56	SLC7A5
ENSG00000131979	902.177	0.619726	0.0695394	8.91186	5.01813e-19	1.70135e-17	GCH1		ENSG00000120278	13.194	-1.28279	0.489775	-2.61914	0.00881505	0.0279141	PLEKHG1
ENSG00000151422	536.958	0.619685	0.0790942	7.83478	4.69674e-15	1.02265e-13	FER		ENSG00000281937	12.1597	-1.28396	0.523241	-2.45385	0.0141335	0.0423405	#N/A
ENSG00000163867	322.403	0.618998	0.100028	6.18825	6.0837e-10	7.09121e-09	ZMYM6		ENSG00000261490	22.4013	-1.28406	0.402995	-3.18629	0.00144111	0.00561722	AC005674.2
ENSG00000092531	579.926	0.618708	0.0971666	6.36749	1.92145e-10	2.3747e-09	SNAP23		ENSG00000132688	402.795	-1.28731	0.242153	-5.31609	1.0602e-07	8.81535e-07	NES
ENSG00000105429	1701.22	0.618683	0.0876055	7.06215	1.6395e-12	2.64499e-11	MEGF8		ENSG00000272345	17.9321	-1.28766	0.455664	-2.82591	0.00471472	0.0161167	AL031775.1
ENSG00000198466	511.89	0.618655	0.104343	5.92908	3.04635e-09	3.22024e-08	ZNF587		ENSG00000255650	87.4509	-1.28808	0.260027	-4.95361	7.28474e-07	5.30638e-06	FAM222A-AS1
ENSG00000135473	1863.15	0.618107	0.0679404	9.09778	9.21976e-20	3.35287e-18	PAN2		ENSG00000057704	27.4531	-1.28816	0.43558	-2.95735	0.00310295	0.011126	TMCC3
ENSG00000185787	4683.12	0.617818	0.0600279	10.2922	7.64216e-25	4.448e-23	MORF4L1		ENSG00000120327	18.3095	-1.28853	0.465787	-2.76636	0.00566866	0.0189755	PCDHB14
ENSG00000133103	759.099	0.617684	0.0964277	6.40567	1.49713e-10	1.87927e-09	COG6		ENSG00000163362	194.097	-1.28886	0.249692	-5.1618	2.44589e-07	1.92076e-06	INAVA
ENSG00000218426	150.631	0.617019	0.16586	3.72011	0.000199136	0.000945452	AL590867.2		ENSG00000210156	20.5048	-1.2889	0.506386	-2.54529	0.0109186	0.0337746	MT-TK
ENSG00000107186	670.208	0.616913	0.0983837	6.27049	3.59923e-10	4.30868e-09	MPDZ		ENSG00000184492	21.0182	-1.29209	0.427272	-3.02405	0.00249417	0.00915761	FOXD4L1
ENSG00000108953	15153.9	0.616426	0.0665973	9.25602	2.12192e-20	8.34807e-19	YWHAE		ENSG00000177105	773.147	-1.29239	0.0828893	-15.5918	8.27703e-55	3.82622e-52	RHOG
ENSG00000157224	1533.13	0.616217	0.0821275	7.50318	6.22878e-14	1.18831e-12	CLDN12		ENSG00000162496	196.123	-1.29396	0.224994	-5.75107	8.86815e-09	8.71516e-08	DHRS3
ENSG00000107614	130.765	0.616194	0.165679	3.71921	0.000199845	0.000948632	TRDMT1		ENSG00000197134	97.9379	-1.29396	0.318102	-4.06774	4.74719e-05	0.000254944	ZNF257
ENSG00000109775	334.247	0.615015	0.114208	5.38505	7.24231e-08	6.18219e-07	UFSP2		ENSG00000164342	137.494	-1.29638	0.158244	-8.19226	2.56373e-16	6.56305e-15	TLR3
ENSG00000132964	804.111	0.614867	0.0758812	8.10302	5.36095e-16	1.31631e-14	CDK8		ENSG00000225057	27.777	-1.29678	0.412548	-3.14335	0.00167028	0.00640762	AC012485.1
ENSG00000135205	57.7904	0.614822	0.243429	2.52567	0.0115477	0.0354739	CCDC146		ENSG00000260578	34.8574	-1.3002	0.35795	-3.63234	0.000280867	0.00128526	AC110597.1
ENSG00000108821	713.802	0.614803	0.139133	4.41881	9.92446e-06	6.05954e-05	COL1A1		ENSG00000128617	69.5057	-1.30034	0.312971	-4.15482	3.25541e-05	0.000181101	OPN1SW
ENSG00000161328	381.536	0.614796	0.115169	5.33821	9.38685e-08	7.89507e-07	LRRC56		ENSG00000223799	17.2843	-1.30153	0.478711	-2.71882	0.00655154	0.0214939	IL10RB-DT
ENSG00000111843	1695.61	0.613796	0.101218	6.06413	1.32669e-09	1.48123e-08	TMEM14C		ENSG00000228653	33.7953	-1.30266	0.365189	-3.56709	0.000360972	0.00161463	HNRNPCP7
ENSG00000168993	831.414	0.613694	0.08662	7.0849	1.39142e-12	2.26913e-11	CPLX1		ENSG00000149798	175.931	-1.30415	0.166783	-7.81948	5.30423e-15	1.1425e-13	CDC42EP2
ENSG00000139178	94.1027	0.613587	0.174441	3.51745	0.000435711	0.00191159	C1RL		ENSG00000277938	112.27	-1.30608	0.238562	-5.47479	4.38024e-08	3.85827e-07	AL035252.3
ENSG00000283050	90.2074	0.613219	0.21691	2.82706	0.00469775	0.0160724	GTF2IP12		ENSG00000150051	67.2383	-1.30991	0.274101	-4.77893	1.76232e-06	1.21279e-05	MKX
ENSG00000132549	1100.35	0.613073	0.0921733	6.65131	2.905e-11	4.00863e-10	VPS13B		ENSG00000070731	20.4606	-1.31061	0.454154	-2.88583	0.00390383	0.0136319	ST6GALNAC2
ENSG00000102471	1573.76	0.612754	0.080523	7.60967	2.74787e-14	5.43202e-13	NDFIP2		ENSG00000144355	164.107	-1.31335	0.161499	-8.13223	4.21457e-16	1.04551e-14	DLX1
ENSG00000080298	370.64	0.612492	0.1121	5.46379	4.66084e-08	4.08597e-07	RFX3		ENSG00000106829	11.071	-1.31345	0.548382	-2.39513	0.0166146	0.048723	TLE4
ENSG00000167536	551.672	0.612441	0.103525	5.91589	3.30077e-09	3.4648e-08	DHRS13		ENSG00000121769	56.0083	-1.31776	0.282353	-4.66705	3.05548e-06	2.01724e-05	FABP3
ENSG00000161671	2697.94	0.612362	0.0749457	8.17075	3.06477e-16	7.79551e-15	EMC10		ENSG00000159231	120.751	-1.3193	0.153534	-8.59288	8.4813e-18	2.52945e-16	CBR3
ENSG00000182247	692.177	0.611932	0.0951006	6.43457	1.2382e-10	1.569e-09	UBE2E2		ENSG00000065618	13.3705	-1.31959	0.46251	-2.85311	0.00432938	0.0149482	COL17A1
ENSG00000137312	3200.1	0.611928	0.0741942	8.24765	1.61542e-16	4.25318e-15	FLOT1		ENSG00000253438	24.2655	-1.31977	0.358771	-3.67858	0.000234537	0.00109408	PCAT1
ENSG00000215375	452.03	0.611862	0.110804	5.52201	3.35136e-08	3.00372e-07	MYL5		ENSG00000273199	26.4206	-1.32113	0.383762	-3.44257	0.000576205	0.00245931	AP000692.2
ENSG00000171940	3361.81	0.611209	0.067439	9.06314	1.26747e-19	4.5406e-18	ZNF217		ENSG00000254567	17.2263	-1.3214	0.47717	-2.76925	0.00561848	0.0188285	UBTFL9
ENSG00000185507	580.351	0.611117	0.0769781	7.93885	2.04061e-15	4.63194e-14	IRF7		ENSG00000262691	47.6209	-1.32157	0.260764	-5.06805	4.0191e-07	3.04095e-06	AC040160.1
ENSG00000115468	78.6376	0.610683	0.197149	3.09757	0.00195117	0.00733881	EFHD1		ENSG00000185352	17.5024	-1.32288	0.522607	-2.53131	0.0113636	0.0349711	HS6ST3
ENSG00000109536	362.672	0.610219	0.109844	5.55534	2.77077e-08	2.51715e-07	FRG1		ENSG00000179148	62.4755	-1.32377	0.276616	-4.78558	1.70496e-06	1.17702e-05	ALOXE3
ENSG00000118596	85.7232	0.609783	0.19879	3.06747	0.00215879	0.00804792	SLC16A7		ENSG00000182993	35.5036	-1.32403	0.414381	-3.19519	0.00139736	0.0054591	C12orf60
ENSG00000104872	1103.62	0.609751	0.0747053	8.16209	3.29278e-16	8.31428e-15	PIH1D1		ENSG00000143942	202.367	-1.32439	0.180735	-7.32781	2.33952e-13	4.19057e-12	CHAC2
ENSG00000110107	3560.7	0.609681	0.055144	11.0562	2.04674e-28	1.59738e-26	PRPF19		ENSG00000270571	14.1413	-1.32569	0.466074	-2.84438	0.00444984	0.0153158	AC007681.1
ENSG00000164620	246.363	0.608858	0.16523	3.68492	0.000228773	0.00106989	RELL2		ENSG00000137834	1485.87	-1.326	0.088831	-14.9272	2.19172e-50	7.42038e-48	SMAD6
ENSG00000133250	291.07	0.608573	0.112905	5.39014	7.04023e-08	6.02039e-07	ZNF414		ENSG00000131668	14.0856	-1.32769	0.460665	-2.88211	0.00395023	0.0137736	BARX1
ENSG00000153982	168.958	0.608039	0.175627	3.46211	0.000535953	0.00230099	GDPD1		ENSG00000273032	57.6953	-1.32896	0.262029	-5.07181	3.94041e-07	2.988e-06	DGCR9
ENSG00000232119	681.189	0.607815	0.093391	6.50829	7.60134e-11	9.90895e-10	MCTS1		ENSG00000230869	16.786	-1.32899	0.472735	-2.81128	0.0049345	0.0168034	AGAP10P
ENSG00000118369	322.771	0.607243	0.0973107	6.24026	4.36857e-10	5.16536e-09	USP35		ENSG00000115361	164.2	-1.32926	0.214806	-6.18818	6.0861e-10	7.09121e-09	ACADL
ENSG00000104756	987.711	0.60722	0.0808859	7.50712	6.04438e-14	1.15773e-12	KCTD9		ENSG00000165025	126.811	-1.32929	0.254138	-5.2306	1.68962e-07	1.36018e-06	SYK
ENSG00000120509	899.65	0.607171	0.090201	6.73132	1.68136e-11	2.38587e-10	PDZD11		ENSG00000118160	91.1214	-1.32982	0.442412	-3.00584	0.00264851	0.00966229	SLC8A2
ENSG00000182871	206.056	0.607155	0.180848	3.35728	0.000787145	0.00325277	COL18A1		ENSG00000143147	264.405	-1.33155	0.126127	-10.5573	4.70191e-26	3.04648e-24	GPR161
ENSG00000169059	85.126	0.606905	0.198917	3.05104	0.0022805	0.00845314	VCX3A		ENSG00000125657	65.5148	-1.33243	0.256475	-5.19516	2.04542e-07	1.627e-06	TNFSF9
ENSG00000105373	1857.26	0.606901	0.0683207	8.88313	6.50067e-19	2.17637e-17	NOP53		ENSG00000081985	26.3258	-1.33355	0.471248	-2.82983	0.00465734	0.0159387	IL12RB2
ENSG00000163344	1118.9	0.606872	0.107299	5.65591	1.5502e-08	1.46824e-07	PMVK		ENSG00000162377	1902.35	-1.33693	0.0736008	-18.1646	9.85086e-74	1.39291e-70	COA7
ENSG00000088888	3081.43	0.606795	0.0604932	10.0308	1.11605e-23	5.81942e-22	MAVS		ENSG00000149150	2193.98	-1.33705	0.0680436	-19.6499	5.79039e-86	1.54655e-82	SLC43A1
ENSG00000128000	524.748	0.606463	0.0901063	6.73053	1.69045e-11	2.39735e-10	ZNF780B		ENSG00000057593	12.127	-1.33755	0.509526	-2.62509	0.00866249	0.027489	F7
ENSG00000011143	431.052	0.606031	0.0861738	7.03265	2.02643e-12	3.22591e-11	MKS1		ENSG00000113749	26.9223	-1.33907	0.348605	-3.84122	0.000122425	0.0006059	HRH2
ENSG00000148154	568.896	0.605715	0.0852337	7.10651	1.19012e-12	1.95947e-11	UGCG		ENSG00000175707	913.555	-1.3402	0.0845312	-15.8545	1.30959e-56	6.17252e-54	KDF1
ENSG00000095059	962.162	0.60526	0.0793852	7.62435	2.4527e-14	4.88872e-13	DHPS		ENSG00000179057	14.1884	-1.34293	0.508092	-2.64309	0.00821526	0.0262047	IGSF22
ENSG00000181045	821.784	0.604921	0.0808131	7.48544	7.13103e-14	1.35079e-12	SLC26A11		ENSG00000244617	21.2405	-1.3443	0.418025	-3.21583	0.00130066	0.00511208	ASPRV1
ENSG00000163636	1404.16	0.604921	0.0658862	9.1813	4.25931e-20	1.6073e-18	PSMD6		ENSG00000198788	12.0039	-1.34743	0.464348	-2.90178	0.00371051	0.0130209	MUC2
ENSG00000174456	233.469	0.604755	0.125088	4.83463	1.33391e-06	9.33191e-06	C12orf76		ENSG00000168389	116.785	-1.35024	0.166101	-8.12905	4.32666e-16	1.07111e-14	MFSD2A
ENSG00000151240	701.479	0.60455	0.0909301	6.64851	2.96071e-11	4.07848e-10	DIP2C		ENSG00000150510	233.3	-1.35182	0.130075	-10.3926	2.68039e-25	1.63531e-23	FAM124A
ENSG00000110700	6593.64	0.604126	0.10267	5.88413	4.00145e-09	4.14598e-08	RPS13		ENSG00000204315	284.094	-1.35252	0.139043	-9.72734	2.30546e-22	1.07609e-20	FKBPL
ENSG00000179044	243.649	0.603797	0.162409	3.71775	0.000201008	0.000953588	EXOC3L1		ENSG00000198944	40.0335	-1.35276	0.473991	-2.85398	0.00431755	0.0149138	SOWAHA
ENSG00000159214	430.944	0.603645	0.09388	6.42996	1.27635e-10	1.61478e-09	CCDC24		ENSG00000183850	51.2323	-1.35405	0.366052	-3.69908	0.000216381	0.00101768	ZNF730
ENSG00000204946	653.275	0.602947	0.0757074	7.96417	1.66337e-15	3.81529e-14	ZNF783		ENSG00000277758	41.2259	-1.35457	0.309997	-4.36964	1.24452e-05	7.44731e-05	FO681492.1
ENSG00000065413	247.293	0.602894	0.1238	4.86989	1.11661e-06	7.91773e-06	ANKRD44		ENSG00000130487	16.4787	-1.35508	0.397439	-3.40953	0.000650738	0.0027385	KLHDC7B
ENSG00000147118	70.5605	0.60283	0.226243	2.66453	0.00770971	0.0248227	ZNF182		ENSG00000177602	501.765	-1.35545	0.111979	-12.1044	1.00071e-33	1.19677e-31	HASPIN
ENSG00000104375	613.427	0.602795	0.0796799	7.56521	3.8725e-14	7.51308e-13	STK3		ENSG00000197580	15.6859	-1.35876	0.501421	-2.70982	0.00673207	0.0219991	BCO2
ENSG00000105254	1173.17	0.602587	0.0783704	7.68896	1.48335e-14	3.03461e-13	TBCB		ENSG00000170743	29.6994	-1.36166	0.375224	-3.62892	0.000284606	0.00130114	SYT9
ENSG00000142546	455.363	0.60234	0.087859	6.85575	7.09381e-12	1.05586e-10	NOSIP		ENSG00000144647	672.537	-1.36309	0.107483	-12.6819	7.44847e-37	1.06575e-34	POMGNT2
ENSG00000166359	68.7306	0.602129	0.215035	2.80014	0.00510801	0.0173036	WDR88		ENSG00000073146	31.2419	-1.36489	0.435812	-3.13183	0.0017372	0.00662732	MOV10L1
ENSG00000198961	3080.29	0.601668	0.0799068	7.52962	5.08866e-14	9.79353e-13	PJA2		ENSG00000029534	193.882	-1.36562	0.381512	-3.57951	0.00034424	0.00154786	ANK1
ENSG00000165915	331.287	0.601519	0.114857	5.23713	1.63093e-07	1.31647e-06	SLC39A13		ENSG00000148346	15.9993	-1.36725	0.506649	-2.69862	0.00696271	0.0226727	LCN2
ENSG00000279487	69.9844	0.601081	0.24325	2.47104	0.0134721	0.0406124	#N/A		ENSG00000236431	26.6632	-1.36856	0.367815	-3.72079	0.000198604	0.000943488	AC009237.8
ENSG00000115808	921.542	0.601077	0.0858884	6.99835	2.58993e-12	4.06111e-11	STRN		ENSG00000186642	26.5907	-1.36941	0.43746	-3.13037	0.00174584	0.00665714	PDE2A
ENSG00000138663	883.34	0.601015	0.078608	7.64572	2.07773e-14	4.18645e-13	COPS4		ENSG00000249459	126.619	-1.36981	0.164434	-8.3305	8.04986e-17	2.20641e-15	ZNF286B
ENSG00000125731	230.774	0.60096	0.168633	3.5637	0.000365659	0.00163287	SH2D3A		ENSG00000073849	193.157	-1.37014	0.196133	-6.98575	2.83339e-12	4.41407e-11	ST6GAL1
ENSG00000022277	1306.96	0.600632	0.0746231	8.04887	8.35601e-16	1.98873e-14	RTF2		ENSG00000115107	556.698	-1.37101	0.10607	-12.9256	3.22899e-38	5.31633e-36	STEAP3
ENSG00000124574	472.264	0.600592	0.133221	4.50825	6.53639e-06	4.11487e-05	ABCC10		ENSG00000134954	17.16	-1.37153	0.446652	-3.0707	0.00213557	0.00796631	ETS1
ENSG00000165916	2664.23	0.600477	0.0725183	8.28035	1.22818e-16	3.2767e-15	PSMC3		ENSG00000258162	11.5967	-1.37524	0.475194	-2.89406	0.00380292	0.0133141	AC069228.1
ENSG00000131236	3286.54	0.600231	0.0670988	8.94547	3.7036e-19	1.27e-17	CAP1		ENSG00000178538	90.0144	-1.37546	0.243629	-5.64572	1.64496e-08	1.55308e-07	CA8
ENSG00000100934	3083.24	0.600168	0.073054	8.2154	2.1145e-16	5.47129e-15	SEC23A		ENSG00000224138	25.986	-1.37619	0.526574	-2.61348	0.00896248	0.0283474	AC000123.1
ENSG00000203778	96.7442	0.600104	0.21028	2.85383	0.00431959	0.0149187	FAM229B		ENSG00000166211	16.383	-1.37802	0.457494	-3.01211	0.00259437	0.00948351	SPIC
ENSG00000090565	1230.4	0.59978	0.0657483	9.12237	7.34973e-20	2.6973e-18	RAB11FIP3		ENSG00000181804	16.7951	-1.37974	0.494644	-2.78936	0.00528119	0.017835	SLC9A9
ENSG00000279192	196.842	0.59975	0.216553	2.76953	0.00561378	0.0188207	PWAR5		ENSG00000168126	13.9695	-1.388	0.536254	-2.58833	0.00964418	0.0302725	OR2W6P
ENSG00000115268	10354.4	0.598974	0.0753085	7.9536	1.81166e-15	4.1396e-14	RPS15		ENSG00000224940	14.6662	-1.38881	0.572204	-2.42713	0.0152188	0.0451697	PRRT4
ENSG00000103769	3517.29	0.598901	0.0825693	7.25331	4.06705e-13	7.09461e-12	RAB11A		ENSG00000197405	34.4574	-1.38923	0.57283	-2.4252	0.0153	0.045383	C5AR1
ENSG00000074181	1467.14	0.598557	0.0769881	7.77467	7.56451e-15	1.61059e-13	NOTCH3		ENSG00000261115	482.726	-1.39337	0.182924	-7.61721	2.59209e-14	5.14098e-13	TMEM178B
ENSG00000158373	435.826	0.598155	0.0964121	6.20415	5.49921e-10	6.43887e-09	HIST1H2BD		ENSG00000148357	9.82803	-1.39357	0.551072	-2.52883	0.0114444	0.035192	HMCN2
ENSG00000075399	368.132	0.597797	0.130405	4.58416	4.55804e-06	2.93743e-05	VPS9D1		ENSG00000138193	95.2399	-1.39795	0.27236	-5.13274	2.85557e-07	2.2107e-06	PLCE1
ENSG00000013275	1658.87	0.597495	0.0635124	9.40754	5.07889e-21	2.10857e-19	PSMC4		ENSG00000167011	41.217	-1.39848	0.583972	-2.39478	0.0166304	0.0487574	NAT16
ENSG00000166471	1732.98	0.596809	0.083828	7.11945	1.08362e-12	1.79642e-11	TMEM41B		ENSG00000166278	21.8087	-1.39864	0.440477	-3.17528	0.00149691	0.00581022	C2
ENSG00000107331	4597.07	0.596755	0.0646063	9.2368	2.5399e-20	9.84742e-19	ABCA2		ENSG00000244165	234.93	-1.40021	0.154076	-9.08779	1.01068e-19	3.66989e-18	P2RY11
ENSG00000197363	162.198	0.59586	0.151694	3.92803	8.56432e-05	0.000437089	ZNF517		ENSG00000177679	439.433	-1.40105	0.312773	-4.47944	7.48393e-06	4.65938e-05	SRRM3
ENSG00000225361	138.887	0.595785	0.143917	4.13978	3.47646e-05	0.000192241	PPP1R26-AS1		ENSG00000254604	13.2261	-1.40138	0.52696	-2.65937	0.00782872	0.0251419	AP002336.2
ENSG00000178035	4124.39	0.595559	0.0584554	10.1883	2.23721e-24	1.24775e-22	IMPDH2		ENSG00000163508	28.25	-1.40699	0.528135	-2.66407	0.00772016	0.024853	EOMES
ENSG00000133256	147.796	0.595411	0.186126	3.19897	0.00137922	0.00539084	PDE6B		ENSG00000163431	25.8448	-1.40786	0.372854	-3.77591	0.000159425	0.0007717	LMOD1
ENSG00000198910	192.212	0.595201	0.211599	2.81287	0.00491011	0.0167266	L1CAM		ENSG00000229311	8.75473	-1.40816	0.587187	-2.39815	0.0164782	0.0483464	BX088651.2
ENSG00000014216	2471.5	0.594928	0.0671658	8.85759	8.17594e-19	2.69772e-17	CAPN1		ENSG00000165092	247.203	-1.40838	0.37127	-3.79342	0.000148586	0.000723605	ALDH1A1
ENSG00000157379	288.685	0.594637	0.119457	4.97785	6.42951e-07	4.72927e-06	DHRS1		ENSG00000124657	60.1522	-1.40987	0.243679	-5.78576	7.21867e-09	7.18221e-08	OR2B6
ENSG00000126756	440.589	0.594626	0.133051	4.46915	7.85323e-06	4.86676e-05	UXT		ENSG00000175602	1401.35	-1.41011	0.0988981	-14.2582	3.9858e-46	1.10127e-43	CCDC85B
ENSG00000107902	248.942	0.59428	0.122946	4.83369	1.34027e-06	9.3737e-06	LHPP		ENSG00000148082	72.7949	-1.41102	0.350906	-4.02108	5.79314e-05	0.000306258	SHC3
ENSG00000128739	396.187	0.594101	0.113965	5.21301	1.85801e-07	1.48926e-06	SNRPN		ENSG00000103044	88.6231	-1.41131	0.236832	-5.95911	2.53615e-09	2.7204e-08	HAS3
ENSG00000162813	1231.91	0.593909	0.0881348	6.73864	1.59874e-11	2.27804e-10	BPNT1		ENSG00000254978	21.1658	-1.41195	0.446804	-3.16012	0.00157705	0.00608787	ALG1L9P
ENSG00000137497	4672.51	0.593802	0.0614551	9.66237	4.35675e-22	1.99481e-20	NUMA1		ENSG00000143476	1187.29	-1.41272	0.096126	-14.6965	6.78694e-49	2.14664e-46	DTL
ENSG00000158301	534.569	0.593344	0.0876777	6.76733	1.31179e-11	1.89516e-10	GPRASP2		ENSG00000027869	30.4995	-1.4144	0.351269	-4.02655	5.6601e-05	0.000299818	SH2D2A
ENSG00000157110	168.623	0.593333	0.155886	3.8062	0.000141118	0.00068989	RBPMS		ENSG00000126759	17.1846	-1.41472	0.474171	-2.98356	0.00284912	0.0103268	CFP
ENSG00000203999	109.465	0.593062	0.160011	3.70638	0.000210245	0.000991925	LINC01270		ENSG00000115295	16.5179	-1.41489	0.588439	-2.40449	0.0161952	0.0476151	CLIP4
ENSG00000240875	85.547	0.592619	0.229248	2.58505	0.00973647	0.0305223	LINC00886		ENSG00000146453	13.8619	-1.41655	0.470196	-3.01268	0.00258954	0.00946847	PNLDC1
ENSG00000119878	133.991	0.592386	0.176593	3.35452	0.000795015	0.00328247	CRIPT		ENSG00000264608	34.1612	-1.41905	0.432724	-3.27935	0.00104048	0.00419087	AC005726.3
ENSG00000246067	192.714	0.592333	0.140494	4.21606	2.48603e-05	0.000141176	RAB30-AS1		ENSG00000275011	62.1889	-1.4198	0.337224	-4.21024	2.55097e-05	0.000144555	AC129492.6
ENSG00000122547	461.474	0.592122	0.112133	5.28051	1.28821e-07	1.05758e-06	EEPD1		ENSG00000173175	28.1168	-1.42069	0.364342	-3.89932	9.64632e-05	0.00048719	ADCY5
ENSG00000168090	3172.61	0.591938	0.0632803	9.35423	8.42095e-21	3.44256e-19	COPS6		ENSG00000185404	188.1	-1.42089	0.491373	-2.89167	0.00383203	0.0134043	SP140L
ENSG00000092108	1366.78	0.591785	0.0773051	7.65519	1.93022e-14	3.9122e-13	SCFD1		ENSG00000167105	26.2585	-1.42109	0.401913	-3.53583	0.000406497	0.00179226	TMEM92
ENSG00000102893	2122.33	0.591741	0.0632879	9.34998	8.76661e-21	3.57779e-19	PHKB		ENSG00000183273	22.0007	-1.42171	0.364653	-3.89879	9.66731e-05	0.000487891	CCDC60
ENSG00000196187	615.038	0.591699	0.0991003	5.97071	2.36224e-09	2.54749e-08	TMEM63A		ENSG00000041353	578.267	-1.4221	0.117773	-12.0749	1.43268e-33	1.6637e-31	RAB27B
ENSG00000178719	3104.19	0.591515	0.0579788	10.2023	1.9372e-24	1.08294e-22	GRINA		ENSG00000131389	991.767	-1.42249	0.144479	-9.84571	7.15355e-23	3.53095e-21	SLC6A6
ENSG00000205155	304.497	0.591492	0.153264	3.8593	0.000113712	0.000566159	PSENEN		ENSG00000125462	19.2486	-1.42354	0.473832	-3.00431	0.00266184	0.0097065	C1orf61
ENSG00000149925	15201.8	0.591303	0.0734384	8.05169	8.16553e-16	1.94532e-14	ALDOA		ENSG00000115604	19.4016	-1.43586	0.398066	-3.60709	0.00030965	0.0014068	IL18R1
ENSG00000129103	2724.88	0.591204	0.0723093	8.17605	2.93308e-16	7.48464e-15	SUMF2		ENSG00000198074	10.5694	-1.43675	0.520955	-2.75792	0.00581711	0.0194157	AKR1B10
ENSG00000125746	762.941	0.591152	0.102261	5.78083	7.43319e-09	7.37733e-08	EML2		ENSG00000255318	17.3971	-1.43699	0.405575	-3.54308	0.000395476	0.00175008	#N/A
ENSG00000268516	69.1278	0.590811	0.220001	2.68549	0.00724236	0.023491	AC020915.3		ENSG00000184441	74.8395	-1.43788	0.23895	-6.01747	1.77168e-09	1.94553e-08	AP001062.1
ENSG00000145934	119.972	0.590433	0.147694	3.99767	6.3968e-05	0.000335222	TENM2		ENSG00000274641	89.6036	-1.44051	0.198928	-7.24139	4.44112e-13	7.69688e-12	HIST1H2BO
ENSG00000094631	1147.31	0.590416	0.0652213	9.0525	1.39732e-19	4.99091e-18	HDAC6		ENSG00000148344	271.881	-1.44142	0.594887	-2.42301	0.0153926	0.045596	PTGES
ENSG00000118680	3371.05	0.59004	0.0873566	6.75439	1.4344e-11	2.05975e-10	MYL12B		ENSG00000145365	517.778	-1.44323	0.127621	-11.3088	1.18764e-29	1.04191e-27	TIFA
ENSG00000006576	2128.13	0.58993	0.0691872	8.52657	1.50749e-17	4.39236e-16	PHTF2		ENSG00000275342	473.901	-1.44349	0.137321	-10.5118	7.62535e-26	4.82363e-24	PRAG1
ENSG00000187231	473.5	0.589921	0.0989378	5.96254	2.48344e-09	2.66505e-08	SESTD1		ENSG00000174326	35.5926	-1.44539	0.332367	-4.34877	1.36903e-05	8.1276e-05	SLC16A11
ENSG00000123106	409.757	0.589766	0.0970543	6.07666	1.2271e-09	1.3758e-08	CCDC91		ENSG00000172426	22.0959	-1.44604	0.460767	-3.13834	0.00169905	0.00649849	RSPH9
ENSG00000055147	606.585	0.589574	0.102667	5.74259	9.32379e-09	9.11819e-08	FAM114A2		ENSG00000268439	15.1301	-1.44607	0.497458	-2.90691	0.00365014	0.0128413	#N/A
ENSG00000163322	99.4729	0.588843	0.176212	3.34166	0.000832776	0.00342017	ABRAXAS1		ENSG00000128283	1144.08	-1.44678	0.108732	-13.306	2.13666e-40	4.07628e-38	CDC42EP1
ENSG00000155363	987.08	0.588724	0.0727422	8.0933	5.80694e-16	1.41857e-14	MOV10		ENSG00000201302	9.08439	-1.44815	0.583352	-2.48247	0.0130475	0.0394461	SNORA65
ENSG00000142541	22931.6	0.588668	0.0915393	6.43077	1.26957e-10	1.60705e-09	RPL13A		ENSG00000185567	620.861	-1.44841	0.156717	-9.24218	2.41516e-20	9.37893e-19	AHNAK2
ENSG00000228106	141.502	0.588614	0.174183	3.37929	0.000726744	0.00302135	AL392172.1		ENSG00000151468	14.1458	-1.44884	0.471101	-3.07543	0.00210198	0.00785197	CCDC3
ENSG00000143149	2825.33	0.588604	0.085077	6.91848	4.56516e-12	6.96303e-11	ALDH9A1		ENSG00000272644	14.0726	-1.45189	0.606626	-2.39339	0.0166936	0.0489127	AC097468.3
ENSG00000163110	943.368	0.588153	0.0785526	7.48738	7.02613e-14	1.33302e-12	PDLIM5		ENSG00000081853	11.6977	-1.45244	0.498159	-2.91561	0.00354992	0.0125545	PCDHGA2
ENSG00000263004	69.8636	0.587917	0.204418	2.87606	0.00402674	0.014014	AC007114.1		ENSG00000154274	115.451	-1.45262	0.221963	-6.54444	5.97196e-11	7.89192e-10	C4orf19
ENSG00000114209	698.737	0.58764	0.113556	5.17487	2.28066e-07	1.80337e-06	PDCD10		ENSG00000145685	122.201	-1.45442	0.279866	-5.19685	2.02698e-07	1.61447e-06	LHFPL2
ENSG00000166575	1545.76	0.58693	0.0725693	8.08785	6.07259e-16	1.47896e-14	TMEM135		ENSG00000184185	59.4813	-1.45485	0.237372	-6.12901	8.8425e-10	1.01025e-08	KCNJ12
ENSG00000160783	334.506	0.586646	0.111927	5.24131	1.59441e-07	1.29002e-06	PMF1		ENSG00000180992	1011.59	-1.45571	0.131769	-11.0474	2.25678e-28	1.73873e-26	MRPL14
ENSG00000260852	215.626	0.58663	0.133445	4.39604	1.10245e-05	6.67019e-05	FBXL19-AS1		ENSG00000184524	103.199	-1.45582	0.217518	-6.69287	2.1883e-11	3.06362e-10	CEND1
ENSG00000188002	336.799	0.586221	0.114477	5.12085	3.04156e-07	2.34788e-06	AC026412.1		ENSG00000179841	679.769	-1.45773	0.0959465	-15.1932	3.923e-52	1.54592e-49	AKAP5
ENSG00000122507	231.845	0.586153	0.145061	4.04073	5.32841e-05	0.000283812	BBS9		ENSG00000115266	933.621	-1.45865	0.0836855	-17.4301	4.87665e-68	4.689e-65	APC2
ENSG00000163702	762.608	0.585986	0.0858326	6.82708	8.66578e-12	1.27406e-10	IL17RC		ENSG00000124216	31.159	-1.4597	0.384493	-3.79643	0.000146792	0.000715739	SNAI1
ENSG00000088854	111.854	0.585877	0.167646	3.49472	0.000474551	0.00206354	C20orf194		ENSG00000263834	17.9034	-1.4615	0.455719	-3.20701	0.00134122	0.00525601	MIR4635
ENSG00000139636	613.901	0.585807	0.0775496	7.55396	4.22219e-14	8.17174e-13	LMBR1L		ENSG00000215795	14.8593	-1.46165	0.490805	-2.97807	0.00290074	0.0104901	AL390728.2
ENSG00000168646	59.3179	0.585783	0.206242	2.84027	0.00450751	0.0154877	AXIN2		ENSG00000137261	28.8692	-1.46479	0.566507	-2.58565	0.00971954	0.0304732	KIAA0319
ENSG00000149476	2280.06	0.585677	0.0595649	9.83258	8.15054e-23	3.99842e-21	TKFC		ENSG00000154040	13.3292	-1.46806	0.591782	-2.48074	0.013111	0.0396082	CABYR
ENSG00000196597	170.257	0.585519	0.147653	3.96551	7.32383e-05	0.000379255	ZNF782		ENSG00000221963	391.245	-1.4685	0.133203	-11.0245	2.91138e-28	2.21467e-26	APOL6
ENSG00000087191	2405.25	0.58534	0.0554597	10.5543	4.85037e-26	3.13423e-24	PSMC5		ENSG00000108381	8.50722	-1.46971	0.576986	-2.54722	0.0108585	0.0336037	ASPA
ENSG00000073350	2481.82	0.585019	0.0634325	9.22271	2.89686e-20	1.11773e-18	LLGL2		ENSG00000144645	152.069	-1.46973	0.254337	-5.77867	7.52954e-09	7.46988e-08	OSBPL10
									ENSG00000236699	18.3729	-1.46996	0.484356	-3.03487	0.0024064	0.00886106	ARHGEF38
									ENSG00000137124	3459.59	-1.47431	0.0643753	-22.9019	4.45233e-116	2.67563e-112	ALDH1B1
									ENSG00000115556	137.319	-1.47454	0.164752	-8.95009	3.5519e-19	1.22147e-17	PLCD4
									ENSG00000122863	769.961	-1.47508	0.0806019	-18.3009	8.14268e-75	1.22334e-71	CHST3
									ENSG00000167103	46.5274	-1.47573	0.305809	-4.82566	1.39541e-06	9.72536e-06	PIP5KL1
									ENSG00000272077	55.0589	-1.47602	0.254076	-5.80935	6.27145e-09	6.31559e-08	AC124045.1
									ENSG00000157315	58.1125	-1.47711	0.404272	-3.65376	0.000258428	0.00119395	TMED6
									ENSG00000134240	1411.89	-1.47744	0.100434	-14.7105	5.51966e-49	1.76909e-46	HMGCS2
									ENSG00000018408	165.349	-1.47825	0.301398	-4.90466	9.35872e-07	6.71336e-06	WWTR1
									ENSG00000144837	75.3237	-1.47879	0.235531	-6.27854	3.41776e-10	4.09757e-09	PLA1A
									ENSG00000137965	20.845	-1.4805	0.382303	-3.87257	0.000107692	0.000538191	IFI44
									ENSG00000181938	480.948	-1.48087	0.126754	-11.6831	1.55602e-31	1.57821e-29	GINS3
									ENSG00000267107	16.9289	-1.48112	0.441745	-3.3529	0.000799706	0.00329731	PCAT19
									ENSG00000210184	116.287	-1.48258	0.266618	-5.56067	2.68736e-08	2.44785e-07	MT-TS2
									ENSG00000196440	195.074	-1.48507	0.563226	-2.63673	0.00837104	0.0266611	ARMCX4
									ENSG00000161405	156.737	-1.48837	0.139472	-10.6715	1.3838e-26	9.29154e-25	IKZF3
									ENSG00000162733	62.1505	-1.48919	0.236349	-6.30078	2.96143e-10	3.57185e-09	DDR2
									ENSG00000235217	21.0563	-1.49094	0.427237	-3.48972	0.000483527	0.00209953	TSPY26P
									ENSG00000231793	21.394	-1.4955	0.454108	-3.29326	0.000990334	0.00400904	DOC2GP
									ENSG00000119630	21.9196	-1.49592	0.517833	-2.88881	0.00386697	0.0135147	PGF
									ENSG00000161912	120.329	-1.4973	0.236305	-6.33632	2.3532e-10	2.88015e-09	ADCY10P1
									ENSG00000279696	21.4935	-1.49744	0.400694	-3.73711	0.000186149	0.00088906	AP001273.1
									ENSG00000258643	22.0948	-1.49779	0.415149	-3.60784	0.000308755	0.001403	BCL2L2-PABPN1
									ENSG00000280099	20.1663	-1.49827	0.434508	-3.4482	0.000564345	0.00241212	AL603750.1
									ENSG00000258676	25.4331	-1.50122	0.497776	-3.01585	0.00256256	0.00937719	AC091544.2
									ENSG00000105419	99.8146	-1.50147	0.533295	-2.81546	0.00487078	0.0166053	MEIS3
									ENSG00000115902	605.009	-1.50266	0.145686	-10.3144	6.06873e-25	3.5755e-23	SLC1A4
									ENSG00000129437	14.4652	-1.50528	0.562356	-2.67674	0.00743432	0.024039	KLK14
									ENSG00000135744	27.1675	-1.50615	0.315	-4.78143	1.74054e-06	1.19952e-05	AGT
									ENSG00000144712	147.626	-1.50703	0.453143	-3.32573	0.000881874	0.00360335	CAND2
									ENSG00000186919	24.5541	-1.51319	0.359925	-4.2042	2.6201e-05	0.000148193	ZACN
									ENSG00000139269	18.6097	-1.51656	0.436546	-3.47401	0.000512751	0.00221165	INHBE
									ENSG00000187122	140.649	-1.51706	0.253097	-5.99398	2.04763e-09	2.23022e-08	SLIT1
									ENSG00000170689	126.883	-1.51731	0.216819	-6.99802	2.59605e-12	4.06804e-11	HOXB9
									ENSG00000159714	77.5476	-1.51914	0.475095	-3.19754	0.00138606	0.00541669	ZDHHC1
									ENSG00000077063	11.8616	-1.51944	0.502363	-3.02458	0.00248976	0.0091428	CTTNBP2
									ENSG00000119917	43.4398	-1.52196	0.271379	-5.60827	2.04361e-08	1.89377e-07	IFIT3
									ENSG00000109452	133.473	-1.5239	0.257169	-5.92566	3.11054e-09	3.28375e-08	INPP4B
									ENSG00000241563	16.6668	-1.52402	0.4999	-3.04865	0.0022987	0.0085101	CORT
									ENSG00000054392	213.95	-1.52521	0.372935	-4.08974	4.31851e-05	0.000234595	HHAT
									ENSG00000106123	15.3587	-1.52772	0.524872	-2.91066	0.00360664	0.0127102	EPHB6
									ENSG00000181817	893.996	-1.5288	0.112645	-13.5718	5.88573e-42	1.18892e-39	LSM10
									ENSG00000174469	190.261	-1.52899	0.184534	-8.28568	1.17438e-16	3.14071e-15	CNTNAP2
									ENSG00000183307	222.603	-1.5325	0.257688	-5.94712	2.72898e-09	2.91035e-08	TMEM121B
									ENSG00000107099	24.2244	-1.54058	0.609306	-2.52841	0.011458	0.0352254	DOCK8
									ENSG00000171227	136.746	-1.54412	0.161728	-9.54767	1.32649e-21	5.81863e-20	TMEM37
									ENSG00000279641	22.4571	-1.54431	0.390448	-3.95524	7.64575e-05	0.000394142	AC120057.3
									ENSG00000167550	31.3171	-1.54464	0.417809	-3.69701	0.000218153	0.00102441	RHEBL1
									ENSG00000124215	90.0241	-1.54563	0.197671	-7.81918	5.31671e-15	1.14416e-13	CDH26
									ENSG00000064195	22.1981	-1.54615	0.362518	-4.26504	1.99868e-05	0.000115602	DLX3
									ENSG00000156510	99.3831	-1.54621	0.520194	-2.97237	0.00295508	0.0106642	HKDC1
									ENSG00000255007	14.7109	-1.54675	0.471655	-3.27941	0.00104025	0.00419063	LINC02489
									ENSG00000207383	25.5344	-1.54797	0.402785	-3.84317	0.000121454	0.000601466	RF00019
									ENSG00000010295	136.839	-1.54987	0.59746	-2.5941	0.00948382	0.0298042	IFFO1
									ENSG00000270587	42.9519	-1.5513	0.324627	-4.77871	1.76424e-06	1.21341e-05	AC046185.2
									ENSG00000182544	1224.84	-1.55152	0.0883834	-17.5544	5.50053e-69	6.01007e-66	MFSD5
									ENSG00000065989	404.11	-1.55236	0.180463	-8.60207	7.82901e-18	2.34424e-16	PDE4A
									ENSG00000078399	100.004	-1.55724	0.606294	-2.56845	0.0102154	0.0318161	HOXA9
									ENSG00000093144	172.627	-1.55938	0.475816	-3.27727	0.00104815	0.00421965	ECHDC1
									ENSG00000070526	1662.05	-1.5648	0.103902	-15.0603	2.95393e-51	1.04421e-48	ST6GALNAC1
									ENSG00000164651	84.3899	-1.56601	0.217917	-7.18629	6.65747e-13	1.12858e-11	SP8
									ENSG00000134533	66.0651	-1.56907	0.550697	-2.84925	0.00438229	0.0151169	RERG
									ENSG00000170006	91.1875	-1.57003	0.199266	-7.87904	3.2991e-15	7.3226e-14	TMEM154
									ENSG00000253854	44.8976	-1.57114	0.335482	-4.68323	2.82383e-06	1.87563e-05	AC010834.3
									ENSG00000145246	124.321	-1.57194	0.327652	-4.79757	1.60599e-06	1.11382e-05	ATP10D
									ENSG00000075886	300.97	-1.57221	0.156367	-10.0546	8.76817e-24	4.61202e-22	TUBA3D
									ENSG00000137801	523.447	-1.57504	0.16209	-9.71708	2.5499e-22	1.18788e-20	THBS1
									ENSG00000198842	160.042	-1.57795	0.166346	-9.48594	2.40206e-21	1.02196e-19	DUSP27
									ENSG00000197594	273.199	-1.57954	0.13815	-11.4335	2.84451e-30	2.60978e-28	ENPP1
									ENSG00000273893	36.9827	-1.58123	0.316223	-5.00037	5.72209e-07	4.23875e-06	AL133520.1
									ENSG00000196074	72.6987	-1.58137	0.270105	-5.85464	4.7805e-09	4.87956e-08	SYCP2
									ENSG00000257950	101.69	-1.58188	0.183705	-8.61095	7.24581e-18	2.18264e-16	P2RX5-TAX1BP3
									ENSG00000152147	459.174	-1.58195	0.123898	-12.7682	2.46736e-37	3.70691e-35	GEMIN6
									ENSG00000166033	119.219	-1.58421	0.211656	-7.48481	7.16503e-14	1.35617e-12	HTRA1
									ENSG00000164049	18.1358	-1.58518	0.571152	-2.7754	0.00551332	0.0185226	FBXW12
									ENSG00000074276	80.247	-1.5859	0.29867	-5.30988	1.097e-07	9.10242e-07	CDHR2
									ENSG00000132938	17.0006	-1.58808	0.448346	-3.54208	0.000396985	0.00175547	MTUS2
									ENSG00000279693	23.5441	-1.58851	0.643262	-2.46946	0.0135318	0.0407666	AC099521.2
									ENSG00000271971	26.2933	-1.58867	0.377546	-4.20788	2.57783e-05	0.000145974	AC120053.1
									ENSG00000049449	2561.32	-1.59013	0.100117	-15.8828	8.33756e-57	4.09017e-54	RCN1
									ENSG00000124097	30.0777	-1.59126	0.298295	-5.33452	9.57986e-08	8.02372e-07	HMGB1P1
									ENSG00000227986	99.2035	-1.59291	0.244298	-6.52037	7.01323e-11	9.19717e-10	TRIM60P18
									ENSG00000154721	9.11763	-1.59301	0.63574	-2.50577	0.0122186	0.0371928	JAM2
									ENSG00000126562	93.0171	-1.5932	0.217929	-7.31065	2.65854e-13	4.74079e-12	WNK4
									ENSG00000180878	14.694	-1.59427	0.601493	-2.65052	0.00803677	0.025707	C11orf42
									ENSG00000134716	105.224	-1.60406	0.209582	-7.65361	1.95409e-14	3.95723e-13	CYP2J2
									ENSG00000135363	25.3689	-1.60415	0.411495	-3.89835	9.68505e-05	0.000488479	LMO2
									ENSG00000266865	34.4032	-1.60516	0.56193	-2.85652	0.00428314	0.014812	AC138207.8
									ENSG00000251819	10.3336	-1.60657	0.579834	-2.77075	0.00559282	0.0187608	RNU6-322P
									ENSG00000141028	27.9199	-1.60989	0.322122	-4.99777	5.79956e-07	4.29482e-06	CDRT15P1
									ENSG00000167995	199.844	-1.61024	0.146188	-11.0149	3.2401e-28	2.45696e-26	BEST1
									ENSG00000226900	7.87497	-1.61353	0.668967	-2.41197	0.0158668	0.0468097	AL451069.1
									ENSG00000189001	11.5309	-1.61641	0.515871	-3.13336	0.00172817	0.00659706	SBSN
									ENSG00000267940	18.8236	-1.61711	0.544307	-2.97095	0.00296878	0.010712	AC022762.2
									ENSG00000213640	12.9394	-1.61761	0.549116	-2.94584	0.00322075	0.0114918	EEF1DP4
									ENSG00000178718	225.476	-1.61837	0.163493	-9.89871	4.21659e-23	2.10724e-21	RPP25
									ENSG00000101306	13.2177	-1.61945	0.531676	-3.04594	0.00231955	0.00857279	MYLK2
									ENSG00000183479	36.4427	-1.62045	0.353056	-4.58978	4.43723e-06	2.86803e-05	TREX2
									ENSG00000127578	122.929	-1.62055	0.19004	-8.5274	1.49678e-17	4.37175e-16	WFIKKN1
									ENSG00000249852	11.9514	-1.62142	0.51448	-3.15157	0.00162393	0.00624578	AC145676.1
									ENSG00000188404	9.19591	-1.6269	0.658804	-2.46948	0.013531	0.0407666	SELL
									ENSG00000272588	26.3838	-1.62761	0.498962	-3.262	0.00110631	0.00443519	AC139887.4
									ENSG00000171488	108.748	-1.62794	0.310673	-5.24006	1.60524e-07	1.29835e-06	LRRC8C
									ENSG00000138185	183.994	-1.63247	0.167217	-9.7626	1.62922e-22	7.80899e-21	ENTPD1
									ENSG00000182240	76.6621	-1.6332	0.26349	-6.19834	5.70603e-10	6.66804e-09	BACE2
									ENSG00000232811	104.777	-1.63858	0.196965	-8.31914	8.86046e-17	2.41483e-15	AL360270.1
									ENSG00000234338	63.4409	-1.64024	0.344417	-4.76238	1.91318e-06	1.30874e-05	AC073349.2
									ENSG00000093072	184.281	-1.64233	0.276442	-5.94098	2.83315e-09	3.01069e-08	ADA2
									ENSG00000187984	26.2582	-1.64324	0.433584	-3.78989	0.000150714	0.000733224	ANKRD19P
									ENSG00000154127	13.386	-1.64345	0.53063	-3.09716	0.00195382	0.0073476	UBASH3B
									ENSG00000177398	9.19222	-1.65018	0.5641	-2.92534	0.00344084	0.0122065	UMODL1
									ENSG00000005073	38.0368	-1.65059	0.386666	-4.26878	1.96548e-05	0.000113847	HOXA11
									ENSG00000258359	7.76428	-1.654	0.686054	-2.41089	0.0159139	0.0469141	PCNPP1
									ENSG00000198157	1459.02	-1.65796	0.308354	-5.37679	7.5827e-08	6.44985e-07	HMGN5
									ENSG00000155849	61.0636	-1.65812	0.608845	-2.72338	0.00646183	0.021246	ELMO1
									ENSG00000128564	5695.61	-1.65931	0.137245	-12.0901	1.19094e-33	1.40333e-31	VGF
									ENSG00000266283	15.2997	-1.66096	0.513113	-3.23702	0.00120785	0.00479272	AC091588.3
									ENSG00000241170	46.4587	-1.66253	0.316561	-5.25183	1.50593e-07	1.2242e-06	AP001992.1
									ENSG00000267127	11.9731	-1.66337	0.598543	-2.77902	0.00545227	0.0183493	AC090360.1
									ENSG00000149201	12.8185	-1.66762	0.57617	-2.89432	0.00379986	0.0133053	CCDC81
									ENSG00000178726	16.943	-1.6679	0.429952	-3.87926	0.000104773	0.000525021	THBD
									ENSG00000174791	26.749	-1.66894	0.379487	-4.39787	1.09318e-05	6.6291e-05	RIN1
									ENSG00000258647	13.8978	-1.66934	0.612527	-2.72534	0.00642358	0.0211405	LINC00930
									ENSG00000268262	16.53	-1.67354	0.510511	-3.27816	0.00104485	0.00420705	AC011445.1
									ENSG00000159216	172.897	-1.67391	0.178323	-9.38696	6.1757e-21	2.54198e-19	RUNX1
									ENSG00000259994	102.835	-1.6825	0.213149	-7.89356	2.93695e-15	6.56729e-14	AL353796.1
									ENSG00000274386	15.9405	-1.6834	0.534047	-3.15215	0.00162072	0.00623643	TMEM269
									ENSG00000267909	27.0327	-1.68394	0.399615	-4.21392	2.50978e-05	0.000142456	CCDC177
									ENSG00000259845	13.0425	-1.68507	0.618788	-2.72318	0.00646578	0.0212561	HERC2P10
									ENSG00000231690	21.9849	-1.68555	0.473902	-3.55675	0.000375478	0.00167267	LINC00574
									ENSG00000273305	27.2746	-1.68608	0.346937	-4.85991	1.17441e-06	8.29089e-06	AC009237.15
									ENSG00000132661	297.149	-1.68634	0.157601	-10.7	1.01738e-26	6.90841e-25	NXT1
									ENSG00000109861	796.352	-1.68854	0.0979803	-17.2335	1.48963e-66	1.27885e-63	CTSC
									ENSG00000278291	138.548	-1.68987	0.179862	-9.39535	5.70271e-21	2.35535e-19	AL161772.1
									ENSG00000204682	28.9626	-1.69244	0.661984	-2.55662	0.0105695	0.0328212	CASC10
									ENSG00000254547	58.2974	-1.69249	0.491233	-3.44539	0.00057024	0.00243514	AC036111.1
									ENSG00000085276	17.8232	-1.69333	0.598199	-2.83071	0.0046445	0.015897	MECOM
									ENSG00000156218	61.3048	-1.69526	0.255227	-6.64216	3.0911e-11	4.23867e-10	ADAMTSL3
									ENSG00000238186	10.9939	-1.6965	0.532193	-3.18775	0.00143383	0.00559066	AL603839.2
									ENSG00000125788	15.7605	-1.69709	0.465974	-3.64203	0.000270494	0.00124324	DEFB126
									ENSG00000057657	6.88349	-1.69839	0.686723	-2.47318	0.0133915	0.0404099	PRDM1
									ENSG00000224259	91.0408	-1.69887	0.210807	-8.05885	7.70125e-16	1.84202e-14	LINC01133
									ENSG00000175785	36.2882	-1.70037	0.28863	-5.8912	3.83406e-09	3.98629e-08	PRIMA1
									ENSG00000184860	56.7335	-1.70182	0.425972	-3.99514	6.46548e-05	0.000338599	SDR42E1
									ENSG00000162511	8.65935	-1.70185	0.63921	-2.66242	0.00775809	0.0249617	LAPTM5
									ENSG00000017427	81.8512	-1.70215	0.233644	-7.28521	3.21165e-13	5.69333e-12	IGF1
									ENSG00000085465	141.485	-1.70226	0.166034	-10.2525	1.15326e-24	6.56922e-23	OVGP1
									ENSG00000144649	14.7305	-1.70269	0.708735	-2.40244	0.0162861	0.0478553	FAM198A
									ENSG00000140403	101.341	-1.70606	0.394569	-4.32386	1.53323e-05	9.03991e-05	DNAJA4
									ENSG00000273058	18.5189	-1.70885	0.437971	-3.90174	9.55046e-05	0.000482704	AL359921.2
									ENSG00000226851	17.1247	-1.70898	0.481285	-3.55088	0.000383951	0.00170442	AC004112.1
									ENSG00000081479	93.005	-1.71188	0.578844	-2.95741	0.0031024	0.0111257	LRP2
									ENSG00000235010	15.3952	-1.71371	0.476342	-3.59765	0.000321104	0.00145389	AL512622.1
									ENSG00000259205	32.0741	-1.71488	0.41289	-4.15336	3.27626e-05	0.000182176	PRKXP1
									ENSG00000136352	22.1424	-1.71605	0.365612	-4.69364	2.6838e-06	1.79303e-05	NKX2-1
									ENSG00000106804	1501.47	-1.72713	0.104793	-16.4813	4.99607e-61	2.85942e-58	C5
									ENSG00000260401	40.4799	-1.73069	0.291546	-5.93625	2.91608e-09	3.09069e-08	AP002761.4
									ENSG00000279138	7.4757	-1.73085	0.723303	-2.39298	0.0167121	0.0489492	AP002847.1
									ENSG00000156299	9.11629	-1.73102	0.648841	-2.66787	0.00763344	0.0246002	TIAM1
									ENSG00000152822	11.8308	-1.73355	0.707171	-2.45139	0.0142305	0.042578	GRM1
									ENSG00000148483	12.8311	-1.73501	0.517395	-3.35336	0.000798366	0.00329235	TMEM236
									ENSG00000253873	23.4828	-1.7397	0.480908	-3.61753	0.000297433	0.00135616	PCDHGA11
									ENSG00000196562	48.9639	-1.74088	0.269717	-6.45448	1.08593e-10	1.38701e-09	SULF2
									ENSG00000075891	14.8629	-1.74824	0.622407	-2.80884	0.00497199	0.0169115	PAX2
									ENSG00000016402	89.3899	-1.74956	0.226488	-7.72472	1.121e-14	2.33507e-13	IL20RA
									ENSG00000009790	13.7635	-1.75439	0.589337	-2.97688	0.00291197	0.0105244	TRAF3IP3
									ENSG00000224511	42.4026	-1.75583	0.357508	-4.91129	9.04808e-07	6.50218e-06	LINC00365
									ENSG00000272695	7.10987	-1.75719	0.734768	-2.39149	0.0167801	0.0491242	GAS6-DT
									ENSG00000251493	79.419	-1.75809	0.516444	-3.40422	0.00066354	0.00278662	FOXD1
									ENSG00000279207	1090.7	-1.75814	0.090646	-19.3957	8.39626e-84	1.68191e-80	AC015813.6
									ENSG00000101638	11.3742	-1.75945	0.612314	-2.87345	0.00406021	0.0141162	ST8SIA5
									ENSG00000214954	12.3887	-1.7604	0.649501	-2.71039	0.00672038	0.0219699	LRRC69
									ENSG00000231147	10.7825	-1.76143	0.657786	-2.67782	0.00741038	0.0239777	ARHGAP42P2
									ENSG00000214814	10.9015	-1.7619	0.611534	-2.88112	0.00396266	0.013813	FER1L6
									ENSG00000224905	17.4192	-1.76282	0.546756	-3.22414	0.00126352	0.00499138	AP001347.1
									ENSG00000163817	12.8378	-1.76327	0.486224	-3.62645	0.000287346	0.00131266	SLC6A20
									ENSG00000182326	55.8486	-1.76631	0.288513	-6.12212	9.2337e-10	1.05192e-08	C1S
									ENSG00000270127	67.7563	-1.76709	0.265316	-6.66031	2.73256e-11	3.78371e-10	AC027020.2
									ENSG00000173809	10.8252	-1.77216	0.61053	-2.90266	0.00370014	0.0129864	TDRD12
									ENSG00000123685	28.8331	-1.78163	0.39466	-4.51434	6.35153e-06	4.00415e-05	BATF3
									ENSG00000140506	5.79084	-1.78602	0.702367	-2.54285	0.0109951	0.0339849	LMAN1L
									ENSG00000272356	14.5885	-1.78895	0.641003	-2.79087	0.00525667	0.0177621	AL080317.3
									ENSG00000100342	29.473	-1.79188	0.343318	-5.21931	1.79593e-07	1.44094e-06	APOL1
									ENSG00000223813	60.2219	-1.79371	0.694231	-2.58374	0.00977359	0.0306267	AC007255.1
									ENSG00000137474	71.9583	-1.79727	0.603578	-2.9777	0.00290424	0.0104997	MYO7A
									ENSG00000144481	35.007	-1.79904	0.61603	-2.92037	0.00349611	0.0123769	TRPM8
[truncated: 471 more rows]
