# Supplementary material for: The METTL3 RNA Methyltransferase Regulates Transcriptional Networks in Prostate Cancer
Source: Cancers (Basel). 2022 Oct 20;14(20):5148. doi: 10.3390/cancers14205148 (PMC9600477; doi:10.3390/cancers14205148)
Supplement: Supplementary file 1 [file cancers-14-05148-s001.zip › Table S4.xlsx]

## Sheet: Table S4
Table S4: Enriched KEGG pathways with DEGs with METTL3 inhibition using STM2457 in LNCaP:C4-2 and 22Rv1. Significantly enriched pathways are highlighted in grey and in bold.
A) Enriched KEGG pathways with DEGs with METTL3 inhibition using STM2457 in LNCaP:C4-2. Significantly (FDR<0.05) enriched pathways are highlighted in grey and in bold.														B) Enriched KEGG pathways with DEGs with METTL3 inhibition using STM2457 in 22Rv1. Significantly (FDR<0.05) enriched pathways are highlighted in grey and in bold.
Enriched KEGG pathways with genes down-regulated with STM2457 treatment														Enriched KEGG pathways with genes down-regulated with STM2457 treatment
geneSet	description	size	overlap	expect	enrichmentRatio	pValue	FDR							geneSet	description	size	overlap	expect	enrichmentRatio	pValue	FDR
hsa03010	Ribosome	153	35	8.76744	3.99204	7.08322e-13	2.30913e-10							hsa04728	Dopaminergic synapse	131	9	2.31517	3.8874	0.000490582	0.0777986
hsa04146	Peroxisome	83	14	4.75619	2.94353	0.000230633	0.0341438							hsa04727	GABAergic synapse	88	7	1.55523	4.50095	0.000887663	0.0777986
hsa00280	Valine, leucine and isoleucine degradation	48	10	2.75057	3.63561	0.000314207	0.0341438							hsa05032	Morphine addiction	91	7	1.60825	4.35256	0.0010833	0.0777986
hsa04962	Vasopressin-regulated water reabsorption	44	9	2.52135	3.56951	0.000720378	0.0587108							hsa00830	Retinol metabolism	67	6	1.18409	5.06716	0.0011222	0.0777986
hsa01200	Carbon metabolism	116	15	6.64721	2.25659	0.00244541	0.159441							hsa00053	Ascorbate and aldarate metabolism	27	4	0.477172	8.38272	0.00119323	0.0777986
hsa05010	Alzheimer disease	171	19	9.7989	1.93899	0.00407929	0.192786							hsa04713	Circadian entrainment	96	7	1.69661	4.12587	0.00148316	0.0805852
hsa04720	Long-term potentiation	67	10	3.83934	2.60462	0.00450142	0.192786							hsa04971	Gastric acid secretion	75	6	1.32548	4.52667	0.00201844	0.0940017
hsa00565	Ether lipid metabolism	47	8	2.69327	2.97037	0.00475417	0.192786							hsa00040	Pentose and glucuronate interconversions	34	4	0.600884	6.65686	0.00286611	0.116794
hsa00220	Arginine biosynthesis	21	5	1.20337	4.15498	0.00571778	0.192786							hsa00860	Porphyrin and chlorophyll metabolism	42	4	0.742268	5.38889	0.00620541	0.223032
hsa04370	VEGF signaling pathway	59	9	3.38091	2.66201	0.00596844	0.192786							hsa05031	Amphetamine addiction	68	5	1.20177	4.16054	0.00684147	0.223032
Enriched KEGG pathways with genes up-regulated with STM2457														Enriched KEGG pathways with genes up-regulated with STM2457
geneSet	description	size	overlap	expect	enrichmentRatio	pValue	FDR							geneSet	description	size	overlap	expect	enrichmentRatio	pValue	FDR
hsa04115	p53 signaling pathway	72	16	5.91886	2.70322	0.00018887	0.0615716							hsa04122	Sulfur relay system	8	4	0.294551	13.58	0.00011197	0.0365023
hsa00532	Glycosaminoglycan biosynthesis	20	7	1.64413	4.25757	0.00073487	0.107517							hsa01040	Biosynthesis of unsaturated fatty acids	27	6	0.994109	6.03556	0.000363253	0.0592103
hsa03460	Fanconi anemia pathway	54	12	4.43915	2.70322	0.0011788	0.107517							hsa04742	Taste transduction	83	9	3.05596	2.94506	0.0032964	0.358208
hsa04390	Hippo signaling pathway	154	24	12.6598	1.89577	0.00162505	0.107517							hsa00410	beta-Alanine metabolism	31	5	1.14138	4.38065	0.00504971	0.411552
hsa05150	Staphylococcus aureus infection	56	12	4.60356	2.60668	0.00164903	0.107517							hsa00430	Taurine and hypotaurine metabolism	11	3	0.405007	7.40727	0.00653845	0.41406
hsa00590	Arachidonic acid metabolism	63	12	5.17901	2.31705	0.00464328	0.211471							hsa01100	Metabolic pathways	1305	64	48.0486	1.33198	0.00762074	0.41406
hsa05200	Pathways in cancer	526	60	43.2406	1.38758	0.00503556	0.211471							hsa04960	Aldosterone-regulated sodium reabsorption	37	5	1.3623	3.67027	0.0108307	0.504402
hsa03440	Homologous recombination	41	9	3.37046	2.67026	0.00518948	0.211471							hsa00232	Caffeine metabolism	5	2	0.184094	10.864	0.0125477	0.51132
hsa04350	TGF-beta signaling pathway	84	14	6.90534	2.02742	0.00803863	0.291177							hsa00604	Glycosphingolipid biosynthesis	15	3	0.552283	5.432	0.0161703	0.529822
hsa00360	Phenylalanine metabolism	17	5	1.39751	3.57779	0.00992984	0.30637							hsa04115	p53 signaling pathway	72	7	2.65096	2.64056	0.0162522	0.529822
