# Supplementary material for: The METTL3 RNA Methyltransferase Regulates Transcriptional Networks in Prostate Cancer
Source: Cancers (Basel). 2022 Oct 20;14(20):5148. doi: 10.3390/cancers14205148 (PMC9600477; doi:10.3390/cancers14205148)
Supplement: Supplementary file 1 [file cancers-14-05148-s001.zip › Table S5.xlsx]

## Sheet: Table S5
Table S5: Significant (dPSI ≥5% and FDR <0.05) differential splicing events in Veh vs STM2457 treatment in LNCaP:C4-2.
A) Significant splicing events in Veh vs STM2457 treatment in LNCaP:C4-2																										B) Enriched KEGG pathways with all spliced genes with METTL3 inhibition using STM2457 in LNCaP:C4-2. Significantly (FDR<0.05) enriched pathways are highlighted in grey and in bold.
Significant skipped exon (SE) events
ID	GeneID	geneSymbol	chr	strand	exonStart_0base	exonEnd	upstreamES	upstreamEE	downstreamES	downstreamEE	ID	IC_SAMPLE_1	SC_SAMPLE_1	IC_SAMPLE_2	SC_SAMPLE_2	IncFormLen	SkipFormLen	PValue	FDR	IncLevel1	IncLevel2	IncLevelDifference	Abs dPSI			geneSet	description	size	overlap	expect	enrichmentRatio	pValue	FDR
101431	ENSG00000115339	GALNT3	2	-	165772210	165772416	165771264	165771383	165794014	165794247	101431	0,0,0	1,1,2	2,1,4	0,0,0	350	144	3.12972e-13	4.49178e-10	0.0,0.0,0.0	1.0,1.0,1.0	-1	100			hsa04120	Ubiquitin mediated proteolysis	137	32	17.352	1.84417	0.000359387	0.070734
67370	ENSG00000142534	RPS11	19	+	49497172	49497299	49496433	49496471	49497519	49497562	67370	0,0,1	1,6,3	2,2,2	0,0,0	271	144	0	0	0.0,0.0,0.15	1.0,1.0,1.0	-0.95	95			hsa03410	Base excision repair	33	12	4.17968	2.87104	0.000439827	0.070734
107398	ENSG00000128536	CDHR3	7	+	105910522	105910620	105910226	105910377	105911016	105911241	107398	1,2,1	0,0,0	1,0,1	6,1,9	242	144	1.66089e-13	2.49207e-10	1.0,1.0,1.0	0.09,0.0,0.062	0.949	94.9			hsa00511	Other glycan degradation	18	8	2.27982	3.50904	0.000870887	0.070734
1012	ENSG00000233392	AC104809.4	2	-	240966472	240966527	240963263	240963746	240967326	240967451	1012	0,0,0	1,9,1	1,2,10	0,0,2	199	144	2.69784e-14	4.6871e-11	0.0,0.0,0.0	1.0,1.0,0.783	-0.928	92.8			hsa04144	Endocytosis	244	48	30.9043	1.55318	0.00106055	0.070734
107402	ENSG00000128536	CDHR3	7	+	105910522	105910572	105910226	105910377	105911016	105911241	107402	1,1,1	0,0,0	1,0,2	6,1,9	194	144	1.69087e-13	2.49918e-10	1.0,1.0,1.0	0.11,0.0,0.142	0.916	91.6			hsa03440	Homologous recombination	41	13	5.19293	2.5034	0.00115035	0.070734
69046	ENSG00000115970	THADA	2	-	43595653	43595821	43592843	43592890	43595930	43596023	69046	1,2,2	0,0,0	1,0,0	1,1,3	312	144	1.55806e-11	1.80977e-08	1.0,1.0,1.0	0.316,0.0,0.0	0.895	89.5			hsa04071	Sphingolipid signaling pathway	118	27	14.9455	1.80656	0.0014024	0.070734
13059	ENSG00000127415	IDUA	4	+	998838	998989	987808	987949	999369	999488	13059	1,0,0	1,2,2	1,3,2	0,0,0	295	144	1.80927e-11	2.01565e-08	0.328,0.0,0.0	1.0,1.0,1.0	-0.891	89.1			hsa05100	Bacterial invasion of epithelial cells	74	19	9.37261	2.02718	0.00170861	0.070734
83368	ENSG00000256546	AC156455.1	12	+	122064138	122064433	122063348	122063531	122064549	122064658	83368	0,1,0	1,3,2	4,2,6	0,0,1	439	144	5.64816e-11	5.179e-08	0.0,0.099,0.0	1.0,1.0,0.663	-0.855	85.5			hsa05213	Endometrial cancer	58	16	7.3461	2.17803	0.0017358	0.070734
100647	ENSG00000214922	HLA-F-AS1	6	-	29747147	29747261	29738550	29738886	29748899	29748993	100647	0,3,0	1,2,4	2,4,5	0,0,0	258	144	1.57167e-11	1.80977e-08	0.0,0.456,0.0	1.0,1.0,1.0	-0.848	84.8			hsa04370	VEGF signaling pathway	59	16	7.47275	2.14111	0.00210789	0.0763524
100980	ENSG00000172340	SUCLG2	3	-	67609400	67609592	67529086	67529186	67654502	67654607	100980	3,3,2	0,0,0	0,2,0	2,1,2	336	144	4.66881e-10	3.21075e-07	1.0,1.0,1.0	0.0,0.462,0.0	0.846	84.6			hsa04140	Autophagy	128	28	16.2121	1.72711	0.00235964	0.0769243
31	ENSG00000166012	TAF1D	11	-	93733349	93733505	93732243	93732291	93734624	93734660	31	0,2,0	1,2,1	5,11,4	0,1,0	300	144	9.44714e-08	2.90541e-05	0.0,0.324,0.0	1.0,0.841,1.0	-0.839	83.9
112471	ENSG00000152380	FAM151B	5	+	80510713	80511086	80501791	80501917	80513603	80513769	112471	2,2,0	9,7,3	5,6,3	1,0,0	517	144	3.93315e-10	2.76238e-07	0.058,0.074,0.0	0.582,1.0,1.0	-0.817	81.7
12486	ENSG00000204138	PHACTR4	1	+	28439309	28439361	28438170	28438430	28459084	28459239	12486	1,1,1	1,0,0	0,0,0	1,1,6	196	144	6.45546e-05	0.00428183	0.424,1.0,1.0	0.0,0.0,0.0	0.808	80.8
95017	ENSG00000169519	METTL15	11	+	28123867	28123922	28113317	28113604	28125509	28125587	95017	1,4,2	0,4,0	0,0,0	3,3,4	199	144	1.27902e-06	0.000216513	1.0,0.42,1.0	0.0,0.0,0.0	0.807	80.7
38379	ENSG00000196604	POTEF	2	-	130121239	130121300	130119994	130120608	130127708	130127864	38379	1,1,1	1,0,0	0,0,0	6,2,1	205	144	7.77374e-05	0.00490647	0.413,1.0,1.0	0.0,0.0,0.0	0.804	80.4
72678	ENSG00000179715	PCED1B	12	+	47223527	47223672	47216597	47216689	47235006	47235565	72678	0,2,2	10,2,9	12,7,9	0,0,1	289	144	1.79856e-14	3.29833e-11	0.0,0.333,0.1	1.0,1.0,0.818	-0.795	79.5
81930	ENSG00000028310	BRD9	5	-	869037	869119	868602	868804	869244	869394	81930	0,5,0	1,2,4	4,5,6	0,0,0	226	144	3.51007e-09	1.86881e-06	0.0,0.614,0.0	1.0,1.0,1.0	-0.795	79.5
95015	ENSG00000169519	METTL15	11	+	28123861	28123922	28113317	28113604	28125509	28125587	95015	1,7,5	0,4,0	0,1,0	3,3,4	205	144	2.91207e-08	1.0965e-05	1.0,0.551,1.0	0.0,0.19,0.0	0.787	78.7
63765	ENSG00000065054	SLC9A3R2	16	+	2025749	2025899	2025355	2025666	2029581	2029782	63765	1,1,0	1,1,4	1,2,1	0,0,0	294	144	1.40649e-11	1.65813e-08	0.329,0.329,0.0	1.0,1.0,1.0	-0.781	78.1
4944	ENSG00000106723	SPIN1	9	+	88416342	88416531	88415606	88415699	88416643	88416766	4944	2,2,1	2,0,0	0,0,0	3,4,3	333	144	7.43039e-05	0.00475342	0.302,1.0,1.0	0.0,0.0,0.0	0.767	76.7
49484	ENSG00000196531	NACA	12	-	56715870	56716206	56714601	56714687	56719536	56719596	49484	2,7,2	5,12,11	12,9,5	0,0,1	480	144	2.81611e-11	2.85088e-08	0.107,0.149,0.052	1.0,1.0,0.6	-0.764	76.4
112470	ENSG00000152380	FAM151B	5	+	80510713	80511086	80505942	80506076	80513603	80513769	112470	2,2,0	1,1,1	3,7,2	0,0,0	517	144	0.0011029	0.0344867	0.358,0.358,0.0	1.0,1.0,1.0	-0.761	76.1
99293	ENSG00000166169	POLL	10	-	101584877	101584919	101583517	101583681	101587245	101587449	99293	2,0,0	4,2,1	2,1,3	0,0,2	186	144	2.02858e-07	5.38576e-05	0.279,0.0,0.0	1.0,1.0,0.537	-0.753	75.3
103885	ENSG00000138380	CARF	2	+	202924296	202924415	202917876	202918043	202952558	202952679	103885	0,1,0	3,4,2	1,1,1	0,0,1	263	144	0.000218492	0.0105256	0.0,0.12,0.0	1.0,1.0,0.354	-0.745	74.5
41407	ENSG00000105778	AVL9	7	+	32575999	32576072	32573198	32573418	32580801	32580890	41407	1,1,1	0,1,0	1,0,0	3,2,3	217	144	9.83972e-05	0.00586524	1.0,0.399,1.0	0.181,0.0,0.0	0.739	73.9
17115	ENSG00000267080	ASB16-AS1	17	-	44182929	44183069	44181622	44181741	44186564	44186625	17115	2,2,1	1,0,0	4,0,0	5,1,3	284	144	6.35171e-06	0.000727172	0.503,1.0,1.0	0.289,0.0,0.0	0.738	73.8
71003	ENSG00000224141	MIR548XHG	21	-	18563314	18563372	18561264	18561691	18570237	18570383	71003	7,5,6	3,0,0	2,0,1	4,1,4	202	144	9.39101e-07	0.000170015	0.625,1.0,1.0	0.263,0.0,0.151	0.737	73.7
33313	ENSG00000140299	BNIP2	15	-	59665349	59665442	59662892	59664120	59668102	59668138	33313	0,1,0	1,3,5	1,1,2	1,0,0	237	144	2.92456e-06	0.000411972	0.0,0.168,0.0	0.378,1.0,1.0	-0.737	73.7
108583	ENSG00000141627	DYM	18	-	49417934	49418057	49393644	49393742	49430254	49430447	108583	4,3,1	0,0,0	1,0,4	4,2,1	267	144	3.21286e-09	1.74817e-06	1.0,1.0,1.0	0.119,0.0,0.683	0.733	73.3
21879	ENSG00000276644	DACH1	13	-	71573417	71573573	71572839	71573012	71630555	71630717	21879	1,1,2	2,0,0	0,0,0	1,1,2	300	144	0.00117386	0.0360229	0.194,1.0,1.0	0.0,0.0,0.0	0.731	73.1
42080	ENSG00000100802	C14orf93	14	-	22999956	23000117	22999103	22999156	23010100	23010143	42080	0,0,0	1,1,1	2,1,1	0,2,0	305	144	0.00129249	0.0386221	0.0,0.0,0.0	1.0,0.191,1.0	-0.73	73
60707	ENSG00000107164	FUBP3	9	+	130593642	130593887	130581454	130581513	130595482	130595588	60707	1,2,3	6,8,3	4,2,4	0,0,1	389	144	1.08382e-07	3.25242e-05	0.058,0.085,0.27	1.0,1.0,0.597	-0.728	72.8
82687	ENSG00000101104	PABPC1L	20	+	44931953	44932026	44930517	44930726	44932341	44932432	82687	0,0,0	11,4,1	3,3,3	2,1,0	217	144	1.07278e-09	6.68152e-07	0.0,0.0,0.0	0.499,0.666,1.0	-0.722	72.2
82692	ENSG00000101104	PABPC1L	20	+	44931956	44932026	44930517	44930726	44932341	44932432	82692	0,0,0	11,4,1	4,2,3	2,1,0	214	144	1.10189e-09	6.81993e-07	0.0,0.0,0.0	0.574,0.574,1.0	-0.716	71.6
12442	ENSG00000263818	CTD-2206N4.4	17	+	39061096	39061188	39057051	39057159	39063421	39063546	12442	6,2,13	1,0,3	0,1,2	2,6,3	236	144	6.66236e-07	0.000131359	0.785,1.0,0.726	0.0,0.092,0.289	0.71	71
118013	ENSG00000176978	DPP7	9	-	137113356	137113521	137113205	137113287	137113864	137114028	118013	6,8,9	1,0,0	1,0,10	6,3,4	309	144	1.13087e-08	4.8691e-06	0.737,1.0,1.0	0.072,0.0,0.538	0.709	70.9
95888	ENSG00000160766	GBAP1	1	-	155224876	155225059	155218847	155218942	155227381	155227422	95888	6,4,1	1,2,0	1,0,0	6,1,4	327	144	5.1014e-07	0.000108409	0.725,0.468,1.0	0.068,0.0,0.0	0.708	70.8
66544	ENSG00000215386	MIR99AHG	21	+	16214256	16214378	16181590	16181687	16231055	16231115	66544	2,3,2	0,5,0	0,0,3	1,3,10	266	144	0.000571964	0.021374	1.0,0.245,1.0	0.0,0.0,0.14	0.702	70.2
88742	ENSG00000126653	NSRP1	17	+	30118079	30118173	30116780	30116863	30156539	30156662	88742	0,0,2	4,1,2	3,3,3	0,2,0	238	144	3.15636e-07	7.49572e-05	0.0,0.0,0.377	1.0,0.476,1.0	-0.7	70
18334	ENSG00000044090	CUL7	6	-	43046510	43046524	43046235	43046407	43046879	43047107	18334	3,3,4	0,6,1	0,0,0	1,1,8	158	144	6.03775e-09	2.82034e-06	1.0,0.313,0.785	0.0,0.0,0.0	0.699	69.9
103642	ENSG00000083544	TDRD3	13	+	60444682	60444739	60439687	60439772	60460379	60460540	103642	8,9,6	0,0,0	2,2,0	3,1,1	201	144	3.0168e-05	0.00242718	1.0,1.0,1.0	0.323,0.589,0.0	0.696	69.6
57939	ENSG00000206417	H1FX-AS1	3	+	129323889	129323997	129323565	129323604	129324180	129324569	57939	1,6,2	0,0,0	2,2,6	3,3,6	252	144	2.25528e-10	1.71799e-07	1.0,1.0,1.0	0.276,0.276,0.364	0.695	69.5
36942	ENSG00000115318	LOXL3	2	-	74536290	74536471	74535995	74536150	74549368	74549663	36942	0,0,2	4,2,3	2,1,2	0,0,2	325	144	0.000101885	0.00601284	0.0,0.0,0.228	1.0,1.0,0.307	-0.693	69.3
71833	ENSG00000103042	SLC38A7	16	-	58670869	58671044	58670112	58670167	58672095	58672243	71833	2,2,1	0,1,0	3,0,1	5,1,2	319	144	1.33265e-05	0.00128941	1.0,0.474,1.0	0.213,0.0,0.184	0.692	69.2
118029	ENSG00000176978	DPP7	9	-	137113356	137113524	137113205	137113287	137113864	137114028	118029	8,8,9	1,0,0	1,1,9	6,3,4	312	144	7.89122e-09	3.53602e-06	0.787,1.0,1.0	0.071,0.133,0.509	0.691	69.1
103472	ENSG00000168970	JMJD7-PLA2G4B	15	+	41847339	41847489	41846668	41846835	41847648	41847966	103472	1,0,0	2,1,1	3,7,2	4,0,0	294	144	1.6667e-06	0.000263661	0.197,0.0,0.0	0.269,1.0,1.0	-0.691	69.1
19202	ENSG00000138443	ABI2	2	+	203376056	203376132	203366922	203367130	203380207	203380277	19202	2,3,2	0,0,0	2,2,4	8,4,2	220	144	1.34007e-11	1.59887e-08	1.0,1.0,1.0	0.141,0.247,0.567	0.682	68.2
15315	ENSG00000170919	TPT1-AS1	13	+	45390757	45390902	45389734	45389820	45391031	45391157	15315	2,14,12	0,2,0	7,3,0	4,4,2	289	144	1.33096e-06	0.000222205	1.0,0.777,1.0	0.466,0.272,0.0	0.68	68
69901	ENSG00000168385	SEPT2	2	+	241325992	241326109	241315446	241315610	241335125	241335212	69901	2,2,1	3,2,1	5,1,1	0,0,0	261	144	9.70967e-08	2.94951e-05	0.269,0.356,0.356	1.0,1.0,1.0	-0.673	67.3
10312	ENSG00000137312	FLOT1	6	-	30741613	30741704	30740678	30740798	30742146	30742276	10312	5,2,0	2,2,2	2,3,1	0,0,0	235	144	9.16439e-07	0.000167135	0.605,0.38,0.0	1.0,1.0,1.0	-0.672	67.2
15032	ENSG00000121057	AKAP1	17	+	57086372	57086537	57085716	57086074	57105440	57105485	15032	5,4,3	0,0,0	2,1,2	2,2,1	309	144	2.73639e-06	0.000391858	1.0,1.0,1.0	0.318,0.189,0.482	0.67	67
23788	ENSG00000188086	PRSS45	3	-	46755409	46755672	46754487	46754648	46756041	46756629	23788	2,1,4	0,0,0	0,0,1	2,3,0	407	144	1.51494e-09	9.09229e-07	1.0,1.0,1.0	0.0,0.0,1.0	0.667	66.7
8564	ENSG00000101850	GPR143	X	-	9778577	9778665	9760716	9760826	9786241	9786297	8564	0,0,0	2,4,8	4,3,0	0,0,1	232	144	2.17249e-07	5.67651e-05	0.0,0.0,0.0	1.0,1.0,0.0	-0.667	66.7
95950	ENSG00000141447	OSBPL1A	18	-	24179737	24179835	24172375	24172483	24196124	24196200	95950	1,3,1	0,0,0	0,0,2	2,2,0	242	144	2.08897e-06	0.000315349	1.0,1.0,1.0	0.0,0.0,1.0	0.667	66.7
22619	ENSG00000224081	LINC01057	1	-	94742268	94742414	94732257	94732437	94819955	94820096	22619	2,6,1	2,0,0	2,0,0	2,1,2	290	144	2.84876e-06	0.000402962	0.332,1.0,1.0	0.332,0.0,0.0	0.667	66.7
102908	ENSG00000111481	COPZ1	12	+	54342166	54342287	54340546	54340615	54347766	54347844	102908	0,3,0	2,0,2	1,2,6	0,0,0	265	144	3.53223e-06	0.000470602	0.0,1.0,0.0	1.0,1.0,1.0	-0.667	66.7
8553	ENSG00000177990	DPY19L2	12	-	63569223	63569349	63560350	63560662	63570757	63570857	8553	1,2,1	0,0,0	0,0,1	2,1,0	270	144	4.83241e-06	0.00059447	1.0,1.0,1.0	0.0,0.0,1.0	0.667	66.7
50878	ENSG00000111596	CNOT2	12	+	70301704	70301861	70243437	70243480	70310894	70311017	50878	0,2,0	1,0,3	3,7,2	0,0,0	301	144	6.60341e-06	0.000748202	0.0,1.0,0.0	1.0,1.0,1.0	-0.667	66.7
77852	ENSG00000139865	TTC6	14	+	37703400	37703527	37701331	37701526	37714176	37714257	77852	0,2,2	1,0,0	0,0,0	2,1,1	271	144	3.11938e-05	0.0024783	0.0,1.0,1.0	0.0,0.0,0.0	0.667	66.7
117545	ENSG00000258704	SRP54-AS1	14	-	34934016	34934131	34928104	34928202	34963928	34964040	117545	0,0,0	1,2,1	3,1,0	0,0,1	259	144	0.000113969	0.00652763	0.0,0.0,0.0	1.0,1.0,0.0	-0.667	66.7
56056	ENSG00000188372	ZP3	7	+	76415014	76415044	76397517	76397797	76429514	76429633	56056	1,2,1	0,0,0	3,0,0	0,1,3	174	144	0.000240337	0.0113066	1.0,1.0,1.0	1.0,0.0,0.0	0.667	66.7
92559	ENSG00000123815	ADCK4	19	-	40716586	40716703	40714277	40714397	40716861	40716896	92559	1,4,2	0,0,0	0,0,4	2,1,0	261	144	0.000435855	0.0175029	1.0,1.0,1.0	0.0,0.0,1.0	0.667	66.7
54189	ENSG00000153391	INO80C	18	-	35487385	35487439	35480452	35480563	35489331	35489385	54189	1,1,2	0,0,0	1,0,0	0,1,1	198	144	0.000881403	0.0293196	1.0,1.0,1.0	1.0,0.0,0.0	0.667	66.7
120576	ENSG00000143224	PPOX	1	+	161167365	161167486	161167099	161167234	161168992	161169183	120576	0,2,2	2,0,0	0,0,0	5,3,2	265	144	0.000886543	0.029451	0.0,1.0,1.0	0.0,0.0,0.0	0.667	66.7
54192	ENSG00000153391	INO80C	18	-	35487385	35487823	35480455	35480563	35489331	35489385	54192	1,4,2	0,0,0	3,0,0	0,1,1	582	144	0.000920961	0.0303233	1.0,1.0,1.0	1.0,0.0,0.0	0.667	66.7
35577	ENSG00000176623	RMDN1	8	-	86470217	86470410	86468256	86468707	86474819	86474914	35577	3,6,4	4,3,4	8,8,8	0,0,0	337	144	3.60256e-12	4.63322e-09	0.243,0.461,0.299	1.0,1.0,1.0	-0.666	66.6
64586	ENSG00000136213	CHST12	7	+	2442546	2442774	2437762	2437920	2443622	2443746	64586	2,3,4	1,0,0	1,0,1	1,1,2	372	144	3.75829e-08	1.32448e-05	0.436,1.0,1.0	0.279,0.0,0.162	0.665	66.5
9686	ENSG00000223773	CD99P1	X	+	2622689	2622734	2619428	2619497	2623384	2623453	9686	4,6,1	0,1,0	4,2,0	3,3,1	189	144	1.06455e-06	0.000187917	1.0,0.821,1.0	0.504,0.337,0.0	0.66	66
70449	ENSG00000136932	TRMO	9	-	97912872	97912975	97910917	97911070	97913400	97913558	70449	4,5,3	1,1,0	0,0,3	2,1,2	247	144	2.99186e-06	0.000419662	0.7,0.745,1.0	0.0,0.0,0.467	0.659	65.9
66715	ENSG00000141127	PRPSAP2	17	+	18918289	18918387	18917431	18917536	18923913	18923984	66715	2,8,2	0,1,0	2,1,2	2,5,2	242	144	1.18312e-07	3.47905e-05	1.0,0.826,1.0	0.373,0.106,0.373	0.658	65.8
81913	ENSG00000103599	IQCH	15	+	67400113	67400305	67388830	67389006	67416930	67417051	81913	7,2,3	0,0,4	0,1,0	1,1,2	336	144	2.57539e-06	0.000371776	1.0,1.0,0.243	0.0,0.3,0.0	0.648	64.8
53548	ENSG00000076554	TPD52	8	-	80119814	80119884	80064477	80064593	80127473	80127629	53548	4,0,0	3,5,3	12,15,7	0,4,2	214	144	4.88406e-06	0.000600079	0.473,0.0,0.0	1.0,0.716,0.702	-0.648	64.8
3920	ENSG00000223756	TSSC2	11	+	3393085	3393159	3384898	3384968	3397116	3397406	3920	0,0,0	5,4,7	8,9,10	4,6,1	218	144	2.66078e-11	2.76411e-08	0.0,0.0,0.0	0.569,0.498,0.869	-0.645	64.5
45508	ENSG00000148660	CAMK2G	10	-	73836901	73836995	73828088	73828121	73837467	73837511	45508	1,0,0	3,1,1	2,2,2	1,1,0	238	144	1.63482e-07	4.5604e-05	0.168,0.0,0.0	0.548,0.548,1.0	-0.643	64.3
72400	ENSG00000111364	DDX55	12	+	123605964	123606159	123602098	123602256	123607599	123607662	72400	2,0,2	1,2,2	3,1,5	0,0,1	339	144	1.69126e-06	0.000265847	0.459,0.0,0.298	1.0,1.0,0.68	-0.641	64.1
113674	ENSG00000158092	NCK1	3	+	136867430	136867525	136862232	136862319	136870055	136870160	113674	2,3,2	0,3,1	0,0,0	1,1,3	239	144	4.81145e-06	0.000593367	1.0,0.376,0.546	0.0,0.0,0.0	0.641	64.1
66136	ENSG00000176261	ZBTB8OS	1	-	32633950	32634072	32627507	32627544	32650428	32650554	66136	2,5,3	3,0,0	0,1,3	2,5,5	266	144	0.00013735	0.00744884	0.265,1.0,1.0	0.0,0.098,0.245	0.641	64.1
40002	ENSG00000168026	TTC21A	3	+	39126260	39126390	39125331	39125532	39128330	39128488	40002	2,1,3	3,2,1	1,4,1	0,0,0	274	144	2.21771e-07	5.76423e-05	0.259,0.208,0.612	1.0,1.0,1.0	-0.64	64
71122	ENSG00000125434	SLC25A35	17	-	8289261	8289397	8288168	8288432	8289573	8289643	71122	3,2,5	7,2,2	6,5,5	0,0,0	280	144	1.81152e-11	2.01565e-08	0.181,0.34,0.563	1.0,1.0,1.0	-0.639	63.9
102834	ENSG00000069998	CECR5	22	-	17148447	17148644	17143097	17143131	17159125	17159277	102834	2,5,3	0,0,0	2,2,2	1,4,1	341	144	4.58348e-08	1.56364e-05	1.0,1.0,1.0	0.458,0.174,0.458	0.637	63.7
109520	ENSG00000132740	IGHMBP2	11	+	68932926	68933123	68930357	68930434	68933298	68933398	109520	1,0,3	4,5,6	6,4,8	1,2,0	341	144	1.631e-06	0.000259959	0.095,0.0,0.174	0.717,0.458,1.0	-0.635	63.5
69453	ENSG00000251503	APITD1-CORT	1	+	10440346	10440413	10430434	10430568	10450164	10450322	69453	1,0,1	1,2,1	2,3,11	0,0,3	211	144	1.36403e-05	0.0013089	0.406,0.0,0.406	1.0,1.0,0.714	-0.634	63.4
54233	ENSG00000111540	RAB5B	12	+	55979371	55979474	55974100	55974339	55986868	55987123	54233	5,6,3	3,0,0	1,1,0	1,2,3	247	144	1.3e-06	0.000218942	0.493,1.0,1.0	0.368,0.226,0.0	0.633	63.3
39512	ENSG00000197863	ZNF790	19	-	36823666	36823790	36823284	36823380	36825610	36825692	39512	7,0,0	5,2,1	14,8,4	0,1,2	268	144	0.000100448	0.00595081	0.429,0.0,0.0	1.0,0.811,0.518	-0.633	63.3
26602	ENSG00000272896	RP11-216L13.17	9	+	136791777	136791892	136791378	136791424	136792250	136792358	26602	0,0,1	2,1,5	0,1,2	1,0,0	259	144	0.000602523	0.0221647	0.0,0.0,0.1	0.0,1.0,1.0	-0.633	63.3
20139	ENSG00000261801	LOXL1-AS1	15	-	73925720	73925890	73925269	73925505	73927653	73927695	20139	2,1,2	0,0,0	4,1,2	2,1,2	314	144	8.52646e-06	0.000905002	1.0,1.0,1.0	0.478,0.314,0.314	0.631	63.1
97943	ENSG00000034677	RNF19A	8	-	100287939	100288091	100274952	100275161	100288206	100288267	97943	1,1,6	0,0,0	6,5,2	4,2,6	296	144	3.18121e-11	3.18214e-08	1.0,1.0,1.0	0.422,0.549,0.14	0.63	63
93646	ENSG00000162585	FAAP20	1	-	2189712	2189757	2186837	2187206	2193638	2193725	93646	1,2,5	0,1,0	2,1,1	5,3,2	189	144	4.35995e-07	9.61606e-05	1.0,0.604,1.0	0.234,0.203,0.276	0.63	63
114689	ENSG00000170949	ZNF160	19	-	53091412	53091529	53086131	53086317	53091636	53091720	114689	6,1,4	1,0,0	0,1,2	2,1,1	261	144	2.62892e-05	0.00216679	0.768,1.0,1.0	0.0,0.356,0.525	0.629	62.9
15715	ENSG00000137074	APTX	9	-	32987759	32987842	32985970	32986030	32989758	32989919	15715	0,2,0	1,3,2	3,6,1	3,1,0	227	144	9.26838e-05	0.00560465	0.0,0.297,0.0	0.388,0.792,1.0	-0.628	62.8
42879	ENSG00000145390	USP53	4	+	119235289	119235411	119217549	119217673	119245336	119245429	42879	7,6,7	0,0,0	5,2,12	4,6,5	266	144	8.91845e-11	7.5486e-08	1.0,1.0,1.0	0.404,0.153,0.565	0.626	62.6
61921	ENSG00000183077	AFMID	17	+	78202437	78202610	78190969	78191060	78202702	78204039	61921	3,2,0	3,6,2	2,3,7	0,3,0	317	144	0.000484317	0.0189721	0.312,0.132,0.0	1.0,0.312,1.0	-0.623	62.3
71784	ENSG00000168646	AXIN2	17	-	65536868	65537063	65536319	65536553	65537323	65537835	71784	9,1,2	1,3,3	8,12,7	0,0,0	339	144	3.45217e-08	1.24666e-05	0.793,0.124,0.221	1.0,1.0,1.0	-0.621	62.1
26123	ENSG00000275835	TUBGCP5	15	-	22995098	22995240	22983191	22983611	23000568	23000669	26123	2,2,3	0,2,0	2,0,1	2,5,3	286	144	2.15673e-05	0.00184916	1.0,0.335,1.0	0.335,0.0,0.144	0.619	61.9
112473	ENSG00000152380	FAM151B	5	+	80505942	80506076	80501791	80501917	80510713	80511086	112473	3,1,1	0,0,0	1,1,0	3,0,1	278	144	1.73121e-05	0.00157624	1.0,1.0,1.0	0.147,1.0,0.0	0.618	61.8
103526	ENSG00000084676	NCOA1	2	+	24563903	24564013	24556014	24556055	24564294	24564430	103526	1,4,2	3,1,0	0,0,0	4,4,4	254	144	5.05391e-05	0.00358	0.159,0.694,1.0	0.0,0.0,0.0	0.618	61.8
119479	ENSG00000272508	RP11-96C23.14	10	+	87003087	87003421	87001635	87001736	87004324	87004360	119479	6,2,6	2,0,3	0,0,0	1,5,2	478	144	6.06179e-07	0.000123011	0.475,1.0,0.376	0.0,0.0,0.0	0.617	61.7
44214	ENSG00000100263	RHBDD3	22	-	29261199	29261350	29260325	29260613	29265478	29265668	44214	1,6,1	1,3,1	6,3,4	0,0,0	295	144	4.78158e-05	0.00343874	0.328,0.494,0.328	1.0,1.0,1.0	-0.617	61.7
65368	ENSG00000183570	PCBP3	21	+	45755416	45755452	45735391	45735429	45849960	45850095	65368	0,0,2	1,1,6	2,2,1	1,0,1	180	144	1.45807e-06	0.000236708	0.0,0.0,0.211	0.615,1.0,0.444	-0.616	61.6
100645	ENSG00000214922	HLA-F-AS1	6	-	29738334	29738455	29737965	29738201	29748899	29748993	100645	4,2,2	0,0,0	0,3,2	2,0,6	265	144	3.06759e-06	0.000426658	1.0,1.0,1.0	0.0,1.0,0.153	0.616	61.6
86705	ENSG00000154358	OBSCN	1	+	228304302	228304468	228298453	228298717	228305122	228305386	86705	7,2,4	4,3,2	11,3,4	0,0,0	310	144	3.88836e-10	2.75043e-07	0.448,0.236,0.482	1.0,1.0,1.0	-0.611	61.1
10332	ENSG00000137312	FLOT1	6	-	30741613	30741799	30740678	30740798	30742146	30742203	10332	4,3,2	2,2,2	6,2,1	0,0,0	330	144	3.8259e-07	8.6699e-05	0.466,0.396,0.304	1.0,1.0,1.0	-0.611	61.1
13710	ENSG00000140876	NUDT7	16	+	77735827	77735986	77725430	77725584	77741581	77742260	13710	1,1,2	0,0,0	3,4,2	1,2,9	303	144	1.01487e-10	8.30591e-08	1.0,1.0,1.0	0.588,0.487,0.096	0.61	61
90978	ENSG00000188917	TRMT2B	X	-	101036962	101037073	101035622	101035683	101051783	101052116	90978	2,1,1	2,0,0	0,2,0	2,1,1	255	144	0.000668663	0.0239396	0.361,1.0,1.0	0.0,0.53,0.0	0.61	61
93622	ENSG00000162585	FAAP20	1	-	2192844	2192972	2189543	2189757	2193638	2193910	93622	0,0,2	1,5,5	0,2,7	1,0,0	272	144	1.90477e-06	0.000293356	0.0,0.0,0.175	0.0,1.0,1.0	-0.608	60.8
108536	ENSG00000233184	RP11-421L21.3	1	+	101075275	101075380	101025877	101026061	101077362	101077508	108536	2,0,0	2,2,1	2,8,14	5,0,0	249	144	9.73246e-06	0.00100605	0.366,0.0,0.0	0.188,1.0,1.0	-0.607	60.7
19317	ENSG00000079150	FKBP7	2	-	178473028	178473142	178469651	178469782	178477061	178477213	19317	3,1,6	0,1,4	0,0,0	6,2,2	258	144	4.39453e-07	9.6708e-05	1.0,0.358,0.456	0.0,0.0,0.0	0.605	60.5
36314	ENSG00000152443	ZNF776	19	+	57753273	57753379	57750784	57750911	57756871	57757309	36314	0,0,3	5,2,1	14,22,16	5,1,1	250	144	7.37008e-06	0.000802034	0.0,0.0,0.633	0.617,0.927,0.902	-0.604	60.4
59333	ENSG00000180370	PAK2	3	+	196779419	196779570	196765920	196766039	196782625	196782833	59333	3,0,0	3,4,6	6,2,1	0,0,3	295	144	0.000109895	0.00634198	0.328,0.0,0.0	1.0,1.0,0.14	-0.604	60.4
106537	ENSG00000122376	FAM35A	10	+	87156693	87156837	87151654	87151832	87158047	87158155	106537	2,8,12	1,0,0	9,16,9	29,20,12	288	144	1.03511e-08	4.47624e-06	0.5,1.0,1.0	0.134,0.286,0.273	0.602	60.2
61955	ENSG00000183077	AFMID	17	+	78202437	78202606	78190969	78191060	78202702	78204039	61955	3,3,3	3,6,2	6,16,8	0,3,0	313	144	6.079e-06	0.00070409	0.315,0.187,0.408	1.0,0.71,1.0	-0.6	60
94492	ENSG00000171517	LPAR3	1	-	84879825	84879924	84813915	84814171	84893015	84893213	94492	0,1,1	1,2,3	3,2,2	0,5,0	243	144	0.000118885	0.00671212	0.0,0.229,0.165	1.0,0.192,1.0	-0.599	59.9
26748	ENSG00000148426	PROSER2	10	+	11849977	11850208	11831682	11831714	11851996	11852215	26748	3,4,2	0,0,0	8,12,13	13,7,3	375	144	5.6156e-09	2.64813e-06	1.0,1.0,1.0	0.191,0.397,0.625	0.596	59.6
98952	ENSG00000105854	PON2	7	-	95406149	95406272	95405338	95405488	95406986	95407068	98952	2,3,1	0,0,0	1,0,1	2,2,0	267	144	3.12632e-06	0.000432397	1.0,1.0,1.0	0.212,0.0,1.0	0.596	59.6
115983	ENSG00000226124	FTCDNL1	2	-	199763554	199763672	199760549	199760835	199846074	199846170	115983	0,1,0	3,2,5	3,10,4	0,12,1	262	144	2.62395e-06	0.000377685	0.0,0.216,0.0	1.0,0.314,0.687	-0.595	59.5
65642	ENSG00000130517	PGPEP1	19	+	18357496	18357615	18355894	18356011	18363430	18363678	65642	6,5,5	3,0,0	1,2,0	2,1,2	263	144	7.0785e-05	0.00459657	0.523,1.0,1.0	0.215,0.523,0.0	0.595	59.5
66322	ENSG00000185164	NOMO2	16	-	18528012	18528071	18527536	18527624	18529500	18529637	66322	5,1,3	0,3,0	2,0,0	2,10,3	203	144	3.61818e-06	0.000476469	1.0,0.191,1.0	0.415,0.0,0.0	0.592	59.2
62607	ENSG00000168010	ATG16L2	11	+	72823543	72823797	72822847	72822961	72824059	72824122	62607	5,12,0	2,5,3	21,1,13	3,0,0	398	144	0.000181058	0.00908766	0.475,0.465,0.0	0.717,1.0,1.0	-0.592	59.2
95887	ENSG00000160766	GBAP1	1	-	155224876	155225087	155218847	155218942	155227381	155227422	95887	3,2,1	1,2,0	1,0,0	6,1,4	355	144	0.00107623	0.0338989	0.549,0.289,1.0	0.063,0.0,0.0	0.592	59.2
3923	ENSG00000223756	TSSC2	11	+	3395712	3395939	3393087	3393159	3397116	3397406	3923	4,6,2	0,0,0	10,2,9	4,7,2	371	144	3.58395e-10	2.59062e-07	1.0,1.0,1.0	0.492,0.1,0.636	0.591	59.1
89314	ENSG00000179406	LINC00174	7	-	66394426	66394545	66390081	66390250	66395878	66395956	89314	1,7,9	4,10,1	14,3,10	0,0,0	263	144	5.10654e-09	2.4789e-06	0.12,0.277,0.831	1.0,1.0,1.0	-0.591	59.1
4601	ENSG00000089775	ZBTB25	14	-	64502729	64502815	64490360	64490540	64502900	64503127	4601	1,4,5	0,5,4	0,0,0	5,10,2	230	144	3.4349e-06	0.000462795	1.0,0.334,0.439	0.0,0.0,0.0	0.591	59.1
31111	ENSG00000165716	FAM69B	9	+	136717257	136717371	136714249	136714429	136717576	136717711	31111	0,0,1	3,1,4	4,3,3	3,2,0	258	144	5.41146e-06	0.000647212	0.0,0.0,0.122	0.427,0.456,1.0	-0.587	58.7
35165	ENSG00000120942	UBIAD1	1	+	11293466	11293626	11273888	11274060	11294872	11295183	35165	2,0,2	6,1,3	1,10,4	3,0,0	304	144	0.000270117	0.0122929	0.136,0.0,0.24	0.136,1.0,1.0	-0.587	58.7
49492	ENSG00000196531	NACA	12	-	56719725	56721459	56719536	56719596	56724451	56724572	49492	49,111,32	8,7,10	106,54,61	0,0,1	1878	144	2.75425e-10	2.06629e-07	0.32,0.549,0.197	1.0,1.0,0.824	-0.586	58.6
74826	ENSG00000106336	FBXO24	7	+	100589976	100590075	100586625	100586664	100591666	100591902	74826	6,6,4	0,0,0	3,1,4	2,2,2	243	144	1.7749e-06	0.000277235	1.0,1.0,1.0	0.471,0.229,0.542	0.586	58.6
93655	ENSG00000178038	ALS2CL	3	-	46679867	46680026	46679209	46679287	46680429	46680541	93655	4,3,7	4,9,9	3,8,12	0,4,0	303	144	0.00013162	0.00720519	0.322,0.137,0.27	1.0,0.487,1.0	-0.586	58.6
85180	ENSG00000179818	PCBP1-AS1	2	-	70085815	70085903	70085546	70085624	70086054	70086273	85180	3,3,1	1,0,0	2,2,4	6,6,2	232	144	3.62349e-06	0.000476535	0.651,1.0,1.0	0.171,0.171,0.554	0.585	58.5
42418	ENSG00000110002	VWA5A	11	+	124116565	124116680	124115403	124115482	124117496	124117554	42418	1,0,2	7,3,1	2,3,1	0,3,0	259	144	0.000890114	0.02953	0.074,0.0,0.527	1.0,0.357,1.0	-0.585	58.5
89564	ENSG00000108384	RAD51C	17	+	58693755	58693811	58692601	58693650	58694930	58695333	89564	4,2,2	1,1,2	0,0,0	2,1,2	200	144	2.28871e-08	8.95846e-06	0.742,0.59,0.419	0.0,0.0,0.0	0.584	58.4
120585	ENSG00000179950	PUF60	8	-	143827384	143827536	143824797	143824932	143829279	143829338	120585	1,1,2	0,0,0	3,1,4	1,1,4	296	144	7.48216e-07	0.000144154	1.0,1.0,1.0	0.593,0.327,0.327	0.584	58.4
79701	ENSG00000135390	ATP5G2	12	-	53672571	53672645	53669870	53669948	53676052	53676082	79701	0,1,1	2,1,2	2,1,3	0,0,3	218	144	9.50529e-05	0.00570268	0.0,0.398,0.248	1.0,1.0,0.398	-0.584	58.4
119568	ENSG00000166171	DPCD	10	+	101608866	101609044	101601169	101601336	101609366	101609661	119568	3,1,7	3,2,1	2,15,4	0,0,0	322	144	1.97217e-06	0.000301205	0.309,0.183,0.758	1.0,1.0,1.0	-0.583	58.3
82249	ENSG00000269834	ZNF528-AS1	19	-	52396609	52396752	52396364	52396499	52397461	52397757	82249	2,0,4	0,1,0	0,2,0	3,3,2	287	144	1.10521e-05	0.00111454	1.0,0.0,1.0	0.0,0.251,0.0	0.583	58.3
48193	ENSG00000175054	ATR	3	-	142562231	142562348	142561223	142561421	142566120	142566261	48193	17,35,19	2,0,0	10,9,15	9,9,16	261	144	5.50671e-14	9.24277e-11	0.824,1.0,1.0	0.38,0.356,0.341	0.582	58.2
60014	ENSG00000241685	ARPC1A	7	+	99348851	99348955	99338180	99338285	99353908	99354121	60014	0,0,2	1,3,1	2,4,5	3,0,0	248	144	1.63299e-05	0.00150852	0.0,0.0,0.537	0.279,1.0,1.0	-0.581	58.1
40202	ENSG00000154710	RABGEF1	7	+	66713324	66713468	66712166	66712224	66771882	66772078	40202	2,3,1	0,1,3	0,0,0	4,1,3	288	144	0.000590426	0.0218088	1.0,0.6,0.143	0.0,0.0,0.0	0.581	58.1
36316	ENSG00000152443	ZNF776	19	+	57753349	57753379	57750784	57750911	57756871	57757309	36316	0,1,0	5,2,1	6,4,4	5,1,1	174	144	8.58654e-07	0.000161045	0.0,0.293,0.0	0.498,0.768,0.768	-0.58	58
75166	ENSG00000167193	CRK	17	-	1462390	1462588	1436619	1437155	1462952	1463162	75166	2,3,3	0,0,1	4,0,4	3,2,2	342	144	1.37762e-05	0.00131939	1.0,1.0,0.558	0.36,0.0,0.457	0.58	58
52227	ENSG00000125846	ZNF133	20	+	18297984	18298062	18288504	18288604	18305667	18305807	52227	3,0,0	1,3,3	2,2,2	2,0,0	222	144	3.64795e-05	0.00278745	0.661,0.0,0.0	0.393,1.0,1.0	-0.577	57.7
99446	ENSG00000111670	GNPTAB	12	-	101796634	101796762	101789937	101790057	101830625	101830818	99446	3,4,2	2,0,0	1,4,1	6,2,4	272	144	8.05194e-05	0.00503712	0.443,1.0,1.0	0.081,0.514,0.117	0.577	57.7
61817	ENSG00000115827	DCAF17	2	+	171447686	171447737	171447385	171447503	171448680	171448817	61817	0,0,2	1,3,3	3,4,1	1,5,0	195	144	0.00043059	0.0173832	0.0,0.0,0.33	0.689,0.371,1.0	-0.577	57.7
121091	ENSG00000183963	SMTN	22	+	31081321	31081456	31080449	31080754	31082909	31083002	121091	4,2,4	0,0,1	6,2,3	4,5,3	279	144	2.5679e-06	0.000371616	1.0,1.0,0.674	0.436,0.171,0.34	0.576	57.6
44915	ENSG00000162241	SLC25A45	11	-	65380475	65380632	65380131	65380175	65381874	65381976	44915	1,1,2	3,7,5	5,4,5	2,0,2	301	144	8.06455e-05	0.00504182	0.138,0.064,0.161	0.545,1.0,0.545	-0.576	57.6
40066	ENSG00000103168	TAF1C	16	-	84185682	84185872	84185157	84185583	84186900	84187020	40066	1,1,1	0,4,2	4,2,5	0,0,0	334	144	2.79827e-07	6.86575e-05	1.0,0.097,0.177	1.0,1.0,1.0	-0.575	57.5
9590	ENSG00000163138	PACRGL	4	+	20709682	20709773	20704659	20704814	20712787	20712922	9590	5,15,7	3,1,0	5,0,10	8,3,9	235	144	0.000200249	0.00981221	0.505,0.902,1.0	0.277,0.0,0.405	0.575	57.5
13783	ENSG00000152942	RAD17	5	+	69370241	69370284	69369841	69369933	69372033	69372217	13783	2,1,5	0,1,3	1,0,0	2,5,4	187	144	2.1072e-06	0.000317268	1.0,0.435,0.562	0.278,0.0,0.0	0.573	57.3
48662	ENSG00000178623	GPR35	2	+	240627659	240627840	240618942	240619031	240629948	240631258	48662	0,2,0	2,3,3	2,1,12	2,0,3	325	144	0.000151017	0.00798029	0.0,0.228,0.0	0.307,1.0,0.639	-0.573	57.3
52918	ENSG00000106976	DNM1	9	+	128239984	128239996	128239727	128239779	128242231	128242345	52918	0,4,1	3,1,3	3,5,3	1,0,0	156	144	2.39264e-06	0.000351711	0.0,0.787,0.235	0.735,1.0,1.0	-0.571	57.1
77020	ENSG00000204179	PTPN20	10	+	46964985	46965137	46911437	46911501	46999911	46999974	77020	3,5,1	2,2,1	1,6,3	0,0,0	296	144	7.8396e-05	0.0049386	0.422,0.549,0.327	1.0,1.0,1.0	-0.567	56.7
80184	ENSG00000151687	ANKAR	2	+	189694980	189695161	189689526	189689964	189696149	189696369	80184	3,3,1	1,0,1	0,2,0	7,4,11	325	144	2.46323e-06	0.000359283	0.571,1.0,0.307	0.0,0.181,0.0	0.566	56.6
93892	ENSG00000267374	RP11-244M2.1	18	-	39327765	39327951	39207626	39208789	39535457	39535615	93892	2,1,0	2,0,1	3,6,1	0,0,0	330	144	0.00161105	0.0449753	0.304,1.0,0.0	1.0,1.0,1.0	-0.565	56.5
119783	ENSG00000154265	ABCA5	17	-	69317046	69317232	69314313	69314430	69327051	69327111	119783	2,1,3	2,2,2	2,1,3	0,0,1	330	144	2.59784e-05	0.00215101	0.304,0.179,0.396	1.0,1.0,0.567	-0.563	56.3
118736	ENSG00000088367	EPB41L1	20	+	36125422	36125527	36112425	36112480	36175550	36175715	118736	4,2,3	0,2,3	0,0,1	1,2,11	249	144	3.2362e-06	0.00044449	1.0,0.366,0.366	0.0,0.0,0.05	0.561	56.1
43178	ENSG00000068745	IP6K2	3	-	48694693	48694824	48693487	48694240	48695089	48695418	43178	3,1,0	3,5,3	3,2,4	1,0,2	275	144	0.00108677	0.0341223	0.344,0.095,0.0	0.611,1.0,0.512	-0.561	56.1
88210	ENSG00000100083	GGA1	22	+	37624880	37625076	37623551	37623633	37629461	37629526	88210	0,8,0	3,2,5	4,1,5	1,0,1	340	144	5.75206e-05	0.00392842	0.0,0.629,0.0	0.629,1.0,0.679	-0.56	56
29251	ENSG00000196459	TRAPPC2	X	-	13734043	13734185	13720427	13720497	13734524	13734556	29251	5,2,2	3,4,2	7,7,8	0,0,2	286	144	7.86323e-06	0.000845481	0.456,0.201,0.335	1.0,1.0,0.668	-0.559	55.9
95886	ENSG00000160766	GBAP1	1	-	155218387	155218479	155217963	155218049	155218847	155218887	95886	11,17,11	0,3,0	17,7,4	10,7,9	236	144	2.78627e-07	6.86575e-05	1.0,0.776,1.0	0.509,0.379,0.213	0.558	55.8
35835	ENSG00000177156	TALDO1	11	+	756358	756480	755743	756002	759008	759057	35835	0,0,0	2,2,3	2,1,4	1,3,0	266	144	6.25559e-05	0.00418006	0.0,0.0,0.0	0.52,0.153,1.0	-0.558	55.8
1502	ENSG00000148498	PARD3	10	-	34372497	34372536	34360070	34360259	34374873	34375002	1502	6,1,16	2,3,4	0,0,0	6,2,3	183	144	2.02021e-09	1.14977e-06	0.702,0.208,0.759	0.0,0.0,0.0	0.556	55.6
61194	ENSG00000196123	KIAA0895L	16	-	67179429	67179562	67178198	67178504	67183261	67183449	61194	12,6,11	2,0,1	5,2,8	5,3,8	277	144	4.30232e-06	0.000544131	0.757,1.0,0.851	0.342,0.257,0.342	0.556	55.6
110991	ENSG00000163071	SPATA18	4	+	52069820	52069916	52051415	52051791	52071916	52072156	110991	9,7,7	0,4,0	2,2,1	1,5,5	240	144	6.40145e-05	0.00424886	1.0,0.512,1.0	0.545,0.194,0.107	0.555	55.5
57937	ENSG00000206417	H1FX-AS1	3	+	129323786	129323997	129323349	129323604	129324180	129324569	57937	2,4,7	0,0,0	6,7,10	3,3,6	355	144	6.01367e-09	2.82034e-06	1.0,1.0,1.0	0.448,0.486,0.403	0.554	55.4
20425	ENSG00000151532	VTI1A	10	+	112448381	112448489	112446997	112447467	112448881	112450726	20425	13,7,8	1,3,2	0,2,6	11,5,8	252	144	2.20997e-06	0.000329099	0.881,0.571,0.696	0.0,0.186,0.3	0.554	55.4
41077	ENSG00000135747	ZNF670-ZNF695	1	-	246967694	246967824	246945546	246945827	246988120	246988255	41077	5,2,3	0,0,1	6,6,7	4,11,9	274	144	1.8802e-06	0.000290475	1.0,1.0,0.612	0.441,0.223,0.29	0.553	55.3
91195	ENSG00000142208	AKT1	14	-	104794143	104794261	104793126	104793210	104795010	104795044	91195	0,2,0	2,0,3	7,6,8	2,0,0	262	144	3.81856e-06	0.000494601	0.0,1.0,0.0	0.658,1.0,1.0	-0.553	55.3
59178	ENSG00000118369	USP35	11	+	78198528	78198697	78197935	78198068	78199594	78199724	59178	3,6,5	9,9,5	6,4,10	1,0,3	313	144	0.000219019	0.010539	0.133,0.235,0.315	0.734,1.0,0.605	-0.552	55.2
108568	ENSG00000141627	DYM	18	-	49393644	49393742	49391592	49391642	49430254	49430447	108568	0,0,0	6,2,1	5,2,1	4,4,0	242	144	0.000302725	0.0133972	0.0,0.0,0.0	0.427,0.229,1.0	-0.552	55.2
10325	ENSG00000137312	FLOT1	6	-	30741195	30741372	30740678	30740798	30742146	30742225	10325	10,1,4	2,2,2	5,7,5	0,0,0	321	144	6.85654e-06	0.000770711	0.692,0.183,0.473	1.0,1.0,1.0	-0.551	55.1
90989	ENSG00000188917	TRMT2B	X	-	101051250	101051366	101035612	101035683	101051816	101052054	90989	1,3,7	1,1,0	0,1,3	2,6,5	260	144	7.5298e-06	0.000814048	0.356,0.624,1.0	0.0,0.085,0.249	0.549	54.9
51548	ENSG00000213999	MEF2B	19	-	19157024	19157142	19150681	19150764	19170204	19170289	51548	0,0,1	1,2,1	0,2,3	1,0,0	262	144	7.47476e-06	0.000808982	0.0,0.0,0.355	0.0,1.0,1.0	-0.548	54.8
58541	ENSG00000110011	DNAJC4	11	+	64232393	64232553	64231877	64231964	64232700	64233046	58541	8,10,5	2,0,1	3,1,5	8,2,4	304	144	1.74833e-05	0.00158986	0.655,1.0,0.703	0.151,0.191,0.372	0.548	54.8
97847	ENSG00000122481	RWDD3	1	+	95244564	95244751	95234224	95234315	95246755	95247223	97847	8,16,7	7,8,0	1,1,4	13,18,15	331	144	4.95092e-06	0.000604543	0.332,0.465,1.0	0.032,0.024,0.104	0.546	54.6
111618	ENSG00000115568	ZNF142	2	-	218658700	218658801	218650358	218650526	218658979	218659130	111618	0,0,1	1,2,0	3,1,2	1,0,0	245	144	7.03966e-06	0.000782413	0.0,0.0,1.0	0.638,1.0,1.0	-0.546	54.6
92589	ENSG00000237838	AC133680.1	3	+	25172896	25173127	25060124	25060176	25174118	25174305	92589	0,1,0	3,1,6	2,8,2	0,1,4	375	144	4.03702e-05	0.00300814	0.0,0.277,0.0	1.0,0.754,0.161	-0.546	54.6
120289	ENSG00000224186	C5orf66	5	+	135335038	135335249	135333757	135334161	135337930	135338013	120289	4,11,9	15,19,18	10,9,8	2,5,0	355	144	0.000144653	0.00775218	0.098,0.19,0.169	0.67,0.422,1.0	-0.545	54.5
30897	ENSG00000214046	SMIM7	19	-	16654036	16654125	16647095	16647261	16659958	16660023	30897	1,1,2	2,4,0	6,9,6	0,0,0	233	144	1.6872e-05	0.00154705	0.236,0.134,1.0	1.0,1.0,1.0	-0.543	54.3
76960	ENSG00000213186	TRIM59	3	-	160447731	160447842	160438840	160439186	160448721	160448795	76960	1,2,6	0,0,2	0,6,0	2,0,3	255	144	0.00013086	0.00716886	1.0,1.0,0.629	0.0,1.0,0.0	0.543	54.3
88018	ENSG00000132478	UNK	17	+	75808947	75809039	75793449	75793536	75809759	75809930	88018	3,2,1	0,0,0	4,5,4	3,5,2	236	144	1.80837e-09	1.06596e-06	1.0,1.0,1.0	0.449,0.379,0.55	0.541	54.1
60479	ENSG00000122085	MTERF4	2	-	241090261	241090399	241089979	241090044	241099395	241099894	60479	2,3,1	2,0,0	3,0,2	1,3,8	282	144	0.000567203	0.0212442	0.338,1.0,1.0	0.605,0.0,0.113	0.54	54
98381	ENSG00000213918	DNASE1	16	+	3650757	3650923	3642937	3643036	3651316	3652114	98381	2,3,1	9,12,5	5,8,9	2,3,1	310	144	7.76644e-07	0.000148763	0.094,0.104,0.085	0.537,0.553,0.807	-0.538	53.8
5977	ENSG00000105397	TYK2	19	-	10369756	10369874	10368531	10368763	10378213	10378426	5977	1,2,3	0,0,0	6,3,0	1,1,3	262	144	0.000127728	0.00703884	1.0,1.0,1.0	0.767,0.622,0.0	0.537	53.7
29897	ENSG00000111271	ACAD10	12	+	111710272	111710437	111709525	111709684	111715820	111715962	29897	13,15,5	0,0,0	3,3,7	6,1,2	309	144	3.03042e-09	1.67653e-06	1.0,1.0,1.0	0.189,0.583,0.62	0.536	53.6
106594	ENSG00000151651	ADAM8	10	-	133268996	133269175	133268747	133268862	133269444	133269529	106594	1,5,0	6,7,2	7,7,2	2,0,2	323	144	0.00113166	0.0351308	0.069,0.242,0.0	0.609,1.0,0.308	-0.535	53.5
80107	ENSG00000234684	SDCBP2-AS1	20	+	1361676	1361912	1359698	1359820	1373077	1373178	80107	1,5,1	4,4,0	6,3,4	0,0,0	380	144	2.0542e-07	5.41616e-05	0.087,0.321,1.0	1.0,1.0,1.0	-0.531	53.1
45257	ENSG00000148057	IDNK	9	+	83628006	83628211	83623146	83623221	83641547	83641591	45257	9,6,2	0,0,0	2,8,8	2,6,1	349	144	2.42109e-08	9.43929e-06	1.0,1.0,1.0	0.292,0.355,0.767	0.529	52.9
108870	ENSG00000158186	MRAS	3	+	138349246	138349379	138348849	138349032	138349683	138350422	108870	1,2,3	0,0,0	6,1,1	0,2,2	277	144	0.00177573	0.0480067	1.0,1.0,1.0	1.0,0.206,0.206	0.529	52.9
112493	ENSG00000215252	GOLGA8B	15	-	34574824	34574914	34553744	34553956	34583515	34583634	112493	6,13,3	2,4,1	3,0,0	3,10,5	234	144	4.47462e-07	9.80348e-05	0.649,0.667,0.649	0.381,0.0,0.0	0.528	52.8
107660	ENSG00000140993	TIGD7	16	-	3304763	3304944	3301841	3302009	3305511	3305727	107660	6,9,1	2,2,2	4,8,8	0,0,0	325	144	1.01022e-05	0.00103992	0.571,0.666,0.181	1.0,1.0,1.0	-0.527	52.7
120275	ENSG00000224186	C5orf66	5	+	135074416	135074528	135052453	135052522	135174041	135174172	120275	8,1,1	0,2,1	0,0,0	1,2,2	256	144	1.45784e-05	0.00137362	1.0,0.22,0.36	0.0,0.0,0.0	0.527	52.7
119787	ENSG00000154265	ABCA5	17	-	69325698	69325817	69314313	69314430	69327051	69327111	119787	3,4,1	2,2,2	6,2,6	0,0,1	263	144	1.16931e-06	0.000203151	0.451,0.523,0.215	1.0,1.0,0.767	-0.526	52.6
19958	ENSG00000257557	RP11-84G21.1	12	+	79938727	79938852	79934900	79935658	79940361	79942712	19958	0,2,5	5,4,1	2,6,2	1,0,0	269	144	3.6392e-06	0.000477966	0.0,0.211,0.728	0.517,1.0,1.0	-0.526	52.6
23286	ENSG00000154582	TCEB1	8	-	73970578	73970631	73959764	73959818	73971869	73971908	23286	0,1,2	2,1,1	2,2,1	0,1,0	197	144	0.00018415	0.0092146	0.0,0.422,0.594	1.0,0.594,1.0	-0.526	52.6
85450	ENSG00000166801	FAM111A	11	+	59144743	59144896	59143082	59143304	59148835	59148953	85450	5,7,9	0,0,0	8,6,5	6,1,6	297	144	8.24272e-10	5.30044e-07	1.0,1.0,1.0	0.393,0.744,0.288	0.525	52.5
10880	ENSG00000262246	CORO7	16	-	4361748	4361803	4361360	4361469	4361984	4362160	10880	1,8,0	8,9,8	1,5,7	1,0,3	199	144	0.000503611	0.0195347	0.083,0.391,0.0	0.42,1.0,0.628	-0.525	52.5
118022	ENSG00000176978	DPP7	9	-	137113356	137113478	137113205	137113287	137113864	137114028	118022	9,3,6	1,0,0	4,5,8	6,3,4	266	144	5.66684e-07	0.00011726	0.83,1.0,1.0	0.265,0.474,0.52	0.524	52.4
89150	ENSG00000141527	CARD14	17	+	80172905	80173228	80169991	80170136	80178507	80178655	89150	9,7,9	0,0,0	8,3,6	1,3,2	467	144	1.7959e-06	0.000279193	1.0,1.0,1.0	0.712,0.236,0.481	0.524	52.4
36202	ENSG00000242612	DECR2	16	+	406889	406952	406684	406833	407424	407560	36202	4,0,3	2,4,6	4,3,4	0,1,1	207	144	2.59743e-05	0.00215101	0.582,0.0,0.258	1.0,0.676,0.736	-0.524	52.4
121071	ENSG00000125386	FAM193A	4	+	2648501	2648724	2646684	2646832	2655057	2655129	121071	6,8,3	1,2,0	3,1,4	2,4,4	367	144	0.00089842	0.0297359	0.702,0.611,1.0	0.37,0.089,0.282	0.524	52.4
119931	ENSG00000157214	STEAP2	7	+	90212275	90212459	90211859	90211934	90225497	90225574	119931	17,21,9	3,2,2	5,2,7	10,7,6	328	144	5.67181e-07	0.00011726	0.713,0.822,0.664	0.18,0.111,0.339	0.523	52.3
23153	ENSG00000159753	RLTPR	16	+	67656833	67656881	67656423	67656645	67657238	67657316	23153	2,2,1	2,3,2	8,2,3	0,1,0	192	144	1.95007e-06	0.0002994	0.429,0.333,0.273	1.0,0.6,1.0	-0.522	52.2
9825	ENSG00000120992	LYPLA1	8	-	54055059	54055127	54051037	54051188	54062253	54062324	9825	2,5,1	3,0,2	0,0,0	3,4,1	212	144	1.12425e-05	0.00112572	0.312,1.0,0.254	0.0,0.0,0.0	0.522	52.2
60822	ENSG00000102362	SYTL4	X	-	100704810	100704886	100703092	100703185	100731417	100731510	60822	2,4,4	0,0,0	4,2,4	1,4,3	220	144	4.26634e-08	1.46698e-05	1.0,1.0,1.0	0.724,0.247,0.466	0.521	52.1
51467	ENSG00000141428	C18orf21	18	+	35972884	35973043	35972082	35972805	35974895	35975095	51467	8,6,17	1,0,0	5,9,1	3,2,4	303	144	8.75835e-07	0.000163125	0.792,1.0,1.0	0.442,0.681,0.106	0.521	52.1
85004	ENSG00000248508	SRP14-AS1	15	+	40056452	40056641	40045960	40046069	40059132	40059289	85004	1,9,6	2,1,3	1,1,3	0,0,0	333	144	1.28874e-05	0.00125861	0.178,0.796,0.464	1.0,1.0,1.0	-0.521	52.1
35614	ENSG00000022976	ZNF839	14	+	102341519	102341717	102339093	102339223	102342102	102342367	35614	10,25,12	4,0,1	7,6,13	20,9,7	342	144	1.3333e-05	0.00128941	0.513,1.0,0.835	0.128,0.219,0.439	0.521	52.1
15610	ENSG00000173402	DAG1	3	+	49470964	49471073	49470299	49470433	49492822	49492973	15610	0,4,0	2,3,9	3,6,5	5,0,1	253	144	0.000679932	0.0241944	0.0,0.431,0.0	0.255,1.0,0.74	-0.521	52.1
15314	ENSG00000170919	TPT1-AS1	13	+	45390713	45390902	45389734	45389820	45391031	45391722	15314	6,24,18	0,2,0	9,6,3	4,4,2	333	144	9.13605e-07	0.000167006	1.0,0.838,1.0	0.493,0.393,0.393	0.52	52
24632	ENSG00000226200	SGMS1-AS1	10	+	50627419	50627609	50626649	50626805	50629030	50629178	24632	2,4,5	2,8,1	6,3,4	1,0,0	334	144	3.53561e-06	0.000470602	0.301,0.177,0.683	0.721,1.0,1.0	-0.52	52
67511	ENSG00000221978	CCNL2	1	-	1388491	1388510	1387953	1388065	1388625	1388743	67511	2,10,1	7,9,10	6,7,11	4,1,1	163	144	0.000124596	0.00692791	0.202,0.495,0.081	0.57,0.861,0.907	-0.52	52
28572	ENSG00000135597	REPS1	6	-	138926400	138930098	138921036	138921124	138987529	138988001	28572	21,29,35	0,0,0	23,25,18	6,2,0	3842	144	2.54792e-07	6.37168e-05	1.0,1.0,1.0	0.126,0.319,1.0	0.518	51.8
114914	ENSG00000132356	PRKAA1	5	-	40774927	40774972	40771718	40771827	40775409	40775503	114914	8,1,4	0,0,1	0,3,4	1,1,3	189	144	0.00110982	0.0346045	1.0,1.0,0.753	0.0,0.696,0.504	0.518	51.8
98183	ENSG00000158887	MPZ	1	-	161306707	161306921	161306328	161306464	161307257	161307424	98183	0,2,9	3,1,0	6,6,6	0,0,0	358	144	0.00147088	0.0421347	0.0,0.446,1.0	1.0,1.0,1.0	-0.518	51.8
17094	ENSG00000171747	LGALS4	19	-	38808743	38808948	38806460	38806595	38812430	38812519	17094	27,36,14	0,1,0	3,6,2	2,1,2	349	144	5.74165e-05	0.00392402	1.0,0.937,1.0	0.382,0.712,0.292	0.517	51.7
36120	ENSG00000160209	PDXK	21	+	43732138	43732442	43728916	43729010	43734068	43734123	36120	27,22,14	19,10,15	30,63,42	3,3,2	448	144	4.0662e-11	3.90944e-08	0.314,0.414,0.231	0.763,0.871,0.871	-0.515	51.5
77846	ENSG00000139865	TTC6	14	+	37751600	37751745	37749713	37749843	37753098	37753235	77846	0,0,0	2,7,3	5,1,4	1,1,2	289	144	3.25923e-08	1.20883e-05	0.0,0.0,0.0	0.714,0.333,0.499	-0.515	51.5
119719	ENSG00000132676	DAP3	1	+	155729041	155729283	155725926	155726019	155731355	155731415	119719	2,1,4	0,0,0	9,0,8	4,3,0	386	144	7.28882e-06	0.000796694	1.0,1.0,1.0	0.456,0.0,1.0	0.515	51.5
70002	ENSG00000244306	LINC01296	14	-	19333933	19334081	19333701	19333813	19337579	19337686	70002	2,3,2	1,1,0	2,1,1	2,4,4	292	144	0.000125827	0.00696896	0.497,0.597,1.0	0.33,0.11,0.11	0.515	51.5
89310	ENSG00000179406	LINC00174	7	-	66394309	66394545	66390081	66390250	66395878	66395919	89310	6,21,5	4,10,1	30,8,23	0,0,0	380	144	5.21913e-11	4.92233e-08	0.362,0.443,0.655	1.0,1.0,1.0	-0.513	51.3
108748	ENSG00000219545	UMAD1	7	+	7676101	7676208	7673308	7673453	7877280	7877495	108748	14,3,1	0,0,0	1,8,6	2,3,2	251	144	1.11817e-06	0.000196332	1.0,1.0,1.0	0.223,0.605,0.633	0.513	51.3
6912	ENSG00000034152	MAP2K3	17	+	21295674	21295769	21287990	21288091	21298412	21298479	6912	2,0,3	5,2,1	1,1,2	0,1,0	239	144	4.37785e-05	0.00320662	0.194,0.0,0.644	1.0,0.376,1.0	-0.513	51.3
94781	ENSG00000136167	LCP1	13	-	46194023	46194105	46183908	46183972	46211731	46211871	94781	0,1,0	2,2,1	1,3,1	1,0,1	226	144	2.1609e-05	0.00185114	0.0,0.242,0.0	0.389,1.0,0.389	-0.512	51.2
70248	ENSG00000175322	ZNF519	18	-	14080188	14080266	14078199	14078298	14084876	14085076	70248	3,3,1	2,0,0	2,0,5	1,3,5	222	144	0.000461613	0.0183072	0.493,1.0,1.0	0.565,0.0,0.393	0.512	51.2
59177	ENSG00000118369	USP35	11	+	78198528	78198718	78197935	78198068	78199594	78199724	59177	3,6,6	9,9,5	6,5,7	1,0,3	334	144	0.00117855	0.0361222	0.126,0.223,0.341	0.721,1.0,0.501	-0.511	51.1
108544	ENSG00000233184	RP11-421L21.3	1	+	101075275	101075394	101025877	101026061	101077362	101077508	108544	1,0,1	2,2,1	1,2,6	5,0,0	263	144	0.000149415	0.00791775	0.215,0.0,0.354	0.099,1.0,1.0	-0.51	51
71010	ENSG00000224141	MIR548XHG	21	-	18563314	18563429	18561264	18561691	18570237	18570383	71010	8,8,6	3,0,0	7,1,2	4,1,4	259	144	0.000434444	0.0174817	0.597,1.0,1.0	0.493,0.357,0.218	0.51	51
89296	ENSG00000179406	LINC00174	7	-	66394349	66394545	66390081	66390250	66395878	66395919	89296	6,20,4	4,10,1	27,6,19	0,0,0	340	144	5.3101e-11	4.96088e-08	0.388,0.459,0.629	1.0,1.0,1.0	-0.508	50.8
106983	ENSG00000167522	ANKRD11	16	-	89360625	89360744	89316932	89317075	89361494	89361677	106983	0,2,0	4,2,5	1,2,3	1,1,0	263	144	1.20881e-05	0.00119349	0.0,0.354,0.0	0.354,0.523,1.0	-0.508	50.8
2586	ENSG00000267645	RP11-577H5.5	7	-	102640611	102640773	102639122	102639199	102666076	102666163	2586	2,4,1	0,2,0	1,1,1	1,1,1	306	144	0.00166424	0.0459168	1.0,0.485,1.0	0.32,0.32,0.32	0.508	50.8
20422	ENSG00000151532	VTI1A	10	+	112448403	112448489	112446997	112447467	112448881	112449019	20422	5,4,5	1,3,2	0,1,3	11,5,8	230	144	9.46682e-06	0.000984758	0.758,0.455,0.61	0.0,0.111,0.19	0.507	50.7
1178	ENSG00000178741	COX5A	15	-	74923623	74923770	74920279	74920442	74937914	74938066	1178	6,1,3	2,2,3	5,6,18	0,1,1	291	144	1.93436e-05	0.00170425	0.598,0.198,0.331	1.0,0.748,0.899	-0.507	50.7
71680	ENSG00000140743	CDR2	16	-	22426212	22426366	22364901	22365014	22429795	22429948	71680	7,4,3	0,0,2	2,0,8	3,2,2	298	144	0.000373147	0.0156049	1.0,1.0,0.42	0.244,0.0,0.659	0.506	50.6
116220	ENSG00000188130	MAPK12	22	-	50255836	50255895	50255614	50255694	50256084	50256199	116220	6,1,5	3,2,2	3,4,6	0,0,0	203	144	1.28726e-06	0.000217537	0.587,0.262,0.639	1.0,1.0,1.0	-0.504	50.4
70355	ENSG00000108557	RAI1	17	+	17684066	17684152	17683545	17683703	17724027	17724159	70355	0,0,0	2,4,3	5,2,3	0,4,5	230	144	2.16505e-06	0.000323382	0.0,0.0,0.0	1.0,0.238,0.273	-0.504	50.4
82701	ENSG00000101104	PABPC1L	20	+	44933056	44933181	44930520	44930726	44935390	44935497	82701	3,3,1	3,2,2	1,2,2	0,0,1	269	144	4.17106e-05	0.00309405	0.349,0.445,0.211	1.0,1.0,0.517	-0.504	50.4
36451	ENSG00000174306	ZHX3	20	-	41267462	41267612	41238687	41238796	41268989	41269083	36451	2,1,1	0,0,0	0,3,2	3,0,1	294	144	0.00159673	0.0447053	1.0,1.0,1.0	0.0,1.0,0.495	0.502	50.2
59176	ENSG00000118369	USP35	11	+	78198582	78198697	78197935	78198068	78199594	78199724	59176	4,9,8	9,9,5	17,7,9	1,0,3	259	144	4.47668e-05	0.00326452	0.198,0.357,0.471	0.904,1.0,0.625	-0.501	50.1
106906	ENSG00000137522	RNF121	11	+	71978085	71978235	71960749	71960891	71987003	71987028	106906	5,7,4	2,0,5	3,0,0	3,1,3	294	144	0.000951172	0.0310358	0.55,1.0,0.282	0.329,0.0,0.0	0.501	50.1
64747	ENSG00000244754	N4BP2L2	13	-	32537005	32537027	32527457	32527532	32538682	32538782	64747	1,1,0	8,10,3	17,7,9	1,8,18	166	144	1.26046e-06	0.000213736	0.098,0.08,0.0	0.936,0.432,0.303	-0.498	49.8
61946	ENSG00000183077	AFMID	17	+	78202494	78202610	78190969	78191060	78202702	78204039	61946	8,5,1	3,6,2	6,9,3	0,3,0	260	144	0.00155752	0.0438804	0.596,0.316,0.217	1.0,0.624,1.0	-0.498	49.8
70103	ENSG00000179335	CLK3	15	+	74605201	74605416	74603166	74603246	74605599	74605733	70103	39,39,30	7,3,7	11,7,11	15,10,15	359	144	1.65202e-09	9.85527e-07	0.691,0.839,0.632	0.227,0.219,0.227	0.496	49.6
70452	ENSG00000136932	TRMO	9	-	97910917	97911070	97910167	97910616	97912872	97912975	70452	5,12,1	2,11,1	2,6,5	0,0,1	297	144	3.42871e-06	0.000462795	0.548,0.346,0.327	1.0,1.0,0.708	-0.496	49.6
24561	ENSG00000115170	ACVR1	2	-	157860032	157860179	157818384	157818559	157875795	157875840	24561	1,0,0	5,4,3	4,2,2	6,0,2	291	144	0.000275291	0.0124768	0.09,0.0,0.0	0.248,1.0,0.331	-0.496	49.6
62821	ENSG00000103855	CD276	15	+	73697593	73697702	73684501	73684799	73699585	73699718	62821	3,1,1	0,0,0	3,1,1	3,3,0	253	144	8.4034e-06	0.000892898	1.0,1.0,1.0	0.363,0.159,1.0	0.493	49.3
77173	ENSG00000153885	KCTD15	19	+	33798263	33798390	33796845	33796987	33798670	33798766	77173	3,3,4	0,1,0	1,4,5	3,2,3	271	144	1.17604e-05	0.0011693	1.0,0.615,1.0	0.15,0.515,0.47	0.493	49.3
91191	ENSG00000142208	AKT1	14	-	104794143	104794261	104793126	104793304	104795010	104795044	91191	0,2,0	1,0,2	6,5,7	0,3,0	262	144	0.000298771	0.013315	0.0,1.0,0.0	1.0,0.478,1.0	-0.493	49.3
121017	ENSG00000124831	LRRFIP1	2	+	237757455	237757548	237756094	237756187	237758728	237758821	121017	0,2,1	2,2,1	2,3,5	4,0,0	237	144	0.000972539	0.0315252	0.0,0.378,0.378	0.233,1.0,1.0	-0.492	49.2
103758	ENSG00000130489	SCO2	22	-	50525747	50525918	50523567	50524424	50526245	50526439	103758	23,28,19	3,5,4	17,16,26	30,25,31	315	144	2.09639e-11	2.28136e-08	0.778,0.719,0.685	0.206,0.226,0.277	0.491	49.1
39697	ENSG00000100519	PSMC6	14	+	52723804	52723874	52718976	52719038	52723964	52724036	39697	4,6,4	0,0,1	1,8,2	1,3,5	214	144	4.89235e-06	0.000600352	1.0,1.0,0.729	0.402,0.642,0.212	0.491	49.1
115921	ENSG00000228623	ZNF883	9	-	112999670	112999835	112997214	112999138	113001993	113002073	115921	1,2,1	1,0,0	1,3,1	6,1,2	309	144	9.42402e-05	0.00566637	0.318,1.0,1.0	0.072,0.583,0.189	0.491	49.1
100966	ENSG00000172340	SUCLG2	3	-	67609400	67609595	67529086	67529186	67654502	67654607	100966	4,9,13	0,0,0	3,7,3	2,1,2	339	144	0.00018509	0.00923389	1.0,1.0,1.0	0.389,0.748,0.389	0.491	49.1
84266	ENSG00000259429	UBE2Q2P2	15	+	82382636	82382879	82382207	82382298	82400659	82400716	84266	4,20,1	0,2,0	3,3,4	2,2,1	387	144	0.000297626	0.0132704	1.0,0.788,1.0	0.358,0.358,0.598	0.491	49.1
60514	ENSG00000122085	MTERF4	2	-	241090261	241090395	241089979	241090044	241099395	241099894	60514	2,3,1	2,0,0	3,1,2	1,3,8	278	144	0.000998123	0.0320374	0.341,1.0,1.0	0.608,0.147,0.115	0.49	49
36051	ENSG00000144134	RABL2A	2	+	113633401	113633475	113632914	113633060	113633918	113633986	36051	1,1,2	0,0,1	1,1,5	3,1,3	218	144	5.65181e-05	0.00387868	1.0,1.0,0.569	0.18,0.398,0.524	0.489	48.9
115455	ENSG00000233593	RP4-665J23.1	1	-	90831929	90832196	90789397	90789487	90851482	90851515	115455	32,59,34	0,0,0	38,61,81	15,21,22	411	144	1.11022e-16	3.14127e-13	1.0,1.0,1.0	0.47,0.504,0.563	0.488	48.8
105786	ENSG00000144504	ANKMY1	2	-	240526228	240526445	240525684	240525849	240529036	240529509	105786	3,3,6	1,3,1	7,4,6	0,0,0	361	144	0.000123823	0.00691756	0.545,0.285,0.705	1.0,1.0,1.0	-0.488	48.8
15331	ENSG00000140264	SERF2	15	+	43792116	43792355	43785409	43785534	43792974	43793083	15331	11,8,8	1,0,2	6,5,6	5,4,5	383	144	0.00013398	0.0073021	0.805,1.0,0.601	0.311,0.32,0.311	0.488	48.8
61351	ENSG00000229043	AC091729.9	7	+	1162768	1162891	1162456	1162543	1163451	1163495	61351	4,4,4	0,1,0	7,2,3	1,3,8	267	144	7.18846e-06	0.000792058	1.0,0.683,1.0	0.791,0.264,0.168	0.487	48.7
107921	ENSG00000134452	FBXO18	10	+	5893976	5894063	5890279	5890346	5895055	5895187	107921	4,1,2	0,0,0	2,9,5	5,0,6	231	144	2.63214e-06	0.000378314	1.0,1.0,1.0	0.2,1.0,0.342	0.486	48.6
116322	ENSG00000136933	RABEPK	9	+	125220326	125220397	125203007	125203066	125220538	125220700	116322	2,6,4	0,1,0	3,1,7	3,1,4	215	144	1.07399e-05	0.00108971	1.0,0.801,1.0	0.401,0.401,0.54	0.486	48.6
15985	ENSG00000159247	TUBBP5	9	+	138157371	138157469	138150723	138150841	138174045	138174872	15985	1,3,1	0,0,0	2,0,1	1,3,0	242	144	0.000517002	0.0199215	1.0,1.0,1.0	0.543,0.0,1.0	0.486	48.6
120492	ENSG00000241489	AF011889.5	X	-	149526935	149527068	149500948	149501037	149529366	149529428	120492	7,13,6	3,7,1	0,0,4	3,2,4	277	144	0.000747396	0.0259789	0.548,0.491,0.757	0.0,0.0,0.342	0.485	48.5
111686	ENSG00000124459	ZNF45	19	-	43931246	43931365	43925324	43925458	43932607	43932690	111686	1,0,0	0,2,4	13,3,1	0,2,0	263	144	6.92182e-07	0.000135538	1.0,0.0,0.0	1.0,0.451,1.0	-0.484	48.4
6291	ENSG00000198131	ZNF544	19	+	58247281	58247356	58246710	58246794	58259277	58259793	6291	1,4,4	9,4,2	7,4,3	1,0,1	219	144	1.28083e-05	0.00125212	0.068,0.397,0.568	0.822,1.0,0.664	-0.484	48.4
62759	ENSG00000146063	TRIM41	5	+	181234505	181234620	181234132	181234349	181234931	181234995	62759	0,6,4	7,11,18	24,10,14	2,10,6	259	144	2.51854e-05	0.00210117	0.0,0.233,0.11	0.87,0.357,0.565	-0.483	48.3
62751	ENSG00000146063	TRIM41	5	+	181234508	181234620	181234132	181234349	181234931	181234995	62751	0,6,4	7,11,18	23,10,14	2,10,6	256	144	2.63002e-05	0.00216679	0.0,0.235,0.111	0.866,0.36,0.568	-0.483	48.3
11283	ENSG00000010704	HFE	6	+	26094185	26094218	26093118	26093232	26094403	26095020	11283	0,1,0	2,0,1	1,3,7	0,1,2	177	144	7.37593e-05	0.00474923	0.0,1.0,0.0	1.0,0.709,0.74	-0.483	48.3
9867	ENSG00000100373	UPK3A	22	+	45289060	45289209	45285940	45286096	45293180	45293313	9867	2,4,0	3,3,5	2,3,2	1,1,0	293	144	0.000437237	0.0175513	0.247,0.396,0.0	0.496,0.596,1.0	-0.483	48.3
35399	ENSG00000164180	TMEM161B	5	-	88221300	88221471	88220614	88220719	88228444	88228528	35399	3,4,3	1,2,1	0,1,2	1,6,7	315	144	9.3484e-05	0.00563795	0.578,0.478,0.578	0.0,0.071,0.116	0.482	48.2
112095	ENSG00000036549	ZZZ3	1	-	77584766	77584829	77584516	77584655	77631834	77631921	112095	0,1,0	3,0,8	9,5,2	1,0,1	207	144	1.6725e-07	4.63938e-05	0.0,1.0,0.0	0.862,1.0,0.582	-0.481	48.1
6126	ENSG00000170100	ZNF778	16	+	89223156	89223384	89222091	89222183	89224718	89224802	6126	6,5,9	2,4,5	13,6,15	2,0,0	372	144	8.29669e-06	0.000885355	0.537,0.326,0.411	0.716,1.0,1.0	-0.481	48.1
7589	ENSG00000268230	CTD-2619J13.8	19	-	58357951	58358286	58357584	58357649	58358488	58358635	7589	5,11,8	2,6,5	13,4,13	0,1,0	479	144	7.18643e-07	0.000139542	0.429,0.355,0.325	1.0,0.546,1.0	-0.479	47.9
106877	ENSG00000280987	MATR3	5	+	139291582	139291681	139279050	139279129	139293452	139293575	106877	0,3,2	1,0,1	1,0,0	5,13,8	243	144	0.000265598	0.0121487	0.0,1.0,0.542	0.106,0.0,0.0	0.479	47.9
15340	ENSG00000140264	SERF2	15	+	43792116	43792351	43785409	43785534	43792974	43793083	15340	9,5,5	1,0,2	5,4,5	5,4,5	379	144	0.00106754	0.0337002	0.774,1.0,0.487	0.275,0.275,0.275	0.479	47.9
89459	ENSG00000106608	URGCP	7	-	43910730	43910848	43887414	43887485	43926131	43926411	89459	6,4,2	0,3,1	0,3,2	4,9,2	262	144	0.0012914	0.0386013	1.0,0.423,0.524	0.0,0.155,0.355	0.479	47.9
29900	ENSG00000111271	ACAD10	12	+	111710272	111710365	111709525	111709684	111715820	111715962	29900	8,11,4	0,0,0	2,5,6	6,1,2	237	144	1.39324e-07	3.98759e-05	1.0,1.0,1.0	0.168,0.752,0.646	0.478	47.8
59182	ENSG00000118369	USP35	11	+	78198582	78198718	78197935	78198068	78199594	78199724	59182	3,10,9	9,9,5	22,10,6	1,0,3	280	144	0.000129563	0.00711617	0.146,0.364,0.481	0.919,1.0,0.507	-0.478	47.8
31632	ENSG00000166839	ANKDD1A	15	+	64917385	64917484	64911927	64911964	64921920	64922019	31632	10,8,3	3,0,5	1,2,2	2,11,6	243	144	0.000387558	0.0161055	0.664,1.0,0.262	0.229,0.097,0.165	0.478	47.8
113207	ENSG00000234062	RP11-308D16.2	X	+	136921243	136922776	136909394	136909780	136925246	136925379	113207	8,23,11	1,6,1	47,20,30	3,0,0	1677	144	0.000619245	0.0226285	0.407,0.248,0.486	0.574,1.0,1.0	-0.478	47.8
95477	ENSG00000141556	TBCD	17	+	82903404	82903478	82893546	82893632	82911757	82911765	95477	9,6,1	2,1,0	4,1,4	4,2,3	218	144	0.00148311	0.042387	0.748,0.799,1.0	0.398,0.248,0.468	0.478	47.8
36131	ENSG00000160209	PDXK	21	+	43732138	43732647	43728988	43729010	43734068	43734123	36131	19,36,23	19,10,15	35,52,35	3,3,2	653	144	5.26916e-08	1.77483e-05	0.181,0.443,0.253	0.72,0.793,0.794	-0.477	47.7
9507	ENSG00000164002	EXO5	1	+	40509450	40509625	40508766	40508889	40514514	40516036	9507	10,2,2	1,0,0	2,7,8	3,2,3	319	144	1.71226e-05	0.00156568	0.819,1.0,1.0	0.231,0.612,0.546	0.477	47.7
23146	ENSG00000196724	ZNF418	19	-	57932429	57932646	57930427	57930557	57935160	57935387	23146	8,8,3	2,3,0	3,1,1	8,1,1	361	144	0.0010223	0.0326683	0.615,0.515,1.0	0.13,0.285,0.285	0.477	47.7
41495	ENSG00000166575	TMEM135	11	+	87075636	87075786	87067693	87067821	87091361	87091395	41495	4,5,2	5,4,5	5,12,3	0,3,1	294	144	0.00138933	0.0405612	0.282,0.38,0.164	1.0,0.662,0.595	-0.477	47.7
11495	ENSG00000151093	OXSM	3	+	25791162	25791315	25790093	25790147	25794091	25794523	11495	12,5,9	0,0,0	5,13,19	3,5,7	297	144	3.60714e-09	1.91022e-06	1.0,1.0,1.0	0.447,0.558,0.568	0.476	47.6
71582	ENSG00000206195	DUXAP8	22	+	15791009	15791152	15790660	15790798	15815475	15815566	71582	6,5,6	0,0,1	7,6,13	5,4,7	287	144	1.19099e-06	0.000205509	1.0,1.0,0.751	0.413,0.429,0.482	0.476	47.6
7794	ENSG00000198945	L3MBTL3	6	+	130049650	130049830	130049281	130049393	130051248	130051343	7794	2,4,3	0,0,1	4,3,10	7,4,2	324	144	1.95702e-05	0.00171948	1.0,1.0,0.571	0.203,0.25,0.69	0.476	47.6
78058	ENSG00000055147	FAM114A2	5	-	154038292	154038434	154034875	154034946	154038856	154038921	78058	4,2,4	3,1,1	5,6,8	0,0,0	286	144	0.000173012	0.00880883	0.402,0.502,0.668	1.0,1.0,1.0	-0.476	47.6
23151	ENSG00000159753	RLTPR	16	+	67656800	67656881	67656423	67656645	67657238	67657316	23151	4,4,2	2,3,2	9,8,6	0,1,0	225	144	4.37298e-06	0.000550957	0.561,0.46,0.39	1.0,0.837,1.0	-0.475	47.5
21736	ENSG00000181894	ZNF329	19	-	58154371	58154591	58142556	58142661	58154734	58155067	21736	11,8,9	2,3,0	6,0,3	8,5,1	364	144	0.000805847	0.0274612	0.685,0.513,1.0	0.229,0.0,0.543	0.475	47.5
28036	ENSG00000185798	WDR53	3	-	196566876	196566995	196554176	196554807	196567190	196567307	28036	2,3,2	0,0,2	1,5,4	3,8,2	263	144	0.000953178	0.0310394	1.0,1.0,0.354	0.154,0.255,0.523	0.474	47.4
35663	ENSG00000254286	RP11-89K10.1	8	+	126617388	126617500	126589191	126589290	126634544	126634784	35663	4,2,8	0,0,0	2,7,9	2,2,4	256	144	9.56803e-08	2.93348e-05	1.0,1.0,1.0	0.36,0.663,0.559	0.473	47.3
106555	ENSG00000122376	FAM35A	10	+	87156749	87156837	87151654	87151832	87158047	87158155	106555	0,5,9	1,0,0	5,9,7	29,20,12	232	144	5.199e-05	0.00365922	0.0,1.0,1.0	0.097,0.218,0.266	0.473	47.3
38822	ENSG00000186918	ZNF395	8	-	28375261	28375382	28360884	28361182	28386392	28386446	38822	5,2,4	0,0,3	0,2,0	2,0,1	265	144	0.000325651	0.0141318	1.0,1.0,0.42	0.0,1.0,0.0	0.473	47.3
44151	ENSG00000267827	CTC-471J1.8	19	-	52165255	52165385	52160464	52160591	52168057	52168152	44151	7,3,10	3,3,4	0,0,1	11,5,11	274	144	2.97786e-10	2.21725e-07	0.551,0.344,0.568	0.0,0.0,0.046	0.472	47.2
107938	ENSG00000134452	FBXO18	10	+	5893976	5894052	5890279	5890346	5895055	5895187	107938	5,2,4	0,0,0	3,5,4	5,0,6	220	144	1.43078e-06	0.000234196	1.0,1.0,1.0	0.282,1.0,0.304	0.471	47.1
20444	ENSG00000256061	DYX1C1	15	-	55432496	55432602	55430307	55430779	55434904	55435058	20444	19,5,5	2,5,5	1,0,2	8,1,11	250	144	6.58386e-06	0.000746841	0.845,0.365,0.365	0.067,0.0,0.095	0.471	47.1
39388	ENSG00000263753	LINC00667	18	+	5240647	5240708	5238127	5238893	5241698	5241812	39388	0,1,0	3,0,2	4,7,3	0,0,3	205	144	9.40012e-06	0.000978849	0.0,1.0,0.0	1.0,1.0,0.413	-0.471	47.1
27368	ENSG00000155542	SETD9	5	+	56911041	56911111	56910086	56910394	56913010	56913134	27368	0,1,0	2,2,1	1,4,2	7,2,0	214	144	0.000635125	0.0230135	0.0,0.252,0.0	0.088,0.574,1.0	-0.47	47
91455	ENSG00000234694	RP1-92O14.3	1	-	43358041	43358108	43357802	43357900	43358418	43358658	91455	1,0,0	0,4,3	1,2,2	0,2,0	211	144	1.44371e-05	0.00136421	1.0,0.0,0.0	1.0,0.406,1.0	-0.469	46.9
58028	ENSG00000119509	INVS	9	+	100129675	100129744	100126382	100126549	100214924	100215040	58028	1,1,1	0,1,0	0,1,0	3,0,1	213	144	3.02143e-06	0.000422015	1.0,0.403,1.0	0.0,1.0,0.0	0.468	46.8
3065	ENSG00000236859	NIFK-AS1	2	+	121650300	121650381	121649649	121649911	121650467	121651535	3065	5,5,7	0,1,1	3,4,5	2,5,6	225	144	7.21278e-06	0.000792058	1.0,0.762,0.818	0.49,0.339,0.348	0.468	46.8
113960	ENSG00000141696	P3H4	17	-	41810862	41810981	41806795	41806879	41811131	41811284	113960	0,1,0	2,4,1	5,0,2	0,2,1	263	144	0.00138121	0.0404675	0.0,0.12,0.0	1.0,0.0,0.523	-0.468	46.8
103278	ENSG00000198515	CNGA1	4	-	48005673	48005836	47981392	47981500	48010793	48010893	103278	6,8,3	2,1,0	4,0,4	1,5,4	307	144	0.00140531	0.0409555	0.585,0.79,1.0	0.652,0.0,0.319	0.468	46.8
69832	ENSG00000152818	UTRN	6	+	144827305	144827386	144820881	144821018	144827610	144827676	69832	18,11,19	46,45,51	23,24,12	2,8,12	225	144	3.52159e-06	0.00047	0.2,0.135,0.193	0.88,0.658,0.39	-0.467	46.7
43470	ENSG00000185485	SDHAP1	3	-	195985626	195985789	195984111	195984276	195990189	195990258	43470	9,20,13	9,10,12	28,28,26	3,5,0	307	144	2.24937e-06	0.000333463	0.319,0.484,0.337	0.814,0.724,1.0	-0.466	46.6
70642	ENSG00000267254	ZNF790-AS1	19	+	36801875	36801929	36797562	36797811	36823730	36823821	70642	2,1,1	2,3,2	1,8,2	1,1,0	198	144	4.76098e-05	0.00342891	0.421,0.195,0.267	0.421,0.853,1.0	-0.464	46.4
118190	ENSG00000186951	PPARA	22	+	46219811	46219969	46218262	46218405	46231791	46232239	118190	3,2,2	2,4,0	5,4,2	0,0,0	302	144	2.45815e-05	0.00205772	0.417,0.193,1.0	1.0,1.0,1.0	-0.463	46.3
3918	ENSG00000223756	TSSC2	11	+	3406495	3406560	3404832	3404963	3407621	3407697	3918	2,3,3	2,8,0	4,6,9	0,0,0	209	144	4.92151e-06	0.000602854	0.408,0.205,1.0	1.0,1.0,1.0	-0.462	46.2
69318	ENSG00000024526	DEPDC1	1	-	68482640	68482876	68481439	68481612	68483949	68484090	69318	46,33,58	4,20,7	52,43,63	82,84,86	380	144	5.14581e-07	0.000109119	0.813,0.385,0.758	0.194,0.162,0.217	0.461	46.1
923	ENSG00000214719	AC005562.1	17	+	30631736	30631895	30610877	30610942	30633097	30633390	923	6,4,18	0,2,2	10,6,9	6,9,14	303	144	0.000492369	0.0191888	1.0,0.487,0.811	0.442,0.241,0.234	0.46	46
25837	ENSG00000078804	TP53INP2	20	+	34705423	34705474	34704349	34704512	34708690	34708863	25837	4,4,1	3,1,5	15,1,8	0,0,2	195	144	4.02763e-05	0.00300567	0.496,0.747,0.129	1.0,1.0,0.747	-0.458	45.8
13573	ENSG00000124181	PLCG1	20	+	41185573	41185775	41182930	41182988	41188432	41188552	13573	4,3,1	0,1,0	6,1,3	1,2,3	346	144	4.59913e-05	0.00333661	1.0,0.555,1.0	0.714,0.172,0.294	0.458	45.8
44216	ENSG00000100263	RHBDD3	22	-	29261199	29261360	29260325	29260613	29265478	29265668	44216	4,6,2	1,3,1	6,3,4	0,0,0	305	144	0.000242832	0.0113759	0.654,0.486,0.486	1.0,1.0,1.0	-0.458	45.8
100701	ENSG00000242574	HLA-DMB	6	-	32935341	32935377	32934628	32934987	32935535	32935652	100701	4,1,2	0,2,1	2,1,0	2,9,9	180	144	0.000264652	0.0121222	1.0,0.286,0.615	0.444,0.082,0.0	0.458	45.8
34013	ENSG00000169752	NRG4	15	-	75969128	75969224	75961929	75961974	76009199	76009293	34013	2,1,1	0,1,0	1,0,0	0,1,1	240	144	0.000480359	0.0188543	1.0,0.375,1.0	1.0,0.0,0.0	0.458	45.8
44918	ENSG00000162241	SLC25A45	11	-	65380533	65380622	65380131	65380175	65381874	65381976	44918	5,3,2	3,7,5	4,7,9	2,0,2	233	144	0.000861305	0.0288156	0.507,0.209,0.198	0.553,1.0,0.736	-0.458	45.8
106075	ENSG00000118260	CREB1	2	+	207577504	207577635	207570213	207570321	207596913	207596949	106075	5,2,3	0,0,0	5,6,7	2,3,3	275	144	5.97775e-07	0.000121922	1.0,1.0,1.0	0.567,0.512,0.55	0.457	45.7
41159	ENSG00000168887	C2orf68	2	-	85611396	85611598	85609434	85609586	85611743	85612066	41159	13,19,27	2,1,0	3,8,5	6,5,1	346	144	9.70577e-06	0.00100434	0.73,0.888,1.0	0.172,0.4,0.675	0.457	45.7
1778	ENSG00000197558	SSPO	7	+	149810697	149810745	149809388	149809534	149810914	149811009	1778	6,18,4	10,9,9	7,1,3	1,0,1	192	144	7.35923e-05	0.00474465	0.31,0.6,0.25	0.84,1.0,0.692	-0.457	45.7
64254	ENSG00000100325	ASCC2	22	-	29834488	29834550	29825086	29825257	29838177	29838276	64254	1,3,2	0,0,0	1,2,1	0,5,1	206	144	0.000240845	0.0113143	1.0,1.0,1.0	1.0,0.219,0.411	0.457	45.7
28909	ENSG00000197275	RAD54B	8	-	94418655	94418783	94411120	94411315	94432610	94432656	28909	5,2,4	2,0,0	7,3,8	10,3,3	272	144	0.000321759	0.0140306	0.57,1.0,1.0	0.27,0.346,0.585	0.456	45.6
100702	ENSG00000242574	HLA-DMB	6	-	32935535	32935652	32935341	32935377	32937171	32937456	100702	3,5,6	1,0,0	6,5,4	7,2,4	261	144	2.51228e-06	0.000365866	0.623,1.0,1.0	0.321,0.58,0.356	0.455	45.5
74735	ENSG00000183826	BTBD9	6	-	38599889	38600008	38597909	38598121	38612833	38613033	74735	0,1,0	2,3,4	4,2,1	5,0,2	263	144	0.00113329	0.0351592	0.0,0.154,0.0	0.305,1.0,0.215	-0.455	45.5
120618	ENSG00000149187	CELF1	11	-	47536619	47536730	47506857	47506897	47565273	47565569	120618	1,1,1	0,0,1	0,1,0	3,0,1	255	144	1.65335e-06	0.000262387	1.0,1.0,0.361	0.0,1.0,0.0	0.454	45.4
45896	ENSG00000164808	SPIDR	8	+	47728932	47729102	47713488	47713641	47735306	47735529	45896	12,11,6	2,0,0	8,6,7	2,7,4	314	144	1.40097e-05	0.00133529	0.733,1.0,1.0	0.647,0.282,0.445	0.453	45.3
44402	ENSG00000138658	ZGRF1	4	-	112603523	112603697	112589723	112589874	112606007	112606091	44402	0,0,0	2,2,2	6,6,4	4,2,3	318	144	3.63524e-08	1.2903e-05	0.0,0.0,0.0	0.404,0.576,0.376	-0.452	45.2
16063	ENSG00000282851	BISPR	19	+	17406076	17406166	17405693	17405995	17406244	17406296	16063	4,2,8	4,1,2	15,10,8	0,0,0	234	144	1.12431e-06	0.00019706	0.381,0.552,0.711	1.0,1.0,1.0	-0.452	45.2
10160	ENSG00000171813	PWWP2B	10	+	132409761	132409879	132404625	132405986	132417060	132417528	10160	54,53,47	8,16,9	26,36,50	41,56,63	262	144	2.9976e-15	5.93699e-12	0.788,0.645,0.742	0.258,0.261,0.304	0.451	45.1
108127	ENSG00000198561	CTNND1	11	+	57789036	57789155	57761796	57762119	57791491	57791673	108127	3,0,0	0,5,3	1,1,2	0,1,0	263	144	2.1223e-05	0.00182815	1.0,0.0,0.0	1.0,0.354,1.0	-0.451	45.1
5198	ENSG00000204514	ZNF814	19	-	57868457	57868579	57858814	57858983	57888766	57888817	5198	1,2,1	0,0,1	0,0,1	3,2,0	266	144	1.27384e-07	3.69932e-05	1.0,1.0,0.351	0.0,0.0,1.0	0.45	45
23883	ENSG00000259972	AC009120.6	16	-	74331586	74331708	74310099	74310134	74332566	74332613	23883	0,1,0	1,0,1	1,1,2	0,0,2	266	144	0.00030277	0.0133972	0.0,1.0,0.0	1.0,1.0,0.351	-0.45	45
52062	ENSG00000223685	LINC00571	13	-	38072826	38072976	38061395	38061453	38089572	38089660	52062	1,4,3	1,2,7	4,6,3	0,1,1	294	144	5.82146e-05	0.00395944	0.329,0.495,0.173	1.0,0.746,0.595	-0.448	44.8
88091	ENSG00000077458	FAM76B	11	-	95779077	95779135	95778835	95778954	95779606	95779687	88091	5,8,5	0,3,0	2,2,7	1,7,4	202	144	0.000547325	0.0207508	1.0,0.655,1.0	0.588,0.169,0.555	0.448	44.8
50035	ENSG00000182796	TMEM198B	12	+	55831256	55831349	55830853	55831083	55832958	55833125	50035	3,7,2	1,2,8	13,10,5	2,0,0	237	144	2.9721e-05	0.00240265	0.646,0.68,0.132	0.798,1.0,1.0	-0.447	44.7
79863	ENSG00000089022	MAPKAPK5	12	+	111868752	111868876	111866155	111866231	111870270	111870307	79863	1,2,3	1,4,2	2,8,3	2,0,0	268	144	0.000296421	0.0132465	0.35,0.212,0.446	0.35,1.0,1.0	-0.447	44.7
41620	ENSG00000174851	YIF1A	11	-	66285700	66285814	66284882	66284966	66287597	66287676	41620	3,3,5	2,2,2	11,9,8	0,1,0	258	144	1.69607e-05	0.00155375	0.456,0.456,0.583	1.0,0.834,1.0	-0.446	44.6
2443	ENSG00000149257	SERPINH1	11	+	75563726	75563770	75562345	75562378	75566315	75566959	2443	2,2,1	0,0,0	3,3,2	2,1,2	188	144	0.000515147	0.0198732	1.0,1.0,1.0	0.535,0.697,0.434	0.445	44.5
44920	ENSG00000162241	SLC25A45	11	-	65380533	65380632	65380131	65380175	65381874	65381969	44920	6,4,4	3,7,5	8,7,10	2,0,2	243	144	0.000553438	0.020933	0.542,0.253,0.322	0.703,1.0,0.748	-0.445	44.5
6832	ENSG00000112851	ERBB2IP	5	+	66072168	66072291	66053405	66054951	66075101	66075230	6832	7,8,5	4,5,5	12,6,9	1,1,0	267	144	3.43437e-06	0.000462795	0.486,0.463,0.35	0.866,0.764,1.0	-0.444	44.4
38301	ENSG00000100731	PCNX	14	+	70995740	70995925	70976941	70978648	71009633	71009724	38301	16,9,22	9,9,8	24,16,21	2,1,1	329	144	2.39732e-06	0.000351711	0.438,0.304,0.546	0.84,0.875,0.902	-0.443	44.3
113969	ENSG00000141696	P3H4	17	-	41810812	41810981	41806795	41806879	41811131	41811284	113969	0,1,3	2,4,1	11,2,5	0,2,1	313	144	0.000813113	0.0276612	0.0,0.103,0.58	1.0,0.315,0.697	-0.443	44.3
81921	ENSG00000166987	MBD6	12	+	57529617	57529674	57529152	57529329	57529933	57530143	81921	3,7,1	5,7,7	8,3,7	2,1,2	201	144	0.000770481	0.0265853	0.301,0.417,0.093	0.741,0.682,0.715	-0.442	44.2
47718	ENSG00000183647	ZNF530	19	+	57605685	57607827	57604276	57604406	57612502	57612722	47718	127149139	3,0,0	205224223	10,18,21	2286	144	9.93368e-08	3.00832e-05	0.727,1.0,1.0	0.564,0.439,0.401	0.441	44.1
65585	ENSG00000162927	PUS10	2	-	61010655	61010888	61008780	61009015	61011764	61011905	65585	17,19,11	7,5,1	2,3,7	14,2,16	377	144	1.08573e-05	0.00109601	0.481,0.592,0.808	0.052,0.364,0.143	0.441	44.1
47991	ENSG00000196152	ZNF79	9	+	127428551	127428660	127424373	127424803	127428831	127428920	47991	4,1,2	4,6,8	17,15,10	3,7,4	253	144	5.34496e-05	0.00374068	0.363,0.087,0.125	0.763,0.549,0.587	-0.441	44.1
104347	ENSG00000185267	CDNF	10	-	14836250	14836294	14828139	14828272	14837831	14837922	104347	0,0,2	1,1,6	5,3,1	2,3,1	188	144	0.000178231	0.0089889	0.0,0.0,0.203	0.657,0.434,0.434	-0.441	44.1
50103	ENSG00000204634	TBC1D8	2	-	101191300	101191458	101188233	101188328	101195235	101195326	50103	1,2,1	0,2,0	1,0,0	0,1,1	302	144	0.000202857	0.00991699	1.0,0.323,1.0	1.0,0.0,0.0	0.441	44.1
23092	ENSG00000159267	HLCS	21	-	36962251	36962354	36962035	36962170	36962865	36963037	23092	0,0,2	2,3,1	3,4,1	1,0,2	247	144	0.000390234	0.0161848	0.0,0.0,0.538	0.636,1.0,0.226	-0.441	44.1
90977	ENSG00000188917	TRMT2B	X	-	101036962	101037073	101035622	101035683	101051816	101052083	90977	3,0,2	1,1,0	1,1,0	2,6,5	255	144	0.000707748	0.0249956	0.629,0.0,1.0	0.22,0.086,0.0	0.441	44.1
42326	ENSG00000142541	RPL13A	19	+	49490126	49490295	49489767	49489922	49490474	49490576	42326	2,2,5	0,2,4	2,2,7	0,0,0	313	144	4.31756e-05	0.00317817	1.0,0.315,0.365	1.0,1.0,1.0	-0.44	44
66505	ENSG00000162542	TMCO4	1	-	19793431	19793648	19787025	19787117	19798136	19798215	66505	10,4,7	2,6,7	11,10,11	0,2,1	361	144	0.000266683	0.0121702	0.666,0.21,0.285	1.0,0.666,0.814	-0.44	44
48797	ENSG00000196338	NLGN3	X	+	71148845	71148905	71147549	71148206	71153476	71153536	48797	4,5,1	0,0,0	0,3,2	5,1,0	204	144	0.00130689	0.0389117	1.0,1.0,1.0	0.0,0.679,1.0	0.44	44
18743	ENSG00000148950	IMMP1L	11	-	31469707	31469797	31463171	31463305	31473723	31473786	18743	2,4,4	4,5,0	12,4,2	1,0,0	234	144	2.8604e-05	0.00232564	0.235,0.33,1.0	0.881,1.0,1.0	-0.439	43.9
73290	ENSG00000198556	ZNF789	7	+	99476407	99476480	99472910	99473056	99479660	99481301	73290	18,13,20	0,0,6	7,7,9	6,6,6	217	144	5.77796e-05	0.00394339	1.0,1.0,0.689	0.436,0.436,0.499	0.439	43.9
10979	ENSG00000182986	ZNF320	19	-	52895338	52895435	52893778	52893856	52897519	52897560	10979	2,2,2	1,4,1	0,0,0	1,3,1	241	144	0.000217918	0.0105115	0.544,0.23,0.544	0.0,0.0,0.0	0.439	43.9
31415	ENSG00000267419	CTC-559E9.6	19	+	19789679	19789821	19786608	19786691	19806280	19806376	31415	0,6,0	2,0,3	6,5,6	2,1,0	286	144	0.00130018	0.03877	0.0,1.0,0.0	0.602,0.716,1.0	-0.439	43.9
41393	ENSG00000145016	RUBCN	3	-	197717976	197718130	197705091	197705175	197749268	197749699	41393	24,25,22	0,0,0	27,17,11	7,3,12	298	144	6.98444e-10	4.52067e-07	1.0,1.0,1.0	0.651,0.732,0.307	0.437	43.7
18758	ENSG00000148950	IMMP1L	11	-	31469717	31469797	31463171	31463305	31473723	31473786	18758	2,4,3	4,5,0	13,4,6	1,0,0	224	144	1.7899e-05	0.0016125	0.243,0.34,1.0	0.893,1.0,1.0	-0.437	43.7
60459	ENSG00000122085	MTERF4	2	-	241090261	241090449	241089979	241090044	241099395	241099894	60459	7,10,4	2,0,0	7,1,13	1,3,8	332	144	0.000256783	0.0118384	0.603,1.0,1.0	0.752,0.126,0.413	0.437	43.7
7209	ENSG00000138376	BARD1	2	-	214752446	214752555	214730410	214730508	214809411	214809711	7209	1,0,1	2,1,0	1,1,2	0,0,1	253	144	0.00033925	0.0145436	0.222,0.0,1.0	1.0,1.0,0.532	-0.437	43.7
63728	ENSG00000125510	OPRL1	20	+	64091965	64092116	64080172	64080352	64092687	64092953	63728	4,5,9	1,1,3	2,3,2	13,2,5	295	144	0.000161829	0.00837292	0.661,0.709,0.594	0.07,0.423,0.163	0.436	43.6
82250	ENSG00000269834	ZNF528-AS1	19	-	52396364	52396499	52395597	52395750	52397461	52397757	82250	0,1,0	1,15,9	3,3,3	0,6,10	279	144	0.000311034	0.0136861	0.0,0.033,0.0	1.0,0.205,0.134	-0.435	43.5
105340	ENSG00000008277	ADAM22	7	+	88186614	88186701	88184291	88184402	88193115	88193239	105340	2,3,4	0,2,0	6,2,1	3,2,2	231	144	0.00114601	0.035454	1.0,0.483,1.0	0.555,0.384,0.238	0.435	43.5
12168	ENSG00000185122	HSF1	8	+	144292482	144292619	144291604	144291874	144306547	144306767	12168	5,6,1	0,0,0	8,7,3	5,2,1	281	144	4.59781e-08	1.56364e-05	1.0,1.0,1.0	0.451,0.642,0.606	0.434	43.4
57926	ENSG00000228544	CCDC183-AS1	9	-	136806049	136806173	136803926	136805584	136806384	136806537	57926	5,10,2	2,2,2	3,0,0	3,4,2	268	144	0.000184589	0.00922286	0.573,0.729,0.35	0.35,0.0,0.0	0.434	43.4
61699	ENSG00000151327	FAM177A1	14	+	35109894	35109960	35106366	35106484	35110569	35110726	61699	1,0,0	1,3,1	4,2,6	0,4,5	210	144	4.49394e-05	0.00327469	0.407,0.0,0.0	1.0,0.255,0.451	-0.433	43.3
71281	ENSG00000133393	FOPNL	16	-	15879803	15879920	15867178	15867516	15884007	15884124	71281	3,3,2	0,1,0	2,2,11	4,2,2	261	144	5.15422e-05	0.00363286	1.0,0.623,1.0	0.216,0.356,0.752	0.433	43.3
31647	ENSG00000166839	ANKDD1A	15	+	64944654	64944747	64943483	64943582	64947403	64947593	31647	16,17,12	0,0,0	8,11,17	7,5,4	237	144	1.29704e-09	7.88002e-07	1.0,1.0,1.0	0.41,0.572,0.721	0.432	43.2
74973	ENSG00000074201	CLNS1A	11	-	77625718	77625815	77624962	77625070	77629762	77629899	74973	2,5,3	0,0,0	0,4,2	5,1,0	241	144	0.00100292	0.0321626	1.0,1.0,1.0	0.0,0.705,1.0	0.432	43.2
66206	ENSG00000182473	EXOC7	17	-	76091142	76091235	76089174	76089320	76094413	76094581	66206	97,89,69	46,26,33	39,20,5	59,63,52	237	144	6.82787e-14	1.10845e-10	0.562,0.675,0.56	0.287,0.162,0.055	0.431	43.1
32486	ENSG00000138802	SEC24B	4	+	109481676	109481781	109462900	109463644	109491326	109491407	32486	5,6,9	5,1,4	17,19,19	0,0,0	249	144	9.59055e-09	4.2024e-06	0.366,0.776,0.565	1.0,1.0,1.0	-0.431	43.1
111887	ENSG00000230583	GTF2IRD1P1	7	-	66832984	66833017	66832399	66832480	66836734	66836800	111887	3,0,1	1,2,3	1,4,4	1,0,1	177	144	0.000175089	0.00887807	0.709,0.0,0.213	0.449,1.0,0.765	-0.431	43.1
120932	ENSG00000177556	ATOX1	5	-	151751703	151751776	151742821	151742959	151758545	151758779	120932	13,5,1	0,8,0	0,0,2	4,2,0	217	144	0.00081998	0.02783	1.0,0.293,1.0	0.0,0.0,1.0	0.431	43.1
90994	ENSG00000188917	TRMT2B	X	-	101041316	101041371	101035612	101035683	101051816	101052070	90994	5,0,3	1,1,0	0,3,2	2,6,5	199	144	0.00119867	0.036614	0.783,0.0,1.0	0.0,0.266,0.224	0.431	43.1
99219	ENSG00000181433	SAGE1	X	+	135905641	135905782	135905251	135905392	135906023	135906164	99219	2,2,3	7,3,15	18,4,14	5,4,2	285	144	1.9586e-05	0.00171948	0.126,0.252,0.092	0.645,0.336,0.78	-0.43	43
97449	ENSG00000174720	LARP7	4	+	112637643	112637787	112637164	112637239	112644424	112644488	97449	9,6,5	0,0,1	3,4,2	2,1,2	288	144	0.00011462	0.0065422	1.0,1.0,0.714	0.429,0.667,0.333	0.428	42.8
90986	ENSG00000188917	TRMT2B	X	-	101051250	101051366	101036962	101037073	101051816	101052054	90986	3,3,7	1,0,2	0,0,1	1,1,0	260	144	0.000338871	0.0145399	0.624,1.0,0.66	0.0,0.0,1.0	0.428	42.8
82252	ENSG00000269834	ZNF528-AS1	19	-	52395597	52395750	52389018	52389303	52397461	52397757	82252	3,20,9	0,1,0	3,13,12	2,4,4	297	144	2.7135e-06	0.000389443	1.0,0.907,1.0	0.421,0.612,0.593	0.427	42.7
82142	ENSG00000227038	GTF2IP7	7	-	76101231	76101414	76099897	76099956	76108230	76108309	82142	7,2,2	1,2,3	15,8,3	0,0,1	327	144	1.76431e-05	0.00159637	0.755,0.306,0.227	1.0,1.0,0.569	-0.427	42.7
34944	ENSG00000138795	LEF1	4	-	108063622	108063657	108048596	108048751	108064335	108064384	34944	3,10,6	1,1,1	3,3,3	9,8,1	179	144	6.75387e-05	0.00442347	0.707,0.889,0.828	0.211,0.232,0.707	0.425	42.5
47978	ENSG00000115325	DOK1	2	+	74549407	74549571	74549025	74549172	74554793	74554859	47978	4,1,6	0,0,0	4,4,1	1,0,6	308	144	0.000305112	0.0134708	1.0,1.0,1.0	0.652,1.0,0.072	0.425	42.5
47979	ENSG00000115325	DOK1	2	+	74549412	74549571	74549070	74549172	74554793	74554859	47979	3,1,5	0,0,0	3,10,2	1,0,6	303	144	0.000333088	0.0143727	1.0,1.0,1.0	0.588,1.0,0.137	0.425	42.5
24626	ENSG00000233554	B4GALT1-AS1	9	+	33178895	33178948	33177419	33177469	33179324	33179710	24626	4,8,3	0,1,0	4,7,4	3,2,5	197	144	6.75196e-06	0.000761549	1.0,0.854,1.0	0.494,0.719,0.369	0.424	42.4
48798	ENSG00000196338	NLGN3	X	+	71148663	71148905	71147549	71148206	71153476	71153536	48798	5,6,1	0,0,0	2,4,6	5,1,0	386	144	0.000323424	0.0140846	1.0,1.0,1.0	0.13,0.599,1.0	0.424	42.4
93327	ENSG00000171302	CANT1	17	-	78998147	78998286	78997839	78997963	79005371	79005481	93327	22,28,32	44,45,46	66,71,87	17,21,21	283	144	0	0	0.203,0.24,0.261	0.664,0.632,0.678	-0.423	42.3
106552	ENSG00000122376	FAM35A	10	+	87152774	87152879	87151654	87151832	87158047	87158155	106552	55,45,61	1,0,0	35,45,55	29,20,12	249	144	1.33227e-15	2.93185e-12	0.97,1.0,1.0	0.411,0.565,0.726	0.423	42.3
3940	ENSG00000223756	TSSC2	11	+	3406495	3406590	3404832	3404963	3407621	3407697	3940	4,3,2	2,8,0	4,5,6	0,0,0	239	144	5.13557e-06	0.000621725	0.546,0.184,1.0	1.0,1.0,1.0	-0.423	42.3
108591	ENSG00000184903	IMMP2L	7	-	111492350	111492514	111487233	111487341	111561850	111561923	108591	1,2,5	4,1,0	0,1,0	1,1,2	308	144	0.000435776	0.0175029	0.105,0.483,1.0	0.0,0.319,0.0	0.423	42.3
26291	ENSG00000244257	PKD1P1	16	+	16318513	16318734	16317895	16318079	16318922	16319038	26291	1,8,3	3,3,1	1,4,7	0,2,0	365	144	0.00138803	0.040542	0.116,0.513,0.542	1.0,0.441,1.0	-0.423	42.3
119948	ENSG00000157214	STEAP2	7	+	90225049	90225152	90211859	90211934	90225497	90225574	119948	7,6,5	3,2,2	6,0,4	10,7,6	247	144	0.000727317	0.0254432	0.576,0.636,0.593	0.259,0.0,0.28	0.422	42.2
89751	ENSG00000166743	ACSM1	16	-	20669826	20669986	20661793	20661873	20671530	20671671	89751	3,1,4	0,0,0	3,8,4	2,0,4	304	144	9.10825e-05	0.00554178	1.0,1.0,1.0	0.415,1.0,0.321	0.421	42.1
61926	ENSG00000183077	AFMID	17	+	78202494	78202606	78190969	78191060	78202702	78204039	61926	10,6,4	3,6,2	10,22,9	0,3,0	256	144	9.18864e-05	0.00557221	0.652,0.36,0.529	1.0,0.805,1.0	-0.421	42.1
2787	ENSG00000100226	GTPBP1	22	+	38736154	38736256	38734323	38734397	38737950	38738299	2787	3,12,2	3,0,2	1,5,5	0,0,0	246	144	0.00141124	0.041051	0.369,1.0,0.369	1.0,1.0,1.0	-0.421	42.1
80430	ENSG00000151575	TEX9	15	+	56383951	56384031	56373440	56373504	56391242	56391418	80430	8,3,8	2,1,2	7,1,5	9,5,5	224	144	0.00138455	0.0405131	0.72,0.659,0.72	0.333,0.114,0.391	0.42	42
78973	ENSG00000105426	PTPRS	19	-	5218786	5218925	5218419	5218532	5219309	5219467	78973	13,14,13	27,26,14	29,17,15	7,8,2	283	144	2.56953e-06	0.000371616	0.197,0.215,0.321	0.678,0.52,0.792	-0.419	41.9
2910	ENSG00000147364	FBXO25	8	+	467950	468179	467719	467746	468714	469873	2910	1,0,2	1,2,1	2,1,3	1,0,1	373	144	0.000952987	0.0310394	0.279,0.0,0.436	0.436,1.0,0.537	-0.419	41.9
16879	ENSG00000108654	DDX5	17	-	64500998	64501143	64500823	64500882	64502009	64502069	16879	9,5,6	4,7,1	15,15,5	0,2,0	289	144	1.8079e-05	0.00162169	0.529,0.262,0.749	1.0,0.789,1.0	-0.416	41.6
92578	ENSG00000214826	DDX12P	12	-	9437674	9437891	9437402	9437489	9438010	9438202	92578	0,1,0	1,5,2	12,3,5	8,1,3	361	144	1.48149e-06	0.000239332	0.0,0.074,0.0	0.374,0.545,0.399	-0.415	41.5
65341	ENSG00000205664	RP11-706O15.1	X	-	3822373	3822580	3817534	3817778	3828505	3828597	65341	7,14,8	0,1,0	12,13,6	2,5,4	351	144	3.51005e-06	0.00047	1.0,0.852,1.0	0.711,0.516,0.381	0.415	41.5
115420	ENSG00000172775	FAM192A	16	-	57175538	57175700	57173673	57173869	57178709	57178852	115420	6,3,3	0,0,0	11,1,7	4,2,0	306	144	0.00057522	0.0214633	1.0,1.0,1.0	0.564,0.19,1.0	0.415	41.5
41161	ENSG00000168887	C2orf68	2	-	85611391	85611598	85609434	85609586	85611743	85612066	41161	14,19,30	2,1,0	5,7,8	6,5,1	351	144	3.22921e-05	0.00254606	0.742,0.886,1.0	0.255,0.365,0.766	0.414	41.4
77334	ENSG00000126456	IRF3	19	-	49664586	49664793	49663420	49663514	49665630	49665842	77334	5,13,6	6,4,5	19,14,15	2,2,1	351	144	0.000370322	0.0155129	0.255,0.571,0.33	0.796,0.742,0.86	-0.414	41.4
114486	ENSG00000171084	FAM86JP	3	+	125923878	125924140	125920824	125920905	125924965	125925115	114486	5,7,7	1,1,2	7,1,7	5,9,6	406	144	0.00161317	0.0449894	0.639,0.713,0.554	0.332,0.038,0.293	0.414	41.4
29250	ENSG00000196459	TRAPPC2	X	-	13734043	13734185	13719870	13719982	13734524	13734556	29250	10,7,10	24,21,15	15,15,23	6,9,3	286	144	6.92462e-06	0.000774846	0.173,0.144,0.251	0.557,0.456,0.794	-0.413	41.3
108953	ENSG00000169918	OTUD7A	15	-	31656982	31657077	31655095	31655250	31689358	31689481	108953	4,2,4	0,0,1	1,4,4	1,2,2	239	144	0.000238644	0.0112698	1.0,1.0,0.707	0.376,0.546,0.546	0.413	41.3
7319	ENSG00000226287	TMEM191A	22	+	20702829	20702893	20702676	20702709	20703005	20703143	7319	3,1,6	2,0,0	1,1,2	4,5,0	208	144	0.000490951	0.0191713	0.509,1.0,1.0	0.148,0.122,1.0	0.413	41.3
87970	ENSG00000177565	TBL1XR1	3	-	177160870	177160992	177098443	177098541	177196339	177196478	87970	17,11,19	2,3,11	1,5,6	9,3,13	266	144	0.000544121	0.0206848	0.821,0.665,0.483	0.057,0.474,0.2	0.413	41.3
70958	ENSG00000228192	RP11-342M1.3	1	-	42844510	42844684	42843403	42843450	42846256	42846387	70958	5,10,8	3,2,2	7,6,18	0,0,0	318	144	1.66326e-06	0.000263538	0.43,0.694,0.644	1.0,1.0,1.0	-0.411	41.1
58978	ENSG00000260259	RP11-368I7.4	16	-	89685300	89685675	89682619	89682795	89686446	89686569	58978	14,8,13	3,2,3	24,8,24	1,0,0	519	144	2.73824e-06	0.000391858	0.564,0.526,0.546	0.869,1.0,1.0	-0.411	41.1
4954	ENSG00000106723	SPIN1	9	+	88462495	88462631	88448940	88449061	88468371	88468605	4954	1,1,2	0,0,0	3,2,6	8,0,2	280	144	6.88907e-06	0.00077349	1.0,1.0,1.0	0.162,1.0,0.607	0.41	41
38147	ENSG00000157992	KRTCAP3	2	+	27443073	27443220	27442365	27442440	27443397	27443532	38147	3,3,2	0,0,0	4,5,1	7,2,0	291	144	3.52125e-06	0.00047	1.0,1.0,1.0	0.22,0.553,1.0	0.409	40.9
69019	ENSG00000254840	RP11-574M7.1	11	+	50320366	50320590	50315414	50315596	50320913	50320998	69019	0,0,1	2,1,0	1,3,9	0,4,0	368	144	0.000145794	0.00779169	0.0,0.0,1.0	1.0,0.227,1.0	-0.409	40.9
100770	ENSG00000169045	HNRNPH1	5	-	179619268	179619360	179618144	179618323	179620891	179620959	100770	399419416	81,96,71	113,91,141	138137123	236	144	0	0	0.75,0.727,0.781	0.333,0.288,0.412	0.408	40.8
111458	ENSG00000108946	PRKAR1A	17	+	68514986	68515119	68512909	68512978	68515393	68515576	111458	13,3,7	3,2,2	3,4,4	0,0,0	277	144	4.1634e-06	0.000531135	0.693,0.438,0.645	1.0,1.0,1.0	-0.408	40.8
59694	ENSG00000168395	ING5	2	+	241723494	241723587	241723209	241723271	241723790	241724038	59694	0,0,0	3,1,4	3,0,9	3,2,1	237	144	2.53619e-05	0.00211411	0.0,0.0,0.0	0.378,0.0,0.845	-0.408	40.8
43174	ENSG00000068745	IP6K2	3	-	48689558	48689675	48688002	48688773	48691271	48691482	43174	4,5,4	0,0,1	4,2,4	1,2,3	261	144	4.42295e-05	0.00323248	1.0,1.0,0.688	0.688,0.356,0.424	0.407	40.7
25009	ENSG00000115234	SNX17	2	+	27373039	27373113	27371268	27371343	27373246	27373311	25009	11,10,3	12,14,10	12,9,9	1,4,4	218	144	0.000743959	0.0258995	0.377,0.321,0.165	0.888,0.598,0.598	-0.407	40.7
42983	ENSG00000181982	CCDC149	4	-	24894991	24895118	24876535	24876697	24910771	24910826	42983	3,0,0	4,3,1	1,3,8	2,1,2	271	144	0.00160207	0.0448168	0.285,0.0,0.0	0.21,0.615,0.68	-0.407	40.7
110995	ENSG00000163071	SPATA18	4	+	52060781	52060897	52051460	52051791	52076778	52077040	110995	0,1,0	3,0,1	1,6,4	2,0,0	260	144	5.1184e-06	0.000620404	0.0,1.0,0.0	0.217,1.0,1.0	-0.406	40.6
78976	ENSG00000105426	PTPRS	19	-	5218786	5218964	5218419	5218532	5219309	5219467	78976	15,21,20	27,26,14	36,20,25	7,8,2	322	144	1.29318e-05	0.0012617	0.199,0.265,0.39	0.697,0.528,0.848	-0.406	40.6
116009	ENSG00000168002	POLR2G	11	+	62762837	62762866	62761758	62761904	62765181	62765232	116009	1,2,1	0,0,3	0,1,0	6,0,1	173	144	0.000515578	0.0198821	1.0,1.0,0.217	0.0,1.0,0.0	0.406	40.6
24999	ENSG00000115234	SNX17	2	+	27373039	27373104	27371268	27371343	27373246	27373439	24999	2,4,1	12,14,10	4,4,4	1,4,4	209	144	0.00119838	0.036614	0.103,0.164,0.064	0.734,0.408,0.408	-0.406	40.6
29037	ENSG00000149927	DOC2A	16	-	30012126	30012204	30010902	30010989	30013466	30013596	29037	4,4,6	7,1,1	5,4,2	0,0,0	222	144	1.0248e-06	0.000181873	0.27,0.722,0.796	1.0,1.0,1.0	-0.404	40.4
31266	ENSG00000167491	GATAD2A	19	+	19436130	19436219	19427695	19427992	19465344	19465614	31266	2,8,4	0,0,0	12,8,2	6,0,4	233	144	8.11307e-06	0.000867634	1.0,1.0,1.0	0.553,1.0,0.236	0.404	40.4
4652	ENSG00000111788	RP11-22B23.1	12	+	9294029	9294246	9293661	9293910	9294431	9294518	4652	2,4,2	15,10,4	22,7,13	13,1,7	361	144	2.35368e-05	0.00198368	0.05,0.138,0.166	0.403,0.736,0.426	-0.404	40.4
83268	ENSG00000198911	SREBF2	22	+	41899236	41899553	41898648	41898781	41900019	41900122	83268	9,6,6	3,1,1	11,6,6	0,0,0	461	144	0.000327911	0.0142024	0.484,0.652,0.652	1.0,1.0,1.0	-0.404	40.4
106804	ENSG00000110768	GTF2H1	11	+	18325946	18326153	18324235	18324296	18333059	18333183	106804	1,7,0	4,3,7	8,16,5	3,2,2	351	144	0.000578985	0.0215469	0.093,0.489,0.0	0.522,0.766,0.506	-0.404	40.4
5676	ENSG00000177302	TOP3A	17	-	18290841	18291027	18285406	18285520	18294702	18294785	5676	8,11,8	3,2,4	26,20,31	1,0,0	330	144	2.80096e-07	6.86575e-05	0.538,0.706,0.466	0.919,1.0,1.0	-0.403	40.3
63411	ENSG00000238098	ABCA17P	16	+	2345818	2345928	2345174	2345280	2361115	2361196	63411	2,5,1	0,1,0	1,0,4	0,2,2	254	144	0.0011487	0.0354781	1.0,0.739,1.0	1.0,0.0,0.531	0.403	40.3
70447	ENSG00000136932	TRMO	9	-	97910917	97912975	97910167	97910616	97913407	97913558	70447	44,41,28	0,0,1	8,26,26	6,3,0	2202	144	1.76747e-05	0.001597	1.0,1.0,0.647	0.08,0.362,1.0	0.402	40.2
51200	ENSG00000220891	LL22NC03-63E9.3	22	+	22563281	22563477	22562862	22562972	22563666	22566602	51200	3,1,2	0,3,2	4,2,2	1,0,0	340	144	0.000132599	0.00724232	1.0,0.124,0.298	0.629,1.0,1.0	-0.402	40.2
114489	ENSG00000171084	FAM86JP	3	+	125918863	125919068	125916629	125916817	125920824	125920905	114489	1,1,4	1,2,1	2,1,1	0,1,0	349	144	0.000207319	0.010069	0.292,0.171,0.623	1.0,0.292,1.0	-0.402	40.2
10561	ENSG00000131368	MRPS25	3	-	15053379	15053547	15049211	15049935	15059368	15059475	10561	2,2,1	2,1,1	6,1,1	0,1,0	312	144	6.22654e-05	0.00416702	0.316,0.48,0.316	1.0,0.316,1.0	-0.401	40.1
55966	ENSG00000013306	SLC25A39	17	-	44321666	44321817	44320628	44321558	44322418	44322552	55966	2,0,5	1,1,1	0,0,0	3,5,4	295	144	0.000450081	0.0179722	0.494,0.0,0.709	0.0,0.0,0.0	0.401	40.1
5982	ENSG00000105397	TYK2	19	-	10369756	10369877	10368531	10368763	10378213	10378426	5982	3,2,5	0,0,0	6,6,2	1,1,3	265	144	0.000987681	0.0318358	1.0,1.0,1.0	0.765,0.765,0.266	0.401	40.1
112085	ENSG00000088448	ANKRD10	13	-	110900529	110900694	110893196	110893263	110906032	110906124	112085	20,30,11	4,6,2	9,19,18	14,15,18	309	144	3.42822e-06	0.000462795	0.7,0.7,0.719	0.231,0.371,0.318	0.4	40
81222	ENSG00000281039	RP4-777O23.3	7	-	30524311	30524486	30500531	30500681	30550635	30550761	81222	5,8,1	0,0,0	6,2,13	1,1,4	319	144	4.81204e-05	0.00344564	1.0,1.0,1.0	0.73,0.474,0.595	0.4	40
99700	ENSG00000101752	MIB1	18	+	21798083	21798090	21791334	21791557	21799840	21799974	99700	2,1,2	2,2,3	0,0,0	2,2,4	151	144	0.00138416	0.0405131	0.488,0.323,0.389	0.0,0.0,0.0	0.4	40
96002	ENSG00000223546	LINC00630	X	+	102839800	102839863	102826968	102827144	102865041	102865152	96002	2,2,5	1,1,2	2,3,5	0,0,0	207	144	0.00163961	0.0454504	0.582,0.582,0.635	1.0,1.0,1.0	-0.4	40
93692	ENSG00000085721	RRN3	16	-	15086364	15086454	15086128	15086258	15091314	15091371	93692	142136152	13,18,22	56,80,76	63,57,49	234	144	0	0	0.87,0.823,0.81	0.354,0.463,0.488	0.399	39.9
119944	ENSG00000157214	STEAP2	7	+	90225049	90225178	90211859	90211934	90225366	90225574	119944	11,14,15	5,5,5	11,3,5	17,14,11	273	144	4.80505e-06	0.000593316	0.537,0.596,0.613	0.254,0.102,0.193	0.399	39.9
37070	ENSG00000147854	UHRF2	9	+	6464552	6464598	6460572	6460791	6465743	6465846	37070	0,0,0	1,4,3	4,2,1	2,2,4	190	144	1.55569e-05	0.00145034	0.0,0.0,0.0	0.603,0.431,0.159	-0.398	39.8
92056	ENSG00000147687	TATDN1	8	-	124518648	124518881	124515886	124516030	124522936	124523002	92056	4,7,4	0,1,0	3,2,7	0,5,4	377	144	3.12074e-05	0.0024783	1.0,0.728,1.0	1.0,0.133,0.401	0.398	39.8
81376	ENSG00000170906	NDUFA3	19	+	54106355	54106446	54105892	54106011	54106763	54106992	81376	1,1,1	2,4,1	5,6,2	2,1,1	235	144	0.000399287	0.0164617	0.235,0.133,0.38	0.605,0.786,0.551	-0.398	39.8
109124	ENSG00000198521	ZNF43	19	-	21850937	21851027	21845391	21845506	21851904	21852017	109124	0,0,1	5,2,2	0,9,6	12,0,5	234	144	0.000268132	0.0122115	0.0,0.0,0.235	0.0,1.0,0.425	-0.397	39.7
7588	ENSG00000268230	CTD-2619J13.8	19	-	58359196	58359323	58358488	58358585	58362676	58362751	7588	1,4,8	0,5,4	3,1,2	0,0,0	271	144	1.40723e-06	0.00023149	1.0,0.298,0.515	1.0,1.0,1.0	-0.396	39.6
18755	ENSG00000148950	IMMP1L	11	-	31469757	31469797	31463171	31463305	31473723	31473786	18755	3,3,5	4,5,0	9,4,6	1,0,0	184	144	4.2672e-05	0.0031512	0.37,0.32,1.0	0.876,1.0,1.0	-0.395	39.5
98332	ENSG00000273840	AL078471.5	21	+	10498856	10498986	10491539	10491644	10499474	10499540	98332	15,4,3	3,3,2	10,13,6	0,0,1	274	144	6.6888e-06	0.000757012	0.724,0.412,0.441	1.0,1.0,0.759	-0.394	39.4
120567	ENSG00000143224	PPOX	1	+	161167370	161167486	161167099	161167234	161168992	161169183	120567	14,10,19	2,0,0	11,2,14	5,3,2	260	144	5.91303e-05	0.00400795	0.795,1.0,1.0	0.549,0.27,0.795	0.394	39.4
27565	ENSG00000163322	FAM175A	4	-	83472221	83472288	83469031	83469151	83476642	83476679	27565	9,7,8	0,2,0	4,1,7	2,5,1	211	144	0.000239826	0.0112933	1.0,0.705,1.0	0.577,0.12,0.827	0.394	39.4
30510	ENSG00000130023	ERMARD	6	+	169776514	169776669	169776333	169776411	169779181	169779295	30510	2,10,0	0,7,2	6,4,6	0,0,2	299	144	0.000702905	0.0248334	1.0,0.408,0.0	1.0,1.0,0.591	-0.394	39.4
66157	ENSG00000176261	ZBTB8OS	1	-	32627776	32627865	32621857	32621948	32633644	32633727	66157	0,0,0	2,1,2	2,4,5	3,3,4	233	144	1.75151e-07	4.80626e-05	0.0,0.0,0.0	0.292,0.452,0.436	-0.393	39.3
101330	ENSG00000100888	CHD8	14	-	21436900	21436965	21431737	21431858	21437193	21437298	101330	7,10,7	6,9,2	9,19,14	0,4,0	209	144	0.00010424	0.00612628	0.446,0.434,0.707	1.0,0.766,1.0	-0.393	39.3
40381	ENSG00000060339	CCAR1	10	+	68756525	68756632	68755376	68755536	68757293	68757377	40381	6,2,1	7,4,11	11,2,16	6,2,1	251	144	0.0012601	0.03786	0.33,0.223,0.05	0.513,0.365,0.902	-0.392	39.2
61357	ENSG00000229043	AC091729.9	7	+	1162456	1162543	1160493	1160623	1163451	1163495	61357	0,1,0	4,4,11	3,1,6	5,1,2	231	144	3.5184e-06	0.00047	0.0,0.135,0.0	0.272,0.384,0.652	-0.391	39.1
86510	ENSG00000174652	ZNF266	19	-	9418761	9418895	9418504	9418631	9419216	9419299	86510	19,10,12	18,13,16	23,36,20	5,4,8	278	144	6.27395e-06	0.000722445	0.353,0.285,0.28	0.704,0.823,0.564	-0.391	39.1
23810	ENSG00000132436	FIGNL1	7	-	50449578	50449748	50448180	50448289	50450300	50450390	23810	11,10,7	5,3,2	12,5,5	14,17,13	314	144	8.53829e-05	0.00527472	0.502,0.605,0.616	0.282,0.119,0.15	0.391	39.1
39993	ENSG00000168026	TTC21A	3	+	39131605	39131646	39130991	39131095	39133051	39133240	39993	0,0,0	1,3,2	2,5,0	1,3,4	185	144	0.000249285	0.0116008	0.0,0.0,0.0	0.609,0.565,0.0	-0.391	39.1
934	ENSG00000179008	C14orf39	14	-	60456916	60457095	60455000	60455145	60458677	60458739	934	2,5,2	0,4,1	4,6,13	0,0,0	323	144	0.00127214	0.0381548	1.0,0.358,0.471	1.0,1.0,1.0	-0.39	39
62860	ENSG00000007376	RPUSD1	16	-	787603	787645	787396	787477	788255	788334	62860	0,0,0	1,2,3	7,0,9	2,7,9	186	144	5.89709e-06	0.000690573	0.0,0.0,0.0	0.73,0.0,0.436	-0.389	38.9
28038	ENSG00000185798	WDR53	3	-	196566889	196566995	196561013	196561491	196567190	196567307	28038	14,2,5	0,0,2	9,9,4	3,7,4	250	144	0.000108811	0.00631372	1.0,1.0,0.59	0.633,0.425,0.365	0.389	38.9
62109	ENSG00000131051	RBM39	20	-	35710282	35710420	35709223	35709256	35714184	35714388	62109	16,7,5	2,0,0	5,8,4	2,2,3	282	144	0.000109409	0.00633607	0.803,1.0,1.0	0.561,0.671,0.405	0.389	38.9
51142	ENSG00000185324	CDK10	16	+	89689251	89689322	89687588	89687815	89690552	89690624	51142	10,6,4	3,0,0	6,11,5	6,5,3	215	144	0.00105611	0.0334352	0.691,1.0,1.0	0.401,0.596,0.527	0.389	38.9
96425	ENSG00000141542	RAB40B	17	-	82696388	82696853	82664495	82664556	82698471	82698654	96425	6,20,7	0,0,0	7,6,4	5,1,0	609	144	0.000119705	0.00674303	1.0,1.0,1.0	0.249,0.587,1.0	0.388	38.8
92813	ENSG00000164828	SUN1	7	+	849831	850023	849519	849603	851383	851482	92813	5,4,2	12,15,5	5,5,4	2,3,1	336	144	0.00114794	0.0354781	0.152,0.103,0.146	0.517,0.417,0.632	-0.388	38.8
100655	ENSG00000214922	HLA-F-AS1	6	-	29745472	29745727	29738550	29738886	29748899	29748993	100655	13,11,6	1,2,4	3,8,9	0,0,0	399	144	3.01834e-06	0.000422015	0.824,0.665,0.351	1.0,1.0,1.0	-0.387	38.7
120481	ENSG00000172366	FAM195A	16	+	647421	647544	642119	642249	648119	648474	120481	1,2,5	1,9,0	3,3,6	1,0,0	267	144	0.000297617	0.0132704	0.35,0.107,1.0	0.618,1.0,1.0	-0.387	38.7
21592	ENSG00000177463	NR2C2	3	+	14959535	14959738	14947704	14947906	14962408	14962492	21592	0,2,1	1,2,0	2,2,1	0,1,0	347	144	0.00120813	0.0367855	0.0,0.293,1.0	1.0,0.454,1.0	-0.387	38.7
76183	ENSG00000225470	JPX	X	+	73998767	73998843	73944583	73944662	74004269	74004551	76183	9,4,5	0,0,0	3,11,8	4,1,3	220	144	1.35953e-06	0.000225516	1.0,1.0,1.0	0.329,0.878,0.636	0.386	38.6
112243	ENSG00000263956	NBPF11	1	-	148137710	148137741	148135671	148135813	148143414	148143686	112243	0,0,0	3,6,1	0,5,2	13,1,3	175	144	0.000708467	0.025012	0.0,0.0,0.0	0.0,0.804,0.354	-0.386	38.6
18262	ENSG00000260238	PMF1-BGLAP	1	+	156220676	156220887	156212981	156213176	156225556	156225668	18262	2,1,0	5,8,5	2,2,4	1,1,2	355	144	0.000211673	0.0102403	0.14,0.048,0.0	0.448,0.448,0.448	-0.385	38.5
80086	ENSG00000074657	ZNF532	18	+	58865303	58865385	58863561	58863686	58865469	58865579	80086	30,54,30	2,0,0	31,10,21	8,14,5	226	144	4.55154e-09	2.27643e-06	0.905,1.0,1.0	0.712,0.313,0.728	0.384	38.4
121446	ENSG00000169905	TOR1AIP2	1	-	179856057	179856170	179852631	179852811	179877238	179877373	121446	14,14,12	12,12,8	34,33,37	3,5,7	257	144	8.78214e-07	0.000163125	0.395,0.395,0.457	0.864,0.787,0.748	-0.384	38.4
121884	ENSG00000172888	ZNF621	3	+	40529318	40529408	40525778	40525864	40529494	40529575	121884	11,14,19	9,8,5	9,13,13	0,2,0	234	144	2.76229e-06	0.000393593	0.429,0.519,0.7	1.0,0.8,1.0	-0.384	38.4
44810	ENSG00000160741	CRTC2	1	-	153954254	153954270	153953537	153953606	153954837	153954989	44810	3,3,4	2,1,3	1,2,3	0,0,0	160	144	5.41827e-05	0.00377863	0.574,0.73,0.545	1.0,1.0,1.0	-0.384	38.4
77818	ENSG00000139865	TTC6	14	+	37808174	37808218	37807319	37807460	37808732	37808846	77818	5,5,13	4,1,1	4,4,5	5,7,7	188	144	0.00184554	0.0493335	0.489,0.793,0.909	0.38,0.304,0.354	0.384	38.4
108496	ENSG00000174292	TNK1	17	+	7383227	7383333	7382835	7383089	7383424	7383616	108496	0,0,0	4,6,5	3,5,2	3,4,2	250	144	4.31698e-07	9.56389e-05	0.0,0.0,0.0	0.365,0.419,0.365	-0.383	38.3
98072	ENSG00000230798	FOXD3-AS1	1	-	63321664	63322080	63321366	63321463	63322315	63322436	98072	16,20,21	4,7,2	12,31,33	0,0,2	560	144	8.40309e-06	0.000892898	0.507,0.424,0.73	1.0,1.0,0.809	-0.383	38.3
62909	ENSG00000091164	TXNL1	18	-	56638806	56639039	56638342	56638505	56647448	56647535	62909	3,3,6	3,1,1	4,4,5	0,0,1	377	144	0.000120495	0.00677212	0.276,0.534,0.696	1.0,1.0,0.656	-0.383	38.3
30688	ENSG00000102984	ZNF821	16	-	71864902	71865048	71864137	71864242	71867892	71868037	30688	21,7,21	0,0,2	1,22,13	5,1,3	290	144	0.000309971	0.0136548	1.0,1.0,0.839	0.09,0.916,0.683	0.383	38.3
63346	ENSG00000143537	ADAM15	1	+	155061903	155061975	155060767	155060832	155062244	155062369	63346	42,81,59	177175186	161153117	91,63,68	216	144	0	0	0.137,0.236,0.175	0.541,0.618,0.534	-0.382	38.2
98679	ENSG00000092621	PHGDH	1	+	119724318	119724449	119723375	119723441	119724784	119724957	98679	4,3,7	1,1,4	13,13,20	0,0,1	275	144	3.05438e-05	0.0024431	0.677,0.611,0.478	1.0,1.0,0.913	-0.382	38.2
86543	ENSG00000249673	NOP14-AS1	4	+	2937992	2938111	2937751	2937844	2940301	2940504	86543	2,4,6	0,1,0	2,3,4	2,7,0	263	144	4.68071e-05	0.00338975	1.0,0.687,1.0	0.354,0.19,1.0	0.381	38.1
50301	ENSG00000051825	MPHOSPH9	12	-	123163013	123163162	123161135	123161383	123163949	123163961	50301	5,1,8	0,0,0	10,6,5	2,2,2	293	144	4.80615e-05	0.00344391	1.0,1.0,1.0	0.711,0.596,0.551	0.381	38.1
108204	ENSG00000167632	TRAPPC9	8	-	140426614	140426641	140405576	140405698	140439051	140439197	108204	3,3,5	4,4,2	5,13,5	2,1,0	171	144	0.000454332	0.0180909	0.387,0.387,0.678	0.678,0.916,1.0	-0.381	38.1
12642	ENSG00000140526	ABHD2	15	+	89102499	89102576	89088421	89088563	89103902	89104044	12642	2,7,2	4,9,7	6,18,10	3,3,6	221	144	0.000998692	0.0320374	0.246,0.336,0.157	0.566,0.796,0.521	-0.381	38.1
69314	ENSG00000024526	DEPDC1	1	-	68482045	68482897	68481439	68481612	68483949	68484090	69314	536480570	4,20,7	611518642	82,84,86	996	144	0	0	0.951,0.776,0.922	0.519,0.471,0.519	0.38	38
6122	ENSG00000170100	ZNF778	16	+	89223156	89223279	89222091	89222183	89224718	89224802	6122	11,6,9	2,4,5	18,3,14	2,0,0	267	144	3.33095e-05	0.00261587	0.748,0.447,0.493	0.829,1.0,1.0	-0.38	38
38045	ENSG00000067221	STOML1	15	-	73989107	73989152	73988598	73988802	73990350	73990457	38045	13,10,5	16,7,5	8,14,11	2,1,2	189	144	3.3492e-05	0.00262395	0.382,0.521,0.432	0.753,0.914,0.807	-0.38	38
93053	ENSG00000184787	UBE2G2	21	-	44799390	44799480	44788059	44788095	44801283	44801398	93053	4,0,0	7,8,7	7,10,12	3,5,21	234	144	0.000154779	0.00812362	0.26,0.0,0.0	0.589,0.552,0.26	-0.38	38
68124	ENSG00000066027	PPP2R5A	1	+	212348388	212348497	212345778	212345933	212356625	212356676	68124	5,4,2	0,0,2	2,1,0	4,0,1	253	144	0.000569447	0.0213121	1.0,1.0,0.363	0.222,1.0,0.0	0.38	38
105776	ENSG00000144504	ANKMY1	2	-	240507559	240507691	240500451	240500565	240512801	240512942	105776	2,2,6	8,3,0	4,7,6	2,0,0	276	144	0.000952765	0.0310394	0.115,0.258,1.0	0.511,1.0,1.0	-0.379	37.9
52604	ENSG00000137834	SMAD6	15	+	66708498	66708738	66703258	66704075	66711667	66711724	52604	56,49,59	26,25,27	283231208	10,27,22	384	144	3.31957e-14	5.66782e-11	0.447,0.424,0.45	0.914,0.762,0.78	-0.378	37.8
94274	ENSG00000073169	SELO	22	+	50204918	50205024	50200978	50201590	50206316	50206520	94274	34,33,35	8,21,14	14,19,13	32,27,42	250	144	8.42534e-08	2.62375e-05	0.71,0.475,0.59	0.201,0.288,0.151	0.378	37.8
69843	ENSG00000152818	UTRN	6	+	144827347	144827386	144820881	144821018	144827610	144827676	69843	58,65,58	46,45,51	75,70,58	2,8,12	183	144	1.96509e-14	3.53821e-11	0.498,0.532,0.472	0.967,0.873,0.792	-0.377	37.7
74404	ENSG00000175309	PHYKPL	5	-	178224615	178224729	178222851	178222934	178229939	178230066	74404	7,13,13	4,2,5	6,4,7	0,0,0	258	144	5.5638e-08	1.86141e-05	0.494,0.784,0.592	1.0,1.0,1.0	-0.377	37.7
118198	ENSG00000186951	PPARA	22	+	46219811	46219999	46218262	46218405	46231791	46232239	118198	6,4,6	2,4,0	7,15,5	0,0,0	332	144	9.35005e-05	0.00563795	0.565,0.303,1.0	1.0,1.0,1.0	-0.377	37.7
91960	ENSG00000003756	RBM5	3	+	50105076	50105142	50102725	50103166	50106766	50106864	91960	6,1,2	0,0,0	7,2,3	0,1,5	210	144	0.00105314	0.0333626	1.0,1.0,1.0	1.0,0.578,0.291	0.377	37.7
70635	ENSG00000267254	ZNF790-AS1	19	+	36801875	36801933	36797562	36797811	36823730	36823812	70635	5,3,4	2,3,2	7,22,3	1,1,0	202	144	0.000100473	0.00595081	0.641,0.416,0.588	0.833,0.94,1.0	-0.376	37.6
340	ENSG00000250299	MRPS31P4	13	+	52629218	52629359	52627437	52627578	52629768	52629906	340	2,18,7	3,3,6	2,10,4	0,1,1	285	144	0.000456985	0.01816	0.252,0.752,0.371	1.0,0.835,0.669	-0.376	37.6
64260	ENSG00000100325	ASCC2	22	-	29825628	29825780	29825160	29825257	29838177	29838282	64260	2,4,4	0,0,0	6,2,5	0,5,1	296	144	0.00095115	0.0310358	1.0,1.0,1.0	1.0,0.163,0.709	0.376	37.6
47988	ENSG00000196152	ZNF79	9	+	127428551	127428718	127424373	127424803	127428831	127428920	47988	2,0,0	4,6,8	8,5,9	3,7,4	311	144	9.21859e-07	0.000167313	0.188,0.0,0.0	0.553,0.249,0.51	-0.375	37.5
5808	ENSG00000204815	TTC25	17	+	41955216	41955315	41949152	41949349	41961381	41961466	5808	6,5,4	0,0,0	4,7,4	3,0,3	243	144	0.000120702	0.00677992	1.0,1.0,1.0	0.441,1.0,0.441	0.373	37.3
82440	ENSG00000166979	EVA1C	21	+	32453311	32453508	32412380	32413013	32467695	32467848	82440	5,5,9	0,0,0	11,10,4	1,1,5	341	144	1.97181e-05	0.00172802	1.0,1.0,1.0	0.823,0.809,0.253	0.372	37.2
4150	ENSG00000079459	FDFT1	8	+	11803337	11803518	11803094	11803225	11808793	11808891	4150	4,1,2	0,1,0	8,3,6	5,3,3	325	144	0.000107133	0.00624808	1.0,0.307,1.0	0.415,0.307,0.47	0.372	37.2
78337	ENSG00000137070	IL11RA	9	+	34660853	34660936	34660503	34660600	34661481	34661887	78337	8,7,22	0,0,0	7,1,21	1,4,1	227	144	0.00128754	0.038544	1.0,1.0,1.0	0.816,0.137,0.93	0.372	37.2
57897	ENSG00000113430	IRX4	5	-	1880065	1880143	1879503	1879675	1880724	1880834	57897	6,5,4	13,12,11	19,7,24	8,4,10	222	144	4.326e-06	0.000546428	0.23,0.213,0.191	0.606,0.532,0.609	-0.371	37.1
98616	ENSG00000139620	KANSL2	12	-	48661194	48661243	48660365	48660619	48662559	48662592	98616	1,3,1	1,0,0	6,5,1	2,5,3	193	144	9.08677e-05	0.00553756	0.427,1.0,1.0	0.691,0.427,0.199	0.37	37
34560	ENSG00000073849	ST6GAL1	3	+	186942347	186942427	186930501	186930834	186963784	186963887	34560	0,0,0	5,2,2	0,2,4	6,2,1	224	144	0.00187005	0.0496884	0.0,0.0,0.0	0.0,0.391,0.72	-0.37	37
1410	ENSG00000162769	FLVCR1	1	+	212887962	212888001	212885292	212885396	212888488	212888594	1410	9,15,17	0,2,4	14,23,9	11,15,8	183	144	9.2506e-05	0.00560207	1.0,0.855,0.77	0.5,0.547,0.47	0.369	36.9
103760	ENSG00000130489	SCO2	22	-	50526000	50526141	50524001	50524424	50526245	50526439	103760	63,87,98	3,5,4	68,62,73	30,25,31	285	144	1.22125e-15	2.74861e-12	0.914,0.898,0.925	0.534,0.556,0.543	0.368	36.8
108119	ENSG00000198561	CTNND1	11	+	57791384	57791673	57761796	57762119	57794009	57794081	108119	62,67,87	36,48,37	92,75,75	14,7,8	433	144	6.32098e-11	5.69055e-08	0.364,0.317,0.439	0.686,0.781,0.757	-0.368	36.8
118694	ENSG00000155313	USP25	21	+	15791495	15791664	15766001	15766141	15864267	15864446	118694	15,15,11	0,0,0	6,4,12	2,4,0	313	144	0.000174927	0.00887442	1.0,1.0,1.0	0.58,0.315,1.0	0.368	36.8
37186	ENSG00000198300	PEG3	19	-	56833642	56833763	56833289	56833420	56836017	56836104	37186	3,12,12	8,2,6	0,3,0	2,3,7	265	144	0.000498374	0.0193627	0.169,0.765,0.521	0.0,0.352,0.0	0.368	36.8
90408	ENSG00000064012	CASP8	2	+	201272897	201272942	201272637	201272776	201284815	201285317	90408	1,4,4	0,0,1	4,1,6	1,3,2	189	144	7.36462e-05	0.00474503	1.0,1.0,0.753	0.753,0.203,0.696	0.367	36.7
2417	ENSG00000125744	RTN2	19	-	45493159	45493378	45489345	45489553	45494165	45494420	2417	3,2,9	3,1,4	2,15,10	1,1,0	363	144	0.000125164	0.00695171	0.284,0.442,0.472	0.442,0.856,1.0	-0.367	36.7
94488	ENSG00000171517	LPAR3	1	-	84887041	84887201	84879825	84879924	84893015	84893213	94488	2,5,6	0,1,1	5,3,4	3,2,2	304	144	0.000448965	0.0179421	1.0,0.703,0.74	0.441,0.415,0.486	0.367	36.7
49131	ENSG00000013523	ANGEL1	14	-	76804884	76805002	76804374	76804415	76806415	76806515	49131	4,4,2	0,2,0	3,5,7	2,6,2	262	144	0.00114894	0.0354781	1.0,0.524,1.0	0.452,0.314,0.658	0.367	36.7
66513	ENSG00000162542	TMCO4	1	-	19789927	19790048	19787025	19787117	19798136	19798215	66513	2,8,11	2,6,7	10,4,8	0,2,1	265	144	0.0012838	0.0384663	0.352,0.42,0.461	1.0,0.521,0.813	-0.367	36.7
36481	ENSG00000189164	ZNF527	19	+	37380047	37380372	37379119	37379246	37388305	37393066	36481	12,7,5	0,0,1	7,6,10	2,6,1	469	144	1.86995e-05	0.00166685	1.0,1.0,0.606	0.518,0.235,0.754	0.366	36.6
94393	ENSG00000169026	MFSD7	4	-	685834	685911	684718	684856	686531	686690	94393	4,2,1	1,0,0	2,3,2	1,2,1	221	144	0.000429979	0.0173656	0.723,1.0,1.0	0.566,0.494,0.566	0.366	36.6
57425	ENSG00000254641	RP11-732A19.2	11	-	6608836	6608978	6608666	6608725	6609907	6610135	57425	7,1,3	1,0,1	11,3,10	6,7,3	286	144	0.000724836	0.0253908	0.779,1.0,0.602	0.48,0.177,0.627	0.366	36.6
3311	ENSG00000121578	B4GALT4	3	-	119235144	119235227	119226808	119227041	119236852	119237070	3311	3,4,4	0,0,0	6,6,4	2,1,3	227	144	7.25757e-05	0.00469438	1.0,1.0,1.0	0.656,0.792,0.458	0.365	36.5
91365	ENSG00000157873	TNFRSF14	1	+	2561493	2561674	2560553	2560714	2561776	2561815	91365	13,20,5	12,10,14	21,15,12	4,3,3	325	144	0.000361827	0.0152376	0.324,0.47,0.137	0.699,0.689,0.639	-0.365	36.5
11772	ENSG00000203995	ZYG11A	1	+	52863993	52864157	52860730	52860871	52866502	52866567	11772	8,3,2	0,0,0	9,10,7	2,3,2	308	144	1.03638e-05	0.00106135	1.0,1.0,1.0	0.678,0.609,0.621	0.364	36.4
44512	ENSG00000138798	EGF	4	+	110008151	110008254	110004504	110004622	110011201	110011689	44512	1,4,2	1,0,0	5,5,2	2,3,5	247	144	6.10636e-05	0.00410249	0.368,1.0,1.0	0.593,0.493,0.189	0.364	36.4
71034	ENSG00000163681	SLMAP	3	+	57865241	57865292	57864556	57864716	57871635	57871698	71034	9,7,5	1,1,1	3,5,8	3,4,6	195	144	0.000763151	0.0263906	0.869,0.838,0.787	0.425,0.48,0.496	0.364	36.4
80412	ENSG00000166278	C2	6	+	31900978	31901139	31897786	31897942	31933609	31933783	80412	3,7,2	0,0,2	7,18,3	5,4,8	305	144	0.00180136	0.0484878	1.0,1.0,0.321	0.398,0.68,0.15	0.364	36.4
110762	ENSG00000178163	ZNF518B	4	-	10454593	10454988	10439873	10446539	10457316	10457408	110762	76,66,73	2,2,7	50,33,32	9,8,17	539	144	9.26503e-06	0.000967834	0.91,0.898,0.736	0.597,0.524,0.335	0.363	36.3
100749	ENSG00000250802	ZBED3-AS1	5	+	77100325	77100391	77098654	77098747	77118319	77118521	100749	0,0,0	3,2,2	1,4,2	2,2,4	210	144	2.18193e-05	0.00186271	0.0,0.0,0.0	0.255,0.578,0.255	-0.363	36.3
13469	ENSG00000175003	SLC22A1	6	+	160155974	160156074	160143540	160143649	160158515	160158718	13469	2,4,1	0,0,0	4,2,3	2,0,3	244	144	0.000883519	0.0293703	1.0,1.0,1.0	0.541,1.0,0.371	0.363	36.3
92922	ENSG00000133424	LARGE	22	-	33856739	33856802	33761370	33761558	33919994	33920421	92922	2,4,6	1,2,5	0,1,1	3,1,5	207	144	0.00010354	0.00609597	0.582,0.582,0.455	0.0,0.41,0.122	0.362	36.2
97846	ENSG00000122481	RWDD3	1	+	95244564	95244751	95234224	95234315	95246541	95246657	97846	6,16,5	3,5,6	3,1,4	11,22,15	331	144	1.6328e-06	0.000259959	0.465,0.582,0.266	0.106,0.019,0.104	0.361	36.1
72300	ENSG00000134490	TMEM241	18	-	23368714	23368750	23356593	23356663	23371421	23371470	72300	2,3,1	0,0,0	2,3,3	6,0,1	180	144	0.000779791	0.0267994	1.0,1.0,1.0	0.211,1.0,0.706	0.361	36.1
6077	ENSG00000103335	PIEZO1	16	-	88720659	88720745	88720384	88720532	88721165	88721430	6077	4,10,4	1,0,0	2,10,2	2,1,2	230	144	0.00107577	0.033895	0.715,1.0,1.0	0.385,0.862,0.385	0.361	36.1
103741	ENSG00000259673	IQCH-AS1	15	-	67430320	67430400	67421334	67421498	67459691	67459975	103741	7,0,1	0,4,4	1,2,3	0,1,1	224	144	0.0014615	0.0420242	1.0,0.0,0.138	1.0,0.563,0.659	-0.361	36.1
104839	ENSG00000132199	ENOSF1	18	-	678695	678737	675320	675402	683245	683380	104839	21,23,28	7,4,3	19,10,17	18,11,16	186	144	3.96295e-06	0.000509696	0.699,0.817,0.878	0.45,0.413,0.451	0.36	36
37973	ENSG00000113456	RAD1	5	-	34915382	34915626	34914694	34914961	34918051	34918136	37973	27,36,25	4,3,1	35,28,18	16,17,6	388	144	1.67092e-05	0.0015364	0.715,0.817,0.903	0.448,0.379,0.527	0.36	36
12011	ENSG00000048028	USP28	11	-	113874516	113874800	113852526	113852633	113875444	113875536	12011	7,3,7	1,0,0	5,2,11	6,1,0	428	144	0.000594032	0.0219158	0.702,1.0,1.0	0.219,0.402,1.0	0.36	36
63550	ENSG00000010322	NISCH	3	+	52480878	52481037	52480183	52480295	52484512	52484637	63550	40,51,45	42,35,42	93,65,85	12,24,11	303	144	5.61569e-08	1.86616e-05	0.312,0.409,0.337	0.786,0.563,0.786	-0.359	35.9
84739	ENSG00000104365	IKBKB	8	+	42293442	42293512	42272082	42272205	42305186	42305275	84739	13,12,8	0,0,0	4,6,10	5,1,2	214	144	1.56688e-06	0.000251078	1.0,1.0,1.0	0.35,0.801,0.771	0.359	35.9
75253	ENSG00000273294	C1QTNF3-AMACR	5	-	34108947	34109178	34051881	34052110	34124417	34124528	75253	5,14,11	1,4,4	12,12,12	0,1,0	375	144	5.3188e-06	0.000636899	0.658,0.573,0.514	1.0,0.822,1.0	-0.359	35.9
75476	ENSG00000162572	SCNN1D	1	+	1281410	1281610	1280471	1280666	1282241	1282315	75476	7,21,14	5,7,0	21,13,18	0,0,0	344	144	1.04576e-06	0.00018493	0.37,0.557,1.0	1.0,1.0,1.0	-0.358	35.8
64445	ENSG00000178773	CPNE7	16	+	89583443	89583528	89577589	89577721	89583696	89583771	64445	11,22,10	12,19,9	27,11,41	5,4,4	229	144	6.85645e-06	0.000770711	0.366,0.421,0.411	0.773,0.634,0.866	-0.358	35.8
105212	ENSG00000152061	RABGAP1L	1	+	174957890	174958173	174957456	174957549	174969276	174969387	105212	16,24,25	6,3,4	12,21,29	24,26,12	427	144	0.000266342	0.0121702	0.473,0.73,0.678	0.144,0.214,0.449	0.358	35.8
98676	ENSG00000092621	PHGDH	1	+	119724784	119724957	119724318	119724469	119726850	119726905	98676	2,1,7	0,0,0	4,5,7	6,1,0	317	144	0.000296862	0.0132602	1.0,1.0,1.0	0.232,0.694,1.0	0.358	35.8
91359	ENSG00000157873	TNFRSF14	1	+	2561493	2561672	2560553	2560714	2561776	2561815	91359	13,19,5	12,10,14	21,14,11	4,3,3	323	144	0.000429852	0.0173656	0.326,0.459,0.137	0.701,0.675,0.62	-0.358	35.8
9868	ENSG00000100373	UPK3A	22	+	45289060	45289209	45287171	45287451	45293180	45293313	9868	3,4,1	4,1,0	1,4,1	0,0,0	293	144	0.00149495	0.0426514	0.269,0.663,1.0	1.0,1.0,1.0	-0.356	35.6
25237	ENSG00000115687	PASK	2	-	241135024	241135155	241132873	241133030	241135870	241136039	25237	4,9,0	11,14,11	19,17,25	11,9,13	275	144	1.30872e-05	0.00127241	0.16,0.252,0.0	0.475,0.497,0.502	-0.354	35.4
45108	ENSG00000131374	TBC1D5	3	-	17586352	17586557	17562018	17562142	17742480	17742612	45108	12,16,11	0,1,0	6,16,11	5,0,5	349	144	3.83218e-05	0.00290016	1.0,0.868,1.0	0.331,1.0,0.476	0.354	35.4
120131	ENSG00000176809	LRRC37A3	17	-	64886085	64886166	64869094	64869166	64889680	64889752	120131	2,7,1	0,0,0	11,3,2	4,0,3	225	144	6.53661e-05	0.00431622	1.0,1.0,1.0	0.638,1.0,0.299	0.354	35.4
62905	ENSG00000091164	TXNL1	18	-	56647448	56647535	56626360	56626457	56651016	56651128	62905	1,1,4	1,1,2	2,1,9	0,1,0	231	144	0.00137529	0.0403421	0.384,0.384,0.555	1.0,0.384,1.0	-0.354	35.4
62282	ENSG00000104331	IMPAD1	8	-	56967935	56967998	56967109	56967218	56978049	56978145	62282	2,5,0	10,12,6	14,19,8	13,10,8	207	144	0.000106747	0.00623296	0.122,0.225,0.0	0.428,0.569,0.41	-0.353	35.3
76479	ENSG00000179454	KLHL28	14	-	44945029	44945115	44934114	44934558	44945808	44945928	76479	16,15,18	0,1,2	23,15,15	7,10,8	230	144	3.4262e-06	0.000462795	1.0,0.904,0.849	0.673,0.484,0.54	0.352	35.2
45767	ENSG00000240291	RP11-499P20.2	10	-	18539193	18539299	18513114	18513660	18542068	18542177	45767	5,4,3	0,1,0	9,13,25	13,3,8	250	144	2.07609e-05	0.00180029	1.0,0.697,1.0	0.285,0.714,0.643	0.352	35.2
70287	ENSG00000088876	ZNF343	20	-	2486640	2486763	2484526	2484653	2492698	2492825	70287	10,10,7	0,1,0	3,13,15	3,4,2	267	144	2.88471e-05	0.00234156	1.0,0.844,1.0	0.35,0.637,0.802	0.352	35.2
121704	ENSG00000141298	SSH2	17	-	29848848	29848929	29793615	29793937	29929937	29930167	121704	8,5,5	9,11,2	1,4,0	13,23,14	225	144	5.13113e-05	0.00362148	0.363,0.225,0.615	0.047,0.1,0.0	0.352	35.2
90934	ENSG00000197020	ZNF100	19	-	21744016	21744115	21722765	21727989	21765693	21765786	90934	2,8,3	4,4,0	6,8,8	0,1,0	243	144	5.56943e-05	0.00384882	0.229,0.542,1.0	1.0,0.826,1.0	-0.352	35.2
88196	ENSG00000141736	ERBB2	17	+	39707711	39707940	39706989	39707204	39708320	39708534	88196	12,11,8	14,10,9	19,11,20	6,4,2	373	144	0.00053686	0.0204874	0.249,0.298,0.255	0.55,0.515,0.794	-0.352	35.2
11997	ENSG00000048028	USP28	11	-	113874516	113874879	113852621	113852633	113875444	113875533	11997	8,5,9	1,0,0	8,2,17	6,1,0	507	144	0.000803734	0.0274081	0.694,1.0,1.0	0.275,0.362,1.0	0.352	35.2
31402	ENSG00000108448	TRIM16L	17	+	18718898	18719036	18705062	18705164	18720101	18720325	31402	15,5,5	9,1,8	4,3,4	11,13,18	282	144	0.00179925	0.0484443	0.46,0.719,0.242	0.157,0.105,0.102	0.352	35.2
3944	ENSG00000223756	TSSC2	11	+	3406495	3406610	3404832	3404963	3407621	3407697	3944	8,5,4	2,8,0	4,3,5	0,0,0	259	144	1.44352e-05	0.00136421	0.69,0.258,1.0	1.0,1.0,1.0	-0.351	35.1
6388	ENSG00000259456	ADNP-AS1	20	+	50933719	50933827	50931371	50931449	50944356	50945134	6388	2,5,3	1,1,0	2,1,0	0,2,3	252	144	9.5368e-05	0.00571683	0.533,0.741,1.0	1.0,0.222,0.0	0.351	35.1
20208	ENSG00000173020	ADRBK1	11	+	67282274	67282363	67281850	67281952	67282434	67282542	20208	2,1,0	0,0,1	0,4,1	1,1,2	233	144	0.000837067	0.0282432	1.0,1.0,0.0	0.0,0.712,0.236	0.351	35.1
61155	ENSG00000065534	MYLK	3	-	123876558	123876617	123831547	123831670	123884205	123884308	61155	9,12,4	4,5,7	4,4,1	0,2,0	203	144	0.00105686	0.0334481	0.615,0.63,0.288	1.0,0.587,1.0	-0.351	35.1
102796	ENSG00000251369	ZNF550	19	-	57544236	57544583	57541839	57543243	57546456	57547993	102796	19,6,13	5,6,1	33,25,23	2,0,2	491	144	0.00168065	0.0462315	0.527,0.227,0.792	0.829,1.0,0.771	-0.351	35.1
82012	ENSG00000188385	JAKMIP3	10	+	132153218	132153278	132152957	132153023	132153758	132153827	82012	0,1,0	14,25,7	7,1,5	3,4,8	204	144	3.75883e-07	8.5768e-05	0.0,0.027,0.0	0.622,0.15,0.306	-0.35	35
118006	ENSG00000176978	DPP7	9	-	137111940	137111997	137111689	137111754	137112111	137112230	118006	9,5,5	1,3,6	11,7,15	0,1,0	201	144	5.68864e-06	0.000670735	0.866,0.544,0.374	1.0,0.834,1.0	-0.35	35
2588	ENSG00000267645	RP11-577H5.5	7	-	102667089	102667264	102666076	102666163	102668914	102669004	2588	3,4,5	1,3,1	6,4,5	0,0,1	319	144	0.000257406	0.0118561	0.575,0.376,0.693	1.0,1.0,0.693	-0.35	35
21210	ENSG00000186866	POFUT2	21	-	45266021	45266227	45263927	45265635	45267589	45267713	21210	31,42,33	78,94,56	74,49,87	36,38,13	350	144	9.62922e-07	0.00017324	0.141,0.155,0.195	0.458,0.347,0.734	-0.349	34.9
66011	ENSG00000071626	DAZAP1	19	+	1416456	1416555	1409823	1410079	1417499	1417540	66011	9,16,19	0,1,0	10,16,28	11,4,4	243	144	9.72231e-07	0.000173789	1.0,0.905,1.0	0.35,0.703,0.806	0.349	34.9
62574	ENSG00000180902	D2HGDH	2	+	241749293	241749399	241748869	241749008	241750150	241750294	62574	2,6,3	0,0,0	2,5,6	0,3,4	250	144	8.60567e-06	0.000911456	1.0,1.0,1.0	1.0,0.49,0.464	0.349	34.9
78334	ENSG00000137070	IL11RA	9	+	34660803	34660936	34660503	34660600	34661481	34661655	78334	5,6,9	0,0,0	8,4,8	1,4,1	277	144	0.00014158	0.00762815	1.0,1.0,1.0	0.806,0.342,0.806	0.349	34.9
1264	ENSG00000204576	PRR3	6	+	30561327	30561508	30557313	30557450	30561833	30562124	1264	10,19,15	27,21,32	49,32,39	19,7,22	325	144	8.46889e-07	0.000159442	0.141,0.286,0.172	0.533,0.669,0.44	-0.348	34.8
19108	ENSG00000168517	HEXIM2	17	+	45161830	45162031	45160699	45160943	45162749	45162859	19108	20,23,7	0,1,0	6,26,19	3,7,2	345	144	3.8208e-06	0.000494601	1.0,0.906,1.0	0.455,0.608,0.799	0.348	34.8
26565	ENSG00000163013	FBXO41	2	-	73266172	73266327	73265482	73265640	73266456	73266678	26565	0,0,1	8,8,7	3,8,2	6,1,7	299	144	2.29476e-05	0.00194395	0.0,0.0,0.064	0.194,0.794,0.121	-0.348	34.8
79479	ENSG00000175792	RUVBL1	3	-	128068635	128068913	128064777	128065220	128082482	128082574	79479	5,10,5	4,1,2	12,10,13	1,1,0	422	144	0.000199702	0.00979025	0.299,0.773,0.46	0.804,0.773,1.0	-0.348	34.8
13258	ENSG00000196712	NF1	17	+	31379105	31379357	31378890	31379023	31381872	31382106	13258	0,7,4	5,1,1	0,0,1	2,1,1	396	144	0.00041342	0.0169036	0.0,0.718,0.593	0.0,0.0,0.267	0.348	34.8
10055	ENSG00000165097	KDM1B	6	+	18185771	18185810	18171362	18171479	18197056	18197237	10055	11,10,8	8,7,6	14,11,11	1,4,0	183	144	0.00039439	0.0163274	0.52,0.529,0.512	0.917,0.684,1.0	-0.347	34.7
253	ENSG00000170417	TMEM182	2	+	102757412	102757539	102736907	102737013	102758388	102758473	253	1,0,0	4,6,1	2,8,0	2,1,1	271	144	0.000450385	0.0179771	0.117,0.0,0.0	0.347,0.81,0.0	-0.347	34.7
78994	ENSG00000123094	RASSF8	12	+	25995036	25995130	25959057	25959148	26055278	26055446	78994	9,5,1	1,1,4	2,10,11	0,0,2	238	144	0.00072386	0.0253656	0.845,0.752,0.131	1.0,1.0,0.769	-0.347	34.7
33943	ENSG00000145919	BOD1	5	-	173609577	173609670	173609356	173609434	173613126	173613255	33943	8,7,7	2,0,1	4,8,8	4,4,4	237	144	0.00159102	0.044558	0.708,1.0,0.81	0.378,0.549,0.549	0.347	34.7
31642	ENSG00000166839	ANKDD1A	15	+	64944651	64944747	64943483	64943582	64947403	64947593	31642	24,22,17	0,0,0	12,17,24	7,5,4	240	144	5.42624e-09	2.59592e-06	1.0,1.0,1.0	0.507,0.671,0.783	0.346	34.6
71131	ENSG00000125434	SLC25A35	17	-	8289261	8289440	8288168	8288432	8289573	8289643	71131	8,21,18	7,2,2	18,12,23	0,0,0	323	144	4.33279e-07	9.57751e-05	0.338,0.824,0.8	1.0,1.0,1.0	-0.346	34.6
74677	ENSG00000105048	TNNT1	19	-	55146433	55146466	55145543	55145565	55146680	55146707	74677	1,4,3	4,15,17	8,10,13	13,7,6	177	144	0.000181546	0.00910294	0.169,0.178,0.126	0.334,0.538,0.638	-0.346	34.6
40901	ENSG00000106701	FSD1L	9	+	105479353	105479376	105471903	105472005	105484380	105484502	40901	4,6,6	1,0,2	8,13,5	11,5,7	167	144	0.000861835	0.0288236	0.775,1.0,0.721	0.385,0.692,0.381	0.346	34.6
47422	ENSG00000264538	SUZ12P1	17	+	30784782	30784892	30769871	30769965	30790637	30790908	47422	4,7,6	0,0,0	7,10,4	0,3,5	254	144	1.50584e-05	0.00141214	1.0,1.0,1.0	1.0,0.654,0.312	0.345	34.5
102835	ENSG00000069998	CECR5	22	-	17148447	17148560	17143097	17143131	17159125	17159277	102835	21,22,9	0,0,0	7,3,12	1,4,1	257	144	0.000307937	0.0135713	1.0,1.0,1.0	0.797,0.296,0.871	0.345	34.5
4134	ENSG00000164182	NDUFAF2	5	+	61045839	61045978	60945128	60945382	61152703	61153037	4134	13,1,5	1,0,1	1,10,6	4,1,2	283	144	0.000796038	0.0271757	0.869,1.0,0.718	0.113,0.836,0.604	0.345	34.5
111830	ENSG00000165185	KIAA1958	9	+	112617870	112617954	112574056	112575251	112645649	112645822	111830	0,1,1	10,16,14	9,10,17	19,11,10	228	144	3.40425e-09	1.83217e-06	0.0,0.038,0.043	0.23,0.365,0.518	-0.344	34.4
90932	ENSG00000197020	ZNF100	19	-	21744016	21744112	21726192	21727989	21765693	21765783	90932	2,8,3	4,4,0	6,7,7	0,1,0	240	144	5.71092e-05	0.00391111	0.231,0.545,1.0	1.0,0.808,1.0	-0.344	34.4
3744	ENSG00000132716	DCAF8	1	-	160220458	160220532	160218848	160218968	160221086	160221210	3744	4,4,10	4,2,0	5,4,2	0,0,0	218	144	0.000356153	0.0150789	0.398,0.569,1.0	1.0,1.0,1.0	-0.344	34.4
108137	ENSG00000198561	CTNND1	11	+	57791491	57791673	57761796	57762119	57794009	57794081	108137	34,51,67	36,48,37	55,48,42	14,7,8	326	144	1.15584e-07	3.43728e-05	0.294,0.319,0.444	0.634,0.752,0.699	-0.343	34.3
109049	ENSG00000115414	FN1	2	-	215380810	215381080	215379129	215379317	215382211	215382325	109049	24,23,7	19,12,10	62,24,32	8,8,5	414	144	0.000102203	0.00602806	0.305,0.4,0.196	0.729,0.511,0.69	-0.343	34.3
14581	ENSG00000179362	HMGN2P46	15	+	45554433	45554600	45547079	45547167	45555472	45556102	14581	1,2,0	1,4,6	6,1,7	2,2,1	311	144	0.000479828	0.0188484	0.316,0.188,0.0	0.581,0.188,0.764	-0.343	34.3
93897	ENSG00000267374	RP11-244M2.1	18	-	39233402	39233530	39207626	39208789	39388428	39388527	93897	0,0,2	4,1,0	2,1,2	1,0,1	272	144	0.000489275	0.0191209	0.0,0.0,1.0	0.514,1.0,0.514	-0.343	34.3
29024	ENSG00000149927	DOC2A	16	-	30012073	30012204	30010902	30010989	30013466	30013600	29024	6,9,10	7,1,1	7,10,5	0,0,0	275	144	3.24411e-06	0.00044496	0.31,0.825,0.84	1.0,1.0,1.0	-0.342	34.2
95966	ENSG00000141447	OSBPL1A	18	-	24366891	24366956	24341546	24341658	24368286	24368372	95966	4,7,12	0,0,0	5,9,10	6,4,0	209	144	4.82707e-06	0.00059447	1.0,1.0,1.0	0.365,0.608,1.0	0.342	34.2
20701	ENSG00000076108	BAZ2A	12	-	56630775	56630841	56617394	56617532	56636181	56636366	20701	6,17,10	19,24,29	21,19,28	16,9,10	210	144	1.03788e-05	0.00106178	0.178,0.327,0.191	0.474,0.591,0.658	-0.342	34.2
80400	ENSG00000164181	ELOVL7	5	-	60785823	60786051	60784093	60784212	60787333	60787431	80400	1,3,5	5,2,1	2,0,0	10,3,5	372	144	0.000302751	0.0133972	0.072,0.367,0.659	0.072,0.0,0.0	0.342	34.2
116836	ENSG00000162521	RBBP4	1	+	32679471	32679698	32672791	32672901	32680525	32680651	116836	3,4,7	0,0,0	20,8,5	0,1,7	371	144	0.000347622	0.014789	1.0,1.0,1.0	1.0,0.756,0.217	0.342	34.2
14669	ENSG00000159788	RGS12	4	+	3428557	3428711	3428089	3428169	3430406	3430955	14669	25,38,48	6,1,1	28,29,27	13,14,11	298	144	9.58704e-06	0.000995173	0.668,0.948,0.959	0.51,0.5,0.543	0.341	34.1
69648	ENSG00000122482	ZNF644	1	-	91021061	91021201	90982309	90982370	91021688	91021725	69648	8,8,8	4,8,4	3,3,6	13,26,16	284	144	1.52115e-05	0.0014238	0.503,0.336,0.503	0.105,0.055,0.16	0.341	34.1
118878	ENSG00000198270	TMEM116	12	-	111978735	111978787	111950387	111950466	111991757	111991889	118878	0,0,1	1,4,0	4,1,2	0,1,1	196	144	3.25045e-06	0.000445213	0.0,0.0,1.0	1.0,0.424,0.595	-0.34	34
14525	ENSG00000108423	TUBD1	17	-	59866612	59866749	59863663	59863847	59878102	59878276	14525	7,3,6	0,0,1	4,9,9	6,0,5	281	144	7.24093e-05	0.00468975	1.0,1.0,0.755	0.255,1.0,0.48	0.34	34
19815	ENSG00000198482	ZNF808	19	+	52547511	52547634	52543265	52543347	52553106	52553431	19815	15,19,22	3,4,2	10,12,7	7,9,5	267	144	0.000338698	0.0145388	0.729,0.719,0.856	0.435,0.418,0.43	0.34	34
4058	ENSG00000146067	FAM193B	5	-	177522954	177523015	177521973	177522071	177523158	177523265	4058	1,7,4	2,3,3	12,2,14	1,1,1	205	144	0.00129694	0.0387168	0.26,0.621,0.484	0.894,0.584,0.908	-0.34	34
58739	ENSG00000147459	DOCK5	8	+	25388808	25388941	25382673	25382778	25389090	25389230	58739	1,6,4	7,8,7	7,6,15	3,4,5	277	144	0.00122204	0.0369584	0.069,0.281,0.229	0.548,0.438,0.609	-0.339	33.9
95086	ENSG00000123636	BAZ2B	2	-	159430862	159431156	159429199	159429260	159432756	159435553	95086	20,20,6	0,0,0	31,14,18	1,5,4	438	144	3.52232e-07	8.16137e-05	1.0,1.0,1.0	0.911,0.479,0.597	0.338	33.8
11662	ENSG00000224078	SNHG14	15	+	25054775	25054866	25053827	25053967	25055073	25055230	11662	0,0,0	1,3,6	7,0,4	2,4,5	235	144	2.12299e-05	0.00182815	0.0,0.0,0.0	0.682,0.0,0.329	-0.337	33.7
1566	ENSG00000273345	CTD-2410N18.4	5	-	134308573	134308727	134308137	134308466	134312291	134312380	1566	8,8,10	5,3,3	2,7,10	0,2,0	298	144	0.000470019	0.0185811	0.436,0.563,0.617	1.0,0.628,1.0	-0.337	33.7
22838	ENSG00000197114	ZGPAT	20	+	63709105	63709164	63708880	63708979	63733218	63733352	22838	23,24,11	2,3,6	16,18,13	19,8,21	203	144	0.000621509	0.0226778	0.891,0.85,0.565	0.374,0.615,0.305	0.337	33.7
26589	ENSG00000272896	RP11-216L13.17	9	+	136791781	136791892	136791378	136791424	136792250	136792358	26589	2,3,0	2,1,5	0,1,2	1,0,0	255	144	0.00112759	0.0350485	0.361,0.629,0.0	0.0,1.0,1.0	-0.337	33.7
63343	ENSG00000143537	ADAM15	1	+	155061903	155061975	155060225	155060343	155062244	155062369	63343	15,41,26	91,79,92	83,79,50	58,36,42	216	144	1.95366e-12	2.54564e-09	0.099,0.257,0.159	0.488,0.594,0.442	-0.336	33.6
66200	ENSG00000182473	EXOC7	17	-	76090328	76090487	76089174	76089320	76091142	76091235	66200	43,29,36	45,38,20	33,25,13	11,5,2	303	144	9.11047e-05	0.00554178	0.312,0.266,0.461	0.588,0.704,0.755	-0.336	33.6
26781	ENSG00000188313	PLSCR1	3	-	146536539	146536565	146533469	146533550	146544466	146544620	26781	17,2,2	0,2,0	8,2,2	1,3,6	170	144	0.000609034	0.0223544	1.0,0.459,1.0	0.871,0.361,0.22	0.336	33.6
63535	ENSG00000010322	NISCH	3	+	52480878	52481109	52480138	52480295	52484512	52484637	63535	65,98,86	42,35,42	153126148	12,24,11	375	144	3.74651e-09	1.96303e-06	0.373,0.518,0.44	0.83,0.668,0.838	-0.335	33.5
94687	ENSG00000136247	ZDHHC4	7	+	6577589	6577720	6577480	6577498	6578565	6578720	94687	22,26,30	15,13,8	38,25,30	2,4,1	275	144	9.67615e-06	0.00100232	0.434,0.512,0.663	0.909,0.766,0.94	-0.335	33.5
20708	ENSG00000076108	BAZ2A	12	-	56630775	56630925	56617394	56617532	56636181	56636366	20708	7,23,13	19,24,29	24,27,36	16,9,10	294	144	1.60465e-05	0.00148511	0.153,0.319,0.18	0.424,0.595,0.638	-0.335	33.5
5939	ENSG00000010626	LRRC23	12	+	6904788	6904903	6883703	6883919	6905584	6905759	5939	17,20,28	3,3,2	15,15,28	8,14,13	259	144	4.97276e-05	0.00354024	0.759,0.788,0.886	0.51,0.373,0.545	0.335	33.5
101967	ENSG00000204623	ZNRD1-AS1	6	-	30034907	30035110	30021666	30021761	30058114	30058190	101967	7,4,5	4,2,1	6,8,4	2,0,0	347	144	0.001043	0.0331793	0.421,0.454,0.675	0.555,1.0,1.0	-0.335	33.5
10212	ENSG00000041880	PARP3	3	+	51942929	51943046	51942344	51942708	51943348	51943538	10212	3,15,22	1,5,4	15,9,18	0,0,0	261	144	3.60621e-07	8.3051e-05	0.623,0.623,0.752	1.0,1.0,1.0	-0.334	33.4
16678	ENSG00000205423	CNEP1R1	16	+	50025650	50025701	50025261	50025340	50026395	50026467	16678	5,5,6	11,13,16	16,12,11	8,7,7	195	144	6.3027e-05	0.00420564	0.251,0.221,0.217	0.596,0.559,0.537	-0.334	33.4
120844	ENSG00000170113	NIPA1	15	+	22819287	22819416	22814082	22814153	22820312	22820473	120844	0,1,1	6,3,7	16,1,4	2,7,4	273	144	0.000128406	0.00707103	0.0,0.15,0.07	0.808,0.07,0.345	-0.334	33.4
70780	ENSG00000131398	KCNC3	19	-	50333188	50333377	50322974	50324082	50333468	50333515	70780	3,3,2	1,0,0	2,1,1	1,4,0	333	144	0.000239934	0.0112933	0.565,1.0,1.0	0.464,0.098,1.0	0.334	33.4
68351	ENSG00000141380	SS18	18	-	26079010	26079146	26078075	26078160	26082362	26082528	68351	5,8,5	3,4,3	7,2,1	10,11,6	280	144	0.00150522	0.0428088	0.462,0.507,0.462	0.265,0.086,0.079	0.334	33.4
66216	ENSG00000198208	RPS6KL1	14	-	74909100	74909161	74908849	74908932	74909542	74909668	66216	9,5,11	2,1,9	5,8,12	0,0,0	205	144	8.3142e-08	2.60553e-05	0.76,0.778,0.462	1.0,1.0,1.0	-0.333	33.3
45833	ENSG00000183137	CEP57L1	6	+	109140420	109140675	109095525	109095575	109146757	109146937	45833	16,12,8	5,5,0	9,5,7	0,0,0	399	144	9.08767e-07	0.000167006	0.536,0.464,1.0	1.0,1.0,1.0	-0.333	33.3
97954	ENSG00000184307	ZDHHC23	3	+	113959520	113959600	113958362	113958538	113961051	113962978	97954	2,6,1	0,0,0	4,6,15	6,1,1	224	144	3.38528e-05	0.00264803	1.0,1.0,1.0	0.3,0.794,0.906	0.333	33.3
118809	ENSG00000116497	S100PBP	1	+	32847671	32847722	32832333	32832379	32853078	32853166	118809	1,3,0	0,0,1	0,0,2	1,1,0	195	144	3.60781e-05	0.0027696	1.0,1.0,0.0	0.0,0.0,1.0	0.333	33.3
76270	ENSG00000105889	STEAP1B	7	-	22495361	22495480	22494771	22494886	22500113	22500205	76270	4,2,0	0,0,1	2,0,0	0,4,5	263	144	5.80911e-05	0.00395375	1.0,1.0,0.0	1.0,0.0,0.0	0.333	33.3
61275	ENSG00000066697	MSANTD3	9	+	100448977	100449175	100445168	100445237	100450556	100450705	61275	0,0,4	1,1,0	4,0,2	0,1,0	342	144	0.000223179	0.0106895	0.0,0.0,1.0	1.0,0.0,1.0	-0.333	33.3
32044	ENSG00000131781	FMO5	1	-	147201151	147201343	147190176	147190249	147208851	147209051	32044	4,0,2	0,1,0	5,0,0	0,2,1	336	144	0.000240516	0.0113096	1.0,0.0,1.0	1.0,0.0,0.0	0.333	33.3
85174	ENSG00000179818	PCBP1-AS1	2	-	70053730	70053994	70051202	70051305	70055655	70055910	85174	2,1,4	0,1,0	1,0,2	0,1,2	408	144	0.000557484	0.0210243	1.0,0.261,1.0	1.0,0.0,0.261	0.333	33.3
37298	ENSG00000128253	RFPL2	22	-	32194344	32194398	32192901	32193192	32202332	32202511	37298	0,2,3	2,0,0	0,0,2	1,3,0	198	144	0.00110394	0.0344973	0.0,1.0,1.0	0.0,0.0,1.0	0.333	33.3
12172	ENSG00000185122	HSF1	8	+	144306547	144306767	144293461	144293580	144308905	144309014	12172	3,0,1	3,2,0	6,8,3	0,0,3	364	144	0.00119853	0.036614	0.283,0.0,1.0	1.0,1.0,0.283	-0.333	33.3
62275	ENSG00000188219	POTEE	2	+	131252525	131252570	131250777	131250848	131252917	131253099	62275	3,1,1	0,1,0	6,0,4	6,2,0	189	144	0.00121302	0.0368151	1.0,0.432,1.0	0.432,0.0,1.0	0.333	33.3
75807	ENSG00000110721	CHKA	11	-	68081817	68081848	68081403	68081457	68082490	68082520	75807	3,0,1	0,2,0	0,1,0	2,0,1	175	144	0.00129088	0.0385973	1.0,0.0,1.0	0.0,1.0,0.0	0.333	33.3
40874	ENSG00000140398	NEIL1	15	+	75351300	75351376	75348883	75349339	75352031	75352179	40874	3,0,2	0,2,0	0,2,0	4,0,1	220	144	0.00155221	0.0437941	1.0,0.0,1.0	0.0,1.0,0.0	0.333	33.3
18022	ENSG00000170954	ZNF415	19	-	53122403	53122612	53116312	53116433	53132748	53132888	18022	1,10,3	0,0,2	0,3,3	2,2,0	353	144	0.00160386	0.0448415	1.0,1.0,0.38	0.0,0.38,1.0	0.333	33.3
80187	ENSG00000151687	ANKAR	2	+	189705022	189705224	189696149	189696369	189706937	189707146	80187	10,4,6	5,0,4	8,11,12	0,0,1	346	144	3.09936e-05	0.00246527	0.454,1.0,0.384	1.0,1.0,0.833	-0.332	33.2
82245	ENSG00000196235	SUPT5H	19	+	39458290	39458305	39457674	39457740	39458817	39458887	82245	18,15,19	12,23,11	21,24,17	6,1,3	159	144	3.26479e-05	0.00257207	0.576,0.371,0.61	0.76,0.956,0.837	-0.332	33.2
6071	ENSG00000103335	PIEZO1	16	-	88720659	88720837	88720384	88720532	88721165	88721430	6071	6,8,8	1,0,0	3,7,6	2,1,2	322	144	0.000671338	0.0240094	0.728,1.0,1.0	0.401,0.758,0.573	0.332	33.2
76965	ENSG00000213186	TRIM59	3	-	160448721	160448795	160439000	160439186	160449444	160449613	76965	4,1,4	1,0,1	9,6,9	4,6,7	218	144	0.000725805	0.0254158	0.725,1.0,0.725	0.598,0.398,0.459	0.332	33.2
9592	ENSG00000163138	PACRGL	4	+	20709682	20709773	20707802	20707870	20712787	20712922	9592	19,26,22	1,4,4	14,10,16	8,5,13	235	144	9.44885e-05	0.00567786	0.921,0.799,0.771	0.517,0.551,0.43	0.331	33.1
106788	ENSG00000110768	GTF2H1	11	+	18338108	18338157	18335847	18335946	18339563	18339657	106788	12,16,14	0,3,0	14,13,30	12,7,7	193	144	2.56445e-05	0.00213228	1.0,0.799,1.0	0.465,0.581,0.762	0.33	33
86489	ENSG00000234665	RP11-262H14.3	9	-	62866966	62867110	62859071	62859193	62869189	62869320	86489	1,1,3	0,0,0	5,5,2	3,2,0	288	144	0.00101124	0.0323875	1.0,1.0,1.0	0.455,0.556,1.0	0.33	33
89844	ENSG00000196793	ZNF239	10	-	43567894	43568099	43557528	43558171	43573636	43573677	89844	1,3,2	2,0,2	2,5,2	1,0,0	349	144	0.00129722	0.0387168	0.171,1.0,0.292	0.452,1.0,1.0	-0.33	33
21730	ENSG00000181894	ZNF329	19	-	58143104	58143198	58142556	58142661	58150751	58150778	21730	8,12,11	0,0,0	14,18,17	2,7,7	238	144	3.95038e-08	1.37641e-05	1.0,1.0,1.0	0.809,0.609,0.595	0.329	32.9
29252	ENSG00000196459	TRAPPC2	X	-	13734049	13734185	13719870	13719982	13734524	13734545	29252	3,4,1	24,21,15	7,7,6	6,9,3	280	144	8.3056e-06	0.000885355	0.06,0.089,0.033	0.375,0.286,0.507	-0.329	32.9
16755	ENSG00000127586	CHTF18	16	+	795316	795356	794053	794201	795684	795888	16755	23,23,13	8,10,6	17,13,6	26,16,14	184	144	3.13774e-05	0.0024898	0.692,0.643,0.629	0.338,0.389,0.251	0.329	32.9
103759	ENSG00000130489	SCO2	22	-	50526000	50526156	50523567	50524424	50526245	50526439	103759	6,2,10	3,5,4	7,2,5	30,25,31	300	144	0.000148453	0.00788686	0.49,0.161,0.545	0.101,0.037,0.072	0.329	32.9
82018	ENSG00000188385	JAKMIP3	10	+	132153218	132153283	132152957	132153023	132153758	132153827	82018	0,0,0	14,25,7	5,1,5	3,4,8	209	144	1.6259e-07	4.54834e-05	0.0,0.0,0.0	0.535,0.147,0.301	-0.328	32.8
76474	ENSG00000179454	KLHL28	14	-	44945029	44945128	44934114	44934558	44945808	44945928	76474	18,18,23	0,1,2	28,20,17	7,10,8	243	144	2.7671e-06	0.000393711	1.0,0.914,0.872	0.703,0.542,0.557	0.328	32.8
57340	ENSG00000152359	POC5	5	-	75707736	75707809	75705238	75705787	75712853	75712951	57340	8,29,29	4,3,6	17,5,16	8,8,21	217	144	0.000804369	0.0274203	0.57,0.865,0.762	0.585,0.293,0.336	0.328	32.8
97541	ENSG00000262468	LINC01569	16	-	4246988	4247061	4246373	4246860	4253646	4253779	97541	2,1,1	0,0,1	14,12,14	10,8,12	217	144	0.000126681	0.00699672	1.0,1.0,0.399	0.482,0.499,0.436	0.327	32.7
55192	ENSG00000101391	CDK5RAP1	20	-	33396760	33396852	33394031	33394066	33401427	33401561	55192	1,6,3	2,4,1	0,2,0	2,2,7	236	144	0.000272417	0.0123846	0.234,0.478,0.647	0.0,0.379,0.0	0.327	32.7
32071	ENSG00000160336	ZNF761	19	+	53433579	53433757	53431992	53432028	53445000	53445123	32071	2,0,0	6,1,3	5,3,2	2,2,4	322	144	0.000294781	0.0131851	0.13,0.0,0.0	0.528,0.401,0.183	-0.327	32.7
59452	ENSG00000165699	TSC1	9	-	132903692	132903802	132902604	132902787	132904410	132904454	59452	5,3,4	1,3,0	1,1,0	0,4,3	254	144	0.000559831	0.0210589	0.739,0.362,1.0	1.0,0.124,0.0	0.326	32.6
101482	ENSG00000136122	BORA	13	+	72734959	72735005	72728925	72729093	72737961	72738043	101482	5,8,4	0,0,0	8,4,8	3,1,4	190	144	1.51294e-06	0.000243618	1.0,1.0,1.0	0.669,0.752,0.603	0.325	32.5
119583	ENSG00000165359	DDX26B	X	+	135570435	135570555	135569336	135569431	135572814	135573033	119583	25,11,8	1,0,0	13,7,8	1,3,4	264	144	1.06637e-05	0.0010842	0.932,1.0,1.0	0.876,0.56,0.522	0.325	32.5
31777	ENSG00000198908	BHLHB9	X	+	102747816	102747911	102720956	102721027	102748698	102752438	31777	10,4,5	0,0,1	5,24,17	8,4,4	239	144	2.41124e-05	0.00202187	1.0,1.0,0.751	0.274,0.783,0.719	0.325	32.5
104977	ENSG00000243069	ARHGEF26-AS1	3	-	154108668	154108785	154060013	154060062	154121071	154121210	104977	12,4,12	5,5,5	4,5,9	1,1,0	261	144	0.00015937	0.00829698	0.57,0.306,0.57	0.688,0.734,1.0	-0.325	32.5
66189	ENSG00000182473	EXOC7	17	-	76090328	76090481	76089174	76089320	76091142	76091272	66189	41,28,36	45,38,20	27,25,13	11,5,2	297	144	0.000407791	0.0167149	0.306,0.263,0.466	0.543,0.708,0.759	-0.325	32.5
14059	ENSG00000092208	GEMIN2	14	+	39124973	39125036	39122429	39122543	39131957	39132068	14059	4,3,2	0,4,3	4,5,5	0,0,2	207	144	0.00148749	0.0424755	1.0,0.343,0.317	1.0,1.0,0.635	-0.325	32.5
66696	ENSG00000186638	KIF24	9	-	34286616	34286704	34271808	34271930	34306251	34306441	66696	9,8,3	0,0,0	17,13,14	4,5,4	232	144	2.70931e-07	6.72433e-05	1.0,1.0,1.0	0.725,0.617,0.685	0.324	32.4
7477	ENSG00000234420	ZNF37BP	10	-	42551399	42551462	42550556	42550615	42551576	42552596	7477	6,1,1	5,2,2	0,0,0	3,4,6	207	144	1.90475e-06	0.000293356	0.455,0.258,0.258	0.0,0.0,0.0	0.324	32.4
41700	ENSG00000013619	MAMLD1	X	+	150462771	150462846	150445453	150445612	150469744	150471490	41700	23,17,17	0,1,2	10,5,6	11,2,1	219	144	3.29377e-05	0.00258872	1.0,0.918,0.848	0.374,0.622,0.798	0.324	32.4
56402	ENSG00000256525	POLG2	17	-	64483389	64483506	64482918	64482999	64483963	64484230	56402	1,4,3	0,1,0	8,2,1	3,0,4	261	144	0.000151761	0.00800254	1.0,0.688,1.0	0.595,1.0,0.121	0.324	32.4
104111	ENSG00000214367	HAUS3	4	-	2241519	2241781	2240846	2241093	2242050	2242121	104111	34,48,30	0,1,0	37,54,42	9,8,7	406	144	3.95234e-09	2.03852e-06	1.0,0.945,1.0	0.593,0.705,0.68	0.322	32.2
96030	ENSG00000185504	FAAP100	17	-	81546400	81546540	81545745	81545882	81546908	81547203	96030	2,0,0	28,45,28	3,8,6	14,2,10	284	144	2.9107e-07	7.04399e-05	0.035,0.0,0.0	0.098,0.67,0.233	-0.322	32.2
108462	ENSG00000249592	RP11-440L14.1	4	-	780530	780717	764911	765047	781771	781849	108462	2,4,8	0,1,0	4,3,5	3,3,0	331	144	7.40588e-05	0.00475342	1.0,0.635,1.0	0.367,0.303,1.0	0.322	32.2
62704	ENSG00000256632	RP13-672B3.2	12	+	132704618	132704708	132690262	132690376	132714857	132714912	62704	5,5,4	2,0,0	2,11,8	4,5,1	234	144	0.00131419	0.0390469	0.606,1.0,1.0	0.235,0.575,0.831	0.322	32.2
31875	ENSG00000078018	MAP2	2	+	209692636	209696350	209680752	209680827	209700276	209700338	31875	212195196	3,3,10	120,111,73	8,9,10	3858	144	0.0016435	0.0455128	0.725,0.708,0.422	0.359,0.315,0.214	0.322	32.2
86486	ENSG00000234665	RP11-262H14.3	9	-	62867696	62868233	62866966	62867110	62869189	62869320	86486	35,16,12	1,0,0	15,19,18	1,4,2	681	144	6.96838e-06	0.00077645	0.881,1.0,1.0	0.76,0.501,0.656	0.321	32.1
76581	ENSG00000157224	CLDN12	7	+	90466409	90466513	90451995	90452093	90479227	90479274	76581	10,6,7	0,6,2	3,5,18	0,0,0	248	144	2.61922e-05	0.00216329	1.0,0.367,0.67	1.0,1.0,1.0	-0.321	32.1
99061	ENSG00000122203	KIAA1191	5	-	176359480	176359567	176350612	176350737	176361601	176361761	99061	0,4,4	1,0,0	6,1,0	2,1,3	231	144	0.000409885	0.0167868	0.0,1.0,1.0	0.652,0.384,0.0	0.321	32.1
91929	ENSG00000150403	TMCO3	13	+	113538759	113538881	113520615	113520733	113539356	113539507	91929	6,2,0	3,1,5	0,2,0	9,13,11	266	144	0.00093063	0.0305366	0.52,0.52,0.0	0.0,0.077,0.0	0.321	32.1
104112	ENSG00000214367	HAUS3	4	-	2241519	2241837	2240915	2241093	2242050	2242128	104112	37,61,34	0,1,0	46,60,47	9,8,7	462	144	2.52867e-09	1.41475e-06	1.0,0.95,1.0	0.614,0.7,0.677	0.32	32
103892	ENSG00000138380	CARF	2	+	202942739	202942967	202917876	202918043	202952558	202952679	103892	14,8,10	3,4,2	5,25,6	0,0,1	372	144	1.34402e-05	0.00129471	0.644,0.436,0.659	1.0,1.0,0.699	-0.32	32
42656	ENSG00000144677	CTDSPL	3	+	37911672	37911827	37862177	37862278	37964570	37964672	42656	8,6,2	3,2,2	1,0,2	1,5,4	299	144	0.000265488	0.0121487	0.562,0.591,0.325	0.325,0.0,0.194	0.32	32
54141	ENSG00000170234	PWWP2A	5	-	160080650	160080770	160077843	160078168	160093100	160094065	54141	3,6,6	8,6,12	27,26,25	6,17,12	264	144	0.000750186	0.0260393	0.17,0.353,0.214	0.711,0.455,0.532	-0.32	32
33543	ENSG00000256742	RP13-941N14.1	12	+	121592829	121592952	121580791	121581263	121593432	121593504	33543	1,4,1	1,2,3	1,0,0	8,2,2	267	144	0.000845194	0.0284303	0.35,0.519,0.152	0.063,0.0,0.0	0.319	31.9
100984	ENSG00000165828	PRAP1	10	+	133351380	133351433	133350094	133350161	133352003	133352113	100984	9,7,2	4,0,2	3,1,1	0,0,0	197	144	0.000954341	0.0310471	0.622,1.0,0.422	1.0,1.0,1.0	-0.319	31.9
6127	ENSG00000170100	ZNF778	16	+	89223156	89223283	89222091	89222183	89224718	89224802	6127	8,10,17	2,4,5	21,10,20	2,0,0	271	144	1.7574e-05	0.00159339	0.68,0.571,0.644	0.848,1.0,1.0	-0.318	31.8
69662	ENSG00000122482	ZNF644	1	-	91021076	91021201	90982309	90982370	91021688	91021725	69662	7,8,6	4,8,4	2,3,7	13,26,16	269	144	8.12943e-05	0.00506639	0.484,0.349,0.445	0.076,0.058,0.19	0.318	31.8
54143	ENSG00000170234	PWWP2A	5	-	160080646	160080770	160075881	160078168	160093100	160094065	54143	0,3,2	8,6,12	20,9,14	6,17,12	268	144	0.000143711	0.00772465	0.0,0.212,0.082	0.642,0.221,0.385	-0.318	31.8
119860	ENSG00000095794	CREM	10	+	35148367	35148491	35127476	35127567	35206894	35207051	119860	8,3,6	0,0,0	5,5,5	2,0,3	268	144	0.00185232	0.0494296	1.0,1.0,1.0	0.573,1.0,0.472	0.318	31.8
6069	ENSG00000103335	PIEZO1	16	-	88717536	88717615	88717022	88717211	88719573	88719721	6069	21,29,13	84,84,80	42,28,36	26,26,29	223	144	9.50351e-14	1.51794e-10	0.139,0.182,0.095	0.511,0.41,0.445	-0.317	31.7
61910	ENSG00000126790	L3HYPDH	14	-	59474438	59474526	59472970	59473090	59475868	59476006	61910	6,4,7	13,4,3	5,3,4	20,40,33	232	144	0.000206759	0.0100574	0.223,0.383,0.592	0.134,0.044,0.07	0.317	31.7
47084	ENSG00000186687	LYRM7	5	+	131182231	131182299	131180094	131180167	131199530	131199653	47084	4,3,4	3,1,1	1,7,4	0,1,0	212	144	0.000896725	0.0297095	0.475,0.671,0.731	1.0,0.826,1.0	-0.316	31.6
63548	ENSG00000010322	NISCH	3	+	52490128	52490231	52489484	52489678	52491351	52491577	63548	4,3,1	2,1,0	1,0,1	2,1,0	247	144	0.00116357	0.0358071	0.538,0.636,1.0	0.226,0.0,1.0	0.316	31.6
2652	ENSG00000185813	PCYT2	17	-	81907203	81907257	81906777	81906898	81907553	81907598	2652	41,59,49	137132124	64,60,79	33,41,60	198	144	4.44089e-16	1.12763e-12	0.179,0.245,0.223	0.585,0.516,0.489	-0.314	31.4
61310	ENSG00000049245	VAMP3	1	+	7771679	7771916	7771268	7771385	7777159	7777318	61310	14,14,18	0,0,0	41,27,23	4,5,6	381	144	1.04105e-07	3.13355e-05	1.0,1.0,1.0	0.795,0.671,0.592	0.314	31.4
89988	ENSG00000047621	C12orf4	12	-	4518057	4518255	4505305	4505380	4525253	4525375	89988	13,17,11	0,0,0	25,12,17	4,3,3	342	144	6.30565e-07	0.000126919	1.0,1.0,1.0	0.725,0.627,0.705	0.314	31.4
118636	ENSG00000188647	PTAR1	9	-	69723325	69723630	69718649	69718684	69732138	69732352	118636	47,73,47	19,11,11	142138105	9,0,8	449	144	1.33375e-06	0.000222205	0.442,0.68,0.578	0.835,1.0,0.808	-0.314	31.4
99566	ENSG00000189144	ZNF573	19	-	37771563	37771690	37770004	37770097	37773660	37773751	99566	6,11,11	8,2,1	9,17,12	1,0,0	271	144	1.86595e-05	0.00166621	0.285,0.745,0.854	0.827,1.0,1.0	-0.314	31.4
93665	ENSG00000278932	bP-21264C1.2	21	+	9325604	9325823	9325038	9325223	9327239	9327298	93665	3,10,7	9,26,14	7,14,11	4,5,6	363	144	3.80676e-05	0.00289095	0.117,0.132,0.166	0.41,0.526,0.421	-0.314	31.4
38380	ENSG00000196604	POTEF	2	-	130121205	130121300	130119994	130120608	130127708	130127864	38380	1,2,6	1,0,0	7,2,3	6,2,1	239	144	6.50653e-05	0.0043013	0.376,1.0,1.0	0.413,0.376,0.644	0.314	31.4
54153	ENSG00000170234	PWWP2A	5	-	160080654	160080770	160075881	160078168	160093100	160094065	54153	0,3,2	8,6,12	18,9,14	6,17,12	260	144	0.000161285	0.00834915	0.0,0.217,0.085	0.624,0.227,0.393	-0.314	31.4
110791	ENSG00000157193	LRP8	1	-	53276691	53277078	53275630	53275753	53280586	53280715	110791	9,26,12	5,5,3	7,12,12	17,12,15	531	144	0.000168742	0.00863582	0.328,0.585,0.52	0.1,0.213,0.178	0.314	31.4
46424	ENSG00000130768	SMPDL3B	1	+	27935579	27935670	27935038	27935244	27941423	27941576	46424	0,0,2	2,3,4	15,2,6	5,7,6	235	144	0.000215669	0.0104081	0.0,0.0,0.235	0.648,0.149,0.38	-0.314	31.4
7087	ENSG00000231074	HCG18	6	-	30314268	30314482	30296131	30296237	30326353	30326866	7087	38,22,23	33,18,18	30,36,36	8,6,9	358	144	3.86327e-06	0.000499446	0.317,0.33,0.339	0.601,0.707,0.617	-0.313	31.3
111601	ENSG00000154957	ZNF18	17	-	11995557	11995679	11992442	11992911	11996809	11997110	111601	0,0,0	7,6,1	4,3,3	2,4,11	266	144	6.32462e-06	0.000726115	0.0,0.0,0.0	0.52,0.289,0.129	-0.313	31.3
97617	ENSG00000246228	CASC8	8	-	127323014	127323154	127289816	127290060	127420828	127421374	97617	0,3,0	4,0,2	2,3,1	0,1,1	284	144	0.000410111	0.0167891	0.0,1.0,0.0	1.0,0.603,0.336	-0.313	31.3
79577	ENSG00000167182	SP2	17	+	47896736	47896924	47896149	47896293	47897814	47897927	79577	3,5,4	0,0,1	13,13,1	3,2,1	332	144	0.000776383	0.026715	1.0,1.0,0.634	0.653,0.738,0.303	0.313	31.3
81923	ENSG00000166987	MBD6	12	+	57529610	57529674	57529163	57529329	57529933	57530143	81923	9,21,6	5,7,7	22,7,14	2,1,2	208	144	0.00101075	0.0323824	0.555,0.675,0.372	0.884,0.829,0.829	-0.313	31.3
57686	ENSG00000160226	C21orf2	21	-	44330462	44330676	44329890	44330326	44330822	44330916	57686	11,26,15	34,29,40	32,21,37	9,14,16	358	144	1.21615e-06	0.000208724	0.115,0.265,0.131	0.589,0.376,0.482	-0.312	31.2
92672	ENSG00000133678	TMEM254	10	+	80090379	80090431	80086230	80086258	80090796	80090938	92672	3,1,1	1,0,0	2,1,3	3,0,3	196	144	8.10979e-05	0.00506055	0.688,1.0,1.0	0.329,1.0,0.424	0.312	31.2
86725	ENSG00000154358	OBSCN	1	+	228309098	228309295	228307258	228307531	228315846	228316119	86725	11,12,4	7,1,2	9,10,12	1,0,1	341	144	0.000252013	0.0116674	0.399,0.835,0.458	0.792,1.0,0.835	-0.312	31.2
7475	ENSG00000234420	ZNF37BP	10	-	42525539	42525660	42523611	42523738	42550556	42552808	7475	0,0,3	11,11,11	8,3,1	1,9,5	265	144	0.00154518	0.0436571	0.0,0.0,0.129	0.813,0.153,0.098	-0.312	31.2
30870	ENSG00000214046	SMIM7	19	-	16659389	16659447	16654034	16654125	16659958	16659999	30870	14,17,17	0,0,0	29,18,17	3,7,10	202	144	3.06586e-08	1.14637e-05	1.0,1.0,1.0	0.873,0.647,0.548	0.311	31.1
79575	ENSG00000125375	ATP5S	14	+	50323944	50324160	50322510	50322806	50325608	50325677	79575	15,15,12	2,4,3	19,9,22	0,0,1	360	144	7.71239e-06	0.000832879	0.75,0.6,0.615	1.0,1.0,0.898	-0.311	31.1
111691	ENSG00000124459	ZNF45	19	-	43929917	43930000	43925324	43925458	43931246	43931363	111691	12,13,8	1,0,0	5,9,5	12,2,0	227	144	0.000108338	0.00629245	0.884,1.0,1.0	0.209,0.741,1.0	0.311	31.1
121971	ENSG00000206530	CFAP44	3	-	113333405	113333583	113330167	113330668	113341743	113341918	121971	3,5,4	0,1,0	14,1,8	3,5,0	322	144	0.00027301	0.0123961	1.0,0.691,1.0	0.676,0.082,1.0	0.311	31.1
91853	ENSG00000090661	CERS4	19	+	8210711	8210862	8209339	8209494	8241340	8241457	91853	8,8,2	2,2,1	6,3,6	1,0,0	295	144	0.00115927	0.0357192	0.661,0.661,0.494	0.745,1.0,1.0	-0.31	31
104110	ENSG00000214367	HAUS3	4	-	2241519	2241790	2240037	2241093	2242050	2242164	104110	38,57,35	0,1,0	43,55,46	9,8,7	415	144	1.94509e-09	1.12643e-06	1.0,0.952,1.0	0.624,0.705,0.695	0.309	30.9
88473	ENSG00000234177	LINC01114	2	-	104754325	104754661	104749383	104749489	104755592	104755755	88473	17,20,25	0,0,0	9,15,25	3,0,5	480	144	7.10228e-06	0.000786724	1.0,1.0,1.0	0.474,1.0,0.6	0.309	30.9
4176	ENSG00000038219	BOD1L1	4	-	13572701	13572842	13569505	13570128	13576837	13576991	4176	24,38,24	12,12,30	27,10,3	40,23,33	285	144	0.000106681	0.00623276	0.503,0.615,0.288	0.254,0.18,0.044	0.309	30.9
121888	ENSG00000172888	ZNF621	3	+	40529494	40529575	40525778	40525864	40530208	40530316	121888	12,11,9	16,14,11	0,3,0	19,22,8	225	144	3.98847e-09	2.0465e-06	0.324,0.335,0.344	0.0,0.08,0.0	0.308	30.8
76171	ENSG00000225470	JPX	X	+	73994863	73994961	73944583	73944662	74004269	74004551	76171	9,3,8	0,0,0	8,11,10	4,1,3	242	144	1.55947e-06	0.000250296	1.0,1.0,1.0	0.543,0.867,0.665	0.308	30.8
102287	ENSG00000138640	FAM13A	4	-	89008950	89009078	88938087	88938241	89020459	89020669	102287	0,0,0	7,2,2	7,5,2	12,2,8	272	144	3.34909e-06	0.000456199	0.0,0.0,0.0	0.236,0.57,0.117	-0.308	30.8
30032	ENSG00000163607	GTPBP8	3	+	112993038	112993124	112990984	112991335	112996891	112996991	30032	0,5,3	1,0,0	1,1,6	4,1,3	230	144	0.000461809	0.0183076	0.0,1.0,1.0	0.135,0.385,0.556	0.308	30.8
27106	ENSG00000262879	RP11-156P1.3	17	-	47054117	47054213	47033277	47033381	47056459	47056753	27106	17,5,5	1,0,0	15,5,11	4,4,1	240	144	4.04197e-05	0.00300957	0.911,1.0,1.0	0.692,0.429,0.868	0.307	30.7
56360	ENSG00000164048	ZNF589	3	+	48256710	48257022	48247624	48247677	48260812	48260939	56360	1,6,2	10,15,6	4,8,6	2,2,7	456	144	0.00150479	0.0428088	0.031,0.112,0.095	0.387,0.558,0.213	-0.307	30.7
13786	ENSG00000152942	RAD17	5	+	69371453	69371557	69371034	69371171	69373829	69374087	13786	16,19,15	4,15,5	12,7,15	14,13,24	248	144	0.00165252	0.0456813	0.699,0.424,0.635	0.332,0.238,0.266	0.307	30.7
58258	ENSG00000004777	ARHGAP33	19	+	35784494	35784706	35784171	35784317	35784952	35785106	58258	11,48,12	6,3,3	24,24,14	2,0,0	356	144	0.000106108	0.00620661	0.426,0.866,0.618	0.829,1.0,1.0	-0.306	30.6
100614	ENSG00000138778	CENPE	4	-	103163478	103163553	103163136	103163256	103174735	103174903	100614	10,25,25	5,6,19	27,26,18	55,39,28	219	144	0.00014826	0.00788087	0.568,0.733,0.464	0.244,0.305,0.297	0.306	30.6
7531	ENSG00000143994	ABHD1	2	+	27128944	27129127	27123835	27124062	27129513	27129626	7531	7,9,4	1,1,4	8,14,9	1,0,0	327	144	0.000186673	0.00927203	0.755,0.799,0.306	0.779,1.0,1.0	-0.306	30.6
73920	ENSG00000123415	SMUG1	12	-	54188514	54188596	54183655	54183959	54188950	54188985	73920	6,11,10	7,7,5	1,8,3	11,9,23	226	144	0.000785228	0.0269347	0.353,0.5,0.56	0.055,0.362,0.077	0.306	30.6
67376	ENSG00000142534	RPS11	19	+	49497172	49497372	49496433	49496471	49497519	49497562	67376	14,18,15	1,6,3	22,23,13	0,0,0	344	144	1.61763e-07	4.53803e-05	0.854,0.557,0.677	1.0,1.0,1.0	-0.304	30.4
93643	ENSG00000162585	FAAP20	1	-	2189712	2189876	2186837	2187206	2193638	2193910	93643	8,9,10	0,1,0	13,10,12	5,3,2	308	144	1.57855e-05	0.00146644	1.0,0.808,1.0	0.549,0.609,0.737	0.304	30.4
3905	ENSG00000223382	RP5-1125N11.2	1	+	30826130	30826194	30824297	30824373	30829747	30829882	3905	3,1,6	6,0,4	3,3,5	0,1,0	208	144	4.69085e-05	0.00339073	0.257,1.0,0.509	1.0,0.675,1.0	-0.303	30.3
100786	ENSG00000169045	HNRNPH1	5	-	179619268	179619407	179618238	179618323	179620891	179621035	100786	123513321321	81,96,71	406300416	138137123	283	144	0	0	0.886,0.876,0.904	0.6,0.527,0.632	0.302	30.2
45121	ENSG00000131374	TBC1D5	3	-	17623848	17623913	17562018	17562142	17742480	17742564	45121	14,22,14	0,1,0	10,9,6	5,0,5	209	144	1.2175e-05	0.00120088	1.0,0.938,1.0	0.579,1.0,0.453	0.302	30.2
55028	ENSG00000072840	EVC	4	+	5801749	5801836	5798585	5798792	5801949	5802094	55028	1,0,3	11,9,20	9,9,5	6,7,23	231	144	7.40969e-05	0.00475342	0.054,0.0,0.086	0.483,0.445,0.119	-0.302	30.2
73921	ENSG00000123415	SMUG1	12	-	54188514	54188596	54187818	54187905	54188950	54188985	73921	0,0,0	2,7,6	1,4,2	2,3,5	226	144	5.3734e-05	0.00375527	0.0,0.0,0.0	0.242,0.459,0.203	-0.301	30.1
98660	ENSG00000092621	PHGDH	1	+	119724318	119724469	119723375	119723441	119724784	119724875	98660	6,5,10	1,1,4	16,15,20	0,0,1	295	144	0.000112325	0.00645958	0.745,0.709,0.55	1.0,1.0,0.907	-0.301	30.1
45112	ENSG00000131374	TBC1D5	3	-	17586352	17586557	17508548	17508605	17622647	17622765	45112	21,18,16	6,6,5	10,9,6	7,8,18	349	144	0.000406739	0.0166925	0.591,0.553,0.569	0.371,0.317,0.121	0.301	30.1
18786	ENSG00000189014	FAM35DP	10	+	47728774	47728897	47726840	47726956	47730236	47730436	18786	0,0,0	4,4,2	10,6,9	10,10,11	267	144	2.41268e-07	6.0641e-05	0.0,0.0,0.0	0.35,0.244,0.306	-0.3	30
70102	ENSG00000179335	CLK3	15	+	74605956	74606095	74605581	74605733	74606242	74606415	70102	53,49,62	24,28,27	52,43,31	6,6,3	283	144	4.42363e-07	9.71325e-05	0.529,0.471,0.539	0.815,0.785,0.84	-0.3	30
119565	ENSG00000117523	PRRC2C	1	+	171591151	171591200	171588378	171588505	171591586	171592223	119565	29,40,31	23,14,17	39,17,13	50,40,32	193	144	1.76517e-05	0.00159637	0.485,0.681,0.576	0.368,0.241,0.233	0.3	30
46859	ENSG00000198088	NUP62CL	X	-	107154095	107154146	107153453	107153503	107167648	107167784	46859	5,3,2	1,0,1	3,6,8	7,7,1	195	144	0.000720411	0.0252664	0.787,1.0,0.596	0.24,0.388,0.855	0.3	30
63704	ENSG00000074582	BCS1L	2	+	218660634	218660748	218660306	218660482	218660938	218661307	63704	2,0,0	12,3,3	5,0,6	2,16,5	258	144	0.00102577	0.0327363	0.085,0.0,0.0	0.583,0.0,0.401	-0.3	30
87621	ENSG00000132153	DHX30	3	+	47815962	47816128	47810656	47810711	47818021	47818117	87621	95,68,66	33,35,19	49,38,36	47,60,62	310	144	4.2355e-09	2.14963e-06	0.572,0.474,0.617	0.326,0.227,0.212	0.299	29.9
75876	ENSG00000061938	TNK2	3	-	195882232	195882328	195879048	195879175	195883156	195883309	75876	67,68,42	8,9,3	34,30,36	20,12,18	240	144	1.64242e-07	4.56874e-05	0.834,0.819,0.894	0.505,0.6,0.545	0.299	29.9
16753	ENSG00000127586	CHTF18	16	+	795247	795356	794053	794201	795684	795834	16753	49,47,38	8,10,6	33,28,22	26,16,14	253	144	1.44674e-06	0.000235786	0.777,0.728,0.783	0.419,0.499,0.472	0.299	29.9
74306	ENSG00000130202	PVRL2	19	+	44878222	44878421	44874337	44874478	44878552	44878938	74306	42,37,52	0,3,0	22,12,27	2,5,7	343	144	7.21441e-06	0.000792058	1.0,0.838,1.0	0.822,0.502,0.618	0.299	29.9
93960	ENSG00000130734	ATG4D	19	+	10547188	10547253	10544956	10545130	10551896	10551975	93960	7,1,5	0,1,0	1,5,3	6,0,3	209	144	0.000174291	0.00885123	1.0,0.408,1.0	0.103,1.0,0.408	0.299	29.9
84944	ENSG00000181666	HKR1	19	+	37346422	37346492	37335168	37335257	37347189	37347316	84944	9,9,10	10,7,9	1,3,1	9,7,8	214	144	0.000188579	0.00932807	0.377,0.464,0.428	0.07,0.224,0.078	0.299	29.9
93487	ENSG00000197586	ENTPD6	20	+	25218520	25218614	25217501	25217581	25222837	25222978	93487	6,11,3	3,2,1	10,5,3	1,0,0	238	144	0.000364385	0.0153161	0.548,0.769,0.645	0.858,1.0,1.0	-0.299	29.9
105881	ENSG00000185499	MUC1	1	-	155187814	155188061	155187454	155187576	155188162	155188231	105881	2,6,7	0,1,0	9,4,9	3,4,0	391	144	9.81533e-05	0.00585543	1.0,0.688,1.0	0.525,0.269,1.0	0.298	29.8
15620	ENSG00000173402	DAG1	3	+	49476848	49476900	49470246	49470274	49510418	49510819	15620	1,0,0	2,1,1	1,5,7	6,1,14	196	144	0.000257804	0.0118579	0.269,0.0,0.0	0.109,0.786,0.269	-0.298	29.8
63689	ENSG00000163328	GPR155	2	-	174482872	174482918	174481496	174481987	174483009	174483158	63689	2,4,10	10,3,8	6,2,1	30,21,27	190	144	0.000926273	0.0304317	0.132,0.503,0.486	0.132,0.067,0.027	0.298	29.8
63358	ENSG00000143537	ADAM15	1	+	155061903	155062117	155060762	155060832	155062244	155062369	63358	45,69,42	177175186	155104112	91,63,68	358	144	0	0	0.093,0.137,0.083	0.407,0.399,0.398	-0.297	29.7
12045	ENSG00000239521	GATS	7	-	100211393	100211587	100202212	100202603	100213046	100213133	12045	30,37,29	0,2,0	60,18,45	15,5,6	338	144	1.75207e-07	4.80626e-05	1.0,0.887,1.0	0.63,0.605,0.762	0.297	29.7
104860	ENSG00000229404	LINC00858	10	+	84291406	84292137	84289745	84289880	84293245	84294659	104860	26,43,38	0,2,0	24,23,17	4,2,1	875	144	0.000104485	0.0061334	1.0,0.78,1.0	0.497,0.654,0.737	0.297	29.7
38306	ENSG00000100731	PCNX	14	+	70988566	70988699	70976941	70978648	71009633	71009724	38306	17,26,19	9,9,8	24,13,8	2,1,1	277	144	0.000254982	0.0117718	0.495,0.6,0.553	0.862,0.871,0.806	-0.297	29.7
21056	ENSG00000135127	CCDC64	12	+	120071672	120071801	120064732	120064879	120080886	120081017	21056	5,6,6	0,0,0	9,11,17	2,3,3	273	144	1.25093e-05	0.00123018	1.0,1.0,1.0	0.704,0.659,0.749	0.296	29.6
51944	ENSG00000196911	KPNA5	6	+	116692292	116692392	116689319	116689453	116698703	116698798	51944	9,12,5	2,4,1	5,5,8	0,0,0	244	144	2.20918e-05	0.00188435	0.726,0.639,0.747	1.0,1.0,1.0	-0.296	29.6
66306	ENSG00000011143	MKS1	17	-	58206464	58206653	58206282	58206380	58207084	58207218	66306	30,17,19	0,1,2	13,7,15	0,5,9	333	144	0.0010468	0.0332468	1.0,0.88,0.804	1.0,0.377,0.419	0.296	29.6
119269	ENSG00000215548	FRG1JP	9	-	63844213	63844373	63842823	63842949	63857199	63857268	119269	6,7,1	2,3,0	1,5,4	0,0,0	304	144	0.00126632	0.0380353	0.587,0.525,1.0	1.0,1.0,1.0	-0.296	29.6
15587	ENSG00000096746	HNRNPH3	10	+	68337770	68337996	68337198	68337333	68338502	68338642	15587	570577563	60,91,71	322261340	167142121	370	144	0	0	0.787,0.712,0.755	0.429,0.417,0.522	0.295	29.5
65403	ENSG00000197128	ZNF772	19	-	57475023	57475146	57469585	57474421	57475659	57475789	65403	7,18,17	8,10,7	5,8,4	12,21,13	267	144	0.000165384	0.00850236	0.321,0.493,0.567	0.183,0.17,0.142	0.295	29.5
7795	ENSG00000198945	L3MBTL3	6	+	130049755	130049830	130049281	130049393	130051248	130051408	7795	11,5,5	0,0,1	9,9,15	7,4,2	219	144	1.61059e-05	0.00148922	1.0,1.0,0.767	0.458,0.597,0.831	0.294	29.4
58451	ENSG00000160957	RECQL4	8	-	144511901	144512062	144511680	144511789	144512143	144512263	58451	8,14,7	0,0,0	9,9,11	1,3,2	305	144	0.000160929	0.0083394	1.0,1.0,1.0	0.809,0.586,0.722	0.294	29.4
23694	ENSG00000110274	CEP164	11	+	117382795	117382942	117381700	117381868	117390776	117390908	23694	6,14,10	4,1,3	32,22,22	2,0,1	291	144	0.000911004	0.0300719	0.426,0.874,0.623	0.888,1.0,0.916	-0.294	29.4
88477	ENSG00000234177	LINC01114	2	-	104754325	104754440	104749321	104749489	104755592	104755755	88477	12,16,11	0,0,0	5,12,16	3,0,5	259	144	2.04716e-05	0.00177988	1.0,1.0,1.0	0.481,1.0,0.64	0.293	29.3
70834	ENSG00000204463	BAG6	6	-	31640380	31640557	31640198	31640306	31640644	31640704	70834	20,11,16	9,10,5	18,13,13	27,28,37	321	144	0.000116818	0.00662565	0.499,0.33,0.589	0.23,0.172,0.136	0.293	29.3
29185	ENSG00000141198	TOM1L1	17	+	54903707	54903792	54900876	54900923	54912665	54912815	29185	27,30,20	8,10,8	9,14,28	16,21,17	229	144	0.000562836	0.0211205	0.68,0.654,0.611	0.261,0.295,0.509	0.293	29.3
120852	ENSG00000170113	NIPA1	15	+	22819287	22819421	22814082	22814153	22820312	22820473	120852	0,1,1	6,3,7	12,2,2	2,7,4	278	144	0.000242152	0.0113649	0.0,0.147,0.069	0.757,0.129,0.206	-0.292	29.2
105430	ENSG00000160796	NBEAL2	3	+	46992474	46992555	46991839	46991946	46993936	46994020	105430	18,16,10	10,19,16	22,27,25	8,6,8	225	144	0.000642942	0.0232033	0.535,0.35,0.286	0.638,0.742,0.667	-0.292	29.2
4118	ENSG00000164182	NDUFAF2	5	+	61045523	61045604	60945128	60945382	61152703	61153037	4118	4,4,9	1,0,1	5,2,7	4,1,2	225	144	0.000794222	0.027136	0.719,1.0,0.852	0.444,0.561,0.691	0.292	29.2
30741	ENSG00000118482	PHF3	6	+	63646618	63646795	63635835	63636150	63684128	63685911	30741	1,2,2	7,3,0	2,1,5	1,0,1	321	144	0.00120924	0.0368008	0.06,0.23,1.0	0.473,1.0,0.692	-0.292	29.2
99796	ENSG00000072135	PTPN18	2	+	130359607	130359646	130358866	130358975	130369132	130369201	99796	9,2,3	4,12,3	2,0,1	5,6,9	183	144	0.00165647	0.0457618	0.639,0.116,0.44	0.239,0.0,0.08	0.292	29.2
89206	ENSG00000163684	RPP14	3	+	58310308	58310406	58306274	58306417	58310506	58310606	89206	60,109,60	22,26,13	50,58,74	56,41,69	242	144	7.6815e-09	3.45769e-06	0.619,0.714,0.733	0.347,0.457,0.39	0.291	29.1
48250	ENSG00000163531	NFASC	1	+	204950556	204950574	204944250	204944406	204952010	204952116	48250	1,3,1	0,0,1	3,3,2	4,1,2	162	144	0.000154725	0.00812362	1.0,1.0,0.471	0.4,0.727,0.471	0.291	29.1
100285	ENSG00000224597	SVIL-AS1	10	+	29420464	29420661	29415356	29415412	29468919	29469122	100285	16,11,5	5,4,1	17,16,14	0,0,3	341	144	0.00108787	0.034146	0.575,0.537,0.679	1.0,1.0,0.663	-0.291	29.1
102380	ENSG00000143147	GPR161	1	-	168114455	168114549	168104476	168104894	168136256	168136386	102380	9,1,3	0,4,3	7,1,8	0,1,0	238	144	0.000417748	0.0170524	1.0,0.131,0.377	1.0,0.377,1.0	-0.29	29
104363	ENSG00000151338	MIPOL1	14	+	37227725	37227838	37219552	37219691	37240432	37240569	104363	12,7,4	0,0,0	4,12,5	4,2,0	257	144	0.000547034	0.0207477	1.0,1.0,1.0	0.359,0.771,1.0	0.29	29
48197	ENSG00000175054	ATR	3	-	142562231	142563109	142561223	142561421	142566120	142566261	48197	167187151	2,0,0	167183165	9,9,16	1022	144	1.01481e-10	8.30591e-08	0.922,1.0,1.0	0.723,0.741,0.592	0.289	28.9
95970	ENSG00000141447	OSBPL1A	18	-	24366891	24366982	24341546	24341658	24368286	24368372	95970	7,8,12	0,0,0	8,14,15	6,4,0	235	144	6.90201e-06	0.000774065	1.0,1.0,1.0	0.45,0.682,1.0	0.289	28.9
81224	ENSG00000281039	RP4-777O23.3	7	-	30524366	30524486	30500535	30500681	30550635	30550761	81224	4,4,1	0,0,0	6,6,11	1,1,4	264	144	0.000135875	0.00737696	1.0,1.0,1.0	0.766,0.766,0.6	0.289	28.9
15929	ENSG00000234741	GAS5	1	-	173866760	173866796	173866176	173866206	173866990	173867043	15929	1,5,4	1,0,0	1,2,7	1,4,1	180	144	0.000581451	0.0216058	0.444,1.0,1.0	0.444,0.286,0.848	0.289	28.9
35960	ENSG00000148481	FAM188A	10	-	15838227	15838279	15837203	15837318	15841425	15841599	35960	69,65,73	6,11,13	53,57,41	29,30,31	196	144	3.95128e-09	2.03852e-06	0.894,0.813,0.805	0.573,0.583,0.493	0.288	28.8
109762	ENSG00000143207	RFWD2	1	-	176136487	176136547	176135009	176135086	176149005	176149074	109762	59,70,67	10,4,14	39,44,55	20,25,38	204	144	3.46194e-08	1.24666e-05	0.806,0.925,0.772	0.579,0.554,0.505	0.288	28.8
76158	ENSG00000225470	JPX	X	+	73998767	73998844	73944583	73944662	74004269	74004351	76158	21,7,6	0,0,0	7,17,10	4,1,3	221	144	5.89953e-06	0.000690573	1.0,1.0,1.0	0.533,0.917,0.685	0.288	28.8
90937	ENSG00000197020	ZNF100	19	-	21744940	21745067	21722765	21727989	21765693	21765786	90937	6,9,4	4,4,0	15,11,16	0,1,0	271	144	2.85047e-05	0.00232041	0.444,0.545,1.0	1.0,0.854,1.0	-0.288	28.8
75260	ENSG00000273294	C1QTNF3-AMACR	5	-	34064545	34064715	34035646	34035758	34124417	34124528	75260	9,7,4	5,2,1	3,10,3	0,0,1	314	144	5.09087e-05	0.00359846	0.452,0.616,0.647	1.0,1.0,0.579	-0.288	28.8
38094	ENSG00000213742	ZNF337-AS1	20	+	25632157	25632288	25624156	25624312	25634048	25634170	38094	2,6,6	1,0,0	3,2,3	0,4,2	275	144	0.000315141	0.0138089	0.512,1.0,1.0	1.0,0.207,0.44	0.288	28.8
71237	ENSG00000055483	USP36	17	-	78820990	78821232	78819929	78820012	78821936	78822004	71237	16,19,12	3,2,3	28,26,16	0,1,0	386	144	1.49435e-05	0.00140269	0.666,0.78,0.599	1.0,0.907,1.0	-0.287	28.7
73418	ENSG00000145736	GTF2H2	5	-	71065124	71065222	71062751	71062796	71067295	71067638	73418	4,8,2	6,4,2	0,2,1	10,3,10	242	144	8.71172e-05	0.00535182	0.284,0.543,0.373	0.0,0.284,0.056	0.287	28.7
23814	ENSG00000132436	FIGNL1	7	-	50449562	50449748	50448180	50448289	50450300	50450390	23814	23,26,27	5,3,2	29,25,42	14,17,13	330	144	0.000827436	0.0279946	0.667,0.791,0.855	0.475,0.391,0.585	0.287	28.7
67369	ENSG00000142534	RPS11	19	+	49497172	49497368	49496433	49496471	49497519	49497562	67369	15,18,18	1,6,3	28,25,20	0,0,0	340	144	2.34566e-07	5.92861e-05	0.864,0.56,0.718	1.0,1.0,1.0	-0.286	28.6
3750	ENSG00000132716	DCAF8	1	-	160220458	160220602	160218848	160218968	160221086	160221210	3750	6,10,16	4,2,0	8,7,9	0,0,0	288	144	0.000592036	0.0218519	0.429,0.714,1.0	1.0,1.0,1.0	-0.286	28.6
32358	ENSG00000183426	NPIPA1	16	+	14935347	14935397	14935159	14935276	14937564	14937650	32358	2,7,3	0,0,0	6,13,12	4,6,0	194	144	7.27125e-06	0.000795651	1.0,1.0,1.0	0.527,0.617,1.0	0.285	28.5
42609	ENSG00000163374	YY1AP1	1	-	155670319	155670464	155661306	155661423	155675009	155675096	42609	11,3,6	3,0,3	13,8,12	0,0,0	289	144	0.000186707	0.00927203	0.646,1.0,0.499	1.0,1.0,1.0	-0.285	28.5
103099	ENSG00000100461	RBM23	14	-	22909482	22909667	22908332	22908380	22911327	22911403	103099	21,15,30	1,0,1	20,4,21	1,5,2	329	144	0.000556816	0.0210243	0.902,1.0,0.929	0.897,0.259,0.821	0.285	28.5
94723	ENSG00000145725	PPIP5K2	5	+	103183233	103183407	103180020	103180188	103184671	103184744	94723	15,24,20	34,36,23	56,75,48	30,26,21	318	144	4.61061e-08	1.56364e-05	0.167,0.232,0.283	0.458,0.566,0.509	-0.284	28.4
14773	ENSG00000148773	MKI67	10	-	128114927	128116007	128113426	128113602	128116490	128116536	14773	249263270	7,12,17	366235247	52,37,36	1224	144	1.18962e-07	3.48541e-05	0.807,0.721,0.651	0.453,0.428,0.447	0.284	28.4
114359	ENSG00000079156	OSBPL6	2	+	178324176	178324269	178306029	178306286	178328255	178328378	114359	9,11,11	1,0,0	28,13,17	12,6,2	237	144	2.79005e-06	0.00039584	0.845,1.0,1.0	0.586,0.568,0.838	0.284	28.4
112646	ENSG00000205746	RP11-1212A22.1	16	-	18344412	18344526	18344139	18344283	18345377	18345511	112646	0,1,1	2,6,0	10,6,14	6,4,0	258	144	0.000589432	0.0217883	0.0,0.085,1.0	0.482,0.456,1.0	-0.284	28.4
31397	ENSG00000076513	ANKRD13A	12	+	110021107	110021301	110019138	110019328	110025741	110025823	31397	3,3,5	0,0,0	7,8,8	5,1,0	338	144	0.000764026	0.0264086	1.0,1.0,1.0	0.374,0.773,1.0	0.284	28.4
43879	ENSG00000182179	UBA7	3	-	49809333	49809464	49808975	49809159	49809541	49809725	43879	10,4,4	5,8,1	12,13,2	1,1,1	275	144	0.000906594	0.0299663	0.512,0.207,0.677	0.863,0.872,0.512	-0.284	28.4
7666	ENSG00000101574	METTL4	18	-	2540666	2540861	2537530	2539145	2544652	2544759	7666	1,0,4	0,1,0	4,3,2	1,3,3	339	144	0.00121249	0.0368151	1.0,0.0,1.0	0.63,0.298,0.221	0.284	28.4
107956	ENSG00000103852	TTC23	15	-	99241364	99241559	99228532	99228732	99245388	99245510	107956	11,5,14	0,0,0	13,11,20	3,3,1	339	144	3.01045e-05	0.00242718	1.0,1.0,1.0	0.648,0.609,0.895	0.283	28.3
21059	ENSG00000135127	CCDC64	12	+	120071678	120071801	120064636	120064879	120080886	120081017	21059	5,5,6	0,0,0	11,11,16	2,3,3	267	144	1.45423e-05	0.00137176	1.0,1.0,1.0	0.748,0.664,0.742	0.282	28.2
105859	ENSG00000185499	MUC1	1	-	155187814	155188062	155187454	155187576	155188162	155188987	105859	2,6,7	0,1,0	11,4,9	3,4,0	392	144	0.00011417	0.00653537	1.0,0.688,1.0	0.574,0.269,1.0	0.282	28.2
36480	ENSG00000189164	ZNF527	19	+	37380276	37380372	37379119	37379236	37388305	37388783	36480	7,11,6	4,0,2	4,6,12	0,0,0	240	144	0.000526624	0.0201823	0.512,1.0,0.643	1.0,1.0,1.0	-0.282	28.2
105863	ENSG00000185499	MUC1	1	-	155188007	155188061	155187454	155187576	155188162	155188987	105863	3,3,2	0,1,0	9,1,5	3,4,0	198	144	0.000559743	0.0210589	1.0,0.686,1.0	0.686,0.154,1.0	0.282	28.2
105873	ENSG00000185499	MUC1	1	-	155188007	155188062	155187454	155187576	155188162	155188987	105873	3,3,2	0,1,0	9,1,5	3,4,0	199	144	0.00055905	0.0210589	1.0,0.685,1.0	0.685,0.153,1.0	0.282	28.2
31393	ENSG00000076513	ANKRD13A	12	+	110021107	110021296	110019138	110019328	110025741	110025823	31393	3,3,5	0,0,0	7,8,7	5,1,0	333	144	0.000744064	0.0258995	1.0,1.0,1.0	0.377,0.776,1.0	0.282	28.2
9347	ENSG00000136717	BIN1	2	-	127051171	127051243	127050801	127050912	127057472	127057601	9347	16,15,14	17,12,8	24,19,20	2,6,7	216	144	0.00150258	0.0427857	0.386,0.455,0.538	0.889,0.679,0.656	-0.282	28.2
17843	ENSG00000137411	VARS2	6	+	30914570	30914681	30914330	30914469	30914804	30915037	17843	0,0,1	4,2,10	3,2,3	5,5,2	255	144	5.28954e-05	0.00370714	0.0,0.0,0.053	0.253,0.184,0.459	-0.281	28.1
77422	ENSG00000214022	REPIN1	7	+	150369670	150369697	150368811	150368941	150371230	150372162	77422	16,24,13	11,13,6	19,12,11	41,15,24	171	144	0.000107752	0.00627314	0.551,0.609,0.646	0.281,0.403,0.278	0.281	28.1
62542	ENSG00000214293	APTR	7	-	77684089	77684333	77659092	77659318	77685201	77685328	62542	34,41,18	0,2,2	18,21,23	13,1,6	388	144	0.00096041	0.0312035	1.0,0.884,0.77	0.339,0.886,0.587	0.281	28.1
73651	ENSG00000122741	DCAF10	9	+	37857240	37857351	37854752	37854982	37860047	37860441	73651	85,73,76	11,8,5	80102108	33,42,50	255	144	2.58275e-10	1.95242e-07	0.814,0.837,0.896	0.578,0.578,0.55	0.28	28
29981	ENSG00000142330	CAPN10	2	+	240595933	240596152	240595175	240595304	240596318	240596521	29981	22,20,13	23,17,9	40,27,30	10,6,10	363	144	5.50305e-05	0.00381894	0.275,0.318,0.364	0.613,0.641,0.543	-0.28	28
117829	ENSG00000143434	SEMA6C	1	-	151142503	151142675	151139975	151140090	151144384	151144434	117829	2,8,7	0,2,3	15,10,12	0,0,0	316	144	0.00173914	0.047343	1.0,0.646,0.515	1.0,1.0,1.0	-0.28	28
30013	ENSG00000260537	RP11-529K1.3	16	+	70319600	70319709	70315968	70316104	70324584	70324687	30013	0,0,0	3,1,4	2,2,4	5,4,3	253	144	1.36276e-05	0.0013089	0.0,0.0,0.0	0.185,0.222,0.431	-0.279	27.9
56012	ENSG00000167302	ENTHD2	17	-	81237550	81237660	81237386	81237459	81238001	81238159	56012	4,2,8	2,0,6	3,7,2	0,1,0	254	144	5.62914e-05	0.00387117	0.531,1.0,0.43	1.0,0.799,1.0	-0.279	27.9
116578	ENSG00000104529	EEF1D	8	-	143592646	143592893	143590607	143590738	143597347	143597413	116578	45,46,51	7,1,7	59,37,76	28,14,18	391	144	0.000552904	0.0209223	0.703,0.944,0.728	0.437,0.493,0.609	0.279	27.9
61870	ENSG00000160469	BRSK1	19	+	55304049	55304110	55303666	55303826	55304550	55304920	61870	5,8,6	0,3,4	4,2,1	0,0,0	205	144	4.215e-05	0.00311498	1.0,0.652,0.513	1.0,1.0,1.0	-0.278	27.8
28037	ENSG00000185798	WDR53	3	-	196566876	196566995	196560995	196561491	196567190	196567307	28037	7,11,6	0,0,2	13,12,11	3,7,4	263	144	0.00027409	0.0124394	1.0,1.0,0.622	0.703,0.484,0.601	0.278	27.8
40422	ENSG00000121931	LRIF1	1	-	110951287	110952815	110949850	110950123	110963620	110964079	40422	9909891039	46,58,43	882694698	104130111	1672	144	7.77156e-16	1.8324e-12	0.65,0.595,0.675	0.422,0.315,0.351	0.277	27.7
22440	ENSG00000170364	SETMAR	3	+	4312897	4313229	4303370	4303526	4313666	4313761	22440	46,51,36	5,5,6	100,95,74	1,0,0	476	144	1.93649e-09	1.12643e-06	0.736,0.755,0.645	0.968,1.0,1.0	-0.277	27.7
36287	ENSG00000198931	APRT	16	-	88810432	88810649	88810063	88810148	88811549	88811656	36287	27,15,20	3,6,1	24,20,16	0,0,0	361	144	1.04148e-06	0.000184502	0.782,0.499,0.889	1.0,1.0,1.0	-0.277	27.7
43881	ENSG00000182179	UBA7	3	-	49809389	49809464	49808975	49809159	49809541	49809725	43881	19,9,9	5,8,1	32,25,19	1,1,1	219	144	6.39358e-05	0.00424648	0.714,0.425,0.855	0.955,0.943,0.926	-0.277	27.7
24879	ENSG00000197912	SPG7	16	+	89523018	89523147	89512947	89513037	89523482	89523725	24879	3,1,2	0,0,1	5,4,3	1,4,1	273	144	0.000237861	0.0112381	1.0,1.0,0.513	0.725,0.345,0.613	0.277	27.7
30735	ENSG00000118482	PHF3	6	+	63646526	63646795	63635835	63636150	63684128	63686324	30735	7,9,7	7,3,0	11,13,12	1,0,1	413	144	0.000620684	0.0226643	0.259,0.511,1.0	0.793,1.0,0.807	-0.277	27.7
120716	ENSG00000169379	ARL13B	3	+	93997246	93997301	93996562	93996684	94003658	94003908	120716	1,5,3	5,5,2	2,1,0	10,6,11	199	144	0.00120473	0.0367199	0.126,0.42,0.52	0.126,0.108,0.0	0.277	27.7
44989	ENSG00000121753	ADGRB2	1	-	31735182	31735281	31732971	31733143	31735579	31735665	44989	0,0,1	1,1,10	0,7,6	8,8,3	243	144	8.62043e-05	0.00531884	0.0,0.0,0.056	0.0,0.341,0.542	-0.276	27.6
71008	ENSG00000224141	MIR548XHG	21	-	18563314	18563406	18561614	18561691	18589526	18589620	71008	8,7,7	7,9,9	2,0,2	7,5,14	236	144	0.000114614	0.0065422	0.411,0.322,0.322	0.148,0.0,0.08	0.276	27.6
57689	ENSG00000160226	C21orf2	21	-	44334060	44335804	44333032	44333262	44337648	44337667	57689	111,117,85	3,4,5	179115138	3,0,0	1888	144	0.000151389	0.00799274	0.738,0.69,0.565	0.82,1.0,1.0	-0.276	27.6
66739	ENSG00000141127	PRPSAP2	17	+	18867256	18867334	18865801	18865952	18872582	18872628	66739	35,40,25	6,14,9	19,28,39	27,19,30	222	144	0.000239749	0.0112933	0.791,0.65,0.643	0.313,0.489,0.457	0.275	27.5
35609	ENSG00000022976	ZNF839	14	+	102320344	102320470	102319750	102320053	102325984	102326887	35609	0,1,0	2,6,4	1,3,2	2,3,2	270	144	0.000677134	0.0241382	0.0,0.082,0.0	0.211,0.348,0.348	-0.275	27.5
19670	ENSG00000090857	PDPR	16	+	70131301	70131419	70130422	70130544	70132150	70132300	19670	9,10,32	2,11,2	25,34,28	1,0,3	262	144	0.00174391	0.0474053	0.712,0.333,0.898	0.932,1.0,0.837	-0.275	27.5
41079	ENSG00000135747	ZNF670-ZNF695	1	-	246967694	246967792	246945546	246945827	246988120	246988255	41079	11,12,7	0,0,1	28,19,31	4,11,9	242	144	3.58916e-06	0.000474251	1.0,1.0,0.806	0.806,0.507,0.672	0.274	27.4
73340	ENSG00000070047	PHRF1	11	+	581964	582207	581491	581606	587258	587464	73340	14,25,24	0,1,0	27,20,14	0,7,4	387	144	3.06341e-05	0.00244453	1.0,0.903,1.0	1.0,0.515,0.566	0.274	27.4
98665	ENSG00000092621	PHGDH	1	+	119741766	119741876	119740385	119740505	119742806	119743044	98665	9,5,9	1,1,0	16,5,8	1,6,4	254	144	0.000527076	0.0201918	0.836,0.739,1.0	0.901,0.321,0.531	0.274	27.4
18872	ENSG00000214941	ZSWIM7	17	-	15977578	15977913	15976568	15977092	15978043	15978163	18872	114127114	24,26,10	68,73,104	33,36,52	479	144	4.48782e-06	0.000561851	0.588,0.595,0.774	0.383,0.379,0.375	0.273	27.3
120637	ENSG00000149187	CELF1	11	-	47500860	47500932	47488836	47489024	47565273	47565569	120637	3,0,0	6,13,7	5,9,8	7,10,9	216	144	1.99735e-05	0.00174576	0.25,0.0,0.0	0.323,0.375,0.372	-0.273	27.3
21773	ENSG00000255284	AP006621.5	11	+	780301	780381	778112	778218	783529	784180	21773	0,0,2	8,6,3	5,5,8	6,9,5	224	144	3.44317e-05	0.00268207	0.0,0.0,0.3	0.349,0.263,0.507	-0.273	27.3
74013	ENSG00000041357	PSMA4	15	+	78542578	78542645	78542184	78542219	78544189	78544267	74013	395384433	52,58,39	405428370	155219243	211	144	0	0	0.838,0.819,0.883	0.641,0.572,0.51	0.272	27.2
119140	ENSG00000104177	MYEF2	15	-	48149031	48149059	48141805	48143071	48149162	48149371	119140	32,25,21	8,17,10	23,15,17	27,17,33	172	144	0.000336972	0.0144772	0.77,0.552,0.637	0.416,0.425,0.301	0.272	27.2
82014	ENSG00000188385	JAKMIP3	10	+	132169855	132170252	132167952	132169033	132182356	132184809	82014	6,13,10	10,15,8	25,15,13	6,6,4	541	144	0.000453997	0.0180909	0.138,0.187,0.25	0.526,0.4,0.464	-0.272	27.2
63359	ENSG00000143537	ADAM15	1	+	155061903	155062117	155060225	155060343	155062244	155062369	63359	28,44,23	91,79,92	99,62,64	58,36,42	358	144	0	0	0.11,0.183,0.091	0.407,0.409,0.38	-0.271	27.1
46674	ENSG00000150712	MTMR12	5	-	32233708	32233934	32229607	32230347	32239000	32239173	46674	31,18,25	0,0,0	22,24,20	3,5,2	370	144	5.15773e-07	0.000109138	1.0,1.0,1.0	0.741,0.651,0.796	0.271	27.1
11773	ENSG00000203995	ZYG11A	1	+	52863980	52864157	52860730	52860871	52866502	52866567	11773	10,3,2	0,0,0	12,18,12	2,3,2	321	144	6.58046e-05	0.00433088	1.0,1.0,1.0	0.729,0.729,0.729	0.271	27.1
27031	ENSG00000110075	PPP6R3	11	+	68505144	68505249	68461626	68461700	68519500	68519651	27031	5,4,12	1,0,0	3,15,6	2,0,4	249	144	0.00112407	0.0349546	0.743,1.0,1.0	0.465,1.0,0.465	0.271	27.1
10608	ENSG00000102710	SUPT20H	13	-	37048563	37048599	37047877	37047936	37051487	37051559	10608	62,71,88	17,7,11	53,53,72	28,39,44	180	144	1.16885e-08	4.98398e-06	0.745,0.89,0.865	0.602,0.521,0.567	0.27	27
1799	ENSG00000197558	SSPO	7	+	149821624	149821671	149821396	149821549	149821861	149822197	1799	13,20,12	5,2,5	10,4,8	0,0,0	191	144	8.17671e-07	0.000155419	0.662,0.883,0.644	1.0,1.0,1.0	-0.27	27
30664	ENSG00000243927	MRPS6	21	+	34102834	34102908	34073548	34073745	34142407	34143034	30664	7,0,11	6,7,10	0,2,0	8,25,21	218	144	2.85246e-06	0.000402962	0.435,0.0,0.421	0.0,0.05,0.0	0.269	26.9
58089	ENSG00000130751	NPAS1	19	+	47039406	47039564	47035888	47036129	47040443	47040733	58089	9,4,3	0,1,0	8,10,8	4,2,2	302	144	9.50744e-05	0.00570268	1.0,0.656,1.0	0.488,0.705,0.656	0.269	26.9
95551	ENSG00000204054	LINC00963	9	+	129504891	129505043	129503322	129503672	129513418	129513683	95551	6,12,1	0,0,0	18,22,13	0,5,6	296	144	3.77857e-06	0.000491702	1.0,1.0,1.0	1.0,0.682,0.513	0.268	26.8
111442	ENSG00000125772	GPCPD1	20	-	5586193	5586269	5584280	5584322	5593326	5593411	111442	39,57,37	2,2,6	20,16,24	5,9,10	220	144	3.86047e-05	0.00291386	0.927,0.949,0.801	0.724,0.538,0.611	0.268	26.8
72220	ENSG00000126756	UXT	X	-	47657204	47657285	47652080	47652144	47657571	47657639	72220	7,8,5	2,5,0	2,6,7	0,0,0	225	144	5.72681e-05	0.00391929	0.691,0.506,1.0	1.0,1.0,1.0	-0.268	26.8
39517	ENSG00000197362	ZNF786	7	-	149080590	149080717	149074385	149074538	149090622	149090705	39517	30,28,37	10,19,13	47,61,51	2,7,11	271	144	0.000259715	0.0119292	0.615,0.439,0.602	0.926,0.822,0.711	-0.268	26.8
60581	ENSG00000162819	BROX	1	+	222715144	222715269	222713380	222713416	222718924	222719031	60581	0,1,2	1,8,0	1,2,4	1,1,0	269	144	0.000339021	0.01454	0.0,0.063,1.0	0.349,0.517,1.0	-0.268	26.8
100646	ENSG00000214922	HLA-F-AS1	6	-	29747147	29747261	29726600	29727139	29748899	29748993	100646	0,3,0	2,5,5	2,4,8	4,5,4	258	144	0.00174762	0.0474801	0.0,0.251,0.0	0.218,0.309,0.527	-0.268	26.8
8007	ENSG00000105856	HBP1	7	+	107174447	107174745	107169772	107170130	107179878	107180062	8007	7,6,6	2,1,1	6,7,7	1,0,0	442	144	0.00186587	0.0496308	0.533,0.662,0.662	0.662,1.0,1.0	-0.268	26.8
101487	ENSG00000136122	BORA	13	+	72731280	72731387	72728925	72729093	72737961	72738043	101487	4,7,14	0,0,0	18,14,8	3,1,4	251	144	7.26106e-06	0.000795415	1.0,1.0,1.0	0.775,0.889,0.534	0.267	26.7
93632	ENSG00000162585	FAAP20	1	-	2192844	2192975	2184477	2185513	2193638	2193910	93632	69,68,45	13,15,21	50,45,51	55,36,33	275	144	2.71192e-05	0.00222158	0.735,0.704,0.529	0.323,0.396,0.447	0.267	26.7
66326	ENSG00000166153	DEPDC4	12	-	100263496	100263692	100262263	100262409	100266919	100267079	66326	21,20,10	0,2,0	28,17,14	7,2,4	340	144	6.78594e-05	0.00443966	1.0,0.809,1.0	0.629,0.783,0.597	0.267	26.7
92303	ENSG00000125885	MCM8	20	+	5972575	5972726	5967829	5968025	5973055	5973196	92303	1,6,1	11,1,0	9,7,10	1,1,0	295	144	0.0013413	0.0396383	0.042,0.745,1.0	0.815,0.774,1.0	-0.267	26.7
16028	ENSG00000075413	MARK3	14	+	103500155	103500200	103498501	103498528	103502881	103503282	16028	4,3,6	5,0,1	2,3,3	0,0,0	189	144	0.00172045	0.0470143	0.379,1.0,0.821	1.0,1.0,1.0	-0.267	26.7
32298	ENSG00000160799	CCDC12	3	-	46978201	46978343	46976636	46976843	46979473	46979561	32298	1,0,0	2,2,9	6,0,2	1,2,3	286	144	0.00182077	0.0489173	0.201,0.0,0.0	0.751,0.0,0.251	-0.267	26.7
34953	ENSG00000139197	PEX5	12	+	7190021	7190216	7189696	7189750	7190361	7190566	34953	22,22,14	29,44,25	42,52,49	20,28,21	339	144	3.33889e-08	1.22098e-05	0.244,0.175,0.192	0.471,0.441,0.498	-0.266	26.6
32328	ENSG00000162804	SNED1	2	+	241071575	241071720	241069919	241070201	241071795	241071878	32328	26,9,9	0,0,0	21,19,7	1,5,2	289	144	7.94185e-06	0.000852084	1.0,1.0,1.0	0.913,0.654,0.636	0.266	26.6
105784	ENSG00000144504	ANKMY1	2	-	240529036	240529509	240526228	240526445	240552913	240553057	105784	23,24,21	0,3,4	20,14,23	0,0,0	617	144	2.8995e-05	0.00235163	1.0,0.651,0.551	1.0,1.0,1.0	-0.266	26.6
12138	ENSG00000249859	PVT1	8	+	128082752	128082848	127989260	127989291	128096517	128096656	12138	1,0,0	3,1,3	6,1,2	7,7,1	240	144	0.000286899	0.0128908	0.167,0.0,0.0	0.34,0.079,0.545	-0.266	26.6
74009	ENSG00000041357	PSMA4	15	+	78542575	78542645	78542176	78542219	78544189	78544267	74009	423402443	52,58,39	430445411	155219243	214	144	0	0	0.846,0.823,0.884	0.651,0.578,0.532	0.264	26.4
119684	ENSG00000132676	DAP3	1	+	155721516	155721618	155709772	155709824	155731355	155731415	119684	6,21,17	0,0,0	12,17,12	1,2,7	246	144	1.96182e-06	0.000300274	1.0,1.0,1.0	0.875,0.833,0.501	0.264	26.4
7720	ENSG00000122008	POLK	5	+	75534827	75534964	75512068	75512946	75547009	75547157	7720	7,19,8	0,0,0	8,10,13	3,3,0	281	144	0.000507684	0.0196581	1.0,1.0,1.0	0.577,0.631,1.0	0.264	26.4
103086	ENSG00000100461	RBM23	14	-	22909482	22909601	22908332	22908380	22911327	22911403	103086	22,14,30	1,0,1	20,4,21	1,5,2	263	144	0.000809054	0.0275515	0.923,1.0,0.943	0.916,0.305,0.852	0.264	26.4
93001	ENSG00000213906	LTB4R2	14	+	24309987	24310059	24305733	24305867	24310170	24310255	93001	3,8,9	0,2,0	12,2,11	1,2,4	216	144	0.00181594	0.0488141	1.0,0.727,1.0	0.889,0.4,0.647	0.264	26.4
65573	ENSG00000087088	BAX	19	+	48955686	48955835	48954928	48954962	48956197	48956333	65573	9,14,13	3,0,4	11,7,26	0,0,0	293	144	5.87609e-05	0.00398837	0.596,1.0,0.615	1.0,1.0,1.0	-0.263	26.3
111626	ENSG00000123146	ADGRE5	19	+	14396341	14396473	14390923	14391079	14397657	14397804	111626	11,9,6	25,12,10	27,22,16	14,11,9	276	144	8.76789e-05	0.00538299	0.187,0.281,0.238	0.502,0.511,0.481	-0.263	26.3
97536	ENSG00000262468	LINC01569	16	-	4246972	4247061	4246373	4246860	4253646	4253779	97536	10,20,15	0,0,1	34,41,41	10,8,12	233	144	2.69905e-07	6.71568e-05	1.0,1.0,0.903	0.678,0.76,0.679	0.262	26.2
43416	ENSG00000271816	BMS1P4	10	-	73722388	73722577	73721361	73721504	73725960	73726040	43416	33,33,24	1,0,0	50,18,23	8,2,6	333	144	2.84764e-07	6.94578e-05	0.935,1.0,1.0	0.73,0.796,0.624	0.262	26.2
58973	ENSG00000092421	SEMA6A	5	-	116468849	116468915	116467582	116467747	116472884	116472935	58973	15,9,11	3,2,6	20,29,23	2,0,0	210	144	8.21979e-06	0.000878099	0.774,0.755,0.557	0.873,1.0,1.0	-0.262	26.2
98656	ENSG00000092621	PHGDH	1	+	119724736	119724875	119724318	119724469	119726850	119726905	98656	4,1,3	0,0,0	6,14,5	6,1,0	283	144	0.000862829	0.0288471	1.0,1.0,1.0	0.337,0.877,1.0	0.262	26.2
11312	ENSG00000100350	FOXRED2	22	-	36504144	36504333	36501240	36501407	36504514	36504766	11312	82,75,101	51,63,72	153152137	49,38,25	333	144	3.42634e-09	1.83409e-06	0.41,0.34,0.378	0.575,0.634,0.703	-0.261	26.1
30220	ENSG00000167555	ZNF528	19	+	52414203	52414368	52406514	52406643	52415123	52418403	30220	11,6,5	10,8,5	0,0,5	11,25,15	309	144	8.79631e-07	0.000163125	0.339,0.259,0.318	0.0,0.0,0.134	0.261	26.1
93326	ENSG00000171302	CANT1	17	-	78998147	78998286	78997839	78997963	79000099	79000270	93326	19,28,29	13,20,14	56,72,98	13,16,16	283	144	1.63463e-05	0.00150863	0.427,0.416,0.513	0.687,0.696,0.757	-0.261	26.1
14858	ENSG00000143429	AC027612.6	2	-	91654919	91654997	91642998	91643353	91655367	91655502	14858	8,17,15	2,3,7	11,21,13	0,2,0	222	144	4.32689e-05	0.00318105	0.722,0.786,0.582	1.0,0.872,1.0	-0.261	26.1
68336	ENSG00000141380	SS18	18	-	26080304	26080423	26078075	26078160	26082362	26082528	68336	3,2,2	3,4,3	1,0,0	10,11,6	263	144	0.000158367	0.0082672	0.354,0.215,0.267	0.052,0.0,0.0	0.261	26.1
20940	ENSG00000081791	KIAA0141	5	+	141938851	141938904	141938520	141938760	141939505	141940146	20940	15,13,17	8,6,8	19,21,27	4,1,3	197	144	0.000563601	0.0211412	0.578,0.613,0.608	0.776,0.939,0.868	-0.261	26.1
73431	ENSG00000145736	GTF2H2	5	-	71061585	71061765	71061271	71061308	71062707	71062763	73431	7,7,4	0,0,0	8,3,9	5,0,1	324	144	0.000637049	0.0230494	1.0,1.0,1.0	0.416,1.0,0.8	0.261	26.1
50639	ENSG00000120896	SORBS3	8	+	22566448	22566484	22565825	22565872	22566660	22566694	50639	7,5,15	1,2,5	3,8,3	0,0,0	180	144	7.95558e-06	0.000852633	0.848,0.667,0.706	1.0,1.0,1.0	-0.26	26
106590	ENSG00000151651	ADAM8	10	-	133274795	133274990	133274158	133274235	133275483	133275587	106590	2,0,0	5,4,7	5,7,6	7,4,7	339	144	1.68374e-05	0.00154531	0.145,0.0,0.0	0.233,0.426,0.267	-0.26	26
55040	ENSG00000184110	EIF3C	16	+	28720914	28721032	28715306	28715434	28723163	28723217	55040	10,15,13	34,38,28	29,34,27	14,20,37	262	144	4.92469e-05	0.00351236	0.139,0.178,0.203	0.532,0.483,0.286	-0.26	26
75484	ENSG00000204946	ZNF783	7	+	149278135	149278248	149267096	149267222	149278398	149278527	75484	25,37,20	36,46,41	57,33,50	16,33,22	257	144	0.00042627	0.0172521	0.28,0.311,0.215	0.666,0.359,0.56	-0.26	26
29929	ENSG00000111271	ACAD10	12	+	111746189	111746284	111744642	111745043	111747048	111747186	29929	31,36,31	15,3,7	19,16,25	0,0,1	239	144	4.28742e-07	9.5197e-05	0.555,0.878,0.727	1.0,1.0,0.938	-0.259	25.9
44526	ENSG00000138798	EGF	4	+	110008151	110008230	110004500	110004622	110011201	110011994	44526	7,6,3	1,0,0	12,9,11	2,3,5	223	144	6.08804e-05	0.00409817	0.819,1.0,1.0	0.795,0.66,0.587	0.259	25.9
106862	ENSG00000280987	MATR3	5	+	139279050	139279129	139276120	139276150	139314674	139314736	106862	2,3,1	0,0,0	4,6,9	0,3,3	223	144	0.000361903	0.0152376	1.0,1.0,1.0	1.0,0.564,0.66	0.259	25.9
95918	ENSG00000152556	PFKM	12	+	48118481	48118577	48108071	48108194	48122766	48122859	95918	0,1,4	15,23,33	2,4,6	13,3,7	240	144	0.000413192	0.0169013	0.0,0.025,0.068	0.085,0.444,0.34	-0.259	25.9
71901	ENSG00000140987	ZSCAN32	16	-	3393648	3393814	3390422	3390517	3397191	3397745	71901	16,26,15	1,1,1	15,24,24	7,3,7	310	144	0.000419672	0.0170771	0.881,0.924,0.874	0.499,0.788,0.614	0.259	25.9
19506	ENSG00000213799	ZNF845	19	+	53340823	53340925	53333748	53333792	53341234	53341425	19506	3,0,0	7,8,5	4,5,3	7,4,4	246	144	0.000631516	0.0229583	0.201,0.0,0.0	0.251,0.423,0.305	-0.259	25.9
33892	ENSG00000214135	AC024560.3	3	-	197603528	197603717	197593090	197593159	197613224	197613318	33892	5,6,1	0,1,0	4,7,17	1,4,1	333	144	0.000668921	0.0239402	1.0,0.722,1.0	0.634,0.431,0.88	0.259	25.9
35297	ENSG00000164258	NDUFS4	5	+	53603451	53603559	53560646	53560760	53646232	53646405	35297	281316257	32,40,29	137169230	62,80,84	252	144	0	0	0.834,0.819,0.835	0.558,0.547,0.61	0.258	25.8
72524	ENSG00000119943	PYROXD2	10	-	98411174	98411286	98410612	98410958	98415008	98415184	72524	4,0,2	50,65,26	9,4,11	10,9,13	256	144	8.04165e-11	6.92115e-08	0.043,0.0,0.041	0.336,0.2,0.322	-0.258	25.8
88969	ENSG00000114670	NEK11	3	+	131168829	131168937	131165425	131165519	131170772	131170887	88969	12,5,5	0,1,0	9,12,17	4,3,4	252	144	3.6129e-05	0.00277136	1.0,0.741,1.0	0.563,0.696,0.708	0.258	25.8
64973	ENSG00000106348	IMPDH1	7	-	128409288	128409484	128405766	128405865	128409755	128409982	64973	15,20,7	16,16,16	49,39,25	20,13,11	340	144	0.00027598	0.0124966	0.284,0.346,0.156	0.509,0.56,0.49	-0.258	25.8
71585	ENSG00000206195	DUXAP8	22	+	15788584	15788699	15787171	15787282	15788819	15788931	71585	34,36,30	0,2,0	21,33,40	10,1,12	259	144	2.07027e-06	0.000313003	1.0,0.909,1.0	0.539,0.948,0.65	0.257	25.7
82262	ENSG00000225190	PLEKHM1	17	-	45445469	45445600	45440026	45440226	45450617	45450763	82262	20,14,26	0,0,1	32,22,23	2,5,9	275	144	2.34716e-06	0.000345889	1.0,1.0,0.932	0.893,0.697,0.572	0.257	25.7
29042	ENSG00000149927	DOC2A	16	-	30013498	30013596	30012073	30012204	30015206	30015262	29042	1,2,3	1,0,0	2,6,1	0,6,2	242	144	0.000401264	0.0165226	0.373,1.0,1.0	1.0,0.373,0.229	0.257	25.7
95305	ENSG00000106070	GRB10	7	-	50761948	50762014	50755891	50756056	50779134	50779162	95305	2,1,0	13,9,8	2,6,2	3,6,5	210	144	0.000403121	0.0165852	0.095,0.071,0.0	0.314,0.407,0.215	-0.257	25.7
57943	ENSG00000229852	RP11-398K22.12	6	+	73284635	73284734	73268050	73270527	73290532	73291340	57943	1,1,0	2,0,1	0,3,1	3,0,0	243	144	0.000912628	0.0301155	0.229,1.0,0.0	0.0,1.0,1.0	-0.257	25.7
88390	ENSG00000168958	MFF	2	+	227342744	227342819	227340291	227340380	227347342	227347384	88390	12,5,15	2,3,1	11,7,10	0,0,0	219	144	0.00101955	0.0326009	0.798,0.523,0.908	1.0,1.0,1.0	-0.257	25.7
109365	ENSG00000177106	EPS8L2	11	+	726903	727054	726618	726751	727356	727658	109365	21,27,19	11,11,3	12,19,34	3,0,2	295	144	0.00147506	0.0422177	0.482,0.545,0.756	0.661,1.0,0.892	-0.257	25.7
82269	ENSG00000225190	PLEKHM1	17	-	45445469	45445618	45440162	45440226	45450617	45450763	82269	22,15,32	0,0,1	34,24,25	2,5,9	293	144	1.72038e-06	0.000269569	1.0,1.0,0.94	0.893,0.702,0.577	0.256	25.6
12685	ENSG00000138382	METTL5	2	-	169815476	169815556	169812456	169812506	169819560	169819643	12685	50,51,49	7,19,6	39,36,45	19,24,33	224	144	0.000132566	0.00724232	0.821,0.633,0.84	0.569,0.491,0.467	0.256	25.6
82147	ENSG00000227038	GTF2IP7	7	-	76104084	76104275	76099897	76099956	76108230	76108309	82147	10,8,9	1,2,3	14,4,8	0,0,1	335	144	0.00030124	0.0133667	0.811,0.632,0.563	1.0,1.0,0.775	-0.256	25.6
22724	ENSG00000275004	ZNF280B	22	-	22507809	22507870	22494062	22494180	22508658	22509154	22724	7,7,6	0,0,0	9,5,2	1,6,0	205	144	0.000737425	0.0257316	1.0,1.0,1.0	0.863,0.369,1.0	0.256	25.6
71593	ENSG00000206195	DUXAP8	22	+	15791016	15791152	15790684	15790798	15815475	15815566	71593	25,25,16	0,0,1	20,31,26	5,4,7	280	144	6.92547e-07	0.000135538	1.0,1.0,0.892	0.673,0.799,0.656	0.255	25.5
922	ENSG00000214719	AC005562.1	17	+	30631736	30631943	30610877	30610942	30633097	30633390	922	28,42,44	0,2,2	50,45,48	6,9,14	351	144	1.75298e-05	0.00159117	1.0,0.896,0.9	0.774,0.672,0.584	0.255	25.5
60580	ENSG00000162819	BROX	1	+	222715144	222715269	222713380	222713416	222715683	222715800	60580	0,2,1	8,21,26	7,6,0	4,6,9	269	144	7.63639e-05	0.0048492	0.0,0.049,0.02	0.484,0.349,0.0	-0.255	25.5
74140	ENSG00000149926	FAM57B	16	-	30036154	30036214	30035350	30035481	30040994	30041156	74140	4,2,2	4,3,5	0,0,1	4,3,3	204	144	0.000143761	0.00772465	0.414,0.32,0.22	0.0,0.0,0.19	0.255	25.5
83658	ENSG00000002016	RAD52	12	-	914430	914529	913892	914121	916343	916483	83658	9,5,10	0,0,0	9,6,7	2,0,4	243	144	0.000491634	0.0191828	1.0,1.0,1.0	0.727,1.0,0.509	0.255	25.5
90743	ENSG00000205212	CCDC144NL	17	-	20865418	20865507	20836976	20837111	20866547	20866703	90743	1,2,0	0,0,1	1,1,0	2,0,1	233	144	0.000635462	0.0230173	1.0,1.0,0.0	0.236,1.0,0.0	0.255	25.5
120299	ENSG00000138600	SPPL2A	15	-	50726072	50726126	50725220	50725323	50726320	50726377	120299	76,78,83	64,71,43	25,23,45	59,62,84	198	144	4.23569e-08	1.46663e-05	0.463,0.444,0.584	0.236,0.212,0.28	0.254	25.4
93321	ENSG00000171302	CANT1	17	-	79000099	79000270	78997392	78997963	79005371	79005481	93321	18,34,22	44,45,46	29,46,33	17,21,21	315	144	2.05644e-07	5.41616e-05	0.158,0.257,0.179	0.438,0.5,0.418	-0.254	25.4
75288	ENSG00000046651	OFD1	X	+	13757227	13757334	13756577	13756767	13757659	13757790	75288	21,12,12	0,12,1	27,19,11	0,0,0	251	144	0.000124294	0.00692278	1.0,0.365,0.873	1.0,1.0,1.0	-0.254	25.4
93851	ENSG00000229729	RP11-159G9.5	3	+	88126133	88126269	88113114	88113196	88129686	88129826	93851	13,12,19	1,2,0	25,15,16	10,2,8	280	144	0.00030127	0.0133667	0.87,0.755,1.0	0.563,0.794,0.507	0.254	25.4
109833	ENSG00000172765	TMCC1	3	-	129857249	129857405	129832773	129832826	129893493	129893576	109833	8,3,1	1,0,0	5,5,1	5,1,0	300	144	0.000870237	0.029036	0.793,1.0,1.0	0.324,0.706,1.0	0.254	25.4
117879	ENSG00000105221	AKT2	19	-	40282216	40282304	40265221	40265351	40284863	40284951	117879	1,0,1	2,1,0	5,0,3	0,3,0	232	144	0.00153312	0.0434525	0.237,0.0,1.0	1.0,0.0,1.0	-0.254	25.4
71025	ENSG00000163681	SLMAP	3	+	57864806	57864857	57864547	57864716	57890040	57890100	71025	61,46,41	5,10,21	52,45,51	31,40,38	195	144	0.000290356	0.0130225	0.9,0.773,0.59	0.553,0.454,0.498	0.253	25.3
32570	ENSG00000105372	RPS19	19	+	41863870	41863985	41861099	41861212	41864173	41864267	32570	11,6,1	0,0,0	10,12,9	1,2,3	259	144	0.000418234	0.0170652	1.0,1.0,1.0	0.848,0.769,0.625	0.253	25.3
115575	ENSG00000236830	CBR3-AS1	21	-	36137093	36137308	36132799	36133074	36156216	36156317	115575	10,10,8	9,7,5	7,1,3	15,7,12	359	144	0.00057031	0.0213363	0.308,0.364,0.391	0.158,0.054,0.091	0.253	25.3
64929	ENSG00000198089	SFI1	22	+	31528689	31528863	31508254	31508376	31546860	31546971	64929	37,39,28	9,3,6	26,35,20	0,1,0	318	144	4.99642e-07	0.000107125	0.651,0.855,0.679	1.0,0.941,1.0	-0.252	25.2
81636	ENSG00000114316	USP4	3	-	49335523	49335596	49327685	49327816	49339923	49340036	81636	51,41,40	1,3,0	21,7,32	9,2,5	217	144	5.83796e-06	0.000685507	0.971,0.901,1.0	0.608,0.699,0.809	0.252	25.2
84975	ENSG00000228340	MIR646HG	20	+	60318920	60319007	60180834	60180913	60320632	60322256	84975	1,0,0	0,2,2	2,0,5	0,1,1	231	144	0.000235928	0.0111779	1.0,0.0,0.0	1.0,0.0,0.757	-0.252	25.2
15294	ENSG00000181638	ZFP41	8	+	143254993	143255122	143249689	143251340	143259774	143262705	15294	14,6,14	14,4,9	12,8,6	28,23,19	273	144	0.000501788	0.0194716	0.345,0.442,0.451	0.184,0.155,0.143	0.252	25.2
84848	ENSG00000144026	ZNF514	2	-	95155531	95155657	95153132	95153259	95157350	95157439	84848	1,1,1	7,4,2	7,6,2	3,5,4	270	144	0.000820324	0.02783	0.071,0.118,0.211	0.554,0.39,0.211	-0.252	25.2
98662	ENSG00000092621	PHGDH	1	+	119741766	119741858	119740334	119740505	119742806	119743044	98662	8,1,4	1,1,0	6,4,4	1,6,4	236	144	0.000837359	0.0282435	0.83,0.379,1.0	0.785,0.289,0.379	0.252	25.2
3740	ENSG00000132716	DCAF8	1	-	160220458	160220564	160218848	160218968	160221086	160221210	3740	7,10,19	4,2,0	7,10,7	0,0,0	250	144	0.00115914	0.0357192	0.502,0.742,1.0	1.0,1.0,1.0	-0.252	25.2
48933	ENSG00000213401	MAGEA12	X	+	152734701	152734744	152733861	152734034	152735147	152735253	48933	0,1,1	2,1,0	1,4,1	0,1,1	187	144	0.00155269	0.0437941	0.0,0.435,1.0	1.0,0.755,0.435	-0.252	25.2
107739	ENSG00000117543	DPH5	1	-	100992636	100992782	100990223	100990628	100995109	100995149	107739	2,6,7	0,1,0	7,11,8	4,2,1	290	144	1.75174e-05	0.00159117	1.0,0.749,1.0	0.465,0.732,0.799	0.251	25.1
73286	ENSG00000198556	ZNF789	7	+	99478273	99478356	99476402	99476480	99479660	99479787	73286	9,17,12	28,24,32	12,24,40	10,20,20	227	144	6.09665e-05	0.00409874	0.169,0.31,0.192	0.432,0.432,0.559	-0.251	25.1
108424	ENSG00000136536	MARCH7	2	+	159764575	159764674	159762879	159762993	159767283	159771027	108424	49,44,47	3,3,12	52,60,44	23,30,15	243	144	7.07191e-05	0.0045953	0.906,0.897,0.699	0.573,0.542,0.635	0.251	25.1
117811	ENSG00000244558	KCNK15-AS1	20	-	44737510	44737570	44695075	44695507	44738819	44738934	117811	0,1,0	2,1,1	1,10,3	4,7,2	204	144	0.000115038	0.00655849	0.0,0.414,0.0	0.15,0.502,0.514	-0.251	25.1
55808	ENSG00000114735	HEMK1	3	+	50577825	50577875	50577508	50577573	50579843	50579939	55808	19,16,11	10,6,4	8,13,12	1,0,2	194	144	0.000185313	0.00923606	0.585,0.664,0.671	0.856,1.0,0.817	-0.251	25.1
111605	ENSG00000154957	ZNF18	17	-	11993501	11993654	11992539	11992911	11996809	11997110	111605	0,2,1	7,6,1	4,8,7	2,4,11	297	144	0.00048973	0.0191311	0.0,0.139,0.327	0.492,0.492,0.236	-0.251	25.1
104978	ENSG00000243069	ARHGEF26-AS1	3	-	154108668	154108785	154030276	154030376	154121071	154121210	104978	16,6,12	7,2,3	4,6,9	0,2,0	261	144	0.000785703	0.0269396	0.558,0.623,0.688	1.0,0.623,1.0	-0.251	25.1
2395	ENSG00000137700	SLC37A4	11	-	119026505	119026684	119025966	119026080	119026936	119027095	2395	9,9,5	7,6,3	2,2,0	6,2,4	323	144	0.00177807	0.0480391	0.364,0.401,0.426	0.129,0.308,0.0	0.251	25.1
19143	ENSG00000042088	TDP1	14	+	89963107	89963224	89955992	89956278	89966146	89966190	19143	18,6,19	4,2,1	14,20,28	0,0,0	261	144	0.000109566	0.00633897	0.713,0.623,0.913	1.0,1.0,1.0	-0.25	25
68827	ENSG00000196189	SEMA4A	1	+	156174821	156174847	156172825	156173006	156175085	156175243	68827	7,5,10	1,3,2	4,1,6	0,0,0	170	144	0.00074921	0.0260146	0.856,0.585,0.809	1.0,1.0,1.0	-0.25	25
17338	ENSG00000184500	PROS1	3	-	93928701	93928797	93927249	93927407	93973673	93973862	17338	6,0,1	6,3,1	0,0,0	5,10,3	240	144	0.000766859	0.0264858	0.375,0.0,0.375	0.0,0.0,0.0	0.25	25
54482	ENSG00000163939	PBRM1	3	-	52684855	52684914	52682091	52682233	52685748	52685794	54482	1,1,2	13,15,17	18,2,8	8,29,16	203	144	0.00118193	0.0362032	0.052,0.045,0.077	0.615,0.047,0.262	-0.25	25
43420	ENSG00000271816	BMS1P4	10	-	73718072	73718165	73713203	73713332	73719159	73719299	43420	4,9,6	1,1,0	4,10,3	5,0,2	237	144	0.00160314	0.0448341	0.708,0.845,1.0	0.327,1.0,0.477	0.25	25
8593	ENSG00000123607	TTC21B	2	-	165862943	165863065	165858214	165858404	165870796	165870991	8593	3,6,6	8,3,1	3,2,4	0,1,1	266	144	0.00175579	0.0476499	0.169,0.52,0.765	1.0,0.52,0.684	-0.25	25
52606	ENSG00000137834	SMAD6	15	+	66710394	66710473	66703258	66704075	66711667	66711724	52606	1,0,0	26,25,27	12,7,8	10,27,22	223	144	1.83868e-09	1.07741e-06	0.024,0.0,0.0	0.437,0.143,0.19	-0.249	24.9
66186	ENSG00000182473	EXOC7	17	-	76090328	76090397	76089174	76089320	76094413	76094581	66186	49,31,42	46,26,33	22,27,14	59,63,52	213	144	1.80864e-08	7.31054e-06	0.419,0.446,0.462	0.201,0.225,0.154	0.249	24.9
18771	ENSG00000148950	IMMP1L	11	-	31469739	31469797	31463171	31463305	31473723	31473786	18771	8,11,6	4,5,0	25,9,4	1,0,0	202	144	2.62217e-05	0.00216392	0.588,0.611,1.0	0.947,1.0,1.0	-0.249	24.9
5720	ENSG00000163882	POLR2H	3	+	184365043	184365049	184362872	184363565	184365132	184365243	5720	8,15,15	2,2,1	10,23,27	6,11,19	150	144	0.000151711	0.00800254	0.793,0.878,0.935	0.615,0.667,0.577	0.249	24.9
73293	ENSG00000198556	ZNF789	7	+	99476402	99476480	99472910	99472935	99479660	99479787	73293	22,20,25	0,2,0	10,7,9	2,2,3	222	144	0.00026296	0.0120503	1.0,0.866,1.0	0.764,0.694,0.661	0.249	24.9
113292	ENSG00000078369	GNB1	1	-	1852569	1852680	1848460	1848529	1853151	1853297	113292	13,16,9	2,3,2	12,9,11	0,0,0	255	144	7.00303e-05	0.00455952	0.786,0.751,0.718	1.0,1.0,1.0	-0.248	24.8
51946	ENSG00000196911	KPNA5	6	+	116692054	116692156	116689319	116689453	116698703	116698798	51946	8,12,19	2,4,1	3,6,2	0,0,0	246	144	9.17692e-05	0.00556851	0.701,0.637,0.918	1.0,1.0,1.0	-0.248	24.8
80239	ENSG00000160712	IL6R	1	+	154445949	154446042	154445046	154445094	154448124	154448171	80239	0,4,4	2,10,2	0,0,0	3,3,3	237	144	0.000185014	0.00923389	0.0,0.196,0.549	0.0,0.0,0.0	0.248	24.8
98085	ENSG00000170776	AKAP13	15	+	85658536	85658590	85655416	85655787	85662387	85662453	98085	6,10,6	0,0,0	12,7,7	0,7,1	198	144	0.000301992	0.0133867	1.0,1.0,1.0	1.0,0.421,0.836	0.248	24.8
61048	ENSG00000132256	TRIM5	11	-	5665333	5665395	5663562	5664173	5665655	5665682	61048	16,16,17	0,1,0	14,22,11	3,5,4	206	144	3.45034e-06	0.000464245	1.0,0.918,1.0	0.765,0.755,0.658	0.247	24.7
103000	ENSG00000149182	ARFGAP2	11	-	47173758	47173915	47172311	47172333	47175014	47175098	103000	6,4,1	1,0,1	4,1,0	4,0,4	301	144	0.00018769	0.00929803	0.742,1.0,0.324	0.324,1.0,0.0	0.247	24.7
83653	ENSG00000002016	RAD52	12	-	914410	914532	913893	914121	916343	916483	83653	5,3,8	0,0,0	9,4,9	2,0,4	266	144	0.000358997	0.0151621	1.0,1.0,1.0	0.709,1.0,0.549	0.247	24.7
341	ENSG00000250299	MRPS31P4	13	+	52629768	52629906	52627437	52627578	52632421	52632494	341	5,4,6	4,6,5	0,2,1	5,5,4	282	144	0.000698385	0.0247266	0.39,0.254,0.38	0.0,0.17,0.113	0.247	24.7
93853	ENSG00000229729	RP11-159G9.5	3	+	88128808	88129011	88113114	88113196	88129686	88129826	93853	22,10,16	1,2,0	25,20,21	10,2,8	347	144	0.00078464	0.0269331	0.901,0.675,1.0	0.509,0.806,0.521	0.247	24.7
105	ENSG00000135749	PCNXL2	1	-	233262044	233262165	233261284	233261321	233262957	233263163	105	21,24,28	1,2,1	32,15,26	9,10,2	265	144	0.000853934	0.0286561	0.919,0.867,0.938	0.659,0.449,0.876	0.247	24.7
20207	ENSG00000173020	ADRBK1	11	+	67282245	67282363	67281866	67281952	67282434	67282542	20207	3,1,0	0,0,1	1,4,1	1,1,2	262	144	0.00123744	0.0373151	1.0,1.0,0.0	0.355,0.687,0.216	0.247	24.7
97539	ENSG00000262468	LINC01569	16	-	4251321	4252034	4246988	4247061	4253646	4253789	97539	47,78,43	3,4,5	83,74,86	14,19,18	857	144	0.00132676	0.0392906	0.725,0.766,0.591	0.499,0.396,0.445	0.247	24.7
66128	ENSG00000176261	ZBTB8OS	1	-	32634767	32634792	32633950	32634110	32650428	32650550	66128	11,27,12	0,0,0	8,14,19	2,8,2	169	144	5.03411e-07	0.000107672	1.0,1.0,1.0	0.773,0.599,0.89	0.246	24.6
80776	ENSG00000185760	KCNQ5	6	+	73105256	73105367	73077761	73077887	73111307	73111403	80776	7,10,3	0,0,0	11,5,20	3,1,2	255	144	0.000675372	0.0240841	1.0,1.0,1.0	0.674,0.738,0.85	0.246	24.6
64410	ENSG00000233836	RP11-255H23.2	19	+	23807825	23807939	23762943	23763134	23831596	23832196	64410	34,27,12	12,2,2	19,24,37	0,0,0	258	144	6.47722e-08	2.07583e-05	0.613,0.883,0.77	1.0,1.0,1.0	-0.245	24.5
31453	ENSG00000135164	DMTF1	7	+	87154389	87154528	87152439	87152555	87163238	87163332	31453	24,13,19	0,0,1	26,8,11	4,6,0	283	144	7.24831e-05	0.00469146	1.0,1.0,0.906	0.768,0.404,1.0	0.245	24.5
72483	ENSG00000232593	KANTR	X	+	53099471	53099608	53094399	53094474	53141847	53142094	72483	7,9,1	0,1,0	11,7,6	7,2,0	281	144	0.000116626	0.00661854	1.0,0.822,1.0	0.446,0.642,1.0	0.245	24.5
106535	ENSG00000122376	FAM35A	10	+	87121791	87121907	87104845	87104962	87151349	87152879	106535	0,0,2	5,6,1	12,3,5	9,3,3	260	144	0.000119274	0.00672257	0.0,0.0,0.526	0.425,0.356,0.48	-0.245	24.5
2386	ENSG00000137700	SLC37A4	11	-	119030231	119030735	119029221	119029564	119030848	119030906	2386	87,109,73	29,28,26	106,76,101	14,5,16	648	144	0.000311234	0.0136861	0.4,0.464,0.384	0.627,0.772,0.584	-0.245	24.5
50027	ENSG00000182796	TMEM198B	12	+	55832958	55833038	55831124	55831349	55833446	55833541	50027	4,6,3	0,3,5	17,6,3	1,0,1	224	144	0.000746137	0.0259443	1.0,0.563,0.278	0.916,1.0,0.659	-0.245	24.5
22027	ENSG00000115042	FAHD2A	2	+	95405276	95405402	95402790	95402992	95405552	95405803	22027	24,25,20	4,5,3	16,16,19	0,0,0	270	144	6.64343e-07	0.000131316	0.762,0.727,0.78	1.0,1.0,1.0	-0.244	24.4
105553	ENSG00000184445	KNTC1	12	+	122592942	122593184	122591336	122591453	122594275	122594385	105553	12,5,8	27,28,32	48,43,21	18,38,27	386	144	2.39492e-06	0.000351711	0.142,0.062,0.085	0.499,0.297,0.225	-0.244	24.4
32352	ENSG00000183426	NPIPA1	16	+	14935344	14935397	14935159	14935276	14937564	14937650	32352	3,8,3	0,0,0	9,15,12	4,6,0	197	144	7.20264e-06	0.000792058	1.0,1.0,1.0	0.622,0.646,1.0	0.244	24.4
65404	ENSG00000197128	ZNF772	19	-	57475023	57475146	57469585	57474421	57476633	57476672	65404	9,11,8	12,12,7	2,4,2	12,25,9	267	144	4.39062e-05	0.00321359	0.288,0.331,0.381	0.082,0.079,0.107	0.244	24.4
10591	ENSG00000102710	SUPT20H	13	-	37048558	37048599	37047877	37047936	37051487	37051559	10591	7,5,10	17,7,11	4,1,11	28,39,44	185	144	0.000286897	0.0128908	0.243,0.357,0.414	0.1,0.02,0.163	0.244	24.4
119441	ENSG00000170035	UBE2E3	2	+	180989881	180990050	180987339	180987394	181057692	181057825	119441	3,1,4	25,16,28	4,8,7	5,8,8	313	144	7.46113e-06	0.000808389	0.052,0.028,0.062	0.269,0.315,0.287	-0.243	24.3
112984	ENSG00000178802	MPI	15	+	74897116	74897219	74896151	74896325	74897511	74902219	112984	99,83,94	20,17,20	118,86,86	0,2,1	247	144	6.66134e-16	1.60894e-12	0.743,0.74,0.733	1.0,0.962,0.98	-0.242	24.2
48940	ENSG00000205356	TECPR1	7	-	98228507	98228715	98228013	98228116	98229038	98229166	48940	5,1,0	15,19,21	9,9,9	12,11,6	352	144	8.33791e-07	0.000157877	0.12,0.021,0.0	0.235,0.251,0.38	-0.242	24.2
44194	ENSG00000188352	FOCAD	9	+	20658690	20658826	20658308	20658459	20715321	20715410	44194	16,23,17	4,2,3	26,22,31	0,0,0	280	144	1.63662e-06	0.000260148	0.673,0.855,0.745	1.0,1.0,1.0	-0.242	24.2
92519	ENSG00000117010	ZNF684	1	+	40533142	40533181	40531662	40531787	40540585	40540712	92519	17,19,21	0,0,0	11,6,20	4,2,2	183	144	2.13196e-05	0.00183428	1.0,1.0,1.0	0.684,0.702,0.887	0.242	24.2
76145	ENSG00000225470	JPX	X	+	73994839	73994961	73944583	73944662	73998953	73999114	76145	8,14,16	3,0,4	12,21,14	0,0,0	266	144	0.00011125	0.00640896	0.591,1.0,0.684	1.0,1.0,1.0	-0.242	24.2
61352	ENSG00000229043	AC091729.9	7	+	1162684	1162891	1162456	1162543	1163451	1163495	61352	2,0,4	0,1,0	9,4,3	1,3,8	351	144	0.00121672	0.0368501	1.0,0.0,1.0	0.787,0.354,0.133	0.242	24.2
58855	ENSG00000139220	PPFIA2	12	-	81312159	81312168	81299300	81299382	81325776	81325870	58855	2,5,0	4,7,5	0,0,0	5,5,8	153	144	0.000159638	0.00830296	0.32,0.402,0.0	0.0,0.0,0.0	0.241	24.1
55641	ENSG00000254469	RP11-849H4.2	11	-	71926417	71926510	71923308	71923475	71928448	71928595	55641	1,0,0	6,3,1	4,0,3	2,1,5	237	144	0.000628621	0.0228783	0.092,0.0,0.0	0.549,0.0,0.267	-0.241	24.1
100287	ENSG00000224597	SVIL-AS1	10	+	29420490	29420661	29415356	29415412	29458273	29458400	100287	59,58,60	17,13,11	96,86,135	1,9,5	315	144	5.98353e-07	0.000121922	0.613,0.671,0.714	0.978,0.814,0.925	-0.24	24
100282	ENSG00000224597	SVIL-AS1	10	+	29458273	29458520	29415356	29415412	29482832	29483432	100282	24,27,21	8,5,2	5,18,13	0,0,2	391	144	0.000421495	0.0171136	0.525,0.665,0.795	1.0,1.0,0.705	-0.24	24
100477	ENSG00000099308	MAST3	19	+	18122106	18122127	18121849	18121922	18122672	18122751	100477	4,3,0	16,21,15	18,7,9	27,24,10	165	144	0.000525309	0.0201631	0.179,0.111,0.0	0.368,0.203,0.44	-0.24	24
63457	ENSG00000124155	PIGT	20	+	45418771	45418979	45416516	45416694	45419503	45419590	63457	6,5,7	0,1,0	10,6,3	1,0,7	352	144	0.00187671	0.0497988	1.0,0.672,1.0	0.804,1.0,0.149	0.24	24
38042	ENSG00000067221	STOML1	15	-	73989029	73989257	73988665	73988802	73990350	73990457	38042	52,40,39	16,7,5	27,51,62	2,1,2	372	144	1.56972e-05	0.0014596	0.557,0.689,0.751	0.839,0.952,0.923	-0.239	23.9
115542	ENSG00000001631	KRIT1	7	-	92244015	92244149	92242033	92242137	92244901	92245042	115542	39,37,28	2,1,2	39,30,28	8,9,7	278	144	3.94114e-05	0.00296346	0.91,0.95,0.879	0.716,0.633,0.674	0.239	23.9
66185	ENSG00000182473	EXOC7	17	-	76090328	76090397	76089174	76089320	76091142	76091235	66185	78,54,61	45,38,20	35,38,27	11,5,2	213	144	0.000742063	0.0258662	0.54,0.49,0.673	0.683,0.837,0.901	-0.239	23.9
121983	ENSG00000206530	CFAP44	3	-	113409105	113409322	113406926	113407041	113416524	113416627	121983	1,18,2	0,6,1	9,13,6	0,0,1	361	144	0.000794388	0.027136	1.0,0.545,0.444	1.0,1.0,0.705	-0.239	23.9
74007	ENSG00000041357	PSMA4	15	+	78542482	78542520	78542184	78542219	78544189	78544267	74007	657672585	52,58,39	450548589	155219243	182	144	0	0	0.909,0.902,0.922	0.697,0.664,0.657	0.238	23.8
37022	ENSG00000146729	GBAS	7	+	55979762	55979886	55978125	55978265	55981472	55981503	37022	0,2,0	3,3,5	7,2,4	2,7,9	268	144	0.000998206	0.0320374	0.0,0.264,0.0	0.653,0.133,0.193	-0.238	23.8
15422	ENSG00000123411	IKZF4	12	+	56023670	56023764	56021430	56021580	56025053	56025158	15422	8,6,2	0,1,1	2,5,6	4,2,1	238	144	0.00129071	0.0385973	1.0,0.784,0.548	0.232,0.602,0.784	0.238	23.8
25205	ENSG00000215158	RP11-1023L17.1	5	-	34239374	34239448	34218281	34218450	34244615	34244796	25205	9,8,14	16,37,20	14,10,33	18,6,17	218	144	0.00176798	0.0478889	0.271,0.125,0.316	0.339,0.524,0.562	-0.238	23.8
106091	ENSG00000005486	RHBDD2	7	+	75881364	75881486	75878998	75879260	75881828	75882124	106091	95,105,86	259290290	168178199	170130158	266	144	0	0	0.166,0.164,0.138	0.349,0.426,0.405	-0.237	23.7
104912	ENSG00000266338	NBPF15	1	-	144460714	144460961	144459365	144459464	144461380	144461674	104912	10,35,18	0,0,1	28,27,24	5,7,1	391	144	8.72373e-06	0.000920024	1.0,1.0,0.869	0.673,0.587,0.898	0.237	23.7
106201	ENSG00000143774	GUK1	1	+	228147409	228147546	228146802	228146938	228147614	228147699	106201	10,24,10	0,0,0	11,25,16	6,0,2	281	144	7.75954e-05	0.00490063	1.0,1.0,1.0	0.484,1.0,0.804	0.237	23.7
35894	ENSG00000182795	C1orf116	1	-	207027493	207027679	207018520	207023480	207032578	207032747	35894	58,59,50	3,5,7	37,26,33	20,4,10	330	144	0.000824571	0.0279167	0.894,0.837,0.757	0.447,0.739,0.59	0.237	23.7
108071	ENSG00000198948	MFAP3L	4	-	170006602	170006736	170004990	170006010	170026859	170027210	108071	6,7,7	0,0,0	15,9,11	0,2,4	278	144	0.00086807	0.0289832	1.0,1.0,1.0	1.0,0.7,0.588	0.237	23.7
102799	ENSG00000251369	ZNF550	19	-	57543650	57544583	57541839	57543243	57546456	57547993	102799	58,59,43	5,6,1	118,74,87	2,0,2	1077	144	0.00102362	0.0326889	0.608,0.568,0.852	0.887,1.0,0.853	-0.237	23.7
6065	ENSG00000010244	ZNF207	17	+	32366664	32366757	32365329	32365487	32367771	32368014	6065	470405418	89,94,116	241278272	165178160	237	144	0	0	0.762,0.724,0.686	0.47,0.487,0.508	0.236	23.6
74690	ENSG00000112787	FBRSL1	12	+	132509165	132509343	132508155	132508350	132525733	132525823	74690	61,85,82	26,35,28	184140148	21,25,17	322	144	9.64101e-08	2.9454e-05	0.512,0.521,0.567	0.797,0.715,0.796	-0.236	23.6
59870	ENSG00000108021	FAM208B	10	+	5712393	5712539	5684941	5685175	5712822	5712872	59870	44,45,56	13,15,10	108,69,63	4,6,4	290	144	2.61904e-06	0.000377527	0.627,0.598,0.735	0.931,0.851,0.887	-0.236	23.6
98738	ENSG00000128694	OSGEPL1	2	-	189747934	189748081	189746659	189747168	189750549	189750656	98738	0,0,1	1,3,5	0,6,3	5,5,2	291	144	0.000334756	0.0144133	0.0,0.0,0.09	0.0,0.373,0.426	-0.236	23.6
66972	ENSG00000149679	CABLES2	20	-	62403195	62403383	62396520	62396592	62406914	62407285	66972	6,5,3	18,9,11	11,12,12	9,8,8	332	144	0.000420468	0.017091	0.126,0.194,0.106	0.346,0.394,0.394	-0.236	23.6
118691	ENSG00000155313	USP25	21	+	15791501	15791664	15765996	15766141	15864267	15864446	118691	13,16,15	0,0,0	13,10,13	2,4,0	307	144	0.000743063	0.0258828	1.0,1.0,1.0	0.753,0.54,1.0	0.236	23.6
15153	ENSG00000049759	NEDD4L	18	+	58335477	58335537	58333817	58333892	58341037	58341169	15153	181176170	13,15,22	119,124,77	43,36,41	204	144	3.7009e-11	3.62867e-08	0.908,0.892,0.845	0.661,0.709,0.57	0.235	23.5
60522	ENSG00000140263	SORD	15	+	45069858	45070034	45068876	45068978	45072316	45072438	60522	3,16,4	0,1,0	14,10,23	2,2,4	320	144	0.000182522	0.00914264	1.0,0.878,1.0	0.759,0.692,0.721	0.235	23.5
53263	ENSG00000084072	PPIE	1	+	39762516	39762651	39752909	39753052	39763688	39763914	53263	9,10,21	16,13,11	8,0,4	19,23,15	279	144	0.00021313	0.0103057	0.225,0.284,0.496	0.179,0.0,0.121	0.235	23.5
22518	ENSG00000034533	ASTE1	3	-	131024004	131024238	131018504	131018716	131025163	131025331	22518	23,23,16	0,0,0	39,42,59	7,4,5	378	144	5.69995e-07	0.000117596	1.0,1.0,1.0	0.68,0.8,0.818	0.234	23.4
112115	ENSG00000064547	LPAR2	19	-	19627759	19627969	19627491	19627504	19628091	19628201	112115	9,20,7	0,0,0	34,19,17	7,0,4	354	144	3.04303e-06	0.000424266	1.0,1.0,1.0	0.664,1.0,0.634	0.234	23.4
44017	ENSG00000158315	RHBDL2	1	-	38911321	38911434	38895968	38896069	38915561	38915710	44017	24,14,6	0,0,0	16,6,13	3,0,6	257	144	4.92491e-06	0.000602854	1.0,1.0,1.0	0.749,1.0,0.548	0.234	23.4
4048	ENSG00000146067	FAM193B	5	-	177531281	177531521	177524184	177525205	177532442	177532533	4048	107,99,58	11,18,21	138126129	10,3,6	384	144	2.95768e-05	0.00239294	0.785,0.673,0.509	0.838,0.94,0.89	-0.234	23.4
92312	ENSG00000125885	MCM8	20	+	5972006	5972037	5967829	5968025	5972599	5972726	92312	14,7,9	1,4,2	25,12,16	0,0,0	175	144	0.000151414	0.00799274	0.92,0.59,0.787	1.0,1.0,1.0	-0.234	23.4
24104	ENSG00000173727	CMB9-22P13.1	11	+	65455494	65455581	65455257	65455331	65455693	65456318	24104	6,15,16	4,6,5	17,4,8	1,1,1	231	144	0.00142372	0.0412882	0.483,0.609,0.666	0.914,0.714,0.833	-0.234	23.4
26526	ENSG00000137218	FRS3	6	-	41776420	41776622	41775418	41775605	41776921	41777010	26526	0,0,0	13,6,20	2,6,6	5,6,7	346	144	4.25097e-08	1.46679e-05	0.0,0.0,0.0	0.143,0.294,0.263	-0.233	23.3
113337	ENSG00000078369	GNB1	1	-	1853151	1853297	1847877	1848036	1890819	1890836	113337	25,29,19	8,7,1	31,32,23	2,0,0	290	144	6.74367e-06	0.000761481	0.608,0.673,0.904	0.885,1.0,1.0	-0.233	23.3
107657	ENSG00000140993	TIGD7	16	-	3301760	3302009	3300266	3300627	3304993	3305071	107657	21,36,22	0,1,0	32,26,21	7,0,5	393	144	1.65947e-05	0.00153013	1.0,0.93,1.0	0.626,1.0,0.606	0.233	23.3
56794	ENSG00000165171	WBSCR27	7	-	73840030	73840120	73834589	73835002	73841069	73841198	56794	23,22,12	7,4,3	13,24,17	0,1,1	234	144	1.75866e-05	0.00159339	0.669,0.772,0.711	1.0,0.937,0.913	-0.233	23.3
37583	ENSG00000132122	SPATA6	1	-	48451551	48451600	48413109	48413151	48452993	48453131	37583	15,22,12	1,1,1	6,5,15	2,1,8	193	144	0.000321409	0.0140215	0.918,0.943,0.9	0.691,0.789,0.583	0.233	23.3
14155	ENSG00000274391	TPTE	21	+	10592292	10592373	10590461	10590523	10598014	10598094	14155	5,7,6	0,0,1	6,7,9	10,1,0	225	144	0.000641693	0.0231836	1.0,1.0,0.793	0.277,0.818,1.0	0.233	23.3
29521	ENSG00000075131	TIPIN	15	-	66356638	66356715	66352814	66352955	66386649	66386707	29521	14,16,19	4,7,6	36,28,22	3,2,2	221	144	0.000850595	0.0285634	0.695,0.598,0.674	0.887,0.901,0.878	-0.233	23.3
63363	ENSG00000143537	ADAM15	1	+	155061903	155061960	155060762	155060832	155062244	155062369	63363	8,21,18	177175186	46,41,38	91,63,68	201	144	0	0	0.031,0.079,0.065	0.266,0.318,0.286	-0.232	23.2
38956	ENSG00000162976	PQLC3	2	+	11174967	11175009	11164203	11164261	11177736	11178874	38956	29,19,22	0,0,0	8,16,20	4,4,1	186	144	5.30078e-06	0.000635571	1.0,1.0,1.0	0.608,0.756,0.939	0.232	23.2
80861	ENSG00000254413	CHKB-CPT1B	22	-	50573807	50573921	50573519	50573715	50574334	50574419	80861	40,59,27	22,36,10	80,32,77	11,9,10	258	144	2.60303e-05	0.00215351	0.504,0.478,0.601	0.802,0.665,0.811	-0.232	23.2
109915	ENSG00000276141	WHAMMP3	15	+	22674420	22674586	22672689	22672859	22676804	22676934	109915	22,9,8	0,0,1	15,18,12	4,2,3	310	144	4.89056e-05	0.00349259	1.0,1.0,0.788	0.635,0.807,0.65	0.232	23.2
31766	ENSG00000182263	FIGN	2	-	163734902	163735072	163602610	163611806	163735837	163736012	31766	4,9,5	0,2,4	12,9,2	2,0,0	314	144	0.000967534	0.0313835	1.0,0.674,0.364	0.733,1.0,1.0	-0.232	23.2
33106	ENSG00000181396	OGFOD3	17	-	82394330	82394543	82392009	82392534	82398195	82398319	33106	62,53,51	45,34,45	40,31,49	12,10,12	357	144	2.95712e-05	0.00239294	0.357,0.386,0.314	0.573,0.556,0.622	-0.231	23.1
89702	ENSG00000008394	MGST1	12	+	16353219	16353467	16347796	16347898	16354230	16354378	89702	0,0,2	2,4,6	9,4,6	8,8,4	392	144	7.08592e-05	0.00459837	0.0,0.0,0.109	0.292,0.155,0.355	-0.231	23.1
4794	ENSG00000107679	PLEKHA1	10	+	122392302	122392372	122374695	122374806	122393180	122393341	4794	31,26,24	16,6,7	26,39,47	2,1,6	214	144	0.000111169	0.006408	0.566,0.745,0.698	0.897,0.963,0.841	-0.231	23.1
60518	ENSG00000140263	SORD	15	+	45069858	45070025	45068876	45068978	45072316	45072438	60518	3,15,3	0,1,0	14,11,20	2,2,4	311	144	0.000188443	0.00932599	1.0,0.874,1.0	0.764,0.718,0.698	0.231	23.1
17749	ENSG00000235109	ZSCAN31	6	-	28329302	28329714	28327382	28327533	28336789	28336943	17749	75,67,96	6,2,5	64,57,68	13,5,18	556	144	0.000926513	0.0304317	0.764,0.897,0.833	0.56,0.747,0.495	0.231	23.1
62931	ENSG00000256500	RP11-73M18.2	14	+	103563214	103563383	103562961	103563124	103587273	103587364	62931	11,10,14	15,15,7	9,8,9	34,37,49	313	144	8.33113e-05	0.00516608	0.252,0.235,0.479	0.109,0.09,0.078	0.23	23
85002	ENSG00000248508	SRP14-AS1	15	+	40064460	40064601	40045960	40046069	40065220	40065705	85002	27,20,9	0,2,5	14,12,12	0,0,0	285	144	0.000419295	0.0170771	1.0,0.835,0.476	1.0,1.0,1.0	-0.23	23
60150	ENSG00000141644	MBD1	18	-	50271468	50271540	50268846	50269818	50272676	50272738	60150	36,60,32	3,3,11	23,21,30	11,10,12	216	144	0.00118049	0.0361704	0.889,0.93,0.66	0.582,0.583,0.625	0.23	23
13171	ENSG00000082269	FAM135A	6	+	70524342	70524498	70523966	70524121	70524930	70526698	13171	8,3,2	3,8,12	3,0,1	21,14,14	300	144	0.00124933	0.0376038	0.561,0.153,0.074	0.064,0.0,0.033	0.23	23
28190	ENSG00000136813	KIAA0368	9	-	111472896	111473000	111451424	111451555	111483984	111484057	28190	27,24,27	4,4,8	32,21,20	0,1,0	248	144	5.18301e-07	0.000109206	0.797,0.777,0.662	1.0,0.924,1.0	-0.229	22.9
2529	ENSG00000103248	MTHFSD	16	-	86551972	86552146	86548463	86548577	86554644	86554751	2529	38,29,35	1,0,0	45,23,34	7,5,3	318	144	7.02681e-07	0.00013725	0.945,1.0,1.0	0.744,0.676,0.837	0.229	22.9
86740	ENSG00000154358	OBSCN	1	+	228303674	228303938	228298453	228298717	228305122	228305386	86740	28,35,22	4,3,2	36,17,23	0,0,0	408	144	6.06629e-06	0.00070344	0.712,0.805,0.795	1.0,1.0,1.0	-0.229	22.9
62384	ENSG00000060140	STYK1	12	-	10637070	10637196	10634566	10634686	10673515	10673658	62384	14,8,14	0,0,0	6,11,14	0,3,4	270	144	5.27036e-05	0.00369631	1.0,1.0,1.0	1.0,0.662,0.651	0.229	22.9
1119	ENSG00000245680	ZNF585B	19	-	37207039	37207254	37190023	37190150	37210458	37210549	1119	13,18,16	0,0,0	19,11,1	3,3,0	359	144	0.000286632	0.0128905	1.0,1.0,1.0	0.718,0.595,1.0	0.229	22.9
17279	ENSG00000149636	DSN1	20	-	36770872	36770977	36767968	36768042	36771424	36771473	17279	47,49,29	11,17,17	66,65,102	5,16,4	249	144	0.000419581	0.0170771	0.712,0.625,0.497	0.884,0.701,0.936	-0.229	22.9
60064	ENSG00000131791	PRKAB2	1	-	147167766	147167900	147166845	147166939	147171988	147172167	60064	26,41,30	5,2,1	26,25,28	9,9,6	278	144	0.00135952	0.039974	0.729,0.914,0.94	0.599,0.59,0.707	0.229	22.9
8546	ENSG00000228903	RASA4CP	7	-	44036671	44036809	44034175	44034311	44038806	44038977	8546	14,11,10	32,25,21	16,14,18	7,17,13	282	144	0.00168904	0.0463722	0.183,0.183,0.196	0.539,0.296,0.414	-0.229	22.9
111090	ENSG00000157426	AASDH	4	-	56384069	56384341	56378147	56378464	56387361	56387508	111090	41,17,19	0,0,0	32,21,32	6,1,3	416	144	1.23548e-06	0.000211165	1.0,1.0,1.0	0.649,0.879,0.787	0.228	22.8
29030	ENSG00000149927	DOC2A	16	-	30013466	30013600	30012073	30012204	30015206	30015262	29030	10,16,9	1,0,0	7,14,6	0,6,2	278	144	6.49978e-05	0.00429971	0.838,1.0,1.0	1.0,0.547,0.608	0.228	22.8
86539	ENSG00000249673	NOP14-AS1	4	+	2937974	2938111	2937751	2937844	2940301	2940504	86539	33,29,33	0,1,0	19,10,20	2,7,0	281	144	0.000144665	0.00775218	1.0,0.937,1.0	0.83,0.423,1.0	0.228	22.8
12022	ENSG00000102893	PHKB	16	+	47463898	47463988	47461122	47461426	47497398	47497488	12022	40,42,40	12,14,19	15,25,28	19,19,23	234	144	0.0009023	0.0298443	0.672,0.649,0.564	0.327,0.447,0.428	0.228	22.8
58214	ENSG00000100099	HPS4	22	-	26466050	26466104	26465454	26465551	26466225	26466262	58214	14,15,8	16,16,9	38,44,26	14,20,13	198	144	0.00115301	0.0355594	0.389,0.405,0.393	0.664,0.615,0.593	-0.228	22.8
110763	ENSG00000178163	ZNF518B	4	-	10454804	10454988	10439873	10446539	10457316	10457360	110763	52,48,41	2,2,7	44,42,37	9,8,17	328	144	0.00122226	0.0369584	0.919,0.913,0.72	0.682,0.697,0.489	0.228	22.8
74249	ENSG00000214725	CDIPT-AS1	16	+	29864727	29864875	29864303	29864391	29865159	29865237	74249	26,24,26	9,4,2	14,15,13	0,1,0	292	144	1.26382e-05	0.00123915	0.588,0.747,0.865	1.0,0.881,1.0	-0.227	22.7
107744	ENSG00000117543	DPH5	1	-	100992636	100992754	100990223	100990628	100995109	100995149	107744	2,6,7	0,1,0	7,11,10	4,2,1	262	144	2.65776e-05	0.00218782	1.0,0.767,1.0	0.49,0.751,0.846	0.227	22.7
57492	ENSG00000197119	SLC25A29	14	-	100295625	100295697	100293293	100293377	100298841	100298885	57492	40,35,34	25,27,31	9,9,22	12,32,49	216	144	4.9265e-05	0.00351236	0.516,0.464,0.422	0.333,0.158,0.23	0.227	22.7
17281	ENSG00000149636	DSN1	20	-	36770872	36770999	36767968	36768042	36771424	36771473	17281	49,57,32	11,17,17	72,73,105	5,16,4	271	144	0.000403557	0.0165963	0.703,0.64,0.5	0.884,0.708,0.933	-0.227	22.7
39196	ENSG00000274259	XXbac-BPG294E21.9	6	-	33446605	33446798	33437362	33437481	33454269	33454453	39196	11,15,7	2,4,0	10,2,19	0,0,0	337	144	0.000459112	0.0182226	0.702,0.616,1.0	1.0,1.0,1.0	-0.227	22.7
75268	ENSG00000011332	DPF1	19	-	38216352	38216403	38216139	38216259	38217459	38217591	75268	20,16,15	11,10,3	16,29,36	3,2,4	195	144	0.000927289	0.0304471	0.573,0.542,0.787	0.798,0.915,0.869	-0.227	22.7
15589	ENSG00000096746	HNRNPH3	10	+	68337857	68337996	68337198	68337333	68338502	68338687	15589	102710191124	60,91,71	561467562	167142121	283	144	0	0	0.897,0.851,0.89	0.631,0.626,0.703	0.226	22.6
112981	ENSG00000178802	MPI	15	+	74897104	74897219	74896151	74896325	74897511	74898044	112981	115,99,104	20,17,20	134,105,95	0,2,1	259	144	6.66134e-16	1.60894e-12	0.762,0.764,0.743	1.0,0.967,0.981	-0.226	22.6
27892	ENSG00000119392	GLE1	9	+	128507215	128507340	128504730	128504904	128508875	128509097	27892	97106113	71,78,76	168139179	43,42,52	269	144	9.25239e-10	5.83602e-07	0.422,0.421,0.443	0.677,0.639,0.648	-0.226	22.6
117724	ENSG00000180900	SCRIB	8	-	143793256	143793340	143792975	143793083	143793899	143793962	117724	19,7,10	87,76,50	32,19,22	25,36,38	228	144	2.04342e-07	5.41065e-05	0.121,0.055,0.112	0.447,0.25,0.268	-0.226	22.6
56474	ENSG00000116791	CRYZ	1	-	74707102	74707201	74706898	74706994	74710097	74710247	56474	54,36,34	2,0,3	24,32,49	7,11,6	243	144	2.93412e-05	0.00237776	0.941,1.0,0.87	0.67,0.633,0.829	0.226	22.6
72292	ENSG00000134490	TMEM241	18	-	23370215	23370261	23356593	23356663	23371421	23371470	72292	4,5,6	0,0,0	8,1,6	6,0,1	190	144	0.000186638	0.00927203	1.0,1.0,1.0	0.503,1.0,0.82	0.226	22.6
111846	ENSG00000144445	KANSL1L	2	-	210031420	210031546	210029802	210029918	210040419	210040527	111846	10,22,13	1,0,1	6,11,9	0,4,6	270	144	0.000247441	0.0115421	0.842,1.0,0.874	1.0,0.595,0.444	0.226	22.6
72338	ENSG00000156253	RWDD2B	21	-	29008239	29008335	29008063	29008123	29008394	29008621	72338	58,50,51	31,24,21	20,36,19	31,25,33	240	144	0.000526606	0.0201823	0.529,0.556,0.593	0.279,0.464,0.257	0.226	22.6
62166	ENSG00000258984	UBE2F-SCLY	2	+	238091217	238091264	238083247	238083354	238093860	238093944	62166	13,18,5	0,0,0	15,14,3	2,3,1	191	144	0.00108528	0.0340865	1.0,1.0,1.0	0.85,0.779,0.693	0.226	22.6
77436	ENSG00000214022	REPIN1	7	+	150370759	150370884	150368271	150368318	150371227	150374044	77436	27,16,27	2,1,0	25,42,31	7,8,7	269	144	4.44128e-05	0.00324347	0.878,0.895,1.0	0.657,0.738,0.703	0.225	22.5
5806	ENSG00000204815	TTC25	17	+	41955216	41955317	41949152	41949349	41961381	41961466	5806	12,12,8	0,0,0	10,13,10	3,0,3	245	144	0.000989919	0.0318695	1.0,1.0,1.0	0.662,1.0,0.662	0.225	22.5
20158	ENSG00000107968	MAP3K8	10	+	30437175	30437406	30433936	30434378	30438915	30439274	20158	26,35,48	5,6,5	42,30,45	0,1,2	375	144	5.44463e-05	0.00379434	0.666,0.691,0.787	1.0,0.92,0.896	-0.224	22.4
103518	ENSG00000084676	NCOA1	2	+	24768078	24768135	24762686	24762776	24768223	24768543	103518	44,54,39	4,6,3	26,42,31	15,6,15	201	144	0.000444853	0.0178095	0.887,0.866,0.903	0.554,0.834,0.597	0.224	22.4
72563	ENSG00000241258	CRCP	7	+	66127707	66127740	66114858	66114970	66134279	66134374	72563	2,6,1	0,0,0	9,6,2	3,3,0	177	144	0.000583453	0.0216405	1.0,1.0,1.0	0.709,0.619,1.0	0.224	22.4
29611	ENSG00000160613	PCSK7	11	-	117225930	117226077	117224700	117224773	117227156	117227322	29611	13,14,6	0,0,0	11,12,8	2,4,0	291	144	0.000610645	0.0223904	1.0,1.0,1.0	0.731,0.598,1.0	0.224	22.4
62927	ENSG00000161016	RPL8	8	-	144791370	144791496	144791276	144791307	144791839	144792057	62927	5,3,6	4,2,0	2,3,3	1,0,0	270	144	0.000848578	0.0285247	0.4,0.444,1.0	0.516,1.0,1.0	-0.224	22.4
30020	ENSG00000260537	RP11-529K1.3	16	+	70315968	70316104	70299193	70299354	70324584	70324687	30020	12,6,6	0,0,0	10,16,16	3,2,1	280	144	0.000928523	0.0304775	1.0,1.0,1.0	0.632,0.804,0.892	0.224	22.4
19121	ENSG00000042088	TDP1	14	+	89963107	89963248	89955992	89956278	89966146	89966190	19121	19,9,26	4,2,1	17,30,38	0,0,0	285	144	0.000165447	0.00850236	0.706,0.695,0.929	1.0,1.0,1.0	-0.223	22.3
85610	ENSG00000105223	PLD3	19	+	40365552	40365585	40348703	40348768	40366418	40366510	85610	33,17,32	7,9,13	25,23,23	2,0,4	177	144	0.000330857	0.0143139	0.793,0.606,0.667	0.91,1.0,0.824	-0.223	22.3
98668	ENSG00000092621	PHGDH	1	+	119741766	119741933	119740385	119740505	119742806	119743044	98668	9,3,9	1,1,0	13,5,12	1,6,4	311	144	0.000993369	0.0319495	0.806,0.581,1.0	0.858,0.278,0.581	0.223	22.3
77176	ENSG00000273046	RP11-834C11.14	12	+	54033352	54033576	54017109	54017414	54034277	54035361	77176	0,1,0	5,3,4	1,5,12	6,5,6	368	144	1.73176e-05	0.00157624	0.0,0.115,0.0	0.061,0.281,0.439	-0.222	22.2
34044	ENSG00000269026	AC003006.7	19	+	57685261	57685385	57682044	57682244	57750784	57750911	34044	5,6,8	0,0,0	15,14,12	0,4,3	268	144	0.000123384	0.00689952	1.0,1.0,1.0	1.0,0.653,0.682	0.222	22.2
29932	ENSG00000111271	ACAD10	12	+	111729805	111729956	111721670	111721739	111733922	111734068	29932	48,22,26	6,8,7	33,11,13	0,0,3	295	144	0.000727262	0.0254432	0.796,0.573,0.645	1.0,1.0,0.679	-0.222	22.2
94283	ENSG00000167700	MFSD3	8	+	144510367	144510507	144509079	144510015	144510597	144510722	94283	92,120,72	16,20,10	22,22,22	9,12,8	284	144	0.000812138	0.0276375	0.745,0.753,0.785	0.553,0.482,0.582	0.222	22.2
63544	ENSG00000010322	NISCH	3	+	52480846	52481037	52480183	52480295	52484512	52484637	63544	7,17,17	42,35,42	19,17,18	12,24,11	335	144	9.11632e-05	0.00554193	0.067,0.173,0.148	0.405,0.233,0.413	-0.221	22.1
105146	ENSG00000120334	CENPL	1	-	173807497	173807518	173807266	173807310	173811131	173811302	105146	5,3,1	0,0,1	6,4,5	1,2,9	165	144	0.000119168	0.00672043	1.0,1.0,0.466	0.84,0.636,0.327	0.221	22.1
74821	ENSG00000106336	FBXO24	7	+	100590173	100590357	100586303	100586664	100591666	100591902	74821	11,13,6	0,0,0	12,20,18	2,2,2	328	144	0.000487716	0.0190826	1.0,1.0,1.0	0.725,0.814,0.798	0.221	22.1
26789	ENSG00000175471	MCTP1	5	-	94917895	94917973	94912805	94912976	94931952	94931991	26789	13,10,12	17,13,20	2,4,0	10,13,8	222	144	0.000854326	0.0286596	0.332,0.333,0.28	0.115,0.166,0.0	0.221	22.1
13789	ENSG00000152942	RAD17	5	+	69371453	69371557	69369805	69370284	69372033	69372217	13789	16,15,14	5,2,7	18,8,13	2,1,0	248	144	0.00130271	0.0388106	0.65,0.813,0.537	0.839,0.823,1.0	-0.221	22.1
63315	ENSG00000198125	MB	22	-	35617072	35617265	35610969	35611106	35621965	35622096	63315	7,3,10	0,1,0	11,5,5	2,2,1	337	144	0.00166478	0.0459168	1.0,0.562,1.0	0.702,0.516,0.681	0.221	22.1
59004	ENSG00000153786	ZDHHC7	16	-	84988762	84988873	84981869	84981994	84990303	84990635	59004	24,39,29	101,71,102	86,65,100	80,80,66	255	144	7.11884e-09	3.21905e-06	0.118,0.237,0.138	0.378,0.315,0.461	-0.22	22
116222	ENSG00000188130	MAPK12	22	-	50257914	50258141	50257081	50257193	50258242	50258301	116222	34,49,27	73,68,47	49,31,57	31,18,29	371	144	3.63343e-08	1.2903e-05	0.153,0.219,0.182	0.38,0.401,0.433	-0.22	22
20132	ENSG00000151640	DPYSL4	10	+	132192311	132192520	132190746	132190835	132192657	132192832	20132	0,0,0	14,14,19	10,4,4	14,3,18	353	144	1.19821e-07	3.50022e-05	0.0,0.0,0.0	0.226,0.352,0.083	-0.22	22
66139	ENSG00000176261	ZBTB8OS	1	-	32633950	32634072	32627507	32627544	32634767	32634792	66139	132124127	12,23,15	67,55,84	21,26,31	266	144	2.00119e-06	0.00030395	0.856,0.745,0.821	0.633,0.534,0.595	0.22	22
62369	ENSG00000275066	SYNRG	17	-	37520178	37520214	37518886	37519071	37520537	37520648	62369	43,32,43	29,24,24	31,30,33	55,57,43	180	144	1.12019e-05	0.00112393	0.543,0.516,0.589	0.311,0.296,0.38	0.22	22
27250	ENSG00000147650	LRP12	8	-	104531906	104531963	104508938	104509074	104588818	104589006	27250	18,18,32	2,2,1	26,42,34	9,15,11	201	144	4.82533e-05	0.00345266	0.866,0.866,0.958	0.674,0.667,0.689	0.22	22
105932	ENSG00000105698	USF2	19	+	35269802	35269823	35269445	35269699	35270758	35270805	105932	11,7,5	2,4,2	10,4,3	0,1,0	165	144	0.000187593	0.00929786	0.828,0.604,0.686	1.0,0.777,1.0	-0.22	22
20714	ENSG00000076108	BAZ2A	12	-	56630775	56630865	56617394	56617532	56636181	56636318	20714	30,60,35	19,24,29	48,44,59	16,9,10	234	144	0.000987112	0.0318309	0.493,0.606,0.426	0.649,0.751,0.784	-0.22	22
66195	ENSG00000182473	EXOC7	17	-	76091142	76091272	76089174	76089320	76094413	76094581	66195	25,28,16	46,26,33	7,4,4	59,63,52	274	144	1.723e-11	1.96123e-08	0.222,0.361,0.203	0.059,0.032,0.039	0.219	21.9
45735	ENSG00000146963	LUC7L2	7	+	139375508	139375579	139374400	139374471	139376061	139376156	45735	4,3,6	11,14,8	0,0,0	4,10,4	215	144	2.97313e-06	0.000417626	0.196,0.126,0.334	0.0,0.0,0.0	0.219	21.9
116024	ENSG00000141738	GRB7	17	+	39745912	39746000	39745727	39745788	39746108	39746202	116024	45,35,18	5,9,7	81,58,60	0,5,2	232	144	2.06105e-05	0.00178881	0.848,0.707,0.615	1.0,0.878,0.949	-0.219	21.9
29780	ENSG00000023191	RNH1	11	-	504823	504888	502061	502249	506608	506759	29780	34,45,51	23,20,24	46,66,59	13,7,11	209	144	0.000121791	0.00683335	0.505,0.608,0.594	0.709,0.867,0.787	-0.219	21.9
101252	ENSG00000075711	DLG1	3	-	197076585	197076685	197075836	197075870	197081050	197081117	101252	32,46,49	49,47,60	55,40,49	17,24,32	244	144	0.000230195	0.0109702	0.278,0.366,0.325	0.656,0.496,0.475	-0.219	21.9
58287	ENSG00000226259	GTF2H2B	5	+	70421734	70421771	70421279	70421357	70422112	70422199	58287	22,20,25	4,6,6	21,17,26	10,11,23	181	144	0.00175216	0.0475775	0.814,0.726,0.768	0.626,0.551,0.474	0.219	21.9
111099	ENSG00000157426	AASDH	4	-	56382476	56382597	56378147	56378464	56387361	56387423	111099	6,20,22	0,0,0	19,25,20	6,1,3	265	144	4.50005e-06	0.000562657	1.0,1.0,1.0	0.632,0.931,0.784	0.218	21.8
3950	ENSG00000223756	TSSC2	11	+	3406495	3406697	3404832	3404963	3407621	3407697	3950	27,19,24	2,8,0	31,21,17	0,0,0	346	144	2.16506e-05	0.0018531	0.849,0.497,1.0	1.0,1.0,1.0	-0.218	21.8
48414	ENSG00000235954	TTC28-AS1	22	+	27940019	27940171	27935150	27935230	27997410	27997667	48414	0,0,0	8,7,1	0,5,4	7,5,4	296	144	3.47137e-05	0.00269833	0.0,0.0,0.0	0.0,0.327,0.327	-0.218	21.8
85043	ENSG00000125843	AP5S1	20	+	3820790	3820854	3820535	3820702	3822101	3822293	85043	6,2,5	16,9,4	1,0,0	4,10,4	208	144	4.5937e-05	0.00333511	0.206,0.133,0.464	0.148,0.0,0.0	0.218	21.8
21596	ENSG00000177463	NR2C2	3	+	14959156	14959196	14947704	14947906	15003875	15003986	21596	3,0,4	6,15,4	0,0,1	9,3,11	184	144	0.00132248	0.0392107	0.281,0.0,0.439	0.0,0.0,0.066	0.218	21.8
44667	ENSG00000248092	NNT-AS1	5	-	43578344	43578579	43575777	43575935	43583466	43583566	44667	2,2,0	7,7,8	4,7,4	6,3,7	379	144	0.00147335	0.0421809	0.098,0.098,0.0	0.202,0.47,0.178	-0.218	21.8
62359	ENSG00000275066	SYNRG	17	-	37520179	37520214	37518460	37519071	37520537	37520648	62359	37,18,27	29,24,24	17,23,19	55,57,43	179	144	3.04539e-05	0.0024431	0.507,0.376,0.475	0.199,0.245,0.262	0.217	21.7
73902	ENSG00000123415	SMUG1	12	-	54187818	54187905	54183655	54183959	54188514	54188596	73902	44,34,56	9,15,12	40,69,84	1,8,4	231	144	4.89172e-05	0.00349259	0.753,0.586,0.744	0.961,0.843,0.929	-0.217	21.7
94873	ENSG00000112796	ENPP5	6	-	46170052	46170114	46168175	46168297	46170807	46170971	94873	17,21,12	17,36,16	2,5,6	18,18,22	206	144	0.000327575	0.0142024	0.411,0.29,0.344	0.072,0.163,0.16	0.217	21.7
7668	ENSG00000101574	METTL4	18	-	2544652	2544759	2537524	2539145	2547354	2547529	7668	3,2,1	0,0,0	19,8,18	1,6,0	251	144	0.0016323	0.0453168	1.0,1.0,1.0	0.916,0.433,1.0	0.217	21.7
52202	ENSG00000151743	AMN1	12	-	31714881	31714951	31709292	31709425	31719217	31719356	52202	14,12,29	0,0,0	7,15,13	4,1,1	214	144	0.00184573	0.0493335	1.0,1.0,1.0	0.541,0.91,0.897	0.217	21.7
40266	ENSG00000154832	CXXC1	18	-	50287422	50287508	50286739	50286858	50287586	50287679	40266	29,24,19	39,45,39	47,44,67	35,37,32	230	144	3.06842e-05	0.00244656	0.318,0.25,0.234	0.457,0.427,0.567	-0.216	21.6
9500	ENSG00000164002	EXO5	1	+	40509732	40509790	40508766	40508889	40514514	40515286	9500	7,9,4	1,0,0	9,13,9	3,2,3	202	144	0.000206483	0.0100574	0.833,1.0,1.0	0.681,0.822,0.681	0.216	21.6
54468	ENSG00000174238	PITPNA	17	-	1543019	1543027	1541565	1541640	1553003	1553149	54468	3,9,6	0,2,0	5,9,5	3,7,0	152	144	0.000988292	0.0318378	1.0,0.81,1.0	0.612,0.549,1.0	0.216	21.6
110964	ENSG00000143367	TUFT1	1	+	151562090	151562165	151540333	151540426	151562584	151562686	110964	51,65,48	51,59,53	99,84,130	44,46,38	219	144	6.13926e-06	0.000709438	0.397,0.42,0.373	0.597,0.546,0.692	-0.215	21.5
38955	ENSG00000162976	PQLC3	2	+	11174967	11175009	11171924	11172045	11177736	11178874	38955	69,50,52	12,5,8	31,51,39	14,16,25	186	144	6.46642e-05	0.00428623	0.817,0.886,0.834	0.632,0.712,0.547	0.215	21.5
89852	ENSG00000196437	ZNF569	19	-	37454833	37455073	37444906	37444964	37465312	37465473	89852	1,0,0	5,3,7	2,6,1	3,7,1	384	144	8.34198e-05	0.00516958	0.07,0.0,0.0	0.2,0.243,0.273	-0.215	21.5
50880	ENSG00000111596	CNOT2	12	+	70301704	70301861	70294070	70294294	70310894	70311017	50880	0,4,0	8,11,4	5,7,4	10,6,6	301	144	0.00157282	0.0441939	0.0,0.148,0.0	0.193,0.358,0.242	-0.215	21.5
102199	ENSG00000140153	WDR20	14	+	102221556	102221658	102194937	102195120	102222829	102223667	102199	5,0,2	2,6,0	2,3,4	1,0,1	246	144	0.00171938	0.0470143	0.594,0.0,1.0	0.539,1.0,0.701	-0.215	21.5
51764	ENSG00000179029	TMEM107	17	-	8175958	8176026	8174002	8174272	8176199	8176374	51764	43,41,51	38,45,47	52,71,82	18,26,42	212	144	2.10755e-05	0.00182278	0.435,0.382,0.424	0.662,0.65,0.57	-0.214	21.4
86373	ENSG00000180376	CCDC66	3	+	56560861	56561012	56559568	56559594	56563683	56563825	86373	2,0,1	6,16,13	2,6,4	4,7,4	295	144	4.68265e-05	0.00338975	0.14,0.0,0.036	0.196,0.295,0.328	-0.214	21.4
65237	ENSG00000173264	GPR137	11	+	64287720	64287844	64286964	64287014	64288339	64288468	65237	92,96,125	12,13,11	52,68,87	30,13,31	268	144	0.000113293	0.00649641	0.805,0.799,0.859	0.482,0.738,0.601	0.214	21.4
3933	ENSG00000223756	TSSC2	11	+	3393087	3393159	3384898	3384968	3397116	3397406	3933	0,0,0	5,4,7	3,4,0	4,6,1	216	144	0.00014155	0.00762815	0.0,0.0,0.0	0.333,0.308,0.0	-0.214	21.4
17209	ENSG00000123200	ZC3H13	13	-	45976181	45976265	45975282	45975838	45979812	45980004	17209	3,5,2	39,77,88	30,38,24	69,55,54	228	144	1.11022e-16	3.14127e-13	0.046,0.039,0.014	0.215,0.304,0.219	-0.213	21.3
17173	ENSG00000141295	SCRN2	17	-	47840190	47840372	47839443	47839643	47840669	47840843	17173	111,83,68	2,4,5	35,38,66	8,8,10	326	144	2.47784e-05	0.0020707	0.961,0.902,0.857	0.659,0.677,0.745	0.213	21.3
72629	ENSG00000213983	AP1G2	14	-	23566127	23566160	23565815	23566029	23566277	23566575	72629	44,40,22	1,4,4	24,21,16	14,4,7	177	144	0.000229703	0.010952	0.973,0.891,0.817	0.582,0.81,0.65	0.213	21.3
11681	ENSG00000224078	SNHG14	15	+	25087466	25087599	25083395	25083527	25091589	25091723	11681	1,11,3	0,0,0	8,12,3	1,5,0	277	144	0.000702068	0.0248248	1.0,1.0,1.0	0.806,0.555,1.0	0.213	21.3
39699	ENSG00000010318	PHF7	3	+	52422759	52422881	52421647	52421754	52423090	52423640	39699	4,5,14	0,0,0	11,16,9	0,2,4	266	144	0.00128324	0.038462	1.0,1.0,1.0	1.0,0.812,0.549	0.213	21.3
97666	ENSG00000143321	HDGF	1	-	156751342	156751408	156745296	156745373	156752228	156752448	97666	111,106,97	44,49,41	109,89,117	14,16,14	210	144	1.2286e-08	5.19945e-06	0.634,0.597,0.619	0.842,0.792,0.851	-0.212	21.2
109313	ENSG00000251022	THAP9-AS1	4	-	82897988	82898062	82893008	82894847	82900076	82900223	109313	72,70,85	10,6,6	73,85,67	28,31,19	218	144	2.39507e-07	6.03515e-05	0.826,0.885,0.903	0.633,0.644,0.7	0.212	21.2
32191	ENSG00000103254	FAM173A	16	+	722047	722134	721817	721941	722308	722601	32191	147,144,91	46,39,36	91106183	91,83,109	231	144	3.37259e-07	7.91432e-05	0.666,0.697,0.612	0.384,0.443,0.511	0.212	21.2
73766	ENSG00000101247	NDUFAF5	20	+	13794837	13794941	13793179	13793227	13798460	13798500	73766	74,86,63	10,5,6	66,55,78	19,24,19	248	144	1.20465e-05	0.00119296	0.811,0.909,0.859	0.669,0.571,0.704	0.212	21.2
65250	ENSG00000173264	GPR137	11	+	64288064	64288214	64286964	64287014	64288339	64288468	65250	102137114	12,13,11	71,75,83	30,13,31	294	144	3.02623e-05	0.0024325	0.806,0.838,0.835	0.537,0.739,0.567	0.212	21.2
918	ENSG00000214719	AC005562.1	17	+	30631736	30631927	30610877	30610942	30633097	30633390	918	30,43,48	0,2,2	57,49,67	6,9,14	335	144	3.49797e-05	0.00271261	1.0,0.902,0.912	0.803,0.701,0.673	0.212	21.2
115516	ENSG00000001631	KRIT1	7	-	92244001	92244101	92242060	92242137	92244901	92245171	115516	39,36,29	2,1,2	40,30,31	8,9,7	244	144	5.66429e-05	0.00388455	0.92,0.955,0.895	0.747,0.663,0.723	0.212	21.2
43167	ENSG00000248663	LINC00992	5	+	117471901	117471938	117455262	117455454	117478980	117479368	43167	7,14,14	4,1,3	18,15,9	0,1,0	181	144	0.000102939	0.00606784	0.582,0.918,0.788	1.0,0.923,1.0	-0.212	21.2
88123	ENSG00000134758	RNF138	18	+	32123523	32123574	32113744	32113860	32124733	32124845	88123	15,5,20	1,0,0	12,21,9	2,1,6	195	144	0.000117233	0.00664144	0.917,1.0,1.0	0.816,0.939,0.526	0.212	21.2
30700	ENSG00000102871	TRADD	16	-	67156509	67156668	67155084	67155294	67159837	67160298	30700	26,27,19	0,1,0	18,10,22	2,2,3	303	144	0.000222663	0.0106729	1.0,0.928,1.0	0.811,0.704,0.777	0.212	21.2
119562	ENSG00000117523	PRRC2C	1	+	171591154	171591204	171588378	171588505	171591586	171592223	119562	36,39,31	23,14,17	39,30,32	50,40,32	194	144	0.000300473	0.0133636	0.537,0.674,0.575	0.367,0.358,0.426	0.212	21.2
116568	ENSG00000104529	EEF1D	8	-	143593892	143594071	143592646	143592893	143597347	143597402	116568	8,17,14	1,3,2	18,16,12	1,0,0	323	144	0.000474983	0.0187175	0.781,0.716,0.757	0.889,1.0,1.0	-0.212	21.2
39621	ENSG00000163947	ARHGEF3	3	-	57007181	57007336	56958822	56958889	57035087	57035176	39621	0,3,4	5,2,7	0,0,0	3,1,4	299	144	0.00122882	0.0371341	0.0,0.419,0.216	0.0,0.0,0.0	0.212	21.2
85623	ENSG00000170903	MSANTD4	11	-	106013945	106014041	106010455	106011067	106020961	106022227	85623	1,0,1	1,1,3	5,7,0	3,2,1	240	144	0.00128727	0.038544	0.375,0.0,0.167	0.5,0.677,0.0	-0.212	21.2
51179	ENSG00000213024	NUP62	19	-	49927693	49927815	49907542	49909884	49929325	49929531	51179	129158114	46,48,37	176143169	109117155	266	144	9.03753e-09	3.99543e-06	0.603,0.641,0.625	0.466,0.398,0.371	0.211	21.1
63373	ENSG00000143537	ADAM15	1	+	155060762	155060898	155060225	155060343	155062244	155062369	63373	131150125	91,79,92	193150152	58,36,42	280	144	1.17265e-08	4.98398e-06	0.425,0.494,0.411	0.631,0.682,0.65	-0.211	21.1
12213	ENSG00000257267	ZNF271P	18	+	35291073	35291232	35290281	35290391	35305975	35310766	12213	97,88,72	27,27,14	139165202	9,12,19	303	144	1.33012e-07	3.85147e-05	0.631,0.608,0.71	0.88,0.867,0.835	-0.211	21.1
94160	ENSG00000164118	CEP44	4	+	174316529	174316567	174316165	174316290	174317334	174320331	94160	15,8,4	7,0,4	3,11,13	1,0,0	182	144	8.99351e-05	0.0054918	0.629,1.0,0.442	0.704,1.0,1.0	-0.211	21.1
69944	ENSG00000168385	SEPT2	2	+	241324215	241324241	241315269	241315610	241335125	241335212	69944	10,8,7	3,2,1	10,4,17	0,0,0	170	144	0.000589681	0.0217894	0.738,0.772,0.856	1.0,1.0,1.0	-0.211	21.1
18495	ENSG00000133943	C14orf159	14	+	91204708	91204867	91199756	91199905	91215404	91215793	18495	0,0,0	6,4,10	3,2,2	8,2,5	303	144	0.000640081	0.0231422	0.0,0.0,0.0	0.151,0.322,0.16	-0.211	21.1
101244	ENSG00000075711	DLG1	3	-	197076581	197076685	197075836	197075870	197081050	197081117	101244	28,42,45	49,47,60	51,37,40	17,24,32	248	144	0.000709391	0.0250179	0.249,0.342,0.303	0.635,0.472,0.421	-0.211	21.1
32196	ENSG00000103254	FAM173A	16	+	722047	722083	721800	721941	722308	722508	32196	35,27,20	46,39,36	15,8,39	91,83,109	180	144	5.63596e-07	0.000117007	0.378,0.356,0.308	0.117,0.072,0.223	0.21	21
105557	ENSG00000184445	KNTC1	12	+	122592942	122593145	122591336	122591453	122594275	122594385	105557	7,5,6	27,28,32	32,33,14	18,38,27	347	144	4.16739e-06	0.000531135	0.097,0.069,0.072	0.425,0.265,0.177	-0.21	21
23809	ENSG00000132436	FIGNL1	7	-	50449499	50449748	50448180	50448289	50450300	50450390	23809	67,47,43	5,3,2	69,67,85	14,17,13	393	144	0.000347663	0.014789	0.831,0.852,0.887	0.644,0.591,0.706	0.21	21
118196	ENSG00000186951	PPARA	22	+	46219811	46220014	46218262	46218405	46231791	46232239	118196	17,14,17	2,4,0	13,33,13	0,0,0	347	144	0.00109479	0.0342955	0.779,0.592,1.0	1.0,1.0,1.0	-0.21	21
114466	ENSG00000196247	ZNF107	7	+	64690398	64690525	64679176	64679336	64691247	64691374	114466	3,5,5	6,11,4	2,1,2	14,10,19	271	144	0.00144191	0.0416663	0.21,0.195,0.399	0.071,0.05,0.053	0.21	21
106203	ENSG00000143774	GUK1	1	+	228141625	228141829	228141123	228141288	228142644	228142763	106203	23,24,20	2,2,7	25,23,36	0,2,0	348	144	9.393e-05	0.00565726	0.826,0.832,0.542	1.0,0.826,1.0	-0.209	20.9
109949	ENSG00000155846	PPARGC1B	5	+	149830766	149830883	149826672	149826885	149832655	149833778	109949	8,8,10	0,1,0	11,15,9	0,3,6	261	144	0.000158148	0.00826016	1.0,0.815,1.0	1.0,0.734,0.453	0.209	20.9
59882	ENSG00000108021	FAM208B	10	+	5709529	5709663	5684941	5685175	5712822	5712918	59882	39,43,33	13,15,10	59,29,49	4,6,4	278	144	0.000512531	0.0197877	0.608,0.598,0.631	0.884,0.715,0.864	-0.209	20.9
87947	ENSG00000259244	RP11-182J1.12	15	-	84514232	84514292	84513966	84514047	84514914	84515034	87947	5,5,5	2,3,1	3,1,2	0,0,1	204	144	0.000615868	0.0225467	0.638,0.541,0.779	1.0,1.0,0.585	-0.209	20.9
68099	ENSG00000133316	WDR74	11	-	62833617	62833634	62832911	62833131	62833791	62833937	68099	9,5,7	2,2,4	6,6,8	2,0,0	161	144	0.00146023	0.0420098	0.801,0.691,0.61	0.728,1.0,1.0	-0.209	20.9
73325	ENSG00000235257	ITGA9-AS1	3	-	37834678	37834767	37821013	37821100	37851423	37851492	73325	3,13,11	0,1,0	7,10,12	7,0,1	233	144	0.00163986	0.0454504	1.0,0.889,1.0	0.382,1.0,0.881	0.209	20.9
11322	ENSG00000100350	FOXRED2	22	-	36504266	36504367	36501240	36501407	36504514	36504766	11322	173162150	51,63,72	317263238	49,38,25	245	144	4.70972e-10	3.21654e-07	0.666,0.602,0.55	0.792,0.803,0.848	-0.208	20.8
20136	ENSG00000151640	DPYSL4	10	+	132192282	132192520	132190746	132190835	132192657	132192832	20136	0,0,0	14,14,19	10,4,4	14,3,18	382	144	1.52246e-07	4.30764e-05	0.0,0.0,0.0	0.212,0.334,0.077	-0.208	20.8
104459	ENSG00000113552	GNPDA1	5	-	142012287	142012377	142011911	142012041	142012994	142013027	104459	60,61,57	49,47,55	114207164	50,57,64	234	144	5.62732e-07	0.000117007	0.43,0.444,0.389	0.584,0.691,0.612	-0.208	20.8
59698	ENSG00000168395	ING5	2	+	241719482	241719612	241711977	241712071	241722938	241723017	59698	9,5,3	35,46,28	17,7,28	19,21,24	274	144	3.97686e-06	0.000510797	0.119,0.054,0.053	0.32,0.149,0.38	-0.208	20.8
108819	ENSG00000135940	COX5B	2	+	97646312	97646391	97646039	97646189	97646516	97646634	108819	1,0,2	12,8,5	7,9,10	14,9,20	223	144	0.000100439	0.00595081	0.051,0.0,0.205	0.244,0.392,0.244	-0.208	20.8
103689	ENSG00000005189	AC004381.6	16	+	20843933	20844026	20840330	20840468	20844628	20844845	103689	34,41,45	17,10,6	48,69,57	6,3,2	237	144	0.000167382	0.00858842	0.549,0.714,0.82	0.829,0.933,0.945	-0.208	20.8
69532	ENSG00000160752	FDPS	1	+	155319856	155319945	155319614	155319688	155320408	155320665	69532	0,1,1	4,4,3	3,7,1	4,4,6	233	144	0.000828717	0.0280283	0.0,0.134,0.171	0.317,0.52,0.093	-0.208	20.8
7695	ENSG00000272657	AP000320.7	21	+	34103496	34103519	34102834	34102908	34125340	34125480	7695	3,1,2	7,4,8	0,0,0	2,2,1	167	144	0.000981786	0.0317315	0.27,0.177,0.177	0.0,0.0,0.0	0.208	20.8
86207	ENSG00000100429	HDAC10	22	-	50250426	50250591	50250118	50250160	50250770	50250844	86207	55,76,49	32,34,26	70,48,48	22,8,9	309	144	0.000990302	0.0318715	0.445,0.51,0.468	0.597,0.737,0.713	-0.208	20.8
110637	ENSG00000178440	LINC00843	10	+	49976083	49976185	49972762	49973142	49981188	49981370	110637	0,1,0	8,3,6	4,0,3	5,7,2	246	144	0.00140699	0.0409743	0.0,0.163,0.0	0.319,0.0,0.468	-0.208	20.8
59026	ENSG00000071564	TCF3	19	-	1615284	1615515	1612206	1612433	1615685	1615821	59026	30,20,21	58,40,44	39,40,46	26,19,43	375	144	5.45568e-06	0.000651714	0.166,0.161,0.155	0.365,0.447,0.291	-0.207	20.7
26037	ENSG00000156873	PHKG2	16	+	30751548	30751603	30751105	30751259	30753231	30753297	26037	23,39,31	8,10,5	57,44,40	4,2,0	199	144	1.27963e-05	0.00125212	0.675,0.738,0.818	0.912,0.941,1.0	-0.207	20.7
112536	ENSG00000152217	SETBP1	18	+	45038484	45038655	44949880	44953340	45063078	45068510	112536	16,17,24	4,1,2	23,20,29	0,0,0	315	144	0.000137804	0.00746532	0.646,0.886,0.846	1.0,1.0,1.0	-0.207	20.7
31890	ENSG00000148303	RPL7A	9	+	133350656	133350719	133350239	133350319	133351001	133351071	31890	6,6,2	0,1,0	3,6,12	1,0,8	207	144	0.000186764	0.00927203	1.0,0.807,1.0	0.676,1.0,0.511	0.207	20.7
107694	ENSG00000181038	METTL23	17	+	76729689	76729794	76726842	76727178	76732977	76733215	107694	96,54,74	28,29,13	60,55,87	42,43,61	249	144	0.000989918	0.0318695	0.665,0.519,0.767	0.452,0.425,0.452	0.207	20.7
114814	ENSG00000109046	WSB1	17	+	27307743	27307919	27306781	27306882	27309099	27309272	114814	60,97,47	50,67,72	27,23,23	77,89,80	320	144	2.79208e-09	1.55335e-06	0.351,0.394,0.227	0.136,0.104,0.115	0.206	20.6
109501	ENSG00000114656	KIAA1257	3	-	128999960	129000128	128993042	128993336	129000631	129000670	109501	28,30,23	1,1,0	20,26,40	2,8,4	312	144	3.05903e-05	0.0024431	0.928,0.933,1.0	0.822,0.6,0.822	0.206	20.6
93252	ENSG00000101003	GINS1	20	+	25418104	25418195	25407726	25407895	25441701	25441776	93252	0,5,3	4,7,4	0,0,0	15,18,14	235	144	5.47454e-05	0.00380476	0.0,0.304,0.315	0.0,0.0,0.0	0.206	20.6
24348	ENSG00000103121	CMC2	16	-	80980769	80980879	80975801	80976179	80997313	80997429	24348	66,68,78	16,18,27	70,75,105	45,67,53	254	144	6.09166e-05	0.00409817	0.7,0.682,0.621	0.469,0.388,0.529	0.206	20.6
56712	ENSG00000040531	CTNS	17	+	3647443	3647522	3640187	3640267	3654997	3655101	56712	11,20,13	2,4,3	18,14,7	0,1,0	223	144	6.34022e-05	0.00421386	0.78,0.764,0.737	1.0,0.9,1.0	-0.206	20.6
73595	ENSG00000149503	INCENP	11	+	62141499	62141511	62140912	62141044	62144981	62145083	73595	39,40,34	33,35,41	102,118,96	33,37,59	156	144	7.55044e-05	0.00481463	0.522,0.513,0.434	0.74,0.746,0.6	-0.206	20.6
119581	ENSG00000165359	DDX26B	X	+	135570435	135570546	135569336	135569431	135572814	135573033	119581	40,19,12	1,0,0	27,13,16	1,3,4	255	144	8.30168e-05	0.00515105	0.958,1.0,1.0	0.938,0.71,0.693	0.206	20.6
96986	ENSG00000181392	SYNE4	19	-	36006749	36006935	36006422	36006671	36007124	36007268	96986	71,82,63	2,4,5	43,50,48	10,11,7	330	144	8.46137e-05	0.00523373	0.939,0.899,0.846	0.652,0.665,0.75	0.206	20.6
30480	ENSG00000065911	MTHFD2	2	+	74205731	74205885	74198614	74198742	74207703	74207826	30480	11,13,15	11,8,19	7,22,21	49,38,63	298	144	0.000621317	0.0226778	0.326,0.44,0.276	0.065,0.219,0.139	0.206	20.6
100113	ENSG00000106078	COBL	7	-	51172455	51172530	51136157	51136331	51184101	51184199	100113	20,15,10	15,16,27	6,8,11	39,47,24	219	144	0.000830364	0.0280651	0.467,0.381,0.196	0.092,0.101,0.232	0.206	20.6
23806	ENSG00000132436	FIGNL1	7	-	50449562	50449723	50448180	50448289	50450300	50450350	23806	37,48,43	5,3,2	51,43,95	14,17,13	305	144	0.00139454	0.0407013	0.777,0.883,0.91	0.632,0.544,0.775	0.206	20.6
116958	ENSG00000074181	NOTCH3	19	-	15184303	15184450	15181575	15181801	15184905	15185019	116958	36,52,45	7,7,3	55,26,40	0,0,0	291	144	6.35223e-08	2.05574e-05	0.718,0.786,0.881	1.0,1.0,1.0	-0.205	20.5
59791	ENSG00000223959	AFG3L1P	16	+	89978809	89978878	89977693	89977802	89980241	89980336	59791	13,35,19	2,2,7	46,19,18	0,0,0	213	144	2.54523e-06	0.000369577	0.815,0.922,0.647	1.0,1.0,1.0	-0.205	20.5
55811	ENSG00000114735	HEMK1	3	+	50578824	50578926	50577508	50577573	50579843	50579939	55811	35,29,24	10,6,4	26,26,22	1,0,2	246	144	3.34195e-05	0.00262034	0.672,0.739,0.778	0.938,1.0,0.866	-0.205	20.5
78291	ENSG00000140365	COMMD4	15	+	75339851	75339878	75339207	75339344	75339964	75340116	78291	47,46,41	32,25,12	37,37,57	38,53,55	171	144	0.00112119	0.0349042	0.553,0.608,0.742	0.451,0.37,0.466	0.205	20.5
62948	ENSG00000256500	RP11-73M18.2	14	+	103563214	103563379	103562961	103563124	103587273	103587364	62948	9,10,15	15,15,7	10,13,9	34,37,49	309	144	0.00155579	0.0438568	0.219,0.237,0.5	0.121,0.141,0.079	0.205	20.5
116232	ENSG00000188130	MAPK12	22	-	50257903	50258141	50257081	50257193	50258242	50258301	116232	43,55,29	73,68,47	54,31,57	31,18,29	382	144	4.53905e-07	9.90083e-05	0.182,0.234,0.189	0.396,0.394,0.426	-0.204	20.4
66304	ENSG00000011143	MKS1	17	-	58206464	58206547	58206282	58206380	58207084	58207218	66304	35,39,30	0,1,2	21,16,20	0,5,9	227	144	0.000146973	0.00783769	1.0,0.961,0.905	1.0,0.67,0.585	0.204	20.4
69429	ENSG00000251503	APITD1-CORT	1	+	10434656	10434690	10430383	10430568	10451376	10451659	69429	0,0,1	3,5,2	5,1,2	3,9,5	178	144	0.000236022	0.0111779	0.0,0.0,0.288	0.574,0.082,0.244	-0.204	20.4
26305	ENSG00000180329	CCDC43	17	-	44681927	44682138	44673068	44673525	44689549	44689779	26305	17,18,18	0,0,2	15,9,11	0,2,4	355	144	0.000839545	0.0282883	1.0,1.0,0.785	1.0,0.646,0.527	0.204	20.4
14552	ENSG00000179362	HMGN2P46	15	+	45515772	45515892	45511135	45511205	45536084	45536209	14552	5,9,3	1,0,0	7,6,4	5,0,1	264	144	0.00145732	0.0419647	0.732,1.0,1.0	0.433,1.0,0.686	0.204	20.4
2527	ENSG00000103248	MTHFSD	16	-	86552178	86552292	86548463	86548577	86554644	86554748	2527	38,34,39	1,0,0	30,27,43	7,5,3	258	144	7.72904e-07	0.000148333	0.955,1.0,1.0	0.705,0.751,0.889	0.203	20.3
108892	ENSG00000182973	CNOT10	3	+	32737409	32737490	32733422	32733544	32759457	32759571	108892	36,31,23	2,0,1	32,35,35	6,8,8	225	144	7.85611e-06	0.000845481	0.92,1.0,0.936	0.773,0.737,0.737	0.203	20.3
54772	ENSG00000174446	SNAPC5	15	-	66495182	66495419	66494414	66494552	66497641	66497780	54772	114153125	23,36,29	84,83,132	61,42,48	381	144	5.25608e-05	0.00369152	0.652,0.616,0.62	0.342,0.428,0.51	0.203	20.3
77519	ENSG00000175387	SMAD2	18	-	47930360	47930446	47896520	47896809	47930799	47930837	77519	58,52,40	28,35,32	67,52,60	14,19,15	230	144	0.000305671	0.0134834	0.565,0.482,0.439	0.75,0.631,0.715	-0.203	20.3
70636	ENSG00000267254	ZNF790-AS1	19	+	36825379	36825522	36823730	36823821	36827649	36828101	70636	7,2,3	6,4,8	1,3,0	9,21,10	287	144	0.000694153	0.024612	0.369,0.201,0.158	0.053,0.067,0.0	0.203	20.3
66526	ENSG00000162542	TMCO4	1	-	19798136	19798215	19793431	19793648	19799854	19799917	66526	4,2,1	0,0,1	3,2,2	3,2,0	223	144	0.00183111	0.0491238	1.0,1.0,0.392	0.392,0.392,1.0	0.203	20.3
114812	ENSG00000109046	WSB1	17	+	27307743	27307907	27306781	27306882	27309099	27309272	114812	60,81,44	50,67,72	26,19,21	77,89,80	308	144	1.13501e-09	6.98133e-07	0.359,0.361,0.222	0.136,0.091,0.109	0.202	20.2
23773	ENSG00000118420	UBE3D	6	-	83063152	83063245	83057825	83058022	83065641	83065823	23773	2,9,2	8,5,7	1,1,0	4,9,14	237	144	0.000121041	0.00679512	0.132,0.522,0.148	0.132,0.063,0.0	0.202	20.2
38961	ENSG00000138078	PREPL	2	-	44360618	44360676	44359496	44359750	44361379	44361493	38961	2,2,3	7,9,5	0,0,0	18,20,18	202	144	0.000266611	0.0121702	0.169,0.137,0.3	0.0,0.0,0.0	0.202	20.2
108744	ENSG00000240303	ACAD11	3	-	132578954	132579056	132578795	132578881	132579491	132579558	108744	1,4,10	2,16,9	2,0,0	7,4,4	246	144	0.000398227	0.0164317	0.226,0.128,0.394	0.143,0.0,0.0	0.202	20.2
65136	ENSG00000119725	ZNF410	14	+	73892026	73892107	73886860	73886915	73893796	73893932	65136	9,9,10	4,3,1	1,8,17	0,2,0	225	144	0.000945837	0.0309228	0.59,0.658,0.865	1.0,0.719,1.0	-0.202	20.2
9872	ENSG00000100373	UPK3A	22	+	45289060	45289143	45285940	45286096	45293180	45293313	9872	11,13,7	3,3,5	6,4,7	1,1,0	227	144	0.000948494	0.0309995	0.699,0.733,0.47	0.792,0.717,1.0	-0.202	20.2
18864	ENSG00000214941	ZSWIM7	17	-	15977902	15977913	15976568	15977092	15978043	15978163	18864	6,1,11	24,26,10	2,0,4	33,36,52	155	144	0.0010954	0.0342955	0.188,0.034,0.505	0.053,0.0,0.067	0.202	20.2
118441	ENSG00000173226	IQCB1	3	-	121828469	121828632	121826050	121826180	121828860	121828972	118441	122149153	9,16,6	123123149	31,24,39	307	144	1.24842e-07	3.63617e-05	0.864,0.814,0.923	0.65,0.706,0.642	0.201	20.1
100910	ENSG00000142765	SYTL1	1	+	27350793	27350952	27349971	27350485	27353282	27353488	100910	41,33,39	7,7,3	107102124	4,1,1	303	144	2.52764e-06	0.000367562	0.736,0.691,0.861	0.927,0.98,0.983	-0.201	20.1
112116	ENSG00000064547	LPAR2	19	-	19627753	19627969	19627491	19627504	19628091	19628213	112116	11,23,10	0,0,0	41,25,23	7,0,4	360	144	5.19538e-06	0.000626667	1.0,1.0,1.0	0.701,1.0,0.697	0.201	20.1
95595	ENSG00000131584	ACAP3	1	-	1304538	1304775	1304085	1304143	1307768	1307818	95595	53,113,53	49,80,51	82,30,72	22,12,33	381	144	8.82991e-05	0.005411	0.29,0.348,0.282	0.585,0.486,0.452	-0.201	20.1
12136	ENSG00000249859	PVT1	8	+	128082752	128082848	128070159	128070361	128096517	128096656	12136	1,0,0	5,1,4	5,1,2	5,3,6	240	144	0.000255601	0.0117949	0.107,0.0,0.0	0.375,0.167,0.167	-0.201	20.1
105409	ENSG00000131650	KREMEN2	16	+	2967511	2967604	2967319	2967445	2967809	2968379	105409	10,3,2	0,1,0	7,6,7	1,2,3	237	144	0.000562058	0.0211071	1.0,0.646,1.0	0.81,0.646,0.586	0.201	20.1
25838	ENSG00000078804	TP53INP2	20	+	34705357	34705474	34704289	34704512	34708690	34708863	25838	28,25,8	3,1,5	31,11,19	0,0,2	261	144	0.000864618	0.0288874	0.837,0.932,0.469	1.0,1.0,0.84	-0.201	20.1
79809	ENSG00000163867	ZMYM6	1	-	35031266	35031337	35030546	35030713	35031630	35031690	79809	1,4,0	12,20,13	3,5,19	13,17,14	215	144	0.000892863	0.0296021	0.053,0.118,0.0	0.134,0.165,0.476	-0.201	20.1
12041	ENSG00000239521	GATS	7	-	100211393	100211994	100200652	100202603	100213046	100213133	12041	143173103	0,2,0	190108147	15,5,6	745	144	1.74652e-08	7.14694e-06	1.0,0.944,1.0	0.71,0.807,0.826	0.2	20
48500	ENSG00000043143	JADE2	5	+	134576767	134577038	134573756	134573762	134578496	134579475	48500	63,49,60	0,0,0	63,67,55	5,6,5	415	144	6.74952e-08	2.15612e-05	1.0,1.0,1.0	0.814,0.795,0.792	0.2	20
70096	ENSG00000179335	CLK3	15	+	74607975	74608110	74605581	74605733	74608276	74608727	70096	23,31,34	5,3,3	18,11,15	0,0,0	279	144	5.98539e-06	0.000697326	0.704,0.842,0.854	1.0,1.0,1.0	-0.2	20
76571	ENSG00000157224	CLDN12	7	+	90451995	90452093	90405518	90405608	90479227	90479274	76571	1,6,5	8,9,9	0,0,0	5,4,1	242	144	7.07251e-06	0.000785183	0.069,0.284,0.248	0.0,0.0,0.0	0.2	20
65334	ENSG00000205664	RP11-706O15.1	X	-	3826600	3826729	3818656	3818703	3828505	3828950	65334	6,7,5	0,0,1	14,10,4	3,0,3	273	144	0.00165841	0.0457978	1.0,1.0,0.725	0.711,1.0,0.413	0.2	20
104461	ENSG00000113552	GNPDA1	5	-	142012287	142012339	142011911	142012041	142012994	142013030	104461	56,70,71	49,47,55	128216179	50,57,64	196	144	2.3468e-07	5.92861e-05	0.456,0.522,0.487	0.653,0.736,0.673	-0.199	19.9
52394	ENSG00000111424	VDR	12	-	47882693	47882771	47878967	47879115	47899836	47899958	52394	6,23,13	0,0,0	14,11,15	4,0,4	222	144	2.25096e-05	0.00191504	1.0,1.0,1.0	0.694,1.0,0.709	0.199	19.9
120039	ENSG00000136147	PHF11	13	+	49497055	49497217	49495983	49496095	49513058	49513166	120039	4,4,4	6,6,8	0,1,1	7,13,13	306	144	2.42266e-05	0.00202972	0.239,0.239,0.19	0.0,0.035,0.035	0.199	19.9
31931	ENSG00000078674	PCM1	8	+	17924712	17924780	17922989	17923188	17935588	17935706	31931	77,103,65	17,11,17	59,45,61	31,19,32	212	144	3.49712e-05	0.00271261	0.755,0.864,0.722	0.564,0.617,0.564	0.199	19.9
87550	ENSG00000170836	PPM1D	17	+	60623520	60623602	60600182	60600886	60633852	60633977	87550	20,29,24	4,4,4	41,51,43	0,1,0	226	144	1.02215e-06	0.000181727	0.761,0.822,0.793	1.0,0.97,1.0	-0.198	19.8
27536	ENSG00000113356	POLR3G	5	+	90485028	90485270	90474888	90475020	90485534	90485684	27536	0,1,0	9,13,6	3,7,5	7,13,4	386	144	3.45843e-06	0.000464701	0.0,0.028,0.0	0.138,0.167,0.318	-0.198	19.8
25385	ENSG00000143416	SELENBP1	1	-	151368949	151369137	151368198	151368319	151369712	151369806	25385	14,11,10	45,35,42	37,19,20	20,38,20	332	144	9.80164e-05	0.00585079	0.119,0.12,0.094	0.445,0.178,0.303	-0.198	19.8
111323	ENSG00000167280	ENGASE	17	+	79082688	79082877	79081897	79082063	79083019	79083123	111323	46,37,29	32,42,23	26,38,74	10,16,24	333	144	0.000205639	0.0100267	0.383,0.276,0.353	0.529,0.507,0.571	-0.198	19.8
65339	ENSG00000205664	RP11-706O15.1	X	-	3822373	3822580	3818656	3818703	3828505	3828597	65339	8,15,10	0,0,1	14,15,9	3,0,3	351	144	0.00106034	0.0335371	1.0,1.0,0.804	0.657,1.0,0.552	0.198	19.8
45921	ENSG00000164808	SPIDR	8	+	47388340	47388533	47330779	47330895	47396375	47396626	45921	0,0,0	5,4,6	2,4,2	12,2,12	337	144	0.00152305	0.0432414	0.0,0.0,0.0	0.066,0.461,0.066	-0.198	19.8
106095	ENSG00000005486	RHBDD2	7	+	75881364	75881490	75879003	75879260	75881828	75882124	106095	49,67,51	259290290	120108125	170130158	270	144	0	0	0.092,0.11,0.086	0.274,0.307,0.297	-0.197	19.7
66221	ENSG00000198208	RPS6KL1	14	-	74909100	74909190	74908849	74908932	74909542	74910148	66221	19,23,24	2,1,9	7,9,14	0,0,0	234	144	5.63537e-06	0.000665949	0.854,0.934,0.621	1.0,1.0,1.0	-0.197	19.7
81857	ENSG00000151693	ASAP2	2	+	9318523	9318685	9297299	9297445	9320287	9320337	81857	27,38,32	0,0,1	36,28,26	1,4,7	306	144	9.29153e-06	0.000969579	1.0,1.0,0.938	0.944,0.767,0.636	0.197	19.7
10421	ENSG00000167747	C19orf48	19	-	50799297	50799357	50798373	50798958	50802216	50802249	10421	15,13,21	7,2,1	27,27,22	1,0,0	204	144	2.01326e-05	0.00175658	0.602,0.821,0.937	0.95,1.0,1.0	-0.197	19.7
111794	ENSG00000103494	RPGRIP1L	16	-	53610966	53611033	53605394	53605614	53619024	53619208	111794	9,12,14	0,0,0	9,11,16	1,0,9	211	144	2.86868e-05	0.00233045	1.0,1.0,1.0	0.86,1.0,0.548	0.197	19.7
103519	ENSG00000084676	NCOA1	2	+	24768078	24768135	24762686	24762776	24768220	24770702	103519	74,79,63	20,14,25	70,79,58	49,50,35	201	144	8.12049e-05	0.00506401	0.726,0.802,0.644	0.506,0.531,0.543	0.197	19.7
89211	ENSG00000163684	RPP14	3	+	58310289	58310406	58306309	58306417	58310506	58310591	89211	33,58,29	22,26,13	45,45,49	56,41,69	261	144	0.000144614	0.00775218	0.453,0.552,0.552	0.307,0.377,0.282	0.197	19.7
97372	ENSG00000152348	ATG10	5	+	81978681	81978849	81972024	81972306	81987558	81987678	97372	4,8,3	18,4,13	0,0,2	7,11,11	312	144	0.000186051	0.00926782	0.093,0.48,0.096	0.0,0.0,0.077	0.197	19.7
65577	ENSG00000087088	BAX	19	+	48955547	48955599	48954928	48954962	48956197	48956333	65577	18,6,8	3,0,4	16,22,18	0,0,0	196	144	0.000243196	0.0113816	0.815,1.0,0.595	1.0,1.0,1.0	-0.197	19.7
76417	ENSG00000215908	CROCCP2	1	-	16619844	16620038	16618968	16619103	16623869	16623997	76417	36,55,25	0,0,0	34,17,23	0,4,3	338	144	0.000337963	0.0145135	1.0,1.0,1.0	1.0,0.644,0.766	0.197	19.7
38966	ENSG00000138078	PREPL	2	-	44359496	44359750	44346267	44346390	44361379	44361806	38966	80,76,80	40,44,26	130109110	20,19,33	398	144	0.00054642	0.0207387	0.42,0.385,0.527	0.702,0.675,0.547	-0.197	19.7
119238	ENSG00000196756	SNHG17	20	-	38422095	38422241	38421005	38421098	38425934	38426048	119238	11,16,10	2,3,2	19,15,13	0,0,2	290	144	0.00135286	0.0398372	0.732,0.726,0.713	1.0,1.0,0.763	-0.197	19.7
30250	ENSG00000186312	CA5BP1	X	+	15692962	15693058	15688660	15688858	15702781	15703349	30250	24,31,26	0,2,0	38,44,42	4,8,11	240	144	3.04611e-06	0.000424266	1.0,0.903,1.0	0.851,0.767,0.696	0.196	19.6
55810	ENSG00000114735	HEMK1	3	+	50578820	50578926	50577508	50577573	50579843	50579939	55810	39,31,24	10,6,4	27,29,22	1,0,2	250	144	3.56143e-05	0.00274677	0.692,0.748,0.776	0.94,1.0,0.864	-0.196	19.6
25855	ENSG00000104205	SGK3	8	+	66714800	66714856	66712776	66712833	66793615	66793832	25855	10,3,0	11,6,13	0,1,0	6,9,5	200	144	9.71258e-05	0.00580463	0.396,0.265,0.0	0.0,0.074,0.0	0.196	19.6
106	ENSG00000135749	PCNXL2	1	-	233227225	233227371	233218030	233218184	233236844	233236980	106	11,23,26	4,5,1	52,39,21	0,1,2	290	144	0.000434202	0.0174791	0.577,0.696,0.928	1.0,0.951,0.839	-0.196	19.6
106363	ENSG00000122490	PQLC1	18	-	79933968	79934022	79930227	79930311	79943328	79943462	106363	25,24,13	8,6,3	23,33,28	1,3,1	198	144	0.000488428	0.0191029	0.694,0.744,0.759	0.944,0.889,0.953	-0.196	19.6
57750	ENSG00000010803	SCMH1	1	-	41041310	41041565	41037361	41037541	41046417	41046598	57750	13,22,10	8,13,7	7,5,9	10,24,11	399	144	0.000709103	0.0250167	0.37,0.379,0.34	0.202,0.07,0.228	0.196	19.6
64236	ENSG00000100325	ASCC2	22	-	29832244	29832342	29825086	29825257	29838177	29838304	64236	20,28,16	0,0,0	10,13,7	0,5,1	242	144	0.00150616	0.0428232	1.0,1.0,1.0	1.0,0.607,0.806	0.196	19.6
80917	ENSG00000167705	RILP	17	-	1646909	1646989	1646192	1646619	1647834	1647957	80917	54,86,83	13,20,17	73,69,110	5,1,6	224	144	1.33417e-07	3.85194e-05	0.728,0.734,0.758	0.904,0.978,0.922	-0.195	19.5
22658	ENSG00000107625	DDX50	10	+	68906283	68906337	68902688	68902719	68906710	68907007	22658	16,13,9	0,0,0	12,19,12	0,3,6	198	144	2.03395e-05	0.00177151	1.0,1.0,1.0	1.0,0.822,0.593	0.195	19.5
66325	ENSG00000166153	DEPDC4	12	-	100263496	100263893	100262263	100262409	100266919	100267079	66325	50,69,39	0,2,0	53,36,70	7,2,4	541	144	3.68143e-05	0.00280669	1.0,0.902,1.0	0.668,0.827,0.823	0.195	19.5
3939	ENSG00000223756	TSSC2	11	+	3406498	3406590	3404832	3404963	3407621	3407697	3939	29,14,11	2,8,0	14,9,31	0,0,0	236	144	4.41525e-05	0.00322923	0.898,0.516,1.0	1.0,1.0,1.0	-0.195	19.5
77361	ENSG00000110497	AMBRA1	11	-	46512726	46512813	46494123	46494204	46541944	46543398	77361	15,6,7	0,0,0	21,18,15	2,2,4	231	144	4.88543e-05	0.00349259	1.0,1.0,1.0	0.867,0.849,0.7	0.195	19.5
97848	ENSG00000122481	RWDD3	1	+	95244210	95244698	95234154	95234315	95246541	95246657	97848	149147181	3,5,6	166130177	11,22,15	632	144	7.605e-05	0.00483898	0.919,0.87,0.873	0.775,0.574,0.729	0.195	19.5
3383	ENSG00000009830	POMT2	14	-	77301089	77301249	77299454	77299561	77304691	77304800	3383	15,22,13	1,0,0	25,14,16	0,3,5	304	144	0.000160351	0.00832254	0.877,1.0,1.0	1.0,0.689,0.603	0.195	19.5
79880	ENSG00000167995	BEST1	11	+	61951770	61951958	61950355	61950427	61955106	61955951	79880	11,9,13	0,1,1	52,16,31	6,7,4	332	144	0.000603938	0.0222002	1.0,0.796,0.849	0.79,0.498,0.771	0.195	19.5
113650	ENSG00000167840	ZNF232	17	-	5111075	5111188	5109393	5109868	5111799	5111841	113650	23,29,19	19,27,19	69,102,86	40,38,28	257	144	0.000798785	0.0272487	0.404,0.376,0.359	0.491,0.601,0.632	-0.195	19.5
23958	ENSG00000160216	AGPAT3	21	+	43882503	43882615	43867241	43867346	43903956	43904019	23958	5,3,4	26,15,16	15,4,18	11,12,22	256	144	0.000916281	0.0302159	0.098,0.101,0.123	0.434,0.158,0.315	-0.195	19.5
121059	ENSG00000141562	NARF	17	+	82478570	82478667	82472563	82472698	82478799	82478918	121059	9,6,11	96,89,94	31,40,43	62,66,80	241	144	2.33147e-15	4.81006e-12	0.053,0.039,0.065	0.23,0.266,0.243	-0.194	19.4
66024	ENSG00000071626	DAZAP1	19	+	1416456	1416703	1409823	1410079	1417499	1417540	66024	41,53,49	0,1,0	63,52,69	11,4,4	391	144	5.06765e-07	0.000108156	1.0,0.951,1.0	0.678,0.827,0.864	0.194	19.4
23796	ENSG00000132436	FIGNL1	7	-	50449117	50449723	50448180	50448289	50450300	50450390	23796	176223178	5,3,2	180169273	14,17,13	750	144	6.9338e-06	0.000774997	0.871,0.935,0.945	0.712,0.656,0.801	0.194	19.4
49859	ENSG00000175066	GK5	3	-	142186193	142186267	142185928	142185989	142186451	142186513	49859	92,54,48	4,8,3	48,54,64	22,15,11	218	144	6.18548e-05	0.00415001	0.938,0.817,0.914	0.59,0.704,0.794	0.194	19.4
109506	ENSG00000132740	IGHMBP2	11	+	68933794	68933913	68929182	68929357	68934463	68934558	109506	18,28,15	0,0,0	28,12,31	0,5,3	263	144	0.00014636	0.00781761	1.0,1.0,1.0	1.0,0.568,0.85	0.194	19.4
64167	ENSG00000170473	PYM1	12	-	55914275	55914366	55903386	55903480	55927075	55927111	64167	11,16,16	15,14,16	27,23,17	67,54,81	235	144	0.000219538	0.0105537	0.31,0.412,0.38	0.198,0.207,0.114	0.194	19.4
51195	ENSG00000167136	ENDOG	9	+	128821203	128821359	128820738	128820848	128821437	128821576	51195	0,1,0	3,4,6	2,0,6	2,1,5	300	144	0.00027588	0.0124966	0.0,0.107,0.0	0.324,0.0,0.365	-0.194	19.4
1770	ENSG00000197558	SSPO	7	+	149803687	149803813	149803474	149803604	149803995	149804087	1770	15,31,15	2,2,3	10,10,15	0,0,0	270	144	0.000362079	0.0152385	0.8,0.892,0.727	1.0,1.0,1.0	-0.194	19.4
72339	ENSG00000156253	RWDD2B	21	-	29008239	29008307	29008063	29008123	29008394	29008621	72339	110136121	31,24,21	57,56,62	31,25,33	212	144	9.67392e-06	0.00100232	0.707,0.794,0.796	0.555,0.603,0.561	0.193	19.3
76715	ENSG00000013563	DNASE1L1	X	-	154409417	154409530	154409111	154409196	154411890	154412091	76715	60,58,66	11,10,20	73,64,70	6,4,1	257	144	1.02909e-05	0.00105606	0.753,0.765,0.649	0.872,0.9,0.975	-0.193	19.3
8544	ENSG00000228903	RASA4CP	7	-	44036671	44036725	44034175	44034311	44038806	44039008	8544	2,2,0	32,25,21	3,8,4	7,17,13	198	144	2.22311e-05	0.0018946	0.043,0.055,0.0	0.238,0.255,0.183	-0.193	19.3
106231	ENSG00000143774	GUK1	1	+	228147409	228147534	228146873	228146938	228147614	228147699	106231	10,24,10	0,0,0	14,24,24	6,0,2	269	144	0.000138473	0.00749744	1.0,1.0,1.0	0.555,1.0,0.865	0.193	19.3
63393	ENSG00000169884	WNT10B	12	-	48969109	48969199	48968295	48968319	48970088	48970351	63393	0,2,0	7,6,2	1,2,6	4,4,6	234	144	0.000548307	0.0207665	0.0,0.17,0.0	0.133,0.235,0.381	-0.193	19.3
101716	ENSG00000070526	ST6GALNAC1	17	-	76637599	76637736	76629011	76629711	76643507	76643786	101716	24,12,14	14,27,15	17,29,26	85,83,73	281	144	0.000849475	0.0285355	0.468,0.186,0.324	0.093,0.152,0.154	0.193	19.3
17795	ENSG00000116120	FARSB	2	-	222646800	222646996	222642850	222643005	222648739	222648795	17795	10,14,3	151164169	80,64,74	94116132	340	144	0	0	0.027,0.035,0.007	0.265,0.189,0.192	-0.192	19.2
25267	ENSG00000167397	VKORC1	16	-	31093311	31093482	31090841	31091342	31094556	31094760	25267	226247262	40,42,56	290275332	119125136	315	144	1.40196e-09	8.46554e-07	0.721,0.729,0.681	0.527,0.501,0.527	0.192	19.2
48504	ENSG00000043143	JADE2	5	+	134576767	134576896	134573644	134573762	134578493	134579474	48504	98,87,80	4,1,7	101,92,86	23,16,16	273	144	6.38478e-07	0.000127938	0.928,0.979,0.858	0.698,0.752,0.739	0.192	19.2
108751	ENSG00000219545	UMAD1	7	+	7801672	7801743	7673308	7673453	7877280	7877495	108751	30,30,16	0,0,0	19,19,9	2,3,2	215	144	0.000206988	0.0100627	1.0,1.0,1.0	0.864,0.809,0.751	0.192	19.2
97845	ENSG00000122481	RWDD3	1	+	95244210	95244715	95234210	95234315	95246755	95247223	97845	146139174	7,8,0	153124167	13,18,15	649	144	0.000325379	0.0141318	0.822,0.794,1.0	0.723,0.605,0.712	0.192	19.2
18561	ENSG00000163959	SLC51A	3	+	196227537	196227737	196226964	196227119	196228114	196228273	18561	12,20,19	0,2,0	25,16,30	1,8,2	344	144	0.00113414	0.0351669	1.0,0.807,1.0	0.913,0.456,0.863	0.192	19.2
75875	ENSG00000061938	TNK2	3	-	195882285	195882328	195879121	195879175	195883156	195883309	75875	41,39,29	8,9,3	39,28,40	20,12,18	187	144	0.00120056	0.036654	0.798,0.769,0.882	0.6,0.642,0.631	0.192	19.2
25622	ENSG00000123106	CCDC91	12	+	28412862	28412938	28362437	28362515	28450160	28450253	25622	1,4,1	3,4,3	1,0,0	3,4,4	220	144	0.0013186	0.0391261	0.179,0.396,0.179	0.179,0.0,0.0	0.192	19.2
118145	ENSG00000232098	CTD-2619J13.14	19	-	58407129	58407320	58406395	58406770	58408126	58408484	118145	26,18,18	1,0,0	25,10,15	1,1,4	335	144	0.00144128	0.0416605	0.918,1.0,1.0	0.915,0.811,0.617	0.192	19.2
80982	ENSG00000084636	COL16A1	1	-	31685068	31685212	31684820	31684856	31685638	31685770	80982	0,0,0	1,7,6	3,2,1	7,4,2	288	144	0.00176426	0.0478011	0.0,0.0,0.0	0.176,0.2,0.2	-0.192	19.2
55541	ENSG00000182272	B4GALNT4	11	+	371562	371674	369795	369954	372108	372212	55541	9,2,7	49,64,69	27,14,34	40,51,39	256	144	4.71099e-09	2.33262e-06	0.094,0.017,0.054	0.275,0.134,0.329	-0.191	19.1
110077	ENSG00000006015	C19orf60	19	+	18589460	18589683	18588994	18589077	18590853	18590990	110077	249218214	16,7,11	138149188	18,27,38	367	144	9.71537e-09	4.22554e-06	0.859,0.924,0.884	0.751,0.684,0.66	0.191	19.1
20135	ENSG00000151640	DPYSL4	10	+	132192368	132192520	132190746	132190835	132192657	132192842	20135	0,0,0	14,14,19	7,3,2	14,3,18	296	144	8.80168e-06	0.000924307	0.0,0.0,0.0	0.196,0.327,0.051	-0.191	19.1
54774	ENSG00000174446	SNAPC5	15	-	66494902	66495419	66493467	66494552	66497641	66497780	54774	122172126	23,36,29	87,90,150	61,42,48	661	144	7.1187e-05	0.00461662	0.536,0.51,0.486	0.237,0.318,0.405	0.191	19.1
29767	ENSG00000023191	RNH1	11	-	504823	505022	502061	502181	507112	507264	29767	175172191	88,102,72	251197223	37,40,75	343	144	7.73182e-05	0.00488936	0.455,0.414,0.527	0.74,0.674,0.555	-0.191	19.1
12118	ENSG00000249859	PVT1	8	+	127932464	127932620	127890645	127890998	127939507	127940454	12118	9,7,8	13,25,26	19,14,26	17,11,24	300	144	0.000359038	0.0151621	0.249,0.118,0.129	0.349,0.379,0.342	-0.191	19.1
42864	ENSG00000081870	HSPB11	1	-	53930038	53930144	53923903	53923947	53939984	53940097	42864	2,6,4	0,1,0	12,8,14	2,2,3	250	144	0.000581452	0.0216058	1.0,0.776,1.0	0.776,0.697,0.729	0.191	19.1
98667	ENSG00000092621	PHGDH	1	+	119724784	119724875	119724318	119724469	119726850	119726905	98667	5,3,3	0,0,0	10,19,6	6,1,0	235	144	0.000857676	0.0287525	1.0,1.0,1.0	0.505,0.921,1.0	0.191	19.1
59763	ENSG00000125826	RBCK1	20	+	410411	410637	409829	410025	417525	417619	59763	349301335	75,89,72	542589683	69,47,50	370	144	2.67957e-11	2.76411e-08	0.644,0.568,0.644	0.754,0.83,0.842	-0.19	19
65182	ENSG00000137947	GTF2B	1	-	88887275	88887367	88863980	88864114	88891482	88891589	65182	16,40,38	0,0,0	24,28,35	1,6,7	236	144	3.08662e-07	7.34771e-05	1.0,1.0,1.0	0.936,0.74,0.753	0.19	19
38665	ENSG00000169727	GPS1	17	+	82052374	82052459	82051874	82051964	82053273	82053366	38665	24,63,34	80,107,84	88,46,64	62,54,65	229	144	3.13713e-06	0.000433288	0.159,0.27,0.203	0.472,0.349,0.382	-0.19	19
103690	ENSG00000005189	AC004381.6	16	+	20824438	20824527	20821761	20821902	20825832	20825948	103690	34,37,42	0,1,2	40,45,31	6,11,5	233	144	3.55307e-06	0.000472002	1.0,0.958,0.928	0.805,0.717,0.793	0.19	19
67904	ENSG00000122483	CCDC18	1	+	93217737	93217869	93216635	93216746	93221608	93221743	67904	12,7,22	0,0,0	30,29,23	3,4,3	276	144	2.11989e-05	0.00182815	1.0,1.0,1.0	0.839,0.791,0.8	0.19	19
62535	ENSG00000214293	APTR	7	-	77684089	77684251	77659092	77659318	77685201	77685328	62535	81,87,56	0,2,2	32,74,52	13,1,6	306	144	0.000135119	0.00734711	1.0,0.953,0.929	0.537,0.972,0.803	0.19	19
67388	ENSG00000076321	KLHL20	1	+	173715522	173715654	173714940	173715078	173716002	173716066	67388	20,16,13	26,24,54	34,21,28	20,16,27	276	144	0.000473772	0.0186945	0.286,0.258,0.112	0.47,0.406,0.351	-0.19	19
51160	ENSG00000213024	NUP62	19	-	49927693	49927788	49908973	49909884	49929325	49929435	51160	56,71,45	46,48,37	75,62,71	109117155	239	144	1.36648e-07	3.93377e-05	0.423,0.471,0.423	0.293,0.242,0.216	0.189	18.9
79046	ENSG00000082515	MRPL22	5	+	154950802	154950942	154941216	154941265	154956370	154956436	79046	1,0,0	13,19,8	5,3,3	7,8,7	284	144	7.44253e-06	0.000808143	0.038,0.0,0.0	0.266,0.16,0.179	-0.189	18.9
96298	ENSG00000224259	LINC01133	1	+	159965498	159965645	159961217	159961405	159978599	159979061	96298	13,9,7	0,0,0	35,22,22	6,2,2	291	144	1.21959e-05	0.00120174	1.0,1.0,1.0	0.743,0.845,0.845	0.189	18.9
74385	ENSG00000175309	PHYKPL	5	-	178224447	178224564	178222851	178222934	178229939	178230099	74385	36,38,20	4,2,5	13,12,8	0,0,0	261	144	1.41231e-05	0.00134351	0.832,0.913,0.688	1.0,1.0,1.0	-0.189	18.9
108303	ENSG00000118200	CAMSAP2	1	+	200832705	200832845	200832199	200832341	200841993	200842087	108303	26,33,29	0,1,1	23,35,31	6,3,4	284	144	3.99473e-05	0.00298787	1.0,0.944,0.936	0.66,0.855,0.797	0.189	18.9
41699	ENSG00000013619	MAMLD1	X	+	150473679	150473802	150469744	150471490	150503273	150503517	41699	16,19,14	1,0,0	35,24,16	2,6,3	267	144	5.62577e-05	0.00387117	0.896,1.0,1.0	0.904,0.683,0.742	0.189	18.9
57055	ENSG00000179832	MROH1	8	+	144260482	144260544	144260185	144260374	144260676	144260832	57055	3,4,1	44,37,26	8,3,6	10,11,18	206	144	0.000159389	0.00829698	0.045,0.07,0.026	0.359,0.16,0.189	-0.189	18.9
87535	ENSG00000130758	MAP3K10	19	+	40192637	40192713	40192244	40192454	40198374	40198590	87535	17,10,5	2,0,0	18,8,16	6,1,3	220	144	0.000615144	0.0225285	0.848,1.0,1.0	0.663,0.84,0.777	0.189	18.9
115019	ENSG00000090060	PAPOLA	14	+	96562818	96562893	96556174	96556413	96564954	96564988	115019	183193164	21,53,40	158143147	71,93,58	219	144	1.08043e-05	0.00109178	0.851,0.705,0.729	0.594,0.503,0.625	0.188	18.8
70542	ENSG00000167535	CACNB3	12	+	48824948	48824968	48824668	48824733	48825162	48825243	70542	41,35,33	11,19,10	107,81,75	8,11,7	164	144	1.38516e-05	0.00132532	0.766,0.618,0.743	0.922,0.866,0.904	-0.188	18.8
3915	ENSG00000223756	TSSC2	11	+	3406498	3406560	3404853	3404963	3407621	3407697	3915	22,14,13	2,8,0	16,12,27	0,0,0	206	144	3.03247e-05	0.00243554	0.885,0.55,1.0	1.0,1.0,1.0	-0.188	18.8
60954	ENSG00000089820	ARHGAP4	X	-	153932070	153932115	153930762	153930846	153932315	153932431	60954	107119115	11,23,35	101,108,91	53,38,56	189	144	5.13442e-05	0.00362148	0.881,0.798,0.715	0.592,0.684,0.553	0.188	18.8
29778	ENSG00000023191	RNH1	11	-	504823	505010	502061	502181	507112	507264	29778	174170187	88,102,72	246187221	37,40,75	331	144	7.97761e-05	0.00500326	0.462,0.42,0.53	0.743,0.67,0.562	-0.188	18.8
16843	ENSG00000255857	PXN-AS1	12	+	120210929	120211106	120209838	120209934	120212374	120213138	16843	74,85,82	44,65,39	83,59,79	19,15,29	321	144	0.000288259	0.0129401	0.43,0.37,0.485	0.662,0.638,0.55	-0.188	18.8
85962	ENSG00000265491	RNF115	1	-	145788838	145788966	145784538	145784596	145823771	145824077	85962	18,26,21	0,0,1	26,11,18	1,3,3	272	144	0.0005554	0.0209846	1.0,1.0,0.917	0.932,0.66,0.761	0.188	18.8
60201	ENSG00000087095	NLK	17	+	28046627	28046831	28043272	28043331	28047916	28048926	60201	0,0,1	11,11,7	4,1,2	3,3,5	348	144	0.000702514	0.0248284	0.0,0.0,0.056	0.356,0.121,0.142	-0.188	18.8
73444	ENSG00000005812	FBXL3	13	-	77001769	77001959	76992597	76992951	77015408	77015580	73444	14,11,11	0,0,0	15,16,18	0,2,4	334	144	0.00133664	0.0395242	1.0,1.0,1.0	1.0,0.775,0.66	0.188	18.8
7709	ENSG00000162419	GMEB1	1	+	28681085	28681228	28668731	28668839	28683582	28683740	7709	1,3,2	2,4,4	0,1,0	4,4,7	287	144	0.0016841	0.0463135	0.201,0.273,0.201	0.0,0.111,0.0	0.188	18.8
71602	ENSG00000206195	DUXAP8	22	+	15788551	15788699	15787171	15787282	15788819	15788931	71602	84,71,64	0,2,0	33,54,99	10,1,12	292	144	4.84861e-07	0.000104381	1.0,0.946,1.0	0.619,0.964,0.803	0.187	18.7
89369	ENSG00000144040	SFXN5	2	-	72968447	72968533	72961130	72961248	72988257	72988348	89369	20,26,19	0,0,0	22,24,23	3,4,3	230	144	1.13715e-05	0.00113519	1.0,1.0,1.0	0.821,0.79,0.828	0.187	18.7
97131	ENSG00000213020	ZNF611	19	-	52716110	52716233	52715831	52715913	52728729	52728831	97131	0,0,1	10,10,6	6,3,2	12,8,3	267	144	3.01716e-05	0.00242718	0.0,0.0,0.082	0.212,0.168,0.264	-0.187	18.7
26638	ENSG00000227398	KIF9-AS1	3	+	47169168	47169396	47164496	47164597	47236056	47236186	26638	14,20,23	0,2,0	37,16,18	4,3,2	372	144	0.00101846	0.032587	1.0,0.795,1.0	0.782,0.674,0.777	0.187	18.7
72174	ENSG00000205517	RGL3	19	-	11415946	11416174	11406721	11406864	11416613	11416667	72174	26,35,30	0,0,0	20,11,16	1,0,5	372	144	0.00166769	0.0459644	1.0,1.0,1.0	0.886,1.0,0.553	0.187	18.7
64177	ENSG00000183048	SLC25A10	17	+	81713261	81713506	81712263	81712519	81714952	81715072	64177	345393380	353394305	586521647	265177305	389	144	5.92859e-14	9.78504e-11	0.266,0.27,0.316	0.45,0.521,0.44	-0.186	18.6
119558	ENSG00000117523	PRRC2C	1	+	171591151	171591204	171588378	171588505	171591586	171592223	119558	131140141	23,14,17	136,112,81	50,40,32	197	144	3.70368e-08	1.3099e-05	0.806,0.88,0.858	0.665,0.672,0.649	0.186	18.6
86164	ENSG00000100429	HDAC10	22	-	50250426	50250523	50250062	50250160	50250770	50250905	86164	103,129,98	32,34,26	169110125	22,8,9	241	144	3.70868e-07	8.51515e-05	0.658,0.694,0.693	0.821,0.891,0.892	-0.186	18.6
60436	ENSG00000143373	ZNF687	1	+	151285205	151286074	151282311	151282395	151286274	151288406	60436	36,50,33	25,26,38	113,77,119	22,21,42	1013	144	4.75776e-06	0.000588945	0.17,0.215,0.11	0.422,0.343,0.287	-0.186	18.6
38971	ENSG00000138078	PREPL	2	-	44360582	44360676	44359496	44360038	44361379	44361493	38971	4,3,6	7,8,8	0,0,2	5,12,5	238	144	0.000117365	0.00664144	0.257,0.185,0.312	0.0,0.0,0.195	0.186	18.6
121719	ENSG00000167637	ZNF283	19	+	43830099	43830217	43828201	43828281	43831317	43831381	121719	4,6,3	5,13,7	2,0,1	15,18,7	262	144	0.000126678	0.00699672	0.305,0.202,0.191	0.068,0.0,0.073	0.186	18.6
108460	ENSG00000249592	RP11-440L14.1	4	-	780530	780688	764911	765047	781771	781849	108460	1,2,3	0,1,0	6,5,5	3,3,0	302	144	0.000284004	0.0127839	1.0,0.488,1.0	0.488,0.443,1.0	0.186	18.6
7898	ENSG00000167695	FAM57A	17	+	740504	740604	737845	738047	741300	741365	7898	36,49,38	6,2,5	50,46,41	13,12,17	244	144	0.00121778	0.0368681	0.78,0.935,0.818	0.694,0.693,0.587	0.186	18.6
63337	ENSG00000143537	ADAM15	1	+	155061414	155061489	155060762	155060832	155062244	155062369	63337	15,19,12	177175186	34,38,32	91,63,68	219	144	1.11022e-16	3.14127e-13	0.053,0.067,0.041	0.197,0.284,0.236	-0.185	18.5
25266	ENSG00000167397	VKORC1	16	-	31093311	31093378	31091174	31091342	31094556	31094956	25266	123128160	40,42,56	171170185	119125136	211	144	6.37504e-08	2.0564e-05	0.677,0.675,0.661	0.495,0.481,0.481	0.185	18.5
93132	ENSG00000137504	CREBZF	11	-	85661636	85661766	85660334	85660597	85662388	85662457	93132	8,4,4	11,18,10	0,0,0	12,15,13	274	144	3.52732e-07	8.16137e-05	0.277,0.105,0.174	0.0,0.0,0.0	0.185	18.5
75154	ENSG00000005339	CREBBP	16	-	3777612	3777657	3774568	3774693	3778010	3778182	75154	34,63,52	10,14,16	103114123	14,6,2	189	144	1.24294e-06	0.000211165	0.721,0.774,0.712	0.849,0.935,0.979	-0.185	18.5
14104	ENSG00000100842	EFS	14	-	23360554	23360666	23360140	23360281	23365007	23365633	14104	41,41,45	65,58,64	88,72,74	49,53,51	256	144	2.44168e-06	0.00035716	0.262,0.285,0.283	0.503,0.433,0.449	-0.185	18.5
77223	ENSG00000116754	SRSF11	1	+	70231858	70231975	70231094	70231203	70232267	70232376	77223	15,31,19	0,0,0	14,27,21	6,2,0	261	144	0.000150735	0.00796963	1.0,1.0,1.0	0.563,0.882,1.0	0.185	18.5
97849	ENSG00000122481	RWDD3	1	+	95244210	95244698	95234154	95234315	95246755	95247225	97849	143138167	7,8,0	156126168	13,18,15	632	144	0.000459087	0.0182226	0.823,0.797,1.0	0.732,0.615,0.718	0.185	18.5
59061	ENSG00000102078	SLC25A14	X	+	130340106	130340353	130339887	130339976	130345181	130345275	59061	3,1,0	8,11,5	5,13,5	6,8,17	391	144	0.000765519	0.026451	0.121,0.032,0.0	0.235,0.374,0.098	-0.185	18.5
41086	ENSG00000171365	CLCN5	X	+	50050282	50050413	50042315	50042462	50069878	50070030	41086	1,8,5	7,5,12	0,4,0	16,12,12	275	144	0.00137855	0.0404133	0.07,0.456,0.179	0.0,0.149,0.0	0.185	18.5
10068	ENSG00000276291	FRG1HP	9	+	40993252	40993434	40992260	40992775	40994632	40994699	10068	43,30,45	1,2,3	33,33,38	5,4,11	326	144	0.00142091	0.0412844	0.95,0.869,0.869	0.745,0.785,0.604	0.185	18.5
52052	ENSG00000234546	RP3-510D11.2	1	+	9191039	9191124	9183632	9183807	9191392	9191967	52052	2,0,0	11,16,6	8,0,1	7,13,2	229	144	0.00172792	0.0471388	0.103,0.0,0.0	0.418,0.0,0.239	-0.185	18.5
74101	ENSG00000217930	PAM16	16	-	4343482	4343616	4343206	4343291	4351231	4351262	74101	14,12,23	139129108	31,65,54	47,78,120	278	144	7.54952e-15	1.43773e-11	0.05,0.046,0.099	0.255,0.302,0.189	-0.184	18.4
22877	ENSG00000123349	PFDN5	12	+	53296243	53296275	53295551	53295639	53297849	53297924	22877	281262286	216217232	203266314	64105127	176	144	1.02618e-10	8.32965e-08	0.516,0.497,0.502	0.722,0.675,0.669	-0.184	18.4
112889	ENSG00000165219	GAPVD1	9	+	125295457	125295574	125261910	125261959	125298889	125299106	112889	20,43,18	32,44,26	17,10,4	39,50,57	261	144	1.1669e-06	0.000203087	0.256,0.35,0.276	0.194,0.099,0.037	0.184	18.4
81971	ENSG00000006282	SPATA20	17	+	50548042	50548161	50547183	50547285	50548282	50548453	81971	25,19,18	60,51,58	28,26,32	28,25,35	263	144	1.1268e-05	0.00112713	0.186,0.169,0.145	0.354,0.363,0.334	-0.184	18.4
3948	ENSG00000223756	TSSC2	11	+	3406498	3406610	3404853	3404963	3407621	3407697	3948	34,17,19	2,8,0	22,13,42	0,0,0	256	144	4.77086e-05	0.00343353	0.905,0.544,1.0	1.0,1.0,1.0	-0.184	18.4
71069	ENSG00000132570	PCBD2	5	+	134921941	134922115	134910310	134910466	134969938	134970092	71069	21,28,31	0,0,0	33,23,18	1,2,4	318	144	0.000373	0.0156049	1.0,1.0,1.0	0.937,0.839,0.671	0.184	18.4
4252	ENSG00000011243	AKAP8L	19	-	15398629	15398766	15397713	15397855	15399301	15399410	4252	61,59,58	64,82,82	96101106	80,68,36	281	144	0.000525624	0.0201674	0.328,0.269,0.266	0.381,0.432,0.601	-0.184	18.4
117773	ENSG00000154134	ROBO3	11	+	124877284	124877309	124876841	124876932	124877518	124877658	117773	8,9,8	3,4,0	11,2,2	1,0,0	169	144	0.000557306	0.0210243	0.694,0.657,1.0	0.904,1.0,1.0	-0.184	18.4
31330	ENSG00000161010	C5orf45	5	-	179860513	179860707	179853282	179853437	179861960	179862173	31330	1,6,5	0,0,0	12,14,17	0,1,5	338	144	0.00153592	0.0434949	1.0,1.0,1.0	1.0,0.856,0.592	0.184	18.4
62797	ENSG00000178460	MCMDC2	8	+	66874526	66874586	66874325	66874456	66877348	66877544	62797	26,22,16	0,0,0	12,10,7	2,4,0	204	144	0.00155858	0.0438977	1.0,1.0,1.0	0.809,0.638,1.0	0.184	18.4
113867	ENSG00000198930	CSAG1	X	-	152728073	152728237	152727486	152727863	152732444	152732504	113867	156186174	26,36,39	247280283	15,12,20	308	144	3.66919e-10	2.63301e-07	0.737,0.707,0.676	0.885,0.916,0.869	-0.183	18.3
92830	ENSG00000164828	SUN1	7	+	849823	850033	849519	849603	851383	851482	92830	79,106,67	12,15,5	124,87,127	2,3,1	354	144	1.0314e-07	3.11397e-05	0.728,0.742,0.845	0.962,0.922,0.981	-0.183	18.3
64862	ENSG00000166479	TMX3	18	-	68700404	68700485	68697931	68698031	68701744	68701790	64862	109,116,91	3,11,9	82106140	23,28,31	225	144	3.01401e-07	7.24043e-05	0.959,0.871,0.866	0.695,0.708,0.743	0.183	18.3
65214	ENSG00000106772	PRUNE2	9	-	76641971	76641980	76638185	76638288	76644738	76644909	65214	98,85,87	40,43,68	229174246	40,45,52	153	144	3.81835e-07	8.6699e-05	0.698,0.65,0.546	0.843,0.784,0.817	-0.183	18.3
108878	ENSG00000182973	CNOT10	3	+	32734799	32734976	32733422	32733544	32759457	32759571	108878	65,55,65	2,0,1	77,74,41	6,8,8	321	144	3.70739e-06	0.000483714	0.936,1.0,0.967	0.852,0.806,0.697	0.183	18.3
5591	ENSG00000119411	BSPRY	9	+	113362368	113362394	113354239	113354338	113368258	113368383	5591	15,17,17	0,0,2	15,13,13	6,4,1	170	144	0.000128455	0.00707103	1.0,1.0,0.878	0.679,0.734,0.917	0.183	18.3
38820	ENSG00000148399	DPH7	9	-	137576308	137576402	137576079	137576167	137577469	137577603	38820	33,43,33	23,38,22	63,61,51	17,19,26	238	144	0.00146017	0.0420098	0.465,0.406,0.476	0.692,0.66,0.543	-0.183	18.3
110078	ENSG00000006015	C19orf60	19	+	18589478	18589683	18588994	18589077	18590853	18590933	110078	266244228	16,7,11	153145205	18,27,38	349	144	6.77112e-09	3.09003e-06	0.873,0.935,0.895	0.778,0.689,0.69	0.182	18.2
25928	ENSG00000135525	MAP7	6	-	136383670	136383781	136377754	136377868	136388392	136388510	25928	195182197	16,16,8	153157123	42,26,33	255	144	9.72871e-09	4.22554e-06	0.873,0.865,0.933	0.673,0.773,0.678	0.182	18.2
20756	ENSG00000049283	EPN3	17	+	50536028	50536199	50532724	50532985	50536420	50536625	20756	66,105,92	76,78,102	236195193	111,84,90	315	144	3.27931e-07	7.73206e-05	0.284,0.381,0.292	0.493,0.515,0.495	-0.182	18.2
6063	ENSG00000010244	ZNF207	17	+	32366664	32366713	32365329	32365487	32367771	32367943	6063	102,76,65	89,94,116	53,54,56	165178160	193	144	6.61213e-07	0.000130959	0.461,0.376,0.295	0.193,0.185,0.207	0.182	18.2
29754	ENSG00000023191	RNH1	11	-	504823	505001	502061	502181	507112	507264	29754	176182191	88,102,72	250189226	37,40,75	322	144	7.41538e-05	0.00475342	0.472,0.444,0.543	0.751,0.679,0.574	-0.182	18.2
22986	ENSG00000113597	TRAPPC13	5	+	65637695	65637780	65635943	65636043	65647054	65647182	22986	109132110	15,18,11	62,100,92	31,21,31	229	144	9.04284e-05	0.00551758	0.82,0.822,0.863	0.557,0.75,0.651	0.182	18.2
120468	ENSG00000172366	FAM195A	16	+	647782	647849	642119	642249	648119	648474	120468	7,11,4	1,9,0	7,17,11	1,0,0	211	144	0.000143314	0.007709	0.827,0.455,1.0	0.827,1.0,1.0	-0.182	18.2
69477	ENSG00000135723	FHOD1	16	-	67231187	67231255	67230600	67230791	67231429	67231549	69477	17,18,38	3,0,0	27,14,24	12,0,9	212	144	0.000174036	0.00884736	0.794,1.0,1.0	0.604,1.0,0.644	0.182	18.2
103864	ENSG00000076555	ACACB	12	+	109209164	109209353	109206709	109206856	109212835	109212936	103864	17,18,44	2,0,1	43,21,27	8,4,3	333	144	0.000472056	0.0186541	0.786,1.0,0.95	0.699,0.694,0.796	0.182	18.2
57725	ENSG00000010803	SCMH1	1	-	41152598	41152741	41142877	41143112	41160874	41160895	57725	5,11,9	14,8,23	5,2,4	31,26,29	287	144	0.000495407	0.0192845	0.152,0.408,0.164	0.075,0.037,0.065	0.182	18.2
81254	ENSG00000095485	CWF19L1	10	-	100260965	100261028	100260217	100260319	100261978	100262063	81254	17,26,9	0,2,0	12,21,28	3,9,0	207	144	0.00051665	0.0199157	1.0,0.9,1.0	0.736,0.619,1.0	0.182	18.2
107945	ENSG00000134452	FBXO18	10	+	5894374	5894511	5893976	5894052	5895055	5895187	107945	8,8,12	5,1,2	4,15,20	1,1,0	281	144	0.000642671	0.023202	0.451,0.804,0.755	0.672,0.885,1.0	-0.182	18.2
35551	ENSG00000112200	ZNF451	6	+	57153860	57153964	57152156	57152351	57161083	57161152	35551	29,27,32	0,0,4	47,41,21	6,8,5	248	144	0.000870842	0.0290366	1.0,1.0,0.823	0.82,0.748,0.709	0.182	18.2
9229	ENSG00000164087	POC1A	3	-	52096568	52096712	52075252	52075985	52122378	52122477	9229	103,79,99	36,65,39	193169185	32,41,50	288	144	0.000875147	0.0291605	0.589,0.378,0.559	0.751,0.673,0.649	-0.182	18.2
13712	ENSG00000170266	GLB1	3	-	33068819	33069002	33065462	33065557	33072543	33072713	13712	27,11,13	2,0,0	19,18,27	2,2,5	327	144	0.000968774	0.0314135	0.856,1.0,1.0	0.807,0.799,0.704	0.182	18.2
75452	ENSG00000168214	RBPJ	4	+	26430418	26430522	26429897	26430053	26430691	26435128	75452	182171138	0,0,1	186178182	22,28,22	248	144	0	0	1.0,1.0,0.988	0.831,0.787,0.828	0.181	18.1
22859	ENSG00000123349	PFDN5	12	+	53296218	53296275	53295555	53295639	53297849	53297924	22859	302282298	216217232	209273331	64105127	201	144	3.53095e-10	2.57108e-07	0.5,0.482,0.479	0.701,0.651,0.651	-0.181	18.1
92829	ENSG00000164828	SUN1	7	+	849831	850033	849519	849603	851383	851482	92829	79,106,67	12,15,5	125,90,126	2,3,1	346	144	8.81432e-08	2.72773e-05	0.733,0.746,0.848	0.963,0.926,0.981	-0.181	18.1
72251	ENSG00000081014	AP4E1	15	+	51000167	51000403	50999071	50999262	51001025	51001183	72251	2,1,0	9,14,16	8,13,6	19,16,6	380	144	1.13091e-06	0.000197519	0.078,0.026,0.0	0.138,0.235,0.275	-0.181	18.1
81757	ENSG00000177058	SLC38A9	5	-	55704321	55704434	55697845	55697992	55711451	55711499	81757	69,59,37	65,68,90	52,45,58	29,28,39	257	144	0.000431978	0.0174108	0.373,0.327,0.187	0.501,0.474,0.455	-0.181	18.1
41487	ENSG00000166575	TMEM135	11	+	87071522	87071611	87037984	87038186	87091361	87091395	41487	9,7,6	0,7,1	4,9,8	1,0,0	233	144	0.00112422	0.0349546	1.0,0.382,0.788	0.712,1.0,1.0	-0.181	18.1
102214	ENSG00000160194	NDUFV3	21	+	42903181	42904276	42896926	42897047	42908863	42909105	102214	124712701096	68,76,90	112810091120	132142167	1239	144	4.25459e-09	2.14963e-06	0.681,0.66,0.586	0.498,0.452,0.438	0.18	18
42311	ENSG00000162604	TM2D1	1	-	61686791	61686915	61683451	61683546	61700933	61701025	42311	14,29,30	0,0,0	20,28,22	7,0,2	268	144	3.77034e-05	0.00286549	1.0,1.0,1.0	0.606,1.0,0.855	0.18	18
59024	ENSG00000071564	TCF3	19	-	1615284	1615485	1612206	1612433	1615685	1615798	59024	17,17,17	58,40,44	25,34,30	26,19,43	345	144	8.95572e-05	0.00547454	0.109,0.151,0.139	0.286,0.428,0.226	-0.18	18
76364	ENSG00000143919	CAMKMT	2	+	44549554	44549728	44390240	44390305	44704282	44704343	76364	0,0,0	12,14,9	1,4,2	4,7,3	318	144	0.000446191	0.0178457	0.0,0.0,0.0	0.102,0.206,0.232	-0.18	18
19388	ENSG00000162004	CCDC78	16	-	724720	724806	724321	724509	724910	725145	19388	22,21,8	5,0,3	5,6,14	0,0,1	230	144	0.000618808	0.0226285	0.734,1.0,0.625	1.0,1.0,0.898	-0.18	18
79303	ENSG00000170017	ALCAM	3	+	105552155	105552182	105550130	105550259	105552467	105553171	79303	34,49,56	51,38,41	21,24,21	62,41,37	171	144	0.00138502	0.0405131	0.36,0.521,0.535	0.222,0.33,0.323	0.18	18
120588	ENSG00000179950	PUF60	8	-	143820665	143820724	143818372	143818534	143821596	143821686	120588	78,71,70	127110146	97,99,98	83,78,75	203	144	8.68359e-08	2.6957e-05	0.303,0.314,0.254	0.453,0.474,0.481	-0.179	17.9
89212	ENSG00000163684	RPP14	3	+	58310506	58310606	58306309	58306417	58316514	58316591	89212	17,22,12	0,0,0	40,29,42	6,5,3	244	144	3.95888e-06	0.000509696	1.0,1.0,1.0	0.797,0.774,0.892	0.179	17.9
32184	ENSG00000121964	GTDC1	2	-	144211013	144211237	144208602	144208804	144211514	144211579	32184	0,5,2	26,13,17	10,5,13	13,10,11	368	144	8.75551e-06	0.000921413	0.0,0.131,0.044	0.231,0.164,0.316	-0.179	17.9
116225	ENSG00000188130	MAPK12	22	-	50257497	50257660	50257081	50257193	50258242	50258301	116225	24,21,16	73,68,47	27,24,22	31,18,29	307	144	1.37529e-05	0.00131843	0.134,0.127,0.138	0.29,0.385,0.262	-0.179	17.9
26601	ENSG00000272896	RP11-216L13.17	9	+	136791946	136792034	136791378	136791424	136792250	136792358	26601	9,9,18	2,1,5	7,15,18	1,0,0	232	144	0.000109321	0.00633469	0.736,0.848,0.691	0.813,1.0,1.0	-0.179	17.9
60438	ENSG00000143373	ZNF687	1	+	151285892	151286074	151282266	151282395	151286274	151288406	60438	8,13,10	25,26,38	37,19,29	22,21,42	326	144	0.000221956	0.0106493	0.124,0.181,0.104	0.426,0.286,0.234	-0.179	17.9
43441	ENSG00000101972	STAG2	X	+	124021366	124021431	123962093	123962106	124022530	124022671	43441	31,44,40	3,0,2	42,14,25	5,3,9	209	144	0.00038718	0.0161055	0.877,1.0,0.932	0.853,0.763,0.657	0.179	17.9
109255	ENSG00000183943	PRKX	X	-	3611221	3611334	3608624	3608945	3612176	3612281	109255	8,9,12	18,26,39	23,23,33	39,16,34	257	144	0.00104753	0.0332487	0.199,0.162,0.147	0.248,0.446,0.352	-0.179	17.9
8516	ENSG00000261771	DYX1C1-CCPG1	15	-	55450221	55450367	55439471	55439581	55491122	55491256	8516	13,11,12	0,2,4	11,13,11	0,1,0	290	144	0.00151173	0.0429692	1.0,0.732,0.598	1.0,0.866,1.0	-0.179	17.9
83652	ENSG00000002016	RAD52	12	-	914430	914532	913893	914121	916343	916483	83652	19,8,20	0,0,0	11,10,16	2,0,4	246	144	0.00159008	0.0445442	1.0,1.0,1.0	0.763,1.0,0.701	0.179	17.9
92849	ENSG00000164828	SUN1	7	+	849840	850033	849519	849603	851383	851482	92849	79,106,65	12,15,5	123,86,126	2,3,1	337	144	9.25369e-08	2.85478e-05	0.738,0.751,0.847	0.963,0.925,0.982	-0.178	17.8
39119	ENSG00000122783	C7orf49	7	-	135168748	135168862	135167731	135167807	135168968	135169060	39119	200200206	32,20,27	151126153	43,60,37	258	144	6.40605e-06	0.000730406	0.777,0.848,0.81	0.662,0.54,0.698	0.178	17.8
61779	ENSG00000189221	MAOA	X	+	43657861	43657969	43656301	43656414	43693290	43693428	61779	19,16,22	6,2,0	9,15,12	0,0,0	252	144	7.94615e-05	0.00499302	0.644,0.821,1.0	1.0,1.0,1.0	-0.178	17.8
115583	ENSG00000236830	CBR3-AS1	21	-	36146255	36146311	36132799	36133074	36156216	36156317	115583	1,0,0	9,7,5	4,5,2	15,7,12	200	144	0.000104726	0.00613804	0.074,0.0,0.0	0.161,0.34,0.107	-0.178	17.8
104641	ENSG00000164695	CHMP4C	8	+	81753063	81753241	81732433	81732816	81755369	81755484	104641	93,94,114	11,14,8	92,99,89	24,22,30	322	144	0.000145146	0.00776955	0.791,0.75,0.864	0.632,0.668,0.57	0.178	17.8
46129	ENSG00000100379	KCTD17	22	+	37060822	37060922	37059312	37059438	37062524	37063390	46129	17,17,26	8,1,0	7,19,15	0,0,0	244	144	0.000168271	0.00862509	0.556,0.909,1.0	1.0,1.0,1.0	-0.178	17.8
63538	ENSG00000010322	NISCH	3	+	52480857	52481037	52480183	52480295	52484512	52484637	63538	5,10,12	42,35,42	9,12,15	12,24,11	324	144	0.000327994	0.0142024	0.05,0.113,0.113	0.25,0.182,0.377	-0.178	17.8
84816	ENSG00000165495	PKNOX2	11	+	125332615	125332688	125331818	125331925	125351283	125351392	84816	0,0,0	13,5,7	6,0,2	10,15,4	217	144	0.000364043	0.0153082	0.0,0.0,0.0	0.285,0.0,0.249	-0.178	17.8
62534	ENSG00000214293	APTR	7	-	77684089	77684251	77661197	77661333	77685201	77685328	62534	81,87,56	9,7,10	32,73,55	8,22,18	306	144	0.000603338	0.0221864	0.809,0.854,0.725	0.653,0.61,0.59	0.178	17.8
16125	ENSG00000050748	MAPK9	5	-	180286974	180287067	180280439	180280608	180291847	180292053	16125	75,64,56	125149115	110121134	117,89,114	237	144	1.16158e-08	4.97966e-06	0.267,0.207,0.228	0.364,0.452,0.417	-0.177	17.7
42867	ENSG00000145390	USP53	4	+	119239217	119239903	119217549	119217673	119245336	119245429	42867	109,121,89	0,0,0	117147134	4,6,5	830	144	3.16969e-07	7.50937e-05	1.0,1.0,1.0	0.835,0.81,0.823	0.177	17.7
2472	ENSG00000054690	PLEKHH1	14	+	67569579	67569698	67569032	67569216	67569920	67570012	2472	5,2,1	38,48,41	8,5,8	20,12,12	263	144	1.39377e-06	0.000230423	0.067,0.022,0.013	0.18,0.186,0.267	-0.177	17.7
45727	ENSG00000146963	LUC7L2	7	+	139365208	139365326	139363365	139363452	139376061	139376156	45727	6,1,5	11,4,8	0,0,2	4,8,13	262	144	0.000101614	0.00600232	0.231,0.121,0.256	0.0,0.0,0.078	0.177	17.7
114468	ENSG00000196247	ZNF107	7	+	64669036	64669178	64666132	64666285	64679176	64679336	114468	14,14,17	16,20,12	20,16,8	49,45,27	286	144	0.00163467	0.0453571	0.306,0.261,0.416	0.17,0.152,0.13	0.177	17.7
96190	ENSG00000235750	KIAA0040	1	-	175177610	175177684	175166561	175166737	175192639	175192775	96190	18,18,10	1,1,2	27,29,36	7,12,8	218	144	0.00182733	0.0490402	0.922,0.922,0.768	0.718,0.615,0.748	0.177	17.7
35764	ENSG00000006125	AP2B1	17	+	35670856	35670898	35657598	35657791	35671753	35671900	35764	133156153	152107125	109,76,128	186169209	186	144	6.18413e-07	0.000124981	0.404,0.53,0.487	0.312,0.258,0.322	0.176	17.6
46174	ENSG00000198464	ZNF480	19	+	52314169	52314279	52300393	52300484	52315833	52315961	46174	104106126	2,8,13	120,99,108	26,25,20	254	144	3.68575e-06	0.000482162	0.967,0.883,0.846	0.723,0.692,0.754	0.176	17.6
51469	ENSG00000141428	C18orf21	18	+	35972866	35972907	35972680	35972805	35974895	35975095	51469	16,16,10	1,0,0	12,16,18	3,2,4	185	144	0.000115869	0.00659071	0.926,1.0,1.0	0.757,0.862,0.778	0.176	17.6
96023	ENSG00000125166	GOT2	16	-	58716662	58716812	58709416	58709567	58718195	58718298	96023	24,18,16	0,2,0	19,10,23	6,1,2	294	144	0.000380326	0.0158515	1.0,0.815,1.0	0.608,0.83,0.849	0.176	17.6
90589	ENSG00000182606	TRAK1	3	+	42210705	42210868	42209766	42209922	42217119	42217315	90589	1,2,4	1,0,0	6,3,7	2,1,2	307	144	0.000544122	0.0206848	0.319,1.0,1.0	0.585,0.585,0.621	0.176	17.6
92089	ENSG00000059758	CDK17	12	-	96334718	96334865	96323947	96324112	96399985	96400480	92089	25,17,16	0,6,1	29,31,10	0,0,0	291	144	0.000716561	0.0251919	1.0,0.584,0.888	1.0,1.0,1.0	-0.176	17.6
102039	ENSG00000132437	DDC	7	-	50495349	50495417	50476623	50476643	50503992	50504059	102039	3,4,4	1,0,0	9,6,7	1,2,3	212	144	0.0011083	0.0345774	0.671,1.0,1.0	0.859,0.671,0.613	0.176	17.6
32532	ENSG00000176155	CCDC57	17	-	82151559	82151665	82134072	82134194	82157747	82157948	32532	9,28,12	0,0,0	20,3,11	3,0,3	250	144	0.00120297	0.0366778	1.0,1.0,1.0	0.793,1.0,0.679	0.176	17.6
63350	ENSG00000143537	ADAM15	1	+	155061417	155061489	155060762	155060832	155062244	155062369	63350	9,8,11	177175186	33,24,30	91,63,68	216	144	0	0	0.033,0.03,0.038	0.195,0.203,0.227	-0.175	17.5
92852	ENSG00000164828	SUN1	7	+	849922	850023	849519	849603	851383	851482	92852	63,70,67	12,15,5	85,113,94	2,3,1	245	144	6.46105e-08	2.07583e-05	0.755,0.733,0.887	0.962,0.957,0.982	-0.175	17.5
79581	ENSG00000167182	SP2	17	+	47897814	47897927	47896149	47896293	47915311	47915388	79581	1,0,0	18,26,12	8,4,7	16,12,18	257	144	7.72913e-08	2.44539e-05	0.03,0.0,0.0	0.219,0.157,0.179	-0.175	17.5
12211	ENSG00000257267	ZNF271P	18	+	35291001	35291232	35290281	35290391	35305975	35307896	12211	161148110	27,27,14	216243308	9,12,19	375	144	1.82224e-07	4.91702e-05	0.696,0.678,0.751	0.902,0.886,0.862	-0.175	17.5
22667	ENSG00000107625	DDX50	10	+	68906225	68906337	68902688	68902719	68906710	68907007	22667	24,19,13	0,0,0	19,27,19	0,3,6	256	144	2.31629e-05	0.00195644	1.0,1.0,1.0	1.0,0.835,0.64	0.175	17.5
14520	ENSG00000108423	TUBD1	17	-	59874538	59874703	59863663	59863847	59878102	59878334	14520	14,23,27	0,0,1	29,19,26	6,0,5	309	144	3.97305e-05	0.00298066	1.0,1.0,0.926	0.693,1.0,0.708	0.175	17.5
18827	ENSG00000070610	GBA2	9	-	35741793	35741908	35740824	35741064	35744296	35744412	18827	6,2,4	53,17,10	8,7,13	14,12,14	259	144	9.13823e-05	0.00555184	0.059,0.061,0.182	0.241,0.245,0.34	-0.175	17.5
93318	ENSG00000171302	CANT1	17	-	79000099	79000285	78997392	78997963	79005371	79005481	93318	13,30,16	44,45,46	21,22,24	17,21,21	330	144	0.000176287	0.00892055	0.114,0.225,0.132	0.35,0.314,0.333	-0.175	17.5
63478	ENSG00000255185	PDXDC2P	16	-	70035623	70035768	70034170	70034360	70036431	70036578	63478	2,0,8	7,20,6	0,0,0	11,9,12	289	144	0.000239941	0.0112933	0.125,0.0,0.399	0.0,0.0,0.0	0.175	17.5
105561	ENSG00000184445	KNTC1	12	+	122592915	122593145	122591336	122591453	122594275	122594385	105561	10,10,9	27,28,32	37,33,15	18,38,27	374	144	0.000540995	0.0206055	0.125,0.121,0.098	0.442,0.251,0.176	-0.175	17.5
75716	ENSG00000165795	NDRG2	14	-	21024029	21024096	21023240	21023321	21025028	21025140	75716	43,57,42	9,17,21	55,40,72	8,7,3	211	144	0.000670934	0.0240036	0.765,0.696,0.577	0.824,0.796,0.942	-0.175	17.5
78173	ENSG00000134330	IAH1	2	+	9476001	9476039	9474563	9474647	9478221	9478266	78173	70,80,95	13,24,20	33,54,81	21,34,29	182	144	0.000767061	0.0264858	0.81,0.725,0.79	0.554,0.557,0.688	0.175	17.5
83735	ENSG00000184060	ADAP2	17	+	30931888	30931968	30926826	30926918	30934184	30934297	83735	17,18,17	0,0,0	14,12,16	0,6,1	224	144	0.000918605	0.0302724	1.0,1.0,1.0	1.0,0.563,0.911	0.175	17.5
2494	ENSG00000163702	IL17RC	3	+	9920924	9920969	9920490	9920602	9923880	9924020	2494	21,33,28	43,42,56	26,33,38	22,27,30	189	144	0.000956449	0.0311055	0.271,0.374,0.276	0.474,0.482,0.491	-0.175	17.5
115490	ENSG00000161267	BDH1	3	-	197554561	197554709	197533484	197533561	197555780	197555987	115490	1,0,0	1,2,3	4,1,2	2,4,3	292	144	0.001235	0.037264	0.33,0.0,0.0	0.497,0.11,0.247	-0.175	17.5
25122	ENSG00000135049	AGTPBP1	9	-	85678334	85678398	85677435	85677582	85681267	85681335	25122	38,29,47	0,0,0	40,24,28	6,2,6	208	144	2.21132e-07	5.76275e-05	1.0,1.0,1.0	0.822,0.893,0.764	0.174	17.4
51067	ENSG00000101152	DNAJC5	20	+	63931108	63931182	63930850	63931022	63931464	63936031	51067	136,142,99	136139119	193157144	81,85,89	218	144	4.03034e-07	9.07091e-05	0.398,0.403,0.355	0.611,0.55,0.517	-0.174	17.4
39118	ENSG00000122783	C7orf49	7	-	135168748	135168867	135167731	135167807	135168968	135169060	39118	203206217	32,20,27	157135157	43,60,37	263	144	4.74906e-06	0.000588604	0.776,0.849,0.815	0.667,0.552,0.699	0.174	17.4
46911	ENSG00000118518	RNF146	6	+	127286049	127286177	127280230	127280340	127286615	127286849	46911	89,77,87	21,13,19	107106128	52,43,56	272	144	7.35551e-05	0.00474465	0.692,0.758,0.708	0.521,0.566,0.548	0.174	17.4
29027	ENSG00000149927	DOC2A	16	-	30013466	30013596	30012126	30012204	30015206	30015262	29027	8,12,10	1,0,0	11,20,7	0,6,2	274	144	0.00011434	0.00653734	0.808,1.0,1.0	1.0,0.637,0.648	0.174	17.4
68496	ENSG00000204152	TIMM23B	10	+	49945031	49945090	49942032	49942300	49952125	49952219	68496	49,74,43	4,4,7	44,40,66	20,10,14	203	144	0.000248968	0.0115915	0.897,0.929,0.813	0.609,0.739,0.77	0.174	17.4
43825	ENSG00000128159	TUBGCP6	22	-	50227615	50227706	50226998	50227077	50227906	50228028	43825	2,2,0	15,35,28	4,4,3	14,9,5	235	144	0.000277917	0.0125786	0.076,0.034,0.0	0.149,0.214,0.269	-0.174	17.4
24101	ENSG00000173727	CMB9-22P13.1	11	+	65455436	65455581	65455257	65455331	65455693	65455819	24101	16,25,31	4,6,5	34,8,14	1,1,1	289	144	0.000887721	0.0294704	0.666,0.675,0.755	0.944,0.799,0.875	-0.174	17.4
119617	ENSG00000270149	RP11-544M22.13	1	-	161021009	161021112	161001284	161001353	161038879	161038944	119617	131,151,99	48,35,25	185175186	12,26,19	247	144	9.14047e-07	0.000167006	0.614,0.716,0.698	0.9,0.797,0.851	-0.173	17.3
41788	ENSG00000086205	FOLH1	11	-	49185596	49185774	49183148	49183242	49186643	49186769	41788	80,81,78	45,51,66	39,49,66	67,85,79	322	144	2.79578e-06	0.000396085	0.443,0.415,0.346	0.207,0.205,0.272	0.173	17.3
9061	ENSG00000139410	SDSL	12	+	113429196	113429299	113428419	113428459	113434133	113434222	9061	109,104,66	0,3,3	49,45,98	4,16,9	247	144	3.12617e-06	0.000432397	1.0,0.953,0.928	0.877,0.621,0.864	0.173	17.3
93134	ENSG00000137504	CREBZF	11	-	85661636	85661749	85660334	85660597	85662388	85662457	93134	9,9,2	11,18,10	0,0,3	12,15,13	257	144	2.71223e-05	0.00222158	0.314,0.219,0.101	0.0,0.0,0.114	0.173	17.3
51113	ENSG00000185324	CDK10	16	+	89687588	89687815	89686683	89686797	89689251	89689324	51113	33,51,19	61,75,40	39,35,31	26,27,22	371	144	3.0761e-05	0.00245071	0.174,0.209,0.156	0.368,0.335,0.354	-0.173	17.3
29926	ENSG00000111271	ACAD10	12	+	111727961	111728143	111721670	111721739	111733922	111734047	29926	71,52,47	6,8,7	42,53,38	0,0,3	326	144	3.27251e-05	0.0025761	0.839,0.742,0.748	1.0,1.0,0.848	-0.173	17.3
48606	ENSG00000070882	OSBPL3	7	-	24849068	24849176	24842278	24842413	24852503	24852634	48606	28,21,25	0,0,1	44,33,16	1,8,3	252	144	3.44504e-05	0.00268207	1.0,1.0,0.935	0.962,0.702,0.753	0.173	17.3
26375	ENSG00000108306	FBXL20	17	-	39285477	39285573	39282728	39282855	39297126	39297195	26375	29,33,36	0,0,2	22,28,29	7,0,6	240	144	6.31434e-05	0.00420564	1.0,1.0,0.915	0.653,1.0,0.744	0.173	17.3
67678	ENSG00000112357	PEX7	6	+	136872197	136872253	136846072	136846181	136898141	136898241	67678	34,28,12	1,6,5	21,26,10	2,0,0	200	144	0.000407293	0.0167014	0.961,0.771,0.633	0.883,1.0,1.0	-0.173	17.3
37145	ENSG00000185986	SDHAP3	5	-	1579276	1579484	1576178	1576309	1584983	1585133	37145	46,59,45	9,8,7	61,60,55	3,4,2	352	144	0.00157324	0.0441939	0.676,0.751,0.725	0.893,0.86,0.918	-0.173	17.3
101286	ENSG00000143951	WDPCP	2	-	63153494	63153574	63152913	63152945	63174669	63174832	101286	6,9,5	0,5,1	7,9,10	1,0,0	224	144	0.00162512	0.0452098	1.0,0.536,0.763	0.818,1.0,1.0	-0.173	17.3
73436	ENSG00000005812	FBXL3	13	-	77001862	77002049	76992597	76992951	77015408	77015580	73436	12,15,18	0,0,0	14,18,20	0,2,4	331	144	0.00164468	0.0455201	1.0,1.0,1.0	1.0,0.797,0.685	0.173	17.3
111326	ENSG00000167280	ENGASE	17	+	79082688	79082879	79081897	79082063	79083019	79083123	111326	19,15,14	32,42,23	19,15,27	10,16,24	335	144	0.00188319	0.0499172	0.203,0.133,0.207	0.45,0.287,0.326	-0.173	17.3
25242	ENSG00000115687	PASK	2	-	241108466	241108807	241108166	241108300	241112239	241112425	25242	32,23,23	62,54,59	93,53,87	64,47,57	485	144	4.84528e-10	3.27715e-07	0.133,0.112,0.104	0.301,0.251,0.312	-0.172	17.2
19041	ENSG00000159314	ARHGAP27	17	-	45397179	45397228	45396915	45397024	45397948	45398047	19041	0,5,4	75,58,46	19,9,11	27,44,43	193	144	1.97474e-07	5.2569e-05	0.0,0.06,0.061	0.344,0.132,0.16	-0.172	17.2
16751	ENSG00000127586	CHTF18	16	+	795131	795356	794033	794201	795684	795720	16751	147184133	8,10,6	145,92,113	26,16,14	369	144	6.40947e-06	0.000730406	0.878,0.878,0.896	0.685,0.692,0.759	0.172	17.2
93707	ENSG00000109332	UBE2D3	4	-	102826767	102826844	102826484	102826636	102827511	102827741	93707	2,6,0	7,7,3	0,0,0	2,2,1	221	144	0.000105783	0.00619489	0.157,0.358,0.0	0.0,0.0,0.0	0.172	17.2
53822	ENSG00000189050	RNFT1	17	-	59962539	59962616	59958290	59958444	59962826	59962966	53822	20,20,12	0,1,0	18,14,24	3,2,4	221	144	0.000113232	0.00649641	1.0,0.929,1.0	0.796,0.82,0.796	0.172	17.2
75181	ENSG00000137802	MAPKBP1	15	+	41822606	41822677	41822224	41822422	41822938	41823006	75181	12,31,14	1,4,3	8,10,19	0,0,0	215	144	0.000115767	0.00658867	0.889,0.838,0.758	1.0,1.0,1.0	-0.172	17.2
12612	ENSG00000101333	PLCB4	20	+	9096286	9096342	9069100	9069206	9217389	9217452	12612	12,14,10	3,6,3	2,2,2	0,1,0	200	144	0.000292779	0.0131193	0.742,0.627,0.706	1.0,0.59,1.0	-0.172	17.2
41592	ENSG00000182552	RWDD4	4	-	183646350	183646353	183640459	183641468	183646487	183646537	41592	12,9,15	3,4,0	10,19,25	0,0,0	147	144	0.000768402	0.0265229	0.797,0.688,1.0	1.0,1.0,1.0	-0.172	17.2
121196	ENSG00000105866	SP4	7	+	21429288	21430843	21428676	21428792	21477078	21477307	121196	236284291	0,0,0	321308233	4,2,9	1699	144	5.09352e-07	0.000108409	1.0,1.0,1.0	0.872,0.929,0.687	0.171	17.1
86697	ENSG00000154358	OBSCN	1	+	228299881	228300145	228298453	228298717	228305122	228305386	86697	40,51,32	4,3,2	32,15,39	0,0,0	408	144	4.73195e-05	0.00341634	0.779,0.857,0.85	1.0,1.0,1.0	-0.171	17.1
65326	ENSG00000205664	RP11-706O15.1	X	-	3818441	3818500	3817534	3817778	3828505	3828859	65326	11,15,11	0,1,0	17,20,23	2,5,4	203	144	5.5369e-05	0.00383436	1.0,0.914,1.0	0.858,0.739,0.803	0.171	17.1
77364	ENSG00000110497	AMBRA1	11	-	46508190	46508370	46494123	46494204	46541944	46542981	77364	21,25,32	0,0,0	24,24,37	2,2,4	324	144	8.79102e-05	0.00539359	1.0,1.0,1.0	0.842,0.842,0.804	0.171	17.1
77541	ENSG00000103591	AAGAB	15	-	67203547	67203592	67202739	67202898	67204043	67204148	77541	62,44,53	3,3,6	41,52,65	9,24,11	189	144	0.000127294	0.00702271	0.94,0.918,0.871	0.776,0.623,0.818	0.171	17.1
94989	ENSG00000109390	NDUFC1	4	-	139300601	139300704	139295731	139295960	139300963	139301233	94989	14,8,11	0,1,0	18,18,15	2,4,3	247	144	0.000157202	0.00822372	1.0,0.823,1.0	0.84,0.724,0.745	0.171	17.1
59045	ENSG00000071564	TCF3	19	-	1615284	1615480	1612213	1612433	1615685	1615832	59045	17,14,15	58,40,44	22,33,24	26,19,43	340	144	0.000312741	0.0137265	0.11,0.129,0.126	0.264,0.424,0.191	-0.171	17.1
24199	ENSG00000146918	NCAPG2	7	-	158702247	158702348	158701821	158701938	158703649	158703704	24199	6,8,2	7,8,14	1,0,1	3,6,5	245	144	0.000428065	0.0173095	0.335,0.37,0.077	0.164,0.0,0.105	0.171	17.1
109020	ENSG00000161179	YDJC	22	-	21629009	21629187	21628113	21628787	21629307	21629761	109020	109141106	10,15,11	101119207	29,43,27	322	144	0.000975334	0.0315745	0.83,0.808,0.812	0.609,0.553,0.774	0.171	17.1
112110	ENSG00000036549	ZZZ3	1	-	77641383	77641446	77639448	77639602	77641521	77641655	112110	112,87,92	10,27,13	116,78,108	28,43,51	207	144	0.00130877	0.0389325	0.886,0.692,0.831	0.742,0.558,0.596	0.171	17.1
62258	ENSG00000144711	IQSEC1	3	-	12902772	12902822	12900848	12901522	12908348	12908525	62258	12,10,10	25,18,16	4,9,3	29,27,31	194	144	0.00156598	0.0440562	0.263,0.292,0.317	0.093,0.198,0.067	0.171	17.1
110089	ENSG00000006015	C19orf60	19	+	18589412	18589683	18588998	18589077	18590853	18590990	110089	340306307	16,7,11	189223242	18,27,38	415	144	4.93251e-09	2.41812e-06	0.881,0.938,0.906	0.785,0.741,0.688	0.17	17
47714	ENSG00000255529	POLR2M	15	+	57708713	57708742	57706711	57706955	57709184	57709358	47714	30,41,42	0,2,0	53,60,52	12,3,18	173	144	1.79122e-07	4.87315e-05	1.0,0.945,1.0	0.786,0.943,0.706	0.17	17
49640	ENSG00000108523	RNF167	17	+	4940486	4940642	4940119	4940230	4940872	4940993	49640	60,65,69	8,9,5	53,31,38	0,1,0	300	144	3.74116e-07	8.5562e-05	0.783,0.776,0.869	1.0,0.937,1.0	-0.17	17
106142	ENSG00000136710	CCDC115	2	-	130339559	130339762	130338242	130339232	130340907	130341039	106142	38,35,28	91,83,80	53,48,44	34,51,52	347	144	1.37258e-06	0.000227299	0.148,0.149,0.127	0.393,0.281,0.26	-0.17	17
1057	ENSG00000189046	ALKBH2	12	-	109090008	109090207	109088196	109088512	109092506	109092937	1057	171163195	53,33,52	252278324	120159159	343	144	2.57053e-06	0.000371616	0.575,0.675,0.612	0.469,0.423,0.461	0.17	17
75864	ENSG00000061938	TNK2	3	-	195882050	195882328	195879048	195879175	195883156	195883309	75864	207227155	8,9,3	170139117	20,12,18	422	144	3.28892e-06	0.000449242	0.898,0.896,0.946	0.744,0.798,0.689	0.17	17
97888	ENSG00000167964	RAB26	16	+	2151132	2151311	2149940	2150051	2151568	2151610	97888	3,11,5	52,56,41	15,5,13	19,17,14	323	144	4.57739e-06	0.000570181	0.025,0.081,0.052	0.26,0.116,0.293	-0.17	17
96795	ENSG00000158863	FAM160B2	8	+	22089760	22089854	22089183	22089298	22094439	22094518	96795	6,9,0	41,48,32	11,10,11	27,14,28	238	144	0.000107827	0.00627377	0.081,0.102,0.0	0.198,0.302,0.192	-0.17	17
81294	ENSG00000167110	GOLGA2	9	-	128267193	128267274	128266286	128266325	128267457	128267517	81294	62,48,50	55,40,49	91,80,92	50,35,35	225	144	0.000147636	0.00785611	0.419,0.434,0.395	0.538,0.594,0.627	-0.17	17
93349	ENSG00000152464	RPP38	10	+	15097547	15097766	15097236	15097398	15102217	15102336	93349	11,25,20	0,1,0	32,22,51	1,5,4	363	144	0.000175456	0.00888761	1.0,0.908,1.0	0.927,0.636,0.835	0.17	17
34942	ENSG00000138795	LEF1	4	-	108063622	108063663	108048634	108048751	108064335	108064384	34942	23,22,12	1,1,1	23,23,17	9,8,1	185	144	0.000335095	0.0144216	0.947,0.945,0.903	0.665,0.691,0.93	0.17	17
90590	ENSG00000182606	TRAK1	3	+	42210705	42210868	42209766	42209985	42217119	42217315	90590	1,2,4	1,0,0	5,5,6	4,3,0	307	144	0.000529258	0.0202503	0.319,1.0,1.0	0.37,0.439,1.0	0.17	17
97058	ENSG00000147421	HMBOX1	8	+	29049289	29049361	29048959	29049048	29051017	29051549	97058	1,0,0	5,11,3	5,1,6	9,7,11	216	144	4.62707e-05	0.00335442	0.118,0.0,0.0	0.27,0.087,0.267	-0.169	16.9
113341	ENSG00000078369	GNB1	1	-	1853151	1853297	1848460	1848529	1890819	1890836	113341	27,32,21	2,2,5	29,32,22	0,1,0	290	144	6.98547e-05	0.00455108	0.87,0.888,0.676	1.0,0.941,1.0	-0.169	16.9
105412	ENSG00000168785	TSPAN5	4	-	98486737	98486884	98482004	98482175	98507677	98507728	105412	11,12,19	0,1,0	28,24,29	2,8,2	291	144	8.44115e-05	0.00522449	1.0,0.856,1.0	0.874,0.598,0.878	0.169	16.9
75174	ENSG00000137802	MAPKBP1	15	+	41822601	41822677	41822224	41822422	41822938	41823222	75174	13,33,14	1,4,3	8,9,19	0,0,0	220	144	0.000125537	0.00696072	0.895,0.844,0.753	1.0,1.0,1.0	-0.169	16.9
113871	ENSG00000198930	CSAG1	X	-	152728022	152728237	152727486	152727863	152732444	152732504	113871	137117125	26,36,39	108132155	15,12,20	359	144	0.000164917	0.00849721	0.679,0.566,0.562	0.743,0.815,0.757	-0.169	16.9
24251	ENSG00000061987	MON2	12	+	62578402	62578505	62571391	62571582	62580296	62580420	24251	31,27,33	2,0,1	39,30,26	4,9,3	247	144	0.000191863	0.00945221	0.9,1.0,0.951	0.85,0.66,0.835	0.169	16.9
7784	ENSG00000167232	ZNF91	19	-	23374637	23374764	23359402	23362725	23395324	23395457	7784	17,36,37	1,0,2	27,27,30	1,7,7	271	144	0.00027948	0.0126377	0.9,1.0,0.908	0.935,0.672,0.695	0.169	16.9
27562	ENSG00000163322	FAM175A	4	-	83470202	83470396	83469031	83469151	83476642	83476679	27562	21,15,20	0,2,0	19,19,12	2,5,1	338	144	0.0010915	0.0342169	1.0,0.762,1.0	0.802,0.618,0.836	0.169	16.9
29896	ENSG00000111271	ACAD10	12	+	111746143	111746284	111744642	111745043	111747048	111747186	29896	74,82,60	15,3,7	42,34,52	0,0,1	285	144	4.67975e-07	0.000101186	0.714,0.932,0.812	1.0,1.0,0.963	-0.168	16.8
41777	ENSG00000086205	FOLH1	11	-	49185683	49185840	49183148	49183242	49186643	49186769	41777	192204192	45,51,66	132138155	67,85,79	301	144	5.55395e-06	0.000660888	0.671,0.657,0.582	0.485,0.437,0.484	0.168	16.8
913	ENSG00000214719	AC005562.1	17	+	30631736	30631979	30610877	30610942	30633097	30633390	913	57,95,80	0,2,2	103,90,99	6,9,14	387	144	7.30629e-06	0.000796844	1.0,0.946,0.937	0.865,0.788,0.725	0.168	16.8
108445	ENSG00000103202	NME4	16	+	406684	406889	406345	406397	407424	407580	108445	27,32,37	88,80,96	42,31,36	25,39,47	349	144	2.039e-05	0.00177434	0.112,0.142,0.137	0.409,0.247,0.24	-0.168	16.8
111482	ENSG00000231607	DLEU2	13	-	50049583	50049695	50044650	50044768	50068096	50068163	111482	27,31,28	1,1,0	23,22,37	7,1,5	256	144	5.39408e-05	0.00376707	0.938,0.946,1.0	0.649,0.925,0.806	0.168	16.8
30217	ENSG00000167555	ZNF528	19	+	52414217	52414368	52406514	52406643	52415123	52418403	30217	5,4,3	10,8,5	0,0,4	11,25,15	295	144	0.000295805	0.013225	0.196,0.196,0.227	0.0,0.0,0.115	0.168	16.8
72249	ENSG00000081014	AP4E1	15	+	50911503	50911645	50908672	50908928	50912077	50912149	72249	1,0,0	9,5,10	5,2,1	7,3,12	286	144	0.000776398	0.026715	0.053,0.0,0.0	0.265,0.251,0.04	-0.168	16.8
117806	ENSG00000244558	KCNK15-AS1	20	-	44716606	44716793	44695075	44695507	44737510	44737570	117806	6,3,2	0,0,0	4,18,18	0,8,0	331	144	0.00149442	0.0426487	1.0,1.0,1.0	1.0,0.495,1.0	0.168	16.8
111138	ENSG00000106771	TMEM245	9	-	109090905	109091152	109087172	109087342	109093474	109093591	111138	57,74,51	10,7,8	79,67,74	3,2,5	391	144	0.00173996	0.047343	0.677,0.796,0.701	0.907,0.925,0.845	-0.168	16.8
29768	ENSG00000023191	RNH1	11	-	504823	505022	502061	502181	506608	506785	29768	175172190	24,31,45	250194222	12,11,21	343	144	7.92466e-07	0.000151208	0.754,0.7,0.639	0.897,0.881,0.816	-0.167	16.7
77101	ENSG00000131503	ANKHD1	5	+	140472238	140472295	140464666	140464776	140482579	140482667	77101	85,76,77	57,63,68	77,72,72	131,128,98	201	144	2.75366e-06	0.000393495	0.517,0.464,0.448	0.296,0.287,0.345	0.167	16.7
76541	ENSG00000048991	R3HDM1	2	+	135616151	135616193	135604805	135605016	135616667	135616757	76541	1,0,0	18,10,12	7,2,5	17,15,15	186	144	8.70177e-06	0.000918686	0.041,0.0,0.0	0.242,0.094,0.205	-0.167	16.7
119146	ENSG00000104177	MYEF2	15	-	48151099	48151171	48149162	48149371	48151472	48151571	119146	104127122	74,100,76	62,93,85	112,98,133	216	144	8.74333e-06	0.00092111	0.484,0.458,0.517	0.27,0.388,0.299	0.167	16.7
52399	ENSG00000111424	VDR	12	-	47882693	47882774	47878967	47879115	47899836	47899958	52399	23,23,17	0,0,0	16,17,22	4,0,4	225	144	7.20717e-05	0.00467093	1.0,1.0,1.0	0.719,1.0,0.779	0.167	16.7
116434	ENSG00000143217	PVRL4	1	-	161087822	161087992	161079589	161079949	161089217	161089599	116434	4,8,3	7,6,8	0,0,2	12,6,3	314	144	7.60817e-05	0.00483898	0.208,0.379,0.147	0.0,0.0,0.234	0.167	16.7
68113	ENSG00000066027	PPP2R5A	1	+	212329134	212329270	212285536	212286291	212333496	212333598	68113	104,127,92	3,7,11	80,58,93	12,19,14	280	144	0.000316259	0.013838	0.947,0.903,0.811	0.774,0.611,0.774	0.167	16.7
85571	ENSG00000059122	FLYWCH1	16	+	2936639	2936877	2934614	2934667	2937120	2937270	85571	11,13,10	0,0,0	22,15,25	4,0,2	382	144	0.00178535	0.0481841	1.0,1.0,1.0	0.675,1.0,0.825	0.167	16.7
61642	ENSG00000112096	SOD2	6	-	159693144	159693248	159692660	159692863	159727265	159727357	61642	302290309	9,4,3	276174193	33,35,21	248	144	1.11022e-16	3.14127e-13	0.951,0.977,0.984	0.829,0.743,0.842	0.166	16.6
85446	ENSG00000166801	FAM111A	11	+	59145826	59145856	59143082	59143304	59148835	59148953	85446	26,31,12	0,0,0	27,25,23	6,1,6	174	144	2.11451e-06	0.000317269	1.0,1.0,1.0	0.788,0.954,0.76	0.166	16.6
45825	ENSG00000183137	CEP57L1	6	+	109145218	109145381	109095152	109095575	109146757	109146937	45825	25,43,52	5,5,0	43,31,45	0,0,0	307	144	2.10022e-05	0.00181803	0.701,0.801,1.0	1.0,1.0,1.0	-0.166	16.6
6919	ENSG00000034152	MAP2K3	17	+	21296085	21296210	21288045	21288091	21298412	21298479	6919	20,17,9	5,2,1	16,9,13	0,1,0	269	144	0.000191948	0.00945221	0.682,0.82,0.828	1.0,0.828,1.0	-0.166	16.6
52818	ENSG00000136108	CKAP2	13	+	52460901	52460974	52456522	52456607	52461057	52461258	52818	83,80,77	13,21,19	110113106	57,39,61	217	144	0.000240734	0.0113143	0.809,0.717,0.729	0.562,0.658,0.536	0.166	16.6
66953	ENSG00000099968	BCL2L13	22	+	17655661	17655758	17638583	17638886	17683213	17683321	66953	83,104,59	5,11,6	61,50,67	9,18,18	241	144	0.000482924	0.0189288	0.908,0.85,0.855	0.802,0.624,0.69	0.166	16.6
68484	ENSG00000074964	ARHGEF10L	1	+	17634547	17634562	17632320	17632466	17634834	17635016	68484	11,14,11	5,1,1	24,12,18	0,0,0	159	144	0.000560894	0.0210716	0.666,0.927,0.909	1.0,1.0,1.0	-0.166	16.6
65084	ENSG00000167670	CHAF1A	19	+	4418019	4418132	4408902	4409759	4422565	4422795	65084	28,36,45	2,4,0	78,55,70	9,15,15	257	144	0.000565545	0.0211901	0.887,0.835,1.0	0.829,0.673,0.723	0.166	16.6
23811	ENSG00000132436	FIGNL1	7	-	50449499	50449723	50448180	50448289	50450300	50450390	23811	81,69,59	5,3,2	91,85,138	14,17,13	368	144	0.00060009	0.0220998	0.864,0.9,0.92	0.718,0.662,0.806	0.166	16.6
65991	ENSG00000256683	ZNF350	19	-	51974677	51974925	51974345	51974531	51986769	51986826	65991	4,0,1	6,7,7	19,5,9	19,10,7	392	144	0.001574	0.0441939	0.197,0.0,0.05	0.269,0.155,0.321	-0.166	16.6
113866	ENSG00000198930	CSAG1	X	-	152728073	152728231	152727483	152727863	152732444	152732504	113866	182208204	26,36,39	281322320	15,12,20	302	144	4.2716e-10	2.97896e-07	0.769,0.734,0.714	0.899,0.928,0.884	-0.165	16.5
113872	ENSG00000198930	CSAG1	X	-	152728022	152728231	152727486	152727863	152732444	152732504	113872	163139155	26,36,39	142174192	15,12,20	353	144	2.7147e-05	0.00222177	0.719,0.612,0.619	0.794,0.855,0.797	-0.165	16.5
46133	ENSG00000100379	KCTD17	22	+	37061538	37061629	37059312	37059438	37062524	37063374	46133	18,20,13	8,1,0	13,9,24	0,0,0	235	144	0.000108896	0.00631372	0.58,0.925,1.0	1.0,1.0,1.0	-0.165	16.5
82215	ENSG00000181458	TMEM45A	3	+	100519532	100519608	100492659	100492928	100555208	100555401	82215	0,1,0	3,3,9	2,0,8	5,5,6	220	144	0.000206068	0.0100427	0.0,0.179,0.0	0.207,0.0,0.466	-0.165	16.5
62491	ENSG00000206562	METTL6	3	-	15414020	15414180	15411335	15411437	15415497	15415583	62491	26,27,18	7,0,3	26,38,29	1,1,0	304	144	0.000251946	0.0116674	0.638,1.0,0.74	0.925,0.947,1.0	-0.165	16.5
93253	ENSG00000101003	GINS1	20	+	25418104	25418195	25407726	25407895	25425210	25425327	93253	61,76,72	16,11,12	87,74,67	30,24,40	235	144	0.00148865	0.0424964	0.7,0.809,0.786	0.64,0.654,0.507	0.165	16.5
29607	ENSG00000160613	PCSK7	11	-	117207653	117207735	117206680	117206798	117207969	117208064	29607	1,6,3	0,3,4	4,2,7	0,1,1	226	144	0.00168816	0.0463657	1.0,0.56,0.323	1.0,0.56,0.817	-0.165	16.5
58670	ENSG00000135111	TBX3	12	-	114679912	114679980	114679504	114679651	114680878	114681146	58670	113152111	177198241	173158176	137127144	212	144	1.18088e-07	3.47905e-05	0.302,0.343,0.238	0.462,0.458,0.454	-0.164	16.4
100269	ENSG00000151835	SACS	13	-	23358380	23358481	23354518	23356007	23365165	23365277	100269	37,40,46	1,0,0	64,40,50	6,7,6	245	144	4.99769e-07	0.000107125	0.956,1.0,1.0	0.862,0.771,0.83	0.164	16.4
49036	ENSG00000168397	ATG4B	2	+	241653306	241653369	241651268	241651335	241653511	241653610	49036	42,48,31	154,132,92	80,76,59	93,81,109	207	144	9.22485e-07	0.000167313	0.159,0.202,0.19	0.374,0.395,0.274	-0.164	16.4
15240	ENSG00000158161	EYA3	1	-	27998283	27998351	27997319	27997378	27999959	28000049	15240	5,13,4	57,50,70	15,22,15	34,40,34	212	144	1.79132e-06	0.000278919	0.056,0.15,0.037	0.231,0.272,0.231	-0.164	16.4
49991	ENSG00000187951	ARHGAP11B	15	+	30641524	30641617	30638745	30638820	30644638	30644702	49991	2,2,0	9,24,15	6,13,11	26,17,24	237	144	4.31411e-05	0.00317817	0.119,0.048,0.0	0.123,0.317,0.218	-0.164	16.4
41329	ENSG00000072609	CHFR	12	-	132851617	132851729	132848640	132848724	132853430	132853573	41329	29,37,28	0,2,0	17,27,24	0,4,8	256	144	9.7911e-05	0.00584802	1.0,0.912,1.0	1.0,0.792,0.628	0.164	16.4
65256	ENSG00000173264	GPR137	11	+	64287720	64287946	64286964	64287014	64288339	64288468	65256	187200210	12,13,11	126154157	30,13,31	370	144	0.00010642	0.00622116	0.858,0.857,0.881	0.62,0.822,0.663	0.164	16.4
36479	ENSG00000189164	ZNF527	19	+	37380276	37380372	37379119	37379246	37388305	37388783	36479	15,13,17	0,0,1	21,17,21	2,6,1	240	144	0.000178253	0.0089889	1.0,1.0,0.911	0.863,0.63,0.926	0.164	16.4
93115	ENSG00000138688	KIAA1109	4	+	122325854	122325917	122325229	122325320	122328103	122328357	93115	38,45,27	0,1,3	29,30,18	7,4,4	207	144	0.000214772	0.0103699	1.0,0.969,0.862	0.742,0.839,0.758	0.164	16.4
21906	ENSG00000100395	L3MBTL2	22	+	41213850	41214026	41209695	41209933	41216138	41216262	21906	48,73,64	0,0,5	62,55,76	5,14,5	320	144	0.000280236	0.0126661	1.0,1.0,0.852	0.848,0.639,0.872	0.164	16.4
58530	ENSG00000110011	DNAJC4	11	+	64232461	64232614	64231876	64231964	64232700	64232865	58530	34,28,38	2,0,1	34,36,29	8,2,4	297	144	0.000438088	0.0175713	0.892,1.0,0.949	0.673,0.897,0.779	0.164	16.4
52891	ENSG00000229089	ANKRD20A8P	2	-	94818760	94818924	94817172	94817353	94823003	94823074	52891	14,23,16	1,4,2	40,10,27	1,0,1	308	144	0.00169681	0.0465465	0.867,0.729,0.789	0.949,1.0,0.927	-0.164	16.4
44624	ENSG00000196312	HIATL2	9	-	96943990	96944082	96942602	96942752	96949554	96949585	44624	1,4,2	11,9,3	0,1,0	15,9,4	236	144	0.00186132	0.0495363	0.053,0.213,0.289	0.0,0.063,0.0	0.164	16.4
11317	ENSG00000100350	FOXRED2	22	-	36504144	36504367	36501240	36501407	36504514	36504737	11317	404419418	51,63,72	850721636	49,38,25	367	144	1.32339e-13	2.01621e-10	0.757,0.723,0.695	0.872,0.882,0.909	-0.163	16.3
78983	ENSG00000105426	PTPRS	19	-	5218786	5218798	5218419	5218532	5219309	5219467	78983	76,81,92	27,26,14	137,78,56	7,8,2	156	144	1.69461e-07	4.67454e-05	0.722,0.742,0.858	0.948,0.9,0.963	-0.163	16.3
80416	ENSG00000151240	DIP2C	10	-	364814	365021	364373	364582	366274	366411	80416	0,3,5	32,22,26	5,12,6	8,14,14	351	144	9.58166e-06	0.000995173	0.0,0.053,0.073	0.204,0.26,0.15	-0.163	16.3
49668	ENSG00000169093	ASMTL	X	-	1436055	1436304	1435693	1435758	1439096	1439144	49668	3,4,5	35,31,24	21,9,7	17,11,25	393	144	1.3551e-05	0.00130413	0.03,0.045,0.071	0.312,0.231,0.093	-0.163	16.3
87714	ENSG00000204580	DDR1	6	+	30885624	30885680	30884537	30884710	30888687	30888814	87714	71,73,64	61,91,55	116114118	63,53,59	200	144	4.10824e-05	0.00305432	0.456,0.366,0.456	0.57,0.608,0.59	-0.163	16.3
93155	ENSG00000089234	BRAP	12	-	111683145	111683307	111679150	111679340	111685710	111685986	93155	31,37,25	0,0,1	33,20,35	2,4,3	306	144	8.7027e-05	0.00534959	1.0,1.0,0.922	0.886,0.702,0.846	0.163	16.3
82492	ENSG00000079841	RIMS1	6	+	72290678	72290861	72284046	72284118	72291933	72292046	82492	3,6,0	8,5,10	0,0,0	14,6,13	327	144	0.000186791	0.00927203	0.142,0.346,0.0	0.0,0.0,0.0	0.163	16.3
52312	ENSG00000159692	CTBP1	4	-	1241324	1241497	1228198	1228343	1248915	1249112	52312	44,69,62	3,18,8	65,73,75	5,1,2	317	144	0.000261835	0.0120043	0.869,0.635,0.779	0.855,0.971,0.945	-0.163	16.3
11883	ENSG00000137337	MDC1	6	-	30707565	30708357	30707383	30707454	30711411	30711504	11883	211282175	16,26,20	396266344	17,12,13	936	144	0.000281153	0.012696	0.67,0.625,0.574	0.782,0.773,0.803	-0.163	16.3
43826	ENSG00000128159	TUBGCP6	22	-	50227615	50227786	50226998	50227077	50227906	50228028	43826	7,5,2	15,35,28	14,8,2	14,9,5	315	144	0.000341346	0.0146081	0.176,0.061,0.032	0.314,0.289,0.155	-0.163	16.3
47253	ENSG00000176024	ZNF613	19	+	51929731	51929824	51927146	51927540	51936027	51936125	47253	13,9,12	2,0,0	13,11,8	0,3,3	237	144	0.00152895	0.0433534	0.798,1.0,1.0	1.0,0.69,0.618	0.163	16.3
38041	ENSG00000067221	STOML1	15	-	73989107	73989257	73988598	73988802	73990350	73990457	38041	76,68,57	16,7,5	52,80,91	2,1,2	294	144	4.04505e-06	0.000518882	0.699,0.826,0.848	0.927,0.975,0.957	-0.162	16.2
14102	ENSG00000100842	EFS	14	-	23360554	23360785	23360140	23360281	23365007	23365633	14102	116103134	65,58,64	195179179	49,53,51	375	144	1.603e-05	0.00148498	0.407,0.405,0.446	0.604,0.565,0.574	-0.162	16.2
111495	ENSG00000231607	DLEU2	13	-	50049583	50049681	50044750	50044768	50068096	50068163	111495	28,31,28	1,1,0	23,22,37	7,1,5	242	144	5.40782e-05	0.00377401	0.943,0.949,1.0	0.662,0.929,0.815	0.162	16.2
92666	ENSG00000086619	ERO1B	1	-	236249884	236249967	236243421	236243495	236252049	236252091	92666	23,39,26	2,2,10	36,49,51	0,3,0	227	144	9.69867e-05	0.00579982	0.879,0.925,0.623	1.0,0.912,1.0	-0.162	16.2
33615	ENSG00000160781	PAQR6	1	-	156245141	156245238	156244760	156244911	156245534	156245661	33615	15,25,24	1,0,2	44,25,34	5,8,5	241	144	0.000685537	0.0243588	0.9,1.0,0.878	0.84,0.651,0.802	0.162	16.2
64429	ENSG00000178773	CPNE7	16	+	89587555	89587582	89587042	89587102	89588674	89588808	64429	12,13,13	5,11,1	7,3,3	1,1,0	171	144	0.00134426	0.0396665	0.669,0.499,0.916	0.855,0.716,1.0	-0.162	16.2
11320	ENSG00000100350	FOXRED2	22	-	36504097	36504333	36501240	36501407	36504514	36504737	11320	389389500	51,63,72	745737745	49,38,25	380	144	3.64153e-13	5.07912e-10	0.743,0.701,0.725	0.852,0.88,0.919	-0.161	16.1
72135	ENSG00000143164	DCAF6	1	+	168022987	168023047	168004581	168004793	168043024	168043139	72135	39,19,33	0,0,2	29,30,27	4,4,6	204	144	1.95695e-05	0.00171948	1.0,1.0,0.921	0.837,0.841,0.761	0.161	16.1
54941	ENSG00000055609	KMT2C	7	-	152157760	152157854	152156204	152156346	152158862	152159072	54941	83,101,71	5,7,3	56,47,65	12,10,11	238	144	0.00010985	0.00634198	0.909,0.897,0.935	0.738,0.74,0.781	0.161	16.1
41317	ENSG00000072609	CHFR	12	-	132851617	132851835	132848640	132848724	132853430	132853569	41317	32,38,31	0,2,0	25,34,34	0,4,8	362	144	0.000208696	0.010116	1.0,0.883,1.0	1.0,0.772,0.628	0.161	16.1
57041	ENSG00000179832	MROH1	8	+	144260465	144260544	144260185	144260374	144260676	144260832	57041	1,4,1	44,37,26	7,3,4	10,11,18	223	144	0.000222264	0.0106589	0.014,0.065,0.024	0.311,0.15,0.125	-0.161	16.1
52572	ENSG00000166484	MAPK7	17	+	19380256	19380501	19379781	19379947	19380607	19381113	52572	24,35,17	15,25,22	18,12,16	26,42,33	389	144	0.000433971	0.0174769	0.372,0.341,0.222	0.204,0.096,0.152	0.161	16.1
6055	ENSG00000226328	NUP50-AS1	22	-	45138823	45138916	45133019	45134797	45163666	45163781	6055	22,21,11	2,0,0	26,28,14	0,7,4	237	144	0.000780658	0.0268057	0.87,1.0,1.0	1.0,0.708,0.68	0.161	16.1
20760	ENSG00000049283	EPN3	17	+	50536028	50536278	50532763	50532985	50536420	50536470	20760	27,60,45	76,78,102	143120101	111,84,90	394	144	2.06141e-08	8.19836e-06	0.115,0.219,0.139	0.32,0.343,0.291	-0.16	16
30061	ENSG00000001036	FUCA2	6	-	143503912	143504085	143501931	143502122	143507236	143507424	30061	52,66,78	1,3,0	147,112,92	9,13,17	317	144	5.8015e-06	0.000682324	0.959,0.909,1.0	0.881,0.796,0.711	0.16	16
56777	ENSG00000138346	DNA2	10	-	68430435	68430540	68422696	68422890	68431856	68431971	56777	9,24,16	0,0,0	37,16,25	3,0,8	249	144	1.97965e-05	0.00173336	1.0,1.0,1.0	0.877,1.0,0.644	0.16	16
84920	ENSG00000163946	FAM208A	3	-	56662384	56662412	56660913	56661017	56663540	56663572	84920	10,9,21	0,6,2	21,15,17	0,0,1	172	144	0.000649319	0.0233728	1.0,0.557,0.898	1.0,1.0,0.934	-0.16	16
60208	ENSG00000239779	WBP1	2	+	74458831	74458914	74458438	74458671	74458996	74459098	60208	3,5,6	31,28,39	12,15,7	18,21,33	227	144	0.000786673	0.0269396	0.058,0.102,0.089	0.297,0.312,0.119	-0.16	16
75858	ENSG00000061938	TNK2	3	-	195896052	195896297	195888421	195888606	195908484	195909084	75858	24,45,27	35,50,30	57,27,30	28,13,24	389	144	0.00174373	0.0474053	0.202,0.25,0.25	0.43,0.435,0.316	-0.16	16
43181	ENSG00000068745	IP6K2	3	-	48715314	48715527	48695168	48695418	48717156	48717216	43181	13,17,8	57,61,46	54,55,47	66,68,62	357	144	3.11575e-09	1.70469e-06	0.084,0.101,0.066	0.248,0.246,0.234	-0.159	15.9
109361	ENSG00000177106	EPS8L2	11	+	706673	706801	706230	706288	709329	709451	109361	48,88,66	135147109	117,72,73	80,69,80	272	144	2.2266e-06	0.000330581	0.158,0.241,0.243	0.436,0.356,0.326	-0.159	15.9
10926	ENSG00000148943	LIN7C	11	-	27506316	27506455	27501801	27501920	27506715	27506773	10926	3,7,5	41,48,57	12,21,14	51,20,35	283	144	1.3436e-05	0.00129471	0.036,0.069,0.043	0.107,0.348,0.169	-0.159	15.9
43467	ENSG00000185485	SDHAP1	3	-	195984528	195984737	195984111	195984276	195985626	195985789	43467	7,6,4	8,14,8	3,3,0	23,22,22	353	144	8.25097e-05	0.00513244	0.263,0.149,0.169	0.051,0.053,0.0	0.159	15.9
24630	ENSG00000233554	B4GALT1-AS1	9	+	33178895	33178957	33177419	33177469	33179324	33179983	24630	25,17,11	0,1,0	13,20,32	3,2,5	206	144	8.27293e-05	0.00514072	1.0,0.922,1.0	0.752,0.875,0.817	0.159	15.9
57506	ENSG00000197037	ZSCAN25	7	+	99619560	99621574	99616945	99617016	99622548	99622640	57506	175266199	2,0,1	241207200	5,4,4	2158	144	0.000475367	0.0187177	0.854,1.0,0.93	0.763,0.775,0.769	0.159	15.9
78754	ENSG00000164199	ADGRV1	5	+	91150089	91150221	91102218	91102340	91153220	91153398	78754	8,9,11	0,0,0	17,22,19	1,0,6	276	144	0.000792516	0.0271002	1.0,1.0,1.0	0.899,1.0,0.623	0.159	15.9
107925	ENSG00000134452	FBXO18	10	+	5894382	5894511	5893976	5894052	5895055	5895187	107925	8,8,11	5,1,2	3,13,19	1,1,0	273	144	0.000886909	0.0294533	0.458,0.808,0.744	0.613,0.873,1.0	-0.159	15.9
97207	ENSG00000139990	DCAF5	14	-	69149348	69149503	69122216	69122360	69152943	69153040	97207	0,2,0	6,7,4	3,4,3	6,5,10	299	144	0.00120072	0.036654	0.0,0.121,0.0	0.194,0.278,0.126	-0.159	15.9
31871	ENSG00000078018	MAP2	2	+	209696541	209696748	209680749	209680827	209700276	209700338	31871	1,3,6	3,3,10	3,0,0	8,9,10	351	144	0.00139572	0.0407239	0.12,0.291,0.198	0.133,0.0,0.0	0.159	15.9
119478	ENSG00000262884	CTD-3060P21.1	17	-	2963879	2963965	2962247	2963243	2964431	2965895	119478	0,1,2	1,0,0	6,3,7	2,2,7	230	144	0.00140819	0.040991	0.0,1.0,1.0	0.653,0.484,0.385	0.159	15.9
25243	ENSG00000115687	PASK	2	-	241108466	241108604	241108166	241108300	241112239	241112439	25243	3,5,4	62,54,59	33,17,30	64,47,57	282	144	4.2466e-12	5.32325e-09	0.024,0.045,0.033	0.208,0.156,0.212	-0.158	15.8
97891	ENSG00000167964	RAB26	16	+	2151129	2151311	2149940	2150051	2151568	2151610	97891	3,11,7	52,56,41	15,5,12	19,17,14	326	144	1.96682e-05	0.00172517	0.025,0.08,0.07	0.259,0.115,0.275	-0.158	15.8
90768	ENSG00000255152	MSH5-SAPCD1	6	+	31762789	31763168	31762419	31762570	31763414	31763550	90768	25,61,15	2,7,0	77,23,58	1,0,0	523	144	3.37073e-05	0.00263874	0.775,0.706,1.0	0.955,1.0,1.0	-0.158	15.8
53261	ENSG00000084072	PPIE	1	+	39762516	39762655	39752909	39753052	39763688	39763914	53261	6,3,10	16,13,11	2,1,1	19,23,15	283	144	4.76022e-05	0.00342891	0.16,0.105,0.316	0.051,0.022,0.033	0.158	15.8
93328	ENSG00000171302	CANT1	17	-	78998147	78998286	78997839	78997963	79009663	79009778	93328	32,45,56	85,72,65	61,89,105	64,64,68	283	144	0.000104318	0.00612722	0.161,0.241,0.305	0.327,0.414,0.44	-0.158	15.8
3375	ENSG00000009830	POMT2	14	-	77298688	77298771	77296163	77296273	77304691	77304800	3375	13,12,14	0,0,1	17,24,23	2,3,5	227	144	0.000141807	0.00763621	1.0,1.0,0.899	0.844,0.835,0.745	0.158	15.8
52245	ENSG00000140396	NCOA2	8	-	70144814	70144848	70141183	70141399	70148272	70148483	52245	21,11,10	5,2,2	10,12,8	0,0,1	178	144	0.000168497	0.00863223	0.773,0.816,0.802	1.0,1.0,0.866	-0.158	15.8
30214	ENSG00000167555	ZNF528	19	+	52414220	52414368	52406514	52406643	52415123	52418403	30214	6,4,2	10,8,5	0,0,4	11,25,15	292	144	0.000301001	0.0133667	0.228,0.198,0.165	0.0,0.0,0.116	0.158	15.8
18434	ENSG00000183666	GUSBP1	5	+	21471461	21471646	21461782	21461866	21491320	21491508	18434	63,87,52	43,70,39	15,13,25	37,24,26	329	144	0.000597042	0.0220039	0.391,0.352,0.369	0.151,0.192,0.296	0.158	15.8
54580	ENSG00000117480	FAAH	1	+	46409100	46409155	46408458	46408584	46410397	46410497	54580	39,34,20	6,0,11	56,34,44	0,2,2	199	144	0.000815917	0.0277375	0.825,1.0,0.568	1.0,0.925,0.941	-0.158	15.8
47590	ENSG00000012822	CALCOCO1	12	-	53712774	53712846	53711118	53712121	53713099	53713206	47590	3,2,2	24,31,8	4,8,9	19,11,15	216	144	0.000905446	0.0299384	0.077,0.041,0.143	0.123,0.327,0.286	-0.158	15.8
313	ENSG00000035115	SH3YL1	2	-	260084	260702	253004	253115	262630	262786	313	46,50,49	0,0,0	81,47,43	0,8,0	762	144	0.0016421	0.0454869	1.0,1.0,1.0	1.0,0.526,1.0	0.158	15.8
119561	ENSG00000117523	PRRC2C	1	+	171589368	171589605	171588378	171588505	171591151	171591200	119561	27,26,14	108128129	52,40,76	110,92,48	381	144	3.44802e-07	8.01535e-05	0.086,0.071,0.039	0.152,0.141,0.374	-0.157	15.7
29755	ENSG00000023191	RNH1	11	-	504823	505001	502061	502181	506608	506785	29755	176175193	24,31,45	247187222	12,11,21	322	144	1.10295e-06	0.000194349	0.766,0.716,0.657	0.902,0.884,0.825	-0.157	15.7
83252	ENSG00000232956	SNHG15	7	-	44984289	44984426	44983821	44984046	44986020	44986097	83252	27,38,28	0,1,0	42,37,35	0,7,6	281	144	2.58071e-05	0.002144	1.0,0.951,1.0	1.0,0.73,0.749	0.157	15.7
19600	ENSG00000006607	FARP2	2	+	241489710	241489731	241484089	241484331	241489961	241490044	19600	0,0,2	27,35,31	4,2,5	32,16,9	165	144	8.01266e-05	0.00501968	0.0,0.0,0.053	0.098,0.098,0.327	-0.157	15.7
91264	ENSG00000135540	NHSL1	6	-	138441982	138442114	138430392	138433680	138447000	138447193	91264	24,15,9	0,0,0	20,24,29	3,0,5	276	144	9.69786e-05	0.00579982	1.0,1.0,1.0	0.777,1.0,0.752	0.157	15.7
45929	ENSG00000164808	SPIDR	8	+	47293866	47294030	47291032	47291137	47396375	47396626	45929	73,75,65	38,34,46	60,59,62	52,77,70	308	144	0.000225939	0.0107985	0.473,0.508,0.398	0.35,0.264,0.293	0.157	15.7
43465	ENSG00000185485	SDHAP1	3	-	195963320	195963421	195959920	195960086	195965428	195965542	43465	16,43,22	4,1,2	13,20,24	0,0,0	245	144	0.00149672	0.0426775	0.702,0.962,0.866	1.0,1.0,1.0	-0.157	15.7
111983	ENSG00000238035	AC138035.2	5	+	181320645	181320878	181320494	181320552	181321651	181321816	111983	7,7,8	1,1,3	7,4,2	0,0,1	377	144	0.00186869	0.0496828	0.728,0.728,0.505	1.0,1.0,0.433	-0.157	15.7
84185	ENSG00000265808	SEC22B	1	-	120168839	120168990	120163209	120163370	120176306	120176515	84185	260281249	22,29,12	276255291	57,64,46	295	144	8.35381e-08	2.60968e-05	0.852,0.825,0.91	0.703,0.66,0.755	0.156	15.6
19947	ENSG00000132698	RAB25	1	+	156065910	156066085	156061188	156061443	156068269	156068463	19947	464438397	107,141,97	324297358	131158206	319	144	2.16771e-07	5.67651e-05	0.662,0.584,0.649	0.528,0.459,0.44	0.156	15.6
120580	ENSG00000179950	PUF60	8	-	143820665	143820716	143818372	143818534	143821596	143821686	120580	248211197	127110146	255252298	83,78,75	195	144	4.56262e-07	9.93036e-05	0.591,0.586,0.499	0.694,0.705,0.746	-0.156	15.6
30548	ENSG00000104067	TJP1	15	-	29719776	29719915	29718892	29719138	29720357	29720708	30548	203204208	40,60,68	238223198	13,27,39	283	144	9.27044e-05	0.00560465	0.721,0.634,0.609	0.903,0.808,0.721	-0.156	15.6
36183	ENSG00000242612	DECR2	16	+	406684	406952	406345	406397	407424	407560	36183	44,44,42	88,80,96	51,35,46	25,39,47	412	144	0.000108102	0.0062861	0.149,0.161,0.133	0.416,0.239,0.255	-0.156	15.6
32282	ENSG00000127483	HP1BP3	1	-	20780349	20780540	20779811	20779911	20787194	20787323	32282	123133128	28,41,22	110120166	14,12,14	335	144	0.000155094	0.00813065	0.654,0.582,0.714	0.772,0.811,0.836	-0.156	15.6
12139	ENSG00000249859	PVT1	8	+	128082752	128082848	128010317	128010444	128096517	128096656	12139	1,0,0	10,3,3	5,2,3	8,13,9	240	144	0.000237295	0.0112168	0.057,0.0,0.0	0.273,0.085,0.167	-0.156	15.6
24209	ENSG00000146918	NCAPG2	7	-	158702247	158702335	158701821	158701938	158703649	158703702	24209	2,6,0	7,8,14	0,0,0	3,6,5	232	144	0.000519284	0.0199796	0.151,0.318,0.0	0.0,0.0,0.0	0.156	15.6
92517	ENSG00000117010	ZNF684	1	+	40540585	40540708	40533142	40533181	40541614	40541710	92517	18,16,16	0,0,1	10,9,19	0,2,4	267	144	0.00182583	0.0490132	1.0,1.0,0.896	1.0,0.708,0.719	0.156	15.6
70829	ENSG00000204463	BAG6	6	-	31640384	31640557	31640198	31640306	31640644	31640704	70829	460393383	9,10,5	282264282	27,28,37	317	144	2.33147e-15	4.81006e-12	0.959,0.947,0.972	0.826,0.811,0.776	0.155	15.5
23707	ENSG00000088451	TGDS	13	-	94581560	94581633	94581090	94581189	94583093	94583236	23707	1,1,0	17,28,47	6,8,14	21,32,32	217	144	6.09659e-09	2.83446e-06	0.038,0.023,0.0	0.159,0.142,0.225	-0.155	15.5
56554	ENSG00000272980	RP11-517H2.6	6	+	167013507	167013529	167010812	167010893	167022408	167022635	56554	9,3,6	21,25,25	2,0,0	22,25,20	166	144	6.32304e-06	0.000726115	0.271,0.094,0.172	0.073,0.0,0.0	0.155	15.5
32478	ENSG00000138802	SEC24B	4	+	109473009	109473186	109462900	109463644	109491326	109491407	32478	43,42,34	5,1,4	47,65,43	0,0,0	321	144	7.23982e-06	0.000793967	0.794,0.95,0.792	1.0,1.0,1.0	-0.155	15.5
42742	ENSG00000174669	SLC29A2	11	-	66366430	66366564	66366125	66366231	66367463	66367545	42742	50,65,59	7,4,13	102,80,85	0,3,4	278	144	3.17421e-05	0.00251069	0.787,0.894,0.702	1.0,0.932,0.917	-0.155	15.5
14286	ENSG00000135541	AHI1	6	-	135323161	135323324	135318518	135318616	135358131	135358187	14286	26,20,16	0,0,0	27,38,29	5,4,0	307	144	3.44959e-05	0.0026835	1.0,1.0,1.0	0.717,0.817,1.0	0.155	15.5
99558	ENSG00000189144	ZNF573	19	-	37771563	37771696	37770038	37770097	37773660	37773751	99558	30,26,25	8,2,1	24,36,19	1,0,0	277	144	3.5749e-05	0.00275092	0.661,0.871,0.929	0.926,1.0,1.0	-0.155	15.5
27537	ENSG00000113356	POLR3G	5	+	90485028	90485143	90474888	90475020	90485524	90485684	27537	0,0,0	15,14,8	2,4,4	5,13,14	259	144	3.59437e-05	0.00276142	0.0,0.0,0.0	0.182,0.146,0.137	-0.155	15.5
111486	ENSG00000231607	DLEU2	13	-	50049583	50049670	50044650	50044768	50068096	50068163	111486	27,31,28	1,1,0	24,22,36	7,1,5	231	144	5.69074e-05	0.00389999	0.944,0.951,1.0	0.681,0.932,0.818	0.155	15.5
87926	ENSG00000253710	ALG11	13	+	52018912	52019143	52012413	52012462	52028318	52029664	87926	61,106,75	2,4,1	67,81,94	6,12,9	375	144	0.000176694	0.00893203	0.921,0.911,0.966	0.811,0.722,0.8	0.155	15.5
32288	ENSG00000127483	HP1BP3	1	-	20780353	20780540	20779811	20779911	20787194	20787323	32288	116124117	28,41,22	99105155	14,12,14	331	144	0.000255958	0.0118059	0.643,0.568,0.698	0.755,0.792,0.828	-0.155	15.5
115156	ENSG00000064652	SNX24	5	+	123001939	123002080	123001404	123001437	123007681	123008610	115156	23,34,22	2,2,3	20,40,40	0,0,0	285	144	0.000474023	0.0186945	0.853,0.896,0.787	1.0,1.0,1.0	-0.155	15.5
15111	ENSG00000158296	SLC13A3	20	-	46599970	46600037	46596156	46596342	46610445	46610609	15111	13,13,9	0,1,0	14,8,20	5,1,1	211	144	0.00095379	0.0310394	1.0,0.899,1.0	0.656,0.845,0.932	0.155	15.5
91220	ENSG00000142208	AKT1	14	-	104794113	104794261	104792597	104792722	104795010	104795044	91220	0,2,3	6,13,11	13,7,9	20,12,19	292	144	0.00131379	0.0390465	0.0,0.071,0.119	0.243,0.223,0.189	-0.155	15.5
1014	ENSG00000233392	AC104809.4	2	-	240963988	240964063	240963263	240963746	240967326	240967451	1014	7,17,7	1,9,1	9,5,6	0,0,2	219	144	0.00134359	0.0396665	0.822,0.554,0.822	1.0,1.0,0.664	-0.155	15.5
44027	ENSG00000198211	RP11-566K11.2	16	+	89934329	89934575	89933467	89933578	89934728	89936092	44027	0,1,0	25,17,28	21,8,15	40,32,18	390	144	1.22926e-10	9.89696e-08	0.0,0.021,0.0	0.162,0.085,0.235	-0.154	15.4
75305	ENSG00000125676	THOC2	X	-	123623643	123623709	123623104	123623283	123623786	123623971	75305	25,28,32	58,48,75	13,8,9	73,63,64	210	144	8.37028e-07	0.000158187	0.228,0.286,0.226	0.109,0.08,0.088	0.154	15.4
76207	ENSG00000079387	SENP1	12	-	48089162	48089293	48088800	48088960	48096342	48096427	76207	15,8,19	24,31,26	7,6,4	37,56,51	275	144	5.7981e-06	0.000682324	0.247,0.119,0.277	0.09,0.053,0.039	0.154	15.4
93011	ENSG00000253917	AC226119.5	4	-	3954959	3955033	3953110	3953173	3955323	3955419	93011	0,1,2	18,16,15	3,9,7	15,16,19	218	144	4.12014e-05	0.00306086	0.0,0.04,0.081	0.117,0.271,0.196	-0.154	15.4
97560	ENSG00000119661	DNAL1	14	+	73651166	73651327	73645016	73645042	73654846	73654885	97560	2,0,1	13,22,13	13,1,4	11,14,9	305	144	5.54167e-05	0.00383498	0.068,0.0,0.035	0.358,0.033,0.173	-0.154	15.4
39019	ENSG00000116198	CEP104	1	-	3848686	3848781	3847474	3847613	3852294	3852421	39019	24,23,12	1,0,0	18,25,26	2,4,3	239	144	0.000180448	0.00906626	0.935,1.0,1.0	0.844,0.79,0.839	0.154	15.4
31064	ENSG00000241058	NSUN6	10	-	18642475	18642552	18616183	18616293	18648489	18648645	31064	12,13,13	0,0,0	30,22,17	3,1,4	221	144	0.000180967	0.00908766	1.0,1.0,1.0	0.867,0.935,0.735	0.154	15.4
116855	ENSG00000070081	NUCB2	11	+	17336959	17337083	17330126	17330297	17349344	17349974	116855	2,3,3	1,0,0	2,5,9	0,5,2	268	144	0.000317449	0.0138793	0.518,1.0,1.0	1.0,0.35,0.707	0.154	15.4
122239	ENSG00000160953	MUM1	19	+	1358587	1358809	1358393	1358464	1360135	1361032	122239	31,19,21	41,44,40	35,36,50	38,33,25	366	144	0.00121044	0.0368051	0.229,0.145,0.171	0.266,0.3,0.44	-0.154	15.4
122024	ENSG00000119231	SENP5	3	+	196923324	196923551	196903532	196903610	196927795	196927879	122024	25,25,20	3,1,3	42,28,30	0,0,2	371	144	0.00185962	0.0495363	0.764,0.907,0.721	1.0,1.0,0.853	-0.154	15.4
85153	ENSG00000257103	LSM14A	19	+	34219390	34219573	34215595	34215661	34219705	34219877	85153	441468382	12,10,7	378344459	43,45,41	327	144	1.9984e-15	4.30217e-12	0.942,0.954,0.96	0.795,0.771,0.831	0.153	15.3
34496	ENSG00000267552	CTD-2528L19.4	19	-	37706379	37706583	37699784	37699895	37707913	37708009	34496	3,4,4	13,6,9	0,0,0	10,10,6	348	144	2.14581e-05	0.00184459	0.087,0.216,0.155	0.0,0.0,0.0	0.153	15.3
97895	ENSG00000167964	RAB26	16	+	2151132	2151309	2149940	2150051	2151568	2151610	97895	3,8,6	52,56,41	17,1,13	19,17,14	321	144	0.000124462	0.0069279	0.025,0.06,0.062	0.286,0.026,0.294	-0.153	15.3
20382	ENSG00000215883	CYB5RL	1	-	54186180	54186286	54184160	54184265	54187651	54187739	20382	12,11,5	16,32,15	3,3,2	35,25,19	250	144	0.000127104	0.00701618	0.302,0.165,0.161	0.047,0.065,0.057	0.153	15.3
110083	ENSG00000006015	C19orf60	19	+	18590853	18590990	18588994	18589077	18592107	18592327	110083	11,3,7	1,0,0	12,14,20	3,0,4	281	144	0.000189597	0.00936907	0.849,1.0,1.0	0.672,1.0,0.719	0.153	15.3
21911	ENSG00000100395	L3MBTL2	22	+	41213880	41214026	41209695	41209933	41216138	41216262	21911	49,71,63	0,0,5	61,55,76	5,14,5	290	144	0.000248493	0.0115803	1.0,1.0,0.862	0.858,0.661,0.883	0.153	15.3
57003	ENSG00000151090	THRB	3	-	24348557	24348614	24337299	24337371	24494794	24494962	57003	0,6,2	9,9,9	0,0,0	5,3,10	201	144	0.000251902	0.0116674	0.0,0.323,0.137	0.0,0.0,0.0	0.153	15.3
108546	ENSG00000233184	RP11-421L21.3	1	+	101072659	101072830	101025877	101026061	101075275	101075380	108546	9,16,15	0,0,0	12,17,32	0,2,5	315	144	0.000315529	0.0138198	1.0,1.0,1.0	1.0,0.795,0.745	0.153	15.3
76865	ENSG00000197375	SLC22A5	5	+	132390775	132390904	132388920	132389021	132392432	132392615	76865	35,37,39	2,2,1	59,61,50	9,9,9	273	144	0.000647526	0.0233404	0.902,0.907,0.954	0.776,0.781,0.746	0.153	15.3
7825	ENSG00000204536	CCHCR1	6	-	31154495	31154799	31150974	31151122	31156730	31156836	7825	232202189	19,8,7	122,97,117	11,14,20	448	144	0.000647683	0.0233404	0.797,0.89,0.897	0.781,0.69,0.653	0.153	15.3
9870	ENSG00000100373	UPK3A	22	+	45287171	45287451	45285940	45286096	45293180	45293313	9870	33,27,26	3,3,5	23,9,14	1,1,0	424	144	0.00101537	0.0324988	0.789,0.753,0.638	0.887,0.753,1.0	-0.153	15.3
73294	ENSG00000198556	ZNF789	7	+	99476402	99476480	99472910	99473056	99479660	99479787	73294	48,46,47	0,0,6	24,40,50	6,6,6	222	144	0.00157917	0.0443006	1.0,1.0,0.836	0.722,0.812,0.844	0.153	15.3
52814	ENSG00000136108	CKAP2	13	+	52460895	52460974	52456522	52456607	52461057	52461926	52814	137150146	13,21,19	196182161	57,39,61	223	144	6.91744e-06	0.000774846	0.872,0.822,0.832	0.689,0.751,0.63	0.152	15.2
109317	ENSG00000251022	THAP9-AS1	4	-	82895691	82895774	82893008	82894847	82900076	82900223	109317	78,110,94	10,6,6	122109107	28,31,19	227	144	1.17795e-05	0.00117002	0.832,0.921,0.909	0.734,0.69,0.781	0.152	15.2
3937	ENSG00000223756	TSSC2	11	+	3406498	3406697	3404853	3404963	3407621	3407697	3937	58,31,41	2,8,0	51,33,60	0,0,0	343	144	5.07563e-05	0.00359249	0.924,0.619,1.0	1.0,1.0,1.0	-0.152	15.2
64779	ENSG00000244754	N4BP2L2	13	-	32446358	32446480	32442387	32444126	32480589	32480638	64779	0,10,5	36,26,31	20,16,17	47,20,33	266	144	0.000165427	0.00850236	0.0,0.172,0.08	0.187,0.302,0.218	-0.152	15.2
66959	ENSG00000169020	ATP5I	4	-	673913	673966	673302	673401	674211	674338	66959	60,87,76	17,24,5	49,41,65	2,0,7	197	144	0.000423115	0.0171583	0.721,0.726,0.917	0.947,1.0,0.872	-0.152	15.2
93296	ENSG00000040341	STAU2	8	-	73709031	73709162	73673138	73673242	73738283	73738344	93296	23,36,36	0,0,0	32,29,17	2,3,2	275	144	0.000488676	0.0191051	1.0,1.0,1.0	0.893,0.835,0.817	0.152	15.2
44977	ENSG00000205133	TRIQK	8	-	92921502	92921660	92916928	92917010	92966006	92966144	44977	19,16,14	9,3,7	1,11,22	1,1,0	302	144	0.000513046	0.0197999	0.502,0.718,0.488	0.323,0.84,1.0	-0.152	15.2
21779	ENSG00000141642	ELAC1	18	+	50984486	50984563	50974396	50974561	50986618	50986946	21779	10,13,12	0,0,0	15,33,38	6,0,2	221	144	0.000732061	0.0255805	1.0,1.0,1.0	0.62,1.0,0.925	0.152	15.2
109777	ENSG00000143207	RFWD2	1	-	176149005	176149074	176135009	176135086	176184632	176184692	109777	7,1,7	0,0,1	15,12,19	2,4,2	213	144	0.000859769	0.0287837	1.0,1.0,0.826	0.835,0.67,0.865	0.152	15.2
54995	ENSG00000065029	ZNF76	6	+	35294689	35294915	35294455	35294569	35295143	35295985	54995	4,5,7	48,49,45	24,15,30	41,38,33	370	144	4.25403e-09	2.14963e-06	0.031,0.038,0.057	0.186,0.133,0.261	-0.151	15.1
12210	ENSG00000257267	ZNF271P	18	+	35291009	35291232	35290281	35290391	35305975	35310766	12210	196178141	27,27,14	269305365	9,12,19	367	144	1.81632e-07	4.91443e-05	0.74,0.721,0.798	0.921,0.909,0.883	-0.151	15.1
75683	ENSG00000122435	TRMT13	1	+	100140181	100140251	100139648	100139711	100140407	100140514	75683	34,46,52	1,0,0	44,42,46	9,4,5	214	144	3.41784e-07	7.98266e-05	0.958,1.0,1.0	0.767,0.876,0.861	0.151	15.1
35908	ENSG00000112685	EXOC2	6	-	657162	657250	637700	637861	693018	693111	35908	0,0,1	9,26,15	3,2,8	12,18,12	232	144	1.26022e-05	0.00123685	0.0,0.0,0.04	0.134,0.065,0.293	-0.151	15.1
18433	ENSG00000183666	GUSBP1	5	+	21471461	21471646	21461782	21461866	21473356	21474439	18433	112117117	69,89,90	35,31,37	43,58,52	329	144	1.3962e-05	0.00133331	0.415,0.365,0.363	0.263,0.19,0.237	0.151	15.1
111098	ENSG00000157426	AASDH	4	-	56382476	56382597	56378147	56378464	56384069	56384341	111098	14,21,31	0,0,0	25,41,31	8,2,0	265	144	7.30117e-05	0.00471642	1.0,1.0,1.0	0.629,0.918,1.0	0.151	15.1
52898	ENSG00000229089	ANKRD20A8P	2	-	94849995	94850155	94849200	94849307	94853201	94853375	52898	1,0,0	5,12,5	2,4,6	15,14,5	304	144	0.000186379	0.00927203	0.087,0.0,0.0	0.059,0.119,0.362	-0.151	15.1
76146	ENSG00000225470	JPX	X	+	73994839	73994961	73944583	73944662	74004269	74004551	76146	18,18,23	0,0,0	22,38,30	4,1,3	266	144	0.000228785	0.0109135	1.0,1.0,1.0	0.749,0.954,0.844	0.151	15.1
77546	ENSG00000103591	AAGAB	15	-	67203530	67203597	67201672	67202898	67204043	67204148	77546	59,57,62	3,3,6	56,68,71	9,24,11	211	144	0.000239103	0.0112807	0.931,0.928,0.876	0.809,0.659,0.815	0.151	15.1
91989	ENSG00000085644	ZNF213	16	+	3138974	3139098	3138417	3138541	3140688	3141532	91989	29,21,19	0,1,0	18,18,21	0,8,1	268	144	0.000456533	0.0181566	1.0,0.919,1.0	1.0,0.547,0.919	0.151	15.1
91992	ENSG00000085644	ZNF213	16	+	3138744	3138818	3138353	3138541	3140688	3142803	91992	7,5,14	0,1,0	13,9,12	0,8,1	218	144	0.000819144	0.0278278	1.0,0.768,1.0	1.0,0.426,0.888	0.151	15.1
70835	ENSG00000204463	BAG6	6	-	31640380	31640528	31640198	31640306	31640644	31640704	70835	436393377	9,10,5	287211313	27,28,37	292	144	2.66454e-15	5.38503e-12	0.96,0.951,0.974	0.84,0.788,0.807	0.15	15
113715	ENSG00000136002	ARHGEF4	2	+	131039371	131039502	131038852	131039032	131040015	131040192	113715	0,1,0	11,13,24	4,11,2	11,20,9	275	144	5.37839e-07	0.000112366	0.0,0.039,0.0	0.16,0.224,0.104	-0.15	15
13717	ENSG00000170266	GLB1	3	-	33077093	33077237	33072543	33072713	33096718	33096792	13717	3,8,13	25,17,16	2,2,1	34,27,24	288	144	1.03186e-05	0.0010578	0.057,0.19,0.289	0.029,0.036,0.02	0.15	15
94066	ENSG00000071794	HLTF	3	-	149041591	149041680	149040030	149040156	149042165	149042290	94066	28,32,31	0,2,0	35,37,36	4,10,2	233	144	3.47982e-05	0.00270277	1.0,0.908,1.0	0.844,0.696,0.918	0.15	15
104927	ENSG00000266338	NBPF15	1	-	144460842	144460961	144459365	144459464	144461380	144461674	104927	7,31,10	0,0,1	29,32,21	5,7,1	263	144	3.57515e-05	0.00275092	1.0,1.0,0.846	0.761,0.715,0.92	0.15	15
51867	ENSG00000214331	RP11-252A24.2	16	-	74349741	74349859	74348866	74349015	74350616	74350738	51867	6,1,3	11,11,8	0,0,0	14,2,5	262	144	3.83354e-05	0.00290016	0.231,0.048,0.171	0.0,0.0,0.0	0.15	15
28566	ENSG00000135597	REPS1	6	-	138929976	138930098	138921063	138921124	138987529	138988211	28566	22,30,34	0,0,0	21,32,15	6,2,0	266	144	0.000141373	0.00762531	1.0,1.0,1.0	0.655,0.896,1.0	0.15	15
28677	ENSG00000179195	ZNF664	12	+	124003418	124003540	123988045	123988138	124004553	124004654	28677	8,16,14	0,0,0	33,28,18	5,1,2	266	144	0.000162857	0.00841731	1.0,1.0,1.0	0.781,0.938,0.83	0.15	15
119193	ENSG00000066322	ELOVL1	1	-	43365185	43365260	43364927	43365008	43365563	43365623	119193	95,106,61	57,83,47	88103153	34,35,67	219	144	0.000205024	0.0100066	0.523,0.456,0.46	0.63,0.659,0.6	-0.15	15
120980	ENSG00000161642	ZNF385A	12	-	54371472	54371642	54370926	54371096	54373972	54374135	120980	64,61,40	7,7,6	42,60,42	2,0,2	314	144	0.00024635	0.0115129	0.807,0.8,0.754	0.906,1.0,0.906	-0.15	15
103027	ENSG00000185507	IRF7	11	-	614173	614399	613950	614037	614475	614534	103027	174168180	42,27,31	138154127	12,19,6	370	144	0.000466779	0.0184633	0.617,0.708,0.693	0.817,0.759,0.892	-0.15	15
51752	ENSG00000139436	GIT2	12	-	109951166	109951316	109947255	109947504	109953091	109953234	51752	69,55,66	3,4,4	74,67,44	17,10,6	294	144	0.000653016	0.0234643	0.918,0.871,0.89	0.681,0.766,0.782	0.15	15
26251	ENSG00000151150	ANK3	10	-	60137341	60137353	60134270	60134358	60138963	60139087	26251	0,0,0	13,7,7	5,0,2	9,6,15	156	144	0.00095053	0.0310358	0.0,0.0,0.0	0.339,0.0,0.11	-0.15	15
3704	ENSG00000213071	LPAL2	6	-	160491362	160491520	160487328	160487432	160492780	160492962	3704	8,16,6	0,3,3	15,4,8	0,0,2	302	144	0.0016726	0.0460739	1.0,0.718,0.488	1.0,1.0,0.656	-0.15	15
50679	ENSG00000168172	HOOK3	8	+	43000270	43000276	42997589	42997637	43002106	43002141	50679	4,4,12	16,25,24	3,0,2	26,18,17	150	144	0.00187448	0.0497794	0.194,0.133,0.324	0.1,0.0,0.101	0.15	15
58127	ENSG00000087460	GNAS	20	+	58898940	58898985	58895611	58895684	58903530	58903585	58127	134612991405	528509497	739623725	464507503	189	144	2.23999e-11	2.40855e-08	0.66,0.66,0.683	0.548,0.484,0.523	0.149	14.9
62936	ENSG00000256500	RP11-73M18.2	14	+	103571622	103571820	103562961	103563124	103587273	103587364	62936	228323238	15,15,7	232275359	34,37,49	342	144	2.7923e-08	1.06931e-05	0.865,0.901,0.935	0.742,0.758,0.755	0.149	14.9
52720	ENSG00000205531	NAP1L4	11	-	2949226	2949264	2944436	2945646	2951258	2951315	52720	105,122,98	221232228	149151186	180157188	182	144	6.15659e-08	2.00553e-05	0.273,0.294,0.254	0.396,0.432,0.439	-0.149	14.9
19950	ENSG00000132698	RAB25	1	+	156065910	156066005	156061159	156061443	156068269	156068463	19950	276284251	107,141,97	203188246	131158206	239	144	4.71038e-07	0.000101626	0.608,0.548,0.609	0.483,0.418,0.418	0.149	14.9
76967	ENSG00000213186	TRIM59	3	-	160448725	160448795	160435502	160439186	160449444	160449613	76967	43,22,25	1,0,1	39,33,44	4,6,7	214	144	1.55683e-05	0.00145034	0.967,1.0,0.944	0.868,0.787,0.809	0.149	14.9
76565	ENSG00000048991	R3HDM1	2	+	135641535	135641790	135638895	135639122	135645378	135645527	76565	79,54,75	35,44,46	69,67,48	82,88,58	399	144	0.000178784	0.00899747	0.449,0.307,0.37	0.233,0.216,0.23	0.149	14.9
65539	ENSG00000113649	TCERG1	5	+	146481149	146481200	146480027	146480094	146482591	146482727	65539	17,16,8	25,30,38	6,9,13	80,56,56	195	144	0.00053039	0.0202795	0.334,0.283,0.135	0.052,0.106,0.146	0.149	14.9
21085	ENSG00000089682	RBM41	X	-	107088734	107088839	107069254	107069402	107115351	107115454	21085	16,15,20	6,2,0	29,17,21	1,0,1	249	144	0.00146204	0.0420274	0.607,0.813,1.0	0.944,1.0,0.924	-0.149	14.9
101718	ENSG00000070526	ST6GALNAC1	17	-	76626005	76626095	76625818	76625918	76626650	76626789	101718	8,7,3	0,0,0	17,19,38	3,2,2	234	144	0.00147642	0.0422323	1.0,1.0,1.0	0.777,0.854,0.921	0.149	14.9
87318	ENSG00000183605	SFXN4	10	-	119165201	119165449	119164130	119164196	119165536	119165623	87318	74,65,55	151189168	90124143	132100120	392	144	5.37245e-10	3.54686e-07	0.153,0.112,0.107	0.2,0.313,0.304	-0.148	14.8
41584	ENSG00000182552	RWDD4	4	-	183651217	183651323	183650983	183651131	183655880	183655974	41584	48,44,52	1,0,0	67,40,57	6,4,8	250	144	6.02109e-07	0.000122436	0.965,1.0,1.0	0.865,0.852,0.804	0.148	14.8
113868	ENSG00000198930	CSAG1	X	-	152728022	152728224	152727486	152727863	152732444	152732504	113868	216187197	26,36,39	192235271	15,12,20	346	144	5.62701e-06	0.000665756	0.776,0.684,0.678	0.842,0.891,0.849	-0.148	14.8
19171	ENSG00000174886	NDUFA11	19	-	5894632	5894856	5891275	5893290	5896452	5896575	19171	90,118,45	0,3,1	33,44,90	2,6,7	368	144	0.000124116	0.00691839	1.0,0.939,0.946	0.866,0.742,0.834	0.148	14.8
90685	ENSG00000137955	RABGGTB	1	+	75786699	75786797	75786227	75786274	75787496	75787604	90685	3,1,3	11,17,21	3,6,12	9,11,18	242	144	0.00145491	0.0419236	0.14,0.034,0.078	0.166,0.245,0.284	-0.148	14.8
79777	ENSG00000104774	MAN2B1	19	-	12661259	12661433	12658427	12658513	12663316	12663462	79777	12,15,3	0,0,1	14,6,19	2,3,1	318	144	0.00161422	0.0450042	1.0,1.0,0.576	0.76,0.475,0.896	0.148	14.8
18343	ENSG00000143303	RRNAD1	1	+	156734008	156734052	156733376	156733520	156735724	156735800	18343	41,31,30	8,14,4	76,71,62	4,4,8	188	144	0.00161714	0.04506	0.797,0.629,0.852	0.936,0.931,0.856	-0.148	14.8
54988	ENSG00000065029	ZNF76	6	+	35294779	35294915	35294455	35294569	35295143	35295985	54988	6,4,4	48,49,45	15,12,26	41,38,33	280	144	6.5888e-07	0.000130758	0.06,0.04,0.044	0.158,0.14,0.288	-0.147	14.7
15984	ENSG00000159247	TUBBP5	9	+	138150723	138150841	138150074	138150308	138174045	138174872	15984	0,1,1	4,16,7	4,8,1	6,17,7	262	144	0.000160718	0.0083372	0.0,0.033,0.073	0.268,0.205,0.073	-0.147	14.7
51762	ENSG00000179029	TMEM107	17	-	8175958	8176021	8174002	8174272	8176199	8176374	51762	6,7,2	38,45,47	6,17,12	18,26,42	207	144	0.000177031	0.00894449	0.099,0.098,0.029	0.188,0.313,0.166	-0.147	14.7
2502	ENSG00000163702	IL17RC	3	+	9920890	9920969	9920490	9920602	9923880	9924020	2502	5,8,8	43,42,56	13,8,17	22,27,30	223	144	0.000188193	0.0093183	0.07,0.11,0.084	0.276,0.161,0.268	-0.147	14.7
29484	ENSG00000221955	SLC12A8	3	-	125177742	125177964	125135668	125135782	125187236	125187428	29484	82,84,56	2,3,1	93,96,97	8,6,17	366	144	0.000195561	0.00960716	0.942,0.917,0.957	0.821,0.863,0.692	0.147	14.7
51177	ENSG00000213024	NUP62	19	-	49927693	49927848	49908104	49909884	49929325	49929435	51177	110147118	46,48,37	225178192	109117155	299	144	0.000199524	0.00978634	0.535,0.596,0.606	0.499,0.423,0.374	0.147	14.7
95253	ENSG00000106070	GRB10	7	-	50755886	50756079	50710874	50710990	50793223	50793436	95253	157169153	39,26,40	131149123	63,55,45	337	144	0.000534747	0.0204225	0.632,0.735,0.62	0.47,0.537,0.539	0.147	14.7
100908	ENSG00000142765	SYTL1	1	+	27351455	27351555	27349971	27350485	27353282	27353488	100908	44,38,26	7,7,3	59,41,53	4,1,1	244	144	0.000961051	0.0312142	0.788,0.762,0.836	0.897,0.96,0.969	-0.147	14.7
73960	ENSG00000074219	TEAD2	19	-	49355302	49355419	49355147	49355206	49357251	49357255	73960	18,22,29	4,2,1	37,32,28	1,0,0	261	144	0.00108003	0.0339862	0.713,0.859,0.941	0.953,1.0,1.0	-0.147	14.7
10465	ENSG00000235944	ZNF815P	7	+	5824396	5824468	5823188	5823526	5833526	5833568	10465	1,0,1	3,8,4	1,4,3	4,4,7	216	144	0.00186883	0.0496828	0.182,0.0,0.143	0.143,0.4,0.222	-0.147	14.7
110061	ENSG00000213563	C8orf82	8	-	144528357	144528471	144526218	144528072	144528760	144529062	110061	71,83,71	237277199	120101105	142130161	258	144	6.50037e-11	5.74754e-08	0.143,0.143,0.166	0.32,0.302,0.267	-0.146	14.6
65193	ENSG00000159596	TMEM69	1	+	45691005	45691110	45688195	45688275	45693203	45694443	65193	168177190	30,20,20	141146154	47,36,43	249	144	1.43032e-05	0.00135543	0.764,0.837,0.846	0.634,0.701,0.674	0.146	14.6
108457	ENSG00000103202	NME4	16	+	406684	406777	406345	406397	407424	407580	108457	13,20,26	88,80,96	17,24,23	25,39,47	237	144	3.34145e-05	0.00262034	0.082,0.132,0.141	0.292,0.272,0.229	-0.146	14.6
75286	ENSG00000046651	OFD1	X	+	13757130	13757334	13756577	13756767	13757659	13757790	75286	46,46,45	0,12,1	48,38,31	0,0,0	348	144	4.53175e-05	0.00329497	1.0,0.613,0.949	1.0,1.0,1.0	-0.146	14.6
52485	ENSG00000143228	NUF2	1	+	163322866	163323095	163321889	163322066	163326031	163326174	52485	20,19,8	16,34,44	2,4,10	34,42,48	373	144	6.80611e-05	0.00444886	0.325,0.177,0.066	0.022,0.035,0.074	0.146	14.6
12308	ENSG00000140157	NIPA2	15	+	22839620	22839790	22838688	22839174	22845145	22845267	12308	23,25,19	0,0,0	37,37,40	4,2,3	314	144	0.000117499	0.00664144	1.0,1.0,1.0	0.809,0.895,0.859	0.146	14.6
62689	ENSG00000010165	METTL13	1	+	171790456	171790616	171787734	171787930	171792016	171792235	62689	81,73,84	10,16,11	198176195	5,15,10	304	144	0.000134764	0.00733269	0.793,0.684,0.783	0.949,0.848,0.902	-0.146	14.6
97889	ENSG00000167964	RAB26	16	+	2151132	2151315	2149940	2150051	2151568	2151610	97889	3,13,7	52,56,41	18,1,14	19,17,14	327	144	0.00102265	0.0326683	0.025,0.093,0.07	0.294,0.025,0.306	-0.146	14.6
100913	ENSG00000142765	SYTL1	1	+	27351461	27351555	27349971	27350485	27353282	27353488	100913	41,38,24	7,7,3	54,37,48	4,1,1	238	144	0.00136358	0.0400576	0.78,0.767,0.829	0.891,0.957,0.967	-0.146	14.6
5002	ENSG00000139644	TMBIM6	12	+	49742437	49742607	49741956	49742115	49752463	49752549	5002	1,0,2	48,54,46	15,2,14	18,32,34	314	144	1.74683e-09	1.03585e-06	0.009,0.0,0.02	0.276,0.028,0.159	-0.145	14.5
77425	ENSG00000214022	REPIN1	7	+	150369670	150369868	150368799	150368941	150371227	150372945	77425	493546454	53,54,52	566495719	139,99,164	342	144	3.66808e-09	1.93216e-06	0.797,0.81,0.786	0.632,0.678,0.649	0.145	14.5
73412	ENSG00000145736	GTF2H2	5	-	71038428	71038481	71037506	71037546	71041521	71041624	73412	76,86,70	136154132	25,21,30	94122126	197	144	3.89666e-08	1.36354e-05	0.29,0.29,0.279	0.163,0.112,0.148	0.145	14.5
25228	ENSG00000111832	RWDD1	6	+	116574057	116574171	116571488	116571655	116580294	116580360	25228	92107116	164164146	178183197	107174168	258	144	5.94895e-06	0.000694715	0.238,0.267,0.307	0.481,0.37,0.396	-0.145	14.5
110359	ENSG00000214796	RP11-480I12.5	1	-	202858881	202859102	202851827	202853280	202861447	202861620	110359	92,54,74	0,3,0	62,52,78	7,5,5	365	144	1.84528e-05	0.00165074	1.0,0.877,1.0	0.777,0.804,0.86	0.145	14.5
3913	ENSG00000223756	TSSC2	11	+	3406495	3406715	3404832	3404963	3407621	3407697	3913	46,40,54	2,8,0	41,23,36	0,0,0	364	144	5.59052e-05	0.00385719	0.901,0.664,1.0	1.0,1.0,1.0	-0.145	14.5
29169	ENSG00000274769	RP11-493E12.3	2	+	61159317	61159439	61157861	61158012	61162841	61162955	29169	1,0,0	2,2,7	10,1,0	7,2,4	266	144	0.000254265	0.0117442	0.213,0.0,0.0	0.436,0.213,0.0	-0.145	14.5
119876	ENSG00000095794	CREM	10	+	35201450	35201486	35188199	35188388	35206894	35207051	119876	6,1,5	16,8,12	0,1,1	6,12,10	180	144	0.000272506	0.0123846	0.231,0.091,0.25	0.0,0.063,0.074	0.145	14.5
41883	ENSG00000184517	ZFP1	16	+	75166769	75166937	75152908	75152966	75169252	75170372	41883	13,13,11	0,0,1	13,20,30	2,5,0	312	144	0.000373446	0.0156108	1.0,1.0,0.835	0.75,0.649,1.0	0.145	14.5
40147	ENSG00000165338	HECTD2	10	+	91491204	91491307	91487681	91487778	91492351	91492484	40147	29,40,34	0,0,0	29,18,20	0,0,9	247	144	0.00114411	0.0354284	1.0,1.0,1.0	1.0,1.0,0.564	0.145	14.5
1887	ENSG00000058272	PPP1R12A	12	-	79806165	79806291	79805591	79805768	79807225	79807330	1887	140146175	27,35,33	99,71,107	28,37,43	270	144	0.00144381	0.0416981	0.734,0.69,0.739	0.653,0.506,0.57	0.145	14.5
93316	ENSG00000171302	CANT1	17	-	79000099	79000265	78997392	78997963	79005371	79005481	93316	13,26,16	44,45,46	16,21,18	17,21,21	310	144	0.00163283	0.0453188	0.121,0.212,0.139	0.304,0.317,0.285	-0.145	14.5
88566	ENSG00000151665	PIGF	2	-	46588074	46588179	46581284	46581591	46592474	46592583	88566	24,26,22	42,62,66	6,4,9	53,70,61	249	144	6.13811e-08	2.00553e-05	0.248,0.195,0.162	0.061,0.032,0.079	0.144	14.4
102288	ENSG00000138640	FAM13A	4	-	89008950	89009078	88990972	88991150	89020459	89020669	102288	1,0,0	1,5,6	8,8,1	9,7,6	272	144	4.20202e-05	0.00311236	0.346,0.0,0.0	0.32,0.377,0.081	-0.144	14.4
97725	ENSG00000144306	SCRN3	2	+	174398369	174398442	174395777	174395817	174399921	174400103	97725	55,41,49	1,0,1	40,28,19	1,5,4	217	144	0.000117301	0.00664144	0.973,1.0,0.97	0.964,0.788,0.759	0.144	14.4
53816	ENSG00000189050	RNFT1	17	-	59960067	59960168	59958290	59958444	59962826	59962966	53816	28,17,26	0,1,0	25,40,18	3,2,4	245	144	0.000248673	0.0115832	1.0,0.909,1.0	0.83,0.922,0.726	0.144	14.4
1058	ENSG00000189046	ALKBH2	12	-	109090046	109090207	109088187	109088512	109092506	109093472	1058	79,79,89	53,33,52	141145146	120159159	305	144	0.00028211	0.0127218	0.413,0.531,0.447	0.357,0.301,0.302	0.144	14.4
30739	ENSG00000118482	PHF3	6	+	63678827	63679020	63636110	63636150	63679999	63680161	30739	2,2,2	24,9,9	5,24,3	12,17,10	337	144	0.000347008	0.0147738	0.034,0.087,0.087	0.151,0.376,0.114	-0.144	14.4
68284	ENSG00000152601	MBNL1	3	+	152335110	152335230	152268946	152269092	152414940	152415109	68284	7,6,11	30,41,34	13,21,14	21,30,24	264	144	0.000353152	0.014971	0.113,0.074,0.15	0.252,0.276,0.241	-0.144	14.4
107163	ENSG00000166321	NUDT13	10	+	73119450	73119522	73114356	73114448	73120017	73120157	107163	2,6,0	18,7,3	0,0,0	3,4,3	216	144	0.000583028	0.0216404	0.069,0.364,0.0	0.0,0.0,0.0	0.144	14.4
119743	ENSG00000040199	PHLPP2	16	-	71663898	71664099	71658652	71658815	71667177	71667333	119743	47,50,23	1,2,5	49,36,42	1,0,0	345	144	0.000596588	0.0219953	0.951,0.913,0.658	0.953,1.0,1.0	-0.144	14.4
77528	ENSG00000103227	LMF1	16	-	933990	934145	911015	911079	934243	934254	77528	4,4,2	6,15,6	0,2,0	8,14,5	299	144	0.000631503	0.0229583	0.243,0.114,0.138	0.0,0.064,0.0	0.144	14.4
63349	ENSG00000143537	ADAM15	1	+	155061417	155061489	155060762	155060832	155061903	155061975	63349	23,29,27	33,43,37	113,87,100	87,78,68	216	144	0.000893182	0.0296021	0.317,0.31,0.327	0.464,0.426,0.495	-0.144	14.4
119384	ENSG00000169016	E2F6	2	-	11457178	11457233	11453581	11453798	11465771	11466103	119384	27,37,27	2,2,3	51,53,69	11,14,15	199	144	0.000981047	0.0317283	0.907,0.93,0.867	0.77,0.733,0.769	0.144	14.4
74110	ENSG00000217930	PAM16	16	-	4343482	4343594	4343206	4343291	4351231	4351262	74110	16,6,15	139129108	21,41,40	47,78,120	256	144	6.65445e-12	8.2373e-09	0.061,0.025,0.072	0.201,0.228,0.158	-0.143	14.3
105550	ENSG00000184445	KNTC1	12	+	122582704	122582848	122580602	122580670	122584277	122584450	105550	36,29,43	0,0,0	65,55,37	3,2,7	288	144	1.66801e-05	0.00153628	1.0,1.0,1.0	0.915,0.932,0.725	0.143	14.3
72255	ENSG00000081014	AP4E1	15	+	50936445	50936501	50934623	50934697	50941441	50941564	72255	0,0,1	16,10,10	4,0,5	7,4,14	200	144	8.13565e-05	0.00506707	0.0,0.0,0.067	0.291,0.0,0.205	-0.143	14.3
97733	ENSG00000144306	SCRN3	2	+	174398365	174398442	174395744	174395817	174399921	174400103	97733	57,46,56	1,0,1	43,30,19	1,5,4	221	144	0.000112038	0.00644684	0.974,1.0,0.973	0.966,0.796,0.756	0.143	14.3
20362	ENSG00000130529	TRPM4	19	+	49166040	49166215	49158191	49158259	49168259	49168423	20362	51,67,61	5,10,4	87,74,69	4,0,1	319	144	0.000124863	0.00693886	0.822,0.752,0.873	0.908,1.0,0.969	-0.143	14.3
48530	ENSG00000160439	RDH13	19	-	55059156	55059275	55056652	55056808	55062967	55063086	48530	63,46,54	2,1,1	55,48,69	10,9,2	263	144	0.000161255	0.00834915	0.945,0.962,0.967	0.751,0.745,0.95	0.143	14.3
434	ENSG00000182600	C2orf82	2	+	232866657	232866711	232857269	232857455	232869046	232869101	434	0,0,0	3,2,2	3,1,4	7,13,18	198	144	0.000556979	0.0210243	0.0,0.0,0.0	0.238,0.053,0.139	-0.143	14.3
121814	ENSG00000089123	TASP1	20	-	13600542	13600617	13587249	13587370	13623445	13623514	121814	0,11,1	22,10,7	0,1,0	11,8,10	219	144	0.00058095	0.0216058	0.0,0.42,0.086	0.0,0.076,0.0	0.143	14.3
65923	ENSG00000093183	SEC22C	3	-	42553253	42553448	42547968	42548657	42555929	42555995	65923	32,42,38	38,46,32	58,51,64	30,27,39	339	144	0.00156289	0.0439941	0.263,0.279,0.335	0.451,0.445,0.411	-0.143	14.3
98391	ENSG00000170325	PRDM10	11	-	129948011	129948107	129947144	129947370	129955511	129955571	98391	0,0,0	8,4,13	10,0,0	8,10,6	240	144	0.00169021	0.0463913	0.0,0.0,0.0	0.429,0.0,0.0	-0.143	14.3
110116	ENSG00000269476	CTD-2583A14.9	19	-	57912059	57912189	57888766	57889008	57916378	57916591	110116	11,11,14	4,3,0	9,11,9	0,1,1	274	144	0.00186067	0.0495363	0.591,0.658,1.0	1.0,0.853,0.825	-0.143	14.3
110053	ENSG00000213563	C8orf82	8	-	144528357	144528492	144526218	144528072	144528760	144529132	110053	78,85,83	237277199	129107115	142130161	279	144	7.52084e-11	6.53317e-08	0.145,0.137,0.177	0.319,0.298,0.269	-0.142	14.2
22771	ENSG00000067836	ROGDI	16	-	4801049	4801321	4800497	4800578	4801502	4801585	22771	81,57,53	2,7,2	42,31,64	0,0,0	416	144	1.79114e-05	0.0016125	0.933,0.738,0.902	1.0,1.0,1.0	-0.142	14.2
16428	ENSG00000133739	LRRCC1	8	+	85115099	85115275	85112931	85113099	85123412	85123606	16428	30,38,28	0,0,0	34,28,56	5,1,3	320	144	4.8047e-05	0.00344391	1.0,1.0,1.0	0.754,0.926,0.894	0.142	14.2
96982	ENSG00000181392	SYNE4	19	-	36006754	36006944	36006422	36006671	36007124	36007268	96982	111144116	2,4,5	88,72,94	10,11,7	334	144	0.000109651	0.00633897	0.96,0.939,0.909	0.791,0.738,0.853	0.142	14.2
20370	ENSG00000130529	TRPM4	19	+	49166040	49166210	49158191	49158259	49168259	49168423	20370	52,65,60	5,10,4	86,70,66	4,0,1	314	144	0.000155493	0.00814727	0.827,0.749,0.873	0.908,1.0,0.968	-0.142	14.2
102701	ENSG00000168502	MTCL1	18	+	8779032	8779110	8777832	8777892	8783529	8784843	102701	0,1,0	13,22,8	1,6,4	29,9,17	222	144	0.000220073	0.0105743	0.0,0.029,0.0	0.022,0.302,0.132	-0.142	14.2
51125	ENSG00000185324	CDK10	16	+	89689200	89689306	89686669	89686759	89690552	89690624	51125	0,4,11	1,6,6	0,0,2	2,5,2	250	144	0.00121489	0.0368395	0.0,0.277,0.514	0.0,0.0,0.365	0.142	14.2
2475	ENSG00000054690	PLEKHH1	14	+	67570173	67570229	67569920	67570012	67571751	67571902	2475	2,3,2	49,88,42	12,17,10	58,42,40	200	144	1.84237e-08	7.41658e-06	0.029,0.024,0.033	0.13,0.226,0.153	-0.141	14.1
80919	ENSG00000167705	RILP	17	-	1646905	1646985	1646149	1646619	1647834	1647957	80919	127,97,84	13,20,17	88,90,87	5,1,6	224	144	1.56386e-05	0.00145552	0.863,0.757,0.761	0.919,0.983,0.903	-0.141	14.1
79507	ENSG00000143748	NVL	1	-	224326390	224326464	224317877	224317930	224330070	224330137	79507	146157148	20,33,23	96117122	34,39,42	218	144	7.42487e-05	0.00475342	0.828,0.759,0.81	0.651,0.665,0.657	0.141	14.1
44462	ENSG00000182923	CEP63	3	+	134558141	134558347	134551925	134552012	134559149	134559305	44462	36,38,30	1,0,0	43,35,45	2,3,5	350	144	7.81885e-05	0.0049318	0.937,1.0,1.0	0.898,0.828,0.787	0.141	14.1
97009	ENSG00000181392	SYNE4	19	-	36006764	36006944	36006422	36006671	36007124	36007268	97009	114132109	2,4,5	83,70,93	10,11,7	324	144	0.000128681	0.00707953	0.962,0.936,0.906	0.787,0.739,0.855	0.141	14.1
46858	ENSG00000198088	NUP62CL	X	-	107154095	107154246	107153453	107153503	107167648	107167784	46858	47,26,24	1,0,1	57,32,59	7,7,1	295	144	0.000154837	0.00812362	0.958,1.0,0.921	0.799,0.691,0.966	0.141	14.1
66169	ENSG00000176261	ZBTB8OS	1	-	32631826	32631879	32627571	32627865	32633644	32633727	66169	22,37,18	0,1,1	14,22,27	2,4,4	197	144	0.000221123	0.0106144	1.0,0.964,0.929	0.837,0.801,0.831	0.141	14.1
88201	ENSG00000141736	ERBB2	17	+	39699536	39699587	39694987	39695181	39706989	39707141	88201	1,3,8	6,12,12	0,0,2	6,16,7	195	144	0.000223561	0.0106969	0.11,0.156,0.33	0.0,0.0,0.174	0.141	14.1
11946	ENSG00000105865	DUS4L	7	+	107573703	107573821	107571127	107571266	107575187	107575282	11946	89,78,101	6,9,0	72,64,91	11,13,14	262	144	0.000510912	0.0197483	0.891,0.826,1.0	0.782,0.73,0.781	0.141	14.1
89533	ENSG00000140525	FANCI	15	+	89245606	89245708	89243989	89244044	89247628	89247726	89533	0,0,2	6,10,5	2,5,3	7,9,6	246	144	0.00074024	0.0258117	0.0,0.0,0.19	0.143,0.245,0.226	-0.141	14.1
16730	ENSG00000215630	GUSBP9	5	-	71206886	71206978	71204265	71204350	71207942	71208130	16730	1,1,8	15,13,7	0,0,1	6,7,8	236	144	0.000786211	0.0269396	0.039,0.045,0.411	0.0,0.0,0.071	0.141	14.1
117757	ENSG00000154134	ROBO3	11	+	124877160	124877309	124876821	124876932	124877518	124877796	117757	20,22,20	3,4,0	23,7,12	1,0,0	293	144	0.000992249	0.0319238	0.766,0.73,1.0	0.919,1.0,1.0	-0.141	14.1
1891	ENSG00000058272	PPP1R12A	12	-	79806165	79806297	79805591	79805768	79807225	79807330	1891	152165197	27,35,33	115,81,112	28,37,43	276	144	0.00144835	0.0417917	0.746,0.711,0.757	0.682,0.533,0.576	0.141	14.1
116575	ENSG00000104529	EEF1D	8	-	143581285	143581706	143581053	143581154	143586218	143586290	116575	18,22,34	0,0,2	36,21,34	5,0,3	565	144	0.00152733	0.0433332	1.0,1.0,0.812	0.647,1.0,0.743	0.141	14.1
58671	ENSG00000135111	TBX3	12	-	114679912	114679972	114679606	114679651	114680878	114681146	58671	467556495	177198241	749619644	137127144	204	144	2.15995e-10	1.67108e-07	0.651,0.665,0.592	0.794,0.775,0.759	-0.14	14
87320	ENSG00000183605	SFXN4	10	-	119165201	119165369	119164130	119164196	119165536	119165623	87320	59,54,49	151189168	75,99,105	132100120	312	144	4.98695e-09	2.43277e-06	0.153,0.117,0.119	0.208,0.314,0.288	-0.14	14
17211	ENSG00000123200	ZC3H13	13	-	45976211	45976265	45975282	45975838	45979812	45980004	17211	3,4,3	39,77,88	15,18,19	69,55,54	198	144	5.60594e-09	2.64813e-06	0.053,0.036,0.024	0.137,0.192,0.204	-0.14	14
106211	ENSG00000143774	GUK1	1	+	228141123	228141288	228140281	228140363	228145510	228146067	106211	346404266	426449443	357485476	252272400	309	144	1.28085e-08	5.37464e-06	0.275,0.295,0.219	0.398,0.454,0.357	-0.14	14
115508	ENSG00000001631	KRIT1	7	-	92244001	92244149	92242033	92242137	92244901	92245171	115508	91,98,66	2,1,2	90,64,72	8,9,7	292	144	1.38804e-05	0.00132679	0.957,0.98,0.942	0.847,0.778,0.835	0.14	14
70179	ENSG00000244300	GATA2-AS1	3	+	128496698	128496944	128489778	128490069	128501608	128502348	70179	278315265	112,95,99	218167187	119141105	390	144	2.38416e-05	0.00200435	0.478,0.55,0.497	0.403,0.304,0.397	0.14	14
10425	ENSG00000167747	C19orf48	19	-	50799271	50799357	50798703	50798958	50802216	50802257	10425	24,30,29	7,2,1	33,49,54	1,0,0	230	144	3.5943e-05	0.00276142	0.682,0.904,0.948	0.954,1.0,1.0	-0.14	14
76707	ENSG00000013563	DNASE1L1	X	-	154409417	154409813	154409111	154409196	154411890	154412089	76707	173218178	11,10,20	170171193	6,4,1	540	144	7.69309e-05	0.00487017	0.807,0.853,0.704	0.883,0.919,0.981	-0.14	14
107493	ENSG00000080845	DLGAP4	20	+	36465264	36465367	36461467	36461510	36496704	36496850	107493	2,0,1	15,16,18	5,5,7	12,19,17	247	144	9.41819e-05	0.0056663	0.072,0.0,0.031	0.195,0.133,0.194	-0.14	14
45845	ENSG00000137821	LRRC49	15	+	70900921	70901024	70895848	70895936	70904551	70904596	45845	36,30,32	0,0,0	40,24,35	2,3,4	247	144	0.000104616	0.00613745	1.0,1.0,1.0	0.921,0.823,0.836	0.14	14
97887	ENSG00000167964	RAB26	16	+	2151129	2151309	2149940	2150051	2151568	2151610	97887	3,8,8	52,56,41	17,1,12	19,17,14	324	144	0.00038665	0.0160948	0.025,0.06,0.08	0.285,0.025,0.276	-0.14	14
85616	ENSG00000105223	PLD3	19	+	40365856	40365930	40348699	40348768	40366418	40366510	85616	45,44,64	7,9,13	40,41,29	2,0,4	218	144	0.000759731	0.0262969	0.809,0.764,0.765	0.93,1.0,0.827	-0.14	14
3610	ENSG00000279516	FAM230C	13	+	18199441	18199644	18195296	18195411	18218998	18219057	3610	2,6,13	22,18,39	20,12,9	20,15,20	347	144	0.00154778	0.043718	0.036,0.122,0.122	0.293,0.249,0.157	-0.14	14
32194	ENSG00000103254	FAM173A	16	+	722083	722216	721800	721941	722308	722573	32194	101173114	46,39,36	147172178	91,83,109	277	144	0.00155933	0.0439065	0.533,0.698,0.622	0.456,0.519,0.459	0.14	14
113870	ENSG00000198930	CSAG1	X	-	152728073	152728224	152727486	152727863	152732444	152732504	113870	235256246	26,36,39	331383399	15,12,20	295	144	8.44069e-10	5.39273e-07	0.815,0.776,0.755	0.915,0.94,0.907	-0.139	13.9
81265	ENSG00000111906	HDDC2	6	-	125298713	125298816	125292840	125292909	125300537	125300659	81265	227258258	139193157	215198238	237238289	247	144	2.91635e-07	7.04399e-05	0.488,0.438,0.489	0.346,0.327,0.324	0.139	13.9
75795	ENSG00000133872	SARAF	8	-	30073876	30074028	30069873	30070059	30082846	30083074	75795	282224230	87,108,92	243322329	47,59,91	296	144	0.000106096	0.00620661	0.612,0.502,0.549	0.716,0.726,0.638	-0.139	13.9
120978	ENSG00000161642	ZNF385A	12	-	54371472	54371714	54371023	54371096	54373972	54374129	120978	97,81,61	7,7,6	64,88,77	2,0,2	386	144	0.000113063	0.00649074	0.838,0.812,0.791	0.923,1.0,0.935	-0.139	13.9
85086	ENSG00000115594	IL1R1	2	+	102157721	102157785	102153944	102154017	102164773	102165008	85086	26,23,24	0,0,0	19,24,22	1,5,2	208	144	0.000179043	0.00900137	1.0,1.0,1.0	0.929,0.769,0.884	0.139	13.9
11027	ENSG00000103197	TSC2	16	+	2060952	2061039	2060669	2060813	2061870	2062008	11027	3,13,10	66,69,54	20,4,14	28,22,27	231	144	0.000214413	0.0103576	0.028,0.105,0.103	0.308,0.102,0.244	-0.139	13.9
81598	ENSG00000099840	IZUMO4	19	+	2097584	2097812	2097423	2097495	2097928	2097955	81598	4,6,5	7,11,9	0,0,2	4,7,6	372	144	0.000257753	0.0118579	0.181,0.174,0.177	0.0,0.0,0.114	0.139	13.9
83101	ENSG00000137492	PRKRIR	11	-	76364337	76364432	76360955	76361063	76365851	76365972	83101	45,51,41	33,44,34	62,60,99	104102116	239	144	0.000818195	0.0278054	0.451,0.411,0.421	0.264,0.262,0.34	0.139	13.9
26593	ENSG00000272896	RP11-216L13.17	9	+	136791755	136791777	136791378	136791424	136792250	136792358	26593	2,4,3	2,1,5	0,4,1	1,0,0	166	144	0.00123418	0.0372594	0.465,0.776,0.342	0.0,1.0,1.0	-0.139	13.9
109379	ENSG00000177106	EPS8L2	11	+	706595	706801	706236	706288	709329	709451	109379	46,73,59	135147109	110,60,70	80,69,80	350	144	5.42647e-07	0.000113132	0.123,0.17,0.182	0.361,0.263,0.265	-0.138	13.8
30484	ENSG00000065911	MTHFD2	2	+	74205704	74205885	74198628	74198742	74207703	74207826	30484	264257187	11,8,19	283375355	49,38,63	325	144	2.06074e-06	0.000312039	0.914,0.934,0.813	0.719,0.814,0.714	0.138	13.8
76872	ENSG00000197375	SLC22A5	5	+	132390689	132390904	132388920	132389021	132392432	132392615	76872	103,97,85	2,2,1	106,127,84	9,9,9	359	144	2.29406e-05	0.00194395	0.954,0.951,0.972	0.825,0.85,0.789	0.138	13.8
36189	ENSG00000242612	DECR2	16	+	406684	406735	406345	406397	407424	407580	36189	6,5,14	88,80,96	11,14,11	25,39,47	195	144	3.00791e-05	0.00242718	0.048,0.044,0.097	0.245,0.21,0.147	-0.138	13.8
93702	ENSG00000109332	UBE2D3	4	-	102827591	102827741	102826484	102826636	102827943	102828029	93702	155180175	110,95,118	161180207	61,61,77	294	144	3.98847e-05	0.0029877	0.408,0.481,0.421	0.564,0.591,0.568	-0.138	13.8
12101	ENSG00000249859	PVT1	8	+	127932052	127932198	127890588	127890998	127932464	127932695	12101	8,2,1	10,7,8	0,1,1	17,14,26	290	144	4.00228e-05	0.00299126	0.284,0.124,0.058	0.0,0.034,0.019	0.138	13.8
56745	ENSG00000249348	UGDH-AS1	4	+	39531968	39532130	39528018	39528338	39587922	39588059	56745	28,28,26	0,0,0	32,38,42	1,5,3	306	144	5.44996e-05	0.00379539	1.0,1.0,1.0	0.938,0.781,0.868	0.138	13.8
69569	ENSG00000163029	SMC6	2	-	17726388	17726475	17725256	17725358	17731077	17731139	69569	10,16,19	0,0,0	32,28,37	9,2,0	231	144	6.64468e-05	0.0043635	1.0,1.0,1.0	0.689,0.897,1.0	0.138	13.8
52841	ENSG00000141576	RNF157	17	-	76155179	76155317	76154282	76154328	76155561	76155734	52841	19,27,17	0,0,2	32,27,26	7,1,4	282	144	0.000374439	0.0156457	1.0,1.0,0.813	0.7,0.932,0.768	0.138	13.8
62706	ENSG00000256632	RP13-672B3.2	12	+	132704618	132704794	132690262	132690376	132714857	132714912	62706	38,32,29	2,0,0	26,43,35	4,5,1	320	144	0.000509144	0.0196992	0.895,1.0,1.0	0.745,0.795,0.94	0.138	13.8
56957	ENSG00000011021	CLCN6	1	+	11822577	11822801	11820361	11820551	11823706	11823833	56957	5,11,12	1,0,0	9,4,16	2,0,4	368	144	0.000870837	0.0290366	0.662,1.0,1.0	0.638,1.0,0.61	0.138	13.8
30212	ENSG00000167555	ZNF528	19	+	52402428	52402545	52401946	52402028	52405906	52406033	30212	12,5,0	31,38,25	20,13,10	32,21,32	261	144	0.00131578	0.0390706	0.176,0.068,0.0	0.256,0.255,0.147	-0.138	13.8
41889	ENSG00000184517	ZFP1	16	+	75166769	75166913	75152908	75152966	75169252	75172000	41889	13,13,13	0,0,1	13,22,31	2,5,0	288	144	0.0017215	0.0470286	1.0,1.0,0.867	0.765,0.688,1.0	0.138	13.8
39933	ENSG00000063046	EIF4B	12	+	53027783	53027919	53022492	53022627	53028014	53028188	39933	100111561094	29,14,25	841871974	102,100,93	280	144	0	0	0.947,0.977,0.957	0.809,0.817,0.843	0.137	13.7
116560	ENSG00000104529	EEF1D	8	-	143588990	143590092	143586728	143586852	143597347	143597675	116560	544669555	435527458	11317351207	279305416	1246	144	2.22045e-16	5.94293e-13	0.126,0.128,0.123	0.319,0.218,0.251	-0.137	13.7
56478	ENSG00000116791	CRYZ	1	-	74707102	74707204	74706898	74706994	74710097	74710247	56478	115,81,74	2,0,3	57,67,81	7,11,6	246	144	3.20683e-06	0.000441068	0.971,1.0,0.935	0.827,0.781,0.888	0.137	13.7
45803	ENSG00000213923	CSNK1E	22	-	38295386	38295447	38294341	38294534	38298785	38298934	45803	45,36,54	119107109	68,73,71	90,87,92	205	144	1.93058e-05	0.00170244	0.21,0.191,0.258	0.347,0.371,0.352	-0.137	13.7
88378	ENSG00000168958	MFF	2	+	227347225	227347384	227340291	227340380	227352513	227352573	88378	165172225	13,12,14	142145117	30,19,21	303	144	3.50976e-05	0.00271963	0.858,0.872,0.884	0.692,0.784,0.726	0.137	13.7
16207	ENSG00000112530	PACRG	6	+	163312778	163312895	163089258	163089408	163314826	163315491	16207	0,8,4	9,10,19	0,0,0	8,6,5	261	144	6.49171e-05	0.00429971	0.0,0.306,0.104	0.0,0.0,0.0	0.137	13.7
43440	ENSG00000101972	STAG2	X	+	124021366	124021431	123961725	123961856	124022530	124022671	43440	79108101	115108134	64,27,57	122103124	209	144	6.60595e-05	0.00434383	0.321,0.408,0.342	0.265,0.153,0.241	0.137	13.7
55173	ENSG00000066827	ZFAT	8	-	134674729	134674888	134657560	134657737	134712844	134713038	55173	0,0,1	15,16,12	3,0,8	6,14,11	303	144	7.63893e-05	0.0048492	0.0,0.0,0.038	0.192,0.0,0.257	-0.137	13.7
112988	ENSG00000178802	MPI	15	+	74897010	74897219	74896151	74896325	74897511	74902219	112988	275252308	20,17,20	398327300	0,2,1	353	144	0	0	0.849,0.858,0.863	1.0,0.985,0.992	-0.136	13.6
65265	ENSG00000105879	CBLL1	7	+	107752544	107752617	107748879	107749047	107753410	107753511	65265	37,34,34	88,101,79	15,21,25	180181166	217	144	1.72729e-10	1.34686e-07	0.218,0.183,0.222	0.052,0.071,0.091	0.136	13.6
46399	ENSG00000125944	HNRNPR	1	-	23340851	23341017	23338489	23338608	23344210	23344317	46399	165175215	119120115	435402350	147130162	310	144	1.7935e-05	0.00161316	0.392,0.404,0.465	0.579,0.59,0.501	-0.136	13.6
96279	ENSG00000155111	CDK19	6	-	110772206	110772311	110746125	110746201	110773875	110773937	96279	0,0,0	12,18,18	4,5,2	9,18,16	249	144	1.87565e-05	0.00166736	0.0,0.0,0.0	0.204,0.138,0.067	-0.136	13.6
120423	ENSG00000283047	FRG1FP	22	-	10950048	10950174	10947303	10947418	10959066	10959136	120423	36,26,41	11,0,1	20,39,24	0,0,0	270	144	5.80844e-05	0.00395375	0.636,1.0,0.956	1.0,1.0,1.0	-0.136	13.6
22035	ENSG00000103942	HOMER2	15	-	82952009	82952077	82892684	82892841	82952530	82952728	22035	0,0,0	7,12,7	2,3,5	10,23,13	212	144	7.97595e-05	0.00500326	0.0,0.0,0.0	0.12,0.081,0.207	-0.136	13.6
7894	ENSG00000167695	FAM57A	17	+	740504	740600	733124	733181	741300	742972	7894	31,35,41	1,2,0	39,35,25	8,3,3	240	144	0.000268133	0.0122115	0.949,0.913,1.0	0.745,0.875,0.833	0.136	13.6
76485	ENSG00000198399	ITSN2	2	-	24209099	24209221	24208236	24208319	24209817	24210033	76485	28,37,27	5,2,3	35,44,33	0,0,2	266	144	0.000275243	0.0124768	0.752,0.909,0.83	1.0,1.0,0.899	-0.136	13.6
11540	ENSG00000105968	H2AFV	7	-	44840955	44841012	44835528	44835658	44843276	44843354	11540	165206138	40,51,36	125149176	85,56,69	201	144	0.000636185	0.0230266	0.747,0.743,0.733	0.513,0.656,0.646	0.136	13.6
25263	ENSG00000167397	VKORC1	16	-	31093311	31093421	31091174	31091342	31094556	31094940	25263	516517525	40,42,56	589578656	119125136	254	144	3.59172e-11	3.55684e-08	0.88,0.875,0.842	0.737,0.724,0.732	0.135	13.5
114574	ENSG00000151498	ACAD8	11	+	134260028	134260205	134259237	134259745	134261043	134261179	114574	3,6,2	77,81,58	9,16,17	42,34,29	321	144	3.50723e-10	2.57108e-07	0.017,0.032,0.015	0.088,0.174,0.208	-0.135	13.5
48121	ENSG00000136521	NDUFB5	3	+	179614970	179615059	179604825	179604939	179616982	179617418	48121	342419313	108,120,98	154264304	78144172	233	144	1.67999e-06	0.000264917	0.662,0.683,0.664	0.55,0.531,0.522	0.135	13.5
58208	ENSG00000145545	SRD5A1	5	+	6653446	6653636	6651841	6652008	6656077	6656179	58208	21,2,6	69,74,83	17,39,58	90,84,53	334	144	3.5955e-06	0.000474251	0.116,0.012,0.03	0.075,0.167,0.321	-0.135	13.5
32176	ENSG00000121964	GTDC1	2	-	144211013	144211245	144208602	144208804	144211514	144211579	32176	0,2,1	26,13,17	6,5,6	13,10,11	376	144	4.62827e-06	0.000575796	0.0,0.056,0.022	0.15,0.161,0.173	-0.135	13.5
15993	ENSG00000104231	ZFAND1	8	-	81717248	81717288	81714986	81715114	81718181	81718224	15993	38,42,29	80,79,67	20,26,21	117112101	184	144	6.42535e-06	0.000730535	0.271,0.294,0.253	0.118,0.154,0.14	0.135	13.5
113994	ENSG00000006625	GGCT	7	-	30500531	30500681	30498802	30498938	30504568	30504816	113994	242246222	84,83,80	330297336	183195199	294	144	6.97032e-06	0.00077645	0.585,0.592,0.576	0.469,0.427,0.453	0.135	13.5
65188	ENSG00000159596	TMEM69	1	+	45690992	45691110	45688195	45688275	45693203	45694443	65188	194217242	30,20,20	179173180	47,36,43	262	144	1.11686e-05	0.00112286	0.78,0.856,0.869	0.677,0.725,0.697	0.135	13.5
97528	ENSG00000116285	ERRFI1	1	-	8015307	8015400	8014039	8014396	8015494	8015692	97528	19,15,26	1,0,0	37,38,34	4,6,3	237	144	5.83954e-05	0.00396901	0.92,1.0,1.0	0.849,0.794,0.873	0.135	13.5
20128	ENSG00000242372	EIF6	20	-	35284175	35284259	35279941	35280118	35284380	35284492	20128	16,23,18	0,0,1	22,18,28	0,2,9	228	144	0.000120103	0.00675779	1.0,1.0,0.919	1.0,0.85,0.663	0.135	13.5
60495	ENSG00000122085	MTERF4	2	-	241094276	241094429	241089979	241090044	241097242	241097427	60495	86121100	2,3,8	111109117	19,17,9	297	144	0.000160192	0.00831862	0.954,0.951,0.858	0.739,0.757,0.863	0.135	13.5
75873	ENSG00000061938	TNK2	3	-	195885411	195885543	195884811	195885033	195886976	195887047	75873	11,17,7	70,94,61	21,24,22	56,25,81	276	144	0.000204146	0.00996864	0.076,0.086,0.056	0.164,0.334,0.124	-0.135	13.5
73561	ENSG00000143776	CDC42BPA	1	-	227051880	227051985	227047926	227048010	227069776	227069853	73561	71,66,37	114,91,130	89,90,68	104,82,62	249	144	0.000341066	0.0146024	0.265,0.295,0.141	0.331,0.388,0.388	-0.135	13.5
9345	ENSG00000136717	BIN1	2	-	127051153	127051243	127050801	127050912	127057472	127057601	9345	86,71,42	17,12,8	95,68,75	2,6,7	234	144	0.000414313	0.0169331	0.757,0.785,0.764	0.967,0.875,0.868	-0.135	13.5
84666	ENSG00000128833	MYO5C	15	-	52247457	52247591	52246916	52247014	52248699	52248783	84666	23,55,42	5,2,1	61,49,58	0,0,0	278	144	0.000618126	0.0226151	0.704,0.934,0.956	1.0,1.0,1.0	-0.135	13.5
101369	ENSG00000100401	RANGAP1	22	-	41284900	41285153	41280932	41281075	41285985	41286251	101369	43,42,23	0,2,1	58,51,56	3,7,6	397	144	0.00108145	0.0339985	1.0,0.884,0.893	0.875,0.725,0.772	0.135	13.5
29769	ENSG00000023191	RNH1	11	-	504823	504996	502061	502181	507112	507218	29769	239262284	88,102,72	302234271	37,40,75	317	144	0.00149624	0.0426761	0.552,0.538,0.642	0.788,0.727,0.621	-0.135	13.5
72050	ENSG00000172053	QARS	3	-	49097991	49098092	49095936	49096079	49098191	49098288	72050	147,126,96	12,5,9	73,47,113	9,15,17	245	144	0.00155714	0.0438804	0.878,0.937,0.862	0.827,0.648,0.796	0.135	13.5
61183	ENSG00000110651	CD81	11	+	2377041	2377162	2376820	2376920	2390411	2390526	61183	0,0,0	5,3,3	2,1,4	9,6,8	265	144	0.00167515	0.0461057	0.0,0.0,0.0	0.108,0.083,0.214	-0.135	13.5
118846	ENSG00000254004	ZNF260	19	-	36525154	36525373	36510694	36515699	36528218	36528660	118846	45,56,56	1,3,1	86,74,112	10,11,6	363	144	0.00178293	0.0481357	0.947,0.881,0.957	0.773,0.727,0.881	0.135	13.5
19953	ENSG00000132698	RAB25	1	+	156065910	156066106	156061159	156061443	156068269	156068396	19953	782787701	107,141,97	593504665	131158206	340	144	2.30825e-07	5.92186e-05	0.756,0.703,0.754	0.657,0.575,0.578	0.134	13.4
116961	ENSG00000074181	NOTCH3	19	-	15184294	15184450	15181575	15181801	15184905	15185019	116961	66,83,79	7,7,3	80,47,55	0,0,0	300	144	5.25921e-07	0.000110109	0.819,0.851,0.927	1.0,1.0,1.0	-0.134	13.4
31921	ENSG00000078674	PCM1	8	+	17940041	17940158	17939690	17939861	17947185	17947363	31921	33,39,36	50,50,58	22,15,9	45,83,37	261	144	9.33915e-05	0.00563795	0.267,0.301,0.255	0.212,0.091,0.118	0.134	13.4
90954	ENSG00000188917	TRMT2B	X	-	101051643	101051733	101051250	101051366	101051816	101052070	90954	20,17,33	1,3,7	13,4,9	0,0,1	234	144	0.000201658	0.00987146	0.925,0.777,0.744	1.0,1.0,0.847	-0.134	13.4
10769	ENSG00000204934	ATP6V0E2-AS1	7	-	149870911	149871079	149870241	149870351	149871641	149871796	10769	2,2,5	6,5,11	0,1,1	19,15,15	312	144	0.000233225	0.0110719	0.133,0.156,0.173	0.0,0.03,0.03	0.134	13.4
68537	ENSG00000177084	POLE	12	-	132681137	132681279	132680177	132680222	132687253	132687328	68537	33,27,28	0,0,0	48,24,38	3,5,0	286	144	0.00048302	0.0189288	1.0,1.0,1.0	0.89,0.707,1.0	0.134	13.4
64262	ENSG00000100325	ASCC2	22	-	29825628	29825780	29825160	29825257	29832244	29832342	64262	67,74,59	12,12,7	68,62,97	5,5,2	296	144	0.00104233	0.0331744	0.731,0.75,0.804	0.869,0.858,0.959	-0.134	13.4
76156	ENSG00000225470	JPX	X	+	73998767	73998844	73944583	73944662	73998953	73999368	76156	29,15,17	3,0,4	7,20,17	0,0,0	221	144	0.00110847	0.0345774	0.863,1.0,0.735	1.0,1.0,1.0	-0.134	13.4
50201	ENSG00000184007	PTP4A2	1	-	31915894	31915987	31911695	31911826	31918969	31919464	50201	475519490	233195205	543608525	440442344	237	144	1.1821e-07	3.47905e-05	0.553,0.618,0.592	0.429,0.455,0.481	0.133	13.3
2145	ENSG00000131899	LLGL1	17	+	18242742	18242886	18242507	18242628	18243907	18244875	2145	74,79,102	4,18,2	133,92,74	2,1,0	288	144	3.16165e-06	0.000436065	0.902,0.687,0.962	0.971,0.979,1.0	-0.133	13.3
8350	ENSG00000204130	RUFY2	10	-	68381231	68381399	68379492	68379521	68383797	68383914	8350	63,61,78	1,0,0	43,38,41	4,1,5	312	144	2.5945e-05	0.00215101	0.967,1.0,1.0	0.832,0.946,0.791	0.133	13.3
19112	ENSG00000168517	HEXIM2	17	+	45162487	45162635	45160699	45160943	45162749	45162859	19112	22,16,26	0,1,0	35,39,38	3,7,2	292	144	7.69655e-05	0.00487017	1.0,0.888,1.0	0.852,0.733,0.904	0.133	13.3
36192	ENSG00000242612	DECR2	16	+	406684	406833	406345	406397	407424	407560	36192	16,26,33	88,80,96	23,25,26	25,39,47	293	144	0.000108302	0.00629245	0.082,0.138,0.145	0.311,0.24,0.214	-0.133	13.3
95754	ENSG00000139613	SMARCC2	12	-	56172936	56173029	56172584	56172704	56173695	56173849	95754	61,54,50	86108123	107,78,81	106,97,67	237	144	0.000116546	0.0066178	0.301,0.233,0.198	0.38,0.328,0.423	-0.133	13.3
81146	ENSG00000237978	KCNMB2-AS1	3	-	178841544	178841616	178749045	178749236	178859488	178859550	81146	1,2,7	10,16,9	0,2,0	7,15,22	216	144	0.000591952	0.0218519	0.063,0.077,0.341	0.0,0.082,0.0	0.133	13.3
23486	ENSG00000101474	APMAP	20	-	24964220	24964398	24962924	24964022	24969525	24969660	23486	1,3,1	12,21,13	17,3,9	16,22,23	322	144	0.000632785	0.0229876	0.036,0.06,0.033	0.322,0.057,0.149	-0.133	13.3
19050	ENSG00000159314	ARHGAP27	17	-	45397179	45397409	45396915	45397024	45397948	45398047	19050	12,15,18	75,58,46	44,28,12	27,44,43	374	144	0.001129	0.0350703	0.058,0.091,0.131	0.386,0.197,0.097	-0.133	13.3
41884	ENSG00000184517	ZFP1	16	+	75166811	75166896	75152908	75152966	75169252	75170372	41884	5,11,17	0,0,1	16,17,18	2,5,0	229	144	0.00148114	0.0423428	1.0,1.0,0.914	0.834,0.681,1.0	0.133	13.3
43323	ENSG00000123427	METTL21B	12	+	57774628	57774767	57773016	57773128	57780254	57780430	43323	0,3,0	9,2,9	4,5,7	5,6,11	283	144	0.0015276	0.0433332	0.0,0.433,0.0	0.289,0.298,0.245	-0.133	13.3
54987	ENSG00000065029	ZNF76	6	+	35294731	35294915	35294455	35294569	35295143	35295985	54987	4,2,3	48,49,45	18,10,20	41,38,33	328	144	6.34797e-09	2.92388e-06	0.035,0.018,0.028	0.162,0.104,0.21	-0.132	13.2
23360	ENSG00000065600	TMEM206	1	-	212410782	212410995	212410424	212410521	212414721	212414901	23360	0,0,1	17,23,24	4,7,7	10,14,24	357	144	4.63326e-07	0.0001004	0.0,0.0,0.017	0.139,0.168,0.105	-0.132	13.2
1703	ENSG00000108825	PTGES3L-AARSD1	17	-	42953723	42953778	42951800	42951894	42954875	42954967	1703	218187219	6,19,30	189145186	45,33,40	199	144	1.29619e-06	0.000218672	0.963,0.877,0.841	0.752,0.761,0.771	0.132	13.2
82270	ENSG00000225190	PLEKHM1	17	-	45445469	45445663	45440162	45440226	45450617	45450763	82270	52,50,59	0,0,1	97,68,66	2,5,9	338	144	1.07864e-05	0.00109158	1.0,1.0,0.962	0.954,0.853,0.758	0.132	13.2
14237	ENSG00000172943	PHF8	X	-	53993600	53993903	53992735	53992839	53995692	53995782	14237	248252235	12,7,9	220220138	12,23,21	447	144	0.000359797	0.0151812	0.869,0.921,0.894	0.855,0.755,0.679	0.132	13.2
94959	ENSG00000077254	USP33	1	-	77745420	77745599	77741616	77741748	77759642	77759852	94959	63,72,58	70,94,78	64,92,71	43,51,61	323	144	0.000390283	0.0161848	0.286,0.255,0.249	0.399,0.446,0.342	-0.132	13.2
74185	ENSG00000151779	NBAS	2	-	15488893	15489022	15478225	15478289	15504144	15504213	74185	33,38,36	0,0,0	22,43,46	3,2,3	273	144	0.000498394	0.0193627	1.0,1.0,1.0	0.795,0.919,0.89	0.132	13.2
3292	ENSG00000077157	PPP1R12B	1	+	202501861	202502005	202496818	202496822	202558876	202558893	3292	0,6,4	3,7,7	2,0,0	7,4,9	288	144	0.000619075	0.0226285	0.0,0.3,0.222	0.125,0.0,0.0	0.132	13.2
50387	ENSG00000150990	DHX37	12	-	124952795	124952970	124952397	124952570	124953879	124953996	50387	0,5,2	12,27,22	11,7,3	16,13,16	319	144	0.000819415	0.0278278	0.0,0.077,0.039	0.237,0.196,0.078	-0.132	13.2
93677	ENSG00000111790	FGFR1OP2	12	+	26960514	26960628	26957600	26957743	26963341	26963455	93677	16,8,18	33,30,52	31,28,26	41,38,32	258	144	0.00164112	0.0454725	0.213,0.13,0.162	0.297,0.291,0.312	-0.132	13.2
15259	ENSG00000228439	TSTD3	6	+	99521714	99521796	99520692	99521147	99526063	99526109	15259	7,9,10	46,26,33	0,0,3	26,28,50	226	144	4.25878e-07	9.4987e-05	0.088,0.181,0.162	0.0,0.0,0.037	0.131	13.1
77423	ENSG00000214022	REPIN1	7	+	150369670	150369697	150368811	150368941	150371227	150371655	77423	16,24,13	53,54,52	19,13,11	139,99,164	171	144	4.36125e-06	0.000550178	0.203,0.272,0.174	0.103,0.1,0.053	0.131	13.1
113404	ENSG00000166348	USP54	10	-	73576135	73576361	73575511	73575675	73601531	73601585	113404	145193161	18,14,15	208184185	7,4,5	370	144	8.85349e-06	0.000928763	0.758,0.843,0.807	0.92,0.947,0.935	-0.131	13.1
9363	ENSG00000167377	ZNF23	16	-	71450593	71450715	71449656	71449885	71453242	71453350	9363	1,0,0	14,18,10	6,5,0	10,12,9	266	144	4.74299e-05	0.00342093	0.037,0.0,0.0	0.245,0.184,0.0	-0.131	13.1
29277	ENSG00000099797	TECR	19	+	14564948	14564965	14564693	14564858	14565065	14565123	29277	22,21,25	1,1,11	19,29,21	0,1,0	161	144	5.04934e-05	0.00358	0.952,0.949,0.67	1.0,0.963,1.0	-0.131	13.1
46390	ENSG00000125944	HNRNPR	1	-	23340851	23341038	23338489	23338608	23344210	23344295	46390	130149165	119120115	360324264	147130162	331	144	0.000104104	0.00612192	0.322,0.351,0.384	0.516,0.52,0.415	-0.131	13.1
86873	ENSG00000196182	STK40	1	-	36367851	36368084	36361220	36361340	36385722	36385879	86873	58,53,68	70,69,57	99,93,92	45,62,65	377	144	0.000756379	0.0261992	0.24,0.227,0.313	0.457,0.364,0.351	-0.131	13.1
19047	ENSG00000159314	ARHGAP27	17	-	45397179	45397399	45396915	45397024	45397948	45398047	19047	11,13,15	75,58,46	40,26,10	27,44,43	364	144	0.000822234	0.0278757	0.055,0.081,0.114	0.37,0.189,0.084	-0.131	13.1
52517	ENSG00000119640	ACYP1	14	-	75061683	75061762	75053242	75053659	75063469	75063561	52517	14,16,6	31,63,42	23,34,32	34,59,56	223	144	0.000953599	0.0310394	0.226,0.141,0.084	0.304,0.271,0.27	-0.131	13.1
7727	ENSG00000122008	POLK	5	+	75593965	75594049	75587025	75587058	75596221	75597178	7727	27,20,24	0,6,3	20,30,21	0,2,0	228	144	0.00130841	0.0389325	1.0,0.678,0.835	1.0,0.905,1.0	-0.131	13.1
3569	ENSG00000163864	NMNAT3	3	-	139627615	139627761	139578871	139579055	139677704	139677952	3569	3,6,3	0,0,1	5,9,7	0,6,1	290	144	0.00135025	0.0397722	1.0,1.0,0.598	1.0,0.427,0.777	0.131	13.1
35286	ENSG00000164258	NDUFS4	5	+	53603451	53603530	53560634	53560760	53646232	53646405	35286	757808735	32,40,29	404468591	62,80,84	223	144	0	0	0.939,0.929,0.942	0.808,0.791,0.82	0.13	13
19804	ENSG00000105722	ERF	19	-	42250945	42251164	42250330	42250565	42254977	42255157	19804	1,2,0	26,36,49	18,13,15	24,40,66	363	144	5.00109e-10	3.3463e-07	0.015,0.022,0.0	0.229,0.114,0.083	-0.13	13
87321	ENSG00000183605	SFXN4	10	-	119165201	119165302	119164130	119164196	119165536	119165623	87321	33,36,28	151189168	51,61,66	132100120	245	144	2.40441e-09	1.35287e-06	0.114,0.101,0.089	0.185,0.264,0.244	-0.13	13
113990	ENSG00000006625	GGCT	7	-	30500535	30500681	30498802	30498938	30504568	30504844	113990	428408396	84,83,80	545504569	183195199	290	144	7.38807e-07	0.000142897	0.717,0.709,0.711	0.597,0.562,0.587	0.13	13
28441	ENSG00000157216	SSBP3	1	-	54258068	54258149	54257126	54257186	54281437	54281527	28441	109,121,94	231217230	143125106	152139126	225	144	7.66763e-07	0.00014744	0.232,0.263,0.207	0.376,0.365,0.35	-0.13	13
18443	ENSG00000183666	GUSBP1	5	+	21471461	21471601	21461782	21461866	21473356	21474439	18443	49,70,39	69,89,90	9,10,20	43,58,52	284	144	2.31938e-05	0.00195644	0.265,0.285,0.18	0.096,0.08,0.163	0.13	13
14511	ENSG00000108423	TUBD1	17	-	59866608	59866749	59863663	59863847	59878102	59878334	14511	22,33,28	0,0,1	36,62,38	6,0,5	285	144	0.000175341	0.0088863	1.0,1.0,0.934	0.752,1.0,0.793	0.13	13
75791	ENSG00000133872	SARAF	8	-	30073876	30074051	30069641	30070059	30082846	30083124	75791	318259284	87,108,92	276374369	47,59,91	319	144	0.000178419	0.00899029	0.623,0.52,0.582	0.726,0.741,0.647	-0.13	13
24543	ENSG00000110583	NAA40	11	+	63946950	63947003	63945839	63945935	63952237	63952333	24543	59,68,89	2,3,5	60,47,48	9,8,9	197	144	0.000252457	0.0116759	0.956,0.943,0.929	0.83,0.811,0.796	0.13	13
45748	ENSG00000146963	LUC7L2	7	+	139375505	139375579	139374400	139374471	139376061	139376156	45748	4,1,5	11,14,8	1,0,0	4,10,4	218	144	0.000267195	0.0121851	0.194,0.045,0.292	0.142,0.0,0.0	0.13	13
100208	ENSG00000039319	ZFYVE16	5	+	80427491	80427545	80408025	80408153	80434108	80434217	100208	16,21,21	50,57,38	9,5,4	33,48,45	198	144	0.000293677	0.0131476	0.189,0.211,0.287	0.166,0.07,0.061	0.13	13
82515	ENSG00000100722	ZC3H14	14	+	88596733	88596808	88575839	88575940	88607242	88607363	82515	26,21,25	0,1,0	20,25,21	5,1,2	219	144	0.000456865	0.01816	1.0,0.932,1.0	0.725,0.943,0.873	0.13	13
111337	ENSG00000204764	RANBP17	5	+	171265680	171265847	171242681	171242820	171293882	171293981	111337	41,41,25	0,1,0	29,35,29	2,0,6	311	144	0.000480125	0.0188526	1.0,0.95,1.0	0.87,1.0,0.691	0.13	13
112117	ENSG00000064547	LPAR2	19	-	19627753	19627969	19627223	19627284	19628091	19628213	112117	8,19,8	56,35,22	36,21,18	26,35,29	360	144	0.000771601	0.0266147	0.054,0.178,0.127	0.356,0.194,0.199	-0.13	13
29765	ENSG00000023191	RNH1	11	-	504823	505022	502061	502249	507112	507264	29765	149168213	86,92,96	195190182	62,44,72	343	144	0.00131555	0.0390706	0.421,0.434,0.482	0.569,0.644,0.515	-0.13	13
51763	ENSG00000179029	TMEM107	17	-	8175958	8176080	8174002	8174272	8176199	8176374	51763	1,7,1	38,45,47	6,13,11	18,26,42	266	144	6.00406e-06	0.000698679	0.014,0.078,0.011	0.153,0.213,0.124	-0.129	12.9
56167	ENSG00000152240	HAUS1	18	+	46122466	46122548	46119925	46120060	46123298	46123364	56167	28,22,22	0,1,0	23,33,31	3,5,2	226	144	0.000137571	0.00745675	1.0,0.933,1.0	0.83,0.808,0.908	0.129	12.9
30737	ENSG00000118482	PHF3	6	+	63679999	63680161	63635824	63636150	63684128	63686324	30737	54,17,26	7,3,0	57,33,30	1,0,1	306	144	0.000359763	0.0151812	0.784,0.727,1.0	0.964,1.0,0.934	-0.129	12.9
99066	ENSG00000122203	KIAA1191	5	-	176359480	176359567	176348249	176348356	176359810	176359918	99066	140105112	18,7,15	126106120	27,28,29	231	144	0.000368201	0.0154372	0.829,0.903,0.823	0.744,0.702,0.721	0.129	12.9
41410	ENSG00000105778	AVL9	7	+	32580218	32580272	32573198	32573418	32580801	32580890	41410	16,14,16	0,1,0	23,17,18	3,2,3	198	144	0.000533563	0.0203851	1.0,0.911,1.0	0.848,0.861,0.814	0.129	12.9
9944	ENSG00000007255	TRAPPC6A	19	-	45165126	45165194	45164852	45164970	45178134	45178237	9944	62,82,73	12,23,23	27,68,77	4,7,8	212	144	0.00110492	0.0345171	0.778,0.708,0.683	0.821,0.868,0.867	-0.129	12.9
66765	ENSG00000205581	HMGN1	21	-	39347378	39347478	39345145	39345274	39347915	39347962	66765	13,28,8	1,0,0	16,16,20	4,0,3	244	144	0.00111219	0.0346677	0.885,1.0,1.0	0.702,1.0,0.797	0.129	12.9
39653	ENSG00000116679	IVNS1ABP	1	-	185306484	185306625	185305514	185305643	185307013	185307139	39653	175189144	403371393	142140136	135165179	285	144	3.29277e-09	1.78186e-06	0.18,0.205,0.156	0.347,0.3,0.277	-0.128	12.8
119144	ENSG00000104177	MYEF2	15	-	48149031	48149083	48141796	48143071	48149162	48149371	119144	133141135	8,17,10	126,84,133	27,17,33	196	144	1.12163e-05	0.00112423	0.924,0.859,0.908	0.774,0.784,0.748	0.128	12.8
9873	ENSG00000196502	SULT1A1	16	-	28609058	28609222	28608707	28608859	28609930	28609989	9873	6,4,5	63,39,51	4,8,17	20,16,25	308	144	1.94776e-05	0.00171453	0.043,0.046,0.044	0.086,0.189,0.241	-0.128	12.8
83887	ENSG00000115307	AUP1	2	-	74528750	74528921	74528416	74528489	74529131	74529499	83887	147129130	3,10,4	104102108	14,16,9	315	144	0.000223598	0.0106969	0.957,0.855,0.937	0.773,0.745,0.846	0.128	12.8
52843	ENSG00000141576	RNF157	17	-	76155251	76155382	76154301	76154328	76155561	76155734	52843	15,16,10	0,0,2	24,24,26	7,1,4	275	144	0.00112324	0.034946	1.0,1.0,0.724	0.642,0.926,0.773	0.128	12.8
94056	ENSG00000198925	ATG9A	2	-	219229009	219229174	219228433	219228485	219229534	219229618	94056	81,85,70	9,19,4	76,65,58	2,3,3	309	144	0.00129832	0.0387381	0.807,0.676,0.891	0.947,0.91,0.9	-0.128	12.8
110059	ENSG00000213563	C8orf82	8	-	144528357	144528435	144526218	144528072	144528760	144529132	110059	46,59,34	237277199	71,66,70	142130161	222	144	1.18732e-09	7.25798e-07	0.112,0.121,0.1	0.245,0.248,0.22	-0.127	12.7
43249	ENSG00000171219	CDC42BPG	11	-	64843915	64844083	64841839	64841904	64844409	64844569	43249	9,16,7	81,58,68	27,16,22	40,30,57	312	144	1.33247e-06	0.000222205	0.049,0.113,0.045	0.238,0.198,0.151	-0.127	12.7
111424	ENSG00000188611	ASAH2	10	-	50198300	50198369	50196772	50196919	50199050	50199146	111424	8,0,9	20,20,22	1,1,0	26,27,27	213	144	6.99371e-06	0.000778179	0.213,0.0,0.217	0.025,0.024,0.0	0.127	12.7
86877	ENSG00000196182	STK40	1	-	36367860	36368084	36361220	36361340	36385722	36385879	86877	41,38,51	70,69,57	67,81,70	45,62,65	368	144	0.000178168	0.0089889	0.186,0.177,0.259	0.368,0.338,0.296	-0.127	12.7
6652	ENSG00000049167	ERCC8	5	-	60892036	60893643	60890888	60891086	60898275	60898400	6652	55,64,86	33,28,34	131163130	41,27,26	1751	144	0.000178807	0.00899747	0.121,0.158,0.172	0.208,0.332,0.291	-0.127	12.7
77354	ENSG00000110497	AMBRA1	11	-	46493607	46493708	46443487	46443598	46494123	46494204	77354	27,32,24	2,5,2	63,32,48	0,0,2	245	144	0.000303953	0.0134316	0.888,0.79,0.876	1.0,1.0,0.934	-0.127	12.7
42296	ENSG00000162604	TM2D1	1	-	61723712	61723772	61709328	61709437	61724919	61725067	42296	39,47,43	0,1,3	33,45,43	5,7,5	204	144	0.000360843	0.0152189	1.0,0.971,0.91	0.823,0.819,0.859	0.127	12.7
7893	ENSG00000167695	FAM57A	17	+	740504	740600	737845	738047	741300	742972	7893	69,83,83	6,2,5	96,92,75	13,12,17	240	144	0.000408605	0.0167413	0.873,0.961,0.909	0.816,0.821,0.726	0.127	12.7
90772	ENSG00000255152	MSH5-SAPCD1	6	+	31740453	31740613	31740019	31740220	31741162	31741286	90772	20,25,17	1,0,0	28,11,32	0,1,7	304	144	0.000541878	0.0206232	0.905,1.0,1.0	1.0,0.839,0.684	0.127	12.7
59067	ENSG00000102078	SLC25A14	X	+	130340106	130340344	130339887	130339976	130345181	130345283	59067	1,1,0	8,11,5	5,4,3	6,8,17	382	144	0.000650639	0.0233873	0.045,0.033,0.0	0.239,0.159,0.062	-0.127	12.7
22869	ENSG00000123349	PFDN5	12	+	53295838	53295941	53295581	53295639	53297849	53297924	22869	747759762	216217232	504629761	64105127	247	144	8.96909e-09	3.98296e-06	0.668,0.671,0.657	0.821,0.777,0.777	-0.126	12.6
97859	ENSG00000122481	RWDD3	1	+	95246541	95246657	95244210	95244324	95246755	95247223	97859	27,28,61	0,0,0	77,82,62	10,7,2	260	144	1.40202e-06	0.0002314	1.0,1.0,1.0	0.81,0.866,0.945	0.126	12.6
32292	ENSG00000127483	HP1BP3	1	-	20780344	20780540	20779811	20779911	20787194	20787272	32292	208247196	28,41,22	218206291	14,12,14	340	144	7.15785e-06	0.00079111	0.759,0.718,0.79	0.868,0.879,0.898	-0.126	12.6
79276	ENSG00000112234	FBXL4	6	-	98926476	98926586	98917373	98917719	98927704	98927822	79276	33,32,19	0,0,0	38,55,46	6,3,2	254	144	3.98462e-05	0.00298708	1.0,1.0,1.0	0.782,0.912,0.929	0.126	12.6
14463	ENSG00000181090	EHMT1	9	+	137650859	137651037	137619002	137619049	137716625	137717045	14463	0,8,2	3,9,6	0,0,1	13,13,12	322	144	5.26794e-05	0.00369631	0.0,0.284,0.13	0.0,0.0,0.036	0.126	12.6
57677	ENSG00000163788	SNRK	3	+	43303616	43303792	43303097	43303223	43332168	43332310	57677	29,30,20	0,0,0	33,59,34	0,4,5	320	144	7.42228e-05	0.00475342	1.0,1.0,1.0	1.0,0.869,0.754	0.126	12.6
67151	ENSG00000101187	SLCO4A1	20	+	62669950	62670120	62668929	62669078	62671749	62672295	67151	22,25,14	57,41,36	44,40,57	46,46,59	314	144	0.000391704	0.016237	0.15,0.219,0.151	0.305,0.285,0.307	-0.126	12.6
60065	ENSG00000131791	PRKAB2	1	-	147167766	147167933	147166845	147166939	147171988	147172167	60065	71,111,94	5,2,1	66,68,96	9,9,6	311	144	0.000521754	0.0200656	0.868,0.963,0.978	0.772,0.778,0.881	0.126	12.6
108161	ENSG00000157538	DSCR3	21	-	37233361	37233442	37232376	37232451	37267237	37267532	108161	49,40,39	10,10,0	59,53,48	1,1,3	225	144	0.000673267	0.0240523	0.758,0.719,1.0	0.974,0.971,0.911	-0.126	12.6
29779	ENSG00000023191	RNH1	11	-	504823	505010	502061	502249	507112	507264	29779	148166209	86,92,96	190180180	62,44,72	331	144	0.00143536	0.0415378	0.428,0.44,0.486	0.571,0.64,0.521	-0.126	12.6
97818	ENSG00000169592	INO80E	16	+	30004567	30004657	30001211	30001530	30005220	30005762	97818	31,30,20	97,78,70	5,7,12	134100103	234	144	9.66095e-11	8.03962e-08	0.164,0.191,0.15	0.022,0.041,0.067	0.125	12.5
106213	ENSG00000143774	GUK1	1	+	228141066	228141288	228140288	228140363	228145510	228146067	106213	239289206	426449443	282371353	252272400	366	144	5.24131e-10	3.4835e-07	0.181,0.202,0.155	0.306,0.349,0.258	-0.125	12.5
98253	ENSG00000180573	HIST1H2AC	6	+	26127697	26127761	26124144	26124749	26138053	26139084	98253	120137103	250177262	73,82,85	294346338	208	144	5.96933e-07	0.000121922	0.249,0.349,0.214	0.147,0.141,0.148	0.125	12.5
22881	ENSG00000123349	PFDN5	12	+	53295838	53295891	53295551	53295639	53297849	53297924	22881	51,51,60	216217232	48,55,43	64105127	197	144	0.000100858	0.00597003	0.147,0.147,0.159	0.354,0.277,0.198	-0.125	12.5
27535	ENSG00000113356	POLR3G	5	+	90485028	90485270	90474888	90475020	90485524	90485684	27535	0,3,0	15,14,8	3,6,5	5,13,14	386	144	0.000318596	0.0139111	0.0,0.074,0.0	0.183,0.147,0.118	-0.125	12.5
31897	ENSG00000148303	RPL7A	9	+	133350572	133350719	133350239	133350319	133351001	133351071	31897	19,22,19	0,1,0	28,8,25	1,0,8	291	144	0.000345107	0.0147436	1.0,0.916,1.0	0.933,1.0,0.607	0.125	12.5
106371	ENSG00000168802	CHTF8	16	-	69121435	69121493	69120295	69120649	69132483	69132567	106371	46,42,52	9,7,6	64,69,72	1,5,3	202	144	0.000630728	0.0229465	0.785,0.811,0.861	0.979,0.908,0.945	-0.125	12.5
51993	ENSG00000133961	NUMB	14	-	73316389	73316422	73297210	73297285	73323129	73323204	51993	37,37,45	91,65,75	25,27,12	78,86,80	177	144	0.000719525	0.0252584	0.249,0.317,0.328	0.207,0.203,0.109	0.125	12.5
18230	ENSG00000226688	ENTPD1-AS1	10	-	95904829	95904938	95876517	95876660	95907777	95907882	18230	14,14,6	1,0,0	18,23,22	2,3,2	253	144	0.00146892	0.0421332	0.888,1.0,1.0	0.837,0.814,0.862	0.125	12.5
90645	ENSG00000066427	ATXN3	14	-	92096092	92096134	92093745	92093831	92096673	92096838	90645	11,11,13	3,4,0	10,13,7	2,0,0	186	144	0.00147258	0.0421712	0.739,0.68,1.0	0.795,1.0,1.0	-0.125	12.5
22873	ENSG00000123349	PFDN5	12	+	53295838	53295948	53295547	53295639	53297849	53297924	22873	784781796	216217232	525643786	64105127	254	144	1.37319e-08	5.71367e-06	0.673,0.671,0.66	0.823,0.776,0.778	-0.124	12.4
19837	ENSG00000148153	INIP	9	-	112689526	112689617	112683925	112687633	112694130	112694233	19837	153151130	9,10,10	165209223	30,38,37	235	144	5.29285e-06	0.000635571	0.912,0.902,0.888	0.771,0.771,0.787	0.124	12.4
14105	ENSG00000100842	EFS	14	-	23360554	23360833	23360140	23360281	23365007	23365633	14105	251235260	65,58,64	353314387	49,53,51	423	144	0.00014573	0.00779169	0.568,0.58,0.58	0.71,0.669,0.721	-0.124	12.4
52319	ENSG00000159692	CTBP1	4	-	1241324	1241515	1228198	1228343	1248915	1249112	52319	78,95,103	3,18,8	94106115	5,1,2	335	144	0.000300894	0.0133667	0.918,0.694,0.847	0.89,0.979,0.961	-0.124	12.4
31888	ENSG00000148303	RPL7A	9	+	133350579	133350719	133350239	133350319	133351001	133351071	31888	15,15,9	0,1,0	20,8,24	1,0,8	284	144	0.000466853	0.0184633	1.0,0.884,1.0	0.91,1.0,0.603	0.124	12.4
66661	ENSG00000164116	GUCY1A3	4	+	155668089	155668235	155667345	155667419	155696755	155697122	66661	37,45,48	78,75,117	5,22,14	62,108,70	290	144	2.3212e-07	5.92861e-05	0.191,0.23,0.169	0.039,0.092,0.09	0.123	12.3
58997	ENSG00000153786	ZDHHC7	16	-	84988751	84988873	84981869	84981994	84990303	84990635	58997	13,22,9	101,71,102	31,36,42	80,80,66	266	144	2.78691e-07	6.86575e-05	0.065,0.144,0.046	0.173,0.196,0.256	-0.123	12.3
94117	ENSG00000153975	ZUFSP	6	-	116660232	116660369	116658802	116658924	116660735	116660846	94117	2,0,0	42,31,21	5,11,5	45,19,21	281	144	1.33073e-06	0.000222205	0.024,0.0,0.0	0.054,0.229,0.109	-0.123	12.3
62737	ENSG00000111490	TBC1D30	12	+	64870980	64871040	64870601	64870808	64875000	64875788	62737	11,16,19	40,52,51	7,12,7	109,93,85	204	144	2.76025e-06	0.000393593	0.163,0.178,0.208	0.043,0.083,0.055	0.123	12.3
56073	ENSG00000267261	CTD-2132N18.3	17	-	42136264	42136363	42130336	42130590	42137761	42137878	56073	9,3,2	15,29,23	0,0,0	20,15,18	243	144	1.81613e-05	0.0016276	0.262,0.058,0.049	0.0,0.0,0.0	0.123	12.3
110145	ENSG00000138642	HERC6	4	+	88398396	88398444	88398107	88398209	88404875	88405025	110145	1,0,0	35,20,16	4,4,3	15,20,22	192	144	6.49973e-05	0.00429971	0.021,0.0,0.0	0.167,0.13,0.093	-0.123	12.3
17672	ENSG00000145214	DGKQ	4	-	964072	964093	963141	963290	965175	965291	17672	0,0,0	22,24,27	0,2,7	17,17,16	165	144	0.000149301	0.00791775	0.0,0.0,0.0	0.0,0.093,0.276	-0.123	12.3
71276	ENSG00000172728	FUT10	8	-	33460711	33460771	33453381	33453510	33461371	33461725	71276	0,0,0	5,11,16	1,0,8	8,12,14	204	144	0.000157066	0.008221	0.0,0.0,0.0	0.081,0.0,0.287	-0.123	12.3
9568	ENSG00000163138	PACRGL	4	+	20707802	20707870	20704659	20704814	20713431	20713539	9568	7,15,12	0,1,0	18,8,19	2,0,6	212	144	0.000396176	0.0163607	1.0,0.911,1.0	0.859,1.0,0.683	0.123	12.3
52170	ENSG00000168591	TMUB2	17	+	44189423	44189588	44188850	44189299	44190500	44191725	52170	35,38,49	0,0,2	21,26,45	4,0,4	309	144	0.00121545	0.0368395	1.0,1.0,0.919	0.71,1.0,0.84	0.123	12.3
83785	ENSG00000219481	NBPF1	1	-	16594930	16595009	16594591	16594661	16608507	16608779	83785	53,48,51	11,4,8	42,43,67	0,3,4	223	144	0.00151597	0.0430776	0.757,0.886,0.805	1.0,0.902,0.915	-0.123	12.3
15662	ENSG00000104517	UBR5	8	-	102302270	102302481	102299999	102300151	102304042	102304169	15662	2,7,6	92,76,89	25,23,20	70,56,40	355	144	6.34159e-13	8.60276e-10	0.009,0.036,0.027	0.127,0.143,0.169	-0.122	12.2
46178	ENSG00000198464	ZNF480	19	+	52314152	52314279	52300393	52300484	52315833	52315962	46178	174185193	2,8,13	202173191	26,25,20	271	144	3.65431e-06	0.000479315	0.979,0.925,0.887	0.805,0.786,0.835	0.122	12.2
105431	ENSG00000160796	NBEAL2	3	+	46992925	46993119	46992474	46992555	46993936	46994020	105431	0,1,0	11,14,9	12,1,5	16,14,15	338	144	1.10884e-05	0.00111706	0.0,0.03,0.0	0.242,0.03,0.124	-0.122	12.2
73333	ENSG00000070047	PHRF1	11	+	581961	582207	581491	581606	587258	587464	73333	44,64,53	0,1,0	73,51,69	0,7,4	390	144	0.000116281	0.00660806	1.0,0.959,1.0	1.0,0.729,0.864	0.122	12.2
114469	ENSG00000196247	ZNF107	7	+	64669036	64669178	64666132	64666285	64691247	64691374	114469	19,18,16	29,28,41	19,11,8	53,60,74	286	144	0.000211589	0.0102403	0.248,0.245,0.164	0.153,0.085,0.052	0.122	12.2
25394	ENSG00000143416	SELENBP1	1	-	151367015	151367106	151366721	151366904	151367198	151367343	25394	21,50,11	7,2,0	33,22,32	1,0,0	235	144	0.000349959	0.0148611	0.648,0.939,1.0	0.953,1.0,1.0	-0.122	12.2
79740	ENSG00000163319	MRPS18C	4	+	83458324	83458429	83456908	83456958	83459739	83459797	79740	238204179	27,40,40	130166216	46,46,70	249	144	0.000448878	0.0179421	0.836,0.747,0.721	0.62,0.676,0.641	0.122	12.2
66168	ENSG00000176261	ZBTB8OS	1	-	32631826	32631879	32627507	32627544	32650428	32650550	66168	33,35,27	3,0,0	23,26,35	2,5,5	197	144	0.000696276	0.0246638	0.889,1.0,1.0	0.894,0.792,0.837	0.122	12.2
106413	ENSG00000139651	ZNF740	12	+	53182329	53182417	53181676	53182190	53184890	53185040	106413	1,0,0	15,15,8	3,1,4	12,8,10	232	144	0.000736496	0.0257083	0.04,0.0,0.0	0.134,0.072,0.199	-0.122	12.2
5983	ENSG00000105397	TYK2	19	-	10353527	10353703	10352957	10353098	10354041	10354234	5983	70,81,72	3,2,1	78,62,89	9,7,6	320	144	0.000755114	0.0261737	0.913,0.948,0.97	0.796,0.799,0.87	0.122	12.2
34497	ENSG00000267552	CTD-2528L19.4	19	-	37706381	37706583	37699784	37699895	37707913	37708009	34497	0,4,5	13,6,9	0,1,0	10,10,6	346	144	0.000883051	0.0293646	0.0,0.217,0.188	0.0,0.04,0.0	0.122	12.2
36849	ENSG00000124313	IQSEC2	X	-	53235782	53235832	53232875	53235184	53236321	53236448	36849	6,2,0	13,12,21	0,0,0	16,33,34	194	144	0.000985688	0.0318057	0.255,0.11,0.0	0.0,0.0,0.0	0.122	12.2
8920	ENSG00000261183	RP11-532F12.5	15	-	40838547	40838686	40835996	40836282	40844178	40844300	8920	172172153	64,53,73	114156198	68103120	283	144	0.00109727	0.0343321	0.578,0.623,0.516	0.46,0.435,0.456	0.122	12.2
100672	ENSG00000164867	NOS3	7	+	151008543	151008791	151007101	151007276	151008929	151009062	100672	0,0,0	9,5,4	3,2,3	11,7,5	392	144	0.00117063	0.035957	0.0,0.0,0.0	0.091,0.095,0.181	-0.122	12.2
29752	ENSG00000023191	RNH1	11	-	504823	505001	502213	502249	507112	507264	29752	150178213	86,92,96	194182185	62,44,72	322	144	0.00167464	0.0461044	0.438,0.464,0.498	0.583,0.649,0.535	-0.122	12.2
41776	ENSG00000086205	FOLH1	11	-	49185596	49185840	49183148	49183242	49186643	49186769	41776	732739735	45,51,66	515472575	67,85,79	388	144	1.50742e-07	4.27732e-05	0.858,0.843,0.805	0.74,0.673,0.73	0.121	12.1
13422	ENSG00000171862	PTEN	10	+	87922462	87922627	87894024	87894109	87925512	87925557	13422	70,76,71	105,97,67	72,84,64	172183196	309	144	3.0022e-06	0.000420516	0.237,0.267,0.331	0.163,0.176,0.132	0.121	12.1
74709	ENSG00000112787	FBRSL1	12	+	132572526	132572622	132571860	132572338	132574089	132574158	74709	62,55,40	1,0,0	58,43,74	4,4,8	240	144	3.31787e-06	0.000452569	0.974,1.0,1.0	0.897,0.866,0.847	0.121	12.1
16325	ENSG00000100417	PMM1	22	-	41584280	41584363	41584019	41584058	41584526	41584603	16325	85,83,70	8,9,10	49,57,76	0,3,1	227	144	1.87045e-05	0.00166685	0.871,0.854,0.816	1.0,0.923,0.98	-0.121	12.1
100866	ENSG00000198901	PRC1	15	-	90969078	90969120	90966037	90967202	90969523	90969619	100866	7,13,14	49,93,75	20,29,37	62,79,79	186	144	4.78808e-05	0.0034405	0.1,0.098,0.126	0.2,0.221,0.266	-0.121	12.1
81801	ENSG00000138138	ATAD1	10	-	87770947	87771041	87767672	87767723	87776320	87776427	81801	34,35,37	0,10,1	47,61,31	0,0,0	238	144	5.03608e-05	0.00357761	1.0,0.679,0.957	1.0,1.0,1.0	-0.121	12.1
37435	ENSG00000140564	FURIN	15	+	90880093	90880232	90879866	90879984	90880690	90880815	37435	29,55,37	4,0,4	73,107,79	0,0,1	283	144	0.000673544	0.0240535	0.787,1.0,0.825	1.0,1.0,0.976	-0.121	12.1
118387	ENSG00000092841	MYL6	12	+	56159470	56159622	56158683	56158711	56159974	56160148	118387	65,78,48	89,105,90	49,62,59	40,62,44	296	144	0.000935771	0.0306545	0.262,0.265,0.206	0.373,0.327,0.395	-0.121	12.1
113629	ENSG00000182165	TP53TG1	7	-	87345042	87345233	87341652	87341684	87345304	87345515	113629	246215198	59,68,31	235224279	32,24,39	335	144	0.00150268	0.0427857	0.642,0.576,0.733	0.759,0.8,0.755	-0.121	12.1
93235	ENSG00000101003	GINS1	20	+	25413789	25413854	25407726	25407895	25441701	25441776	93235	52,68,63	4,7,4	68,81,87	15,18,14	209	144	0.0016117	0.0449753	0.9,0.87,0.916	0.757,0.756,0.811	0.121	12.1
[truncated: 3,473 more rows]
