# Supplementary material for: The METTL3 RNA Methyltransferase Regulates Transcriptional Networks in Prostate Cancer
Source: Cancers (Basel). 2022 Oct 20;14(20):5148. doi: 10.3390/cancers14205148 (PMC9600477; doi:10.3390/cancers14205148)
Supplement: Supplementary file 1 [file cancers-14-05148-s001.zip › Table S6.xlsx]

## Sheet: Table S6
Table S6: Significant (dPSI ≥5% and FDR <0.05) differential splicing events in Veh vs STM2457 treatment in 22Rv1.
A) significant splicing events in Veh vs STM2457 treatment in 22Rv1																										B) Enriched KEGG pathways with all spliced genes with METTL3 inhibition using STM2457 in 22Rv1. Significantly (FDR<0.05) enriched pathways are highlighted in grey and in bold.
Significant skipped exon (SE) events
ID	GeneID	geneSymbol	chr	strand	exonStart_0base	exonEnd	upstreamES	upstreamEE	downstreamES	downstreamEE	ID	IC_SAMPLE_1	SC_SAMPLE_1	IC_SAMPLE_2	SC_SAMPLE_2	IncFormLen	SkipFormLen	PValue	FDR	IncLevel1	IncLevel2	IncLevelDifference	Abs dPSI			geneSet	description	size	overlap	expect	enrichmentRatio	pValue	FDR
54570	ENSG00000165584	SSX3	X	-	48348361	48348441	48347499	48347604	48349539	48349587	54570	2,1,1	0,0,0	0,1,0	1,3,2	224	144	7.36744e-13	2.11926e-09	1.0,1.0,1.0	0.0,0.176,0.0	0.941	94.1			hsa03460	Fanconi anemia pathway	54	16	5.82729	2.7457	0.000117932	0.0361062
105169	ENSG00000267374	RP11-244M2.1	18	-	39293185	39293406	39207626	39208789	39327765	39327951	105169	0,3,0	1,5,3	3,4,2	0,0,0	365	144	1.11022e-15	6.38717e-12	0.0,0.191,0.0	1.0,1.0,1.0	-0.936	93.6			hsa01100	Metabolic pathways	1305	178	140.826	1.26397	0.000221511	0.0361062
74976	ENSG00000142534	RPS11	19	+	49497172	49497299	49496433	49496471	49497519	49497595	74976	0,3,0	6,5,5	2,1,8	0,0,0	271	144	0	0	0.0,0.242,0.0	1.0,1.0,1.0	-0.919	91.9			hsa03410	Base excision repair	33	11	3.56112	3.08892	0.000445998	0.0370872
84903	ENSG00000079387	SENP1	12	-	48097993	48098124	48088552	48088960	48106027	48106308	84903	1,5,5	0,0,0	0,0,1	1,3,1	275	144	4.68929e-11	8.7025e-08	1.0,1.0,1.0	0.0,0.0,0.344	0.885	88.5			hsa00970	Aminoacyl-tRNA biosynthesis	66	17	7.12224	2.38689	0.000469269	0.0370872
118912	ENSG00000122490	PQLC1	18	-	79908145	79908309	79902419	79904183	79930227	79930311	118912	2,4,4	0,0,1	0,0,0	2,2,2	308	144	3.13083e-13	1.02925e-09	1.0,1.0,0.652	0.0,0.0,0.0	0.884	88.4			hsa03018	RNA degradation	79	19	8.5251	2.22871	0.000568822	0.0370872
10509	ENSG00000176896	TCEANC	X	+	13661030	13661122	13659686	13659768	13662500	13665409	10509	3,1,2	0,0,0	0,2,0	1,2,1	236	144	8.87122e-07	0.000260028	1.0,1.0,1.0	0.0,0.379,0.0	0.874	87.4			hsa05213	Endometrial cancer	58	14	6.25894	2.2368	0.00282476	0.122304
73681	ENSG00000198208	RPS6KL1	14	-	74909542	74909701	74908849	74908932	74911247	74911380	73681	1,0,1	1,1,5	2,1,4	0,0,0	303	144	1.04916e-13	4.16267e-10	0.322,0.0,0.087	1.0,1.0,1.0	-0.864	86.4			hsa03440	Homologous recombination	41	11	4.42442	2.4862	0.00325483	0.122304
121513	ENSG00000006740	ARHGAP44	17	+	12987100	12987152	12984530	12984908	12990031	12991642	121513	8,7,7	0,0,0	0,2,0	1,2,2	196	144	2.12835e-08	1.40741e-05	1.0,1.0,1.0	0.0,0.424,0.0	0.859	85.9			hsa00630	Glyoxylate and dicarboxylate metabolism	30	9	3.23738	2.78002	0.00334381	0.122304
130076	ENSG00000188130	MAPK12	22	-	50257914	50257945	50256787	50256964	50258242	50258301	130076	0,2,0	1,2,1	1,1,2	0,0,0	175	144	5.42086e-06	0.000979167	0.0,0.451,0.0	1.0,1.0,1.0	-0.85	85			hsa03420	Nucleotide excision repair	47	12	5.0719	2.36598	0.00337648	0.122304
78147	ENSG00000167646	DNAAF3	19	-	55165864	55166077	55165369	55165463	55166328	55166417	78147	1,0,1	1,1,2	1,6,4	0,0,0	357	144	7.65628e-08	3.91529e-05	0.287,0.0,0.168	1.0,1.0,1.0	-0.848	84.8			hsa05100	Bacterial invasion of epithelial cells	74	16	7.98554	2.00362	0.00478975	0.149289
135463	ENSG00000141562	NARF	17	+	82478570	82478667	82468763	82468896	82478799	82478918	135463	0,0,0	2,1,5	5,4,19	1,0,3	241	144	9.21263e-13	2.52384e-09	0.0,0.0,0.0	0.749,1.0,0.791	-0.847	84.7
78151	ENSG00000167646	DNAAF3	19	-	55165864	55166063	55165369	55165463	55166328	55166417	78151	1,0,1	1,1,2	2,7,5	0,0,0	343	144	9.80863e-08	4.78217e-05	0.296,0.0,0.173	1.0,1.0,1.0	-0.844	84.4
17173	ENSG00000140264	SERF2	15	+	43799357	43799516	43798868	43799107	43799618	43800279	17173	9,1,9	1,0,0	3,0,2	5,1,5	303	144	9.32346e-10	1.02168e-06	0.811,1.0,1.0	0.222,0.0,0.16	0.81	81
33194	ENSG00000117280	RAB29	1	-	205773022	205773224	205772495	205772567	205775373	205775449	33194	0,1,2	1,5,5	2,6,4	0,0,1	346	144	1.35472e-09	1.41705e-06	0.0,0.077,0.143	1.0,1.0,0.625	-0.802	80.2
105151	ENSG00000162613	FUBP1	1	-	77947452	77947552	77946529	77946576	77949154	77949267	105151	0,1,0	1,3,2	5,11,7	0,5,0	244	144	2.4574e-08	1.53669e-05	0.0,0.164,0.0	1.0,0.565,1.0	-0.8	80
65654	ENSG00000214189	ZNF788	19	+	12110304	12110431	12092262	12092470	12111245	12111660	65654	3,3,0	8,2,2	2,5,5	0,0,0	271	144	5.90417e-13	1.78415e-09	0.166,0.444,0.0	1.0,1.0,1.0	-0.797	79.7
37179	ENSG00000167523	SPATA33	16	+	89661300	89661474	89660827	89661111	89669285	89670456	37179	5,0,3	4,1,4	13,3,4	0,0,0	318	144	1.52449e-11	3.37326e-08	0.361,0.0,0.254	1.0,1.0,1.0	-0.795	79.5
125782	ENSG00000152380	FAM151B	5	+	80505942	80506033	80487985	80488148	80513603	80513661	125782	1,3,1	1,0,0	0,0,0	1,1,2	235	144	1.33085e-07	6.14974e-05	0.38,1.0,1.0	0.0,0.0,0.0	0.793	79.3
64498	ENSG00000272968	RBAK-RBAKDN	7	+	5046681	5046847	5046254	5046396	5047969	5048091	64498	3,1,2	1,0,0	0,2,2	1,6,11	310	144	7.02983e-07	0.000222826	0.582,1.0,1.0	0.0,0.134,0.078	0.79	79
71728	ENSG00000204227	RING1	6	+	33209680	33209822	33208764	33208900	33209914	33210138	71728	1,0,0	3,2,2	4,5,1	2,0,0	286	144	1.12726e-08	8.31432e-06	0.144,0.0,0.0	0.502,1.0,1.0	-0.786	78.6
29914	ENSG00000143436	MRPL9	1	-	151761446	151761552	151760873	151760899	151762112	151762155	29914	2,0,3	3,6,12	4,5,10	0,0,2	250	144	4.62279e-10	5.78156e-07	0.277,0.0,0.126	1.0,1.0,0.742	-0.78	78
116821	ENSG00000136371	MTHFS	15	-	79846711	79846856	79844975	79845442	79896790	79896997	116821	3,1,5	0,0,0	0,2,1	1,2,1	289	144	1.52948e-05	0.00215666	1.0,1.0,1.0	0.0,0.333,0.333	0.778	77.8
119876	ENSG00000166321	NUDT13	10	+	73125397	73125509	73125117	73125243	73126672	73126827	119876	1,4,4	0,1,0	1,0,0	1,1,1	256	144	1.71882e-06	0.000431053	1.0,0.692,1.0	0.36,0.0,0.0	0.777	77.7
105909	ENSG00000076685	NT5C2	10	-	103111744	103111805	103105705	103105801	103139405	103139479	105909	1,0,2	1,2,4	3,2,1	0,0,0	205	144	1.68525e-10	2.48598e-07	0.413,0.0,0.26	1.0,1.0,1.0	-0.776	77.6
105149	ENSG00000162613	FUBP1	1	-	77947452	77947547	77946529	77946576	77949154	77949300	105149	0,2,0	1,3,2	1,13,6	0,5,0	239	144	3.17018e-06	0.000657726	0.0,0.287,0.0	1.0,0.61,1.0	-0.774	77.4
59511	ENSG00000103148	NPRL3	16	-	124936	125048	123506	123545	130521	130591	59511	1,9,3	0,0,0	0,16,0	2,4,2	256	144	1.23964e-08	8.85677e-06	1.0,1.0,1.0	0.0,0.692,0.0	0.769	76.9
29912	ENSG00000143436	MRPL9	1	-	151761446	151761548	151760873	151760899	151762112	151762155	29912	3,0,3	3,6,12	4,4,12	0,0,2	246	144	2.03472e-09	1.93485e-06	0.369,0.0,0.128	1.0,1.0,0.778	-0.76	76
127188	ENSG00000186281	GPAT2	2	-	96023318	96023440	96022957	96023023	96024188	96024337	127188	3,3,4	10,4,5	4,8,7	0,0,0	266	144	2.09832e-13	8.01686e-10	0.14,0.289,0.302	1.0,1.0,1.0	-0.756	75.6
10979	ENSG00000137841	PLCB2	15	-	40291054	40291183	40290760	40290837	40291264	40291487	10979	1,0,0	1,8,1	3,2,1	1,0,0	273	144	6.94762e-09	5.79459e-06	0.345,0.0,0.0	0.613,1.0,1.0	-0.756	75.6
22123	ENSG00000100075	SLC25A1	22	-	19176422	19176642	19175574	19176244	19176845	19176950	22123	4,3,2	2,7,4	4,3,2	0,0,0	364	144	5.72875e-14	2.35413e-10	0.442,0.145,0.165	1.0,1.0,1.0	-0.749	74.9
100624	ENSG00000134686	PHC2	1	-	33368535	33368688	33367115	33367428	33370420	33370585	100624	2,2,2	0,3,0	0,0,0	1,4,1	297	144	1.52613e-05	0.00215458	1.0,0.244,1.0	0.0,0.0,0.0	0.748	74.8
108759	ENSG00000135451	TROAP	12	+	49329862	49329991	49329365	49329454	49331213	49331407	108759	5,4,7	1,0,0	2,2,2	9,5,4	273	144	2.59641e-10	3.62301e-07	0.725,1.0,1.0	0.105,0.174,0.209	0.746	74.6
74000	ENSG00000078699	CBFA2T2	20	+	33597888	33597973	33562364	33562674	33601829	33601905	74000	3,2,9	3,0,0	1,0,0	3,2,2	229	144	3.31585e-08	1.97681e-05	0.386,1.0,1.0	0.173,0.0,0.0	0.738	73.8
59049	ENSG00000185761	ADAMTSL5	19	-	1511624	1511727	1510844	1510917	1512962	1513019	59049	0,1,0	1,3,1	3,1,1	0,1,0	247	144	1.96687e-07	8.29629e-05	0.0,0.163,0.0	1.0,0.368,1.0	-0.735	73.5
75657	ENSG00000203780	FANK1	10	+	126009053	126009131	126008406	126008550	126009372	126009590	75657	1,1,3	0,0,0	0,6,0	4,1,1	222	144	9.27595e-07	0.000268841	1.0,1.0,1.0	0.0,0.796,0.0	0.735	73.5
120966	ENSG00000140905	GCSH	16	-	81084421	81084594	81082335	81082963	81090600	81090680	120966	3,1,2	0,0,0	5,1,1	5,1,2	317	144	2.46454e-10	3.54466e-07	1.0,1.0,1.0	0.312,0.312,0.185	0.73	73
52667	ENSG00000188153	COL4A5	X	+	108674744	108674900	108670227	108670236	108677499	108677633	52667	3,1,4	0,0,0	2,0,2	2,4,1	300	144	9.56948e-11	1.57296e-07	1.0,1.0,1.0	0.324,0.0,0.49	0.729	72.9
94760	ENSG00000084070	SMAP2	1	+	40375746	40375816	40374647	40374708	40406735	40406869	94760	2,1,1	0,3,0	0,0,0	3,4,1	214	144	0.00129903	0.0490218	1.0,0.183,1.0	0.0,0.0,0.0	0.728	72.8
125322	ENSG00000036549	ZZZ3	1	-	77584766	77584829	77584516	77584655	77631834	77631921	125322	0,1,1	1,7,1	3,1,3	1,0,0	207	144	5.17245e-09	4.52896e-06	0.0,0.09,0.41	0.676,1.0,1.0	-0.725	72.5
13682	ENSG00000244055	AC007566.10	7	+	92462957	92463023	92461318	92461410	92491242	92491579	13682	5,1,2	0,0,1	0,2,0	1,2,3	210	144	1.38146e-08	9.59269e-06	1.0,1.0,0.578	0.0,0.407,0.0	0.724	72.4
57094	ENSG00000182010	RTKN2	10	-	62234264	62234357	62218194	62218301	62236065	62236263	57094	0,0,1	2,6,1	1,1,2	0,0,1	237	144	2.36723e-06	0.000536174	0.0,0.0,0.378	1.0,1.0,0.549	-0.724	72.4
21787	ENSG00000079150	FKBP7	2	-	178473028	178473142	178469651	178469785	178477061	178477213	21787	2,5,2	0,0,1	0,0,1	2,3,1	258	144	4.57063e-10	5.77913e-07	1.0,1.0,0.527	0.0,0.0,0.358	0.723	72.3
13443	ENSG00000109381	ELF2	4	-	139040749	139040895	139028111	139028349	139060323	139060674	13443	0,0,0	2,2,6	2,3,5	5,0,0	290	144	1.24739e-07	5.88223e-05	0.0,0.0,0.0	0.166,1.0,1.0	-0.722	72.2
83197	ENSG00000171914	TLN2	15	+	62453444	62453587	62390525	62390685	62589686	62589762	83197	2,0,2	5,2,2	8,3,1	2,0,0	287	144	3.18399e-06	0.000657726	0.167,0.0,0.334	0.667,1.0,1.0	-0.722	72.2
17466	ENSG00000099817	POLR2E	19	-	1091791	1091905	1090086	1090145	1093903	1095375	17466	1,6,2	0,0,2	0,1,0	2,2,1	258	144	6.7982e-08	3.60464e-05	1.0,1.0,0.358	0.0,0.218,0.0	0.713	71.3
26673	ENSG00000162591	MEGF6	1	-	3492796	3492983	3490911	3490959	3493770	3493797	26673	2,1,2	1,0,0	1,0,5	4,2,7	331	144	2.13341e-05	0.00272452	0.465,1.0,1.0	0.098,0.0,0.237	0.71	71
39252	ENSG00000165282	PIGO	9	-	35093908	35094021	35093420	35093580	35094215	35094359	39252	0,0,0	2,1,1	1,1,3	4,0,0	257	144	0.000873828	0.0375863	0.0,0.0,0.0	0.123,1.0,1.0	-0.708	70.8
99636	ENSG00000175581	MRPL48	11	+	73808312	73808350	73787871	73787992	73844806	73844976	99636	1,2,1	0,0,0	2,2,0	2,2,1	182	144	3.2892e-05	0.00375083	1.0,1.0,1.0	0.442,0.442,0.0	0.705	70.5
109322	ENSG00000168259	DNAJC7	17	-	42003358	42003557	42000481	42000570	42018437	42018518	109322	1,2,9	3,6,2	6,7,6	0,0,0	343	144	2.52446e-11	5.28121e-08	0.123,0.123,0.654	1.0,1.0,1.0	-0.7	70
46016	ENSG00000168887	C2orf68	2	-	85611473	85611598	85609434	85609586	85611743	85612066	46016	0,0,2	1,3,1	2,2,3	0,0,1	269	144	4.90012e-08	2.73695e-05	0.0,0.0,0.517	1.0,1.0,0.616	-0.7	70
124357	ENSG00000187118	CMC1	3	+	28253730	28253765	28241623	28241901	28263290	28263380	124357	2,0,0	3,3,1	4,1,2	0,1,0	179	144	1.84973e-08	1.24463e-05	0.349,0.0,0.0	1.0,0.446,1.0	-0.699	69.9
17167	ENSG00000140264	SERF2	15	+	43799354	43799516	43798868	43799107	43799618	43800279	17167	7,1,9	1,0,0	1,1,4	5,1,5	306	144	9.39253e-09	7.40215e-06	0.767,1.0,1.0	0.086,0.32,0.274	0.696	69.6
114878	ENSG00000178852	EFCAB13	17	+	47361377	47361521	47345015	47345098	47370436	47370508	114878	1,1,8	2,3,3	1,1,1	0,0,0	288	144	1.40555e-09	1.45697e-06	0.2,0.143,0.571	1.0,1.0,1.0	-0.695	69.5
135007	ENSG00000149187	CELF1	11	-	47499454	47499604	47488836	47489024	47565273	47565569	135007	4,2,3	0,1,0	0,4,1	4,4,5	294	144	2.52464e-07	0.000102646	1.0,0.495,1.0	0.0,0.329,0.089	0.692	69.2
61551	ENSG00000148634	HERC4	10	-	68067084	68067217	68038092	68038169	68072882	68073186	61551	3,4,5	0,0,0	1,0,5	2,1,1	277	144	0.000600652	0.0287247	1.0,1.0,1.0	0.206,0.0,0.722	0.691	69.1
6115	ENSG00000174775	HRAS	11	-	533276	533353	532241	532630	533452	533612	6115	2,2,2	7,9,12	5,4,2	4,0,0	221	144	6.9383e-05	0.00631089	0.157,0.126,0.098	0.449,1.0,1.0	-0.689	68.9
87406	ENSG00000183628	DGCR6	22	+	18910178	18910272	18906564	18907086	18910887	18911028	87406	0,4,2	1,1,4	1,7,1	0,0,0	238	144	4.63429e-06	0.000875576	0.0,0.708,0.232	1.0,1.0,1.0	-0.687	68.7
37632	ENSG00000160781	PAQR6	1	-	156245534	156245596	156244689	156244911	156245781	156246250	37632	4,0,0	5,10,1	2,1,3	0,1,0	206	144	5.39903e-07	0.000179803	0.359,0.0,0.0	1.0,0.411,1.0	-0.684	68.4
84924	ENSG00000161013	MGAT4B	5	-	179801329	179801384	179800906	179800953	179801553	179801719	84924	1,1,2	0,0,0	1,3,0	2,1,2	199	144	9.59948e-06	0.00152352	1.0,1.0,1.0	0.266,0.685,0.0	0.683	68.3
62011	ENSG00000105983	LMBR1	7	-	156678248	156678350	156677790	156678010	156679076	156679210	62011	0,2,2	2,1,3	9,10,2	0,1,0	246	144	4.33488e-08	2.45702e-05	0.0,0.539,0.281	1.0,0.854,1.0	-0.678	67.8
51460	ENSG00000155893	PXYLP1	3	+	141234885	141234956	141234215	141234318	141260122	141260254	51460	2,0,2	2,2,1	2,1,2	0,0,0	215	144	8.80563e-06	0.00143511	0.401,0.0,0.573	1.0,1.0,1.0	-0.675	67.5
6845	ENSG00000226328	NUP50-AS1	22	-	45152404	45152623	45134362	45134797	45163517	45163659	6845	0,0,1	3,2,3	5,2,1	0,5,0	363	144	0.000169489	0.0118551	0.0,0.0,0.117	1.0,0.137,1.0	-0.673	67.3
114638	ENSG00000104133	SPG11	15	-	44572740	44572820	44570524	44570658	44583813	44583960	114638	1,0,0	0,2,2	1,1,2	0,0,0	224	144	1.87231e-07	7.97887e-05	1.0,0.0,0.0	1.0,1.0,1.0	-0.667	66.7
30675	ENSG00000164855	TMEM184A	7	-	1550130	1550213	1549819	1549945	1550304	1550395	30675	0,0,0	1,8,5	2,1,5	0,2,1	227	144	8.10132e-07	0.000248572	0.0,0.0,0.0	1.0,0.241,0.76	-0.667	66.7
13683	ENSG00000244055	AC007566.10	7	+	92462957	92463031	92461318	92461410	92491242	92491610	13683	5,1,2	0,0,1	0,4,0	1,2,3	218	144	8.29718e-07	0.000250573	1.0,1.0,0.569	0.0,0.569,0.0	0.667	66.7
101458	ENSG00000173588	CEP83	12	-	94401204	94401281	94400903	94400981	94402550	94402731	101458	0,0,0	1,2,1	3,0,2	0,1,0	221	144	2.2565e-06	0.000518234	0.0,0.0,0.0	1.0,0.0,1.0	-0.667	66.7
5150	ENSG00000228933	RP11-268G12.1	X	-	27265747	27265811	27186539	27186657	27336409	27336493	5150	0,0,0	1,3,4	1,6,0	0,0,1	208	144	5.71951e-06	0.00102646	0.0,0.0,0.0	1.0,1.0,0.0	-0.667	66.7
104778	ENSG00000170242	USP47	11	+	11873799	11873859	11842065	11842224	11874604	11874794	104778	2,6,3	0,0,0	0,0,1	2,1,0	204	144	1.47115e-05	0.00209237	1.0,1.0,1.0	0.0,0.0,1.0	0.667	66.7
129023	ENSG00000181513	ACBD4	17	+	45133030	45133201	45132628	45132663	45135340	45135704	129023	0,0,0	1,3,6	0,1,6	1,0,0	315	144	3.22277e-05	0.00368237	0.0,0.0,0.0	0.0,1.0,1.0	-0.667	66.7
21673	ENSG00000138443	ABI2	2	+	203382188	203382206	203380207	203380384	203383242	203383321	21673	1,0,0	0,1,2	1,1,2	0,0,0	162	144	3.67975e-05	0.0040633	1.0,0.0,0.0	1.0,1.0,1.0	-0.667	66.7
38315	ENSG00000139974	SLC38A6	14	+	61034018	61034113	61030444	61030523	61037624	61037683	38315	0,0,2	1,2,0	1,1,1	0,0,0	239	144	0.000133403	0.0100653	0.0,0.0,1.0	1.0,1.0,1.0	-0.667	66.7
17350	ENSG00000135365	PHF21A	11	-	46095695	46095734	46092182	46092223	46117921	46118114	17350	0,1,2	1,0,0	0,0,0	4,1,5	183	144	0.000152576	0.0110273	0.0,1.0,1.0	0.0,0.0,0.0	0.667	66.7
53877	ENSG00000160256	FAM207A	21	+	44955900	44956082	44943683	44943792	44956714	44956814	53877	4,0,0	0,1,2	1,2,1	0,0,0	326	144	0.000161475	0.0115329	1.0,0.0,0.0	1.0,1.0,1.0	-0.667	66.7
42915	ENSG00000100731	PCNX	14	+	71011491	71011549	70976941	70978648	71012999	71013202	42915	2,0,0	0,1,2	1,1,1	0,0,0	202	144	0.000290851	0.0173938	1.0,0.0,0.0	1.0,1.0,1.0	-0.667	66.7
129744	ENSG00000188185	LINC00265	7	+	39779431	39779515	39771004	39771091	39780502	39780624	129744	0,0,0	5,1,5	1,0,2	0,1,0	228	144	0.000365899	0.0203638	0.0,0.0,0.0	1.0,0.0,1.0	-0.667	66.7
110453	ENSG00000204104	TRAF3IP1	2	+	238344496	238344598	238338361	238338457	238347454	238347475	110453	1,1,1	0,0,0	1,0,0	0,1,1	246	144	0.000444502	0.023418	1.0,1.0,1.0	1.0,0.0,0.0	0.667	66.7
34868	ENSG00000186020	ZNF529	19	-	36551876	36551977	36549234	36549357	36554669	36554796	34868	0,0,4	2,1,0	2,1,1	0,0,0	245	144	0.000571079	0.027737	0.0,0.0,1.0	1.0,1.0,1.0	-0.667	66.7
29167	ENSG00000196975	ANXA4	2	+	69803392	69803515	69781519	69781574	69804532	69804627	29167	0,0,0	3,1,1	1,0,2	0,1,0	267	144	0.000685786	0.0315251	0.0,0.0,0.0	1.0,0.0,1.0	-0.667	66.7
125041	ENSG00000136270	TBRG4	7	-	45109222	45109287	45108826	45109083	45111642	45111680	125041	0,3,0	2,0,1	4,1,4	0,0,0	209	144	0.000688486	0.0316113	0.0,1.0,0.0	1.0,1.0,1.0	-0.667	66.7
110450	ENSG00000204104	TRAF3IP1	2	+	238344535	238344598	238338361	238338457	238347454	238347475	110450	2,1,1	0,0,0	1,0,0	0,1,1	207	144	0.00076574	0.0340821	1.0,1.0,1.0	1.0,0.0,0.0	0.667	66.7
30460	ENSG00000276077	CH507-254M2.2	21	+	7443124	7443183	7430668	7430838	7462826	7462991	30460	1,3,0	0,0,2	0,0,0	1,2,4	203	144	0.00113327	0.0447017	1.0,1.0,0.0	0.0,0.0,0.0	0.667	66.7
28922	ENSG00000239665	RP11-295P9.3	10	+	13652845	13652882	13652407	13652489	13654352	13654427	28922	0,1,0	1,0,1	1,2,2	0,0,0	181	144	0.0011719	0.0456465	0.0,1.0,0.0	1.0,1.0,1.0	-0.667	66.7
35398	ENSG00000196670	ZFP62	5	-	180849153	180849256	180847927	180848082	180851380	180851493	35398	5,9,4	0,0,4	0,3,6	11,6,21	247	144	4.88948e-06	0.0009074	1.0,1.0,0.368	0.0,0.226,0.143	0.666	66.6
14224	ENSG00000083223	ZCCHC6	9	-	86299198	86299257	86298766	86298830	86301275	86301601	14224	5,0,2	1,1,5	2,1,6	0,0,0	203	144	8.01142e-06	0.00133326	0.78,0.0,0.221	1.0,1.0,1.0	-0.666	66.6
74920	ENSG00000138193	PLCE1	10	+	94325202	94325385	94324888	94325104	94327967	94332823	74920	10,2,1	2,0,1	0,0,0	1,2,2	327	144	7.22919e-08	3.76379e-05	0.688,1.0,0.306	0.0,0.0,0.0	0.665	66.5
108778	ENSG00000135451	TROAP	12	+	49329859	49329991	49329365	49329454	49331213	49331444	108778	1,2,1	1,0,0	0,3,1	9,5,4	276	144	2.51452e-05	0.0030423	0.343,1.0,1.0	0.0,0.238,0.115	0.663	66.3
127194	ENSG00000186281	GPAT2	2	-	96023308	96023433	96022957	96023023	96024188	96024337	127194	4,11,3	10,4,5	8,4,9	0,0,0	269	144	4.63392e-11	8.7025e-08	0.176,0.595,0.243	1.0,1.0,1.0	-0.662	66.2
79733	ENSG00000248932	RP11-319G6.1	3	+	139561652	139561748	139423015	139423114	139577791	139577850	79733	0,3,4	2,4,1	1,2,1	0,0,0	240	144	1.27988e-07	5.98637e-05	0.0,0.31,0.706	1.0,1.0,1.0	-0.661	66.1
92452	ENSG00000101104	PABPC1L	20	+	44932341	44932432	44930459	44930726	44933071	44933185	92452	0,4,4	3,1,5	6,1,4	0,0,0	235	144	6.46069e-09	5.54756e-06	0.0,0.71,0.329	1.0,1.0,1.0	-0.654	65.4
50534	ENSG00000115423	DNAH6	2	+	84685325	84685472	84681356	84681528	84686483	84686557	50534	3,5,0	3,1,2	3,2,4	0,0,0	291	144	8.12477e-07	0.000248629	0.331,0.712,0.0	1.0,1.0,1.0	-0.652	65.2
113213	ENSG00000100401	RANGAP1	22	-	41277882	41277951	41274599	41274727	41280305	41280368	113213	4,6,5	1,5,1	0,0,0	2,5,1	213	144	5.33728e-10	6.46434e-07	0.73,0.448,0.772	0.0,0.0,0.0	0.65	65
121247	ENSG00000249592	RP11-440L14.1	4	-	764911	765047	764488	764609	781771	781849	121247	0,0,6	1,3,3	23,15,8	2,2,1	280	144	0.00010224	0.00840278	0.0,0.0,0.507	0.855,0.794,0.804	-0.649	64.9
29975	ENSG00000247572	CKMT2-AS1	5	-	81244743	81245409	81237827	81239355	81301286	81301555	29975	1,0,4	4,2,6	3,5,8	5,0,0	810	144	0.00107495	0.0432616	0.043,0.0,0.106	0.096,1.0,1.0	-0.649	64.9
62719	ENSG00000145431	PDGFC	4	-	156861428	156861489	156850220	156850416	156970785	156971315	62719	5,1,2	0,0,2	2,1,0	3,4,7	205	144	2.66657e-06	0.000586649	1.0,1.0,0.413	0.319,0.149,0.0	0.648	64.8
69978	ENSG00000157601	MX1	21	+	41427205	41427304	41422755	41422911	41427754	41427866	69978	6,4,3	0,0,0	2,4,0	2,1,2	243	144	2.43009e-05	0.00295882	1.0,1.0,1.0	0.372,0.703,0.0	0.642	64.2
59529	ENSG00000103148	NPRL3	16	-	124936	125153	123506	123545	130521	130591	59529	2,11,2	0,0,0	1,12,3	2,4,2	361	144	6.73815e-09	5.70072e-06	1.0,1.0,1.0	0.166,0.545,0.374	0.638	63.8
24994	ENSG00000197168	NEK5	13	-	52127594	52127662	52127365	52127504	52129028	52129078	24994	1,0,0	1,3,1	2,5,4	1,0,1	212	144	1.09909e-08	8.15885e-06	0.404,0.0,0.0	0.576,1.0,0.731	-0.634	63.4
63195	ENSG00000231312	AC007246.3	2	+	39588448	39588567	39557981	39558046	39599365	39599539	63195	0,1,0	1,6,3	2,6,1	0,1,2	263	144	4.90083e-06	0.000908042	0.0,0.084,0.0	1.0,0.767,0.215	-0.633	63.3
53267	ENSG00000115325	DOK1	2	+	74554640	74554859	74549025	74549172	74555153	74555387	53267	3,0,4	4,1,1	3,7,1	0,1,0	363	144	4.79686e-06	0.000896208	0.229,0.0,0.613	1.0,0.735,1.0	-0.631	63.1
22108	ENSG00000100075	SLC25A1	22	-	19176422	19176633	19175574	19176244	19176845	19176950	22108	4,7,6	2,7,4	4,3,3	0,0,0	355	144	2.35894e-11	5.02632e-08	0.448,0.289,0.378	1.0,1.0,1.0	-0.628	62.8
19994	ENSG00000140043	PTGR2	14	+	73874583	73874676	73874022	73874214	73880054	73880176	19994	0,0,1	1,1,2	2,3,8	3,0,1	237	144	3.41012e-06	0.000692014	0.0,0.0,0.233	0.288,1.0,0.829	-0.628	62.8
97729	ENSG00000102312	PORCN	X	+	48512834	48512852	48512588	48512719	48514239	48514365	97729	0,0,0	6,4,6	3,1,3	2,2,0	162	144	5.36694e-07	0.000179513	0.0,0.0,0.0	0.571,0.308,1.0	-0.626	62.6
63784	ENSG00000139910	NOVA1	14	-	26549679	26549781	26448733	26448963	26595409	26595473	63784	4,4,4	5,3,4	3,6,6	0,0,0	246	144	1.31056e-10	2.06568e-07	0.319,0.438,0.369	1.0,1.0,1.0	-0.625	62.5
81467	ENSG00000171466	ZNF562	19	-	9658008	9658190	9653707	9653881	9660719	9660874	81467	5,5,3	0,0,1	2,2,0	3,1,3	326	144	1.75456e-07	7.66329e-05	1.0,1.0,0.57	0.227,0.469,0.0	0.625	62.5
5382	ENSG00000111788	RP11-22B23.1	12	+	9312277	9312323	9311730	9311831	9312874	9313029	5382	1,2,3	1,3,4	6,1,3	0,0,0	190	144	1.02108e-08	7.72936e-06	0.431,0.336,0.362	1.0,1.0,1.0	-0.624	62.4
102481	ENSG00000168393	DTYMK	2	-	241680160	241680319	241678451	241678649	241685770	241685877	102481	5,1,3	0,1,0	2,1,0	2,3,2	303	144	3.98168e-07	0.000144523	1.0,0.322,1.0	0.322,0.137,0.0	0.621	62.1
112161	ENSG00000176890	TYMS	18	+	670638	670799	669071	669173	671379	671451	112161	4,2,3	2,3,2	3,6,2	0,0,0	305	144	1.03663e-08	7.79583e-06	0.486,0.239,0.415	1.0,1.0,1.0	-0.62	62
125165	ENSG00000111325	OGFOD2	12	+	122977980	122978091	122976870	122976970	122978477	122978569	125165	4,7,11	1,1,1	2,6,3	12,8,14	255	144	1.05332e-08	7.86986e-06	0.693,0.798,0.861	0.086,0.298,0.108	0.62	62
31760	ENSG00000124222	STX16	20	+	58667200	58667318	58662991	58663057	58667489	58667597	31760	8,1,2	0,2,0	1,0,0	1,2,3	262	144	1.55909e-07	6.92628e-05	1.0,0.216,1.0	0.355,0.0,0.0	0.62	62
70610	ENSG00000122696	SLC25A51	9	-	37903530	37903557	37887603	37888592	37904067	37904353	70610	0,1,0	1,5,8	2,0,2	0,1,0	171	144	3.51054e-06	0.000704931	0.0,0.144,0.0	1.0,0.0,1.0	-0.619	61.9
87534	ENSG00000267216	AC010642.1	19	+	58312265	58312403	58306087	58306216	58314747	58315197	87534	2,2,6	0,0,0	3,3,7	6,1,7	282	144	4.09655e-11	7.85588e-08	1.0,1.0,1.0	0.203,0.605,0.338	0.618	61.8
109158	ENSG00000262468	LINC01569	16	-	4246988	4247061	4246373	4246860	4251321	4252034	109158	0,1,5	1,2,2	4,2,1	1,0,0	217	144	5.50997e-05	0.00537273	0.0,0.249,0.624	0.726,1.0,1.0	-0.618	61.8
99279	ENSG00000178226	PRSS36	16	-	31140491	31140757	31138924	31139416	31141722	31141960	99279	1,1,0	0,2,3	1,2,4	0,0,0	410	144	2.29181e-08	1.45689e-05	1.0,0.149,0.0	1.0,1.0,1.0	-0.617	61.7
74634	ENSG00000163689	C3orf67	3	-	58913697	58913864	58884544	58884709	58937647	58937762	74634	1,8,1	2,2,1	1,2,2	0,0,0	311	144	7.63717e-05	0.00674398	0.188,0.649,0.316	1.0,1.0,1.0	-0.616	61.6
52552	ENSG00000250151	ARPC4-TTLL3	3	+	9817644	9817759	9813247	9813345	9820545	9820741	52552	6,6,7	0,1,0	1,0,6	3,2,1	259	144	3.89427e-07	0.000143308	1.0,0.769,1.0	0.156,0.0,0.769	0.615	61.5
51773	ENSG00000066117	SMARCD1	12	+	50099799	50099900	50099486	50099565	50100053	50100318	51773	1,1,1	6,1,1	3,3,7	0,0,2	245	144	4.0446e-07	0.00014581	0.089,0.37,0.37	1.0,1.0,0.673	-0.615	61.5
103492	ENSG00000138180	CEP55	10	+	93500049	93500085	93496631	93496923	93503112	93503388	103492	2,1,1	0,0,2	0,2,0	2,2,1	180	144	7.46861e-05	0.00665129	1.0,1.0,0.286	0.0,0.444,0.0	0.614	61.4
103470	ENSG00000204588	LINC01123	2	+	109993691	109993819	109988271	109988802	109994400	109995281	103470	0,0,2	3,1,1	1,1,2	1,0,0	272	144	8.01849e-06	0.00133326	0.0,0.0,0.514	0.346,1.0,1.0	-0.611	61.1
43436	ENSG00000169851	PCDH7	4	+	30950119	30950215	30920152	30920369	31142472	31142954	43436	1,0,0	3,3,3	1,2,0	0,0,1	240	144	0.000444929	0.023419	0.167,0.0,0.0	1.0,1.0,0.0	-0.611	61.1
98461	ENSG00000125611	CHCHD5	2	+	112585977	112586114	112584594	112584649	112588865	112589040	98461	0,1,0	3,1,1	2,4,2	0,0,5	281	144	1.66819e-05	0.00226883	0.0,0.339,0.0	1.0,1.0,0.17	-0.61	61
72675	ENSG00000205664	RP11-706O15.1	X	-	3818656	3818703	3818441	3818500	3822373	3822580	72675	2,7,4	4,6,9	13,6,6	0,1,0	191	144	8.59845e-10	9.60531e-07	0.274,0.468,0.251	1.0,0.819,1.0	-0.609	60.9
40573	ENSG00000152443	ZNF776	19	+	57753273	57753379	57750784	57750911	57756871	57757309	40573	0,2,0	3,0,1	10,6,8	0,0,1	250	144	1.66445e-05	0.00226642	0.0,1.0,0.0	1.0,1.0,0.822	-0.607	60.7
60752	ENSG00000185379	RAD51D	17	-	35116858	35117037	35106987	35107122	35118500	35118619	60752	4,2,3	0,0,0	0,3,1	6,0,2	323	144	2.23349e-07	9.21104e-05	1.0,1.0,1.0	0.0,1.0,0.182	0.606	60.6
1956	ENSG00000225210	DUXAP9	14	+	19068076	19068214	19066235	19066347	19092915	19093006	1956	3,2,2	1,0,4	0,0,0	2,1,5	282	144	4.61648e-05	0.00471319	0.605,1.0,0.203	0.0,0.0,0.0	0.603	60.3
37798	ENSG00000221926	TRIM16	17	-	15658801	15658876	15651836	15651946	15677175	15677280	37798	6,5,4	2,1,0	1,6,0	3,5,4	219	144	0.000104663	0.00852275	0.664,0.767,1.0	0.18,0.441,0.0	0.603	60.3
127390	ENSG00000188976	NOC2L	1	-	946401	946545	945517	945653	948489	948591	127390	0,1,2	3,2,0	2,1,1	0,0,0	288	144	2.3313e-06	0.000531172	0.0,0.2,1.0	1.0,1.0,1.0	-0.6	60
51769	ENSG00000066117	SMARCD1	12	+	50099758	50099900	50099429	50099565	50100053	50100318	51769	3,0,2	6,1,1	3,4,4	0,0,2	286	144	5.43414e-05	0.00532617	0.201,0.0,0.502	1.0,1.0,0.502	-0.6	60
4982	ENSG00000113194	FAF2	5	+	176453317	176453702	176453138	176453228	176479187	176479256	4982	0,3,11	2,1,1	6,5,8	0,0,0	529	144	0.000468775	0.0242526	0.0,0.45,0.75	1.0,1.0,1.0	-0.6	60
53556	ENSG00000214595	EML6	2	+	54847485	54847623	54844046	54844248	54849961	54850218	53556	5,0,1	0,2,2	6,11,5	0,0,0	282	144	0.000192889	0.0130476	1.0,0.0,0.203	1.0,1.0,1.0	-0.599	59.9
28754	ENSG00000260630	SNAI3-AS1	16	+	88663888	88664026	88663297	88663400	88671276	88671465	28754	0,4,1	2,2,4	3,8,1	1,1,0	282	144	2.06378e-05	0.00266721	0.0,0.505,0.113	0.605,0.803,1.0	-0.597	59.7
10670	ENSG00000167377	ZNF23	16	-	71456071	71456121	71454041	71454218	71456763	71456828	10670	3,1,3	7,4,7	1,2,6	0,2,0	194	144	4.2371e-05	0.00447075	0.241,0.157,0.241	1.0,0.426,1.0	-0.596	59.6
64296	ENSG00000010803	SCMH1	1	-	41041310	41041565	41037361	41037541	41046417	41046598	64296	6,8,7	1,0,1	3,1,0	2,1,4	399	144	4.4733e-07	0.000156445	0.684,1.0,0.716	0.351,0.265,0.0	0.595	59.5
116660	ENSG00000113552	GNPDA1	5	-	142012287	142012339	142011911	142012041	142012668	142012996	116660	5,3,5	1,2,0	0,2,1	1,3,3	196	144	5.72535e-05	0.00551729	0.786,0.524,1.0	0.0,0.329,0.197	0.595	59.5
56956	ENSG00000213024	NUP62	19	-	49912898	49913159	49911060	49911366	49927693	49927788	56956	5,2,0	2,2,2	3,1,1	1,0,0	405	144	9.33407e-05	0.00781082	0.471,0.262,0.0	0.516,1.0,1.0	-0.594	59.4
88804	ENSG00000135390	ATP5G2	12	-	53672571	53672645	53669870	53669948	53676052	53676082	88804	3,1,3	2,0,5	0,0,0	7,4,2	218	144	0.00010548	0.00855409	0.498,1.0,0.284	0.0,0.0,0.0	0.594	59.4
23968	ENSG00000143344	RGL1	1	+	183806374	183806485	183742125	183742289	183847565	183847774	23968	2,1,1	0,0,0	1,0,4	2,2,0	255	144	0.000261516	0.0162649	1.0,1.0,1.0	0.22,0.0,1.0	0.593	59.3
26070	ENSG00000125447	GGA3	17	-	75237981	75238090	75237521	75237796	75238651	75238762	26070	0,1,1	1,2,0	3,1,3	0,0,0	253	144	0.000342412	0.0195138	0.0,0.222,1.0	1.0,1.0,1.0	-0.593	59.3
72400	ENSG00000167670	CHAF1A	19	+	4440124	4440230	4439920	4440021	4442244	4442378	72400	0,1,2	4,0,4	1,3,1	0,0,0	250	144	3.48551e-08	2.05665e-05	0.0,1.0,0.224	1.0,1.0,1.0	-0.592	59.2
43460	ENSG00000203872	C6orf163	6	+	87350393	87350501	87348811	87348906	87356300	87356503	43460	2,1,6	0,1,2	1,0,0	2,3,1	252	144	2.0707e-06	0.000491251	1.0,0.364,0.632	0.222,0.0,0.0	0.591	59.1
103228	ENSG00000126012	KDM5C	X	-	53223984	53224066	53221704	53221793	53224739	53225176	103228	0,2,0	2,6,6	2,1,1	1,1,0	226	144	0.000442155	0.023305	0.0,0.175,0.0	0.56,0.389,1.0	-0.591	59.1
78117	ENSG00000141068	KSR1	17	+	27621928	27622143	27617294	27617428	27623313	27623822	78117	2,1,3	1,2,3	5,2,2	1,0,0	359	144	5.39447e-06	0.000975933	0.445,0.167,0.286	0.667,1.0,1.0	-0.59	59
94398	ENSG00000064115	TM7SF3	12	-	26976259	26976357	26974153	26974227	27014077	27014394	94398	2,1,1	0,0,0	2,2,0	4,0,2	242	144	1.22565e-05	0.00183626	1.0,1.0,1.0	0.229,1.0,0.0	0.59	59
30269	ENSG00000112249	ASCC3	6	-	100858956	100859199	100805759	100805880	100864063	100864214	30269	4,5,7	0,0,0	1,11,2	1,1,4	387	144	4.10787e-06	0.000798404	1.0,1.0,1.0	0.271,0.804,0.157	0.589	58.9
76477	ENSG00000160298	C21orf58	21	-	46301996	46302169	46300429	46300794	46302484	46302576	76477	3,2,4	3,4,11	3,5,6	2,0,0	317	144	1.27777e-05	0.00189705	0.312,0.185,0.142	0.405,1.0,1.0	-0.589	58.9
16523	ENSG00000156042	CFAP70	10	-	73348155	73348235	73345064	73345114	73348422	73348521	16523	2,5,1	0,1,0	0,1,0	2,0,3	224	144	3.52639e-08	2.07015e-05	1.0,0.763,1.0	0.0,1.0,0.0	0.588	58.8
39937	ENSG00000215126	CBWD7	9	-	41160932	41161021	41157338	41157458	41162332	41162377	39937	6,2,0	0,4,8	4,3,4	0,0,0	233	144	3.93435e-07	0.000143343	1.0,0.236,0.0	1.0,1.0,1.0	-0.588	58.8
81182	ENSG00000141499	WRAP53	17	+	7702992	7703008	7701656	7702846	7703242	7703374	81182	0,1,1	17,6,5	4,7,2	0,1,8	160	144	1.44335e-06	0.000374884	0.0,0.13,0.153	1.0,0.863,0.184	-0.588	58.8
33132	ENSG00000255571	MIR9-3HG	15	+	89387430	89387538	89378099	89378165	89387816	89387881	33132	2,2,1	4,6,6	11,9,8	1,1,4	252	144	1.93663e-06	0.000468132	0.222,0.16,0.087	0.863,0.837,0.533	-0.588	58.8
131982	ENSG00000056736	IL17RB	3	+	53852002	53852121	53849654	53849795	53852870	53852997	131982	6,4,2	0,1,0	1,1,1	1,2,1	263	144	2.11488e-06	0.000496138	1.0,0.687,1.0	0.354,0.215,0.354	0.588	58.8
78521	ENSG00000186104	CYP2R1	11	-	14890431	14890469	14885775	14885917	14891363	14891530	78521	2,7,6	0,0,2	0,5,3	7,6,2	182	144	3.60889e-06	0.000721755	1.0,1.0,0.704	0.0,0.397,0.543	0.588	58.8
11897	ENSG00000148842	CNNM2	10	+	102921026	102921115	102918316	102920101	102927344	102927618	11897	3,5,3	0,0,4	1,0,1	1,6,3	233	144	4.03493e-06	0.000785556	1.0,1.0,0.317	0.382,0.0,0.171	0.588	58.8
60333	ENSG00000078124	ACER3	11	+	76994155	76994226	76990538	76990574	76997205	76997273	60333	1,0,1	1,2,4	2,2,3	0,3,0	215	144	1.74485e-05	0.00235897	0.401,0.0,0.143	1.0,0.309,1.0	-0.588	58.8
114976	ENSG00000014914	MTMR11	1	-	149935583	149935620	149935298	149935359	149936153	149936350	114976	0,5,7	1,4,6	1,7,2	0,2,0	181	144	0.000323049	0.0186505	0.0,0.499,0.481	1.0,0.736,1.0	-0.585	58.5
111213	ENSG00000160124	CCDC58	3	-	122366452	122366552	122365335	122365466	122368175	122368322	111213	1,3,3	1,2,0	0,0,1	1,1,6	244	144	8.9075e-06	0.0014415	0.371,0.47,1.0	0.0,0.0,0.09	0.584	58.4
54581	ENSG00000165584	SSX3	X	-	48348361	48348464	48347499	48347604	48349539	48349611	54581	7,12,5	0,0,0	0,7,7	1,3,2	247	144	0.000116415	0.00915575	1.0,1.0,1.0	0.0,0.576,0.671	0.584	58.4
122881	ENSG00000140543	DET1	15	-	88536311	88536381	88530622	88531715	88544610	88544694	122881	0,1,2	1,1,4	6,1,1	0,1,0	214	144	1.0674e-06	0.000296657	0.0,0.402,0.252	1.0,0.402,1.0	-0.583	58.3
67961	ENSG00000151466	SCLT1	4	-	128873105	128873243	128872204	128872322	128874414	128874466	67961	0,1,2	1,0,3	3,4,1	0,0,0	282	144	0.000240609	0.0153364	0.0,1.0,0.254	1.0,1.0,1.0	-0.582	58.2
55910	ENSG00000177337	DLGAP1-AS1	18	+	3594419	3594484	3594113	3594240	3596578	3598352	55910	0,0,2	2,4,4	0,2,3	1,0,0	209	144	5.88118e-06	0.0010456	0.0,0.0,0.256	0.0,1.0,1.0	-0.581	58.1
66482	ENSG00000100056	DGCR14	22	-	19138302	19138479	19137322	19137432	19139158	19139292	66482	2,5,7	2,0,2	0,0,1	1,1,2	321	144	5.25637e-06	0.000960005	0.31,1.0,0.611	0.0,0.0,0.183	0.579	57.9
79078	ENSG00000268119	CTD-2561J22.5	19	-	21453549	21453777	21449128	21449377	21454382	21454472	79078	9,19,17	8,8,7	15,9,11	0,0,0	372	144	1.47308e-10	2.25992e-07	0.303,0.479,0.485	1.0,1.0,1.0	-0.578	57.8
39944	ENSG00000215126	CBWD7	9	-	41160967	41161021	41157338	41157458	41162332	41162377	39944	5,2,0	0,4,8	3,4,4	0,0,0	198	144	6.08567e-07	0.000199494	1.0,0.267,0.0	1.0,1.0,1.0	-0.578	57.8
27889	ENSG00000119912	IDE	10	-	92554880	92554917	92537365	92537550	92555371	92555469	27889	2,2,2	0,4,2	0,0,0	2,2,1	181	144	7.95387e-05	0.00695955	1.0,0.285,0.443	0.0,0.0,0.0	0.576	57.6
74191	ENSG00000170946	DNAJC24	11	+	31407455	31407543	31370715	31370859	31408109	31408175	74191	0,0,0	4,2,3	6,2,1	1,1,1	232	144	1.01029e-08	7.69831e-06	0.0,0.0,0.0	0.788,0.554,0.383	-0.575	57.5
114509	ENSG00000276386	CNTNAP3P2	9	+	67226568	67226688	67201075	67201219	67234110	67234311	114509	1,3,4	0,0,2	6,2,0	2,5,1	264	144	0.000539195	0.0266382	1.0,1.0,0.522	0.621,0.179,0.0	0.574	57.4
30931	ENSG00000155542	SETD9	5	+	56911041	56911111	56910086	56910394	56913010	56913134	30931	3,2,0	4,4,2	1,7,2	0,0,3	214	144	0.0012809	0.0485287	0.335,0.252,0.0	1.0,1.0,0.31	-0.574	57.4
60834	ENSG00000226711	FAM66C	12	+	8193534	8193655	8188471	8188535	8194202	8194481	60834	2,3,1	0,0,0	4,5,2	4,2,2	265	144	7.76025e-09	6.33264e-06	1.0,1.0,1.0	0.352,0.576,0.352	0.573	57.3
16423	ENSG00000253320	AZIN1-AS1	8	+	102885609	102885713	102879894	102880058	102977586	102977681	16423	4,9,11	5,0,3	0,0,4	4,1,6	248	144	0.000397435	0.0215602	0.317,1.0,0.68	0.0,0.0,0.279	0.573	57.3
68331	ENSG00000261239	ANKRD26P1	16	-	46514841	46514880	46506173	46506247	46517909	46517956	68331	8,6,9	2,1,3	1,0,5	5,1,5	183	144	0.000763038	0.0340031	0.759,0.825,0.702	0.136,0.0,0.44	0.57	57
119002	ENSG00000197980	LEKR1	3	+	156852767	156852982	156829285	156829377	156888296	156888397	119002	2,13,2	2,1,4	8,2,11	0,0,0	359	144	2.64699e-07	0.000104835	0.286,0.839,0.167	1.0,1.0,1.0	-0.569	56.9
57868	ENSG00000166323	C11orf65	11	-	108431745	108431838	108406762	108406963	108461478	108461569	57868	4,1,8	1,0,0	3,0,0	0,1,2	237	144	0.000385358	0.021126	0.708,1.0,1.0	1.0,0.0,0.0	0.569	56.9
89389	ENSG00000089558	KCNH4	17	-	42178330	42178477	42178099	42178227	42178792	42179026	89389	7,1,7	2,2,4	11,7,2	0,0,0	291	144	2.24109e-08	1.44299e-05	0.634,0.198,0.464	1.0,1.0,1.0	-0.568	56.8
83415	ENSG00000106336	FBXO24	7	+	100590173	100590357	100586303	100586664	100591666	100591902	83415	5,0,4	2,1,2	5,3,4	1,0,0	328	144	5.82139e-05	0.00558179	0.523,0.0,0.468	0.687,1.0,1.0	-0.565	56.5
82569	ENSG00000217930	PAM16	16	-	4345785	4345856	4343482	4343616	4351231	4351262	82569	4,1,7	0,2,0	3,0,10	6,3,15	215	144	0.000138475	0.0102927	1.0,0.251,1.0	0.251,0.0,0.309	0.564	56.4
113897	ENSG00000204623	ZNRD1-AS1	6	-	30015957	30016132	30001010	30002732	30021666	30021761	113897	0,5,3	1,0,0	1,0,2	3,2,4	319	144	2.31958e-05	0.0028729	0.0,1.0,1.0	0.131,0.0,0.184	0.562	56.2
4630	ENSG00000169635	HIC2	22	+	21442758	21442857	21417403	21417560	21444921	21451463	4630	0,1,0	1,9,1	0,2,5	2,0,1	243	144	0.000991959	0.0409889	0.0,0.062,0.0	0.0,1.0,0.748	-0.562	56.2
75497	ENSG00000122483	CCDC18	1	+	93270346	93270814	93264700	93264901	93278462	93278730	75497	30,29,34	2,1,2	24,0,8	7,3,4	612	144	2.24661e-05	0.00283129	0.779,0.872,0.8	0.447,0.0,0.32	0.561	56.1
5603	ENSG00000174197	MGA	15	+	41740052	41740203	41736180	41736698	41754436	41754567	5603	11,9,23	0,0,0	8,4,5	2,5,4	295	144	1.12613e-10	1.82498e-07	1.0,1.0,1.0	0.661,0.281,0.379	0.56	56
22295	ENSG00000167526	RPL13	16	+	89560953	89561050	89560680	89560712	89561226	89561456	22295	0,1,1	6,2,1	1,2,3	0,3,0	241	144	8.011e-05	0.00699889	0.0,0.23,0.374	1.0,0.285,1.0	-0.56	56
84929	ENSG00000161013	MGAT4B	5	-	179801329	179801372	179800906	179800953	179801553	179801694	84929	2,1,3	0,0,0	2,2,1	2,1,2	187	144	9.05696e-05	0.00765127	1.0,1.0,1.0	0.435,0.606,0.278	0.56	56
130310	ENSG00000135624	CCT7	2	+	73242972	73243129	73234335	73234384	73244543	73244694	130310	2,2,0	0,2,4	3,1,2	0,0,0	301	144	2.6725e-06	0.000586834	1.0,0.324,0.0	1.0,1.0,1.0	-0.559	55.9
70939	ENSG00000074582	BCS1L	2	+	218660306	218660475	218658763	218659173	218660938	218661307	70939	1,2,9	0,0,1	3,5,13	4,9,3	313	144	4.3974e-06	0.000844691	1.0,1.0,0.805	0.257,0.204,0.666	0.559	55.9
5601	ENSG00000174197	MGA	15	+	41739996	41740203	41736180	41736698	41754436	41754567	5601	2,9,6	0,0,0	8,5,7	2,5,4	351	144	1.42643e-10	2.21792e-07	1.0,1.0,1.0	0.621,0.291,0.418	0.557	55.7
135377	ENSG00000124831	LRRFIP1	2	+	237739231	237739309	237727875	237727935	237748363	237748399	135377	3,3,6	1,2,1	0,3,0	8,5,1	222	144	1.42198e-05	0.00204263	0.661,0.493,0.796	0.0,0.28,0.0	0.557	55.7
6658	ENSG00000143248	RGS5	1	-	163305202	163305313	163248529	163248598	163306232	163306329	6658	1,1,5	8,1,5	2,3,3	0,0,2	255	144	0.000108258	0.00868033	0.066,0.361,0.361	1.0,1.0,0.459	-0.557	55.7
76421	ENSG00000156831	NSMCE2	8	+	125096681	125096753	125091678	125091900	125102050	125102146	76421	1,4,1	1,1,0	0,5,0	7,4,5	216	144	0.000145057	0.0106512	0.4,0.727,1.0	0.0,0.455,0.0	0.557	55.7
9499	ENSG00000103194	USP10	16	+	84704739	84704860	84699994	84700111	84733052	84733061	9499	0,2,5	7,8,5	5,2,7	0,2,1	265	144	0.000167385	0.011758	0.0,0.12,0.352	1.0,0.352,0.792	-0.557	55.7
12429	ENSG00000084693	AGBL5	2	+	27069047	27069094	27068631	27068744	27070091	27070622	12429	2,0,3	3,4,0	3,2,3	0,0,0	191	144	7.98958e-06	0.00133326	0.334,0.0,1.0	1.0,1.0,1.0	-0.555	55.5
126058	ENSG00000169116	PARM1	4	+	74940393	74940498	74933094	74933370	75033882	75033961	126058	2,2,4	2,1,3	1,4,2	0,0,0	249	144	1.47308e-06	0.000381742	0.366,0.536,0.435	1.0,1.0,1.0	-0.554	55.4
92488	ENSG00000185633	NDUFA4L2	12	-	57237242	57237335	57237028	57237152	57240678	57240692	92488	0,1,1	1,4,4	1,3,2	1,0,1	237	144	5.0945e-06	0.000937886	0.0,0.132,0.132	0.378,1.0,0.549	-0.554	55.4
82541	ENSG00000217930	PAM16	16	-	4348645	4348818	4343482	4343594	4351231	4351262	82541	4,3,2	1,1,0	7,2,1	6,5,7	317	144	0.000121523	0.00944775	0.645,0.577,1.0	0.346,0.154,0.061	0.554	55.4
92455	ENSG00000101104	PABPC1L	20	+	44932341	44932432	44931956	44932026	44933071	44933185	92455	4,0,2	1,1,4	1,1,5	0,0,2	235	144	0.000764438	0.0340507	0.71,0.0,0.235	1.0,1.0,0.605	-0.553	55.3
95851	ENSG00000160959	LRRC14	8	+	144518748	144518815	144518004	144518041	144519614	144520054	95851	0,1,6	3,8,2	1,2,4	1,0,0	211	144	4.49317e-06	0.000857362	0.0,0.079,0.672	0.406,1.0,1.0	-0.552	55.2
129627	ENSG00000154309	DISP1	1	+	222928429	222928570	222872270	222872428	222942806	222942970	129627	5,5,3	0,2,0	4,2,0	3,1,3	285	144	7.12334e-05	0.00640827	1.0,0.558,1.0	0.403,0.503,0.0	0.551	55.1
90003	ENSG00000170634	ACYP2	2	+	54057238	54057360	53973712	53973810	54135452	54135473	90003	0,5,2	5,0,2	5,3,5	0,0,0	266	144	7.45406e-06	0.00126314	0.0,1.0,0.351	1.0,1.0,1.0	-0.55	55
46608	ENSG00000013619	MAMLD1	X	+	150473679	150473802	150469744	150471490	150509961	150510046	46608	2,0,4	2,2,0	3,7,2	0,0,0	267	144	0.000849569	0.0367717	0.35,0.0,1.0	1.0,1.0,1.0	-0.55	55
112900	ENSG00000142621	FHAD1	1	+	15362641	15362726	15360477	15360703	15365826	15365933	112900	2,1,2	4,1,2	1,2,3	0,0,1	229	144	8.15406e-06	0.00134995	0.239,0.386,0.386	1.0,1.0,0.654	-0.548	54.8
39083	ENSG00000174567	GOLT1A	1	-	204199199	204199390	204198159	204198496	204201632	204201811	39083	0,1,0	2,5,3	6,0,2	1,1,0	335	144	0.000111639	0.00885881	0.0,0.079,0.0	0.721,0.0,1.0	-0.547	54.7
38460	ENSG00000160917	CPSF4	7	+	99439486	99439596	99439072	99439185	99442996	99443175	38460	1,1,5	0,2,0	1,1,0	1,2,2	254	144	2.2563e-05	0.0028373	1.0,0.221,1.0	0.362,0.221,0.0	0.546	54.6
88321	ENSG00000112234	FBXL4	6	-	98926476	98926586	98905425	98905670	98927704	98927822	88321	8,14,6	2,0,2	1,5,1	5,3,5	254	144	3.64711e-05	0.00403888	0.694,1.0,0.63	0.102,0.486,0.102	0.545	54.5
36595	ENSG00000105372	RPS19	19	+	41863870	41863985	41861109	41861212	41864173	41864267	36595	0,1,2	3,2,3	1,8,2	4,0,0	259	144	0.000372709	0.0206197	0.0,0.218,0.27	0.122,1.0,1.0	-0.545	54.5
16422	ENSG00000253320	AZIN1-AS1	8	+	102885609	102885713	102879894	102880058	102937623	102937757	16422	4,5,8	2,2,1	0,0,4	1,3,5	248	144	0.000379299	0.0208816	0.537,0.592,0.823	0.0,0.0,0.317	0.545	54.5
125494	ENSG00000175147	TMEM51-AS1	1	-	15118641	15118746	15115951	15117807	15120971	15121059	125494	0,1,0	1,1,1	1,2,0	0,0,1	249	144	0.000515131	0.025876	0.0,0.366,0.0	1.0,1.0,0.0	-0.545	54.5
65465	ENSG00000089157	RPLP0	12	-	120198894	120199004	120197268	120197462	120199117	120199205	65465	4,2,2	1,1,1	0,0,1	4,2,4	254	144	1.78681e-06	0.000444044	0.694,0.531,0.531	0.0,0.0,0.124	0.544	54.4
91000	ENSG00000198793	MTOR	1	-	11117003	11117016	11115395	11115468	11121245	11121368	91000	0,1,2	2,3,1	2,3,7	1,0,1	157	144	1.74677e-05	0.00235897	0.0,0.234,0.647	0.647,1.0,0.865	-0.544	54.4
40732	ENSG00000174306	ZHX3	20	-	41238687	41238796	41204244	41205066	41267462	41267612	40732	0,0,1	1,1,0	3,3,2	0,1,0	253	144	0.000407034	0.0218645	0.0,0.0,1.0	1.0,0.631,1.0	-0.544	54.4
82548	ENSG00000217930	PAM16	16	-	4343482	4343616	4341367	4341504	4351231	4351262	82548	0,2,0	2,8,6	7,3,15	2,2,4	278	144	9.65485e-09	7.55712e-06	0.0,0.115,0.0	0.645,0.437,0.66	-0.542	54.2
64901	ENSG00000105792	CFAP69	7	+	90282057	90282171	90279676	90279893	90282891	90283056	64901	0,3,4	3,1,0	0,0,0	1,10,1	258	144	0.000333139	0.0191179	0.0,0.626,1.0	0.0,0.0,0.0	0.542	54.2
16549	ENSG00000134775	FHOD3	18	+	36658074	36658188	36625510	36625749	36681435	36681570	16549	7,4,3	0,0,1	1,0,0	0,1,1	258	144	0.000382808	0.0210245	1.0,1.0,0.626	1.0,0.0,0.0	0.542	54.2
4111	ENSG00000279516	FAM230C	13	+	18222494	18222581	18195296	18195411	18227478	18227544	4111	2,1,1	4,4,2	5,1,1	0,2,0	231	144	0.000625482	0.0295923	0.238,0.135,0.238	1.0,0.238,1.0	-0.542	54.2
72794	ENSG00000103353	UBFD1	16	+	23564038	23564089	23562624	23562730	23570479	23574389	72794	5,6,5	1,2,2	2,0,2	7,2,3	195	144	0.000119348	0.00934167	0.787,0.689,0.649	0.174,0.0,0.33	0.54	54
19671	ENSG00000075151	EIF4G3	1	-	21002712	21002787	20973001	20973099	21050865	21050994	19671	6,2,1	1,0,0	1,1,0	3,0,1	219	144	6.23745e-05	0.00588268	0.798,1.0,1.0	0.18,1.0,0.0	0.539	53.9
73084	ENSG00000164889	SLC4A2	7	+	151074001	151074099	151071941	151072136	151074398	151074488	73084	1,1,0	0,3,5	7,6,9	0,1,0	242	144	7.43814e-08	3.83785e-05	1.0,0.166,0.0	1.0,0.781,1.0	-0.538	53.8
92483	ENSG00000185633	NDUFA4L2	12	-	57237804	57237913	57237255	57237335	57240558	57240692	92483	3,2,4	2,1,0	1,0,1	3,3,2	253	144	1.80589e-05	0.00242177	0.461,0.532,1.0	0.159,0.0,0.222	0.537	53.7
103619	ENSG00000249898	MCPH1-AS1	8	-	6641618	6641736	6627150	6627310	6669988	6670240	103619	1,1,2	1,1,0	0,1,0	5,5,3	262	144	0.00121225	0.0467124	0.355,0.355,1.0	0.0,0.099,0.0	0.537	53.7
87949	ENSG00000105426	PTPRS	19	-	5218786	5218964	5218419	5218532	5219309	5219467	87949	2,6,3	6,4,3	10,7,4	2,1,0	322	144	0.000139278	0.0103291	0.13,0.401,0.309	0.691,0.758,1.0	-0.536	53.6
67953	ENSG00000245281	CTD-2547L16.1	8	+	18085241	18085485	18084867	18084939	18086882	18086936	67953	6,3,8	2,3,2	5,3,4	0,0,0	388	144	8.07422e-08	4.09263e-05	0.527,0.271,0.598	1.0,1.0,1.0	-0.535	53.5
132621	ENSG00000163040	CCDC74A	2	+	131528489	131528627	131527933	131528346	131529646	131529691	132621	1,0,0	1,1,1	5,2,6	0,1,4	282	144	1.39867e-05	0.00201417	0.338,0.0,0.0	1.0,0.505,0.434	-0.534	53.4
91339	ENSG00000088986	DYNLL1	12	+	120494307	120494407	120493802	120493925	120496415	120496553	91339	0,0,2	6,4,4	7,4,4	0,2,6	244	144	1.07396e-05	0.00166762	0.0,0.0,0.228	1.0,0.541,0.282	-0.532	53.2
79737	ENSG00000248932	RP11-319G6.1	3	+	139578920	139579059	139577791	139577850	139583128	139583254	79737	4,3,3	4,5,3	4,4,4	2,0,0	283	144	7.85779e-05	0.00689645	0.337,0.234,0.337	0.504,1.0,1.0	-0.532	53.2
75328	ENSG00000072042	RDH11	14	-	67692689	67692846	67692437	67692593	67695629	67695766	75328	1,3,1	0,1,0	0,0,1	3,3,0	301	144	1.26067e-06	0.000341304	1.0,0.589,1.0	0.0,0.0,1.0	0.53	53
80766	ENSG00000232593	KANTR	X	+	53131018	53131127	53094399	53094474	53166920	53167014	80766	3,2,1	0,1,0	1,1,1	1,1,2	253	144	5.00185e-06	0.000922304	1.0,0.532,1.0	0.363,0.363,0.222	0.528	52.8
89711	ENSG00000176248	ANAPC2	9	-	137177048	137177269	137175707	137175837	137178067	137178135	89711	8,7,9	0,0,0	16,2,14	2,5,5	365	144	7.63227e-09	6.27269e-06	1.0,1.0,1.0	0.759,0.136,0.525	0.527	52.7
81802	ENSG00000198157	HMGN5	X	-	81195117	81195297	81121534	81121672	81201736	81201886	81802	2,3,4	4,1,4	4,6,4	1,0,0	324	144	1.70717e-06	0.000430765	0.182,0.571,0.308	0.64,1.0,1.0	-0.526	52.6
105179	ENSG00000267374	RP11-244M2.1	18	-	39327765	39327951	39207626	39208789	39388428	39388527	105179	3,14,5	1,0,0	4,0,5	1,1,4	330	144	2.20639e-05	0.00279284	0.567,1.0,1.0	0.636,0.0,0.353	0.526	52.6
7075	ENSG00000273155	RP11-38C17.1	2	+	99156300	99156426	99154997	99155051	99186176	99186254	7075	1,3,2	2,0,4	2,2,3	0,0,0	270	144	2.71784e-05	0.00321395	0.211,1.0,0.211	1.0,1.0,1.0	-0.526	52.6
37517	ENSG00000267002	RP11-242D8.1	17	-	43159466	43159633	43148367	43148783	43166979	43167849	37517	0,2,0	2,4,4	4,2,5	1,7,0	311	144	0.000186461	0.0127175	0.0,0.188,0.0	0.649,0.117,1.0	-0.526	52.6
38853	ENSG00000054282	SDCCAG8	1	+	243330539	243330692	243256055	243256240	243378720	243378863	38853	1,2,2	0,0,0	0,3,2	2,2,0	297	144	0.000596313	0.0285673	1.0,1.0,1.0	0.0,0.421,1.0	0.526	52.6
95494	ENSG00000038427	VCAN	5	+	83519348	83522309	83512102	83512396	83537006	83542268	95494	166140154	3,5,4	24,22,8	8,6,4	3105	144	9.37965e-11	1.5641e-07	0.72,0.565,0.641	0.122,0.145,0.085	0.525	52.5
98094	ENSG00000104613	INTS10	8	+	19849161	19849239	19847288	19847433	19851648	19852061	98094	4,7,1	1,0,2	0,1,0	6,1,2	222	144	7.47508e-07	0.000233087	0.722,1.0,0.245	0.0,0.393,0.0	0.525	52.5
79601	ENSG00000167702	KIFC2	8	+	144468643	144468780	144468331	144468406	144469270	144469380	79601	3,1,4	1,3,1	1,4,2	0,0,0	281	144	8.7745e-05	0.00747854	0.606,0.146,0.672	1.0,1.0,1.0	-0.525	52.5
16794	ENSG00000259848	AC097374.2	2	-	94928071	94928192	94896892	94897129	94930018	94930173	16794	3,5,2	0,2,0	0,0,2	1,2,0	265	144	0.000125859	0.00968968	1.0,0.576,1.0	0.0,0.0,1.0	0.525	52.5
93491	ENSG00000013364	MVP	16	+	29834192	29834437	29833934	29834066	29836721	29836958	93491	5,2,1	0,2,2	6,5,3	0,0,0	389	144	0.000760474	0.0339809	1.0,0.27,0.156	1.0,1.0,1.0	-0.525	52.5
33106	ENSG00000272305	RP11-894J14.5	3	-	53085749	53085852	53077687	53077828	53099380	53099453	33106	2,5,4	3,2,1	0,0,0	7,2,1	247	144	2.22658e-08	1.44299e-05	0.28,0.593,0.7	0.0,0.0,0.0	0.524	52.4
81470	ENSG00000171466	ZNF562	19	-	9658008	9658135	9653707	9653881	9660719	9660874	81470	7,3,1	0,0,1	2,2,0	3,1,3	271	144	2.05152e-06	0.000488716	1.0,1.0,0.347	0.262,0.515,0.0	0.523	52.3
127185	ENSG00000186281	GPAT2	2	-	96023308	96023440	96022957	96023023	96024188	96024337	127185	8,13,10	10,4,5	12,11,16	0,0,0	276	144	1.55691e-10	2.32648e-07	0.294,0.629,0.511	1.0,1.0,1.0	-0.522	52.2
93767	ENSG00000176840	MIR7-3HG	19	+	4770545	4770614	4770372	4770449	4772163	4772533	93767	6,1,6	8,4,5	5,7,9	0,1,3	213	144	0.00036202	0.0202543	0.336,0.145,0.448	1.0,0.826,0.67	-0.522	52.2
15493	ENSG00000152942	RAD17	5	+	69371126	69371171	69369817	69370284	69373829	69374087	15493	1,1,5	4,2,0	5,7,1	0,0,0	189	144	0.000102415	0.00840515	0.16,0.276,1.0	1.0,1.0,1.0	-0.521	52.1
109071	ENSG00000174720	LARP7	4	+	112638617	112638673	112637643	112637787	112644667	112644871	109071	1,4,1	0,1,1	0,3,2	3,10,2	200	144	0.000190104	0.0129276	1.0,0.742,0.419	0.0,0.178,0.419	0.521	52.1
42135	ENSG00000169189	NSMCE1	16	-	27241352	27241484	27235177	27235299	27241798	27241889	42135	2,5,8	2,0,1	1,0,3	3,1,2	276	144	0.00110355	0.0439514	0.343,1.0,0.807	0.148,0.0,0.439	0.521	52.1
40849	ENSG00000173436	MINOS1	1	+	19625391	19625632	19597040	19597109	19626386	19626587	40849	6,5,13	2,1,2	2,1,1	3,6,5	385	144	7.45241e-07	0.000233011	0.529,0.652,0.709	0.2,0.059,0.07	0.52	52
50535	ENSG00000115423	DNAH6	2	+	84577256	84577408	84573466	84573587	84579526	84579679	50535	9,2,1	0,3,2	2,2,6	0,0,0	296	144	0.000220162	0.014384	1.0,0.245,0.196	1.0,1.0,1.0	-0.52	52
74624	ENSG00000163689	C3orf67	3	-	58913707	58913864	58884544	58884709	58937647	58937762	74624	1,8,3	2,2,1	4,4,3	0,0,0	301	144	0.000243421	0.0154742	0.193,0.657,0.589	1.0,1.0,1.0	-0.52	52
131325	ENSG00000073350	LLGL2	17	+	75532782	75532878	75531849	75532029	75533641	75533705	131325	2,3,2	0,8,2	0,0,0	2,1,5	240	144	0.000301753	0.0177778	1.0,0.184,0.375	0.0,0.0,0.0	0.52	52
45611	ENSG00000099821	POLRMT	19	-	619576	619687	619209	619296	619957	620056	45611	3,4,8	0,1,0	4,4,4	4,7,2	255	144	5.68243e-07	0.000187343	1.0,0.693,1.0	0.361,0.244,0.53	0.519	51.9
72568	ENSG00000173264	GPR137	11	+	64286964	64287014	64285253	64285380	64288339	64288468	72568	3,1,2	1,4,1	4,4,1	0,0,0	194	144	9.35092e-06	0.0014985	0.69,0.157,0.598	1.0,1.0,1.0	-0.518	51.8
85659	ENSG00000211683	KB-1572G7.3	22	-	23632787	23632910	23631815	23631973	23635935	23636083	85659	1,1,1	1,5,0	1,1,1	0,0,0	267	144	1.67161e-05	0.0022708	0.35,0.097,1.0	1.0,1.0,1.0	-0.518	51.8
71760	ENSG00000178773	CPNE7	16	+	89587458	89587582	89587042	89587102	89588618	89588808	71760	2,3,0	0,2,3	3,1,1	0,0,0	268	144	6.76053e-05	0.00619819	1.0,0.446,0.0	1.0,1.0,1.0	-0.518	51.8
130242	ENSG00000145833	DDX46	5	+	134833580	134833623	134828658	134828746	134854897	134855133	130242	0,1,0	4,4,13	9,3,3	3,5,1	187	144	6.9805e-08	3.65083e-05	0.0,0.161,0.0	0.698,0.316,0.698	-0.517	51.7
10908	ENSG00000163138	PACRGL	4	+	20701757	20701884	20700437	20700706	20704465	20704533	10908	0,1,1	1,0,2	6,2,1	1,0,0	271	144	0.000240632	0.0153364	0.0,1.0,0.21	0.761,1.0,1.0	-0.517	51.7
106692	ENSG00000106070	GRB10	7	-	50732271	50732368	50674435	50674658	50755886	50756056	106692	8,3,5	0,0,0	6,2,15	4,4,3	241	144	1.20629e-08	8.78463e-06	1.0,1.0,1.0	0.473,0.23,0.749	0.516	51.6
49553	ENSG00000138658	ZGRF1	4	-	112609378	112609419	112606007	112606091	112612523	112612588	49553	6,5,6	0,1,1	3,4,2	2,9,4	185	144	1.0879e-06	0.000301626	1.0,0.796,0.824	0.539,0.257,0.28	0.515	51.5
109750	ENSG00000221817	PPP3CB-AS1	10	+	73498732	73498867	73496141	73496262	73499594	73499687	109750	1,3,1	0,0,0	1,1,1	4,0,1	279	144	4.42296e-05	0.00459305	1.0,1.0,1.0	0.114,1.0,0.34	0.515	51.5
22287	ENSG00000167526	RPL13	16	+	89560945	89561050	89560682	89560712	89561226	89561456	22287	0,2,1	6,2,1	1,2,3	0,3,0	249	144	0.000992111	0.0409889	0.0,0.366,0.366	1.0,0.278,1.0	-0.515	51.5
19716	ENSG00000187801	ZFP69B	1	+	40454202	40454288	40450655	40451088	40456944	40457439	19716	8,6,5	6,3,10	2,6,11	0,1,0	230	144	1.35666e-07	6.24393e-05	0.455,0.556,0.238	1.0,0.79,1.0	-0.514	51.4
96145	ENSG00000114796	KLHL24	3	+	183636220	183636311	183635622	183635793	183650295	183650575	96145	1,9,2	2,1,2	1,2,2	0,0,0	235	144	0.000450548	0.0236606	0.235,0.847,0.38	1.0,1.0,1.0	-0.513	51.3
14616	ENSG00000228315	GUSBP11	22	-	23700725	23700831	23683724	23683867	23705428	23705541	14616	1,3,0	1,2,3	2,1,2	0,1,0	250	144	1.57106e-05	0.00219005	0.365,0.464,0.0	1.0,0.365,1.0	-0.512	51.2
95287	ENSG00000179818	PCBP1-AS1	2	-	70059642	70059680	70053730	70053792	70083537	70083687	95287	3,3,0	0,0,1	0,1,2	3,2,7	182	144	1.19401e-05	0.00180266	1.0,1.0,0.0	0.0,0.283,0.184	0.511	51.1
131490	ENSG00000130165	ELOF1	19	-	11555344	11555575	11554231	11554365	11558966	11559145	131490	2,7,3	3,1,1	11,3,3	0,0,0	375	144	9.34699e-05	0.00781595	0.204,0.729,0.535	1.0,1.0,1.0	-0.511	51.1
100307	ENSG00000126215	XRCC3	14	-	103706206	103706311	103704395	103706042	103707002	103707215	100307	1,3,3	5,0,3	9,7,2	0,0,0	249	144	1.99788e-06	0.000479011	0.104,1.0,0.366	1.0,1.0,1.0	-0.51	51
77360	ENSG00000160752	FDPS	1	+	155318664	155318763	155318187	155318377	155318855	155318905	77360	4,2,4	7,3,13	6,4,4	1,0,3	243	144	0.000761375	0.0339841	0.253,0.283,0.154	0.78,1.0,0.441	-0.51	51
134543	ENSG00000226824	RP4-756H11.3	7	+	66669138	66669381	66668763	66668913	66669742	66669855	134543	5,3,4	4,4,5	17,11,2	1,0,1	387	144	3.21279e-06	0.000662486	0.317,0.218,0.229	0.863,1.0,0.427	-0.509	50.9
132278	ENSG00000167861	HID1	17	-	74963763	74963910	74962964	74963081	74972590	74972771	132278	1,1,2	3,0,2	2,2,2	0,0,0	291	144	2.42224e-05	0.00295584	0.142,1.0,0.331	1.0,1.0,1.0	-0.509	50.9
79599	ENSG00000167702	KIFC2	8	+	144468586	144468780	144468331	144468406	144469270	144469380	79599	6,1,4	1,3,1	1,5,4	0,0,0	338	144	0.000110062	0.00876885	0.719,0.124,0.63	1.0,1.0,1.0	-0.509	50.9
89377	ENSG00000074657	ZNF532	18	+	58939444	58939621	58918270	58920633	58953517	58953799	89377	3,0,4	0,2,2	6,1,2	0,0,0	321	144	0.00116518	0.0455048	1.0,0.0,0.473	1.0,1.0,1.0	-0.509	50.9
108448	ENSG00000063245	EPN1	19	+	55695147	55695265	55694725	55694922	55696124	55696298	108448	7,1,6	0,0,0	1,2,2	4,2,0	262	144	1.95252e-05	0.00255652	1.0,1.0,1.0	0.121,0.355,1.0	0.508	50.8
122306	ENSG00000129317	PUS7L	12	-	43735013	43735149	43731704	43731758	43736565	43736659	122306	1,3,1	0,1,0	1,4,2	2,1,4	280	144	4.50113e-05	0.00464906	1.0,0.607,1.0	0.205,0.673,0.205	0.508	50.8
54179	ENSG00000108424	KPNB1	17	+	47663059	47663178	47661118	47661178	47668185	47668410	54179	2,2,2	0,1,2	0,1,0	2,1,1	263	144	0.000170605	0.0119114	1.0,0.523,0.354	0.0,0.354,0.0	0.508	50.8
117181	ENSG00000266338	NBPF15	1	-	144442816	144442920	144440140	144440295	144448226	144448350	117181	2,1,7	10,2,5	11,2,2	2,1,0	248	144	0.000395354	0.0214777	0.104,0.225,0.448	0.762,0.537,1.0	-0.507	50.7
83461	ENSG00000177542	SLC25A22	11	-	796592	796715	796042	796367	798216	798267	83461	1,0,0	0,2,1	1,4,3	0,2,0	267	144	8.24722e-06	0.00136341	1.0,0.0,0.0	1.0,0.519,1.0	-0.506	50.6
135401	ENSG00000101460	MAP1LC3A	20	+	34549977	34550029	34546853	34546916	34559346	34559453	135401	3,5,7	3,1,0	3,3,2	6,5,11	196	144	0.00023609	0.0151348	0.424,0.786,1.0	0.269,0.306,0.118	0.506	50.6
118084	ENSG00000065609	SNAP91	6	-	83592945	83593017	83591210	83591294	83601270	83601438	118084	7,5,2	3,2,4	4,5,5	0,0,0	216	144	1.91604e-08	1.28175e-05	0.609,0.625,0.25	1.0,1.0,1.0	-0.505	50.5
42985	ENSG00000150627	WDR17	4	+	176096462	176096585	176065980	176066079	176119866	176120097	42985	1,4,3	1,1,0	0,0,2	2,1,1	267	144	7.19122e-06	0.00122946	0.35,0.683,1.0	0.0,0.0,0.519	0.505	50.5
98526	ENSG00000259244	RP11-182J1.12	15	-	84514232	84514292	84513966	84514047	84514914	84515034	98526	5,7,7	0,0,0	4,4,1	3,2,1	204	144	7.93309e-06	0.00132866	1.0,1.0,1.0	0.485,0.585,0.414	0.505	50.5
47255	ENSG00000155959	VBP1	X	+	155220162	155220307	155216365	155216575	155236228	155236367	47255	2,1,0	0,2,2	5,7,5	0,0,1	289	144	3.30171e-05	0.00376137	1.0,0.199,0.0	1.0,1.0,0.714	-0.505	50.5
92192	ENSG00000116962	NID1	1	-	236013410	236013560	236011920	236012043	236017147	236017273	92192	7,11,6	0,0,0	4,6,1	1,3,1	294	144	0.000255287	0.0159987	1.0,1.0,1.0	0.662,0.495,0.329	0.505	50.5
3959	ENSG00000110514	MADD	11	+	47285408	47285590	47284940	47285065	47289390	47289493	3959	1,3,5	0,1,0	3,1,1	1,1,2	326	144	0.000312732	0.018176	1.0,0.57,1.0	0.57,0.306,0.181	0.504	50.4
34483	ENSG00000123473	STIL	1	-	47313846	47313946	47312947	47313021	47314035	47314147	34483	0,3,0	4,1,4	4,8,1	2,3,0	244	144	0.000807438	0.0354057	0.0,0.639,0.0	0.541,0.611,1.0	-0.504	50.4
98114	ENSG00000104613	INTS10	8	+	19844595	19844781	19844352	19844485	19844916	19845040	98114	7,7,7	0,0,0	4,6,3	1,3,2	330	144	3.16923e-06	0.000657726	1.0,1.0,1.0	0.636,0.466,0.396	0.501	50.1
109755	ENSG00000230798	FOXD3-AS1	1	-	63321664	63322080	63321366	63321463	63322315	63322535	109755	3,2,3	0,1,4	4,7,1	0,0,0	560	144	0.000149139	0.0108803	1.0,0.34,0.162	1.0,1.0,1.0	-0.499	49.9
91533	ENSG00000165269	AQP7	9	-	33386968	33387092	33386403	33386541	33395077	33395513	91533	2,0,2	1,1,2	3,4,4	0,1,1	268	144	0.000299461	0.017688	0.518,0.0,0.35	1.0,0.682,0.682	-0.499	49.9
111496	ENSG00000116874	WARS2	1	-	119076520	119076603	119045581	119045662	119140554	119140638	111496	1,2,1	0,1,0	7,1,0	2,1,2	227	144	0.000150714	0.010934	1.0,0.559,1.0	0.689,0.388,0.0	0.494	49.4
112207	ENSG00000109586	GALNT7	4	+	173224113	173224178	173210478	173210711	173229994	173230033	112207	1,0,0	0,1,3	4,1,1	3,0,0	209	144	1.93276e-05	0.00255006	1.0,0.0,0.0	0.479,1.0,1.0	-0.493	49.3
47207	ENSG00000162604	TM2D1	1	-	61724287	61724425	61723712	61723772	61724901	61725113	47207	0,0,2	3,1,4	4,4,2	2,1,1	282	144	3.984e-05	0.00427614	0.0,0.0,0.203	0.505,0.671,0.505	-0.493	49.3
127522	ENSG00000131002	TXLNGY	Y	+	19590609	19590772	19589520	19589612	19591779	19591959	127522	7,9,8	0,0,1	5,3,3	2,6,1	307	144	7.59969e-07	0.000235695	1.0,1.0,0.79	0.54,0.19,0.585	0.492	49.2
41100	ENSG00000087299	L2HGDH	14	-	50293204	50293283	50287168	50287325	50294114	50294246	41100	0,6,1	3,0,2	4,3,2	1,0,0	223	144	0.000173653	0.0120438	0.0,1.0,0.244	0.721,1.0,1.0	-0.492	49.2
131581	ENSG00000224897	POT1-AS1	7	+	125000681	125001012	124940279	124940385	125020332	125020413	131581	0,3,6	2,1,0	0,0,0	1,1,3	475	144	0.00117852	0.0458109	0.0,0.476,1.0	0.0,0.0,0.0	0.492	49.2
7128	ENSG00000198131	ZNF544	19	+	58247281	58247356	58246710	58246794	58259277	58259793	7128	6,2,8	4,3,2	2,7,5	0,0,0	219	144	3.90886e-08	2.26009e-05	0.497,0.305,0.725	1.0,1.0,1.0	-0.491	49.1
77271	ENSG00000204348	DXO	6	-	31971305	31971421	31970605	31971147	31971928	31972292	77271	0,3,2	2,2,1	3,2,1	2,0,0	260	144	0.00126543	0.0481647	0.0,0.454,0.526	0.454,1.0,1.0	-0.491	49.1
111376	ENSG00000155368	DBI	2	+	119367558	119367644	119367069	119367214	119368187	119368305	111376	2,5,5	4,1,11	7,9,5	2,0,0	230	144	1.60675e-05	0.00222205	0.238,0.758,0.222	0.687,1.0,1.0	-0.49	49
131285	ENSG00000160172	FAM86C2P	11	-	67796683	67796833	67791766	67793293	67803001	67803064	131285	5,1,2	0,3,2	0,0,0	4,4,1	294	144	0.000134673	0.0101146	1.0,0.14,0.329	0.0,0.0,0.0	0.49	49
115101	ENSG00000185507	IRF7	11	-	614475	614531	613784	613865	614796	615007	115101	1,1,1	2,0,2	2,2,1	0,0,0	200	144	0.000796983	0.0350542	0.265,1.0,0.265	1.0,1.0,1.0	-0.49	49
122308	ENSG00000129317	PUS7L	12	-	43735013	43735146	43731704	43731758	43736565	43736659	122308	1,2,1	0,1,0	1,5,1	2,1,4	277	144	8.10656e-05	0.00705043	1.0,0.51,1.0	0.206,0.722,0.115	0.489	48.9
56883	ENSG00000100077	ADRBK2	22	+	25604376	25604453	25564848	25565153	25644591	25644665	56883	12,17,7	0,1,0	8,10,0	0,8,2	221	144	0.000330683	0.019001	1.0,0.917,1.0	1.0,0.449,0.0	0.489	48.9
134624	ENSG00000166912	MTMR10	15	-	30967919	30968022	30960880	30961073	30974313	30974389	134624	6,3,4	2,2,3	2,3,3	0,0,0	247	144	4.5397e-07	0.000157418	0.636,0.467,0.437	1.0,1.0,1.0	-0.487	48.7
127446	ENSG00000132141	CCT6B	17	-	34958559	34958694	34954425	34954599	34959586	34959650	127446	4,2,6	1,3,2	8,2,2	0,0,0	279	144	7.89399e-06	0.00132404	0.674,0.256,0.608	1.0,1.0,1.0	-0.487	48.7
97172	ENSG00000108515	ENO3	17	+	4951131	4951224	4950189	4950630	4951827	4952266	97172	0,2,6	3,1,9	19,3,6	1,3,0	237	144	0.000795338	0.0350086	0.0,0.549,0.288	0.92,0.378,1.0	-0.487	48.7
115295	ENSG00000100181	TPTEP1	22	+	16637042	16637090	16601910	16602215	16638578	16638740	115295	14,5,7	5,0,1	9,6,6	8,10,11	192	144	0.00020555	0.0137027	0.677,1.0,0.84	0.458,0.31,0.29	0.486	48.6
67789	ENSG00000140992	PDPK1	16	+	2539911	2540050	2538163	2538771	2557702	2557963	67789	8,2,6	0,2,0	4,9,0	9,2,3	283	144	0.00022735	0.0147021	1.0,0.337,1.0	0.184,0.696,0.0	0.486	48.6
13458	ENSG00000118193	KIF14	1	-	200620410	200620557	200617611	200618838	200620711	200620734	13458	13,7,5	6,7,6	6,9,5	0,3,0	291	144	0.000576618	0.027923	0.517,0.331,0.292	1.0,0.598,1.0	-0.486	48.6
70947	ENSG00000074582	BCS1L	2	+	218660306	218660421	218658763	218659173	218660938	218661217	70947	1,6,9	0,0,1	7,9,6	4,9,3	259	144	8.86985e-07	0.000260028	1.0,1.0,0.833	0.493,0.357,0.527	0.485	48.5
34364	ENSG00000039523	FAM65A	16	+	67544694	67544830	67543347	67543469	67545375	67545534	34364	2,2,2	4,0,2	7,4,9	0,0,0	280	144	2.32293e-05	0.00287397	0.205,1.0,0.34	1.0,1.0,1.0	-0.485	48.5
40715	ENSG00000174306	ZHX3	20	-	41213733	41213899	41202056	41205066	41238687	41238796	40715	3,1,0	0,0,1	2,2,0	2,3,2	310	144	0.00119086	0.0461506	1.0,1.0,0.0	0.317,0.236,0.0	0.482	48.2
109156	ENSG00000262468	LINC01569	16	-	4248251	4248428	4246972	4247061	4253646	4253779	109156	3,2,3	2,2,0	1,0,2	5,5,4	321	144	0.00133058	0.0496106	0.402,0.31,1.0	0.082,0.0,0.183	0.482	48.2
9570	ENSG00000187097	ENTPD5	14	-	74007695	74007812	73996516	73996776	74011090	74011150	9570	1,3,9	2,3,1	10,1,1	1,0,0	261	144	1.53573e-05	0.00216017	0.216,0.356,0.832	0.847,1.0,1.0	-0.481	48.1
65904	ENSG00000213793	ZNF888	19	-	52917755	52917997	52915195	52915322	52923368	52923470	65904	1,4,5	0,0,1	3,3,6	6,2,1	386	144	1.84412e-05	0.00246728	1.0,1.0,0.651	0.157,0.359,0.691	0.481	48.1
51675	ENSG00000144468	RHBDD1	2	+	226838072	226838154	226837547	226837770	226864603	226865065	51675	2,0,6	6,10,3	14,14,5	2,3,2	226	144	6.22136e-05	0.00587714	0.175,0.0,0.56	0.817,0.748,0.614	-0.481	48.1
72905	ENSG00000141756	FKBP10	17	+	41819327	41819399	41818381	41818527	41820268	41820465	72905	4,2,1	0,4,2	0,1,0	6,11,1	216	144	0.000150215	0.0109136	1.0,0.25,0.25	0.0,0.057,0.0	0.481	48.1
119839	ENSG00000219626	FAM228B	2	+	24167626	24167683	24164197	24164335	24169355	24169640	119839	1,1,0	8,9,5	2,2,9	2,2,2	201	144	5.14807e-07	0.000173707	0.082,0.074,0.0	0.417,0.417,0.763	-0.48	48
122467	ENSG00000251669	FAM86EP	4	-	3948089	3948220	3942910	3943372	3953110	3953173	122467	4,12,6	9,13,15	14,19,20	1,9,4	275	144	2.01289e-05	0.00261997	0.189,0.326,0.173	0.88,0.525,0.724	-0.48	48
12619	ENSG00000182986	ZNF320	19	-	52893383	52893619	52891228	52891346	52893778	52893856	12619	6,17,12	7,12,11	10,15,10	1,5,0	380	144	0.000925271	0.0393432	0.245,0.349,0.292	0.791,0.532,1.0	-0.479	47.9
114085	ENSG00000140153	WDR20	14	+	102193462	102193514	102139980	102140208	102194937	102195120	114085	6,0,1	6,2,1	2,1,3	1,0,1	196	144	0.000596367	0.0285673	0.424,0.0,0.424	0.595,1.0,0.688	-0.478	47.8
56064	ENSG00000204177	BMS1P1	10	+	46796671	46796913	46795805	46795953	46798028	46798168	56064	6,2,8	1,1,0	6,1,2	2,11,5	386	144	1.80045e-05	0.00242012	0.691,0.427,1.0	0.528,0.033,0.13	0.476	47.6
11893	ENSG00000114841	DNAH1	3	+	52389460	52389582	52388805	52388937	52390934	52391054	11893	5,4,7	0,0,1	4,2,1	0,3,5	266	144	1.97378e-05	0.00257489	1.0,1.0,0.791	1.0,0.265,0.098	0.476	47.6
116503	ENSG00000147813	NAPRT	8	-	143574992	143575093	143574786	143574900	143575422	143575525	116503	0,1,3	12,1,7	2,0,4	0,1,0	245	144	5.1403e-05	0.00511634	0.0,0.37,0.201	1.0,0.0,1.0	-0.476	47.6
3077	ENSG00000172273	HINFP	11	+	119121782	119122013	119121608	119121639	119123567	119123684	3077	7,6,7	4,3,6	7,4,1	2,0,0	375	144	0.000667533	0.0309955	0.402,0.434,0.309	0.573,1.0,1.0	-0.476	47.6
56063	ENSG00000204177	BMS1P1	10	+	46796671	46796793	46795805	46795953	46798028	46798168	56063	17,8,14	1,1,0	13,1,8	2,11,5	266	144	3.00814e-06	0.000635081	0.902,0.812,1.0	0.779,0.047,0.464	0.475	47.5
31659	ENSG00000185798	WDR53	3	-	196566876	196566995	196560995	196561491	196567190	196567307	31659	7,8,17	0,0,1	10,12,18	9,13,3	263	144	1.22158e-07	5.83221e-05	1.0,1.0,0.903	0.378,0.336,0.767	0.474	47.4
98973	ENSG00000168958	MFF	2	+	227347342	227347384	227342744	227342819	227355676	227355761	98973	4,5,2	4,3,4	3,3,3	0,0,1	186	144	6.67309e-06	0.00115831	0.436,0.563,0.279	1.0,1.0,0.699	-0.474	47.4
2280	ENSG00000015153	YAF2	12	-	42210354	42210454	42161627	42161765	42210547	42210836	2280	8,9,0	3,1,2	14,12,14	0,1,0	244	144	0.000168553	0.0118184	0.611,0.842,0.0	1.0,0.876,1.0	-0.474	47.4
79667	ENSG00000249509	RP11-402J6.1	4	+	112525178	112525309	112515430	112515640	112530381	112530500	79667	1,3,3	0,0,0	4,5,4	2,1,4	275	144	3.37865e-07	0.000127879	1.0,1.0,1.0	0.512,0.724,0.344	0.473	47.3
17804	ENSG00000164626	KCNK5	6	-	39194593	39194759	39188972	39191755	39195875	39195987	17804	9,3,1	2,3,2	3,11,7	0,1,1	310	144	0.000149654	0.0108914	0.676,0.317,0.188	1.0,0.836,0.765	-0.473	47.3
117293	ENSG00000112290	WASF1	6	-	110178597	110178742	110160634	110160732	110179840	110180001	117293	1,1,1	1,4,1	15,10,6	8,2,0	289	144	0.00035412	0.0199851	0.333,0.111,0.333	0.483,0.714,1.0	-0.473	47.3
42218	ENSG00000255073	ZFP91-CNTF	11	+	58622765	58622866	58617195	58617568	58624033	58624566	42218	2,1,3	1,0,1	6,5,0	7,4,6	245	144	0.0010357	0.0422582	0.54,1.0,0.638	0.335,0.424,0.0	0.473	47.3
40319	ENSG00000184924	PTRHD1	2	-	24792383	24792584	24790204	24790581	24792766	24793053	40319	5,11,2	5,0,2	0,0,1	2,1,2	345	144	1.56108e-05	0.00217984	0.294,1.0,0.294	0.0,0.0,0.173	0.472	47.2
125441	ENSG00000069943	PIGB	15	+	55324779	55324834	55319272	55319413	55327530	55327635	125441	1,0,0	6,1,2	3,0,3	2,1,0	199	144	0.000471651	0.0243576	0.108,0.0,0.0	0.52,0.0,1.0	-0.471	47.1
77855	ENSG00000168385	SEPT2	2	+	241316421	241316540	241315881	241315982	241335125	241335146	77855	6,14,13	0,0,0	3,4,3	2,1,2	263	144	0.000234772	0.0150827	1.0,1.0,1.0	0.451,0.687,0.451	0.47	47
102321	ENSG00000159842	ABR	17	-	1153809	1154238	1125323	1125367	1179666	1179874	102321	6,3,8	2,5,5	11,13,21	0,2,3	573	144	0.00117098	0.0456414	0.43,0.131,0.287	1.0,0.62,0.638	-0.47	47
25884	ENSG00000093167	LRRFIP2	3	-	37121634	37121687	37121491	37121536	37129062	37129149	25884	1,0,2	0,4,1	2,1,2	0,0,0	197	144	0.000440795	0.0232546	1.0,0.0,0.594	1.0,1.0,1.0	-0.469	46.9
406	ENSG00000250299	MRPS31P4	13	+	52629768	52629954	52629218	52629359	52632421	52632494	406	5,5,8	1,4,0	0,4,0	6,1,1	330	144	0.000946917	0.0398512	0.686,0.353,1.0	0.0,0.636,0.0	0.468	46.8
24405	ENSG00000204186	ZDBF2	2	+	206280549	206280702	206279539	206279592	206281800	206281909	24405	5,5,5	3,2,1	2,2,0	5,6,3	297	144	0.000164484	0.0116466	0.447,0.548,0.708	0.162,0.139,0.0	0.467	46.7
34350	ENSG00000246582	RP11-1149O23.3	8	+	23225225	23225459	23224470	23224891	23225804	23225882	34350	7,9,20	0,0,3	6,6,7	5,3,2	378	144	0.000274371	0.0167922	1.0,1.0,0.717	0.314,0.432,0.571	0.467	46.7
125831	ENSG00000186814	ZSCAN30	18	-	35263475	35263688	35251067	35254381	35263944	35264455	125831	8,1,7	0,0,1	1,3,1	2,0,2	357	144	0.000296154	0.0175558	1.0,1.0,0.738	0.168,1.0,0.168	0.467	46.7
68979	ENSG00000127663	KDM4B	19	+	5056958	5057008	5056426	5056548	5071009	5071059	68979	1,2,1	0,1,0	1,0,8	3,2,0	194	144	0.000485394	0.0247781	1.0,0.598,1.0	0.198,0.0,1.0	0.467	46.7
45692	ENSG00000140398	NEIL1	15	+	75347834	75347999	75347434	75347473	75348883	75349339	45692	10,6,4	4,2,2	19,8,12	0,0,0	309	144	1.23142e-07	5.85487e-05	0.538,0.583,0.482	1.0,1.0,1.0	-0.466	46.6
132238	ENSG00000141376	BCAS3	17	+	61380505	61380571	61368326	61368494	61391976	61392182	132238	4,3,10	3,2,5	0,0,2	1,5,7	210	144	2.42524e-06	0.00054502	0.478,0.507,0.578	0.0,0.0,0.164	0.466	46.6
78982	ENSG00000139697	SBNO1	12	-	123348034	123348129	123345257	123345567	123350309	123350441	78982	4,4,1	0,0,0	2,3,5	2,2,1	239	144	0.000376126	0.0207278	1.0,1.0,1.0	0.376,0.475,0.751	0.466	46.6
24412	ENSG00000204186	ZDBF2	2	+	206280625	206280702	206279539	206279592	206281800	206281909	24412	2,6,4	3,2,1	1,0,1	5,6,3	221	144	7.76801e-06	0.00130863	0.303,0.662,0.723	0.115,0.0,0.178	0.465	46.5
112645	ENSG00000213516	RBMXL1	1	-	88988247	88988351	88979455	88984066	88992584	88992759	112645	8,15,18	1,9,6	13,4,1	20,7,17	248	144	4.3324e-05	0.00453586	0.823,0.492,0.635	0.274,0.249,0.033	0.465	46.5
78267	ENSG00000158882	TOMM40L	1	+	161227257	161227350	161226354	161226604	161227883	161227989	78267	8,5,8	0,0,0	4,1,1	4,2,0	237	144	5.39052e-05	0.00529666	1.0,1.0,1.0	0.378,0.233,1.0	0.463	46.3
28979	ENSG00000215021	PHB2	12	-	6966997	6967241	6966423	6966500	6967891	6968021	28979	5,5,7	4,3,2	10,5,20	0,1,0	388	144	7.85333e-07	0.000242255	0.317,0.382,0.565	1.0,0.65,1.0	-0.462	46.2
129846	ENSG00000125977	EIF2S2	20	-	34098500	34098624	34097415	34097516	34103461	34103565	129846	5,11,10	0,0,1	2,3,8	1,3,3	268	144	1.19543e-06	0.000327808	1.0,1.0,0.843	0.518,0.35,0.589	0.462	46.2
88309	ENSG00000258674	CTC-260F20.3	19	+	19532631	19532740	19527700	19527770	19535033	19535144	88309	4,10,14	4,19,6	5,6,6	0,1,1	253	144	1.06635e-05	0.00165804	0.363,0.231,0.57	1.0,0.774,0.774	-0.461	46.1
5908	ENSG00000242282	AC108488.4	2	-	3536197	3536313	3534112	3534255	3536723	3536869	5908	4,5,5	2,0,0	4,4,4	13,5,1	260	144	6.89781e-05	0.00628399	0.526,1.0,1.0	0.146,0.307,0.689	0.461	46.1
126781	ENSG00000132376	INPP5K	17	-	1515568	1515585	1513871	1513979	1515887	1516118	126781	2,1,3	2,4,1	0,0,0	6,10,6	161	144	7.55719e-05	0.00669906	0.472,0.183,0.728	0.0,0.0,0.0	0.461	46.1
32517	ENSG00000172382	PRSS27	16	-	2715717	2715880	2714064	2714336	2716499	2716526	32517	4,3,9	1,2,6	4,6,13	0,0,1	307	144	2.09665e-06	0.00049435	0.652,0.413,0.413	1.0,1.0,0.859	-0.46	46
115168	ENSG00000197381	ADARB1	21	+	45143141	45143231	45128401	45128573	45144630	45144682	115168	2,3,8	4,3,0	0,0,2	2,1,4	234	144	0.000270664	0.0165918	0.235,0.381,1.0	0.0,0.0,0.235	0.46	46
79581	ENSG00000167702	KIFC2	8	+	144468724	144468780	144468331	144468406	144469270	144469380	79581	3,1,4	1,3,1	1,4,2	0,0,0	200	144	0.000576849	0.027923	0.684,0.194,0.742	1.0,1.0,1.0	-0.46	46
127227	ENSG00000186281	GPAT2	2	-	96023922	96023991	96022957	96023023	96024188	96024337	127227	13,12,7	10,4,5	13,13,12	0,0,0	213	144	2.61348e-10	3.62301e-07	0.468,0.67,0.486	1.0,1.0,1.0	-0.459	45.9
99821	ENSG00000141527	CARD14	17	+	80179094	80179301	80178525	80178655	80181418	80181569	99821	9,8,8	8,2,4	8,10,12	1,0,0	351	144	3.07595e-07	0.000117974	0.316,0.621,0.451	0.766,1.0,1.0	-0.459	45.9
19128	ENSG00000135272	MDFIC	7	+	115013978	115014125	114979505	114979781	115014462	115014533	19128	7,9,11	2,0,0	2,4,3	5,2,1	291	144	2.6693e-05	0.00316631	0.634,1.0,1.0	0.165,0.497,0.598	0.458	45.8
54574	ENSG00000165584	SSX3	X	-	48348365	48348464	48347499	48347604	48349539	48349587	54574	5,11,5	0,0,0	1,7,7	1,3,2	243	144	4.1157e-05	0.00437668	1.0,1.0,1.0	0.372,0.58,0.675	0.458	45.8
1723	ENSG00000273345	CTD-2410N18.4	5	-	134330589	134330711	134321790	134321903	134350248	134350427	1723	2,0,3	5,1,2	4,2,0	0,0,1	266	144	0.000249364	0.0157476	0.178,0.0,0.448	1.0,1.0,0.0	-0.458	45.8
39967	ENSG00000120458	MSANTD2	11	-	124779049	124779139	124774803	124774818	124799870	124800364	39967	4,3,4	4,6,14	5,4,11	1,4,0	234	144	0.000752036	0.0336562	0.381,0.235,0.15	0.755,0.381,1.0	-0.457	45.7
19824	ENSG00000204843	DCTN1	2	-	74376738	74376762	74370978	74371176	74377431	74377466	19824	1,5,2	0,0,1	2,2,1	1,2,4	168	144	3.8473e-06	0.000759305	1.0,1.0,0.632	0.632,0.462,0.176	0.454	45.4
82906	ENSG00000228794	LINC01128	1	+	841199	841373	829002	829104	851926	851998	82906	8,13,9	0,1,1	7,11,8	10,2,7	318	144	5.78891e-06	0.00103589	1.0,0.855,0.803	0.241,0.714,0.341	0.454	45.4
58203	ENSG00000111424	VDR	12	-	47882693	47882802	47878967	47879115	47899836	47899958	58203	2,5,4	3,0,4	3,9,5	0,0,0	253	144	8.89303e-06	0.00144119	0.275,1.0,0.363	1.0,1.0,1.0	-0.454	45.4
95014	ENSG00000271147	ARMCX5-GPRASP2	X	+	102601463	102601509	102599705	102599859	102605481	102605653	95014	1,3,3	0,0,0	1,4,3	2,0,4	190	144	0.000207315	0.0137884	1.0,1.0,1.0	0.275,1.0,0.362	0.454	45.4
32166	ENSG00000100211	CBY1	22	+	38665545	38665685	38656650	38656750	38670883	38670989	32166	15,15,21	1,0,0	8,8,10	3,5,5	284	144	1.38395e-08	9.59269e-06	0.884,1.0,1.0	0.575,0.448,0.503	0.453	45.3
27091	ENSG00000160216	AGPAT3	21	+	43882503	43882615	43867295	43867346	43903956	43904019	27091	16,4,5	24,22,16	23,17,7	8,3,4	256	144	7.00022e-07	0.000222826	0.273,0.093,0.15	0.618,0.761,0.496	-0.453	45.3
129159	ENSG00000133466	C1QTNF6	22	-	37185870	37186046	37185217	37185455	37190864	37190928	129159	0,0,0	4,6,1	4,1,3	2,1,1	320	144	8.7287e-07	0.000259151	0.0,0.0,0.0	0.474,0.31,0.574	-0.453	45.3
15018	ENSG00000120251	GRIA2	4	+	157361009	157361124	157359895	157360143	157361537	157361652	15018	2,4,2	1,1,2	2,0,0	4,2,3	259	144	8.9374e-05	0.00758927	0.527,0.69,0.357	0.218,0.0,0.0	0.452	45.2
86061	ENSG00000116754	SRSF11	1	+	70230556	70230618	70228421	70228555	70231094	70231257	86061	16,20,27	0,1,4	6,8,7	15,2,6	206	144	1.54913e-05	0.00216633	1.0,0.933,0.825	0.219,0.737,0.449	0.451	45.1
67574	ENSG00000161265	U2AF1L4	19	-	35744621	35744692	35744322	35744421	35745124	35745212	67574	13,13,4	12,14,10	19,11,10	5,4,0	215	144	0.000286194	0.0172161	0.42,0.383,0.211	0.718,0.648,1.0	-0.451	45.1
116539	ENSG00000185267	CDNF	10	-	14836250	14836294	14828144	14828272	14837831	14837922	116539	2,1,5	1,6,1	0,0,1	5,1,4	188	144	4.31878e-05	0.00452571	0.605,0.113,0.793	0.0,0.0,0.161	0.45	45
117747	ENSG00000168785	TSPAN5	4	-	98486737	98486884	98482004	98482175	98507677	98507728	117747	3,13,8	0,1,0	4,6,12	4,6,1	291	144	5.8886e-06	0.0010456	1.0,0.865,1.0	0.331,0.331,0.856	0.449	44.9
82563	ENSG00000217930	PAM16	16	-	4340919	4341046	4331548	4331774	4341367	4341504	82563	4,3,2	0,2,4	3,3,3	0,0,0	271	144	5.80701e-05	0.00557448	1.0,0.444,0.21	1.0,1.0,1.0	-0.449	44.9
64906	ENSG00000004777	ARHGAP33	19	+	35784494	35784706	35784171	35784317	35784952	35785106	64906	38,23,30	22,33,31	66,36,41	12,7,2	356	144	2.60699e-08	1.61271e-05	0.411,0.22,0.281	0.69,0.675,0.892	-0.448	44.8
30310	ENSG00000188313	PLSCR1	3	-	146525604	146525647	146517005	146517167	146533469	146533550	30310	4,3,2	0,0,0	4,1,6	1,3,2	187	144	6.50587e-05	0.00606623	1.0,1.0,1.0	0.755,0.204,0.698	0.448	44.8
123789	ENSG00000143374	TARS2	1	+	150498525	150498664	150497529	150497747	150499215	150499293	123789	0,0,0	3,1,2	1,4,1	1,1,1	283	144	0.000129835	0.00988023	0.0,0.0,0.0	0.337,0.671,0.337	-0.448	44.8
19841	ENSG00000204843	DCTN1	2	-	74376741	74376762	74372927	74372948	74377431	74377466	19841	1,6,2	4,1,1	1,2,1	0,0,0	165	144	0.000149982	0.0109084	0.179,0.84,0.636	1.0,1.0,1.0	-0.448	44.8
87472	ENSG00000101608	MYL12A	18	+	3249360	3249443	3247812	3247909	3249561	3249723	87472	3,6,3	5,2,4	5,7,12	0,3,0	227	144	0.000375744	0.0207256	0.276,0.656,0.322	1.0,0.597,1.0	-0.448	44.8
108723	ENSG00000135451	TROAP	12	+	49329820	49329991	49329365	49329454	49331213	49331444	108723	12,17,16	1,0,0	15,7,19	9,5,4	315	144	5.29192e-08	2.89949e-05	0.846,1.0,1.0	0.432,0.39,0.685	0.446	44.6
126420	ENSG00000172456	FGGY	1	+	59321535	59321750	59296794	59296907	59346246	59346398	126420	13,4,6	0,0,0	5,6,6	0,4,6	359	144	8.17902e-07	0.000248965	1.0,1.0,1.0	1.0,0.376,0.286	0.446	44.6
64578	ENSG00000157470	FAM81A	15	+	59439023	59439064	59438200	59438282	59439954	59440123	64578	6,0,4	0,1,0	0,0,5	1,1,2	185	144	0.00125094	0.0477236	1.0,0.0,1.0	0.0,0.0,0.661	0.446	44.6
82572	ENSG00000217930	PAM16	16	-	4343482	4343594	4341367	4341504	4351231	4351262	82572	0,1,0	2,8,6	5,3,4	2,2,4	256	144	2.46496e-07	0.000100575	0.0,0.066,0.0	0.584,0.458,0.36	-0.445	44.5
124573	ENSG00000105552	BCAT2	19	-	48807755	48807970	48806999	48807074	48810808	48810916	124573	10,15,7	4,11,9	31,13,9	2,4,0	359	144	0.000440581	0.0232546	0.501,0.354,0.238	0.861,0.566,1.0	-0.445	44.5
65989	ENSG00000163617	CCDC191	3	-	114046590	114046732	114042702	114042846	114056376	114056549	65989	22,10,11	2,0,1	10,1,6	4,2,2	286	144	0.000631583	0.0297221	0.847,1.0,0.847	0.557,0.201,0.602	0.445	44.5
68826	ENSG00000105808	RASA4	7	-	102588233	102588445	102587446	102587770	102590158	102590296	68826	4,4,3	7,3,5	5,2,4	0,1,1	356	144	0.000207197	0.0137884	0.188,0.35,0.195	1.0,0.447,0.618	-0.444	44.4
41086	ENSG00000087299	L2HGDH	14	-	50287168	50287325	50283870	50284033	50293204	50293283	41086	9,5,8	0,1,3	2,2,2	7,1,2	301	144	0.000564702	0.0275552	1.0,0.705,0.561	0.12,0.489,0.324	0.444	44.4
48155	ENSG00000226210	WASH7P	12	-	17722	17868	16968	17170	18036	18183	48155	0,0,0	2,3,2	2,2,2	1,1,2	290	144	0.000134061	0.0100819	0.0,0.0,0.0	0.498,0.498,0.332	-0.443	44.3
34873	ENSG00000186020	ZNF529	19	-	36549234	36549357	36548226	36548322	36551876	36551977	34873	7,1,8	0,3,1	1,1,1	1,7,2	267	144	0.000267989	0.0164629	1.0,0.152,0.812	0.35,0.072,0.212	0.443	44.3
63779	ENSG00000139910	NOVA1	14	-	26479976	26480143	26448733	26448963	26595409	26595553	63779	7,12,15	5,3,4	6,23,16	0,0,0	311	144	2.08861e-09	1.96981e-06	0.393,0.649,0.635	1.0,1.0,1.0	-0.441	44.1
94689	ENSG00000114867	EIF4G1	3	+	184316712	184316723	184316135	184316218	184317716	184317816	94689	3,1,2	9,10,8	5,6,5	5,3,2	155	144	0.000170156	0.0118945	0.236,0.085,0.188	0.482,0.65,0.699	-0.441	44.1
93548	ENSG00000002016	RAD52	12	-	936806	936882	932974	933076	949601	949641	93548	4,3,3	0,11,3	0,1,2	13,7,8	220	144	0.000642522	0.0300957	1.0,0.151,0.396	0.0,0.086,0.141	0.44	44
67572	ENSG00000161265	U2AF1L4	19	-	35744625	35744685	35744069	35744421	35745124	35745187	67572	9,7,10	12,14,10	15,11,17	5,4,0	204	144	5.19565e-05	0.0051403	0.346,0.261,0.414	0.679,0.66,1.0	-0.439	43.9
125832	ENSG00000186814	ZSCAN30	18	-	35263475	35263713	35251065	35254381	35263944	35264455	125832	12,2,8	0,0,1	1,4,2	2,0,2	382	144	0.000800877	0.0351851	1.0,1.0,0.751	0.159,1.0,0.274	0.439	43.9
130012	ENSG00000272762	RP11-155D18.12	3	-	51967227	51967434	51961211	51961304	51973964	51974031	130012	3,6,10	1,5,1	6,4,2	0,0,0	351	144	1.51708e-06	0.000389635	0.552,0.33,0.804	1.0,1.0,1.0	-0.438	43.8
102259	ENSG00000142208	AKT1	14	-	104771721	104771816	104770744	104770823	104772364	104772452	102259	2,3,1	0,0,0	6,8,2	1,3,3	239	144	2.927e-06	0.000620968	1.0,1.0,1.0	0.783,0.616,0.287	0.438	43.8
118741	ENSG00000143774	GUK1	1	+	228141632	228141829	228140317	228140363	228145491	228145624	118741	4,7,6	0,0,0	12,14,3	8,0,3	341	144	3.38522e-06	0.000688175	1.0,1.0,1.0	0.388,1.0,0.297	0.438	43.8
14128	ENSG00000204138	PHACTR4	1	+	28457831	28457881	28432930	28433046	28459084	28459258	14128	0,0,1	4,4,4	5,1,3	1,4,2	194	144	1.90432e-05	0.00252434	0.0,0.0,0.157	0.788,0.157,0.527	-0.438	43.8
114780	ENSG00000197405	C5AR1	19	+	47307724	47307811	47307368	47307510	47319780	47320186	114780	3,2,2	0,0,0	4,1,1	2,0,4	231	144	6.65538e-05	0.0061433	1.0,1.0,1.0	0.555,1.0,0.135	0.437	43.7
130314	ENSG00000135624	CCT7	2	+	73243003	73243129	73234235	73234384	73244543	73244630	130314	9,5,1	0,2,4	7,5,4	0,0,0	270	144	0.000148242	0.0108229	1.0,0.571,0.118	1.0,1.0,1.0	-0.437	43.7
63345	ENSG00000143933	CALM2	2	-	47172413	47172459	47170733	47170764	47176276	47176470	63345	1,9,5	6,3,4	4,4,6	0,2,0	190	144	0.000151551	0.0109809	0.112,0.695,0.486	1.0,0.603,1.0	-0.437	43.7
40109	ENSG00000136895	GARNL3	9	+	127348923	127349035	127345402	127345477	127353845	127353944	40109	4,12,7	0,0,2	1,2,9	3,2,1	256	144	0.000282414	0.0170846	1.0,1.0,0.663	0.158,0.36,0.835	0.437	43.7
74980	ENSG00000142534	RPS11	19	+	49497172	49497372	49496433	49496471	49497519	49497595	74980	13,23,15	6,5,5	17,14,20	0,0,0	344	144	9.7158e-10	1.05463e-06	0.476,0.658,0.557	1.0,1.0,1.0	-0.436	43.6
3899	ENSG00000107821	KAZALD1	10	+	101062985	101063103	101062072	101062115	101064205	101064345	3899	7,4,2	0,0,0	9,5,10	4,4,2	262	144	2.12742e-08	1.40741e-05	1.0,1.0,1.0	0.553,0.407,0.733	0.436	43.6
53820	ENSG00000132549	VPS13B	8	+	99507136	99507203	99502835	99502950	99507769	99507911	53820	14,5,8	0,1,0	4,6,1	4,1,2	211	144	2.82196e-06	0.000604652	1.0,0.773,1.0	0.406,0.804,0.254	0.436	43.6
112064	ENSG00000224597	SVIL-AS1	10	+	29420490	29420661	29415356	29415412	29458273	29458400	112064	4,14,29	8,21,8	33,20,28	2,6,2	315	144	0.000220377	0.014384	0.186,0.234,0.624	0.883,0.604,0.865	-0.436	43.6
86260	ENSG00000214022	REPIN1	7	+	150369670	150369697	150368799	150368941	150371230	150372162	86260	11,20,18	6,6,2	11,7,5	12,20,12	171	144	1.13522e-05	0.00173697	0.607,0.737,0.883	0.436,0.228,0.26	0.434	43.4
6476	ENSG00000168852	TPTE2P5	13	-	40912513	40912583	40908158	40908212	40921473	40921715	6476	1,1,1	3,1,3	3,1,5	1,1,0	214	144	1.54286e-05	0.00216492	0.183,0.402,0.183	0.669,0.402,1.0	-0.434	43.4
7131	ENSG00000198131	ZNF544	19	+	58247281	58247404	58246710	58246794	58259277	58259793	7131	8,5,9	4,3,2	3,10,8	0,0,0	267	144	4.14552e-08	2.37307e-05	0.519,0.473,0.708	1.0,1.0,1.0	-0.433	43.3
28993	ENSG00000215021	PHB2	12	-	6968470	6968703	6967891	6968021	6969497	6969577	28993	8,12,8	3,3,4	14,13,3	1,0,0	377	144	2.32396e-06	0.000530893	0.505,0.604,0.433	0.842,1.0,1.0	-0.433	43.3
32076	ENSG00000109111	SUPT6H	17	+	28672756	28672858	28668532	28668630	28673370	28673510	32076	4,1,8	0,0,0	2,4,4	6,0,2	246	144	1.63788e-05	0.00225156	1.0,1.0,1.0	0.163,1.0,0.539	0.433	43.3
13440	ENSG00000109381	ELF2	4	-	139117828	139117950	139116648	139116807	139125163	139125329	13440	0,1,1	6,1,1	2,2,0	0,0,1	266	144	4.67357e-05	0.0047504	0.0,0.351,0.351	1.0,1.0,0.0	-0.433	43.3
12592	ENSG00000163472	TMEM79	1	+	156285631	156285809	156285183	156285267	156286259	156286473	12592	4,15,17	3,2,6	16,10,8	0,0,0	322	144	2.60689e-08	1.61271e-05	0.374,0.77,0.559	1.0,1.0,1.0	-0.432	43.2
95941	ENSG00000109919	MTCH2	11	-	47634671	47634764	47631035	47631087	47635544	47635571	95941	3,1,1	0,1,0	3,1,3	1,3,5	237	144	4.70739e-05	0.00477213	1.0,0.378,1.0	0.646,0.168,0.267	0.432	43.2
87942	ENSG00000112164	GLP1R	6	+	39054729	39054836	39048797	39048918	39056396	39056493	87942	3,3,2	2,7,0	0,1,0	11,1,6	251	144	0.00019236	0.0130271	0.463,0.197,1.0	0.0,0.365,0.0	0.432	43.2
79593	ENSG00000167702	KIFC2	8	+	144468572	144468780	144468331	144468406	144469270	144469380	79593	7,3,5	1,3,1	5,6,4	0,0,0	352	144	0.000361027	0.0202339	0.741,0.29,0.672	1.0,1.0,1.0	-0.432	43.2
99662	ENSG00000175581	MRPL48	11	+	73825707	73825768	73787929	73787992	73844806	73844941	99662	3,3,5	0,0,0	3,3,3	2,2,1	205	144	0.000506667	0.0255552	1.0,1.0,1.0	0.513,0.513,0.678	0.432	43.2
48309	ENSG00000169764	UGP2	2	+	63859179	63859391	63857828	63857936	63862840	63862928	48309	0,0,6	1,1,1	3,4,0	0,0,1	356	144	0.000222234	0.0144793	0.0,0.0,0.708	1.0,1.0,0.0	-0.431	43.1
116658	ENSG00000113552	GNPDA1	5	-	142012287	142012377	142011911	142012041	142012668	142012973	116658	5,2,9	1,2,0	1,2,1	1,3,3	234	144	0.000540707	0.0266671	0.755,0.381,1.0	0.381,0.291,0.17	0.431	43.1
135553	ENSG00000143418	CERS2	1	-	150967038	150967229	150966755	150966862	150967391	150967484	135553	1,2,0	2,0,2	4,2,1	0,1,0	335	144	1.91388e-05	0.00253118	0.177,1.0,0.0	1.0,0.462,1.0	-0.428	42.8
126442	ENSG00000172456	FGGY	1	+	59339957	59340069	59296806	59296907	59346246	59346398	126442	12,14,7	0,0,0	10,4,6	0,4,6	256	144	1.8923e-06	0.000461293	1.0,1.0,1.0	1.0,0.36,0.36	0.427	42.7
111329	ENSG00000189144	ZNF573	19	-	37759046	37759139	37758475	37758596	37770004	37770097	111329	11,5,2	0,4,3	5,10,4	0,0,0	237	144	2.54001e-05	0.0030587	1.0,0.432,0.288	1.0,1.0,1.0	-0.427	42.7
127384	ENSG00000136383	ALPK3	15	+	84838664	84838782	84827483	84827605	84838979	84839097	127384	0,0,2	8,2,6	7,6,6	7,4,2	262	144	1.81467e-06	0.000447316	0.0,0.0,0.155	0.355,0.452,0.622	-0.425	42.5
114777	ENSG00000197405	C5AR1	19	+	47307724	47307822	47307368	47307510	47319780	47320186	114777	3,3,2	0,0,0	5,2,1	2,0,4	242	144	0.00012073	0.00940747	1.0,1.0,1.0	0.598,1.0,0.129	0.424	42.4
77676	ENSG00000189007	ADAT2	6	-	143441437	143441448	143438589	143438694	143444927	143444969	77676	0,0,1	3,2,1	1,2,3	8,1,0	155	144	0.000275698	0.0168287	0.0,0.0,0.482	0.104,0.65,1.0	-0.424	42.4
52342	ENSG00000031698	SARS	1	+	109221082	109221203	109213967	109214128	109228351	109228432	52342	1,0,0	3,3,1	1,3,4	7,3,0	265	144	0.000580083	0.0279939	0.153,0.0,0.0	0.072,0.352,1.0	-0.424	42.4
42097	ENSG00000158113	LRRC43	12	+	122191379	122191567	122190129	122190368	122192744	122193004	42097	16,17,15	0,2,0	16,4,2	1,2,4	332	144	0.000130871	0.00993284	1.0,0.787,1.0	0.874,0.465,0.178	0.423	42.3
101191	ENSG00000213204	RP3-382I10.7	6	+	87488057	87488102	87477361	87477539	87499093	87499166	101191	4,2,12	0,0,1	4,3,2	2,1,3	189	144	4.65882e-05	0.0047396	1.0,1.0,0.901	0.604,0.696,0.337	0.421	42.1
46728	ENSG00000212694	LINC01089	12	-	121802630	121802784	121801706	121801808	121803206	121803249	46728	7,1,7	2,4,0	4,13,5	0,0,0	298	144	0.000152514	0.0110273	0.628,0.108,1.0	1.0,1.0,1.0	-0.421	42.1
111915	ENSG00000180879	SSR4	X	+	153795927	153796142	153795662	153795753	153796433	153796552	111915	18,24,40	0,4,2	17,21,19	12,8,9	359	144	1.22208e-05	0.00183569	1.0,0.706,0.889	0.362,0.513,0.459	0.42	42
44353	ENSG00000197013	ZNF429	19	+	21529083	21529172	21505612	21506080	21529657	21529784	44353	2,2,9	1,2,0	2,2,0	2,3,5	233	144	0.000685266	0.0315138	0.553,0.382,1.0	0.382,0.292,0.0	0.42	42
42508	ENSG00000139793	MBNL2	13	+	97365135	97365171	97357481	97357635	97366458	97366553	42508	6,4,11	2,5,9	7,6,5	1,0,0	180	144	9.7613e-07	0.000279389	0.706,0.39,0.494	0.848,1.0,1.0	-0.419	41.9
117087	ENSG00000132199	ENOSF1	18	-	677742	677872	675320	675402	683245	683380	117087	3,1,11	2,0,0	2,5,5	6,3,2	274	144	0.000367662	0.0204266	0.441,1.0,1.0	0.149,0.467,0.568	0.419	41.9
62383	ENSG00000172269	DPAGT1	11	-	119097854	119097925	119097141	119097297	119098402	119098487	62383	3,0,8	3,9,1	2,1,3	0,0,2	215	144	0.00128442	0.0486142	0.401,0.0,0.843	1.0,1.0,0.501	-0.419	41.9
81673	ENSG00000198556	ZNF789	7	+	99479660	99479787	99472891	99472935	99486475	99486800	81673	16,13,13	2,2,1	5,16,8	4,10,8	271	144	3.76157e-05	0.00411951	0.81,0.775,0.874	0.399,0.46,0.347	0.418	41.8
30514	ENSG00000154114	TBCEL	11	+	121053629	121053732	121047527	121047667	121058344	121058460	30514	2,3,5	4,2,2	2,2,4	0,1,0	247	144	2.97059e-05	0.00345361	0.226,0.467,0.593	1.0,0.538,1.0	-0.417	41.7
60614	ENSG00000117480	FAAH	1	+	46406037	46406083	46405587	46405794	46406243	46406368	60614	2,9,2	6,0,2	10,14,10	1,0,0	190	144	0.000140795	0.0104247	0.202,1.0,0.431	0.883,1.0,1.0	-0.417	41.7
73256	ENSG00000136161	RCBTB2	13	-	48522307	48522403	48515585	48515741	48533027	48533233	73256	4,0,2	1,1,1	0,0,0	2,2,2	240	144	0.000767625	0.0341414	0.706,0.0,0.545	0.0,0.0,0.0	0.417	41.7
107133	ENSG00000121741	ZMYM2	13	+	19970024	19970071	19965219	19965281	19993062	19993919	107133	4,4,2	0,0,0	9,5,3	1,7,2	191	144	4.54218e-07	0.000157418	1.0,1.0,1.0	0.872,0.35,0.531	0.416	41.6
108433	ENSG00000144741	SLC25A26	3	+	66304452	66304496	66263331	66263379	66362859	66362929	108433	1,4,3	2,1,1	1,1,0	3,2,1	188	144	0.000276751	0.0168661	0.277,0.754,0.697	0.203,0.277,0.0	0.416	41.6
6113	ENSG00000174775	HRAS	11	-	533276	533358	532241	532630	533452	533612	6113	18,11,22	7,9,12	34,27,24	4,0,0	226	144	2.27038e-08	1.45129e-05	0.621,0.438,0.539	0.844,1.0,1.0	-0.415	41.5
9504	ENSG00000103194	USP10	16	+	84733454	84733503	84700028	84700111	84744632	84745673	9504	3,1,5	1,2,4	8,3,3	0,0,1	193	144	2.9305e-06	0.000620968	0.691,0.272,0.483	1.0,1.0,0.691	-0.415	41.5
54308	ENSG00000214617	SLC6A10P	16	-	32879796	32879934	32879617	32879720	32880477	32880601	54308	1,1,5	0,0,0	5,7,1	0,2,4	282	144	0.00016719	0.011758	1.0,1.0,1.0	1.0,0.641,0.113	0.415	41.5
130093	ENSG00000188130	MAPK12	22	-	50255836	50255895	50255614	50255694	50256084	50256199	130093	1,3,0	15,23,17	4,2,4	3,8,1	203	144	0.000207918	0.0138205	0.045,0.085,0.0	0.486,0.151,0.739	-0.415	41.5
126753	ENSG00000072864	NDE1	16	+	15699728	15699842	15696708	15696860	15724190	15726353	126753	51,45,32	0,7,11	18,42,23	22,31,18	258	144	1.95119e-06	0.000469679	1.0,0.782,0.619	0.313,0.431,0.416	0.414	41.4
29631	ENSG00000184381	PLA2G6	22	-	38127406	38127458	38126370	38126449	38128268	38128430	29631	14,4,8	5,3,7	17,15,17	0,0,2	196	144	2.64348e-07	0.000104835	0.673,0.495,0.456	1.0,1.0,0.862	-0.413	41.3
19840	ENSG00000204843	DCTN1	2	-	74376741	74376762	74370978	74371176	74377431	74377466	19840	2,6,2	0,0,1	1,2,4	1,2,4	165	144	1.26872e-05	0.00188848	1.0,1.0,0.636	0.466,0.466,0.466	0.413	41.3
58455	ENSG00000185339	TCN2	22	+	30613139	30613253	30612872	30612961	30614348	30614501	58455	9,3,5	0,0,1	1,5,7	2,3,1	258	144	2.75072e-05	0.00324283	1.0,1.0,0.736	0.218,0.482,0.796	0.413	41.3
48097	ENSG00000171097	CCBL1	9	-	128847432	128847643	128845352	128845411	128881902	128881945	48097	1,8,4	2,5,0	10,4,14	1,0,0	355	144	0.000129438	0.00988023	0.169,0.394,1.0	0.802,1.0,1.0	-0.413	41.3
11997	ENSG00000114062	UBE3A	15	-	25408619	25408684	25407066	25407137	25409087	25409207	11997	3,2,2	2,1,2	7,6,4	0,0,1	209	144	0.000172626	0.0120015	0.508,0.579,0.408	1.0,1.0,0.734	-0.413	41.3
85765	ENSG00000103253	HAGHL	16	+	729011	729168	728793	728895	729287	729715	85765	7,0,10	6,17,7	12,9,12	2,4,2	301	144	0.000256864	0.0160713	0.358,0.0,0.406	0.742,0.518,0.742	-0.413	41.3
133451	ENSG00000090975	PITPNM2	12	-	122991756	122991898	122990544	122990709	122992498	122992708	133451	6,3,3	6,9,13	9,7,15	7,2,2	286	144	0.000376145	0.0207278	0.335,0.144,0.104	0.393,0.638,0.791	-0.413	41.3
80030	ENSG00000168646	AXIN2	17	-	65536868	65537063	65536319	65536553	65537323	65537835	80030	0,0,1	2,1,1	5,3,2	2,1,1	339	144	1.72551e-05	0.00233851	0.0,0.0,0.298	0.515,0.56,0.459	-0.412	41.2
1725	ENSG00000273345	CTD-2410N18.4	5	-	134312291	134312380	134308573	134308727	134319357	134319497	1725	5,2,2	5,0,2	4,3,3	0,0,0	233	144	2.35755e-05	0.00290359	0.382,1.0,0.382	1.0,1.0,1.0	-0.412	41.2
78159	ENSG00000214783	POLR2J4	7	-	43961972	43962090	43961594	43961745	43965866	43965961	78159	1,2,3	7,4,2	13,5,21	3,3,3	262	144	0.000224832	0.0145907	0.073,0.216,0.452	0.704,0.478,0.794	-0.412	41.2
13883	ENSG00000185122	HSF1	8	+	144293461	144293580	144292482	144292619	144308905	144308964	13883	1,3,0	1,1,8	2,2,4	1,0,1	263	144	9.47488e-05	0.0078942	0.354,0.622,0.0	0.523,1.0,0.687	-0.411	41.1
31980	ENSG00000185716	C16orf52	16	+	22083675	22083868	22075486	22075699	22085207	22085275	31980	11,7,14	0,0,0	6,4,5	1,1,3	337	144	0.000401741	0.0216825	1.0,1.0,1.0	0.719,0.631,0.416	0.411	41.1
33125	ENSG00000255571	MIR9-3HG	15	+	89387430	89387497	89378099	89378165	89387816	89387881	33125	1,2,0	4,6,6	4,2,2	1,1,4	211	144	0.0011873	0.0460593	0.146,0.185,0.0	0.732,0.577,0.254	-0.411	41.1
133745	ENSG00000166171	DPCD	10	+	101605139	101605189	101601202	101601336	101608870	101608937	133745	1,1,6	2,1,3	5,4,3	0,0,2	194	144	0.00130626	0.0491124	0.271,0.426,0.598	1.0,1.0,0.527	-0.411	41.1
119268	ENSG00000169031	COL4A3	2	+	227296486	227296526	227295268	227295316	227297673	227297859	119268	6,2,2	5,3,1	1,0,0	3,4,1	184	144	1.44292e-05	0.00206498	0.484,0.343,0.61	0.207,0.0,0.0	0.41	41
81691	ENSG00000198556	ZNF789	7	+	99476402	99476480	99472891	99472935	99486475	99486800	81691	7,6,23	2,2,1	6,5,6	4,10,8	222	144	4.43686e-05	0.00460333	0.694,0.661,0.937	0.493,0.245,0.327	0.409	40.9
56725	ENSG00000011295	TTC19	17	+	16024488	16024582	16008977	16009200	16025016	16025171	56725	1,0,2	0,2,4	5,4,3	1,1,0	238	144	4.65409e-05	0.00473897	1.0,0.0,0.232	0.752,0.708,1.0	-0.409	40.9
85541	ENSG00000130208	APOC1	19	+	44915097	44915217	44914868	44914949	44919172	44919349	85541	9,1,1	2,8,0	2,4,3	0,0,0	264	144	2.35949e-05	0.00290359	0.711,0.064,1.0	1.0,1.0,1.0	-0.408	40.8
80768	ENSG00000232593	KANTR	X	+	53131018	53131127	53099471	53099608	53166920	53167014	80768	6,4,2	0,2,0	1,3,1	0,6,6	253	144	0.000136973	0.0102104	1.0,0.532,1.0	1.0,0.222,0.087	0.408	40.8
15417	ENSG00000267327	CTD-2008L17.1	18	+	55917204	55917316	55893037	55893442	56017727	56017779	15417	3,7,2	5,1,1	1,1,1	9,2,7	256	144	0.00016582	0.0116908	0.252,0.797,0.529	0.059,0.22,0.074	0.408	40.8
16418	ENSG00000188004	C1orf204	1	-	159840710	159840866	159837917	159838027	159841125	159841235	16418	3,2,3	2,0,0	0,1,2	3,2,0	300	144	0.000236372	0.0151348	0.419,1.0,1.0	0.0,0.194,1.0	0.408	40.8
133456	ENSG00000090975	PITPNM2	12	-	122991754	122991898	122990544	122990709	122992498	122992669	133456	8,5,6	6,9,13	11,15,16	7,2,2	288	144	0.000564283	0.0275464	0.4,0.217,0.188	0.44,0.789,0.8	-0.408	40.8
119372	ENSG00000197121	PGAP1	2	-	196864986	196865076	196847946	196848037	196870940	196870979	119372	16,9,5	0,0,2	4,2,0	0,2,3	234	144	0.00123142	0.0472974	1.0,1.0,0.606	1.0,0.381,0.0	0.408	40.8
99653	ENSG00000175581	MRPL48	11	+	73789334	73789490	73787894	73787992	73844806	73844976	99653	2,1,10	0,0,0	7,2,10	2,2,1	300	144	0.00126892	0.0482336	1.0,1.0,1.0	0.627,0.324,0.828	0.407	40.7
125765	ENSG00000148218	ALAD	9	-	113397045	113397274	113396262	113396310	113401211	113401290	125765	3,3,6	0,1,0	1,2,1	0,3,3	373	144	4.22959e-06	0.000819294	1.0,0.537,1.0	1.0,0.205,0.114	0.406	40.6
8554	ENSG00000010361	FUZ	19	-	49812446	49812736	49812250	49812335	49812995	49813299	8554	4,9,8	3,1,1	7,7,5	0,0,0	434	144	0.000477175	0.0245225	0.307,0.749,0.726	1.0,1.0,1.0	-0.406	40.6
101991	ENSG00000255036	RP11-23J9.4	9	+	97293946	97294110	97290853	97290902	97307735	97307806	101991	1,2,5	1,0,1	0,3,2	2,3,1	308	144	0.000892293	0.0382519	0.319,1.0,0.7	0.0,0.319,0.483	0.406	40.6
127553	ENSG00000141696	P3H4	17	-	41810862	41810981	41806795	41806879	41811131	41811284	127553	2,7,2	1,3,1	1,3,0	5,4,4	263	144	0.000928018	0.0394163	0.523,0.561,0.523	0.099,0.291,0.0	0.406	40.6
11891	ENSG00000114841	DNAH1	3	+	52389460	52389586	52388417	52388937	52390934	52391054	11891	12,6,12	0,0,1	8,7,1	0,3,5	270	144	9.01324e-05	0.00763677	1.0,1.0,0.865	1.0,0.554,0.096	0.405	40.5
13803	ENSG00000249859	PVT1	8	+	127983903	127984204	127939507	127939676	127989161	127989291	13803	36,20,17	5,2,12	11,6,2	13,5,9	445	144	0.000497611	0.0252338	0.7,0.764,0.314	0.215,0.28,0.067	0.405	40.5
95369	ENSG00000179818	PCBP1-AS1	2	-	70055713	70055910	70053730	70053792	70083537	70083687	95369	12,12,18	0,0,1	12,14,7	3,2,7	341	144	1.49884e-06	0.000386677	1.0,1.0,0.884	0.628,0.747,0.297	0.404	40.4
34174	ENSG00000032219	ARID4A	14	+	58366023	58366068	58365517	58365622	58366882	58367029	34174	4,4,7	0,0,0	6,4,3	1,2,4	189	144	4.62613e-06	0.000875472	1.0,1.0,1.0	0.821,0.604,0.364	0.404	40.4
129588	ENSG00000240184	PCDHGC3	5	+	141478393	141478546	141476003	141476146	141494806	141494865	129588	13,26,28	4,0,0	19,25,27	12,8,23	297	144	7.50322e-06	0.0012696	0.612,1.0,1.0	0.434,0.602,0.363	0.404	40.4
27137	ENSG00000022840	RNF10	12	+	120571171	120571291	120566824	120566980	120574467	120574938	27137	8,2,10	4,4,1	7,4,2	1,0,0	264	144	4.37362e-05	0.0045624	0.522,0.214,0.845	0.792,1.0,1.0	-0.404	40.4
53059	ENSG00000272949	RP11-514P8.8	7	-	102489061	102489273	102488462	102488598	102493115	102493285	53059	2,6,2	0,0,3	0,0,2	3,3,0	356	144	0.00041893	0.0223063	1.0,1.0,0.212	0.0,0.0,1.0	0.404	40.4
28886	ENSG00000123106	CCDC91	12	+	28226139	28226199	28225794	28225861	28257201	28257245	28886	9,7,7	3,1,2	1,2,2	1,6,2	204	144	0.00115767	0.0453223	0.679,0.832,0.712	0.414,0.19,0.414	0.402	40.2
115548	ENSG00000058673	ZC3H11A	1	+	203796450	203796607	203796292	203796354	203801574	203801628	115548	7,8,7	3,0,9	3,3,4	0,0,0	301	144	2.46439e-06	0.000549525	0.527,1.0,0.271	1.0,1.0,1.0	-0.401	40.1
130683	ENSG00000242086	LINC00969	3	+	195696360	195696589	195688532	195688797	195699029	195699207	130683	9,4,10	3,2,2	13,11,8	1,0,0	373	144	1.7649e-05	0.00237789	0.537,0.436,0.659	0.834,1.0,1.0	-0.401	40.1
26072	ENSG00000149564	ESAM	11	-	124756206	124756362	124754640	124754763	124762084	124762290	26072	9,7,3	0,7,3	3,12,11	0,1,0	300	144	4.19194e-05	0.00443725	1.0,0.324,0.324	1.0,0.852,1.0	-0.401	40.1
96757	ENSG00000236850	BMS1P20	22	+	22307532	22307706	22307105	22307245	22308696	22308819	96757	3,15,16	3,4,10	10,14,9	0,2,1	318	144	0.000365904	0.0203638	0.312,0.629,0.42	1.0,0.76,0.803	-0.401	40.1
98584	ENSG00000187987	ZSCAN23	6	-	28435459	28435607	28434890	28435078	28443398	28443502	98584	5,6,2	5,7,2	4,2,2	1,1,0	292	144	0.00099693	0.0411729	0.33,0.297,0.33	0.664,0.497,1.0	-0.401	40.1
48076	ENSG00000091262	ABCC6	16	-	16162992	16163192	16161437	16161564	16165622	16165778	48076	3,9,3	2,2,2	4,4,3	1,0,0	344	144	8.72213e-05	0.00745046	0.386,0.653,0.386	0.626,1.0,1.0	-0.4	40
86786	ENSG00000266202	RP1-66C13.4	17	-	27882938	27883130	27882572	27882712	27892399	27892492	86786	5,6,6	2,1,2	5,2,3	0,0,0	336	144	0.000589899	0.02834	0.517,0.72,0.563	1.0,1.0,1.0	-0.4	40
105330	ENSG00000238105	GOLGA2P5	12	-	100168540	100168633	100167549	100167639	100168923	100169199	105330	3,4,3	15,11,14	22,17,13	8,9,10	237	144	1.86041e-07	7.97887e-05	0.108,0.181,0.115	0.626,0.534,0.441	-0.399	39.9
124277	ENSG00000139631	CSAD	12	-	53171272	53171441	53170422	53170502	53171581	53171765	124277	7,5,9	1,4,2	7,9,8	0,0,0	313	144	1.92655e-06	0.000466676	0.763,0.365,0.674	1.0,1.0,1.0	-0.399	39.9
9482	ENSG00000103194	USP10	16	+	84733412	84733503	84700028	84700111	84744632	84744911	9482	3,3,5	1,2,4	14,3,5	0,0,1	235	144	9.55447e-06	0.00152053	0.648,0.479,0.434	1.0,1.0,0.754	-0.398	39.8
118467	ENSG00000147996	CBWD5	9	+	65702969	65703014	65700250	65700337	65708901	65709095	118467	3,4,4	1,4,4	4,3,4	1,0,0	189	144	1.16535e-05	0.00176894	0.696,0.432,0.432	0.753,1.0,1.0	-0.398	39.8
132943	ENSG00000198270	TMEM116	12	-	112005601	112005673	112005256	112005303	112005943	112006005	132943	1,3,2	0,0,1	3,4,1	6,1,1	216	144	4.65123e-05	0.00473897	1.0,1.0,0.571	0.25,0.727,0.4	0.398	39.8
80379	ENSG00000197993	KEL	7	-	142961359	142961501	142960927	142961104	142961794	142961872	80379	1,9,5	4,2,0	6,2,7	0,0,0	286	144	0.000254828	0.0159961	0.112,0.694,1.0	1.0,1.0,1.0	-0.398	39.8
39323	ENSG00000278610	RP11-455P21.3	1	+	222872270	222872432	222815063	222815078	222899780	222899865	39323	1,0,2	0,3,1	2,9,1	0,2,0	306	144	0.000369776	0.0205243	1.0,0.0,0.485	1.0,0.679,1.0	-0.398	39.8
73974	ENSG00000078699	CBFA2T2	20	+	33596952	33597067	33571685	33571737	33606955	33607099	73974	6,1,2	2,2,2	6,3,3	1,1,0	259	144	0.00071393	0.03252	0.625,0.218,0.357	0.769,0.625,1.0	-0.398	39.8
93542	ENSG00000002016	RAD52	12	-	914430	914529	913891	914121	916343	916535	93542	14,20,23	4,3,1	10,11,2	6,6,5	243	144	0.000964042	0.0402487	0.675,0.798,0.932	0.497,0.521,0.192	0.398	39.8
36638	ENSG00000223891	OSER1-AS1	20	+	44217366	44217682	44214906	44215003	44224820	44224978	36638	5,7,7	2,1,7	7,3,4	0,0,1	460	144	2.42508e-05	0.00295584	0.439,0.687,0.238	1.0,1.0,0.556	-0.397	39.7
38159	ENSG00000251209	LINC00923	15	-	97635391	97635516	97631022	97631223	97652051	97652194	38159	4,4,3	6,1,5	0,0,0	2,1,4	269	144	1.40509e-06	0.000367433	0.263,0.682,0.243	0.0,0.0,0.0	0.396	39.6
74455	ENSG00000099968	BCL2L13	22	+	17696140	17696210	17683213	17683321	17726676	17730855	74455	4,5,11	0,0,0	2,4,3	0,6,2	214	144	8.70838e-06	0.00142531	1.0,1.0,1.0	1.0,0.31,0.502	0.396	39.6
21794	ENSG00000010030	ETV7	6	-	36385533	36385669	36375870	36376035	36387535	36387566	21794	2,3,2	0,3,3	7,6,9	1,0,0	280	144	2.72947e-05	0.00322439	1.0,0.34,0.255	0.783,1.0,1.0	-0.396	39.6
109153	ENSG00000262468	LINC01569	16	-	4251321	4252034	4246988	4247061	4253676	4253779	109153	25,25,23	0,1,1	33,28,12	9,2,4	857	144	1.9426e-05	0.00255006	1.0,0.808,0.794	0.381,0.702,0.335	0.395	39.5
32150	ENSG00000181924	COA4	11	-	73876475	73876601	73875758	73876119	73876756	73876901	32150	3,4,1	1,1,0	6,1,0	1,1,4	270	144	0.000789313	0.0348366	0.615,0.681,1.0	0.762,0.348,0.0	0.395	39.5
65562	ENSG00000072195	SPEG	2	+	219451624	219451807	219451135	219451279	219461881	219462057	65562	2,7,6	1,6,4	23,24,16	2,1,4	327	144	0.000483065	0.0246921	0.468,0.339,0.398	0.835,0.914,0.638	-0.394	39.4
39988	ENSG00000131381	RBSN	3	-	15090505	15090539	15090134	15090340	15095972	15096288	39988	4,1,1	1,2,3	2,5,4	2,0,0	178	144	0.00104044	0.0423587	0.764,0.288,0.212	0.447,1.0,1.0	-0.394	39.4
20891	ENSG00000183666	GUSBP1	5	+	21471461	21471646	21461782	21461866	21473356	21474439	20891	11,26,23	1,11,12	6,15,2	8,15,13	329	144	0.00121178	0.0467124	0.828,0.508,0.456	0.247,0.304,0.063	0.393	39.3
62175	ENSG00000013306	SLC25A39	17	-	44323171	44323361	44322418	44322528	44323477	44323646	62175	4,1,1	0,0,2	0,1,0	2,0,1	334	144	0.000277876	0.0169168	1.0,1.0,0.177	0.0,1.0,0.0	0.392	39.2
69731	ENSG00000187621	TCL6	14	+	95668125	95668203	95663255	95665076	95669550	95669617	69731	3,6,4	1,6,4	5,5,1	2,0,0	222	144	0.00036334	0.0202943	0.661,0.393,0.393	0.619,1.0,1.0	-0.391	39.1
111911	ENSG00000180879	SSR4	X	+	153795927	153796126	153795662	153795753	153796433	153796535	111911	22,21,46	0,4,2	19,18,25	12,8,9	343	144	1.65581e-05	0.00226539	1.0,0.688,0.906	0.399,0.486,0.538	0.39	39
112714	ENSG00000198901	PRC1	15	-	90969078	90969117	90966663	90966721	90969523	90969623	112714	0,0,1	2,3,3	1,2,6	3,3,1	183	144	3.52935e-05	0.00394471	0.0,0.0,0.208	0.208,0.344,0.825	-0.39	39
7275	ENSG00000144895	EIF2A	3	+	150558387	150558422	150552355	150552425	150562541	150562660	7275	0,1,1	3,3,2	0,7,5	3,0,2	179	144	0.000472034	0.0243664	0.0,0.211,0.287	0.0,1.0,0.668	-0.39	39
11942	ENSG00000136816	TOR1B	9	+	129807187	129807217	129804357	129804479	129808904	129809032	11942	1,0,0	0,3,2	1,3,1	0,1,1	174	144	3.79122e-06	0.000752107	1.0,0.0,0.0	1.0,0.713,0.453	-0.389	38.9
32155	ENSG00000181924	COA4	11	-	73876475	73876570	73875758	73876119	73876756	73876988	32155	3,4,1	1,1,0	7,1,0	1,1,4	239	144	0.000925939	0.0393457	0.644,0.707,1.0	0.808,0.376,0.0	0.389	38.9
77350	ENSG00000173295	FAM86B3P	8	+	8242315	8242432	8241845	8241962	8244098	8244863	77350	3,1,5	3,0,3	3,3,3	0,0,0	261	144	3.57652e-05	0.00398372	0.356,1.0,0.479	1.0,1.0,1.0	-0.388	38.8
63959	ENSG00000197037	ZSCAN25	7	+	99618524	99618651	99616945	99617016	99619560	99621574	63959	8,11,16	0,0,0	5,3,7	2,1,2	271	144	0.000172021	0.0119812	1.0,1.0,1.0	0.571,0.615,0.65	0.388	38.8
123108	ENSG00000268750	CTD-2583A14.10	19	+	57840837	57840908	57839022	57839149	57856103	57856233	123108	7,12,5	0,1,1	2,5,3	7,0,4	215	144	0.000248313	0.0156898	1.0,0.889,0.77	0.161,1.0,0.334	0.388	38.8
8158	ENSG00000198373	WWP2	16	+	69776188	69776241	69762327	69762391	69783031	69783152	8158	0,7,0	2,1,3	3,1,0	0,0,1	197	144	0.000280532	0.0170155	0.0,0.837,0.0	1.0,1.0,0.0	-0.388	38.8
119371	ENSG00000197121	PGAP1	2	-	196892345	196892401	196890827	196890911	196893139	196893245	119371	7,7,4	0,0,0	8,4,4	3,2,2	200	144	7.31797e-06	0.00124558	1.0,1.0,1.0	0.658,0.59,0.59	0.387	38.7
31660	ENSG00000185798	WDR53	3	-	196566889	196566995	196561013	196561491	196567190	196567307	31660	5,6,3	0,0,1	7,15,17	9,13,3	250	144	8.99504e-06	0.00145158	1.0,1.0,0.633	0.309,0.399,0.765	0.387	38.7
122262	ENSG00000197619	ZNF615	19	-	52003686	52003893	52002154	52002281	52008140	52008215	122262	10,8,5	2,0,0	6,7,6	4,4,1	351	144	0.000213009	0.0140857	0.672,1.0,1.0	0.381,0.418,0.711	0.387	38.7
67801	ENSG00000137075	RNF38	9	-	36390466	36390616	36375933	36376127	36424612	36424683	67801	9,5,9	7,7,4	4,6,2	0,0,2	294	144	0.000982942	0.0407855	0.386,0.259,0.524	1.0,1.0,0.329	-0.387	38.7
133730	ENSG00000117523	PRRC2C	1	+	171589368	171589605	171588378	171588505	171591151	171591200	133730	99,75,117	68,54,61	169193127	26,12,20	381	144	3.88578e-15	2.03228e-11	0.355,0.344,0.42	0.711,0.859,0.706	-0.386	38.6
14443	ENSG00000214176	PLEKHM1P	17	-	64782481	64782619	64781451	64781616	64785221	64785367	14443	2,2,5	1,0,0	1,2,1	3,0,2	282	144	0.000104177	0.00849522	0.505,1.0,1.0	0.145,1.0,0.203	0.386	38.6
134539	ENSG00000226824	RP4-756H11.3	7	+	66669229	66669381	66668763	66668913	66669742	66669855	134539	11,12,5	4,4,5	19,13,6	1,0,1	296	144	8.37836e-06	0.00137521	0.572,0.593,0.327	0.902,1.0,0.745	-0.385	38.5
1531	ENSG00000162769	FLVCR1	1	+	212864392	212864519	212863630	212863869	212870053	212870168	1531	4,3,9	1,3,4	6,5,4	0,1,0	271	144	1.57566e-05	0.00219222	0.68,0.347,0.545	1.0,0.727,1.0	-0.385	38.5
134547	ENSG00000188735	TMEM120B	12	+	121778076	121778127	121776262	121776444	121779548	121779623	134547	0,0,1	1,1,2	8,3,0	0,3,1	195	144	0.000126338	0.00971698	0.0,0.0,0.27	1.0,0.425,0.0	-0.385	38.5
7448	ENSG00000109534	GAR1	4	+	109816152	109816267	109815827	109816005	109817935	109818089	7448	12,5,2	1,0,0	4,15,3	1,3,4	259	144	3.84383e-05	0.0041794	0.87,1.0,1.0	0.69,0.735,0.294	0.384	38.4
4893	ENSG00000105926	MPP6	7	+	24641715	24641868	24573414	24573593	24663589	24663721	4893	11,22,14	0,0,0	7,3,8	4,1,1	297	144	3.97932e-05	0.00427511	1.0,1.0,1.0	0.459,0.593,0.795	0.384	38.4
39310	ENSG00000278610	RP11-455P21.3	1	+	222830928	222831042	222815063	222815171	222835118	222835215	39310	6,2,4	7,2,1	1,1,1	8,6,7	258	144	0.000266843	0.0164617	0.324,0.358,0.691	0.065,0.085,0.074	0.383	38.3
24484	ENSG00000233175	CTD-2020K17.3	17	-	45240526	45240604	45238027	45239241	45241110	45241197	24484	4,6,3	2,2,2	10,1,5	1,0,0	222	144	0.000103923	0.00848647	0.565,0.661,0.493	0.866,1.0,1.0	-0.382	38.2
80974	ENSG00000179715	PCED1B	12	+	47216568	47216689	47107996	47108164	47235006	47236660	80974	7,3,2	0,0,0	3,4,2	8,1,0	265	144	0.000125899	0.00968968	1.0,1.0,1.0	0.169,0.685,1.0	0.382	38.2
93793	ENSG00000180229	HERC2P3	15	-	20466194	20466370	20462830	20463001	20483402	20483517	93793	2,6,3	5,9,0	5,4,3	2,0,0	320	144	0.00106575	0.0430871	0.153,0.231,1.0	0.529,1.0,1.0	-0.382	38.2
88429	ENSG00000270299	RP5-850E9.3	20	-	654230	654320	646625	648917	675468	675800	88429	5,5,3	3,2,2	9,8,8	2,0,0	234	144	0.000195216	0.0131595	0.506,0.606,0.48	0.735,1.0,1.0	-0.381	38.1
94838	ENSG00000183458	RP11-958N24.1	16	+	14919899	14920083	14919244	14919428	14920271	14920387	94838	14,5,7	8,11,3	19,20,14	2,4,2	328	144	0.000412476	0.0220436	0.434,0.166,0.506	0.807,0.687,0.754	-0.381	38.1
18802	ENSG00000277693	AP003900.6	21	-	10338454	10338566	10328410	10329038	10342615	10342669	18802	3,0,9	4,5,0	0,0,1	3,2,3	256	144	0.000876398	0.0376828	0.297,0.0,1.0	0.0,0.0,0.158	0.38	38
90899	ENSG00000186470	BTN3A2	6	+	26372896	26373037	26370321	26370603	26373275	26373296	90899	2,2,1	9,1,3	8,10,5	2,5,1	285	144	0.000979837	0.040686	0.101,0.503,0.144	0.669,0.503,0.716	-0.38	38
2859	ENSG00000183111	ARHGEF37	5	+	149621732	149621867	149618941	149619042	149624011	149624140	2859	2,3,4	3,1,2	2,3,5	1,0,0	279	144	4.94179e-05	0.00495734	0.256,0.608,0.508	0.508,1.0,1.0	-0.379	37.9
84518	ENSG00000061938	TNK2	3	-	195867168	195867258	195866888	195867016	195867360	195868709	84518	4,4,2	5,0,2	4,9,7	0,1,0	234	144	8.50033e-05	0.00729348	0.33,1.0,0.381	1.0,0.847,1.0	-0.379	37.9
67759	ENSG00000163633	C4orf36	4	-	86890047	86890158	86888120	86888275	86891455	86891593	67759	6,1,2	1,0,0	2,7,2	3,0,2	255	144	0.000944825	0.0397969	0.772,1.0,1.0	0.274,1.0,0.361	0.379	37.9
30116	ENSG00000227398	KIF9-AS1	3	+	47169168	47169396	47164496	47164597	47236056	47236186	30116	9,11,11	0,0,2	11,15,12	3,4,8	372	144	5.50069e-05	0.00537273	1.0,1.0,0.68	0.587,0.592,0.367	0.378	37.8
5526	ENSG00000107679	PLEKHA1	10	+	122392302	122392372	122374695	122374806	122393180	122393341	5526	20,17,21	14,13,13	30,21,21	5,2,1	214	144	6.2206e-07	0.000202762	0.49,0.468,0.521	0.801,0.876,0.934	-0.377	37.7
97290	ENSG00000105677	TMEM147	19	+	35546683	35546808	35546525	35546585	35547118	35547397	97290	8,4,5	5,1,1	5,14,4	0,0,0	269	144	1.79635e-06	0.000445453	0.461,0.682,0.728	1.0,1.0,1.0	-0.376	37.6
6843	ENSG00000226328	NUP50-AS1	22	-	45152404	45152623	45138823	45138916	45163517	45163659	6843	0,0,0	5,5,4	4,4,1	1,2,5	363	144	9.55353e-06	0.00152053	0.0,0.0,0.0	0.613,0.442,0.074	-0.376	37.6
135381	ENSG00000124831	LRRFIP1	2	+	237758728	237758821	237757455	237757548	237760063	237760205	135381	3,4,3	1,3,1	1,1,0	1,2,1	237	144	0.000586072	0.0282269	0.646,0.448,0.646	0.378,0.233,0.0	0.376	37.6
132418	ENSG00000237886	NALT1	9	+	136547380	136547557	136546211	136546371	136547841	136548101	132418	1,3,0	2,0,3	2,2,9	2,0,0	321	144	0.000609217	0.0290276	0.183,1.0,0.0	0.31,1.0,1.0	-0.376	37.6
97111	ENSG00000154358	OBSCN	1	+	228303674	228303938	228298453	228298717	228306371	228306638	97111	12,14,11	0,0,0	7,4,16	2,3,0	408	144	0.00106673	0.0430964	1.0,1.0,1.0	0.553,0.32,1.0	0.376	37.6
5263	ENSG00000140057	AK7	14	+	96487005	96487056	96483045	96483219	96488304	96489427	5263	2,1,3	1,0,1	1,6,0	4,0,4	195	144	0.00115316	0.0452075	0.596,1.0,0.689	0.156,1.0,0.0	0.376	37.6
73947	ENSG00000197816	CCDC180	9	+	97328019	97328146	97326553	97326669	97330153	97330193	73947	2,9,8	3,3,0	4,8,12	0,0,0	271	144	0.000223768	0.0145545	0.262,0.615,1.0	1.0,1.0,1.0	-0.374	37.4
27074	ENSG00000160216	AGPAT3	21	+	43866452	43866665	43865185	43865345	43867138	43867346	27074	1,0,14	2,2,0	1,3,4	1,0,0	357	144	0.000400658	0.0216432	0.168,0.0,1.0	0.287,1.0,1.0	-0.373	37.3
72639	ENSG00000251474	RPL32P3	3	-	129399007	129399033	129397039	129397140	129399380	129399495	72639	1,1,1	1,2,6	3,4,0	0,0,3	170	144	0.00116016	0.0453857	0.459,0.298,0.124	1.0,1.0,0.0	-0.373	37.3
4005	ENSG00000108175	ZMIZ1	10	+	79310923	79311184	79307404	79307571	79312641	79316519	4005	4,8,11	1,4,2	13,10,6	0,1,0	405	144	3.10783e-06	0.000651638	0.587,0.416,0.662	1.0,0.78,1.0	-0.372	37.2
132714	ENSG00000250903	GMDS-AS1	6	+	2397220	2397626	2263604	2263684	2398576	2398664	132714	10,0,10	0,2,4	5,13,4	0,0,1	550	144	0.000162577	0.0115828	1.0,0.0,0.396	1.0,1.0,0.512	-0.372	37.2
124588	ENSG00000105552	BCAT2	19	-	48807755	48808236	48806999	48807074	48810808	48810921	124588	27,34,36	4,11,9	68,47,44	2,4,0	625	144	2.28358e-05	0.00285075	0.609,0.416,0.48	0.887,0.73,1.0	-0.371	37.1
37357	ENSG00000137941	TTLL7	1	-	83952186	83952387	83951844	83951976	83998930	83999150	37357	6,17,25	3,6,8	22,25,15	0,0,3	345	144	3.72157e-05	0.00408985	0.455,0.542,0.566	1.0,1.0,0.676	-0.371	37.1
13680	ENSG00000244055	AC007566.10	7	+	92462957	92463026	92461318	92461410	92491242	92491610	13680	6,3,2	0,0,1	2,4,2	1,2,3	213	144	5.7029e-05	0.00550026	1.0,1.0,0.575	0.575,0.575,0.311	0.371	37.1
21455	ENSG00000165983	PTER	10	+	16467131	16467210	16437356	16437490	16486351	16486617	21455	1,4,4	1,0,1	0,0,5	4,1,0	223	144	0.000321081	0.0185554	0.392,1.0,0.721	0.0,0.0,1.0	0.371	37.1
74029	ENSG00000258311	RP11-644F5.10	12	+	55721299	55721494	55719090	55719223	55721688	55721794	74029	12,17,12	25,36,31	17,35,27	12,9,8	339	144	1.24208e-07	5.88125e-05	0.169,0.167,0.141	0.376,0.623,0.589	-0.37	37
43282	ENSG00000180773	SLC36A4	11	-	93170110	93170221	93167943	93168171	93180796	93180881	43282	0,0,0	1,1,1	1,3,8	2,3,4	255	144	2.0773e-07	8.62615e-05	0.0,0.0,0.0	0.22,0.361,0.53	-0.37	37
5873	ENSG00000025423	HSD17B6	12	+	56763217	56763414	56752160	56752318	56773833	56774165	5873	8,5,4	3,0,3	3,7,1	0,0,0	341	144	6.6557e-05	0.0061433	0.53,1.0,0.36	1.0,1.0,1.0	-0.37	37
76483	ENSG00000160298	C21orf58	21	-	46301996	46302154	46300429	46300794	46302484	46302576	76483	19,12,16	3,4,11	25,37,29	2,0,0	302	144	8.74871e-08	4.35773e-05	0.751,0.589,0.41	0.856,1.0,1.0	-0.369	36.9
111919	ENSG00000180879	SSR4	X	+	153795927	153796138	153795662	153795753	153796433	153796552	111919	26,36,58	0,4,2	27,20,36	12,8,9	355	144	2.44862e-06	0.000548692	1.0,0.785,0.922	0.477,0.503,0.619	0.369	36.9
115164	ENSG00000197381	ADARB1	21	+	45134756	45134832	45128401	45128573	45144630	45144701	115164	2,3,7	4,3,0	0,1,1	2,1,4	220	144	0.000365222	0.0203638	0.247,0.396,1.0	0.0,0.396,0.141	0.369	36.9
47208	ENSG00000162604	TM2D1	1	-	61724287	61724425	61723712	61723772	61724919	61725050	47208	0,0,1	3,3,3	6,2,5	2,3,4	282	144	6.84331e-06	0.00117725	0.0,0.0,0.145	0.605,0.254,0.39	-0.368	36.8
121918	ENSG00000183878	UTY	Y	-	13358463	13358521	13357876	13357969	13359087	13359222	121918	0,0,0	6,11,5	4,2,1	2,3,3	202	144	1.90393e-05	0.00252434	0.0,0.0,0.0	0.588,0.322,0.192	-0.367	36.7
97448	ENSG00000233098	CCDC144NL-AS1	17	+	20932713	20932836	20931592	20931771	20938092	20938280	97448	0,4,3	3,3,0	6,2,2	0,1,0	267	144	0.000177036	0.0122195	0.0,0.418,1.0	1.0,0.519,1.0	-0.367	36.7
72005	ENSG00000177728	TMEM94	17	+	75496780	75496807	75496333	75496471	75497112	75497198	72005	1,8,8	2,1,4	1,13,10	0,0,1	171	144	0.00018514	0.0126424	0.296,0.871,0.627	1.0,1.0,0.894	-0.367	36.7
103339	ENSG00000235374	SSR4P1	21	-	45073472	45073661	45071732	45072323	45073789	45074165	103339	0,0,0	2,1,6	0,4,4	3,1,2	333	144	0.000108699	0.00870355	0.0,0.0,0.0	0.0,0.634,0.464	-0.366	36.6
121431	ENSG00000127616	SMARCA4	19	+	11007904	11008023	11003339	11003397	11012948	11013112	121431	2,0,1	2,3,0	3,2,3	0,0,2	263	144	0.000135024	0.0101212	0.354,0.0,1.0	1.0,1.0,0.451	-0.366	36.6
91988	ENSG00000225190	PLEKHM1	17	-	45478100	45478147	45475365	45475726	45482436	45482525	91988	4,5,3	0,0,1	3,5,1	2,1,2	191	144	0.000769475	0.0341972	1.0,1.0,0.693	0.531,0.79,0.274	0.366	36.6
21044	ENSG00000223547	ZNF844	19	+	12074360	12074421	12074030	12074157	12075311	12081565	21044	16,32,16	0,0,0	11,7,9	3,2,7	205	144	4.3884e-09	3.97586e-06	1.0,1.0,1.0	0.72,0.711,0.475	0.365	36.5
126755	ENSG00000072864	NDE1	16	+	15699728	15699854	15696708	15696860	15724190	15724222	126755	66,44,44	0,7,11	27,60,28	22,31,18	270	144	2.11669e-06	0.000496138	1.0,0.77,0.681	0.396,0.508,0.453	0.365	36.5
58206	ENSG00000111424	VDR	12	-	47882693	47882774	47878967	47879115	47899836	47899958	58206	4,5,5	3,0,4	6,9,4	0,0,0	225	144	1.61049e-05	0.00222311	0.46,1.0,0.444	1.0,1.0,1.0	-0.365	36.5
122991	ENSG00000133142	TCEAL4	X	+	103586218	103586256	103585512	103585624	103586653	103586849	122991	3,8,7	0,0,0	4,3,6	1,3,2	182	144	9.5028e-05	0.00791173	1.0,1.0,1.0	0.76,0.442,0.704	0.365	36.5
5135	ENSG00000127952	STYXL1	7	-	76016774	76016808	76005258	76005404	76028641	76028703	5135	3,0,3	2,1,2	0,0,0	3,7,2	178	144	0.000225388	0.0146186	0.548,0.0,0.548	0.0,0.0,0.0	0.365	36.5
63946	ENSG00000197119	SLC25A29	14	-	100298841	100298884	100293293	100293377	100306198	100306547	63946	4,1,10	0,0,0	9,9,8	5,2,5	187	144	4.9265e-08	2.7384e-05	1.0,1.0,1.0	0.581,0.776,0.552	0.364	36.4
107724	ENSG00000170471	RALGAPB	20	+	38575602	38575770	38574773	38574940	38575872	38575993	107724	22,25,19	0,2,5	17,10,14	15,6,4	312	144	0.000481799	0.0246686	1.0,0.852,0.637	0.343,0.435,0.618	0.364	36.4
99965	ENSG00000167103	PIP5KL1	9	-	127925957	127925979	127925106	127925260	127927152	127927208	99965	4,2,3	0,1,2	1,1,1	1,4,1	166	144	0.00122789	0.0472199	1.0,0.634,0.565	0.465,0.178,0.465	0.364	36.4
53268	ENSG00000115325	DOK1	2	+	74554640	74554814	74549025	74549172	74555153	74555282	53268	8,4,3	4,1,1	6,8,7	0,1,0	318	144	4.58437e-05	0.0046978	0.475,0.644,0.576	1.0,0.784,1.0	-0.363	36.3
31903	ENSG00000197937	ZNF347	19	-	53158679	53158869	53153727	53153793	53159008	53159075	31903	6,12,9	6,2,4	8,11,5	1,1,0	334	144	0.000130757	0.00993284	0.301,0.721,0.492	0.775,0.826,1.0	-0.362	36.2
102775	ENSG00000221983	UBA52	19	+	18574931	18575151	18573534	18573748	18577002	18577290	102775	7,3,3	0,0,0	2,6,4	0,1,6	364	144	0.000180511	0.0123925	1.0,1.0,1.0	1.0,0.704,0.209	0.362	36.2
133752	ENSG00000166171	DPCD	10	+	101605139	101605212	101601202	101601336	101608870	101608937	133752	2,2,6	2,1,3	7,4,5	0,0,2	217	144	0.00101017	0.0415243	0.399,0.57,0.57	1.0,1.0,0.624	-0.362	36.2
57843	ENSG00000145362	ANK2	4	+	113359185	113359299	113350227	113350249	113360822	113360897	57843	3,0,6	1,6,4	0,0,0	2,2,2	258	144	8.2664e-05	0.0071676	0.626,0.0,0.456	0.0,0.0,0.0	0.361	36.1
81682	ENSG00000198556	ZNF789	7	+	99484029	99484236	99472840	99473056	99486475	99486800	81682	7,2,12	0,0,0	7,3,3	5,1,0	351	144	0.000251877	0.0158714	1.0,1.0,1.0	0.365,0.552,1.0	0.361	36.1
494	ENSG00000178188	SH2B1	16	+	28870708	28870811	28869207	28869383	28872189	28872401	494	9,2,11	13,12,20	20,9,13	12,2,8	247	144	0.000739928	0.0333128	0.288,0.089,0.243	0.493,0.724,0.486	-0.361	36.1
92117	ENSG00000166946	CCNDBP1	15	+	43186212	43186233	43185819	43185879	43189198	43189280	92117	13,12,11	3,0,0	5,11,12	6,5,6	165	144	2.93992e-05	0.00342391	0.791,1.0,1.0	0.421,0.658,0.636	0.359	35.9
24485	ENSG00000233175	CTD-2020K17.3	17	-	45240489	45240604	45238027	45239241	45241110	45241197	24485	4,8,5	2,2,2	12,1,8	1,0,0	259	144	0.00012525	0.00965908	0.527,0.69,0.582	0.87,1.0,1.0	-0.357	35.7
121931	ENSG00000183878	UTY	Y	-	13359087	13359222	13357876	13357969	13359766	13359986	121931	9,25,16	1,2,2	2,10,15	1,7,8	279	144	0.00016545	0.011676	0.823,0.866,0.805	0.508,0.424,0.492	0.357	35.7
84819	ENSG00000185730	ZNF696	8	+	143295378	143295470	143293503	143293681	143295739	143295812	84819	6,3,6	1,3,3	6,6,12	0,0,2	236	144	0.000226603	0.0146891	0.785,0.379,0.55	1.0,1.0,0.785	-0.357	35.7
123110	ENSG00000268750	CTD-2583A14.10	19	+	57840837	57841036	57839022	57839149	57856103	57856233	123110	9,14,7	0,1,1	2,11,7	7,0,4	343	144	0.000475087	0.0244801	1.0,0.855,0.746	0.107,1.0,0.424	0.357	35.7
76900	ENSG00000067191	CACNB1	17	-	39185130	39185150	39184783	39184864	39186495	39186572	76900	0,3,0	8,5,7	6,6,2	1,8,8	164	144	0.00134653	0.0499786	0.0,0.345,0.0	0.84,0.397,0.18	-0.357	35.7
24128	ENSG00000105518	TMEM205	19	-	11345558	11345619	11345251	11345415	11346126	11346248	24128	3,0,0	3,8,18	5,2,2	2,4,1	205	144	0.000408726	0.0219141	0.413,0.0,0.0	0.637,0.26,0.584	-0.356	35.6
130820	ENSG00000114757	PEX5L	3	-	179971593	179971665	179898141	179898246	180036578	180036930	130820	9,7,14	0,2,0	7,4,5	3,4,2	216	144	6.48211e-05	0.00604897	1.0,0.7,1.0	0.609,0.4,0.625	0.355	35.5
62347	ENSG00000245573	BDNF-AS	11	+	27676981	27677139	27659170	27659228	27697477	27698174	62347	6,1,8	0,0,0	6,4,7	1,8,0	302	144	0.000210987	0.0139922	1.0,1.0,1.0	0.741,0.193,1.0	0.355	35.5
113478	ENSG00000197562	RAB40C	16	+	618238	618260	617207	617268	625431	625509	113478	3,7,1	2,2,2	2,5,4	0,2,0	166	144	0.000314408	0.0182523	0.565,0.752,0.303	1.0,0.684,1.0	-0.355	35.5
89307	ENSG00000173418	NAA20	20	+	20022455	20022480	20017347	20017449	20025668	20025767	89307	3,2,8	2,3,3	5,6,5	0,0,2	169	144	0.000385872	0.0211322	0.561,0.362,0.694	1.0,1.0,0.681	-0.355	35.5
102779	ENSG00000221983	UBA52	19	+	18574931	18575141	18573558	18573748	18577002	18577290	102779	7,4,3	0,0,0	2,8,3	0,1,6	354	144	0.0004023	0.0216912	1.0,1.0,1.0	1.0,0.765,0.169	0.355	35.5
19887	ENSG00000241878	PISD	22	-	31628852	31628981	31625877	31626016	31629701	31630006	19887	1,5,4	0,3,5	8,9,2	0,1,0	273	144	2.39918e-05	0.00293985	1.0,0.468,0.297	1.0,0.826,1.0	-0.354	35.4
74030	ENSG00000258311	RP11-644F5.10	12	+	55721325	55721494	55719090	55719223	55721688	55721794	74030	12,15,11	25,36,31	14,31,24	12,9,8	313	144	9.84637e-07	0.000281125	0.181,0.161,0.14	0.349,0.613,0.58	-0.353	35.3
10047	ENSG00000178691	SUZ12	17	+	31975481	31975501	31973145	31973231	31975648	31975713	10047	1,4,2	0,2,4	2,5,2	0,0,0	164	144	0.000265519	0.0164252	1.0,0.637,0.305	1.0,1.0,1.0	-0.353	35.3
128010	ENSG00000006432	MAP3K9	14	-	70735960	70736029	70734385	70734498	70738244	70738398	128010	13,22,22	10,19,10	6,2,4	17,13,14	213	144	3.63099e-06	0.000724064	0.468,0.439,0.598	0.193,0.094,0.162	0.352	35.2
69118	ENSG00000117448	AKR1A1	1	+	45552460	45552563	45550965	45551155	45566568	45566688	69118	7,6,6	8,5,3	1,3,0	5,12,8	247	144	4.81705e-05	0.00487042	0.338,0.412,0.538	0.104,0.127,0.0	0.352	35.2
87004	ENSG00000162989	KCNJ3	2	+	154709602	154709819	154698298	154699477	154854726	154858351	87004	1,8,2	4,2,0	2,8,1	0,1,0	361	144	0.000118647	0.00929313	0.091,0.615,1.0	1.0,0.761,1.0	-0.352	35.2
109634	ENSG00000184307	ZDHHC23	3	+	113959520	113959713	113958362	113958538	113960719	113961314	109634	19,24,12	1,1,3	9,18,16	6,8,7	337	144	0.000393587	0.0214425	0.89,0.911,0.631	0.391,0.49,0.494	0.352	35.2
80985	ENSG00000179715	PCED1B	12	+	47107996	47108164	47104112	47104195	47216485	47216689	80985	1,5,8	2,0,0	1,3,0	3,0,2	312	144	0.00104073	0.0423587	0.188,1.0,1.0	0.133,1.0,0.0	0.352	35.2
1311	ENSG00000110844	PRPF40B	12	+	49635147	49635263	49634537	49634602	49635364	49635473	1311	8,13,15	5,6,9	19,12,17	3,2,0	260	144	0.000247737	0.015662	0.47,0.545,0.48	0.778,0.769,1.0	-0.351	35.1
65194	ENSG00000110011	DNAJC4	11	+	64232461	64232614	64231870	64231964	64233893	64233980	65194	3,5,6	2,1,3	15,8,4	1,1,0	297	144	0.000488861	0.0248779	0.421,0.708,0.492	0.879,0.795,1.0	-0.351	35.1
38073	ENSG00000178761	FAM219B	15	-	74900508	74900631	74899992	74900137	74901949	74902063	38073	2,0,0	2,7,6	4,3,5	7,8,0	267	144	0.000654255	0.0305516	0.35,0.0,0.0	0.236,0.168,1.0	-0.351	35.1
94396	ENSG00000064115	TM7SF3	12	-	26995257	26995406	26990449	26990627	26996741	26996862	94396	11,7,5	0,0,0	5,4,4	3,0,2	293	144	0.00104868	0.0425618	1.0,1.0,1.0	0.45,1.0,0.496	0.351	35.1
68482	ENSG00000141956	PRDM15	21	-	41847089	41847185	41839622	41839853	41854565	41854818	68482	8,10,6	2,4,2	11,9,22	0,0,0	240	144	1.24102e-06	0.0003378	0.706,0.6,0.643	1.0,1.0,1.0	-0.35	35
78857	ENSG00000186481	ANKRD20A5P	18	+	14191861	14191917	14189180	14189313	14201131	14201201	78857	11,12,18	0,1,0	11,5,9	1,7,4	200	144	3.41989e-06	0.000692775	1.0,0.896,1.0	0.888,0.34,0.618	0.35	35
118096	ENSG00000065609	SNAP91	6	-	83593477	83593741	83591210	83591294	83601270	83601438	118096	13,11,25	3,2,4	19,9,6	0,0,0	408	144	8.82991e-07	0.000260028	0.605,0.66,0.688	1.0,1.0,1.0	-0.349	34.9
5993	ENSG00000174640	SLCO2A1	3	-	133954965	133955193	133953662	133953761	133973662	133973825	5993	7,10,11	5,1,1	12,13,15	0,0,0	372	144	9.68824e-06	0.00152913	0.351,0.795,0.81	1.0,1.0,1.0	-0.348	34.8
11032	ENSG00000223773	CD99P1	X	+	2622689	2622734	2619428	2619497	2623384	2623453	11032	3,1,7	5,3,3	0,1,0	2,6,4	189	144	1.61138e-05	0.00222311	0.314,0.203,0.64	0.0,0.113,0.0	0.348	34.8
104578	ENSG00000171302	CANT1	17	-	79000099	79000270	78998147	78998286	79009663	79009802	104578	6,6,5	0,0,1	11,6,5	0,4,7	315	144	7.0093e-05	0.00635537	1.0,1.0,0.696	1.0,0.407,0.246	0.348	34.8
21014	ENSG00000135549	PKIB	6	+	122701439	122701500	122633282	122633367	122717786	122717963	21014	12,19,18	2,8,8	13,21,12	25,22,17	205	144	0.000182429	0.0125018	0.808,0.625,0.612	0.268,0.401,0.331	0.348	34.8
59461	ENSG00000214193	SH3D21	1	+	36319277	36319312	36319070	36319164	36319674	36320751	59461	2,3,3	4,1,2	0,1,1	1,2,3	179	144	0.000926013	0.0393457	0.287,0.707,0.547	0.0,0.287,0.211	0.348	34.8
44799	ENSG00000115392	FANCL	2	-	58221941	58222042	58165723	58165874	58241217	58241372	44799	3,1,3	0,0,1	1,6,1	2,6,0	245	144	5.63106e-05	0.00544925	1.0,1.0,0.638	0.227,0.37,1.0	0.347	34.7
92353	ENSG00000126804	ZBTB1	14	+	64511248	64511384	64505811	64505860	64521486	64523898	92353	1,6,3	0,1,0	9,4,4	4,1,2	280	144	9.03402e-05	0.0076404	1.0,0.755,1.0	0.536,0.673,0.507	0.346	34.6
6777	ENSG00000105397	TYK2	19	-	10353813	10353929	10352925	10353098	10354041	10354234	6777	4,3,8	9,5,2	1,0,0	5,10,6	260	144	3.34539e-06	0.00068128	0.198,0.249,0.689	0.1,0.0,0.0	0.345	34.5
121861	ENSG00000115414	FN1	2	-	215372108	215372375	215371908	215372015	215373321	215373411	121861	3,5,10	1,5,1	4,6,4	0,0,1	411	144	4.35357e-05	0.00454973	0.512,0.259,0.778	1.0,1.0,0.584	-0.345	34.5
50136	ENSG00000162241	SLC25A45	11	-	65379375	65379481	65376910	65377076	65379866	65379938	50136	10,17,14	10,14,17	18,19,11	1,7,4	250	144	0.000965389	0.0402605	0.365,0.412,0.322	0.912,0.61,0.613	-0.345	34.5
21799	ENSG00000010030	ETV7	6	-	36375870	36376035	36373452	36373578	36387535	36387800	21799	2,6,5	0,0,2	6,5,3	3,3,1	309	144	0.00130826	0.0491124	1.0,1.0,0.538	0.482,0.437,0.583	0.345	34.5
12295	ENSG00000164880	INTS1	7	-	1482567	1482707	1481341	1481488	1483700	1483853	12295	3,4,7	0,0,1	4,1,1	1,6,0	284	144	0.000486632	0.0248122	1.0,1.0,0.78	0.67,0.078,1.0	0.344	34.4
64672	ENSG00000134684	YARS	1	-	32797591	32797638	32787011	32787075	32797762	32797843	64672	3,1,2	0,1,1	0,0,2	2,1,0	191	144	0.000492097	0.0250094	1.0,0.43,0.601	0.0,0.0,1.0	0.344	34.4
77352	ENSG00000173295	FAM86B3P	8	+	8234482	8234584	8232793	8232874	8235815	8235949	77352	2,7,2	6,1,0	2,3,4	0,0,0	246	144	0.00108233	0.0434438	0.163,0.804,1.0	1.0,1.0,1.0	-0.344	34.4
55977	ENSG00000086061	DNAJA1	9	+	33026481	33026616	33025210	33025383	33029884	33029989	55977	3,4,7	0,0,2	4,2,2	3,0,4	279	144	0.00109755	0.0438948	1.0,1.0,0.644	0.408,1.0,0.205	0.344	34.4
9644	ENSG00000164403	SHROOM1	5	-	132826276	132826388	132825162	132826182	132827460	132827611	9644	2,2,2	21,21,17	8,10,8	8,10,5	256	144	4.02456e-08	2.31535e-05	0.051,0.051,0.062	0.36,0.36,0.474	-0.343	34.3
24381	ENSG00000253552	HOXA-AS2	7	+	27122115	27122357	27121916	27122026	27122466	27122666	24381	1,4,5	0,1,0	5,6,3	7,0,2	386	144	6.98088e-05	0.00633459	1.0,0.599,1.0	0.21,1.0,0.359	0.343	34.3
129745	ENSG00000188185	LINC00265	7	+	39779270	39779515	39771004	39771091	39780502	39780624	129745	10,8,9	5,1,5	7,4,8	0,1,0	389	144	1.93184e-05	0.00255006	0.425,0.748,0.4	1.0,0.597,1.0	-0.341	34.1
39301	ENSG00000149548	CCDC15	11	+	124991460	124991583	124987126	124988134	124992579	124992687	39301	1,7,5	0,1,0	7,3,4	0,3,3	267	144	0.000100717	0.00830128	1.0,0.791,1.0	1.0,0.35,0.418	0.341	34.1
71087	ENSG00000157911	PEX10	1	-	2407855	2407960	2406719	2406952	2408451	2408858	71087	0,1,0	4,7,6	1,3,1	1,3,1	249	144	0.000349924	0.019824	0.0,0.076,0.0	0.366,0.366,0.366	-0.341	34.1
44555	ENSG00000227354	RBM26-AS1	13	+	79412681	79412907	79406363	79406571	79417834	79417916	44555	7,5,16	1,6,0	6,3,4	0,0,0	370	144	0.000399205	0.0216053	0.731,0.245,1.0	1.0,1.0,1.0	-0.341	34.1
58504	ENSG00000143499	SMYD2	1	+	214305194	214305250	214281124	214281427	214314761	214314872	58504	10,3,4	0,1,0	4,5,7	1,5,5	200	144	7.20567e-06	0.00123011	1.0,0.684,1.0	0.742,0.419,0.502	0.34	34
101988	ENSG00000255036	RP11-23J9.4	9	+	97291370	97291487	97290853	97290902	97307735	97307806	101988	5,2,4	1,0,1	3,4,2	2,3,1	261	144	0.000715322	0.0325699	0.734,1.0,0.688	0.453,0.424,0.525	0.34	34
122085	ENSG00000135446	CDK4	12	-	57751549	57751718	57751206	57751342	57752174	57752349	122085	160163132	88,74,40	159137164	20,7,9	313	144	3.09752e-14	1.42562e-10	0.455,0.503,0.603	0.785,0.9,0.893	-0.339	33.9
76826	ENSG00000178999	AURKB	17	-	8206822	8206934	8206490	8206639	8207317	8207367	76826	15,16,9	4,7,6	9,9,5	2,0,0	256	144	0.000101242	0.00833861	0.678,0.563,0.458	0.717,1.0,1.0	-0.339	33.9
106203	ENSG00000171714	ANO5	11	+	22211266	22211314	22203803	22203850	22221096	22221210	106203	6,7,6	1,0,0	2,2,4	1,6,0	192	144	0.0011015	0.0439225	0.818,1.0,1.0	0.6,0.2,1.0	0.339	33.9
74975	ENSG00000142534	RPS11	19	+	49497172	49497368	49496433	49496471	49497519	49497562	74975	24,36,18	6,5,5	19,14,31	0,0,0	340	144	1.24699e-08	8.85677e-06	0.629,0.753,0.604	1.0,1.0,1.0	-0.338	33.8
66741	ENSG00000124549	BTN2A3P	6	+	26422088	26422197	26421390	26421624	26422932	26423759	66741	3,16,12	0,0,0	7,3,5	6,0,2	253	144	7.79333e-06	0.00131098	1.0,1.0,1.0	0.399,1.0,0.587	0.338	33.8
32992	ENSG00000185404	SP140L	2	+	230389895	230390023	230388558	230388633	230392086	230392229	32992	26,49,32	5,9,1	31,20,19	17,22,7	272	144	9.72944e-05	0.00807123	0.734,0.742,0.944	0.491,0.325,0.59	0.338	33.8
116079	ENSG00000138380	CARF	2	+	202924296	202924415	202917876	202918043	202952558	202952679	116079	2,2,2	1,5,1	0,0,1	3,2,2	263	144	0.00104471	0.0424903	0.523,0.18,0.523	0.0,0.0,0.215	0.337	33.7
121288	ENSG00000174292	TNK1	17	+	7383227	7383333	7382835	7383089	7383424	7383616	121288	1,2,6	1,3,6	0,0,0	3,1,1	250	144	3.80035e-06	0.000752621	0.365,0.277,0.365	0.0,0.0,0.0	0.336	33.6
63144	ENSG00000165171	WBSCR27	7	-	73840413	73840549	73834589	73835002	73841069	73841198	63144	12,6,5	3,4,5	4,7,14	1,1,0	280	144	6.75288e-05	0.00619766	0.673,0.435,0.34	0.673,0.783,1.0	-0.336	33.6
105176	ENSG00000267374	RP11-244M2.1	18	-	39388428	39388527	39327765	39327951	39535457	39535615	105176	5,4,2	0,8,1	5,2,6	0,0,1	243	144	0.000233709	0.015048	1.0,0.229,0.542	1.0,1.0,0.78	-0.336	33.6
12217	ENSG00000251247	ZNF345	19	+	36876784	36876876	36851829	36851904	36892817	36892930	12217	8,3,5	6,5,1	3,3,8	1,0,1	236	144	0.000286875	0.0172339	0.449,0.268,0.753	0.647,1.0,0.83	-0.336	33.6
74964	ENSG00000203546	RP11-176H8.1	14	-	31428143	31428188	31402849	31403049	31453274	31453344	74964	3,7,3	2,2,3	7,5,13	0,1,1	189	144	0.000309685	0.0180601	0.533,0.727,0.432	1.0,0.792,0.908	-0.336	33.6
103701	ENSG00000134574	DDB2	11	+	47215106	47215248	47214464	47214674	47216335	47216472	103701	0,5,0	1,0,2	2,2,2	1,0,1	286	144	0.000703165	0.0321314	0.0,1.0,0.0	0.502,1.0,0.502	-0.335	33.5
20072	ENSG00000235109	ZSCAN31	6	-	28329302	28329714	28327447	28327533	28336081	28336198	20072	3,10,4	0,0,0	8,12,11	2,0,3	556	144	0.00110501	0.0439725	1.0,1.0,1.0	0.509,1.0,0.487	0.335	33.5
97086	ENSG00000154358	OBSCN	1	+	228299258	228299522	228298453	228298717	228299881	228300145	97086	38,11,48	7,5,8	50,33,28	1,1,1	408	144	7.36271e-06	0.00125134	0.657,0.437,0.679	0.946,0.921,0.908	-0.334	33.4
36440	ENSG00000144550	CPNE9	3	+	9704586	9704627	9703825	9704064	9704748	9704795	36440	1,2,2	0,1,0	1,4,7	1,4,2	185	144	0.000220396	0.014384	1.0,0.609,1.0	0.438,0.438,0.731	0.334	33.4
43020	ENSG00000196604	POTEF	2	-	130121205	130121300	130119994	130120608	130127708	130127864	43020	5,3,2	5,2,7	5,0,1	0,1,0	239	144	0.000527416	0.0262414	0.376,0.475,0.147	1.0,0.0,1.0	-0.334	33.4
24346	ENSG00000173947	PIFO	1	+	111347673	111347772	111346909	111347049	111348515	111350223	24346	17,18,10	5,4,7	54,15,43	4,0,1	243	144	1.71892e-05	0.00233232	0.668,0.727,0.458	0.889,1.0,0.962	-0.333	33.3
39428	ENSG00000249464	LINC01091	4	+	123924096	123924200	123829094	123829187	123925183	123925337	39428	0,1,3	1,0,0	0,1,0	4,0,2	248	144	0.000180932	0.0124066	0.0,1.0,1.0	0.0,1.0,0.0	0.333	33.3
35507	ENSG00000186166	CCDC84	11	+	119014213	119014368	119012114	119012254	119014993	119015083	35507	0,1,0	2,0,1	4,1,0	0,0,1	299	144	0.00018853	0.0128434	0.0,1.0,0.0	1.0,1.0,0.0	-0.333	33.3
82189	ENSG00000135596	MICAL1	6	-	109447680	109447722	109447072	109447229	109448731	109448870	82189	0,2,2	2,0,0	0,0,1	1,1,0	186	144	0.000478466	0.0245552	0.0,1.0,1.0	0.0,0.0,1.0	0.333	33.3
44060	ENSG00000174353	STAG3L3	7	-	72999054	72999162	72998489	72998790	72999470	72999550	44060	4,7,4	12,10,13	9,10,7	4,4,5	252	144	0.000516547	0.025876	0.16,0.286,0.15	0.563,0.588,0.444	-0.333	33.3
69920	ENSG00000146063	TRIM41	5	+	181234995	181235079	181234173	181234349	181235353	181235397	69920	2,0,0	0,5,1	0,4,2	2,0,0	228	144	0.00117905	0.0458109	1.0,0.0,0.0	0.0,1.0,1.0	-0.333	33.3
43881	ENSG00000220804	AC093642.5	2	+	242116182	242116232	242094893	242095027	242118964	242119057	43881	2,1,8	0,1,0	0,1,1	2,0,1	194	144	0.00126884	0.0482336	1.0,0.426,1.0	0.0,1.0,0.426	0.333	33.3
32996	ENSG00000185404	SP140L	2	+	230389847	230390023	230388558	230388633	230392086	230392229	32996	33,52,38	5,9,1	34,26,23	17,22,7	320	144	9.39983e-05	0.00784358	0.748,0.722,0.945	0.474,0.347,0.597	0.332	33.2
37063	ENSG00000082438	COBLL1	2	-	164703627	164703671	164703103	164703220	164704443	164704518	37063	2,2,2	1,5,2	0,0,1	3,5,2	188	144	0.000464695	0.0241358	0.605,0.235,0.434	0.0,0.0,0.277	0.332	33.2
37637	ENSG00000160781	PAQR6	1	-	156245534	156245661	156244760	156244911	156245781	156245795	37637	19,20,5	5,10,1	16,18,17	0,1,0	271	144	1.19575e-07	5.73267e-05	0.669,0.515,0.727	1.0,0.905,1.0	-0.331	33.1
8759	ENSG00000272657	AP000320.7	21	+	34103496	34103519	34102834	34102908	34125340	34125480	8759	6,5,3	7,1,4	5,5,9	1,1,0	167	144	6.62551e-05	0.00613304	0.425,0.812,0.393	0.812,0.812,1.0	-0.331	33.1
22241	ENSG00000166578	IQCD	12	-	113197551	113197612	113195442	113195889	113207437	113208259	22241	1,7,5	0,0,2	1,2,3	0,2,7	205	144	0.000567712	0.0276547	1.0,1.0,0.637	1.0,0.413,0.231	0.331	33.1
49572	ENSG00000106459	NRF1	7	+	129641724	129641822	129611746	129611824	129657342	129657574	49572	5,11,14	13,30,5	0,0,0	18,9,7	242	144	3.20245e-08	1.93935e-05	0.186,0.179,0.625	0.0,0.0,0.0	0.33	33
37639	ENSG00000160781	PAQR6	1	-	156245141	156245272	156244773	156244911	156245781	156246250	37639	13,17,14	5,10,1	34,21,24	0,1,0	275	144	1.29533e-07	6.0341e-05	0.577,0.471,0.88	1.0,0.917,1.0	-0.33	33
32324	ENSG00000110628	SLC22A18	11	+	2919737	2919848	2919306	2919407	2921351	2921826	32324	1,0,0	0,1,2	1,5,3	1,0,1	255	144	3.45984e-06	0.000697185	1.0,0.0,0.0	0.361,1.0,0.629	-0.33	33
30533	ENSG00000168743	NPNT	4	+	105958470	105958557	105942306	105942702	105959027	105959126	30533	11,5,6	0,0,0	9,17,14	3,4,5	231	144	3.6393e-07	0.000135955	1.0,1.0,1.0	0.652,0.726,0.636	0.329	32.9
105451	ENSG00000144713	RPL32	3	-	12840144	12840353	12839440	12839530	12841493	12841545	105451	12,13,11	1,0,0	7,15,8	2,1,5	353	144	1.95304e-05	0.00255652	0.83,1.0,1.0	0.588,0.86,0.395	0.329	32.9
91687	ENSG00000150477	KIAA1328	18	+	36844207	36844302	36835233	36835376	36885556	36886404	91687	11,19,18	7,13,3	14,13,10	0,3,0	239	144	0.000186086	0.0126994	0.486,0.468,0.783	1.0,0.723,1.0	-0.329	32.9
25474	ENSG00000148513	ANKRD30A	10	+	37180756	37180798	37177665	37177756	37181321	37181350	25474	17,18,19	12,21,8	2,4,4	9,14,9	186	144	0.000255149	0.0159987	0.523,0.399,0.648	0.147,0.181,0.256	0.329	32.9
59633	ENSG00000164402	SEPT8	5	-	132759580	132759724	132758704	132758824	132759936	132760054	59633	0,1,2	2,11,2	3,6,2	2,2,2	288	144	0.000356872	0.0200694	0.0,0.043,0.333	0.429,0.6,0.333	-0.329	32.9
58491	ENSG00000276087	RP11-507M3.1	2	+	24137908	24138100	24135118	24135187	24139369	24139450	58491	11,0,10	0,1,5	0,1,1	2,2,1	336	144	0.000930779	0.0394697	1.0,0.0,0.462	0.0,0.176,0.3	0.329	32.9
70975	ENSG00000198794	SCAMP5	15	+	75016592	75016749	75012676	75012805	75017796	75017941	70975	1,8,7	1,3,6	6,2,3	1,1,0	301	144	0.0011702	0.0456414	0.324,0.561,0.358	0.742,0.489,1.0	-0.329	32.9
81724	ENSG00000235257	ITGA9-AS1	3	-	37818809	37818930	37808495	37808880	37821013	37821100	81724	18,20,33	9,9,9	13,30,25	0,3,2	265	144	6.34184e-05	0.00596159	0.521,0.547,0.666	1.0,0.845,0.872	-0.328	32.8
40444	ENSG00000242612	DECR2	16	+	406345	406361	404955	405024	407424	407598	40444	2,6,6	1,2,3	7,5,3	0,0,0	160	144	0.000112952	0.00891993	0.643,0.73,0.643	1.0,1.0,1.0	-0.328	32.8
97289	ENSG00000105677	TMEM147	19	+	35546653	35546808	35546525	35546585	35547118	35547240	97289	8,7,9	5,1,1	5,15,6	0,0,0	299	144	9.28867e-06	0.0014906	0.435,0.771,0.813	1.0,1.0,1.0	-0.327	32.7
85444	ENSG00000144395	CCDC150	2	+	196720173	196720234	196719496	196719666	196720574	196720663	85444	2,1,6	11,11,1	0,0,0	12,14,18	205	144	0.000519895	0.0259747	0.113,0.06,0.808	0.0,0.0,0.0	0.327	32.7
30414	ENSG00000139714	MORN3	12	-	121653074	121653257	121652727	121652808	121659190	121659348	30414	13,12,15	2,5,2	12,10,11	0,0,0	327	144	3.93672e-07	0.000143343	0.741,0.514,0.768	1.0,1.0,1.0	-0.326	32.6
4290	ENSG00000166747	AP1G1	16	-	71806685	71806728	71789322	71789482	71807800	71808150	4290	8,4,1	2,6,4	0,1,0	7,2,3	187	144	2.28435e-05	0.00285075	0.755,0.339,0.161	0.0,0.278,0.0	0.326	32.6
100682	ENSG00000196793	ZNF239	10	-	43573636	43573677	43567894	43568021	43574539	43574584	100682	3,2,3	3,2,2	1,0,0	1,2,2	185	144	7.07985e-05	0.00639415	0.438,0.438,0.539	0.438,0.0,0.0	0.326	32.6
97643	ENSG00000162885	B3GALNT2	1	-	235470849	235470960	235455558	235455684	235494680	235494828	97643	1,2,2	0,5,1	4,1,1	1,0,0	255	144	0.000502195	0.0254103	1.0,0.184,0.53	0.693,1.0,1.0	-0.326	32.6
20077	ENSG00000235109	ZSCAN31	6	-	28329302	28329778	28327382	28327533	28336081	28336165	20077	3,11,11	0,0,0	11,14,11	2,0,3	620	144	0.00112981	0.0446112	1.0,1.0,1.0	0.561,1.0,0.46	0.326	32.6
9339	ENSG00000267699	RP11-729L2.2	18	+	51049303	51049324	51048685	51048860	51054780	51054993	9339	9,7,15	0,0,0	7,6,6	0,5,5	165	144	2.36321e-06	0.000536174	1.0,1.0,1.0	1.0,0.512,0.512	0.325	32.5
96868	ENSG00000174652	ZNF266	19	-	9434074	9434235	9420064	9420218	9435107	9435193	96868	2,1,4	0,1,1	0,1,0	1,0,1	305	144	2.2529e-05	0.00283611	1.0,0.321,0.654	0.0,1.0,0.0	0.325	32.5
1942	ENSG00000275778	PRH1-PRR4	12	-	11034781	11034885	10848371	10848407	11047019	11047188	1942	5,4,8	6,0,2	2,4,3	0,0,0	248	144	2.41151e-05	0.00294868	0.326,1.0,0.699	1.0,1.0,1.0	-0.325	32.5
61207	ENSG00000171202	TMEM126A	11	+	85654124	85654234	85650248	85650341	85655593	85655708	61207	6,5,2	0,1,0	5,12,4	5,1,2	254	144	6.38956e-05	0.00597814	1.0,0.739,1.0	0.362,0.872,0.531	0.325	32.5
48841	ENSG00000197713	RPE	2	+	210018104	210018221	210017789	210017887	210019668	210019940	48841	8,4,4	0,1,1	4,2,3	1,2,3	261	144	0.000528178	0.0262517	1.0,0.688,0.688	0.688,0.356,0.356	0.325	32.5
37645	ENSG00000160781	PAQR6	1	-	156245141	156245277	156244773	156244911	156245781	156245987	37645	13,19,14	5,10,1	32,21,24	0,1,0	280	144	1.48108e-07	6.72668e-05	0.572,0.494,0.878	1.0,0.915,1.0	-0.324	32.4
40151	ENSG00000112685	EXOC2	6	-	657162	657250	637700	637861	689138	689212	40151	0,0,1	2,5,1	3,3,4	2,4,2	232	144	3.08492e-05	0.00355666	0.0,0.0,0.383	0.482,0.318,0.554	-0.324	32.4
76689	ENSG00000171103	TRMT61B	2	-	28851098	28851288	28850327	28850405	28852407	28852499	76689	22,32,14	1,2,2	25,11,11	12,4,4	334	144	6.53034e-05	0.00608411	0.905,0.873,0.751	0.473,0.542,0.542	0.324	32.4
60860	ENSG00000196586	MYO6	6	+	75894813	75894829	75892529	75892690	75895230	75895260	60860	14,18,9	37,49,42	35,17,22	29,16,12	160	144	2.44526e-07	0.000100484	0.254,0.248,0.162	0.521,0.489,0.623	-0.323	32.3
83819	ENSG00000273294	C1QTNF3-AMACR	5	-	34031709	34031804	34028753	34028883	34033303	34033458	83819	2,0,0	7,4,9	3,5,3	4,2,7	239	144	7.6351e-05	0.00674398	0.147,0.0,0.0	0.311,0.601,0.205	-0.323	32.3
95566	ENSG00000149554	CHEK1	11	+	125626416	125626575	125626006	125626029	125626748	125626833	95566	1,0,1	0,2,4	6,2,6	2,1,0	303	144	0.000136721	0.0102085	1.0,0.0,0.106	0.588,0.487,1.0	-0.323	32.3
15035	ENSG00000112659	CUL9	6	+	43182991	43183088	43182174	43182249	43184301	43184905	15035	5,2,4	1,8,4	2,0,0	3,6,5	241	144	0.000408131	0.0219029	0.749,0.13,0.374	0.285,0.0,0.0	0.323	32.3
42137	ENSG00000144893	MED12L	3	+	151193489	151193666	151190716	151190931	151350058	151350206	42137	8,2,31	1,1,4	8,2,10	0,0,0	321	144	0.00103951	0.0423389	0.782,0.473,0.777	1.0,1.0,1.0	-0.323	32.3
115298	ENSG00000100181	TPTEP1	22	+	16614076	16614178	16601910	16602215	16637039	16637090	115298	10,13,17	6,6,5	6,12,6	14,25,7	246	144	0.000131285	0.00995115	0.494,0.559,0.666	0.201,0.219,0.334	0.322	32.2
54307	ENSG00000214617	SLC6A10P	16	-	32879796	32879860	32879617	32879720	32880477	32880601	54307	1,2,7	0,0,0	2,10,2	0,2,4	208	144	0.000707853	0.03232	1.0,1.0,1.0	1.0,0.776,0.257	0.322	32.2
76697	ENSG00000171103	TRMT61B	2	-	28851098	28851272	28850327	28850405	28852407	28852499	76697	21,24,10	1,2,2	25,7,11	12,4,4	318	144	0.000339169	0.0194058	0.905,0.845,0.694	0.485,0.442,0.555	0.321	32.1
22019	ENSG00000101150	TPD52L2	20	+	63886015	63886042	63882749	63882820	63887560	63887605	22019	2,4,8	9,5,0	2,3,5	0,1,1	171	144	0.00134502	0.0499545	0.158,0.403,1.0	1.0,0.716,0.808	-0.321	32.1
107388	ENSG00000223546	LINC00630	X	+	102845856	102846020	102839914	102839972	102865041	102866824	107388	27,25,14	10,3,3	22,21,20	0,0,0	308	144	1.22273e-08	8.84837e-06	0.558,0.796,0.686	1.0,1.0,1.0	-0.32	32
7426	ENSG00000172006	ZNF554	19	+	2830353	2830543	2827616	2827743	2832302	2832494	7426	9,0,4	2,6,4	0,0,0	4,6,5	334	144	2.8563e-05	0.00334673	0.66,0.0,0.301	0.0,0.0,0.0	0.32	32
48422	ENSG00000133019	CHRM3	1	+	239632223	239632286	239545640	239545749	239678185	239678288	48422	4,5,6	1,0,1	4,5,10	4,2,6	207	144	0.000183279	0.0125376	0.736,1.0,0.807	0.41,0.635,0.537	0.32	32
110084	ENSG00000213918	DNASE1	16	+	3651316	3651921	3642891	3643036	3654960	3655044	110084	76,58,95	0,3,6	38,48,48	8,5,11	749	144	0.000270194	0.0165718	1.0,0.788,0.753	0.477,0.649,0.456	0.32	32
52600	ENSG00000185024	BRF1	14	-	105241264	105241414	105226633	105226760	105247070	105247894	52600	5,11,9	3,0,3	14,12,2	0,0,0	294	144	0.000244863	0.0155144	0.449,1.0,0.595	1.0,1.0,1.0	-0.319	31.9
45224	ENSG00000126001	CEP250	20	+	35458303	35458374	35455163	35455242	35459982	35460105	45224	10,8,8	1,2,0	12,5,12	10,3,4	215	144	0.000429377	0.0227566	0.87,0.728,1.0	0.446,0.527,0.668	0.319	31.9
99827	ENSG00000141527	CARD14	17	+	80179103	80179301	80178525	80178655	80181418	80181649	99827	18,9,30	8,2,4	14,17,22	1,0,0	342	144	1.36039e-06	0.000360126	0.486,0.655,0.759	0.855,1.0,1.0	-0.318	31.8
58500	ENSG00000143499	SMYD2	1	+	214305191	214305250	214281124	214281427	214314761	214314872	58500	9,3,4	0,1,0	5,5,8	1,5,5	203	144	1.36777e-05	0.00198458	1.0,0.68,1.0	0.78,0.415,0.532	0.318	31.8
128175	ENSG00000196247	ZNF107	7	+	64679176	64679336	64669036	64669178	64691247	64691374	128175	28,12,6	3,6,5	11,18,15	2,1,0	304	144	0.000886083	0.0380282	0.816,0.486,0.362	0.723,0.895,1.0	-0.318	31.8
52431	ENSG00000162408	NOL9	1	-	6541829	6541927	6533279	6533441	6549570	6549698	52431	16,14,34	0,1,2	12,15,11	3,8,4	242	144	9.10154e-06	0.00146261	1.0,0.893,0.91	0.704,0.527,0.621	0.317	31.7
296	ENSG00000081154	PCNP	3	+	101579951	101580004	101574094	101574279	101590214	101590270	296	4,2,2	6,5,1	0,1,0	4,3,6	197	144	3.59823e-05	0.00399629	0.328,0.226,0.594	0.0,0.196,0.0	0.317	31.7
131080	ENSG00000170873	MTSS1	8	-	124580550	124580562	124568378	124568536	124585086	124585161	131080	4,8,4	5,10,7	1,3,0	20,11,9	156	144	5.3471e-05	0.00526749	0.425,0.425,0.345	0.044,0.201,0.0	0.317	31.7
81735	ENSG00000235257	ITGA9-AS1	3	-	37818679	37818930	37808495	37808880	37821013	37821100	81735	36,32,32	9,9,9	22,36,33	0,3,2	395	144	7.64838e-05	0.00674708	0.593,0.564,0.564	1.0,0.814,0.857	-0.317	31.7
10645	ENSG00000188234	AGAP4	10	-	45827510	45827597	45825593	45827390	45828028	45828080	10645	5,4,3	10,1,3	0,2,0	9,2,5	231	144	0.000246736	0.0156073	0.238,0.714,0.384	0.0,0.384,0.0	0.317	31.7
40614	ENSG00000174233	ADCY6	12	-	48774690	48774778	48773937	48774098	48775302	48775450	40614	1,1,4	2,2,1	0,2,0	3,4,2	232	144	0.000602142	0.028784	0.237,0.237,0.713	0.0,0.237,0.0	0.317	31.7
86261	ENSG00000214022	REPIN1	7	+	150369670	150369697	150368799	150368941	150370759	150370884	86261	11,20,17	5,5,3	11,7,4	14,6,5	171	144	0.000603594	0.0288279	0.649,0.771,0.827	0.398,0.496,0.403	0.317	31.7
65746	ENSG00000074356	NCBP3	17	-	3803181	3803351	3802164	3802481	3812493	3812654	65746	7,4,5	0,1,0	17,6,6	1,2,9	314	144	6.57139e-05	0.00611245	1.0,0.647,1.0	0.886,0.579,0.234	0.316	31.6
70338	ENSG00000072518	MARK2	11	+	63890221	63890295	63888695	63888964	63895158	63895226	70338	4,2,4	4,2,8	0,2,0	13,12,12	218	144	1.11823e-05	0.00172061	0.398,0.398,0.248	0.0,0.099,0.0	0.315	31.5
42932	ENSG00000233101	HOXB-AS3	17	+	48601427	48601663	48600446	48600545	48602074	48602108	42932	3,11,11	1,6,1	6,10,11	1,0,0	380	144	2.3348e-05	0.00288246	0.532,0.41,0.807	0.695,1.0,1.0	-0.315	31.5
74466	ENSG00000099968	BCL2L13	22	+	17702242	17702378	17683213	17683321	17726676	17729140	74466	6,9,18	0,0,0	12,6,10	0,6,2	280	144	3.58338e-05	0.00398749	1.0,1.0,1.0	1.0,0.34,0.72	0.313	31.3
80982	ENSG00000179715	PCED1B	12	+	47216485	47216689	47107996	47108164	47235006	47236660	80982	7,7,9	0,0,0	9,7,6	8,1,0	348	144	4.99825e-05	0.00499457	1.0,1.0,1.0	0.318,0.743,1.0	0.313	31.3
86134	ENSG00000126456	IRF3	19	-	49664673	49664793	49663187	49663258	49665630	49665842	86134	1,1,2	8,12,16	2,5,7	1,6,10	264	144	0.00020638	0.01375	0.064,0.043,0.064	0.522,0.313,0.276	-0.313	31.3
114750	ENSG00000227500	SCAMP4	19	+	1920961	1921009	1920647	1920851	1923069	1923187	114750	2,3,3	0,0,0	8,3,8	0,5,2	192	144	0.000232382	0.014971	1.0,1.0,1.0	1.0,0.31,0.75	0.313	31.3
69506	ENSG00000186523	FAM86B1	8	-	12186351	12186617	12185375	12185525	12186699	12186833	69506	10,9,2	4,1,5	0,2,0	2,1,2	410	144	0.000545128	0.0268276	0.468,0.76,0.123	0.0,0.413,0.0	0.313	31.3
26074	ENSG00000251192	ZNF674	X	-	46522936	46523088	46501301	46501335	46528349	46528445	26074	2,0,7	0,8,1	7,1,5	0,0,1	296	144	0.000739316	0.0333071	1.0,0.0,0.773	1.0,1.0,0.709	-0.312	31.2
65745	ENSG00000074356	NCBP3	17	-	3803181	3803285	3802164	3802481	3812493	3812654	65745	5,2,2	0,1,0	8,4,5	1,2,9	248	144	7.29391e-05	0.00654637	1.0,0.537,1.0	0.823,0.537,0.244	0.311	31.1
74684	ENSG00000075826	SEC31B	10	-	100497134	100497280	100496257	100496431	100497666	100497793	74684	18,7,19	6,4,4	27,14,10	0,3,0	290	144	0.000361265	0.0202373	0.598,0.465,0.702	1.0,0.699,1.0	-0.311	31.1
32171	ENSG00000100211	CBY1	22	+	38656955	38657143	38656675	38656750	38670883	38670989	32171	19,21,25	1,0,0	24,22,13	3,5,5	332	144	9.92517e-07	0.000282673	0.892,1.0,1.0	0.776,0.656,0.53	0.31	31
66692	ENSG00000108021	FAM208B	10	+	5714134	5714207	5684964	5685175	5720543	5720668	66692	4,17,8	0,0,0	6,9,6	3,6,0	217	144	3.08829e-06	0.000650808	1.0,1.0,1.0	0.57,0.499,1.0	0.31	31
86991	ENSG00000110066	SUV420H1	11	-	68166191	68166402	68165718	68165948	68166981	68167178	86991	21,24,24	8,6,5	9,16,17	13,13,15	355	144	0.000230661	0.0148767	0.516,0.619,0.661	0.219,0.333,0.315	0.31	31
10163	ENSG00000006194	ZNF263	16	+	3285058	3285239	3282942	3284205	3286022	3286149	10163	12,13,12	6,7,13	31,27,23	7,5,3	325	144	0.000592061	0.0284083	0.47,0.451,0.29	0.662,0.705,0.773	-0.31	31
70563	ENSG00000143537	ADAM15	1	+	155061903	155061975	155061414	155061489	155062244	155062369	70563	25,39,33	30,35,43	100112135	33,36,38	216	144	6.02702e-11	1.10075e-07	0.357,0.426,0.338	0.669,0.675,0.703	-0.309	30.9
52962	ENSG00000110851	PRDM4	12	-	107752140	107752209	107746274	107746424	107753923	107754109	52962	18,23,18	2,0,0	27,36,16	7,11,10	213	144	2.08417e-07	8.62615e-05	0.859,1.0,1.0	0.723,0.689,0.52	0.309	30.9
94639	ENSG00000114867	EIF4G1	3	+	184316712	184316733	184315461	184315545	184317320	184317497	94639	9,17,19	6,12,4	20,12,7	3,0,0	165	144	3.84221e-05	0.0041794	0.567,0.553,0.806	0.853,1.0,1.0	-0.309	30.9
131720	ENSG00000261377	PDCD6IPP2	15	+	28846738	28846836	28838687	28838822	28856132	28859007	131720	22,12,19	0,2,1	15,11,7	5,4,4	242	144	5.92263e-05	0.00565999	1.0,0.781,0.919	0.641,0.621,0.51	0.309	30.9
116976	ENSG00000126822	PLEKHG3	14	+	64738042	64738137	64737355	64737375	64738741	64738855	116976	13,20,11	11,32,34	18,9,13	6,6,4	239	144	0.000434898	0.0230068	0.416,0.274,0.163	0.644,0.475,0.662	-0.309	30.9
98588	ENSG00000187987	ZSCAN23	6	-	28435858	28436343	28434451	28435078	28443398	28443480	98588	16,9,14	5,7,2	4,11,6	1,1,0	629	144	0.00113056	0.0446256	0.423,0.227,0.616	0.478,0.716,1.0	-0.309	30.9
124045	ENSG00000163071	SPATA18	4	+	52062219	52062343	52060781	52060897	52071916	52072156	124045	9,6,6	1,0,1	6,6,9	4,3,2	268	144	0.00030513	0.0178905	0.829,1.0,0.763	0.446,0.518,0.707	0.307	30.7
124929	ENSG00000103494	RPGRIP1L	16	-	53631251	53631432	53622218	53622356	53636438	53636512	124929	6,2,0	0,7,5	1,2,6	1,0,1	325	144	0.00126667	0.0481924	1.0,0.112,0.0	0.307,1.0,0.727	-0.307	30.7
108771	ENSG00000135451	TROAP	12	+	49329798	49329991	49329394	49329454	49331213	49331444	108771	35,26,29	1,0,0	32,22,30	9,5,4	337	144	3.28468e-08	1.97681e-05	0.937,1.0,1.0	0.603,0.653,0.762	0.306	30.6
84525	ENSG00000061938	TNK2	3	-	195867168	195867264	195866888	195867016	195867360	195869690	84525	14,7,2	5,0,2	9,19,14	0,1,0	240	144	0.000634811	0.0298252	0.627,1.0,0.375	1.0,0.919,1.0	-0.306	30.6
100305	ENSG00000126215	XRCC3	14	-	103706206	103706375	103704395	103706042	103707002	103707215	100305	10,8,10	5,0,3	16,17,10	0,0,0	313	144	4.79801e-06	0.000896208	0.479,1.0,0.605	1.0,1.0,1.0	-0.305	30.5
35771	ENSG00000265479	DTX2P1-UPK3BP1-PMS2P11	7	+	76995454	76995595	76990268	76990369	77000308	77000388	35771	1,1,0	5,0,2	3,2,2	0,1,1	285	144	2.62354e-05	0.0031355	0.092,1.0,0.0	1.0,0.503,0.503	-0.305	30.5
135502	ENSG00000183963	SMTN	22	+	31082909	31083002	31080675	31080754	31083178	31083309	135502	7,14,13	29,40,65	32,35,31	35,23,20	237	144	5.50976e-10	6.60374e-07	0.128,0.175,0.108	0.357,0.48,0.485	-0.304	30.4
115766	ENSG00000157036	EXOG	3	+	38496842	38496929	38496126	38496530	38497628	38497689	115766	5,9,16	12,8,7	3,3,1	12,17,10	231	144	0.000204702	0.0136688	0.206,0.412,0.588	0.135,0.099,0.059	0.304	30.4
68402	ENSG00000185480	PARPBP	12	+	102150263	102150371	102148229	102148463	102151569	102151823	68402	6,1,2	2,2,3	0,1,0	3,2,3	252	144	4.19932e-05	0.00444097	0.632,0.222,0.276	0.0,0.222,0.0	0.303	30.3
58995	ENSG00000237489	LINC00959	10	-	130091155	130091314	130079736	130079901	130101093	130101211	58995	3,5,6	1,1,0	3,2,6	3,2,1	303	144	0.00111629	0.044215	0.588,0.704,1.0	0.322,0.322,0.74	0.303	30.3
122065	ENSG00000135446	CDK4	12	-	57751549	57751696	57751206	57751342	57752174	57752349	122065	11,15,6	88,74,40	17,8,16	20,7,9	291	144	1.49876e-09	1.51271e-06	0.058,0.091,0.069	0.296,0.361,0.468	-0.302	30.2
26862	ENSG00000073605	GSDMB	17	-	39908957	39909042	39908175	39908201	39909755	39909924	26862	9,3,25	1,2,5	30,10,29	0,0,0	229	144	1.80486e-05	0.00242177	0.85,0.485,0.759	1.0,1.0,1.0	-0.302	30.2
59593	ENSG00000147202	DIAPH2	X	+	96735757	96735790	96685016	96685190	96738585	96738762	59593	10,11,15	15,14,14	16,10,2	4,3,1	177	144	0.000631561	0.0297221	0.352,0.39,0.466	0.765,0.731,0.619	-0.302	30.2
46101	ENSG00000023516	AKAP11	13	+	42297047	42297182	42295694	42295742	42298532	42298797	46101	54,37,38	4,1,6	31,35,12	10,14,6	279	144	4.23913e-05	0.00447075	0.874,0.95,0.766	0.615,0.563,0.508	0.301	30.1
121964	ENSG00000198521	ZNF43	19	-	21843144	21843326	21819094	21819221	21850937	21851162	121964	7,6,9	1,2,3	9,18,11	1,0,0	326	144	0.000112111	0.00887183	0.756,0.57,0.57	0.799,1.0,1.0	-0.301	30.1
95299	ENSG00000179818	PCBP1-AS1	2	-	70085815	70085903	70085546	70085624	70086054	70086273	95299	4,10,3	1,2,3	5,5,9	1,0,0	232	144	0.000289878	0.0173626	0.713,0.756,0.383	0.756,1.0,1.0	-0.301	30.1
112882	ENSG00000142621	FHAD1	1	+	15349041	15349149	15345415	15345523	15352876	15352984	112882	1,4,4	1,0,0	6,3,0	0,2,3	252	144	0.00111269	0.0441474	0.364,1.0,1.0	1.0,0.462,0.0	0.301	30.1
73649	ENSG00000182473	EXOC7	17	-	76090328	76090397	76089174	76089320	76094413	76094581	73649	66,69,68	22,15,24	38,41,30	47,41,27	213	144	4.72281e-09	4.2454e-06	0.67,0.757,0.657	0.353,0.403,0.429	0.3	30
118208	ENSG00000166927	MS4A7	11	+	60386716	60386773	60383128	60383288	60389389	60389596	118208	3,1,2	2,0,3	7,4,4	0,0,1	201	144	0.00109992	0.0439225	0.518,1.0,0.323	1.0,1.0,0.741	-0.3	30
74971	ENSG00000142534	RPS11	19	+	49497172	49497399	49496433	49496471	49497519	49497562	74971	26,39,34	6,5,5	31,25,25	0,0,0	371	144	2.15259e-08	1.41531e-05	0.627,0.752,0.725	1.0,1.0,1.0	-0.299	29.9
82895	ENSG00000228794	LINC01128	1	+	847653	847806	829002	829104	851926	852110	82895	31,35,25	0,1,1	26,28,17	10,2,7	297	144	7.70138e-07	0.000238207	1.0,0.944,0.924	0.558,0.872,0.541	0.299	29.9
76306	ENSG00000079974	RABL2B	22	-	50782890	50783045	50782187	50782351	50783500	50783642	76306	0,0,0	10,11,10	4,1,5	6,4,2	299	144	2.7127e-06	0.000591147	0.0,0.0,0.0	0.243,0.107,0.546	-0.299	29.9
9648	ENSG00000164403	SHROOM1	5	-	132826276	132826407	132825162	132826182	132827460	132827607	9648	1,5,2	21,21,17	7,9,8	8,10,5	275	144	2.89593e-06	0.000617256	0.024,0.111,0.058	0.314,0.32,0.456	-0.299	29.9
96058	ENSG00000152582	SPEF2	5	+	35644354	35644525	35641430	35641683	35646666	35646807	96058	16,35,16	0,2,0	20,16,18	2,5,6	315	144	1.22387e-05	0.00183598	1.0,0.889,1.0	0.821,0.594,0.578	0.299	29.9
65898	ENSG00000213793	ZNF888	19	-	52917858	52917997	52915195	52915322	52923368	52923470	65898	8,15,19	0,0,1	7,13,13	6,2,1	283	144	3.12125e-05	0.00359134	1.0,1.0,0.906	0.373,0.768,0.869	0.299	29.9
32893	ENSG00000183117	CSMD1	8	-	2965774	2965954	2963221	2963395	2973116	2973299	32893	23,9,18	1,3,10	21,16,7	2,0,0	324	144	0.000171115	0.0119325	0.911,0.571,0.444	0.824,1.0,1.0	-0.299	29.9
119714	ENSG00000110888	CAPRIN2	12	-	30720810	30720915	30716507	30716676	30723258	30723314	119714	3,4,1	0,0,1	2,2,1	2,0,5	249	144	0.000173223	0.0120212	1.0,1.0,0.366	0.366,1.0,0.104	0.299	29.9
84651	ENSG00000138468	SENP7	3	-	101398860	101399055	101372007	101372126	101458954	101459052	84651	30,36,35	4,1,0	25,17,16	5,6,5	339	144	0.00022076	0.0143996	0.761,0.939,1.0	0.68,0.546,0.576	0.299	29.9
110812	ENSG00000258472	RP11-192H23.4	17	-	28612261	28612328	28612037	28612084	28612617	28612687	110812	7,8,4	2,2,2	15,8,9	1,0,0	211	144	0.000278859	0.0169572	0.705,0.732,0.577	0.911,1.0,1.0	-0.299	29.9
67570	ENSG00000161265	U2AF1L4	19	-	35744625	35744692	35744322	35744421	35745124	35745212	67570	31,30,20	12,14,10	46,31,39	5,4,0	211	144	1.32718e-06	0.000355133	0.638,0.594,0.577	0.863,0.841,1.0	-0.298	29.8
54930	ENSG00000241388	HNF1A-AS1	12	-	120970242	120970370	120968612	120969008	120974484	120974598	54930	11,12,11	6,2,1	11,7,2	0,0,0	272	144	1.36122e-06	0.000360126	0.493,0.761,0.853	1.0,1.0,1.0	-0.298	29.8
116908	ENSG00000160588	MPZL3	11	-	118237049	118237260	118235423	118235589	118240210	118240351	116908	24,33,31	11,8,4	50,28,28	2,1,1	355	144	2.15088e-05	0.00274067	0.47,0.626,0.759	0.91,0.919,0.919	-0.298	29.8
47205	ENSG00000162604	TM2D1	1	-	61724287	61724429	61723712	61723772	61724919	61725067	47205	0,0,1	3,3,3	4,3,2	2,3,4	286	144	4.08161e-05	0.00435249	0.0,0.0,0.144	0.502,0.335,0.201	-0.298	29.8
109163	ENSG00000119661	DNAL1	14	+	73651166	73651296	73645016	73645042	73653169	73653215	109163	0,0,0	5,5,1	7,2,0	3,2,3	274	144	5.53964e-05	0.00538342	0.0,0.0,0.0	0.551,0.344,0.0	-0.298	29.8
36204	ENSG00000161955	TNFSF13	17	+	7559067	7559297	7558301	7558375	7559845	7559893	36204	12,10,8	3,3,1	35,23,21	0,2,0	374	144	0.000129964	0.00988354	0.606,0.562,0.755	1.0,0.816,1.0	-0.298	29.8
45074	ENSG00000157796	WDR19	4	+	39194543	39194659	39189655	39189781	39199477	39199593	45074	70,33,44	4,4,3	42,18,41	18,9,13	260	144	5.18068e-07	0.000174297	0.906,0.82,0.89	0.564,0.526,0.636	0.297	29.7
122269	ENSG00000197619	ZNF615	19	-	52003686	52003900	52002154	52002281	52008140	52008215	122269	13,13,16	2,0,0	12,8,13	4,4,1	358	144	0.000235508	0.0151215	0.723,1.0,1.0	0.547,0.446,0.839	0.297	29.7
21049	ENSG00000157916	RER1	1	+	2399507	2399514	2397115	2397220	2400856	2400935	21049	8,11,13	8,3,10	17,15,21	1,1,4	151	144	0.00023631	0.0151348	0.488,0.778,0.554	0.942,0.935,0.834	-0.297	29.7
7612	ENSG00000140534	TICRR	15	+	89626024	89626061	89623622	89625786	89626955	89628012	7612	9,14,11	7,1,6	12,12,4	1,0,0	181	144	8.12478e-06	0.00134704	0.506,0.918,0.593	0.905,1.0,1.0	-0.296	29.6
10977	ENSG00000137841	PLCB2	15	-	40291017	40291183	40290760	40290837	40291264	40291924	10977	5,9,11	1,8,1	7,12,3	1,0,0	310	144	3.84684e-05	0.0041794	0.699,0.343,0.836	0.765,1.0,1.0	-0.296	29.6
63757	ENSG00000152359	POC5	5	-	75707736	75707871	75705238	75705787	75712853	75712951	63757	19,45,39	3,4,8	22,26,11	12,9,10	279	144	0.000571601	0.027741	0.766,0.853,0.716	0.486,0.599,0.362	0.296	29.6
53216	ENSG00000141429	GALNT1	18	+	35627430	35627484	35581739	35581862	35654559	35654801	53216	4,3,6	0,2,0	4,5,4	2,3,3	198	144	0.000954187	0.04004	1.0,0.522,1.0	0.593,0.548,0.492	0.296	29.6
106201	ENSG00000171714	ANO5	11	+	22211263	22211314	22203803	22203850	22221096	22221210	106201	13,13,21	1,0,0	4,3,4	1,6,0	195	144	0.0010991	0.0439112	0.906,1.0,1.0	0.747,0.27,1.0	0.296	29.6
116293	ENSG00000214367	HAUS3	4	-	2241519	2241781	2240846	2241093	2242050	2242121	116293	50,42,51	1,1,1	32,43,42	7,5,11	406	144	3.99798e-07	0.000144658	0.947,0.937,0.948	0.619,0.753,0.575	0.295	29.5
24441	ENSG00000107643	MAPK8	10	+	48308094	48308288	48306654	48306821	48325896	48325965	24441	51,62,96	19,17,9	62,42,29	3,1,0	338	144	1.72141e-06	0.000431053	0.533,0.608,0.82	0.898,0.947,1.0	-0.295	29.5
105670	ENSG00000141504	SAT2	17	-	7627381	7627414	7627142	7627226	7627569	7627855	105670	4,3,5	0,2,7	7,6,5	0,0,1	177	144	6.95241e-05	0.00631873	1.0,0.55,0.368	1.0,1.0,0.803	-0.295	29.5
522	ENSG00000182600	C2orf82	2	+	232866657	232866711	232857269	232857455	232869046	232869101	522	1,0,0	2,2,3	8,2,3	3,3,11	198	144	7.58338e-05	0.0067171	0.267,0.0,0.0	0.66,0.327,0.166	-0.295	29.5
60637	ENSG00000117480	FAAH	1	+	46405870	46406083	46405722	46405794	46406243	46406368	60637	8,11,9	6,0,2	18,7,11	1,0,0	357	144	0.000124957	0.00965908	0.35,1.0,0.645	0.879,1.0,1.0	-0.295	29.5
91733	ENSG00000029364	SLC39A9	14	+	69458362	69458386	69455731	69455866	69461696	69462388	91733	12,15,18	12,7,10	28,20,12	5,5,0	168	144	0.000956808	0.0400839	0.462,0.647,0.607	0.828,0.774,1.0	-0.295	29.5
80300	ENSG00000230487	PSMG3-AS1	7	+	1579286	1579404	1575786	1575888	1583161	1583231	80300	8,17,8	1,7,4	13,7,10	0,1,0	262	144	6.47407e-06	0.00113209	0.815,0.572,0.524	1.0,0.794,1.0	-0.294	29.4
5149	ENSG00000228933	RP11-268G12.1	X	-	27301038	27301127	27186539	27186657	27336409	27336493	5149	4,1,2	1,3,4	3,1,0	0,0,1	233	144	0.000689683	0.0316158	0.712,0.171,0.236	1.0,1.0,0.0	-0.294	29.4
12231	ENSG00000155666	KDM8	16	+	27211145	27211361	27210092	27210621	27213584	27213642	12231	2,10,6	4,3,3	1,1,1	4,3,4	360	144	0.000829748	0.0361498	0.167,0.571,0.444	0.091,0.118,0.091	0.294	29.4
104890	ENSG00000137338	PGBD1	6	+	28285550	28285700	28283755	28284209	28287079	28287168	104890	18,15,26	3,7,2	11,26,15	0,0,0	294	144	2.45722e-07	0.000100575	0.746,0.512,0.864	1.0,1.0,1.0	-0.293	29.3
16318	ENSG00000108423	TUBD1	17	-	59880893	59881121	59866608	59866749	59886082	59886230	16318	24,15,23	1,3,7	20,14,15	0,0,0	372	144	3.26881e-07	0.00012413	0.903,0.659,0.56	1.0,1.0,1.0	-0.293	29.3
114809	ENSG00000133247	SUV420H2	19	+	55342148	55342380	55341912	55342046	55342741	55343818	114809	39,56,65	25,24,28	72,61,59	16,5,8	376	144	2.07945e-05	0.00267933	0.374,0.472,0.471	0.633,0.824,0.739	-0.293	29.3
57527	ENSG00000168575	SLC20A2	8	-	42535171	42535335	42472305	42472654	42541537	42541581	57527	19,30,24	12,24,8	14,11,5	22,23,24	308	144	3.52841e-05	0.00394471	0.425,0.369,0.584	0.229,0.183,0.089	0.292	29.2
87703	ENSG00000196510	ANAPC7	12	-	110377704	110377843	110377580	110377617	110378547	110378650	87703	5,6,6	1,0,1	12,3,6	2,3,3	283	144	0.000980948	0.0407175	0.718,1.0,0.753	0.753,0.337,0.504	0.292	29.2
75041	ENSG00000071282	LMCD1	3	+	8532736	8532825	8501706	8501980	8537184	8537440	75041	10,17,11	1,6,4	14,16,9	0,0,0	233	144	1.6021e-07	7.08996e-05	0.861,0.637,0.63	1.0,1.0,1.0	-0.291	29.1
103541	ENSG00000267248	CTD-2319I12.4	17	-	60132435	60132512	60126534	60126865	60134755	60134998	103541	11,4,5	0,0,0	7,7,7	6,0,2	221	144	2.3711e-05	0.00291475	1.0,1.0,1.0	0.432,1.0,0.695	0.291	29.1
116559	ENSG00000151338	MIPOL1	14	+	37240432	37240569	37227725	37227838	37247102	37247240	116559	6,1,4	1,2,2	1,2,1	0,0,1	281	144	0.000611241	0.0290981	0.755,0.204,0.506	1.0,1.0,0.339	-0.291	29.1
46758	ENSG00000184517	ZFP1	16	+	75148900	75149079	75148509	75148662	75152908	75152966	46758	1,0,2	0,2,11	4,2,7	1,2,0	323	144	0.000625246	0.0295923	1.0,0.0,0.075	0.641,0.308,1.0	-0.291	29.1
126660	ENSG00000234062	RP11-308D16.2	X	+	137002324	137002493	136994846	136994995	137021411	137021618	126660	0,4,3	2,2,1	0,0,1	2,1,2	313	144	0.00110318	0.0439514	0.0,0.479,0.58	0.0,0.0,0.187	0.291	29.1
133244	ENSG00000101000	PROCR	20	+	35177086	35177215	35176167	35176446	35215892	35215904	133244	2,0,1	0,1,0	0,3,8	3,1,4	273	144	0.00111362	0.0441689	1.0,0.0,1.0	0.0,0.613,0.513	0.291	29.1
56234	ENSG00000109670	FBXW7	4	-	152412479	152412529	152411302	152411872	152534940	152535001	56234	5,9,7	19,28,21	12,7,14	11,10,6	194	144	0.000710547	0.0323957	0.163,0.193,0.198	0.447,0.342,0.634	-0.29	29
12595	ENSG00000163472	TMEM79	1	+	156285524	156285760	156285183	156285267	156286259	156286473	12595	14,31,28	3,2,6	37,24,19	0,0,0	380	144	1.862e-07	7.97887e-05	0.639,0.855,0.639	1.0,1.0,1.0	-0.289	28.9
69698	ENSG00000180902	D2HGDH	2	+	241754630	241754746	241750150	241750294	241755044	241756014	69698	9,6,9	0,0,0	17,12,21	4,3,4	260	144	1.35688e-06	0.000360126	1.0,1.0,1.0	0.702,0.689,0.744	0.288	28.8
118541	ENSG00000143450	OAZ3	1	+	151765888	151766029	151763479	151763565	151767162	151767511	118541	12,10,5	0,1,0	6,7,7	4,0,3	285	144	4.57053e-05	0.00469545	1.0,0.835,1.0	0.431,1.0,0.541	0.288	28.8
120706	ENSG00000109606	DHX15	4	-	24537050	24537165	24532863	24532991	24540107	24540299	120706	6,3,9	0,0,1	9,4,8	3,2,1	259	144	0.000365777	0.0203638	1.0,1.0,0.833	0.625,0.527,0.816	0.288	28.8
121833	ENSG00000072571	HMMR	5	+	163467700	163467748	163464722	163464802	163469640	163469829	121833	79,88,90	30,32,44	29,39,34	45,40,51	192	144	1.97357e-09	1.90824e-06	0.664,0.673,0.605	0.326,0.422,0.333	0.287	28.7
3286	ENSG00000257621	PSMA3-AS1	14	-	58292622	58292715	58291634	58291707	58293765	58295811	3286	1,2,4	7,4,2	0,0,0	6,3,7	237	144	0.000261796	0.0162649	0.08,0.233,0.549	0.0,0.0,0.0	0.287	28.7
51468	ENSG00000155893	PXYLP1	3	+	141234215	141234318	141231866	141231911	141260122	141260254	51468	2,2,3	6,5,1	0,0,1	14,8,4	247	144	0.000436369	0.023074	0.163,0.189,0.636	0.0,0.0,0.127	0.287	28.7
89548	ENSG00000105483	CARD8	19	-	48223718	48223868	48221729	48221855	48231659	48232114	89548	6,5,14	0,0,2	12,9,11	1,9,2	294	144	0.000706781	0.0322838	1.0,1.0,0.774	0.855,0.329,0.729	0.287	28.7
127216	ENSG00000186281	GPAT2	2	-	96030743	96030881	96030405	96030534	96031260	96031334	127216	4,7,6	0,0,1	3,5,3	2,3,0	282	144	0.00125813	0.0479025	1.0,1.0,0.754	0.434,0.46,1.0	0.287	28.7
133731	ENSG00000117523	PRRC2C	1	+	171589368	171589605	171588378	171588505	171591586	171593511	133731	109,81,152	45,64,75	201215156	23,36,34	381	144	7.52638e-09	6.23017e-06	0.478,0.324,0.434	0.768,0.693,0.634	-0.286	28.6
45617	ENSG00000099821	POLRMT	19	-	619576	619744	619209	619296	619957	620080	45617	34,19,24	0,1,0	20,22,13	4,7,2	312	144	2.90358e-07	0.00011211	1.0,0.898,1.0	0.698,0.592,0.75	0.286	28.6
10946	ENSG00000026508	CD44	11	+	35198120	35198246	35189834	35190065	35214851	35214914	10946	0,1,3	5,17,11	5,8,8	6,5,13	270	144	2.86314e-05	0.00335133	0.0,0.03,0.127	0.308,0.46,0.247	-0.286	28.6
7195	ENSG00000254101	RP11-30J20.1	8	+	136888279	136888350	136797273	136797370	136896984	136897078	7195	6,3,6	5,2,13	0,2,1	7,6,4	215	144	0.000919366	0.0391846	0.446,0.501,0.236	0.0,0.183,0.143	0.286	28.6
22106	ENSG00000100075	SLC25A1	22	-	19176422	19176494	19175574	19176244	19176845	19176950	22106	13,18,14	2,7,4	8,14,5	0,0,0	216	144	1.75829e-07	7.66329e-05	0.813,0.632,0.7	1.0,1.0,1.0	-0.285	28.5
116296	ENSG00000214367	HAUS3	4	-	2241519	2241837	2240915	2241093	2242050	2242128	116296	64,50,62	1,1,1	44,46,50	7,5,11	462	144	1.97563e-07	8.29629e-05	0.952,0.94,0.951	0.662,0.741,0.586	0.285	28.5
9654	ENSG00000164403	SHROOM1	5	-	132826276	132826587	132825162	132826182	132827460	132827611	9654	5,10,3	21,21,17	14,15,12	8,10,5	455	144	1.01284e-06	0.000285634	0.07,0.131,0.053	0.356,0.322,0.432	-0.285	28.5
18538	ENSG00000133739	LRRCC1	8	+	85109594	85109800	85107146	85107399	85110114	85110180	18538	51,49,29	13,22,28	15,11,16	39,29,18	350	144	3.74004e-05	0.00410623	0.617,0.478,0.299	0.137,0.135,0.268	0.285	28.5
69472	ENSG00000060140	STYK1	12	-	10640669	10640734	10637070	10637196	10673965	10674030	69472	1,6,2	7,1,8	1,0,0	3,2,8	209	144	0.000366106	0.0203638	0.09,0.805,0.147	0.187,0.0,0.0	0.285	28.5
39712	ENSG00000119684	MLH3	14	-	75039910	75040024	75038339	75038412	75041614	75041700	39712	13,15,18	2,1,0	7,11,9	3,2,5	258	144	0.000534443	0.0264602	0.784,0.893,1.0	0.566,0.754,0.501	0.285	28.5
73964	ENSG00000203943	SAMD13	1	+	84303202	84303287	84298365	84298567	84325636	84325748	73964	3,5,0	3,1,3	6,0,2	0,1,0	229	144	0.000585524	0.0282213	0.386,0.759,0.0	1.0,0.0,1.0	-0.285	28.5
70592	ENSG00000143537	ADAM15	1	+	155061880	155061975	155061452	155061489	155062244	155062369	70592	7,11,12	30,35,43	33,48,53	33,36,38	239	144	3.2488e-10	4.39777e-07	0.123,0.159,0.144	0.376,0.445,0.457	-0.284	28.4
42208	ENSG00000128739	SNRPN	15	+	24974641	24974957	24967931	24968082	24975357	24975509	42208	17,32,30	5,4,3	22,33,17	0,0,1	460	144	4.32116e-06	0.000834223	0.516,0.715,0.758	1.0,1.0,0.842	-0.284	28.4
90011	ENSG00000171163	ZNF692	1	-	248857925	248858034	248857233	248857497	248858130	248858321	90011	0,0,1	3,1,0	3,7,1	1,0,2	253	144	0.000125389	0.00966336	0.0,0.0,1.0	0.631,1.0,0.222	-0.284	28.4
8640	ENSG00000152894	PTPRK	6	-	128008045	128008087	128006025	128006055	128009129	128009268	8640	5,1,2	8,1,5	2,0,0	9,10,11	186	144	0.000256503	0.0160574	0.326,0.436,0.236	0.147,0.0,0.0	0.284	28.4
60862	ENSG00000196586	MYO6	6	+	75911671	75911698	75908495	75908627	75913356	75913421	60862	6,8,6	0,0,2	1,9,7	3,2,1	171	144	0.00123377	0.0473195	1.0,1.0,0.716	0.219,0.791,0.855	0.284	28.4
13893	ENSG00000197056	ZMYM1	1	+	35111828	35111912	35110293	35110447	35112086	35112130	13893	26,12,25	0,0,0	10,13,11	4,7,0	228	144	1.02442e-06	0.000288191	1.0,1.0,1.0	0.612,0.54,1.0	0.283	28.3
53942	ENSG00000160439	RDH13	19	-	55068381	55068510	55067194	55067715	55069321	55069529	53942	1,3,1	0,2,3	2,3,3	0,2,0	273	144	0.00104394	0.042474	1.0,0.442,0.15	1.0,0.442,1.0	-0.283	28.3
3596	ENSG00000272752	STAG3L5P-PVRIG2P-PILRB	7	+	100353970	100354012	100353372	100353483	100355142	100355240	3596	22,26,23	12,7,5	46,23,26	36,28,33	186	144	0.000286273	0.0172161	0.587,0.742,0.781	0.497,0.389,0.379	0.282	28.2
73654	ENSG00000182473	EXOC7	17	-	76091142	76091235	76089174	76089320	76094413	76094581	73654	48,56,65	22,15,24	41,27,31	47,41,27	237	144	6.86292e-07	0.000220574	0.57,0.694,0.622	0.346,0.286,0.411	0.281	28.1
34441	ENSG00000130023	ERMARD	6	+	169753316	169753372	169751624	169751663	169753863	169754032	34441	3,0,3	2,2,2	1,0,0	3,4,3	200	144	0.000939153	0.039655	0.519,0.0,0.519	0.194,0.0,0.0	0.281	28.1
65881	ENSG00000132589	FLOT2	17	-	28885856	28885947	28884224	28884315	28897525	28897652	65881	4,11,11	1,3,7	9,16,9	2,0,0	235	144	6.66328e-05	0.0061433	0.71,0.692,0.491	0.734,1.0,1.0	-0.28	28
58150	ENSG00000151715	TMEM45B	11	+	129828146	129828253	129815862	129815898	129852474	129852660	58150	6,8,1	3,8,7	2,1,0	14,9,11	251	144	0.000123217	0.00954071	0.534,0.365,0.076	0.076,0.06,0.0	0.28	28
13101	ENSG00000136936	XPA	9	-	97675770	97675959	97675066	97675587	97682199	97682430	13101	6,1,1	2,2,4	0,0,0	1,2,1	333	144	0.000164045	0.0116369	0.565,0.178,0.098	0.0,0.0,0.0	0.28	28
114808	ENSG00000133247	SUV420H2	19	+	55342278	55342380	55341793	55342046	55342741	55343818	114808	24,31,39	25,24,28	31,36,39	16,5,8	246	144	0.000566325	0.027611	0.36,0.431,0.449	0.531,0.808,0.741	-0.28	28
14225	ENSG00000083223	ZCCHC6	9	-	86299198	86299272	86298766	86298830	86301275	86301601	14225	11,8,6	1,1,5	10,10,10	0,0,0	218	144	7.53661e-05	0.00668597	0.879,0.841,0.442	1.0,1.0,1.0	-0.279	27.9
55225	ENSG00000264222	RP11-757O6.1	18	+	14248966	14249023	14248218	14248264	14249431	14249485	55225	16,4,12	1,1,0	10,11,4	4,0,13	201	144	0.000466052	0.0241456	0.92,0.741,1.0	0.642,1.0,0.181	0.279	27.9
6647	ENSG00000143248	RGS5	1	-	163248529	163248598	163168257	163168368	163306232	163306323	6647	11,4,3	3,3,7	0,0,2	1,6,1	213	144	0.000761614	0.0339841	0.713,0.474,0.225	0.0,0.0,0.575	0.279	27.9
25480	ENSG00000170364	SETMAR	3	+	4313646	4313761	4303336	4303526	4316211	4317265	25480	16,31,20	13,11,13	51,25,38	5,5,8	259	144	0.000329623	0.0189729	0.406,0.61,0.461	0.85,0.735,0.725	-0.278	27.8
78590	ENSG00000122678	POLM	7	-	44076508	44076755	44073778	44074025	44078739	44078811	78590	2,8,7	0,1,0	11,6,6	1,3,1	391	144	0.00113768	0.0447835	1.0,0.747,1.0	0.802,0.424,0.688	0.278	27.8
58761	ENSG00000229089	ANKRD20A8P	2	-	94838812	94838843	94836059	94836129	94845379	94845435	58761	19,8,14	2,5,6	20,11,16	1,0,0	175	144	2.32546e-06	0.000530893	0.887,0.568,0.658	0.943,1.0,1.0	-0.277	27.7
101350	ENSG00000144182	LIPT1	2	+	99156300	99156426	99155481	99155544	99161956	99162275	101350	9,4,13	0,0,0	6,14,10	2,3,1	270	144	0.00031467	0.0182583	1.0,1.0,1.0	0.615,0.713,0.842	0.277	27.7
117768	ENSG00000160796	NBEAL2	3	+	46992474	46992555	46991839	46991946	46993936	46994020	117768	10,14,17	23,19,21	22,47,27	15,10,19	225	144	0.000838466	0.0364606	0.218,0.32,0.341	0.484,0.75,0.476	-0.277	27.7
116295	ENSG00000214367	HAUS3	4	-	2241519	2241790	2240037	2241093	2242050	2242164	116295	53,48,55	1,1,1	40,46,45	7,5,11	415	144	4.3668e-07	0.000153654	0.948,0.943,0.95	0.665,0.761,0.587	0.276	27.6
13900	ENSG00000197056	ZMYM1	1	+	35111807	35111912	35110293	35110447	35112086	35112130	13900	24,15,25	0,0,0	13,13,8	4,7,0	249	144	8.22969e-07	0.000249188	1.0,1.0,1.0	0.653,0.518,1.0	0.276	27.6
48090	ENSG00000171097	CCBL1	9	-	128846679	128846859	128845352	128845411	128881902	128882053	48090	4,12,15	2,5,0	10,21,20	1,0,0	324	144	0.000133592	0.0100669	0.471,0.516,1.0	0.816,1.0,1.0	-0.276	27.6
79026	ENSG00000157593	SLC35B2	6	-	44256337	44256492	44254095	44255644	44256684	44256878	79026	14,20,15	4,8,4	15,29,35	1,2,2	299	144	0.000259894	0.0162255	0.628,0.546,0.644	0.878,0.875,0.894	-0.276	27.6
113601	ENSG00000174928	C3orf33	3	-	155805596	155805723	155775700	155775848	155806138	155806251	113601	11,6,4	0,0,0	10,3,6	2,0,4	271	144	0.000291099	0.0173987	1.0,1.0,1.0	0.727,1.0,0.444	0.276	27.6
103008	ENSG00000111203	ITFG2	12	+	2840841	2840995	2836810	2836956	2858011	2858331	103008	2,5,3	3,0,2	10,2,2	0,0,1	298	144	0.00100186	0.0413043	0.244,1.0,0.42	1.0,1.0,0.491	-0.276	27.6
105443	ENSG00000144713	RPL32	3	-	12840144	12840341	12839440	12839530	12841493	12841544	105443	17,13,15	1,0,0	16,17,8	2,1,5	341	144	7.23957e-05	0.00650267	0.878,1.0,1.0	0.772,0.878,0.403	0.275	27.5
119289	ENSG00000236137	RP11-27K13.3	1	-	117056771	117056864	117050166	117050334	117059372	117059490	119289	9,2,3	2,0,4	4,15,11	0,0,1	237	144	0.000710155	0.0323957	0.732,1.0,0.313	1.0,1.0,0.87	-0.275	27.5
63789	ENSG00000139910	NOVA1	14	-	26472319	26472391	26448527	26448963	26595409	26595553	63789	14,18,16	5,3,4	10,15,16	0,0,0	216	144	2.74721e-07	0.000107516	0.651,0.8,0.727	1.0,1.0,1.0	-0.274	27.4
13886	ENSG00000197056	ZMYM1	1	+	35111824	35111912	35110293	35110447	35112086	35112130	13886	24,14,23	0,0,0	10,15,9	4,7,0	232	144	8.73888e-07	0.000259151	1.0,1.0,1.0	0.608,0.571,1.0	0.274	27.4
98090	ENSG00000104613	INTS10	8	+	19844916	19845040	19844352	19844485	19845703	19845797	98090	0,0,0	16,8,13	4,5,2	3,6,10	268	144	1.10303e-06	0.000305085	0.0,0.0,0.0	0.417,0.309,0.097	-0.274	27.4
74493	ENSG00000235903	CPB2-AS1	13	+	46098397	46098781	46094852	46095002	46113183	46113332	74493	14,20,25	2,5,0	21,18,32	0,0,0	528	144	4.83251e-05	0.00488177	0.656,0.522,1.0	1.0,1.0,1.0	-0.274	27.4
20436	ENSG00000225265	TAF1A-AS1	1	+	222590257	222590407	222589930	222589962	222592165	222592733	20436	14,19,11	0,1,0	8,11,10	1,4,2	294	144	5.29058e-05	0.00522075	1.0,0.903,1.0	0.797,0.574,0.71	0.274	27.4
114810	ENSG00000133247	SUV420H2	19	+	55342242	55342380	55341912	55342046	55342741	55342851	114810	31,40,49	25,24,28	41,47,46	16,5,8	282	144	0.000333717	0.0191415	0.388,0.46,0.472	0.567,0.828,0.746	-0.274	27.4
49573	ENSG00000106459	NRF1	7	+	129641724	129641822	129611746	129611824	129657345	129657574	49573	3,6,9	3,12,16	1,0,0	17,7,8	242	144	2.85243e-07	0.000110506	0.373,0.229,0.251	0.034,0.0,0.0	0.273	27.3
29611	ENSG00000184381	PLA2G6	22	-	38128268	38128430	38126370	38126449	38129453	38129562	29611	33,32,40	6,12,10	43,60,57	2,4,1	306	144	2.77094e-06	0.000600428	0.721,0.557,0.653	0.91,0.876,0.964	-0.273	27.3
65901	ENSG00000213793	ZNF888	19	-	52917858	52917931	52915195	52915322	52923368	52923470	65901	10,6,18	0,0,1	8,13,7	6,2,1	217	144	2.65139e-05	0.00314831	1.0,1.0,0.923	0.469,0.812,0.823	0.273	27.3
31535	ENSG00000175455	CCDC14	3	-	123949383	123949487	123948895	123949132	123956045	123956115	31535	0,0,1	4,4,8	5,7,1	8,3,12	248	144	5.61142e-05	0.00543481	0.0,0.0,0.068	0.266,0.575,0.046	-0.273	27.3
116343	ENSG00000064419	TNPO3	7	-	129019870	129019995	129017956	129018157	129041556	129041717	116343	12,5,11	28,19,21	21,16,6	13,11,4	269	144	6.07606e-05	0.00576829	0.187,0.123,0.219	0.464,0.438,0.445	-0.273	27.3
56364	ENSG00000120896	SORBS3	8	+	22566448	22566484	22565825	22565872	22566660	22566872	56364	21,19,19	17,32,15	20,19,19	5,5,9	180	144	0.00067092	0.0310526	0.497,0.322,0.503	0.762,0.752,0.628	-0.273	27.3
54579	ENSG00000165584	SSX3	X	-	48348302	48348441	48347499	48347604	48349539	48349611	54579	9,8,12	0,0,0	10,11,9	1,3,2	283	144	0.000237527	0.015175	1.0,1.0,1.0	0.836,0.651,0.696	0.272	27.2
66572	ENSG00000223959	AFG3L1P	16	+	89988509	89988629	89985445	89985570	89988851	89988951	66572	1,2,4	2,1,10	0,0,1	6,1,5	264	144	0.00120709	0.0465912	0.214,0.522,0.179	0.0,0.0,0.098	0.272	27.2
121249	ENSG00000249592	RP11-440L14.1	4	-	764497	764609	762386	762839	781771	781849	121249	0,4,3	1,0,0	1,1,1	5,6,0	256	144	3.40713e-05	0.00385096	0.0,1.0,1.0	0.101,0.086,1.0	0.271	27.1
80988	ENSG00000173064	HECTD4	12	-	112224990	112225145	112219385	112219489	112226642	112226758	80988	3,4,7	9,17,2	2,0,0	17,8,13	299	144	6.59039e-05	0.00611777	0.138,0.102,0.628	0.054,0.0,0.0	0.271	27.1
118545	ENSG00000143450	OAZ3	1	+	151765893	151766029	151763479	151763565	151767162	151767511	118545	11,10,5	0,1,0	5,6,10	4,0,3	280	144	7.02395e-05	0.00635863	1.0,0.837,1.0	0.391,1.0,0.632	0.271	27.1
128283	ENSG00000108961	RANGRF	17	+	8289506	8289587	8289257	8289414	8289812	8290092	128283	0,2,0	10,10,11	2,3,3	4,2,8	225	144	0.000218308	0.014318	0.0,0.113,0.0	0.242,0.49,0.194	-0.271	27.1
128013	ENSG00000006432	MAP3K9	14	-	70733756	70733798	70732538	70733342	70734385	70734498	128013	4,7,0	14,33,30	13,8,14	20,13,12	186	144	1.31364e-05	0.00194278	0.181,0.141,0.0	0.335,0.323,0.475	-0.27	27
52672	ENSG00000188153	COL4A5	X	+	108670227	108670236	108668318	108668504	108677499	108677633	52672	0,0,1	8,8,18	3,4,1	6,7,4	153	144	1.58751e-05	0.00220073	0.0,0.0,0.05	0.32,0.35,0.19	-0.27	27
66501	ENSG00000125826	RBCK1	20	+	417219	417342	410411	410637	417525	417619	66501	5,6,15	0,0,0	10,9,13	3,4,0	267	144	5.73219e-05	0.00551926	1.0,1.0,1.0	0.643,0.548,1.0	0.27	27
100896	ENSG00000115020	PIKFYVE	2	+	208304845	208305013	208304170	208304318	208312235	208312295	100896	29,31,43	6,6,11	23,31,28	24,17,15	312	144	0.000234338	0.0150717	0.69,0.705,0.643	0.307,0.457,0.463	0.27	27
51860	ENSG00000143294	PRCC	1	+	156791252	156791368	156791066	156791162	156791696	156791792	51860	0,0,0	1,2,6	5,4,2	4,8,5	260	144	2.65287e-06	0.000585876	0.0,0.0,0.0	0.409,0.217,0.181	-0.269	26.9
21244	ENSG00000148950	IMMP1L	11	-	31460625	31460714	31456259	31456386	31509518	31509632	21244	14,16,17	2,0,0	8,13,5	3,0,5	233	144	0.000583755	0.0281506	0.812,1.0,1.0	0.622,1.0,0.382	0.269	26.9
48924	ENSG00000188283	ZNF383	19	+	37219598	37219749	37217925	37218274	37224817	37224879	48924	6,9,4	0,4,7	8,7,7	0,1,1	295	144	0.000936476	0.039571	1.0,0.523,0.218	1.0,0.774,0.774	-0.269	26.9
4874	ENSG00000144935	TRPC1	3	+	142743484	142743586	142736378	142736533	142748257	142748460	4874	0,0,1	5,5,10	6,2,0	2,4,6	246	144	0.00105487	0.0427117	0.0,0.0,0.055	0.637,0.226,0.0	-0.269	26.9
67472	ENSG00000141569	TRIM65	17	-	75891795	75891878	75891179	75891347	75892010	75892185	67472	24,21,21	22,37,34	48,35,34	18,20,14	227	144	1.34822e-05	0.00197609	0.409,0.265,0.282	0.628,0.526,0.606	-0.268	26.8
90106	ENSG00000032742	IFT88	13	+	20567669	20567785	20567137	20567256	20567884	20567997	90106	3,13,12	5,3,1	11,9,3	0,0,1	260	144	9.16457e-05	0.00771386	0.249,0.706,0.869	1.0,1.0,0.624	-0.267	26.7
79011	ENSG00000157593	SLC35B2	6	-	44256333	44256492	44254095	44255644	44256684	44256878	79011	16,20,17	4,8,4	17,32,36	1,2,2	303	144	0.00029551	0.0175357	0.655,0.543,0.669	0.89,0.884,0.895	-0.267	26.7
41781	ENSG00000118181	RPS25	11	-	119017924	119018085	119017361	119017545	119018281	119018666	41781	30,34,43	11,12,17	23,33,29	5,4,0	305	144	0.00120056	0.0464015	0.563,0.572,0.544	0.685,0.796,1.0	-0.267	26.7
33629	ENSG00000023191	RNH1	11	-	504823	504888	502061	502249	506608	506759	33629	18,19,28	4,1,4	17,12,16	11,8,5	209	144	0.00131342	0.0492417	0.756,0.929,0.828	0.516,0.508,0.688	0.267	26.7
114812	ENSG00000133247	SUV420H2	19	+	55342214	55342380	55341793	55342046	55342741	55342851	114812	56,84,83	25,24,28	108,98,95	16,5,8	310	144	4.05517e-07	0.00014581	0.51,0.619,0.579	0.758,0.901,0.847	-0.266	26.6
46836	ENSG00000102547	CAB39L	13	-	49401132	49401270	49382799	49382941	49401394	49401587	46836	11,11,12	0,0,0	7,14,15	3,0,4	282	144	7.88166e-05	0.00690847	1.0,1.0,1.0	0.544,1.0,0.657	0.266	26.6
129712	ENSG00000119688	ABCD4	14	-	74299547	74299675	74296332	74296449	74300149	74300268	129712	12,17,11	0,1,0	15,6,9	0,2,5	272	144	0.000264305	0.0163786	1.0,0.9,1.0	1.0,0.614,0.488	0.266	26.6
135521	ENSG00000183963	SMTN	22	+	31082915	31083002	31080449	31080754	31083178	31083309	135521	8,16,18	29,40,65	27,33,31	35,23,20	231	144	7.12171e-07	0.000224502	0.147,0.2,0.147	0.325,0.472,0.491	-0.265	26.5
66076	ENSG00000263006	ROCK1P1	18	+	117042	117304	116841	116920	118296	118504	66076	14,20,22	3,4,3	12,17,10	0,0,1	406	144	2.64329e-05	0.00314831	0.623,0.639,0.722	1.0,1.0,0.78	-0.265	26.5
111574	ENSG00000180628	PCGF5	10	+	91271637	91271697	91264430	91264520	91278268	91284329	111574	31,53,28	6,16,12	21,21,17	26,20,11	204	144	0.000190459	0.0129441	0.785,0.7,0.622	0.363,0.426,0.522	0.265	26.5
108378	ENSG00000100479	POLE2	14	-	49674349	49674454	49674122	49674216	49679724	49679800	108378	29,19,30	18,20,27	27,21,24	7,6,7	249	144	0.000273372	0.01674	0.482,0.355,0.391	0.69,0.669,0.665	-0.265	26.5
39763	ENSG00000166313	APBB1	11	-	6401976	6401982	6401176	6401688	6402081	6402209	39763	13,6,2	3,2,1	3,5,8	0,0,0	150	144	0.00073526	0.0332155	0.806,0.742,0.658	1.0,1.0,1.0	-0.265	26.5
104395	ENSG00000137504	CREBZF	11	-	85661636	85661749	85660334	85660597	85662388	85662457	104395	17,15,17	19,20,18	3,2,2	23,23,15	257	144	2.1858e-08	1.42898e-05	0.334,0.296,0.346	0.068,0.046,0.07	0.264	26.4
70589	ENSG00000143537	ADAM15	1	+	155061903	155061960	155061417	155061489	155062244	155062369	70589	10,12,14	30,35,43	37,44,45	33,36,38	201	144	5.52194e-08	2.98291e-05	0.193,0.197,0.189	0.445,0.467,0.459	-0.264	26.4
25462	ENSG00000139618	BRCA2	13	+	32395990	32396116	32394688	32394933	32396897	32397044	25462	0,1,3	10,12,10	15,12,9	12,16,12	270	144	3.11083e-06	0.000651638	0.0,0.043,0.138	0.4,0.286,0.286	-0.264	26.4
48514	ENSG00000170677	SOCS6	18	+	70314094	70314240	70288900	70289090	70324542	70327116	48514	5,8,13	10,13,6	0,1,2	9,6,11	290	144	2.19364e-05	0.0027831	0.199,0.234,0.518	0.0,0.076,0.083	0.264	26.4
6354	ENSG00000062716	VMP1	17	+	59773753	59773944	59738836	59738947	59808795	59808876	6354	7,5,11	0,0,1	12,13,9	8,1,1	335	144	7.66269e-05	0.00675097	1.0,1.0,0.825	0.392,0.848,0.795	0.263	26.3
65999	ENSG00000163617	CCDC191	3	-	114018677	114018868	114010771	114011021	114034924	114035148	65999	9,13,16	5,0,2	17,8,10	0,0,0	335	144	0.000104619	0.00852275	0.436,1.0,0.775	1.0,1.0,1.0	-0.263	26.3
125763	ENSG00000148218	ALAD	9	-	113397045	113397262	113396262	113396310	113401211	113401290	125763	1,0,7	0,1,0	2,2,0	0,3,3	361	144	0.000603813	0.0288279	1.0,0.0,1.0	1.0,0.21,0.0	0.263	26.3
94940	ENSG00000222009	BTBD19	1	+	44812457	44812683	44812038	44812098	44812995	44813269	94940	0,0,1	9,11,4	4,7,1	5,3,2	370	144	2.6841e-06	0.000588257	0.0,0.0,0.089	0.237,0.476,0.163	-0.262	26.2
54933	ENSG00000241388	HNF1A-AS1	12	-	120970297	120970370	120968612	120969008	120974484	120974592	54933	9,13,14	6,2,1	11,5,3	0,0,0	217	144	8.00242e-06	0.00133326	0.499,0.812,0.903	1.0,1.0,1.0	-0.262	26.2
122276	ENSG00000197619	ZNF615	19	-	52003696	52003893	52002272	52002281	52008140	52008215	122276	16,22,17	2,0,0	13,11,16	4,4,1	341	144	0.000175771	0.0121525	0.772,1.0,1.0	0.578,0.537,0.871	0.262	26.2
97716	ENSG00000101282	RSPO4	20	-	963934	964120	958451	960466	967173	967314	97716	31,19,32	15,7,15	52,43,36	3,9,6	330	144	0.000452588	0.0237353	0.474,0.542,0.482	0.883,0.676,0.724	-0.262	26.2
86083	ENSG00000102898	NUTF2	16	+	67847281	67847456	67846922	67846985	67868339	67868496	86083	12,22,16	1,2,0	21,16,14	4,7,3	319	144	0.000534745	0.0264638	0.844,0.832,1.0	0.703,0.508,0.678	0.262	26.2
94684	ENSG00000114867	EIF4G1	3	+	184316131	184316218	184314618	184314674	184317716	184317816	94684	11,8,4	3,6,7	6,7,1	0,1,1	231	144	0.000577702	0.0279407	0.696,0.454,0.263	1.0,0.814,0.384	-0.262	26.2
37642	ENSG00000160781	PAQR6	1	-	156245141	156245238	156244760	156244911	156245781	156246250	37642	20,19,16	5,10,1	37,21,29	0,1,0	241	144	2.54815e-07	0.000103237	0.705,0.532,0.905	1.0,0.926,1.0	-0.261	26.1
38004	ENSG00000129810	SGOL1	3	-	20175004	20175055	20171042	20171232	20176600	20176659	38004	17,22,24	14,20,20	35,39,33	9,9,12	195	144	6.13281e-05	0.00581258	0.473,0.448,0.47	0.742,0.762,0.67	-0.261	26.1
15038	ENSG00000112659	CUL9	6	+	43187245	43187448	43185954	43186455	43187712	43187734	15038	9,4,2	0,2,3	2,4,6	1,0,0	347	144	0.00124066	0.0474732	1.0,0.454,0.217	0.454,1.0,1.0	-0.261	26.1
135506	ENSG00000183963	SMTN	22	+	31082866	31083002	31080449	31080754	31083178	31083309	135506	7,13,12	29,40,65	25,28,34	35,23,20	280	144	4.33066e-08	2.45702e-05	0.11,0.143,0.087	0.269,0.385,0.466	-0.26	26
69985	ENSG00000007376	RPUSD1	16	-	787152	787179	786825	786928	787353	787477	69985	10,8,11	7,2,4	26,15,13	3,0,1	171	144	0.000387647	0.0212058	0.546,0.771,0.698	0.879,1.0,0.916	-0.26	26
53672	ENSG00000121310	ECHDC2	1	-	52906518	52906611	52904645	52904833	52907867	52907954	53672	40,30,28	27,29,32	48,44,50	27,14,7	237	144	0.000986634	0.0408798	0.474,0.386,0.347	0.519,0.656,0.813	-0.26	26
88624	ENSG00000143748	NVL	1	-	224326390	224326464	224317877	224317930	224330070	224330179	88624	109118135	12,17,36	58,109,92	50,43,49	218	144	1.72153e-06	0.000431053	0.857,0.821,0.712	0.434,0.626,0.554	0.259	25.9
126312	ENSG00000179943	FIZ1	19	-	55595619	55595734	55593432	55593646	55597571	55597842	126312	15,12,19	7,18,26	5,4,8	34,30,20	259	144	6.76903e-05	0.00620104	0.544,0.27,0.289	0.076,0.069,0.182	0.259	25.9
98274	ENSG00000073060	SCARB1	12	-	124782671	124782827	124777632	124778586	124786356	124786503	98274	9,6,9	6,12,6	3,3,1	12,22,5	300	144	0.000168912	0.0118363	0.419,0.194,0.419	0.107,0.061,0.088	0.259	25.9
91614	ENSG00000028310	BRD9	5	-	869037	869119	868602	868804	869244	869394	91614	0,1,0	1,0,2	4,2,3	0,2,3	226	144	0.000529075	0.0262736	0.0,1.0,0.0	1.0,0.389,0.389	-0.259	25.9
14746	ENSG00000197045	GMFB	14	-	54482121	54482197	54481394	54481458	54483670	54483767	14746	1,3,7	0,1,1	4,1,1	2,0,4	220	144	0.00091739	0.0391382	1.0,0.663,0.821	0.567,1.0,0.141	0.259	25.9
130688	ENSG00000242086	LINC00969	3	+	195689338	195689438	195688532	195688797	195708133	195708230	130688	10,12,14	1,0,0	5,13,5	1,0,6	244	144	0.00130289	0.0490847	0.855,1.0,1.0	0.747,1.0,0.33	0.259	25.9
119717	ENSG00000110888	CAPRIN2	12	-	30719078	30720915	30714958	30716676	30723258	30723314	119717	37,30,39	0,0,1	38,32,43	2,0,5	1981	144	4.3648e-05	0.00455733	1.0,1.0,0.739	0.58,1.0,0.385	0.258	25.8
50337	ENSG00000108848	LUC7L3	17	+	50749218	50749344	50748343	50748416	50750500	50750550	50337	11,11,12	0,0,0	16,8,9	0,2,4	270	144	0.00076197	0.0339841	1.0,1.0,1.0	1.0,0.681,0.545	0.258	25.8
91137	ENSG00000214160	ALG3	3	-	184249225	184249355	184245758	184245812	184249458	184249548	91137	9,17,3	0,0,0	21,13,14	6,1,3	274	144	9.72593e-07	0.000279389	1.0,1.0,1.0	0.648,0.872,0.71	0.257	25.7
82859	ENSG00000153233	PTPRR	12	-	70701136	70701323	70698264	70698349	70745817	70746086	82859	21,33,36	0,0,0	17,23,11	7,4,0	331	144	1.03062e-06	0.000289231	1.0,1.0,1.0	0.514,0.714,1.0	0.257	25.7
117505	ENSG00000152061	RABGAP1L	1	+	174957890	174958068	174957456	174957549	174969276	174969387	117505	10,32,12	11,13,10	3,4,3	23,10,6	322	144	1.62633e-05	0.00224104	0.289,0.524,0.349	0.055,0.152,0.183	0.257	25.7
132265	ENSG00000186951	PPARA	22	+	46219811	46220014	46218262	46218401	46231791	46232239	132265	16,16,22	5,3,1	12,33,14	0,1,0	347	144	2.08746e-05	0.00268364	0.57,0.689,0.901	1.0,0.932,1.0	-0.257	25.7
136438	ENSG00000168014	C2CD3	11	-	74103571	74103625	74100598	74100676	74106370	74106493	136438	7,10,10	0,1,0	5,6,6	0,2,6	198	144	0.000145659	0.0106682	1.0,0.879,1.0	1.0,0.686,0.421	0.257	25.7
122001	ENSG00000148408	CACNA1B	9	+	138101103	138101200	138096483	138096611	138105698	138105778	122001	1,1,0	0,2,2	0,3,2	2,0,0	241	144	0.000964058	0.0402487	1.0,0.23,0.0	0.0,1.0,1.0	-0.257	25.7
103471	ENSG00000204588	LINC01123	2	+	109993634	109993819	109987560	109988802	109994400	109995281	103471	1,4,2	3,1,1	0,3,2	1,0,0	329	144	0.00101863	0.0417692	0.127,0.636,0.467	0.0,1.0,1.0	-0.257	25.7
46207	ENSG00000231646	FSIP2-AS1	2	-	185788111	185788209	185783690	185784130	185788765	185788943	46207	2,2,1	0,0,1	1,1,2	0,1,4	242	144	0.00131287	0.0492375	1.0,1.0,0.373	1.0,0.373,0.229	0.257	25.7
54309	ENSG00000214617	SLC6A10P	16	-	32884909	32885024	32883571	32883703	32885235	32885501	54309	0,0,0	3,3,5	3,1,5	4,3,6	259	144	4.61339e-06	0.000874499	0.0,0.0,0.0	0.294,0.156,0.317	-0.256	25.6
22777	ENSG00000085760	MTIF2	2	-	55268649	55268739	55267568	55267635	55269168	55269248	22777	17,11,9	2,8,2	13,17,4	2,0,0	234	144	0.000216054	0.0142076	0.84,0.458,0.735	0.8,1.0,1.0	-0.256	25.6
514	ENSG00000186260	MKL2	16	+	14075299	14075501	14071320	14071365	14079289	14079354	514	4,4,2	7,4,1	0,2,0	8,4,2	346	144	0.000346463	0.0196861	0.192,0.294,0.454	0.0,0.172,0.0	0.256	25.6
109631	ENSG00000184307	ZDHHC23	3	+	113959520	113959600	113958362	113958538	113961051	113962978	109631	8,10,3	0,0,0	3,10,15	1,1,4	224	144	0.000578799	0.0279479	1.0,1.0,1.0	0.659,0.865,0.707	0.256	25.6
125318	ENSG00000158286	RNF207	1	+	6207063	6207203	6206535	6206726	6207378	6207564	125318	0,0,0	7,1,8	1,0,6	1,2,4	284	144	0.00073365	0.0331688	0.0,0.0,0.0	0.336,0.0,0.432	-0.256	25.6
121966	ENSG00000198521	ZNF43	19	-	21843144	21843326	21819094	21819221	21851904	21852028	121966	8,6,8	6,2,0	9,18,11	0,0,2	326	144	0.000947844	0.0398611	0.371,0.57,1.0	1.0,1.0,0.708	-0.256	25.6
24744	ENSG00000130731	C16orf13	16	-	635611	635856	634718	634797	636093	636358	24744	62,66,60	53,38,45	99,84,82	29,23,16	389	144	1.78151e-07	7.73518e-05	0.302,0.391,0.33	0.558,0.575,0.655	-0.255	25.5
133853	ENSG00000139323	POC1B	12	-	89459637	89459718	89419717	89421257	89466769	89466922	133853	17,16,16	4,7,1	11,12,5	0,0,0	225	144	7.98886e-07	0.000245777	0.731,0.594,0.911	1.0,1.0,1.0	-0.255	25.5
12432	ENSG00000084693	AGBL5	2	+	27069572	27069706	27068631	27068744	27070091	27070622	12432	9,13,28	3,4,0	16,18,20	0,0,0	278	144	0.000157257	0.0113017	0.608,0.627,1.0	1.0,1.0,1.0	-0.255	25.5
132705	ENSG00000250903	GMDS-AS1	6	+	2269697	2269799	2263600	2263684	2398576	2398766	132705	1,3,3	0,2,4	1,6,2	0,0,1	246	144	0.000279129	0.0169572	1.0,0.468,0.305	1.0,1.0,0.539	-0.255	25.5
91338	ENSG00000088986	DYNLL1	12	+	120494307	120494407	120488577	120488653	120496415	120496553	91338	0,1,1	5,4,3	3,2,5	2,6,4	244	144	0.000395231	0.0214777	0.0,0.129,0.164	0.47,0.164,0.425	-0.255	25.5
133989	ENSG00000154265	ABCA5	17	-	69325698	69325817	69314313	69314430	69327051	69327111	133989	5,19,13	2,5,4	9,6,7	0,0,2	263	144	0.000839104	0.0364746	0.578,0.675,0.64	1.0,1.0,0.657	-0.255	25.5
80770	ENSG00000232593	KANTR	X	+	53094399	53094474	53094156	53094284	53099471	53099608	80770	6,3,4	1,1,0	4,7,7	4,2,3	219	144	0.000999371	0.0412589	0.798,0.664,1.0	0.397,0.697,0.605	0.254	25.4
45685	ENSG00000132026	RTBDN	19	-	12830611	12830674	12829810	12829997	12834784	12834846	45685	14,10,16	4,7,2	25,20,22	0,2,1	207	144	9.46345e-05	0.00789039	0.709,0.498,0.848	1.0,0.874,0.939	-0.253	25.3
120852	ENSG00000198561	CTNND1	11	+	57815914	57816001	57815393	57815500	57816296	57819178	120852	279309333	269254305	549545420	183198112	231	144	0	0	0.393,0.431,0.405	0.652,0.632,0.7	-0.252	25.2
90859	ENSG00000169914	OTUD3	1	+	19894367	19894480	19890384	19890533	19897539	19897662	90859	40,29,31	0,0,1	12,18,19	5,2,3	257	144	2.37742e-06	0.000536696	1.0,1.0,0.946	0.574,0.835,0.78	0.252	25.2
49554	ENSG00000138658	ZGRF1	4	-	112609378	112609429	112606007	112606091	112612523	112612588	49554	18,24,17	0,1,1	13,17,13	2,9,4	195	144	2.78786e-06	0.000602959	1.0,0.947,0.926	0.828,0.582,0.706	0.252	25.2
26942	ENSG00000132436	FIGNL1	7	-	50449117	50449723	50448180	50448289	50450300	50450390	26942	197163166	8,14,16	119,90,78	21,20,19	750	144	2.64995e-05	0.00314831	0.825,0.691,0.666	0.521,0.464,0.441	0.252	25.2
111339	ENSG00000189144	ZNF573	19	-	37758475	37758596	37738301	37740194	37770004	37770094	111339	2,5,6	12,3,6	0,1,0	9,3,2	265	144	4.28689e-05	0.00450872	0.083,0.475,0.352	0.0,0.153,0.0	0.252	25.2
18647	ENSG00000128596	CCDC136	7	+	128806236	128806395	128805760	128805901	128806687	128806858	18647	26,26,23	1,1,1	19,30,30	8,5,5	303	144	0.000109513	0.0087444	0.925,0.925,0.916	0.53,0.74,0.74	0.252	25.2
102433	ENSG00000164142	FAM160A1	4	+	151454700	151454808	151415723	151415801	151482523	151482648	102433	18,13,7	0,2,0	7,13,8	4,3,1	252	144	0.000292031	0.0174139	1.0,0.788,1.0	0.5,0.712,0.821	0.252	25.2
121245	ENSG00000249592	RP11-440L14.1	4	-	764488	764609	762386	762839	781771	781849	121245	1,4,4	1,0,0	3,6,3	5,6,0	265	144	0.000163524	0.0116179	0.352,1.0,1.0	0.246,0.352,1.0	0.251	25.1
61986	ENSG00000105983	LMBR1	7	-	156677902	156678010	156676385	156676624	156679076	156679306	61986	3,5,4	2,3,16	1,1,1	14,2,9	252	144	0.000924302	0.0393219	0.462,0.488,0.125	0.039,0.222,0.06	0.251	25.1
118122	ENSG00000221968	FADS3	11	-	61876865	61877022	61876358	61876455	61877510	61877587	118122	24,25,19	2,5,4	28,26,22	0,0,0	301	144	4.13161e-07	0.000147856	0.852,0.705,0.694	1.0,1.0,1.0	-0.25	25
123815	ENSG00000157193	LRP8	1	-	53276691	53277078	53275630	53275753	53280586	53280715	123815	18,18,36	7,13,13	10,5,5	10,20,14	531	144	1.13215e-05	0.00173456	0.411,0.273,0.429	0.213,0.063,0.088	0.25	25
95774	ENSG00000174099	MSRB3	12	+	65308528	65308655	65278668	65278865	65326825	65326934	95774	0,0,1	3,10,2	6,3,0	3,2,1	271	144	5.34381e-05	0.00526749	0.0,0.0,0.21	0.515,0.444,0.0	-0.25	25
7442	ENSG00000109534	GAR1	4	+	109816152	109816255	109815827	109816005	109817935	109818090	7442	17,5,4	1,0,0	7,19,9	1,3,4	247	144	9.08437e-05	0.00765756	0.908,1.0,1.0	0.803,0.787,0.567	0.25	25
44198	ENSG00000197362	ZNF786	7	-	149083819	149083978	149074385	149074538	149090622	149090782	44198	14,25,2	18,8,12	2,2,1	17,9,11	303	144	0.000380086	0.0209049	0.27,0.598,0.073	0.053,0.096,0.041	0.25	25
79270	ENSG00000197021	CXorf40B	X	-	149937632	149937672	149937413	149937480	149938141	149938700	79270	4,1,4	3,9,6	0,2,1	18,15,8	184	144	0.000968895	0.0403493	0.511,0.08,0.343	0.0,0.094,0.089	0.25	25
72689	ENSG00000278558	TMEM191B	22	+	18530155	18530196	18529935	18530008	18530254	18530459	72689	15,31,11	3,2,2	28,34,24	17,20,10	185	144	5.50687e-05	0.00537273	0.796,0.923,0.811	0.562,0.57,0.651	0.249	24.9
104582	ENSG00000171302	CANT1	17	-	78998147	78998286	78997839	78997963	79000099	79000253	104582	0,0,5	11,12,10	8,8,6	8,8,8	283	144	8.05673e-05	0.00702817	0.0,0.0,0.203	0.337,0.337,0.276	-0.249	24.9
97436	ENSG00000233098	CCDC144NL-AS1	17	+	20949102	20949441	20932717	20932836	20956633	20956709	97436	18,17,11	0,0,0	18,12,11	6,1,0	483	144	0.000106754	0.00860631	1.0,1.0,1.0	0.472,0.782,1.0	0.249	24.9
11007	ENSG00000164989	CCDC171	9	+	15594040	15594172	15591365	15591556	15623266	15623413	11007	6,5,12	2,4,2	5,10,2	0,0,1	276	144	0.000127404	0.00977279	0.61,0.395,0.758	1.0,1.0,0.511	-0.249	24.9
134126	ENSG00000162086	ZNF75A	16	+	3313048	3313175	3312676	3312768	3317189	3318852	134126	10,16,11	3,4,3	13,15,26	0,3,0	271	144	0.000946244	0.0398375	0.639,0.68,0.661	1.0,0.727,1.0	-0.249	24.9
117196	ENSG00000266338	NBPF15	1	-	144460842	144461010	144459365	144459488	144461380	144461647	117196	12,12,10	0,3,3	12,7,13	0,0,0	312	144	0.000497122	0.0252202	1.0,0.649,0.606	1.0,1.0,1.0	-0.248	24.8
86086	ENSG00000102898	NUTF2	16	+	67847277	67847456	67846934	67846985	67868339	67868411	86086	13,21,19	1,2,0	22,18,15	4,7,3	323	144	0.000545671	0.0268429	0.853,0.824,1.0	0.71,0.534,0.69	0.248	24.8
97451	ENSG00000233098	CCDC144NL-AS1	17	+	20932717	20932836	20931592	20931771	20938092	20938522	97451	4,13,2	3,3,0	3,12,9	0,1,0	263	144	0.000653047	0.0305223	0.422,0.703,1.0	1.0,0.868,1.0	-0.248	24.8
30265	ENSG00000112249	ASCC3	6	-	100858956	100859202	100805759	100805880	100864063	100864244	30265	11,17,25	0,0,0	17,22,11	1,1,4	390	144	0.000668167	0.0310125	1.0,1.0,1.0	0.863,0.89,0.504	0.248	24.8
50602	ENSG00000243156	MICAL3	22	-	17803810	17803861	17791201	17791301	17808843	17808937	50602	6,12,15	20,18,15	5,2,2	35,31,26	195	144	4.03419e-06	0.000785556	0.181,0.33,0.425	0.095,0.045,0.054	0.247	24.7
73970	ENSG00000078699	CBFA2T2	20	+	33571685	33571737	33562364	33562674	33596952	33597067	73970	1,0,1	8,7,17	3,4,2	6,8,3	196	144	9.02538e-05	0.0076404	0.084,0.0,0.041	0.269,0.269,0.329	-0.247	24.7
119553	ENSG00000280987	MATR3	5	+	139291582	139291681	139279050	139279129	139314674	139314736	119553	0,3,5	2,4,2	0,1,0	5,3,7	243	144	0.000170913	0.0119256	0.0,0.308,0.597	0.0,0.165,0.0	0.247	24.7
38672	ENSG00000119383	PPP2R4	9	+	129127963	129128068	129120521	129120610	129128984	129129110	38672	58,51,52	24,14,21	20,21,13	14,24,16	249	144	0.000215605	0.0141921	0.583,0.678,0.589	0.452,0.336,0.32	0.247	24.7
76015	ENSG00000141380	SS18	18	-	26079010	26079146	26078075	26078160	26082362	26082369	76015	2,1,1	0,4,3	4,0,3	0,1,0	280	144	0.000355044	0.0200155	1.0,0.114,0.146	1.0,0.0,1.0	-0.247	24.7
66356	ENSG00000116957	TBCE	1	+	235419416	235419515	235414432	235414618	235427139	235427239	66356	3,3,0	0,0,1	1,4,3	7,2,1	243	144	0.000580261	0.0279939	1.0,1.0,0.0	0.078,0.542,0.64	0.247	24.7
7549	ENSG00000049167	ERCC8	5	-	60904787	60904873	60903647	60903716	60918264	60918388	7549	17,10,24	0,0,0	6,12,17	2,1,4	230	144	7.88349e-05	0.00690847	1.0,1.0,1.0	0.653,0.883,0.727	0.246	24.6
97462	ENSG00000233098	CCDC144NL-AS1	17	+	20956193	20956353	20932717	20932836	20956633	20956709	97462	8,8,12	0,0,0	16,5,11	6,1,0	304	144	0.000144571	0.0106329	1.0,1.0,1.0	0.558,0.703,1.0	0.246	24.6
25478	ENSG00000170364	SETMAR	3	+	4312897	4313761	4303303	4303526	4316211	4317567	25478	88,101,82	13,11,13	144139112	5,5,8	1008	144	0.000348655	0.0197911	0.492,0.567,0.474	0.804,0.799,0.667	-0.246	24.6
133852	ENSG00000139323	POC1B	12	-	89459637	89459718	89425160	89425379	89466769	89466922	133852	34,51,64	15,17,11	36,18,19	24,16,19	225	144	0.000415827	0.0221918	0.592,0.658,0.788	0.49,0.419,0.39	0.246	24.6
86155	ENSG00000126456	IRF3	19	-	49664586	49664793	49663420	49663514	49665671	49665835	86155	14,13,9	1,5,2	10,15,15	0,0,2	351	144	0.000513829	0.0258286	0.852,0.516,0.649	1.0,1.0,0.755	-0.246	24.6
95394	ENSG00000241015	TPM3P9	19	+	53433592	53433750	53431983	53432028	53441795	53444670	95394	1,0,2	5,3,4	9,6,1	5,5,2	302	144	0.00062226	0.0295127	0.087,0.0,0.193	0.462,0.364,0.193	-0.246	24.6
102692	ENSG00000148341	SH3GLB2	9	-	129015739	129015864	129014770	129014904	129019886	129020039	102692	11,5,7	1,0,1	6,9,8	0,5,6	269	144	0.000733028	0.0331536	0.855,1.0,0.789	1.0,0.491,0.416	0.246	24.6
93893	ENSG00000158985	CDC42SE2	5	+	131287489	131287563	131264099	131264166	131287658	131287813	93893	0,1,6	1,1,6	0,1,0	3,11,5	218	144	0.000803119	0.0352701	0.0,0.398,0.398	0.0,0.057,0.0	0.246	24.6
120335	ENSG00000215302	CTD-3092A11.1	15	+	30472347	30472451	30470778	30471426	30474355	30474529	120335	0,1,0	2,7,11	2,4,4	4,13,3	248	144	5.35904e-05	0.00527474	0.0,0.077,0.0	0.225,0.152,0.436	-0.245	24.5
129715	ENSG00000119688	ABCD4	14	-	74297638	74298069	74296332	74296449	74300149	74300268	129715	20,20,21	0,1,0	25,15,16	0,2,5	575	144	8.37115e-05	0.00722886	1.0,0.834,1.0	1.0,0.653,0.445	0.245	24.5
67563	ENSG00000161265	U2AF1L4	19	-	35744625	35744738	35744322	35744421	35745124	35745187	67563	42,27,62	12,14,10	48,40,56	5,4,0	257	144	0.000100123	0.00827603	0.662,0.519,0.776	0.843,0.849,1.0	-0.245	24.5
118268	ENSG00000144504	ANKMY1	2	-	240507559	240507691	240500451	240500565	240509347	240509455	118268	10,5,7	0,0,0	11,8,11	0,2,4	276	144	0.000631462	0.0297221	1.0,1.0,1.0	1.0,0.676,0.589	0.245	24.5
64231	ENSG00000163788	SNRK	3	+	43299753	43299815	43286539	43286675	43303097	43303792	64231	19,16,25	5,9,9	10,9,13	0,3,0	206	144	0.000679117	0.0313468	0.727,0.554,0.66	1.0,0.677,1.0	-0.245	24.5
104064	ENSG00000164828	SUN1	7	+	849831	850033	849519	849603	851383	851482	104064	163146145	48,34,38	132153128	13,10,6	346	144	5.7144e-10	6.70923e-07	0.586,0.641,0.614	0.809,0.864,0.899	-0.244	24.4
42586	ENSG00000067221	STOML1	15	-	73984658	73984868	73983236	73984130	73985317	73985513	42586	46,32,55	7,5,5	30,46,37	0,0,0	354	144	3.14382e-08	1.91392e-05	0.728,0.722,0.817	1.0,1.0,1.0	-0.244	24.4
130795	ENSG00000138079	SLC3A1	2	+	44301002	44301127	44299970	44300090	44304142	44304338	130795	21,13,18	1,0,0	27,15,7	5,1,3	269	144	4.70537e-05	0.00477213	0.918,1.0,1.0	0.743,0.889,0.555	0.244	24.4
37860	ENSG00000214135	AC024560.3	3	-	197603528	197603717	197593090	197593159	197613224	197613318	37860	5,10,10	2,7,0	10,11,4	0,0,1	333	144	0.000127044	0.00975171	0.519,0.382,1.0	1.0,1.0,0.634	-0.244	24.4
95005	ENSG00000271147	ARMCX5-GPRASP2	X	+	102639399	102639533	102605481	102605653	102649953	102650145	95005	9,4,17	0,0,0	9,11,20	2,3,1	278	144	0.000775532	0.0343867	1.0,1.0,1.0	0.7,0.655,0.912	0.244	24.4
7428	ENSG00000172006	ZNF554	19	+	2823510	2823577	2823039	2823112	2827616	2827743	7428	0,7,2	3,5,2	2,0,0	7,3,3	211	144	0.00120452	0.0465234	0.0,0.489,0.406	0.163,0.0,0.0	0.244	24.4
24749	ENSG00000130731	C16orf13	16	-	635611	635821	634718	634797	636093	636358	24749	56,65,57	53,38,45	86,79,73	29,23,16	354	144	1.80145e-06	0.000445756	0.301,0.41,0.34	0.547,0.583,0.65	-0.243	24.3
83792	ENSG00000213096	ZNF254	19	+	24103746	24103867	24049476	24049548	24105939	24106066	83792	9,12,7	12,8,13	4,1,2	16,11,15	265	144	0.000145156	0.0106517	0.29,0.449,0.226	0.12,0.047,0.068	0.243	24.3
63681	ENSG00000196295	AC005154.6	7	-	30584710	30584808	30584422	30584453	30585329	30585479	63681	6,6,13	1,0,0	8,9,5	1,2,3	242	144	0.000469878	0.0242987	0.781,1.0,1.0	0.826,0.728,0.498	0.243	24.3
104088	ENSG00000164828	SUN1	7	+	849840	850033	849519	849603	851383	851481	104088	162145138	48,34,38	127153124	13,10,6	337	144	7.02202e-10	8.07961e-07	0.591,0.646,0.608	0.807,0.867,0.898	-0.242	24.2
45713	ENSG00000106701	FSD1L	9	+	105461519	105461615	105448101	105448235	105464235	105464331	45713	9,3,9	14,11,6	0,2,0	10,6,9	240	144	1.32602e-05	0.00195805	0.278,0.141,0.474	0.0,0.167,0.0	0.242	24.2
78842	ENSG00000186481	ANKRD20A5P	18	+	14198458	14198489	14189175	14189313	14201131	14201201	78842	2,6,9	0,1,0	8,11,10	1,7,4	175	144	3.52336e-05	0.00394471	1.0,0.832,1.0	0.868,0.564,0.673	0.242	24.2
60846	ENSG00000196586	MYO6	6	+	75894801	75894840	75892529	75892690	75895230	75895260	60846	50,52,55	37,49,42	77,60,53	29,16,12	183	144	1.2443e-06	0.0003378	0.515,0.455,0.507	0.676,0.747,0.777	-0.241	24.1
28391	ENSG00000135049	AGTPBP1	9	-	85678334	85678398	85677435	85677582	85681267	85681335	28391	29,25,42	3,0,1	40,30,14	7,9,6	208	144	1.63044e-05	0.00224401	0.87,1.0,0.967	0.798,0.698,0.618	0.241	24.1
130190	ENSG00000136933	RABEPK	9	+	125213369	125213522	125203007	125203066	125227909	125228059	130190	18,16,10	0,0,0	19,12,13	2,4,1	297	144	6.37049e-05	0.00597388	1.0,1.0,1.0	0.822,0.593,0.863	0.241	24.1
35384	ENSG00000108448	TRIM16L	17	+	18718898	18719036	18705062	18705164	18720101	18720325	35384	0,1,8	9,3,3	0,0,0	1,5,3	282	144	0.00122898	0.047246	0.0,0.145,0.577	0.0,0.0,0.0	0.241	24.1
115768	ENSG00000157036	EXOG	3	+	38500089	38500164	38497628	38497778	38501354	38501494	115768	10,3,2	5,7,12	2,1,0	8,24,11	219	144	0.000137296	0.0102249	0.568,0.22,0.099	0.141,0.027,0.0	0.24	24
80827	ENSG00000241258	CRCP	7	+	66127703	66127740	66114858	66114970	66145442	66145500	80827	5,8,5	0,0,0	10,9,5	5,0,2	181	144	0.000158885	0.0113762	1.0,1.0,1.0	0.614,1.0,0.665	0.24	24
634	ENSG00000071205	ARHGAP10	4	+	148063147	148063300	148046891	148047051	148064415	148064507	634	39,17,30	10,11,13	15,16,15	19,17,17	297	144	0.0011989	0.0463531	0.654,0.428,0.528	0.277,0.313,0.3	0.24	24
130432	ENSG00000104529	EEF1D	8	-	143593874	143594071	143586728	143586849	143597347	143597362	130432	2,3,4	46,28,42	9,8,11	21,4,18	341	144	8.62063e-07	0.000258307	0.018,0.043,0.039	0.153,0.458,0.205	-0.239	23.9
66682	ENSG00000108021	FAM208B	10	+	5712822	5712918	5684964	5685175	5720543	5720611	66682	13,4,10	0,0,0	18,10,12	3,6,0	240	144	1.53907e-05	0.00216223	1.0,1.0,1.0	0.783,0.5,1.0	0.239	23.9
123095	ENSG00000268750	CTD-2583A14.10	19	+	57820493	57820549	57819725	57819945	57856103	57856233	123095	29,28,33	2,3,0	17,29,16	8,4,7	200	144	0.000146244	0.0106974	0.913,0.87,1.0	0.605,0.839,0.622	0.239	23.9
123100	ENSG00000268750	CTD-2583A14.10	19	+	57856106	57856233	57819730	57819945	57858575	57858941	123100	12,4,8	0,0,0	13,8,13	2,1,3	271	144	0.000341652	0.0194898	1.0,1.0,1.0	0.775,0.81,0.697	0.239	23.9
98061	ENSG00000164294	GPX8	5	+	55160329	55160396	55160166	55160243	55164054	55164179	98061	2,4,2	0,0,1	6,7,2	3,2,1	211	144	0.000476996	0.0245225	1.0,1.0,0.577	0.577,0.705,0.577	0.239	23.9
126419	ENSG00000172456	FGGY	1	+	59321535	59321750	59296794	59296907	59339957	59340069	126419	24,9,18	1,6,0	11,17,7	0,0,0	359	144	0.0011793	0.0458109	0.906,0.376,1.0	1.0,1.0,1.0	-0.239	23.9
58046	ENSG00000137877	SPTBN5	15	-	41861734	41861923	41861418	41861496	41862129	41862292	58046	12,10,18	3,4,1	31,28,22	1,0,2	333	144	0.00130763	0.0491124	0.634,0.519,0.886	0.931,1.0,0.826	-0.239	23.9
67468	ENSG00000141569	TRIM65	17	-	75891812	75891878	75888959	75891347	75892010	75892185	67468	54,56,45	22,37,34	85,97,78	18,20,14	210	144	2.81146e-06	0.000604652	0.627,0.509,0.476	0.764,0.769,0.793	-0.238	23.8
114984	ENSG00000014914	MTMR11	1	-	149935583	149935705	149935298	149935359	149936153	149936373	114984	4,21,24	1,4,6	25,17,12	0,2,0	266	144	8.36762e-05	0.00722886	0.684,0.74,0.684	1.0,0.821,1.0	-0.238	23.8
134527	ENSG00000149403	GRIK4	11	+	120905289	120905493	120898531	120898639	120940346	120940460	134527	6,3,7	0,0,0	12,12,6	6,1,0	348	144	0.000200151	0.0134357	1.0,1.0,1.0	0.453,0.832,1.0	0.238	23.8
50437	ENSG00000139218	SCAF11	12	-	45974189	45975734	45964106	45964188	45990705	45990820	50437	79,86,75	1,0,0	45,47,25	2,4,0	1689	144	0.000227254	0.0147021	0.871,1.0,1.0	0.657,0.5,1.0	0.238	23.8
110814	ENSG00000258472	RP11-192H23.4	17	-	28612261	28612491	28612037	28612084	28612617	28612687	110814	16,12,17	2,2,2	36,19,24	1,0,0	374	144	0.000275227	0.0168178	0.755,0.698,0.766	0.933,1.0,1.0	-0.238	23.8
26665	ENSG00000162591	MEGF6	1	-	3498697	3498773	3498370	3498499	3499137	3499266	26665	25,22,6	2,0,6	51,36,30	0,0,0	220	144	0.000465122	0.0241396	0.891,1.0,0.396	1.0,1.0,1.0	-0.238	23.8
121230	ENSG00000103202	NME4	16	+	406684	406889	404955	405024	407424	407598	121230	15,9,25	1,2,3	18,16,19	0,0,0	349	144	0.000632422	0.0297373	0.861,0.65,0.775	1.0,1.0,1.0	-0.238	23.8
120737	ENSG00000119979	FAM45A	10	+	119105310	119105495	119104763	119105022	119107967	119108164	120737	5,4,19	0,0,0	10,14,25	2,2,2	329	144	0.000692458	0.0317053	1.0,1.0,1.0	0.686,0.754,0.845	0.238	23.8
31512	ENSG00000175455	CCDC14	3	-	123946857	123947057	123944848	123944990	123947279	123947319	31512	62,69,74	2,5,3	88,68,72	16,19,14	344	144	1.92169e-06	0.000466481	0.928,0.852,0.912	0.697,0.6,0.683	0.237	23.7
39865	ENSG00000198715	GLMP	1	-	156294758	156294867	156294364	156294565	156295525	156295689	39865	47,66,69	27,20,19	107131127	8,12,19	253	144	3.3342e-06	0.000680982	0.498,0.653,0.674	0.884,0.861,0.792	-0.237	23.7
97366	ENSG00000165406	MARCH8	10	-	45553111	45553204	45533109	45533289	45590523	45590574	97366	13,12,18	4,3,1	23,14,13	0,0,0	237	144	1.15317e-05	0.00175509	0.664,0.708,0.916	1.0,1.0,1.0	-0.237	23.7
21215	ENSG00000148950	IMMP1L	11	-	31463171	31463305	31433459	31433570	31488127	31488241	21215	27,13,19	0,0,1	20,8,6	6,1,1	278	144	1.96652e-05	0.00257124	1.0,1.0,0.908	0.633,0.806,0.757	0.237	23.7
51683	ENSG00000144468	RHBDD1	2	+	226839408	226839627	226836043	226836087	226864603	226865126	51683	33,49,50	8,12,10	59,70,56	3,5,3	363	144	7.16111e-05	0.00643722	0.621,0.618,0.665	0.886,0.847,0.881	-0.237	23.7
81904	ENSG00000137819	PAQR5	15	+	69359965	69360131	69337340	69337501	69379882	69380010	81904	5,7,6	0,1,0	20,15,11	4,4,2	310	144	9.75123e-05	0.00807765	1.0,0.765,1.0	0.699,0.635,0.719	0.237	23.7
129261	ENSG00000001631	KRIT1	7	-	92244001	92244149	92242033	92242137	92245464	92245676	129261	50,32,37	3,1,3	24,23,24	5,10,4	292	144	0.00050753	0.025579	0.892,0.94,0.859	0.703,0.531,0.747	0.237	23.7
123091	ENSG00000268750	CTD-2583A14.10	19	+	57839022	57839149	57819718	57819945	57858575	57858641	123091	15,7,5	0,0,0	14,20,8	2,1,3	271	144	0.00107142	0.0432255	1.0,1.0,1.0	0.788,0.914,0.586	0.237	23.7
51819	ENSG00000073792	IGF2BP2	3	-	185672540	185672669	185658340	185658409	185675295	185675431	51819	9,6,20	6,4,5	5,6,2	0,1,1	273	144	0.00127181	0.0482901	0.442,0.442,0.678	1.0,0.76,0.513	-0.237	23.7
130436	ENSG00000104529	EEF1D	8	-	143593892	143594071	143586728	143586849	143597347	143597402	130436	2,2,4	46,28,42	8,8,9	21,4,18	323	144	2.3635e-06	0.000536174	0.019,0.031,0.041	0.145,0.471,0.182	-0.236	23.6
57553	ENSG00000179029	TMEM107	17	-	8175958	8176026	8174002	8174272	8176199	8176374	57553	34,37,35	38,30,37	76,61,62	37,20,20	212	144	8.36123e-06	0.00137436	0.378,0.456,0.391	0.582,0.674,0.678	-0.236	23.6
3154	ENSG00000100897	DCAF11	14	+	24115205	24115293	24114696	24114924	24115381	24115392	3154	49,43,41	2,0,1	21,29,25	8,4,5	232	144	1.13459e-06	0.000312315	0.938,1.0,0.962	0.62,0.818,0.756	0.235	23.5
33488	ENSG00000100031	GGT1	22	+	24608989	24609231	24607925	24608023	24610249	24610336	33488	16,17,15	0,0,0	30,25,24	3,3,3	386	144	1.37194e-05	0.00198562	1.0,1.0,1.0	0.789,0.757,0.749	0.235	23.5
65447	ENSG00000147459	DOCK5	8	+	25409969	25410202	25408801	25408940	25411193	25412258	65447	35,48,47	0,2,0	29,26,23	2,4,5	377	144	1.46478e-05	0.00208588	1.0,0.902,1.0	0.847,0.713,0.637	0.235	23.5
100028	ENSG00000228486	LINC01125	2	+	97675630	97675721	97674455	97674557	97675844	97675928	100028	10,6,5	4,3,0	12,6,10	0,0,1	235	144	5.90428e-05	0.00565185	0.605,0.551,1.0	1.0,1.0,0.86	-0.235	23.5
82120	ENSG00000176884	GRIN1	9	+	137167410	137167626	137165185	137165296	137167773	137168755	82120	44,50,49	19,14,16	18,22,21	19,21,16	360	144	0.00013384	0.0100728	0.481,0.588,0.551	0.275,0.295,0.344	0.235	23.5
30271	ENSG00000112249	ASCC3	6	-	100864063	100864244	100848419	100848707	100867907	100868038	30271	48,47,45	5,11,4	45,26,18	0,0,0	325	144	5.2e-08	2.86276e-05	0.81,0.654,0.833	1.0,1.0,1.0	-0.234	23.4
38505	ENSG00000084774	CAD	2	+	27226130	27226173	27225704	27225926	27226524	27226649	38505	23,32,24	4,7,12	39,24,23	0,2,0	187	144	1.32401e-07	6.14281e-05	0.816,0.779,0.606	1.0,0.902,1.0	-0.234	23.4
113535	ENSG00000120742	SERP1	3	-	150583116	150583202	150566384	150567106	150602943	150603174	113535	6,4,3	12,15,4	0,0,0	8,14,9	230	144	1.00178e-06	0.000283209	0.238,0.143,0.32	0.0,0.0,0.0	0.234	23.4
29360	ENSG00000163516	ANKZF1	2	+	219235473	219235621	219234825	219235312	219235707	219235875	29360	30,23,21	7,2,11	46,49,39	4,1,2	292	144	0.000742954	0.0334056	0.679,0.85,0.485	0.85,0.96,0.906	-0.234	23.4
40164	ENSG00000167037	SGSM1	22	+	24809986	24810161	24806440	24806484	24814008	24814192	40164	1,0,0	5,1,3	6,0,2	6,1,1	319	144	0.000748542	0.0335259	0.083,0.0,0.0	0.311,0.0,0.474	-0.234	23.4
116055	ENSG00000076555	ACACB	12	+	109247605	109247703	109246178	109246448	109249983	109250104	116055	22,29,7	5,4,3	25,25,15	1,2,0	242	144	0.000813438	0.0355469	0.724,0.812,0.581	0.937,0.881,1.0	-0.234	23.4
37021	ENSG00000242588	RP11-274B21.14	7	+	128577952	128578033	128574750	128574791	128578889	128578933	37021	64,27,44	9,5,0	29,20,19	9,5,12	225	144	0.00123932	0.0474533	0.82,0.776,1.0	0.673,0.719,0.503	0.234	23.4
11508	ENSG00000165097	KDM1B	6	+	18185771	18185810	18171362	18171479	18197056	18197233	11508	18,20,22	0,10,11	13,15,9	0,1,0	183	144	8.28208e-06	0.00136721	1.0,0.611,0.611	1.0,0.922,1.0	-0.233	23.3
37410	ENSG00000241549	GUSBP2	6	-	26951085	26951159	26925119	26925275	26956388	26956554	37410	4,0,7	3,6,10	0,1,0	12,7,11	218	144	4.27309e-05	0.00449831	0.468,0.0,0.316	0.0,0.086,0.0	0.233	23.3
28404	ENSG00000166435	XRRA1	11	-	74940784	74940882	74936883	74937068	74948927	74949020	28404	0,0,1	11,4,15	5,0,3	4,6,4	242	144	0.000156927	0.0112851	0.0,0.0,0.038	0.427,0.0,0.309	-0.233	23.3
132946	ENSG00000198270	TMEM116	12	-	111978735	111978787	111965594	111965759	111991757	111991889	132946	2,0,6	4,2,4	0,1,0	9,7,3	196	144	0.000197637	0.0132829	0.269,0.0,0.524	0.0,0.095,0.0	0.233	23.3
118015	ENSG00000145012	LPP	3	+	188341662	188341719	188225404	188225527	188406111	188406313	118015	2,2,2	7,4,4	0,0,0	3,8,1	201	144	0.000731967	0.0331187	0.17,0.264,0.264	0.0,0.0,0.0	0.233	23.3
105306	ENSG00000238105	GOLGA2P5	12	-	100168451	100168633	100167549	100167639	100168923	100169199	105306	32,24,25	15,11,14	56,63,34	8,9,10	326	144	0.000930991	0.0394697	0.485,0.491,0.441	0.756,0.756,0.6	-0.232	23.2
78905	ENSG00000182628	SKA2	17	-	59131280	59131326	59111955	59112345	59155130	59155269	78905	40,67,69	25,21,20	44,49,33	43,41,42	190	144	8.43354e-05	0.00724698	0.548,0.707,0.723	0.437,0.475,0.373	0.231	23.1
41762	ENSG00000258644	SYNJ2BP-COX16	14	-	70375675	70375771	70342657	70342729	70416899	70416984	41762	11,11,8	0,0,2	7,8,10	1,2,6	240	144	0.000366138	0.0203638	1.0,1.0,0.706	0.808,0.706,0.5	0.231	23.1
12953	ENSG00000269516	CYP4F23P	19	+	15576568	15576835	15575713	15575835	15577172	15577298	12953	10,6,13	0,1,5	18,10,32	0,0,2	411	144	0.00096478	0.0402605	1.0,0.678,0.477	1.0,1.0,0.849	-0.231	23.1
97423	ENSG00000233098	CCDC144NL-AS1	17	+	20955965	20956353	20932713	20932836	20956633	20956709	97423	21,23,21	0,0,0	24,14,21	6,1,0	532	144	0.000137646	0.0102443	1.0,1.0,1.0	0.52,0.791,1.0	0.23	23
116823	ENSG00000136371	MTHFS	15	-	79889341	79889354	79844975	79845442	79896871	79897049	116823	4,2,3	0,1,0	2,4,2	2,4,0	157	144	0.000920661	0.0392051	1.0,0.647,1.0	0.478,0.478,1.0	0.23	23
115219	ENSG00000081665	ZNF506	19	-	19806941	19807068	19794551	19795660	19821600	19821692	115219	40,58,33	0,0,1	24,17,12	2,8,1	271	144	2.22545e-06	0.000514182	1.0,1.0,0.946	0.864,0.53,0.864	0.229	22.9
33010	ENSG00000185404	SP140L	2	+	230389918	230390023	230388558	230388633	230392086	230392229	33010	73,106,86	5,9,1	83,41,49	17,22,7	249	144	2.10966e-05	0.00270011	0.894,0.872,0.98	0.738,0.519,0.802	0.229	22.9
82174	ENSG00000163354	DCST2	1	-	155023363	155023457	155023116	155023257	155023831	155023959	82174	15,13,11	1,3,3	23,13,20	0,0,0	238	144	9.39136e-05	0.00784358	0.901,0.724,0.689	1.0,1.0,1.0	-0.229	22.9
111931	ENSG00000169718	DUS1L	17	-	82058340	82058505	82057879	82058091	82058780	82058818	111931	10,13,8	0,0,0	11,13,11	0,2,4	309	144	0.00069484	0.0317889	1.0,1.0,1.0	1.0,0.752,0.562	0.229	22.9
5381	ENSG00000111788	RP11-22B23.1	12	+	9312277	9312323	9311730	9311831	9312616	9312695	5381	16,15,20	14,11,23	31,34,27	13,8,11	190	144	0.00107181	0.043226	0.464,0.508,0.397	0.644,0.763,0.65	-0.229	22.9
3145	ENSG00000100897	DCAF11	14	+	24115203	24115293	24114696	24114924	24115381	24115392	3145	47,43,41	2,0,1	23,27,27	8,4,5	234	144	1.3663e-06	0.000360569	0.935,1.0,0.962	0.639,0.806,0.769	0.228	22.8
126377	ENSG00000178802	MPI	15	+	74897156	74897219	74896151	74896325	74897511	74902219	126377	47,50,43	45,65,58	74,90,53	30,39,31	207	144	4.85561e-07	0.000164806	0.421,0.349,0.34	0.632,0.616,0.543	-0.227	22.7
134999	ENSG00000149187	CELF1	11	-	47499452	47499604	47488836	47489024	47565273	47565569	134999	32,28,45	0,1,0	26,26,28	4,4,5	296	144	7.10478e-07	0.000224502	1.0,0.932,1.0	0.76,0.76,0.731	0.227	22.7
100068	ENSG00000144040	SFXN5	2	-	73053350	73053547	73049085	73049899	73058527	73058596	100068	1,0,1	1,3,3	4,1,5	2,1,4	341	144	0.000559136	0.0273603	0.297,0.0,0.123	0.458,0.297,0.345	-0.227	22.7
42579	ENSG00000067221	STOML1	15	-	73984658	73984871	73983217	73984130	73985317	73985513	42579	48,37,64	7,5,5	36,58,49	0,0,0	357	144	2.44833e-08	1.53669e-05	0.734,0.749,0.838	1.0,1.0,1.0	-0.226	22.6
69323	ENSG00000167608	TMC4	19	-	54161129	54161156	54160877	54161033	54162672	54162770	69323	15,23,16	8,4,8	33,30,16	1,1,3	171	144	0.000105749	0.0085627	0.612,0.829,0.627	0.965,0.962,0.818	-0.226	22.6
7728	ENSG00000112851	ERBB2IP	5	+	66068876	66069020	66053405	66054951	66072168	66072294	7728	13,11,26	2,6,0	11,23,27	0,1,0	288	144	0.000211168	0.0139961	0.765,0.478,1.0	1.0,0.92,1.0	-0.226	22.6
26515	ENSG00000133059	DSTYK	1	-	205148204	205148339	205142504	205147745	205150679	205150794	26515	43,39,51	9,14,10	34,40,25	2,5,0	279	144	0.000753514	0.0336961	0.711,0.59,0.725	0.898,0.805,1.0	-0.226	22.6
66362	ENSG00000116957	TBCE	1	+	235419472	235419515	235414432	235414618	235427139	235427239	66362	7,11,14	0,0,1	16,7,9	7,2,1	187	144	2.30612e-05	0.0028624	1.0,1.0,0.915	0.638,0.729,0.874	0.225	22.5
129886	ENSG00000149970	CNKSR2	X	+	21516484	21516631	21501519	21501588	21526866	21527000	129886	18,15,15	4,1,5	19,11,4	0,1,0	291	144	3.96227e-05	0.00426875	0.69,0.881,0.598	1.0,0.845,1.0	-0.225	22.5
104592	ENSG00000105750	ZNF85	19	+	20934948	20935047	20923303	20923403	20942800	20943977	104592	6,10,10	0,0,0	18,11,14	2,7,0	243	144	4.9899e-05	0.00499255	1.0,1.0,1.0	0.842,0.482,1.0	0.225	22.5
136395	ENSG00000138614	VWA9	15	-	65607301	65607442	65605128	65605236	65611097	65611258	136395	44,39,25	10,6,6	65,46,32	5,0,1	285	144	7.34331e-05	0.00657021	0.69,0.767,0.678	0.868,1.0,0.942	-0.225	22.5
46588	ENSG00000112365	ZBTB24	6	-	109476762	109476930	109476174	109476258	109481074	109482054	46588	19,16,40	3,3,7	39,27,26	3,0,0	312	144	0.000155347	0.0111995	0.745,0.711,0.725	0.857,1.0,1.0	-0.225	22.5
34429	ENSG00000197498	RPF2	6	+	110988987	110989065	110985005	110985138	110991746	110991786	34429	30,30,32	0,3,2	19,17,26	8,2,9	222	144	0.00018326	0.0125376	1.0,0.866,0.912	0.606,0.846,0.652	0.225	22.5
122266	ENSG00000197619	ZNF615	19	-	52003696	52003900	52002154	52002281	52008140	52008223	122266	19,27,28	2,0,0	19,12,23	4,4,1	348	144	0.000203724	0.0136283	0.797,1.0,1.0	0.663,0.554,0.905	0.225	22.5
56480	ENSG00000182957	SPATA13	13	+	24249476	24249842	24222818	24224582	24251717	24251862	56480	64,71,42	11,7,7	64,54,52	2,1,3	510	144	0.000293641	0.0174529	0.622,0.741,0.629	0.9,0.938,0.83	-0.225	22.5
98023	ENSG00000117155	SSX2IP	1	-	84671188	84671305	84670645	84670815	84690370	84690444	98023	2,3,1	3,7,2	0,0,0	3,2,1	261	144	0.00074085	0.0333371	0.269,0.191,0.216	0.0,0.0,0.0	0.225	22.5
85118	ENSG00000215908	CROCCP2	1	-	16624272	16624467	16623869	16623997	16625774	16626005	85118	20,10,7	1,0,0	17,8,4	5,0,1	339	144	0.00123974	0.0474538	0.895,1.0,1.0	0.591,1.0,0.63	0.225	22.5
123350	ENSG00000082213	C5orf22	5	+	31538259	31538356	31535745	31535893	31538483	31538689	123350	58,44,98	2,2,3	67,51,46	15,6,19	241	144	4.56811e-07	0.000157841	0.945,0.929,0.951	0.727,0.835,0.591	0.224	22.4
7626	ENSG00000163507	KIAA1524	3	-	108582107	108582138	108581414	108581511	108582976	108583083	7626	11,15,32	1,1,1	20,24,8	5,10,3	175	144	2.51128e-05	0.00304158	0.901,0.925,0.963	0.767,0.664,0.687	0.224	22.4
9659	ENSG00000164403	SHROOM1	5	-	132826276	132826338	132825162	132826182	132827460	132827588	9659	0,2,1	21,21,17	4,4,3	8,10,5	206	144	4.5853e-05	0.0046978	0.0,0.062,0.039	0.259,0.219,0.295	-0.224	22.4
4349	ENSG00000145425	RPS3A	4	+	151100426	151100587	151099673	151099714	151100974	151101162	4349	4,1,5	0,1,0	5,7,5	9,0,3	305	144	0.000302837	0.0178071	1.0,0.321,1.0	0.208,1.0,0.44	0.224	22.4
126372	ENSG00000178802	MPI	15	+	74897104	74897219	74896151	74896325	74897511	74898044	126372	76,78,76	45,65,58	116,135,96	30,39,31	259	144	7.34102e-08	3.8048e-05	0.484,0.4,0.421	0.683,0.658,0.633	-0.223	22.3
46457	ENSG00000106346	USP42	7	+	6121490	6121638	6116794	6116939	6135840	6135951	46457	1,0,1	0,3,1	0,3,1	1,0,0	292	144	1.44555e-05	0.00206617	1.0,0.0,0.33	0.0,1.0,1.0	-0.223	22.3
8382	ENSG00000272414	FAM47E-STBD1	4	+	76278068	76278224	76271567	76271768	76309143	76311120	8382	11,11,16	0,2,5	22,6,13	0,0,0	300	144	9.23729e-05	0.00775414	1.0,0.725,0.606	1.0,1.0,1.0	-0.223	22.3
87658	ENSG00000164199	ADGRV1	5	+	90839127	90839357	90828943	90829186	90840577	90840985	87658	1,0,0	7,3,3	8,0,4	5,9,3	374	144	0.000132937	0.0100498	0.052,0.0,0.0	0.381,0.0,0.339	-0.223	22.3
59640	ENSG00000170632	ARMC10	7	+	103086868	103086937	103086629	103086764	103098298	103098863	59640	8,10,10	13,18,11	4,4,1	24,16,19	213	144	0.000142546	0.0105205	0.294,0.273,0.381	0.101,0.145,0.034	0.223	22.3
103446	ENSG00000125885	MCM8	20	+	5977288	5977379	5967829	5968025	5977875	5978017	103446	5,2,6	2,0,4	5,3,2	1,0,0	235	144	0.00021849	0.014318	0.605,1.0,0.479	0.754,1.0,1.0	-0.223	22.3
136747	ENSG00000196923	PDLIM7	5	-	177491806	177491976	177491071	177491420	177492404	177492435	136747	6,3,2	0,0,1	5,6,7	5,1,1	314	144	0.000266836	0.0164617	1.0,1.0,0.478	0.314,0.733,0.762	0.223	22.3
3949	ENSG00000163009	C2orf48	2	+	10198591	10198694	10142254	10142375	10210310	10210597	3949	5,10,6	0,0,1	6,10,7	1,3,2	247	144	0.000451256	0.023687	1.0,1.0,0.778	0.778,0.66,0.671	0.223	22.3
65012	ENSG00000146350	TBC1D32	6	-	121139773	121139836	121131626	121131752	121160009	121160103	65012	2,4,1	10,3,10	0,0,0	16,6,3	207	144	0.000879163	0.0377735	0.122,0.481,0.065	0.0,0.0,0.0	0.223	22.3
124444	ENSG00000113648	H2AFY	5	-	135345967	135346057	135333899	135335141	135360496	135360607	124444	12,7,10	4,2,0	6,6,2	0,0,0	234	144	0.00100165	0.0413043	0.649,0.683,1.0	1.0,1.0,1.0	-0.223	22.3
17951	ENSG00000234741	GAS5	1	-	173866760	173866796	173866176	173866206	173866990	173867043	17951	4,4,6	4,3,3	5,3,1	1,0,1	180	144	0.00130934	0.0491369	0.444,0.516,0.615	0.8,1.0,0.444	-0.223	22.3
50311	ENSG00000273432	RP5-1165K10.2	7	-	43986191	43986362	43973209	43973323	43986600	43986677	50311	0,0,0	16,6,3	4,3,3	6,5,5	315	144	6.69743e-06	0.00115831	0.0,0.0,0.0	0.234,0.215,0.215	-0.221	22.1
50128	ENSG00000162241	SLC25A45	11	-	65379375	65379561	65376817	65377076	65379866	65379938	50128	58,65,69	10,14,17	67,94,61	1,7,4	330	144	1.12632e-05	0.00173025	0.717,0.67,0.639	0.967,0.854,0.869	-0.221	22.1
38955	ENSG00000164081	TEX264	3	+	51672209	51672301	51671626	51671715	51674270	51674562	38955	7,13,4	0,0,0	9,15,10	2,6,0	236	144	2.35496e-05	0.00290359	1.0,1.0,1.0	0.733,0.604,1.0	0.221	22.1
105673	ENSG00000141504	SAT2	17	-	7627343	7627414	7627142	7627226	7627569	7627805	105673	13,14,7	0,2,7	24,18,12	0,0,1	215	144	0.000273154	0.0167355	1.0,0.824,0.401	1.0,1.0,0.889	-0.221	22.1
67470	ENSG00000141569	TRIM65	17	-	75891812	75891876	75891276	75891347	75892010	75892185	67470	19,17,17	22,37,34	23,33,23	18,20,14	208	144	0.000281601	0.0170533	0.374,0.241,0.257	0.469,0.533,0.532	-0.221	22.1
96760	ENSG00000236850	BMS1P20	22	+	22307549	22307591	22307105	22307245	22308696	22308819	96760	11,18,11	3,4,10	16,14,5	0,2,1	186	144	0.000515811	0.025876	0.739,0.777,0.46	1.0,0.844,0.795	-0.221	22.1
126376	ENSG00000178802	MPI	15	+	74897116	74897219	74896151	74896325	74897511	74902219	126376	64,70,64	45,65,58	99,112,82	30,39,31	247	144	1.5122e-07	6.79667e-05	0.453,0.386,0.391	0.658,0.626,0.607	-0.22	22
51337	ENSG00000107104	KANK1	9	+	471445	471586	470591	470677	473193	473273	51337	12,15,14	4,2,2	10,6,12	1,0,0	285	144	3.92729e-05	0.00423901	0.603,0.791,0.78	0.835,1.0,1.0	-0.22	22
131527	ENSG00000198814	GK	X	+	30727465	30727552	30724100	30724181	30728731	30731456	131527	57,40,73	23,19,23	30,33,20	33,27,20	231	144	5.49537e-05	0.00537216	0.607,0.568,0.664	0.362,0.432,0.384	0.22	22
124514	ENSG00000162650	ATXN7L2	1	+	109485331	109485509	109483478	109484080	109486056	109486304	124514	1,0,2	11,10,8	6,3,4	6,6,4	322	144	7.09339e-05	0.00640135	0.039,0.0,0.101	0.309,0.183,0.309	-0.22	22
134768	ENSG00000172366	FAM195A	16	+	646471	646604	642482	643144	647416	647544	134768	15,12,20	4,2,3	22,11,27	1,0,1	277	144	0.000204388	0.0136648	0.661,0.757,0.776	0.92,1.0,0.933	-0.22	22
115116	ENSG00000090565	RAB11FIP3	16	+	491133	491268	488850	489000	496823	496859	115116	74,86,70	57,46,39	66,84,81	16,21,20	279	144	3.74448e-06	0.000745404	0.401,0.491,0.481	0.68,0.674,0.676	-0.219	21.9
51345	ENSG00000107104	KANK1	9	+	471448	471586	470591	470677	473193	473273	51345	12,15,14	4,2,2	10,6,10	1,0,0	282	144	4.49705e-05	0.00464901	0.605,0.793,0.781	0.836,1.0,1.0	-0.219	21.9
15254	ENSG00000185033	SEMA4B	15	+	90225281	90225427	90225071	90225178	90225660	90225827	15254	20,12,17	0,3,4	11,22,6	0,0,0	290	144	0.000159969	0.0114395	1.0,0.665,0.678	1.0,1.0,1.0	-0.219	21.9
128248	ENSG00000167889	MGAT5B	17	+	76933291	76933297	76932644	76932775	76937987	76938143	128248	7,18,6	2,0,0	6,7,1	3,8,0	150	144	0.000164145	0.0116369	0.771,1.0,1.0	0.658,0.457,1.0	0.219	21.9
131612	ENSG00000133519	ZDHHC8P1	22	-	23402031	23402155	23401840	23401953	23402360	23402567	131612	8,17,12	34,16,37	29,27,23	25,17,16	268	144	0.000399416	0.0216066	0.112,0.363,0.148	0.384,0.46,0.436	-0.219	21.9
120858	ENSG00000198561	CTNND1	11	+	57815917	57816001	57815393	57815500	57816296	57819178	120858	71,80,106	269254305	180171122	183198112	228	144	0	0	0.143,0.166,0.18	0.383,0.353,0.408	-0.218	21.8
33412	ENSG00000141252	VPS53	17	-	628087	628229	627173	627316	631549	631628	33412	33,41,49	0,1,0	34,26,38	5,8,2	286	144	6.17787e-07	0.000201941	1.0,0.954,1.0	0.774,0.621,0.905	0.218	21.8
15240	ENSG00000012232	EXTL3	8	+	28743121	28743214	28737518	28737663	28750656	28750724	15240	36,39,81	9,17,3	52,60,44	0,3,1	237	144	1.35604e-05	0.00197609	0.708,0.582,0.943	1.0,0.924,0.964	-0.218	21.8
135586	ENSG00000019144	PHLDB1	11	+	118632806	118632900	118632158	118632296	118635392	118635548	135586	0,0,0	11,13,5	2,2,5	15,2,12	238	144	6.30808e-05	0.0059347	0.0,0.0,0.0	0.075,0.377,0.201	-0.218	21.8
63980	ENSG00000115486	GGCX	2	-	85552415	85552567	85551811	85551981	85552938	85553070	63980	24,34,33	5,10,6	41,89,68	5,3,1	296	144	7.10805e-05	0.00640533	0.7,0.623,0.728	0.8,0.935,0.971	-0.218	21.8
29781	ENSG00000104723	TUSC3	8	+	15757790	15757855	15743537	15743612	15764202	15764459	29781	34,24,65	2,6,6	30,28,29	11,15,10	209	144	0.00028702	0.0172339	0.921,0.734,0.882	0.653,0.563,0.666	0.218	21.8
47601	ENSG00000144677	CTDSPL	3	+	37957110	37957143	37862173	37862278	37964570	37964672	47601	11,16,12	2,1,0	10,10,15	2,5,6	177	144	0.000478208	0.0245529	0.817,0.929,1.0	0.803,0.619,0.67	0.218	21.8
105640	ENSG00000073169	SELO	22	+	50204918	50205024	50200978	50201590	50206316	50206520	105640	24,33,51	38,31,49	5,13,16	73,40,43	250	144	6.02067e-08	3.23712e-05	0.267,0.38,0.375	0.038,0.158,0.176	0.217	21.7
12263	ENSG00000146463	ZMYM4	1	+	35295926	35295988	35268966	35269094	35325359	35325405	12263	10,3,13	0,1,7	5,12,5	0,1,0	206	144	0.00039453	0.0214634	1.0,0.677,0.565	1.0,0.893,1.0	-0.217	21.7
71165	ENSG00000104312	RIPK2	8	+	89762828	89762982	89757746	89758233	89765340	89765496	71165	41,61,82	11,15,17	73,57,46	39,29,34	298	144	4.12156e-05	0.00437887	0.643,0.663,0.7	0.475,0.487,0.395	0.216	21.6
62814	ENSG00000101901	ALG13	X	+	111722792	111722857	111720094	111720170	111723797	111723898	62814	19,27,15	0,0,0	10,12,14	4,1,2	209	144	0.000133599	0.0100669	1.0,1.0,1.0	0.633,0.892,0.828	0.216	21.6
123102	ENSG00000268750	CTD-2583A14.10	19	+	57856103	57856233	57819805	57819945	57858575	57858641	123102	10,5,4	0,0,0	14,8,18	2,1,3	274	144	0.000391922	0.021372	1.0,1.0,1.0	0.786,0.808,0.759	0.216	21.6
14610	ENSG00000228315	GUSBP11	22	-	23700725	23700845	23683724	23683867	23705428	23705541	14610	5,6,3	1,2,3	2,1,3	0,1,0	264	144	0.000495105	0.0251291	0.732,0.621,0.353	1.0,0.353,1.0	-0.216	21.6
94660	ENSG00000114867	EIF4G1	3	+	184315762	184315856	184314551	184314674	184317716	184317786	94660	10,13,5	3,6,7	8,7,1	0,1,1	238	144	0.000726105	0.0329571	0.669,0.567,0.302	1.0,0.809,0.377	-0.216	21.6
117517	ENSG00000152061	RABGAP1L	1	+	174957890	174958173	174957456	174957549	174969276	174969387	117517	11,48,21	11,13,10	6,8,7	23,10,6	427	144	0.00107229	0.0432303	0.252,0.555,0.415	0.081,0.212,0.282	0.216	21.6
112403	ENSG00000215845	TSTD1	1	-	161038524	161038673	161037912	161038075	161038879	161038990	112403	130137152	164144184	245221224	122,89,116	293	144	2.20046e-13	8.01686e-10	0.28,0.319,0.289	0.497,0.55,0.487	-0.215	21.5
13887	ENSG00000197056	ZMYM1	1	+	35111775	35111912	35110293	35110447	35112086	35112130	13887	35,20,34	0,0,0	20,24,11	4,7,0	281	144	9.99369e-07	0.000283209	1.0,1.0,1.0	0.719,0.637,1.0	0.215	21.5
72076	ENSG00000244754	N4BP2L2	13	-	32527457	32527532	32522181	32522270	32538682	32538684	72076	6,8,5	0,0,0	13,11,10	6,0,2	219	144	3.47407e-05	0.00391509	1.0,1.0,1.0	0.588,1.0,0.767	0.215	21.5
51358	ENSG00000100379	KCTD17	22	+	37061538	37061629	37059312	37059438	37062524	37063374	51358	22,15,18	4,9,0	19,19,13	1,0,0	235	144	3.87251e-05	0.00419561	0.771,0.505,1.0	0.921,1.0,1.0	-0.215	21.5
380	ENSG00000112425	EPM2A	6	-	145671238	145671399	145635244	145635486	145686121	145686296	380	1,5,7	5,4,5	1,0,2	9,9,5	305	144	0.000325719	0.0187857	0.086,0.371,0.398	0.05,0.0,0.159	0.215	21.5
78890	ENSG00000182628	SKA2	17	-	59131285	59131367	59111889	59112345	59155130	59155174	78890	21,33,19	25,21,20	27,16,7	43,41,42	226	144	0.000362199	0.0202543	0.349,0.5,0.377	0.286,0.199,0.096	0.215	21.5
30412	ENSG00000139714	MORN3	12	-	121654273	121654433	121652727	121652808	121659190	121659348	30412	15,24,32	2,5,2	13,16,14	0,0,0	304	144	8.78733e-06	0.00143416	0.78,0.695,0.883	1.0,1.0,1.0	-0.214	21.4
33541	ENSG00000112130	RNF8	6	+	37374619	37374741	37371511	37371574	37376925	37377033	33541	50,41,53	6,5,4	57,52,55	18,15,21	266	144	6.02879e-05	0.00573762	0.819,0.816,0.878	0.632,0.652,0.586	0.214	21.4
10046	ENSG00000178691	SUZ12	17	+	31975481	31975515	31973145	31973231	31975648	31975713	10046	2,5,11	0,2,4	4,5,6	0,0,0	178	144	0.000776952	0.0344133	1.0,0.669,0.69	1.0,1.0,1.0	-0.214	21.4
131614	ENSG00000133519	ZDHHC8P1	22	-	23402036	23402155	23401840	23401953	23402360	23402567	131614	41,25,20	34,16,37	60,38,46	25,17,16	263	144	0.001155	0.0452332	0.398,0.461,0.228	0.568,0.55,0.612	-0.214	21.4
94771	ENSG00000162994	CLHC1	2	-	55181569	55181744	55180509	55180712	55206269	55206376	94771	8,3,9	5,0,1	6,17,14	0,0,1	319	144	0.00117375	0.0456879	0.419,1.0,0.802	1.0,1.0,0.863	-0.214	21.4
16562	ENSG00000148773	MKI67	10	-	128114927	128116007	128113426	128113602	128116490	128116536	16562	701527501	49,54,30	246234203	48,61,24	1224	144	3.38953e-05	0.00383483	0.627,0.534,0.663	0.376,0.311,0.499	0.213	21.3
60078	ENSG00000102904	TSNAXIP1	16	+	67821098	67821225	67814301	67814401	67824582	67824779	60078	1,1,1	2,3,0	2,2,0	0,0,1	271	144	9.65908e-05	0.00802443	0.21,0.15,1.0	1.0,1.0,0.0	-0.213	21.3
110817	ENSG00000258472	RP11-192H23.4	17	-	28612261	28612385	28612037	28612084	28612617	28612687	110817	14,11,12	2,2,2	28,17,18	1,0,0	268	144	0.000473457	0.024418	0.79,0.747,0.763	0.938,1.0,1.0	-0.213	21.3
2173	ENSG00000058272	PPP1R12A	12	-	79806165	79806297	79805591	79805768	79807225	79807330	2173	25,55,39	13,15,19	19,24,26	20,23,25	276	144	0.000949331	0.0399017	0.501,0.657,0.517	0.331,0.353,0.352	0.213	21.3
130065	ENSG00000188130	MAPK12	22	-	50255809	50255903	50255607	50255694	50256084	50256199	130065	66,96,89	15,23,17	96122118	3,8,1	238	144	3.02233e-10	4.13991e-07	0.727,0.716,0.76	0.951,0.902,0.986	-0.212	21.2
95847	ENSG00000160959	LRRC14	8	+	144519173	144519295	144518370	144518815	144519700	144520054	95847	1,4,6	20,13,20	17,6,16	20,14,11	266	144	0.000359042	0.0201619	0.026,0.143,0.14	0.315,0.188,0.441	-0.212	21.2
46113	ENSG00000180104	EXOC3	5	+	444925	445064	443267	443290	446149	446349	46113	0,1,0	17,5,4	5,4,3	13,7,3	283	144	1.42835e-05	0.00204922	0.0,0.092,0.0	0.164,0.225,0.337	-0.211	21.1
1970	ENSG00000225210	DUXAP9	14	+	19068432	19068568	19062400	19062466	19092915	19093006	1970	2,1,6	10,20,25	7,7,9	11,11,8	280	144	0.000223223	0.0145345	0.093,0.025,0.11	0.247,0.247,0.367	-0.211	21.1
96770	ENSG00000236850	BMS1P20	22	+	22307532	22307591	22307105	22307245	22309735	22309883	96770	2,6,8	0,1,0	7,11,7	3,3,1	203	144	0.000372617	0.0206197	1.0,0.81,1.0	0.623,0.722,0.832	0.211	21.1
45846	ENSG00000138757	G3BP2	4	-	75720876	75720969	75661930	75662049	75724055	75724176	45846	1,1,5	6,5,4	0,0,0	12,11,7	237	144	0.00050603	0.0255511	0.092,0.108,0.432	0.0,0.0,0.0	0.211	21.1
90873	ENSG00000163378	EOGT	3	-	68991821	68991872	68988924	68989017	68998010	68998114	90873	1,0,1	5,12,21	2,4,6	7,17,5	195	144	7.40421e-05	0.00660415	0.129,0.0,0.034	0.174,0.148,0.47	-0.21	21
110806	ENSG00000258472	RP11-192H23.4	17	-	28611543	28611656	28604275	28605215	28611767	28611795	110806	10,9,7	2,8,0	21,11,16	0,2,0	257	144	0.000654834	0.0305663	0.737,0.387,1.0	1.0,0.755,1.0	-0.21	21
39708	ENSG00000119684	MLH3	14	-	75039910	75040015	75038339	75038412	75041614	75041700	39708	22,25,30	2,1,0	8,22,20	3,2,5	249	144	0.000812487	0.0355445	0.864,0.935,1.0	0.607,0.864,0.698	0.21	21
113525	ENSG00000125107	CNOT1	16	-	58624652	58624770	58623281	58623409	58629727	58629838	113525	14,12,14	1,2,3	7,10,9	0,0,0	262	144	0.000849127	0.0367717	0.885,0.767,0.719	1.0,1.0,1.0	-0.21	21
105049	ENSG00000181798	LINC00471	2	-	231513526	231513632	231508425	231509343	231514081	231514339	105049	24,29,31	4,6,6	27,16,7	2,0,0	250	144	7.98377e-05	0.0069804	0.776,0.736,0.748	0.886,1.0,1.0	-0.209	20.9
124338	ENSG00000168067	MAP4K2	11	-	64800899	64801031	64800763	64800826	64801110	64801183	124338	89,84,123	23,7,17	90,74,83	30,34,35	276	144	0.000107063	0.00860631	0.669,0.862,0.791	0.61,0.532,0.553	0.209	20.9
90952	ENSG00000131845	ZNF304	19	+	57353724	57353851	57351325	57351697	57356029	57359898	90952	16,18,27	0,0,0	8,17,8	0,4,2	271	144	0.000932684	0.0395139	1.0,1.0,1.0	1.0,0.693,0.68	0.209	20.9
4576	ENSG00000146067	FAM193B	5	-	177531952	177532200	177531281	177531521	177532442	177532641	4576	60,57,80	24,13,8	106110115	7,7,10	392	144	0.00118091	0.0458425	0.479,0.617,0.786	0.848,0.852,0.809	-0.209	20.9
112417	ENSG00000215845	TSTD1	1	-	161038498	161038673	161037912	161038075	161038879	161038916	112417	135139156	164144184	246220229	122,89,116	319	144	6.04738e-13	1.78415e-09	0.271,0.303,0.277	0.477,0.527,0.471	-0.208	20.8
131833	ENSG00000021574	SPAST	2	+	32098800	32098891	32089521	32089605	32114637	32114825	131833	26,17,43	0,0,0	17,16,20	1,5,3	235	144	3.338e-06	0.000680982	1.0,1.0,1.0	0.912,0.662,0.803	0.208	20.8
633	ENSG00000071205	ARHGAP10	4	+	147847150	147847222	147822895	147822957	147857552	147858488	633	17,30,29	0,0,0	12,24,23	7,3,0	216	144	1.94367e-05	0.00255006	1.0,1.0,1.0	0.533,0.842,1.0	0.208	20.8
24410	ENSG00000204186	ZDBF2	2	+	206291980	206292116	206281800	206281909	206297245	206297373	24410	3,6,5	11,7,5	2,0,0	6,13,7	280	144	3.8853e-05	0.00420156	0.123,0.306,0.34	0.146,0.0,0.0	0.208	20.8
136487	ENSG00000127418	FGFRL1	4	+	1012212	1012277	1010923	1011296	1012469	1012564	136487	1,1,1	0,5,2	3,0,3	0,1,0	209	144	9.40049e-05	0.00784358	1.0,0.121,0.256	1.0,0.0,1.0	-0.208	20.8
51942	ENSG00000150712	MTMR12	5	-	32233708	32233934	32229607	32230347	32239000	32239168	51942	16,11,20	0,0,1	17,18,16	4,2,1	370	144	0.000236888	0.0151552	1.0,1.0,0.886	0.623,0.778,0.862	0.208	20.8
31907	ENSG00000225361	PPP1R26-AS1	9	-	135468087	135468709	135462726	135464850	135472459	135472577	31907	27,45,38	0,0,0	28,26,45	4,0,2	766	144	0.000793711	0.0349637	1.0,1.0,1.0	0.568,1.0,0.809	0.208	20.8
66334	ENSG00000229809	ZNF688	16	-	30571009	30571249	30569345	30570436	30571433	30571652	66334	26,37,61	7,5,7	58,50,43	1,3,2	384	144	0.00103183	0.042196	0.582,0.735,0.766	0.956,0.862,0.89	-0.208	20.8
130088	ENSG00000188130	MAPK12	22	-	50255809	50255905	50255614	50255694	50256084	50256199	130088	69,97,92	15,23,17	95122120	3,8,1	240	144	5.20178e-10	6.36726e-07	0.734,0.717,0.765	0.95,0.901,0.986	-0.207	20.7
51577	ENSG00000154556	SORBS2	4	-	185684753	185684846	185678795	185678822	185775230	185775366	51577	19,19,25	0,0,0	20,16,18	2,9,0	237	144	1.84955e-05	0.00247167	1.0,1.0,1.0	0.859,0.519,1.0	0.207	20.7
79984	ENSG00000171130	ATP6V0E2	7	+	149878853	149878967	149878677	149878746	149879334	149879622	79984	0,2,5	15,19,27	8,11,8	20,16,10	258	144	3.85953e-05	0.0041855	0.0,0.055,0.094	0.183,0.277,0.309	-0.207	20.7
126418	ENSG00000172456	FGGY	1	+	59321535	59321750	59296983	59297150	59339957	59340069	126418	25,12,20	2,4,1	14,20,7	0,1,0	359	144	0.000123055	0.00954021	0.834,0.546,0.889	1.0,0.889,1.0	-0.207	20.7
129705	ENSG00000119688	ABCD4	14	-	74297975	74298069	74296332	74296449	74300149	74300268	129705	3,9,9	0,1,0	6,9,8	0,2,5	238	144	0.000133164	0.0100538	1.0,0.845,1.0	1.0,0.731,0.492	0.207	20.7
116478	ENSG00000105793	GTPBP10	7	+	90355172	90355230	90354457	90354549	90372154	90372228	116478	27,21,37	3,2,1	27,20,26	9,4,11	202	144	0.000162725	0.0115862	0.865,0.882,0.963	0.681,0.781,0.628	0.207	20.7
88323	ENSG00000112234	FBXL4	6	-	98917373	98917570	98905425	98905670	98926476	98927060	88323	54,75,82	8,15,8	119,115,89	0,7,1	341	144	8.56475e-07	0.000257976	0.74,0.679,0.812	1.0,0.874,0.974	-0.206	20.6
113534	ENSG00000120742	SERP1	3	-	150583116	150583220	150566384	150567106	150602943	150603174	113534	3,6,3	12,15,4	0,0,0	8,14,9	248	144	3.45647e-06	0.000697185	0.127,0.188,0.303	0.0,0.0,0.0	0.206	20.6
136522	ENSG00000206530	CFAP44	3	-	113401583	113401739	113401239	113401287	113403851	113404016	136522	20,17,26	2,4,4	29,13,23	2,0,0	300	144	0.000215116	0.0141732	0.828,0.671,0.757	0.874,1.0,1.0	-0.206	20.6
10762	ENSG00000107890	ANKRD26	10	-	27005622	27005723	26995040	26995147	27006916	27006962	10762	10,6,9	0,1,0	6,9,10	1,1,5	245	144	0.000234267	0.0150717	1.0,0.779,1.0	0.779,0.841,0.54	0.206	20.6
131613	ENSG00000133519	ZDHHC8P1	22	-	23402040	23402155	23401840	23401953	23402360	23402567	131613	8,14,12	34,16,37	27,23,20	25,17,16	259	144	0.000357964	0.0201112	0.116,0.327,0.153	0.375,0.429,0.41	-0.206	20.6
130083	ENSG00000188130	MAPK12	22	-	50255809	50255895	50255607	50255694	50256084	50256199	130083	69,99,88	15,23,17	99129125	3,8,1	230	144	1.28465e-10	2.05295e-07	0.742,0.729,0.764	0.954,0.91,0.987	-0.205	20.5
24615	ENSG00000116117	PARD3B	2	+	205476126	205476283	205440369	205440672	205499895	205500031	24615	2,0,6	2,5,7	0,0,0	3,11,6	301	144	0.000224408	0.0145879	0.324,0.0,0.291	0.0,0.0,0.0	0.205	20.5
116134	ENSG00000059915	PSD	10	-	102418700	102418759	102416709	102417121	102419655	102419718	116134	9,8,15	3,2,2	10,16,7	1,0,0	203	144	0.000354116	0.0199851	0.68,0.739,0.842	0.876,1.0,1.0	-0.205	20.5
128179	ENSG00000071051	NCK2	2	+	105881327	105882049	105855047	105855289	105892981	105894274	128179	123,94,138	15,7,13	187180156	3,12,3	866	144	0.00104745	0.0425417	0.577,0.691,0.638	0.912,0.714,0.896	-0.205	20.5
74391	ENSG00000103064	SLC7A6	16	+	68287322	68287435	68274690	68275249	68287745	68287871	74391	8,0,0	21,33,15	7,8,5	8,13,11	257	144	0.000157582	0.0113082	0.176,0.0,0.0	0.329,0.256,0.203	-0.204	20.4
73671	ENSG00000198208	RPS6KL1	14	-	74909100	74909161	74908849	74908932	74911247	74911380	73671	6,16,14	1,1,5	10,8,14	0,0,0	205	144	0.000180282	0.0123841	0.808,0.918,0.663	1.0,1.0,1.0	-0.204	20.4
112401	ENSG00000215845	TSTD1	1	-	161038550	161038711	161037630	161038075	161038879	161038990	112401	255296303	164144184	445421435	122,89,116	305	144	8.4599e-13	2.37416e-09	0.423,0.493,0.437	0.633,0.691,0.639	-0.203	20.3
119903	ENSG00000168936	TMEM129	4	-	1717515	1717703	1716600	1717428	1718151	1718235	119903	55,70,77	13,8,6	104,119,99	0,0,5	332	144	1.49078e-07	6.72668e-05	0.647,0.791,0.848	1.0,1.0,0.896	-0.203	20.3
59927	ENSG00000180917	CMTR2	16	-	71288877	71288937	71281388	71285939	71289135	71289539	59927	10,14,23	0,1,0	27,15,15	7,4,2	204	144	6.54792e-06	0.00114326	1.0,0.908,1.0	0.731,0.726,0.841	0.203	20.3
11114	ENSG00000138759	FRAS1	4	+	78286404	78286539	78284404	78284548	78308065	78308209	11114	32,20,24	4,3,10	35,16,11	0,1,1	279	144	2.05083e-05	0.00265705	0.805,0.775,0.553	1.0,0.892,0.85	-0.203	20.3
83990	ENSG00000168214	RBPJ	4	+	26320699	26320815	26319709	26319888	26386352	26386391	83990	15,17,23	5,1,2	19,28,16	0,0,0	260	144	2.83722e-05	0.00332776	0.624,0.904,0.864	1.0,1.0,1.0	-0.203	20.3
87142	ENSG00000275832	ARHGAP23	17	+	38498413	38498510	38497792	38497826	38500596	38501124	87142	34,45,47	10,9,12	47,55,42	2,5,2	241	144	6.95794e-05	0.00631876	0.67,0.749,0.701	0.934,0.868,0.926	-0.203	20.3
69735	ENSG00000187621	TCL6	14	+	95668125	95668580	95663255	95665076	95669550	95669617	69735	26,33,54	1,6,4	34,37,21	2,0,0	599	144	0.00030572	0.0179106	0.862,0.569,0.764	0.803,1.0,1.0	-0.203	20.3
33050	ENSG00000188295	ZNF669	1	-	247101730	247101832	247099990	247101319	247101986	247102113	33050	14,10,14	0,1,0	21,9,11	1,3,3	246	144	0.000478892	0.0245661	1.0,0.854,1.0	0.925,0.637,0.682	0.203	20.3
71498	ENSG00000214021	TTLL3	3	+	9818554	9818920	9813306	9813345	9820545	9820741	71498	13,13,28	0,1,0	16,22,16	3,2,1	510	144	0.000537753	0.0265898	1.0,0.786,1.0	0.601,0.756,0.819	0.203	20.3
39352	ENSG00000125454	SLC25A19	17	-	75288501	75288591	75286632	75286802	75289088	75289360	39352	5,4,5	0,0,1	9,22,5	0,2,8	234	144	0.000929383	0.0394563	1.0,1.0,0.755	1.0,0.871,0.278	0.202	20.2
107043	ENSG00000130338	TULP4	6	+	158282262	158282378	158232235	158232303	158310365	158310483	107043	10,10,9	1,3,2	8,5,1	1,0,0	260	144	0.000965186	0.0402605	0.847,0.649,0.714	0.816,1.0,1.0	-0.202	20.2
86262	ENSG00000214022	REPIN1	7	+	150369670	150369697	150368799	150368941	150371227	150371655	86262	11,20,17	40,35,31	11,7,4	86,98,44	171	144	1.66016e-07	7.31875e-05	0.188,0.325,0.316	0.097,0.057,0.071	0.201	20.1
18054	ENSG00000104231	ZFAND1	8	-	81717248	81717288	81714986	81715114	81718181	81718224	18054	162146148	78,81,110	100,71,66	106,91,115	184	144	6.90301e-07	0.000221064	0.619,0.585,0.513	0.425,0.379,0.31	0.201	20.1
60718	ENSG00000165238	WNK2	9	+	93306776	93306821	93299069	93299261	93308327	93308584	60718	0,0,0	10,1,9	2,0,7	4,15,11	189	144	6.06841e-05	0.00576634	0.0,0.0,0.0	0.276,0.0,0.327	-0.201	20.1
125858	ENSG00000152217	SETBP1	18	+	44703029	44703107	44701174	44701832	44869229	44869283	125858	0,0,0	9,7,8	0,2,6	5,4,7	222	144	8.13488e-05	0.00706955	0.0,0.0,0.0	0.0,0.245,0.357	-0.201	20.1
88349	ENSG00000075539	FRYL	4	-	48684672	48684795	48634290	48634490	48710518	48710698	88349	18,12,15	2,2,4	12,31,6	1,0,0	267	144	0.000108635	0.00870355	0.829,0.764,0.669	0.866,1.0,1.0	-0.201	20.1
43537	ENSG00000120913	PDLIM2	8	+	22589297	22589374	22585320	22585399	22589595	22589741	43537	25,30,24	6,2,6	25,29,39	0,0,1	221	144	1.38635e-06	0.000363428	0.731,0.907,0.723	1.0,1.0,0.962	-0.2	20
92969	ENSG00000167842	MIS12	17	+	5488195	5488589	5486373	5486684	5488822	5490808	92969	88127128	17,26,23	123144112	46,57,62	538	144	8.45275e-06	0.00138544	0.581,0.567,0.598	0.417,0.403,0.326	0.2	20
81479	ENSG00000171466	ZNF562	19	-	9656546	9656653	9652278	9653881	9660719	9660874	81479	14,21,12	0,0,1	10,14,14	3,1,3	251	144	0.000292922	0.0174378	1.0,1.0,0.873	0.657,0.889,0.728	0.2	20
130710	ENSG00000242086	LINC00969	3	+	195699029	195699207	195688532	195688797	195708133	195708268	130710	12,3,11	1,0,0	12,7,9	1,0,6	322	144	0.00119179	0.046171	0.843,1.0,1.0	0.843,1.0,0.401	0.2	20
63210	ENSG00000158079	PTPDC1	9	+	94101565	94101751	94097320	94098579	94104274	94104385	63210	31,23,35	1,7,2	34,24,30	0,0,0	330	144	9.62618e-06	0.00152352	0.931,0.589,0.884	1.0,1.0,1.0	-0.199	19.9
111546	ENSG00000072135	PTPN18	2	+	130370746	130370782	130370556	130370623	130370874	130370964	111546	14,20,11	1,2,6	23,15,24	0,0,0	180	144	1.19661e-05	0.00180266	0.918,0.889,0.595	1.0,1.0,1.0	-0.199	19.9
1951	ENSG00000275778	PRH1-PRR4	12	-	10973654	10973721	10848371	10848407	11047019	11047188	1951	12,12,14	6,0,2	10,21,8	0,0,0	211	144	6.14135e-05	0.00581588	0.577,1.0,0.827	1.0,1.0,1.0	-0.199	19.9
87831	ENSG00000100246	DNAL4	22	-	38782803	38782870	38780717	38781009	38794067	38794173	87831	9,8,6	3,2,2	3,3,8	0,1,0	211	144	0.000298022	0.0176483	0.672,0.732,0.672	1.0,0.672,1.0	-0.199	19.9
115535	ENSG00000058673	ZC3H11A	1	+	203796292	203796354	203795670	203795794	203801574	203801628	115535	16,22,33	24,34,27	15,6,7	29,39,33	206	144	0.00033067	0.019001	0.318,0.311,0.461	0.266,0.097,0.129	0.199	19.9
35382	ENSG00000108448	TRIM16L	17	+	18699359	18699457	18699214	18699275	18701356	18701445	35382	32,23,41	5,10,6	30,28,24	0,1,3	242	144	0.000441215	0.0232661	0.792,0.578,0.803	1.0,0.943,0.826	-0.199	19.9
112404	ENSG00000215845	TSTD1	1	-	161038550	161038634	161037912	161038075	161038879	161038990	112404	238260298	164144184	437383404	122,89,116	228	144	6.03517e-13	1.78415e-09	0.478,0.533,0.506	0.693,0.731,0.687	-0.198	19.8
60878	ENSG00000196586	MYO6	6	+	75894813	75894858	75892529	75892690	75895230	75895362	60878	97124110	37,49,42	184121146	29,16,12	189	144	1.4523e-09	1.47879e-06	0.666,0.658,0.666	0.829,0.852,0.903	-0.198	19.8
11504	ENSG00000165097	KDM1B	6	+	18155882	18155926	18155451	18155571	18159882	18159982	11504	19,56,58	9,2,9	42,34,40	0,0,0	188	144	1.87079e-07	7.97887e-05	0.618,0.955,0.832	1.0,1.0,1.0	-0.198	19.8
34186	ENSG00000147576	ADHFE1	8	+	66445217	66445414	66444593	66444748	66447263	66447341	34186	2,0,0	7,15,8	3,2,8	7,5,5	341	144	2.54136e-05	0.0030587	0.108,0.0,0.0	0.153,0.145,0.403	-0.198	19.8
13364	ENSG00000224078	SNHG14	15	+	25055073	25055230	25053827	25053967	25056482	25056622	13364	4,3,15	15,5,11	0,0,2	5,6,6	301	144	7.31436e-05	0.0065494	0.113,0.223,0.395	0.0,0.0,0.138	0.198	19.8
35426	ENSG00000135164	DMTF1	7	+	87154389	87154528	87152439	87152555	87163494	87163617	35426	51,58,59	73,48,47	68,66,39	32,27,16	283	144	8.21455e-05	0.00712801	0.262,0.381,0.39	0.52,0.554,0.554	-0.198	19.8
63761	ENSG00000152359	POC5	5	-	75707736	75707875	75705238	75705787	75712853	75712951	63761	70,76,93	3,4,8	42,55,44	12,9,10	283	144	0.000101956	0.0083854	0.922,0.906,0.855	0.64,0.757,0.691	0.198	19.8
95048	ENSG00000181666	HKR1	19	+	37357961	37358039	37347776	37347872	37362105	37362296	95048	5,8,1	6,7,6	1,0,2	8,17,5	222	144	0.000212115	0.014041	0.351,0.426,0.098	0.075,0.0,0.206	0.198	19.8
128065	ENSG00000108219	TSPAN14	10	+	80463087	80463127	80454352	80454371	80468546	80468687	128065	4,5,2	6,11,11	2,0,0	10,6,7	184	144	0.000405614	0.0218188	0.343,0.262,0.125	0.135,0.0,0.0	0.198	19.8
36687	ENSG00000158528	PPP1R9A	7	+	95288535	95288718	95286205	95286325	95290090	95290364	36687	44,39,45	1,2,2	24,34,25	4,4,6	327	144	0.00129296	0.0488545	0.951,0.896,0.908	0.725,0.789,0.647	0.198	19.8
22353	ENSG00000258643	BCL2L2-PABPN1	14	+	23319691	23319830	23307990	23308199	23322180	23322295	22353	8,15,14	0,3,8	7,8,2	1,0,0	283	144	0.000164412	0.0116466	1.0,0.718,0.471	0.781,1.0,1.0	-0.197	19.7
45134	ENSG00000136169	SETDB2	13	+	49476792	49477039	49476475	49476698	49480218	49480340	45134	60,64,69	0,4,1	60,39,34	7,3,7	391	144	0.000269471	0.0165451	1.0,0.855,0.962	0.759,0.827,0.641	0.197	19.7
110808	ENSG00000258472	RP11-192H23.4	17	-	28611566	28611656	28604275	28605215	28611767	28611866	110808	8,9,6	2,8,0	27,8,12	0,2,0	234	144	0.000587282	0.0282497	0.711,0.409,1.0	1.0,0.711,1.0	-0.197	19.7
23834	ENSG00000267278	MAP3K14-AS1	17	+	45267415	45267501	45267112	45267328	45268008	45268129	23834	8,5,5	11,5,22	2,1,0	9,5,9	230	144	0.00102381	0.0419389	0.313,0.385,0.125	0.122,0.111,0.0	0.197	19.7
133506	ENSG00000169016	E2F6	2	-	11451201	11451268	11447626	11447774	11453581	11453795	133506	4,3,4	1,1,0	2,1,5	2,0,5	211	144	0.00108451	0.0434732	0.732,0.672,1.0	0.406,1.0,0.406	0.197	19.7
63194	ENSG00000231312	AC007246.3	2	+	39588448	39588567	39518674	39518710	39599365	39599539	63194	0,2,0	6,7,5	2,5,2	11,7,2	263	144	0.00109149	0.043698	0.0,0.135,0.0	0.091,0.281,0.354	-0.197	19.7
3025	ENSG00000185813	PCYT2	17	-	81907203	81907257	81906777	81906898	81907553	81907598	3025	31,32,36	171187176	78,79,57	138,128,79	198	144	1.4877e-14	7.44244e-11	0.116,0.111,0.129	0.291,0.31,0.344	-0.196	19.6
118261	ENSG00000144504	ANKMY1	2	-	240509347	240509455	240500451	240500565	240512801	240512942	118261	0,0,0	6,12,20	4,2,5	5,9,15	252	144	4.73247e-06	0.000892661	0.0,0.0,0.0	0.314,0.113,0.16	-0.196	19.6
75513	ENSG00000122483	CCDC18	1	+	93217737	93217869	93216635	93216746	93221608	93221743	75513	24,12,9	0,0,0	26,17,27	4,5,0	276	144	2.29831e-05	0.00285912	1.0,1.0,1.0	0.772,0.639,1.0	0.196	19.6
81037	ENSG00000149418	ST14	11	+	130209441	130209468	130208409	130208684	130209661	130210376	81037	15,19,17	0,1,0	16,13,10	4,2,3	171	144	4.75303e-05	0.00481416	1.0,0.941,1.0	0.771,0.846,0.737	0.196	19.6
96640	ENSG00000110925	CSRNP2	12	-	51081427	51081461	51076620	51076647	51082520	51082656	96640	2,8,3	11,11,11	0,1,0	1,8,7	178	144	6.06899e-05	0.00576634	0.128,0.37,0.181	0.0,0.092,0.0	0.196	19.6
64879	ENSG00000100099	HPS4	22	-	26482745	26482873	26481834	26482240	26483764	26483828	64879	2,4,2	5,7,3	1,0,0	6,6,3	272	144	0.000255499	0.0160033	0.175,0.232,0.261	0.081,0.0,0.0	0.196	19.6
45122	ENSG00000136169	SETDB2	13	+	49476821	49477039	49476475	49476698	49480218	49480335	45122	56,62,61	0,4,1	50,40,33	7,3,7	362	144	0.000267715	0.0164629	1.0,0.86,0.96	0.74,0.841,0.652	0.196	19.6
4836	ENSG00000094975	SUCO	1	+	172553259	172553305	172551511	172551626	172555868	172556023	4836	13,26,35	29,29,29	12,16,11	56,38,42	190	144	0.000398239	0.0215855	0.254,0.405,0.478	0.14,0.242,0.166	0.196	19.6
13639	ENSG00000105865	DUS4L	7	+	107571127	107571266	107567032	107567186	107575187	107575310	13639	7,5,6	1,1,0	18,12,14	1,6,7	283	144	0.00129304	0.0488545	0.781,0.718,1.0	0.902,0.504,0.504	0.196	19.6
104979	ENSG00000085721	RRN3	16	-	15086364	15086445	15086128	15086258	15091314	15091371	104979	67,58,81	12,8,10	54,60,48	20,17,27	225	144	0.000175854	0.0121525	0.781,0.823,0.838	0.633,0.693,0.532	0.195	19.5
91839	ENSG00000153707	PTPRD	9	-	10102239	10102328	10033717	10033790	10340962	10341017	91839	5,7,3	10,8,14	3,1,0	18,23,7	233	144	0.00038235	0.0210093	0.236,0.351,0.117	0.093,0.026,0.0	0.195	19.5
21290	ENSG00000070610	GBA2	9	-	35741795	35741890	35740824	35741064	35744296	35744412	21290	36,38,36	30,35,41	49,49,44	27,21,15	239	144	0.000476996	0.0245225	0.42,0.395,0.346	0.522,0.584,0.639	-0.195	19.5
60717	ENSG00000165238	WNK2	9	+	93306776	93306821	93297852	93298067	93308327	93308584	60717	0,2,0	3,14,5	2,1,7	11,4,8	189	144	0.000638673	0.0299578	0.0,0.098,0.0	0.122,0.16,0.4	-0.195	19.5
98709	ENSG00000134758	RNF138	18	+	32123523	32123574	32113744	32113860	32124733	32124845	98709	28,13,24	6,3,10	23,16,14	3,0,1	195	144	0.00117126	0.0456414	0.775,0.762,0.639	0.85,1.0,0.912	-0.195	19.5
66519	ENSG00000125826	RBCK1	20	+	410411	410637	408342	408779	417525	417619	66519	141106192	25,24,47	206170197	13,13,17	370	144	1.18859e-07	5.72218e-05	0.687,0.632,0.614	0.86,0.836,0.819	-0.194	19.4
104889	ENSG00000137338	PGBD1	6	+	28285550	28285707	28283755	28284209	28287079	28287168	104889	43,24,51	3,7,2	14,49,32	0,0,0	301	144	4.35935e-06	0.000838781	0.873,0.621,0.924	1.0,1.0,1.0	-0.194	19.4
42639	ENSG00000131697	NPHP4	1	-	5907114	5907222	5905631	5905780	5909151	5909213	42639	15,17,28	4,2,3	17,11,25	0,0,1	252	144	5.80892e-05	0.00557448	0.682,0.829,0.842	1.0,1.0,0.935	-0.194	19.4
21213	ENSG00000148950	IMMP1L	11	-	31463171	31463305	31433459	31433570	31509518	31509574	21213	63,46,36	27,22,22	38,21,24	48,20,29	278	144	9.78577e-05	0.00810044	0.547,0.52,0.459	0.291,0.352,0.3	0.194	19.4
10759	ENSG00000107890	ANKRD26	10	-	27005616	27005723	26995040	26995147	27006916	27006962	10759	12,6,11	0,1,0	6,9,12	1,1,5	251	144	0.000219702	0.0143795	1.0,0.775,1.0	0.775,0.838,0.579	0.194	19.4
99271	ENSG00000245750	DRAIC	15	+	69563589	69563804	69563115	69563302	69565193	69565237	99271	18,23,38	2,4,1	35,44,23	0,0,0	359	144	0.00027513	0.0168178	0.783,0.698,0.938	1.0,1.0,1.0	-0.194	19.4
117083	ENSG00000132199	ENOSF1	18	-	697239	697414	694247	694334	706469	706578	117083	96,78,116	5,3,6	83,53,45	20,3,14	319	144	0.00030251	0.0178071	0.897,0.921,0.897	0.652,0.889,0.592	0.194	19.4
118943	ENSG00000168802	CHTF8	16	-	69120960	69121170	69119810	69120649	69121435	69121492	118943	94,125,91	117133128	181183172	91,87,98	354	144	7.66148e-11	1.33566e-07	0.246,0.277,0.224	0.447,0.461,0.417	-0.193	19.3
106699	ENSG00000106070	GRB10	7	-	50703820	50703908	50674435	50674658	50755886	50756056	106699	18,15,20	0,0,0	22,25,28	4,4,3	232	144	5.55957e-06	0.00100265	1.0,1.0,1.0	0.773,0.795,0.853	0.193	19.3
92441	ENSG00000101104	PABPC1L	20	+	44932534	44932713	44930459	44930726	44933071	44933185	92441	23,13,43	3,1,5	36,32,31	0,0,0	323	144	1.17307e-05	0.00177832	0.774,0.853,0.793	1.0,1.0,1.0	-0.193	19.3
136394	ENSG00000138614	VWA9	15	-	65607146	65607370	65605128	65605236	65611097	65611258	136394	58,53,61	10,6,6	94,80,76	5,0,1	368	144	2.33058e-05	0.00288033	0.694,0.776,0.799	0.88,1.0,0.967	-0.193	19.3
111750	ENSG00000109685	WHSC1	4	+	1892165	1892288	1871433	1871542	1893729	1893909	111750	4,7,13	2,0,5	7,7,4	0,0,1	267	144	0.000169231	0.0118442	0.519,1.0,0.584	1.0,1.0,0.683	-0.193	19.3
121963	ENSG00000198521	ZNF43	19	-	21845391	21845506	21819094	21819221	21850937	21851162	121963	11,7,11	1,2,3	6,8,3	1,0,0	259	144	0.000985002	0.0408454	0.859,0.661,0.671	0.769,1.0,1.0	-0.193	19.3
128568	ENSG00000198301	SDAD1	4	-	75973955	75974133	75973316	75973391	75975743	75975844	128568	35,20,25	2,0,1	22,35,28	5,2,6	322	144	0.00111536	0.0442076	0.887,1.0,0.918	0.663,0.887,0.676	0.193	19.3
112412	ENSG00000215845	TSTD1	1	-	161038550	161038694	161037912	161038075	161038879	161038950	112412	269315321	164144184	463428440	122,89,116	288	144	6.36402e-12	1.52552e-08	0.451,0.522,0.466	0.655,0.706,0.655	-0.192	19.2
109820	ENSG00000142599	RERE	1	-	8614560	8614686	8557417	8557523	8624309	8624380	109820	153148158	43,20,40	203158170	8,15,7	270	144	9.88367e-09	7.60143e-06	0.655,0.798,0.678	0.931,0.849,0.928	-0.192	19.2
3589	ENSG00000272752	STAG3L5P-PVRIG2P-PILRB	7	+	100353860	100354012	100353372	100353483	100355142	100355240	3589	103,90,93	12,7,5	171113116	36,28,33	296	144	4.27695e-06	0.000827076	0.807,0.862,0.9	0.698,0.663,0.631	0.192	19.2
134230	ENSG00000132485	ZRANB2	1	-	71065677	71065752	71063336	71065137	71066775	71066934	134230	38,24,54	75,106,78	77,75,82	63,62,88	219	144	9.90428e-06	0.0015547	0.25,0.13,0.313	0.446,0.443,0.38	-0.192	19.2
115521	ENSG00000058673	ZC3H11A	1	+	203796292	203796601	203795670	203795794	203801574	203801628	115521	122137162	24,34,27	76,83,70	29,39,33	453	144	3.6984e-05	0.00407607	0.618,0.562,0.656	0.454,0.404,0.403	0.192	19.2
75907	ENSG00000204396	VWA7	6	-	31771732	31771826	31770000	31770113	31772953	31773123	75907	0,0,0	7,6,18	6,1,2	5,8,13	238	144	6.67692e-05	0.00615095	0.0,0.0,0.0	0.421,0.07,0.085	-0.192	19.2
72000	ENSG00000177728	TMEM94	17	+	75491690	75491852	75491376	75491455	75492473	75492789	72000	31,36,24	4,2,5	36,52,39	1,0,0	306	144	5.83026e-06	0.00104006	0.785,0.894,0.693	0.944,1.0,1.0	-0.191	19.1
113541	ENSG00000120742	SERP1	3	-	150583116	150583250	150566384	150567106	150602943	150603174	113541	4,5,4	12,15,4	1,0,0	8,14,9	278	144	1.50215e-05	0.00212333	0.147,0.147,0.341	0.061,0.0,0.0	0.191	19.1
7325	ENSG00000130396	MLLT4	6	+	167965963	167966045	167965756	167965853	167969113	167969198	7325	16,18,19	3,2,3	18,26,17	0,0,0	226	144	5.19156e-05	0.0051403	0.773,0.852,0.801	1.0,1.0,1.0	-0.191	19.1
3581	ENSG00000272752	STAG3L5P-PVRIG2P-PILRB	7	+	100353915	100354012	100353372	100353483	100355142	100355240	3581	71,56,58	12,7,5	135,77,81	36,28,33	241	144	8.89047e-05	0.00756058	0.78,0.827,0.874	0.691,0.622,0.595	0.191	19.1
74224	ENSG00000186638	KIF24	9	-	34319439	34319623	34310723	34311371	34329105	34329200	74224	13,15,9	27,28,20	30,15,19	18,15,14	328	144	0.000425074	0.0225805	0.174,0.19,0.165	0.423,0.305,0.373	-0.191	19.1
117113	ENSG00000163291	PAQR3	4	-	78935120	78935176	78930169	78930325	78939039	78939195	117113	12,9,12	3,3,2	10,12,10	0,2,0	200	144	0.00130491	0.0491124	0.742,0.684,0.812	1.0,0.812,1.0	-0.191	19.1
126381	ENSG00000178802	MPI	15	+	74897010	74897219	74896151	74896325	74897511	74902219	126381	204249221	45,65,58	336394329	30,39,31	353	144	4.30543e-10	5.5043e-07	0.649,0.61,0.609	0.82,0.805,0.812	-0.19	19
103611	ENSG00000100239	PPP6R2	22	+	50436987	50437068	50436366	50436452	50437505	50437603	103611	62,70,132	23,15,30	100111107	4,11,9	225	144	1.19943e-06	0.000327808	0.633,0.749,0.738	0.941,0.866,0.884	-0.19	19
15046	ENSG00000198246	SLC29A3	10	+	71344208	71344291	71322755	71323054	71351561	71351788	15046	5,20,13	0,0,1	15,39,16	2,7,4	227	144	2.73406e-05	0.0032265	1.0,1.0,0.892	0.826,0.779,0.717	0.19	19
92375	ENSG00000129158	SERGEF	11	-	18010569	18010775	18010074	18010139	18012850	18012918	92375	2,7,2	10,4,10	0,0,0	6,10,12	350	144	3.35966e-05	0.00381075	0.076,0.419,0.076	0.0,0.0,0.0	0.19	19
60268	ENSG00000068305	MEF2A	15	+	99620890	99621080	99565986	99566104	99632977	99633173	60268	5,4,4	4,4,6	0,1,1	11,2,3	334	144	7.01847e-05	0.00635863	0.35,0.301,0.223	0.0,0.177,0.126	0.19	19
51355	ENSG00000100379	KCTD17	22	+	37061538	37061763	37059312	37059438	37062524	37063374	51355	32,31,49	4,9,0	23,22,7	1,0,0	369	144	0.000123128	0.00954021	0.757,0.573,1.0	0.9,1.0,1.0	-0.19	19
106817	ENSG00000204054	LINC00963	9	+	129490843	129491128	129488911	129489299	129503322	129503430	106817	52,51,76	5,5,19	94,63,40	1,1,4	429	144	0.000165508	0.011676	0.777,0.774,0.573	0.969,0.955,0.77	-0.19	19
19905	ENSG00000083093	PALB2	16	-	23607859	23608012	23603159	23603669	23614003	23614091	19905	20,18,18	0,0,2	15,14,22	3,3,2	297	144	0.00100403	0.041322	1.0,1.0,0.814	0.708,0.693,0.842	0.19	19
100596	ENSG00000176124	DLEU1	13	+	50083141	50083194	50082170	50082557	50390197	50390291	100596	11,30,12	2,8,1	23,7,15	0,0,0	197	144	2.37887e-06	0.000536696	0.801,0.733,0.898	1.0,1.0,1.0	-0.189	18.9
92446	ENSG00000101104	PABPC1L	20	+	44936893	44936976	44936636	44936730	44938060	44938191	92446	27,18,19	55,35,89	51,48,46	44,56,45	227	144	3.61314e-06	0.000721755	0.237,0.246,0.119	0.424,0.352,0.393	-0.189	18.9
136449	ENSG00000168014	C2CD3	11	-	74103130	74103197	74100598	74100676	74106370	74106493	136449	17,7,19	0,1,0	16,13,7	0,2,6	211	144	0.000309145	0.0180513	1.0,0.827,1.0	1.0,0.816,0.443	0.189	18.9
7784	ENSG00000034152	MAP2K3	17	+	21296085	21296210	21288045	21288091	21298412	21298479	7784	6,13,16	0,6,1	4,5,8	0,0,0	269	144	0.000411996	0.0220282	1.0,0.537,0.895	1.0,1.0,1.0	-0.189	18.9
108517	ENSG00000181392	SYNE4	19	-	36007238	36007268	36006749	36006944	36008216	36008367	108517	5,11,7	1,3,6	3,3,11	1,0,1	174	144	0.000778244	0.0344273	0.805,0.752,0.491	0.713,1.0,0.901	-0.189	18.9
58885	ENSG00000135437	RDH5	12	+	55721325	55721494	55720412	55720517	55723885	55724049	58885	7,5,4	0,0,0	7,22,7	1,5,0	313	144	0.00107725	0.0433085	1.0,1.0,1.0	0.763,0.669,1.0	0.189	18.9
1137	ENSG00000189046	ALKBH2	12	-	109092888	109092937	109092506	109092787	109093246	109093631	1137	17,8,9	24,22,31	11,4,8	109,73,88	193	144	6.85553e-07	0.000220574	0.346,0.213,0.178	0.07,0.039,0.064	0.188	18.8
88989	ENSG00000163867	ZMYM6	1	-	35030546	35030713	35020382	35020467	35031814	35031905	88989	56,45,41	0,0,1	48,49,31	2,7,6	311	144	1.04065e-06	0.000291121	1.0,1.0,0.95	0.917,0.764,0.705	0.188	18.8
55335	ENSG00000175224	ATG13	11	+	46621041	46621157	46618324	46618375	46630044	46630100	55335	4,8,8	9,15,17	0,3,0	12,22,10	260	144	9.42299e-06	0.00150795	0.198,0.228,0.207	0.0,0.07,0.0	0.188	18.8
16645	ENSG00000148339	SLC25A25	9	+	128099274	128099385	128098536	128098725	128101095	128101222	16645	0,1,1	18,23,26	7,2,4	6,10,18	255	144	1.28128e-05	0.00189982	0.0,0.024,0.021	0.397,0.101,0.111	-0.188	18.8
57922	ENSG00000156113	KCNMA1	10	-	77001406	77001580	76969973	76970067	77011966	77012043	57922	0,0,0	3,14,2	5,2,4	5,10,9	318	144	1.66206e-05	0.00226585	0.0,0.0,0.0	0.312,0.083,0.168	-0.188	18.8
9361	ENSG00000171634	BPTF	17	+	67963332	67963506	67959540	67959875	67964211	67964404	9361	21,21,34	35,27,46	34,53,37	20,29,25	318	144	8.04625e-05	0.00702435	0.214,0.26,0.251	0.435,0.453,0.401	-0.188	18.8
73689	ENSG00000198208	RPS6KL1	14	-	74909100	74909190	74908849	74908932	74911247	74911276	73689	8,21,17	1,1,5	16,12,22	0,0,0	234	144	0.000254189	0.0159647	0.831,0.928,0.677	1.0,1.0,1.0	-0.188	18.8
106909	ENSG00000268516	CTD-3138B18.5	19	-	58266867	58267025	58257269	58259691	58278522	58278808	106909	3,3,3	22,2,11	1,0,0	16,4,14	302	144	0.000940655	0.0397039	0.061,0.417,0.115	0.029,0.0,0.0	0.188	18.8
129740	ENSG00000188185	LINC00265	7	+	39779270	39779385	39771004	39771091	39780502	39780624	129740	22,12,17	5,1,5	21,7,19	0,1,0	259	144	1.54685e-05	0.00216633	0.71,0.87,0.654	1.0,0.796,1.0	-0.187	18.7
90527	ENSG00000278845	MRPL45	17	+	38320591	38320746	38318686	38318735	38322125	38322299	90527	0,4,4	2,3,5	1,0,0	4,1,11	299	144	0.000264623	0.0163786	0.0,0.391,0.278	0.107,0.0,0.0	0.187	18.7
84878	ENSG00000198625	MDM4	1	+	204544534	204544669	204542783	204542944	204546796	204546877	84878	34,43,64	1,1,2	24,20,26	7,3,2	279	144	0.0004246	0.0225658	0.946,0.957,0.943	0.639,0.775,0.87	0.187	18.7
134687	ENSG00000130726	TRIM28	19	+	58548864	58548910	58548718	58548776	58548998	58549224	134687	4,2,2	1,1,0	1,3,2	0,4,2	190	144	0.000979286	0.0406778	0.752,0.603,1.0	1.0,0.362,0.431	0.187	18.7
106802	ENSG00000105186	ANKRD27	19	-	32646458	32646615	32644339	32644479	32649681	32649792	106802	69,69,120	3,3,3	76,37,45	6,9,9	301	144	0.000107071	0.00860631	0.917,0.917,0.95	0.858,0.663,0.705	0.186	18.6
78916	ENSG00000182628	SKA2	17	-	59131280	59131361	59112046	59112345	59155130	59155269	78916	71116107	25,21,20	98,90,57	43,41,42	225	144	0.000283592	0.0171108	0.645,0.78,0.774	0.593,0.584,0.465	0.186	18.6
135786	ENSG00000181523	SGSH	17	-	80211868	80211923	80210396	80211011	80212070	80212218	135786	5,1,2	14,20,26	12,15,7	16,24,22	199	144	0.0003284	0.0189119	0.205,0.035,0.053	0.352,0.311,0.187	-0.186	18.6
125133	ENSG00000078403	MLLT10	10	+	21551815	21551921	21538832	21538912	21556642	21556766	125133	2,0,0	7,11,15	4,4,2	9,3,18	250	144	0.000577529	0.0279407	0.141,0.0,0.0	0.204,0.434,0.06	-0.186	18.6
71493	ENSG00000214021	TTLL3	3	+	9817644	9818920	9813247	9813345	9820545	9820741	71493	54,50,106	0,1,0	54,68,59	3,2,1	1420	144	0.000688833	0.0316132	1.0,0.835,1.0	0.646,0.775,0.857	0.186	18.6
4316	ENSG00000110717	NDUFS8	11	+	68032285	68032523	68030683	68030733	68032922	68033012	4316	34,15,24	3,3,2	30,27,28	0,0,2	382	144	0.000956502	0.0400839	0.81,0.653,0.819	1.0,1.0,0.841	-0.186	18.6
52694	ENSG00000264538	SUZ12P1	17	+	30743300	30743369	30735032	30735097	30759490	30759539	52694	30,58,30	4,7,5	36,30,30	16,13,8	213	144	0.00114769	0.0450851	0.835,0.849,0.802	0.603,0.609,0.717	0.186	18.6
112415	ENSG00000215845	TSTD1	1	-	161038550	161038673	161037912	161038075	161038879	161038990	112415	384430457	164144184	694644661	122,89,116	267	144	2.80886e-14	1.34663e-10	0.558,0.617,0.573	0.754,0.796,0.754	-0.185	18.5
128557	ENSG00000109046	WSB1	17	+	27307743	27307919	27306781	27306882	27309099	27309272	128557	69,62,68	88,43,71	27,29,28	82,108,64	320	144	1.15972e-08	8.49929e-06	0.261,0.394,0.301	0.129,0.108,0.164	0.185	18.5
134552	ENSG00000188735	TMEM120B	12	+	121776821	121777897	121776374	121776444	121778076	121778127	134552	166151188	0,0,1	170162159	12,4,1	1220	144	1.37611e-06	0.000362326	1.0,1.0,0.957	0.626,0.827,0.949	0.185	18.5
106721	ENSG00000281398	SNHG4	5	+	139279934	139280058	139279050	139279129	139282738	139282989	106721	26,54,41	0,0,2	44,55,43	13,6,3	268	144	1.83018e-06	0.00044981	1.0,1.0,0.917	0.645,0.831,0.885	0.185	18.5
79978	ENSG00000171130	ATP6V0E2	7	+	149878853	149878971	149878677	149878746	149879334	149879622	79978	0,1,2	15,19,27	5,6,9	20,16,10	262	144	2.8512e-06	0.000609782	0.0,0.028,0.039	0.121,0.171,0.331	-0.185	18.5
3583	ENSG00000272752	STAG3L5P-PVRIG2P-PILRB	7	+	100353881	100354012	100353372	100353483	100355142	100355240	3583	98,79,90	12,7,5	170106111	36,28,33	275	144	9.01306e-06	0.00145245	0.81,0.855,0.904	0.712,0.665,0.638	0.185	18.5
18728	ENSG00000066557	LRRC40	1	-	70187264	70187338	70184784	70184914	70205389	70205620	18728	50,60,65	9,6,6	41,33,25	15,10,9	218	144	0.000609508	0.0290276	0.786,0.869,0.877	0.644,0.686,0.647	0.185	18.5
77528	ENSG00000122482	ZNF644	1	-	91021688	91021801	91020528	91021201	91021989	91022014	77528	8,1,2	2,6,7	0,0,1	5,3,1	257	144	0.000787892	0.0347873	0.691,0.085,0.138	0.0,0.0,0.359	0.185	18.5
118935	ENSG00000168802	CHTF8	16	-	69121052	69121170	69118009	69120649	69121435	69121493	118935	174267197	117133128	346336304	91,87,98	262	144	1.57112e-09	1.55841e-06	0.45,0.525,0.458	0.676,0.68,0.63	-0.184	18.4
97695	ENSG00000197857	ZNF44	19	-	12272486	12274063	12250241	12250368	12274972	12275033	97695	422424485	3,0,0	230265236	5,11,2	1721	144	4.22059e-07	0.000150348	0.922,1.0,1.0	0.794,0.668,0.908	0.184	18.4
106336	ENSG00000139211	AMIGO2	12	-	47079141	47079248	47076497	47079065	47079461	47079642	106336	10,0,7	13,11,8	0,0,2	18,9,12	251	144	2.53052e-05	0.00305312	0.306,0.0,0.334	0.0,0.0,0.087	0.184	18.4
60909	ENSG00000149428	HYOU1	11	-	119056329	119056418	119056069	119056167	119057074	119057142	60909	0,0,0	15,10,10	0,3,5	5,9,5	233	144	0.000139324	0.0103291	0.0,0.0,0.0	0.0,0.171,0.382	-0.184	18.4
56019	ENSG00000051825	MPHOSPH9	12	-	123226287	123226351	123223037	123223127	123227462	123227613	56019	27,18,24	38,26,20	16,9,8	39,27,32	208	144	0.000944934	0.0397969	0.33,0.324,0.454	0.221,0.187,0.148	0.184	18.4
118736	ENSG00000143774	GUK1	1	+	228148370	228148539	228147617	228147699	228148664	228148808	118736	248306319	70,84,73	369324352	35,32,38	313	144	8.36839e-11	1.41599e-07	0.62,0.626,0.668	0.829,0.823,0.81	-0.183	18.3
128563	ENSG00000109046	WSB1	17	+	27307743	27307907	27306781	27306882	27309099	27309272	128563	65,58,62	88,43,71	27,25,25	82,108,64	308	144	1.23405e-08	8.85677e-06	0.257,0.387,0.29	0.133,0.098,0.154	0.183	18.3
68418	ENSG00000185480	PARPBP	12	+	102148234	102148463	102123885	102124041	102164437	102164608	68418	23,54,44	4,2,3	59,54,48	0,0,0	373	144	1.66041e-05	0.00226585	0.689,0.912,0.85	1.0,1.0,1.0	-0.183	18.3
96769	ENSG00000236850	BMS1P20	22	+	22307532	22307591	22307105	22307245	22308696	22308819	96769	19,29,29	3,4,10	35,41,22	0,2,1	203	144	1.88119e-05	0.00250813	0.818,0.837,0.673	1.0,0.936,0.94	-0.183	18.3
33442	ENSG00000160613	PCSK7	11	-	117207066	117207160	117206680	117206798	117207969	117208064	33442	41,38,43	13,7,7	61,85,61	3,5,3	238	144	6.84605e-05	0.00625666	0.656,0.767,0.788	0.925,0.911,0.925	-0.183	18.3
78173	ENSG00000163738	MTHFD2L	4	+	74293488	74293562	74281424	74281550	74301696	74302598	78173	0,0,0	16,3,3	2,5,1	9,7,6	218	144	8.38883e-05	0.00723017	0.0,0.0,0.0	0.128,0.321,0.099	-0.183	18.3
75794	ENSG00000050426	LETMD1	12	+	51056007	51056245	51053777	51053860	51056349	51056428	75794	105,95,103	12,19,17	128,119,96	1,4,11	382	144	0.000111998	0.00886893	0.767,0.653,0.695	0.98,0.918,0.767	-0.183	18.3
127167	ENSG00000204237	OXLD1	17	-	81666014	81666249	81665055	81665584	81666517	81666588	127167	37,24,27	20,17,35	43,19,28	62,64,71	379	144	0.000116985	0.00918803	0.413,0.349,0.227	0.209,0.101,0.13	0.183	18.3
107203	ENSG00000185838	GNB1L	22	-	19821227	19821375	19812294	19812447	19854442	19854539	107203	30,27,16	0,2,0	21,50,27	8,8,0	292	144	0.000193129	0.0130485	1.0,0.869,1.0	0.564,0.755,1.0	0.183	18.3
106515	ENSG00000134825	TMEM258	11	-	61789812	61789990	61788962	61789235	61790374	61790602	106515	12,18,26	5,0,3	10,13,14	0,0,1	322	144	0.000274865	0.0168135	0.518,1.0,0.795	1.0,1.0,0.862	-0.183	18.3
79285	ENSG00000058453	CROCC	1	+	16948330	16948524	16946866	16946991	16953301	16953481	79285	22,15,21	0,8,2	16,11,10	0,0,1	338	144	0.000279593	0.0169764	1.0,0.444,0.817	1.0,1.0,0.81	-0.183	18.3
11706	ENSG00000153551	CMTM7	3	+	32449453	32449552	32441839	32442013	32454240	32454358	11706	6,15,18	1,0,0	3,8,8	0,1,7	243	144	0.000560174	0.0273695	0.78,1.0,1.0	1.0,0.826,0.404	0.183	18.3
14627	ENSG00000228315	GUSBP11	22	-	23695172	23695517	23683724	23683867	23705428	23705541	14627	21,23,24	1,2,3	38,26,46	0,1,0	489	144	0.000748094	0.0335189	0.861,0.772,0.702	1.0,0.884,1.0	-0.183	18.3
70775	ENSG00000126858	RHOT1	17	+	32221070	32221186	32211115	32211238	32224615	32225503	70775	2,2,9	28,50,37	7,16,4	23,10,17	260	144	0.000961716	0.0402239	0.038,0.022,0.119	0.144,0.47,0.115	-0.183	18.3
69101	ENSG00000117448	AKR1A1	1	+	45568484	45568684	45567981	45568177	45568926	45568999	69101	251262334	89120126	457390439	88,77,69	344	144	5.60127e-10	6.6442e-07	0.541,0.478,0.526	0.685,0.68,0.727	-0.182	18.2
66229	ENSG00000158773	USF1	1	-	161041833	161041846	161041293	161041411	161042115	161042206	66229	13,19,16	2,3,5	9,13,11	0,0,0	157	144	1.00521e-05	0.00157576	0.856,0.853,0.746	1.0,1.0,1.0	-0.182	18.2
8748	ENSG00000240771	ARHGEF25	12	+	57615901	57616017	57615511	57615712	57616283	57616495	8748	22,28,32	0,0,0	22,21,29	5,4,0	260	144	1.49839e-05	0.00212062	1.0,1.0,1.0	0.709,0.744,1.0	0.182	18.2
133626	ENSG00000130856	ZNF236	18	+	76935979	76936061	76927926	76928106	76937155	76937343	133626	0,0,1	4,11,10	3,9,0	6,10,9	226	144	5.55134e-05	0.00539023	0.0,0.0,0.06	0.242,0.364,0.0	-0.182	18.2
24327	ENSG00000144233	AMMECR1L	2	-	127867144	127867279	127866899	127866996	127869453	127869544	24327	1,3,0	9,11,19	5,2,10	6,9,11	279	144	0.000196629	0.0132306	0.054,0.123,0.0	0.301,0.103,0.319	-0.182	18.2
1312	ENSG00000110844	PRPF40B	12	+	49635098	49635263	49634537	49634602	49635364	49635473	1312	40,46,38	5,6,9	52,34,55	3,2,0	309	144	0.000243109	0.0154629	0.789,0.781,0.663	0.89,0.888,1.0	-0.182	18.2
59078	ENSG00000144115	THNSL2	2	+	88185527	88185724	88182947	88183073	88185897	88186627	59078	5,6,11	17,26,37	8,18,8	14,15,7	341	144	0.000568251	0.027658	0.11,0.089,0.112	0.194,0.336,0.326	-0.182	18.2
22232	ENSG00000166578	IQCD	12	-	113200579	113200813	113195442	113195889	113207437	113208259	22232	42,23,51	0,0,2	42,18,26	0,2,7	378	144	0.000627223	0.029626	1.0,1.0,0.907	1.0,0.774,0.586	0.182	18.2
45910	ENSG00000256294	ZNF225	19	+	44114048	44114213	44113414	44113569	44115759	44115842	45910	0,2,0	4,10,5	2,4,4	3,6,10	309	144	0.000653242	0.0305223	0.0,0.085,0.0	0.237,0.237,0.157	-0.182	18.2
97359	ENSG00000165406	MARCH8	10	-	45590523	45590574	45533109	45533289	45594234	45594906	97359	4,3,1	5,12,6	1,2,0	22,23,28	195	144	0.00103265	0.042196	0.371,0.156,0.11	0.032,0.06,0.0	0.182	18.2
68472	ENSG00000141956	PRDM15	21	-	41847089	41847191	41839622	41839853	41854565	41854818	68472	17,26,17	2,4,2	24,21,41	0,0,0	246	144	4.07567e-05	0.00435019	0.833,0.792,0.833	1.0,1.0,1.0	-0.181	18.1
9080	ENSG00000164038	SLC9B2	4	-	103028746	103028883	103025489	103026591	103031699	103031808	9080	29,37,34	0,1,1	24,36,23	1,3,9	281	144	6.34802e-05	0.00596253	1.0,0.95,0.946	0.925,0.86,0.567	0.181	18.1
60157	ENSG00000170234	PWWP2A	5	-	160108544	160108614	160093757	160094065	160118804	160118833	60157	4,10,17	29,14,21	2,2,4	31,39,16	214	144	0.000120236	0.00938563	0.085,0.325,0.353	0.042,0.033,0.144	0.181	18.1
104586	ENSG00000171302	CANT1	17	-	79005371	79005481	78998228	78998286	79009663	79009780	104586	2,2,1	0,0,1	3,8,5	0,4,7	254	144	0.000341301	0.0194794	1.0,1.0,0.362	1.0,0.531,0.288	0.181	18.1
94943	ENSG00000222009	BTBD19	1	+	44812551	44812683	44812038	44812098	44812995	44813269	94943	0,0,2	9,11,4	3,6,0	5,3,2	276	144	0.000533318	0.026445	0.0,0.0,0.207	0.238,0.511,0.0	-0.181	18.1
56018	ENSG00000051825	MPHOSPH9	12	-	123226287	123226351	123223037	123223127	123230260	123230414	56018	12,4,14	15,26,20	7,4,1	35,28,28	208	144	0.00110168	0.0439225	0.356,0.096,0.326	0.122,0.09,0.024	0.181	18.1
77179	ENSG00000024526	DEPDC1	1	-	68482045	68482897	68481439	68481612	68483949	68484090	77179	8879261083	0,3,9	887914820	37,42,21	996	144	0	0	1.0,0.978,0.946	0.776,0.759,0.85	0.18	18
108345	ENSG00000120539	MASTL	10	+	27181479	27181725	27180952	27181066	27186378	27186718	108345	34,27,43	0,0,1	43,25,34	3,4,2	390	144	5.0922e-05	0.00507285	1.0,1.0,0.941	0.841,0.698,0.863	0.18	18
92397	ENSG00000129158	SERGEF	11	-	18010569	18010770	18010074	18010139	18012850	18012918	92397	2,6,2	10,4,10	0,0,0	6,10,12	345	144	5.19333e-05	0.0051403	0.077,0.385,0.077	0.0,0.0,0.0	0.18	18
3716	ENSG00000077157	PPP1R12B	1	+	202443086	202443127	202442525	202442572	202448988	202449097	3716	1,4,3	11,17,5	0,0,0	12,8,7	185	144	0.000199946	0.0134302	0.066,0.155,0.318	0.0,0.0,0.0	0.18	18
86568	ENSG00000111206	FOXM1	12	-	2865354	2865414	2864682	2864752	2866392	2866521	86568	28,38,31	32,34,29	69,73,66	30,34,35	204	144	0.000355616	0.0200282	0.382,0.441,0.43	0.619,0.602,0.571	-0.18	18
70409	ENSG00000135447	PPP1R1A	12	-	54582731	54582795	54580943	54581050	54583210	54583248	70409	7,8,14	0,0,1	10,14,18	6,2,0	208	144	0.000527753	0.0262419	1.0,1.0,0.906	0.536,0.829,1.0	0.18	18
101758	ENSG00000114374	USP9Y	Y	+	12708952	12709027	12702039	12702055	12709387	12709543	101758	1,5,1	9,5,8	0,0,0	10,10,5	219	144	0.00113726	0.0447823	0.068,0.397,0.076	0.0,0.0,0.0	0.18	18
78513	ENSG00000186104	CYP2R1	11	-	14890899	14891051	14885775	14885917	14891152	14891662	78513	7,3,9	6,10,9	1,1,2	12,3,9	296	144	0.00115005	0.0451526	0.362,0.127,0.327	0.039,0.14,0.098	0.18	18
13899	ENSG00000197056	ZMYM1	1	+	35111771	35111912	35110293	35110447	35112086	35112130	13899	50,24,43	0,0,0	34,26,12	4,7,0	285	144	2.00584e-06	0.000479822	1.0,1.0,1.0	0.811,0.652,1.0	0.179	17.9
105636	ENSG00000073169	SELO	22	+	50204922	50205024	50200978	50201590	50206316	50206520	105636	20,30,39	38,31,49	4,13,17	73,40,43	246	144	5.98871e-06	0.00106174	0.236,0.362,0.318	0.031,0.16,0.188	0.179	17.9
49810	ENSG00000196312	HIATL2	9	-	96943990	96944082	96942602	96942752	96949554	96949585	49810	0,7,8	8,7,11	2,0,0	7,10,8	236	144	0.000172782	0.0120051	0.0,0.379,0.307	0.148,0.0,0.0	0.179	17.9
70078	ENSG00000256500	RP11-73M18.2	14	+	103574106	103574170	103562961	103563124	103587273	103587364	70078	51,73,71	8,9,1	64,54,92	31,12,20	208	144	0.00020834	0.0138372	0.815,0.849,0.98	0.588,0.757,0.761	0.179	17.9
106512	ENSG00000134825	TMEM258	11	-	61789798	61789990	61788962	61789235	61790374	61790602	106512	13,16,27	5,0,3	10,14,14	0,0,1	336	144	0.000230241	0.0148663	0.527,1.0,0.794	1.0,1.0,0.857	-0.179	17.9
89598	ENSG00000165802	NSMF	9	-	137454745	137454970	137454390	137454443	137455628	137455634	89598	4,2,4	16,7,17	14,15,9	14,16,10	369	144	0.000261663	0.0162649	0.089,0.1,0.084	0.281,0.268,0.26	-0.179	17.9
32009	ENSG00000140688	C16orf58	16	-	31499492	31499525	31496848	31496950	31500685	31500731	32009	25,26,28	4,6,4	17,33,34	0,0,0	177	144	3.77914e-07	0.000140268	0.836,0.779,0.851	1.0,1.0,1.0	-0.178	17.8
80933	ENSG00000213983	AP1G2	14	-	23566600	23566686	23566338	23566419	23567110	23567315	80933	76,67,84	25,18,14	98,96,112	8,6,9	230	144	6.88418e-06	0.00118048	0.656,0.7,0.79	0.885,0.909,0.886	-0.178	17.8
30681	ENSG00000164855	TMEM184A	7	-	1550130	1550198	1549819	1549945	1550304	1550395	30681	26,21,25	1,8,5	43,39,40	0,2,1	212	144	4.98846e-05	0.00499255	0.946,0.641,0.773	1.0,0.93,0.965	-0.178	17.8
33601	ENSG00000178966	RMI1	9	+	83988328	83988404	83980710	83980891	83999708	83999797	33601	15,15,26	20,37,33	4,14,3	52,28,38	220	144	0.000144331	0.010625	0.329,0.21,0.34	0.048,0.247,0.049	0.178	17.8
57419	ENSG00000278023	RDM1	17	-	35922576	35922675	35920186	35920272	35924603	35924772	57419	17,16,27	1,3,8	23,12,17	2,0,0	243	144	0.000205003	0.0136741	0.91,0.76,0.667	0.872,1.0,1.0	-0.178	17.8
61832	ENSG00000258830	RP11-123K3.4	12	-	57292571	57292667	57283823	57284056	57295398	57295507	61832	50,59,54	4,2,3	53,44,33	8,8,11	240	144	0.000286383	0.0172161	0.882,0.947,0.915	0.799,0.767,0.643	0.178	17.8
97815	ENSG00000236438	FAM157A	3	+	198162331	198162436	198157122	198157669	198167675	198167871	97815	0,0,0	3,4,8	2,0,7	12,12,5	249	144	0.00055928	0.0273603	0.0,0.0,0.0	0.088,0.0,0.447	-0.178	17.8
63962	ENSG00000197037	ZSCAN25	7	+	99618134	99618209	99616965	99617016	99618524	99618651	63962	6,2,5	7,12,12	2,0,0	8,5,5	219	144	0.000604833	0.0288647	0.36,0.099,0.215	0.141,0.0,0.0	0.178	17.8
14192	ENSG00000182979	MTA1	14	+	105449358	105449409	105445417	105445511	105450057	105450184	14192	105,71,119	55,59,92	140138102	62,32,34	195	144	0.000109153	0.00872174	0.585,0.471,0.489	0.625,0.761,0.689	-0.177	17.7
94656	ENSG00000114867	EIF4G1	3	+	184315461	184315545	184314605	184314674	184317320	184317497	94656	5,5,3	7,14,5	1,0,0	2,2,6	228	144	0.000122855	0.00953834	0.311,0.184,0.275	0.24,0.0,0.0	0.177	17.7
122057	ENSG00000135446	CDK4	12	-	57751609	57751752	57751206	57751342	57752174	57752322	122057	6,4,3	88,74,40	4,9,3	20,7,9	287	144	0.000132886	0.0100498	0.033,0.026,0.036	0.091,0.392,0.143	-0.177	17.7
33609	ENSG00000023191	RNH1	11	-	504823	504972	502061	502249	506608	506785	33609	39,45,74	4,1,4	49,33,40	11,8,5	293	144	0.00102276	0.0419237	0.827,0.957,0.901	0.686,0.67,0.797	0.177	17.7
115122	ENSG00000158806	NPM2	8	+	22024723	22024830	22024124	22024257	22025215	22025306	115122	7,2,5	23,18,20	7,12,15	14,14,19	251	144	0.00108634	0.0435221	0.149,0.06,0.125	0.223,0.33,0.312	-0.177	17.7
117909	ENSG00000184445	KNTC1	12	+	122592942	122593184	122591336	122591453	122594275	122594385	117909	32,29,40	94,98,109	64,78,40	57,67,42	386	144	1.12454e-11	2.53708e-08	0.113,0.099,0.12	0.295,0.303,0.262	-0.176	17.6
49882	ENSG00000118900	UBN1	16	+	4871074	4871301	4870843	4870972	4872883	4872934	49882	98,113,76	9,9,19	110,102,92	4,5,1	371	144	0.000125104	0.00965908	0.809,0.83,0.608	0.914,0.888,0.973	-0.176	17.6
55277	ENSG00000153094	BCL2L11	2	+	111150043	111150147	111124049	111124139	111164132	111168445	55277	14,15,20	5,0,2	36,26,29	0,0,0	248	144	0.000418942	0.0223063	0.619,1.0,0.853	1.0,1.0,1.0	-0.176	17.6
45208	ENSG00000121931	LRIF1	1	-	110951287	110952815	110949850	110950123	110963620	110964079	45208	265289355	15,12,19	248269222	25,36,18	1672	144	0.000578254	0.0279479	0.603,0.675,0.617	0.461,0.392,0.515	0.176	17.6
105394	ENSG00000198925	ATG9A	2	-	219228433	219228482	219227921	219228053	219229534	219229639	105394	25,22,34	7,8,8	30,42,26	2,2,4	193	144	0.00116092	0.045388	0.727,0.672,0.76	0.918,0.94,0.829	-0.176	17.6
84853	ENSG00000225470	JPX	X	+	73984443	73984541	73946998	73947374	73994839	73994961	84853	2,9,0	13,4,4	0,1,0	5,4,9	242	144	0.00124218	0.0475092	0.084,0.572,0.0	0.0,0.129,0.0	0.176	17.6
122064	ENSG00000135446	CDK4	12	-	57751549	57751768	57751206	57751342	57752174	57752349	122064	544581603	88,74,40	596544512	20,7,9	363	144	3.33067e-16	2.017e-12	0.71,0.757,0.857	0.922,0.969,0.958	-0.175	17.5
116675	ENSG00000137055	PLAA	9	-	26917096	26917248	26913878	26913947	26919309	26919461	116675	41,56,62	0,2,1	63,49,57	7,5,10	296	144	3.96308e-06	0.000776821	1.0,0.932,0.968	0.814,0.827,0.735	0.175	17.5
44620	ENSG00000144802	NFKBIZ	3	+	101857072	101857183	101855732	101855902	101857291	101857459	44620	20,27,37	3,7,0	13,30,26	0,0,0	255	144	2.13524e-05	0.00272452	0.79,0.685,1.0	1.0,1.0,1.0	-0.175	17.5
117818	ENSG00000153066	TXNDC11	16	-	11700451	11700564	11698124	11698325	11721576	11721670	117818	60,61,108	18,20,20	97128121	12,12,9	257	144	7.44353e-05	0.00663408	0.651,0.631,0.752	0.819,0.857,0.883	-0.175	17.5
48470	ENSG00000101972	STAG2	X	+	124021366	124021431	123960518	123960866	124022530	124022671	48470	38,40,35	38,48,45	18,14,7	37,43,25	209	144	0.000246491	0.0156004	0.408,0.365,0.349	0.251,0.183,0.162	0.175	17.5
10842	ENSG00000168679	SLC16A4	1	-	110378852	110379356	110376949	110377161	110380981	110381143	10842	36,45,35	0,2,0	49,41,34	4,4,1	648	144	0.00046455	0.0241358	1.0,0.833,1.0	0.731,0.695,0.883	0.175	17.5
136742	ENSG00000196923	PDLIM7	5	-	177491806	177491995	177491403	177491420	177492404	177492435	136742	4,1,1	0,0,1	5,6,7	5,1,1	333	144	0.000539527	0.0266432	1.0,1.0,0.302	0.302,0.722,0.752	0.175	17.5
74011	ENSG00000078699	CBFA2T2	20	+	33573973	33574261	33562364	33562674	33597888	33597973	74011	46,44,36	3,2,9	26,20,17	2,0,0	432	144	0.000623759	0.0295473	0.836,0.88,0.571	0.813,1.0,1.0	-0.175	17.5
93707	ENSG00000028203	VEZT	12	+	95256549	95256622	95251966	95252071	95257153	95257239	93707	36,37,38	2,2,0	27,22,16	3,4,5	217	144	0.000839817	0.0364882	0.923,0.925,1.0	0.857,0.785,0.68	0.175	17.5
71484	ENSG00000183048	SLC25A10	17	+	81713261	81713506	81712263	81712519	81714952	81715072	71484	107,97,100	168157152	152,97,183	129,83,71	389	144	1.29442e-05	0.00191683	0.191,0.186,0.196	0.304,0.302,0.488	-0.174	17.4
57498	ENSG00000105829	BET1	7	-	93994351	93994385	93975903	93976100	93996264	93996321	57498	20,22,29	7,3,6	25,17,6	0,2,0	178	144	6.72862e-05	0.00618867	0.698,0.856,0.796	1.0,0.873,1.0	-0.174	17.4
114416	ENSG00000130349	C6orf203	6	+	107030024	107030107	107028212	107028271	107039748	107040230	114416	27,17,24	23,31,34	18,21,9	57,53,49	227	144	0.000438446	0.0231732	0.427,0.258,0.309	0.167,0.201,0.104	0.174	17.4
92473	ENSG00000101104	PABPC1L	20	+	44938677	44938748	44938060	44938191	44939125	44939184	92473	20,18,17	4,0,6	39,25,31	0,1,0	215	144	2.09068e-05	0.00268478	0.77,1.0,0.655	1.0,0.944,1.0	-0.173	17.3
6111	ENSG00000174775	HRAS	11	-	532728	532755	532241	532630	533452	533612	6111	36,39,41	7,9,12	29,32,24	4,0,0	171	144	3.07982e-05	0.00355433	0.812,0.785,0.742	0.859,1.0,1.0	-0.173	17.3
92349	ENSG00000126804	ZBTB1	14	+	64511248	64511384	64504725	64504946	64516599	64516751	92349	11,13,13	0,1,0	18,23,18	1,3,5	280	144	0.000114689	0.00903232	1.0,0.87,1.0	0.903,0.798,0.649	0.173	17.3
50588	ENSG00000243156	MICAL3	22	-	17803077	17803210	17791201	17791301	17803810	17803861	50588	3,2,3	6,4,13	0,0,0	2,2,1	277	144	0.000522771	0.0260957	0.206,0.206,0.107	0.0,0.0,0.0	0.173	17.3
92754	ENSG00000121897	LIAS	4	+	39462195	39462289	39460789	39460962	39463524	39463605	92754	67,59,68	3,5,2	32,70,40	13,5,8	238	144	0.00116194	0.0454124	0.931,0.877,0.954	0.598,0.894,0.752	0.173	17.3
55835	ENSG00000128298	BAIAP2L2	22	-	38093849	38093961	38089521	38089674	38097031	38097178	55835	16,24,17	21,43,35	13,10,6	53,76,66	256	144	2.58563e-07	0.000104388	0.3,0.239,0.215	0.121,0.069,0.049	0.172	17.2
90801	ENSG00000111906	HDDC2	6	-	125298713	125298816	125292840	125292909	125300537	125300659	90801	279297315	101135135	196134177	151139126	247	144	8.41848e-08	4.22987e-05	0.617,0.562,0.576	0.431,0.36,0.45	0.171	17.1
74040	ENSG00000108439	PNPO	17	+	47945597	47945612	47944617	47944715	47945860	47945912	74040	7,11,8	0,1,0	9,5,9	6,1,0	159	144	0.0011591	0.0453631	1.0,0.909,1.0	0.576,0.819,1.0	0.171	17.1
44943	ENSG00000154710	RABGEF1	7	+	66740988	66741221	66740732	66740792	66768830	66769025	44943	3,5,8	10,5,11	0,0,2	3,12,8	377	144	4.6805e-05	0.00475325	0.103,0.276,0.217	0.0,0.0,0.087	0.17	17
65995	ENSG00000163617	CCDC191	3	-	114031625	114031779	114010771	114011021	114034924	114035148	65995	28,12,13	5,0,2	6,17,7	0,0,0	298	144	0.000253497	0.0159379	0.73,1.0,0.759	1.0,1.0,1.0	-0.17	17
74206	ENSG00000124006	OBSL1	2	-	219557342	219557618	219556453	219556723	219557822	219558110	74206	55,39,30	2,5,4	80,69,90	1,1,2	420	144	0.000922794	0.0392814	0.904,0.728,0.72	0.965,0.959,0.939	-0.17	17
28984	ENSG00000215021	PHB2	12	-	6966997	6967238	6966423	6966500	6967891	6968021	28984	20,38,46	4,3,2	28,20,40	0,1,0	385	144	0.000100075	0.00827603	0.652,0.826,0.896	1.0,0.882,1.0	-0.169	16.9
97118	ENSG00000154358	OBSCN	1	+	228291897	228292161	228288624	228288888	228293352	228293616	97118	37,34,42	3,3,2	58,25,25	0,0,0	408	144	0.00010281	0.00843151	0.813,0.8,0.881	1.0,1.0,1.0	-0.169	16.9
117012	ENSG00000157353	FUK	16	+	70462172	70462292	70454594	70454630	70463168	70463272	117012	0,1,0	9,12,5	3,5,2	9,6,12	264	144	0.000103144	0.00844374	0.0,0.043,0.0	0.154,0.313,0.083	-0.169	16.9
110737	ENSG00000163625	WDFY3	4	-	84741760	84741844	84740186	84740416	84743699	84743799	110737	14,21,21	3,1,3	13,11,11	0,0,0	228	144	0.000530356	0.0263145	0.747,0.93,0.816	1.0,1.0,1.0	-0.169	16.9
70773	ENSG00000126858	RHOT1	17	+	32221048	32221186	32211115	32211238	32224615	32225503	70773	2,2,10	28,50,37	6,15,5	23,10,17	282	144	0.00132804	0.0495666	0.035,0.02,0.121	0.118,0.434,0.131	-0.169	16.9
122063	ENSG00000135446	CDK4	12	-	57751549	57751752	57751206	57751342	57752174	57752322	122063	547583605	88,74,40	598549512	20,7,9	347	144	2.22045e-16	1.50286e-12	0.721,0.766,0.863	0.925,0.97,0.959	-0.168	16.8
23533	ENSG00000186314	PRELID2	5	-	145834739	145834932	145823076	145823134	145835176	145835233	23533	0,0,1	6,5,14	10,0,2	14,3,2	337	144	5.93417e-05	0.00566632	0.0,0.0,0.03	0.234,0.0,0.299	-0.168	16.8
136495	ENSG00000145416	MARCH1	4	-	163988500	163988709	163854020	163854169	164111587	164111662	136495	12,7,9	4,2,2	1,4,5	1,0,0	353	144	0.000373767	0.0206462	0.55,0.588,0.647	0.29,1.0,1.0	-0.168	16.8
37824	ENSG00000146776	ATXN7L1	7	-	105617791	105618097	105613473	105614816	105620199	105620321	37824	6,3,6	7,9,4	0,1,2	4,9,6	450	144	0.000715876	0.0325699	0.215,0.096,0.324	0.0,0.034,0.096	0.168	16.8
24723	ENSG00000130731	C16orf13	16	-	634892	635063	634718	634797	636093	636278	24723	14,23,25	53,38,45	24,24,27	29,23,16	315	144	0.00093272	0.0395139	0.108,0.217,0.203	0.274,0.323,0.435	-0.168	16.8
2015	ENSG00000197558	SSPO	7	+	149803687	149803813	149803474	149803604	149803995	149804087	2015	4,8,7	1,2,2	5,2,7	0,1,0	270	144	0.00130805	0.0491124	0.681,0.681,0.651	1.0,0.516,1.0	-0.168	16.8
66084	ENSG00000163320	CGGBP1	3	-	88103992	88104083	88058018	88058223	88140969	88141078	66084	0,2,1	21,38,32	4,6,4	23,13,8	235	144	8.32882e-06	0.00137295	0.0,0.031,0.019	0.096,0.22,0.235	-0.167	16.7
86992	ENSG00000110066	SUV420H1	11	-	68166191	68166402	68158292	68159171	68166981	68167178	86992	21,24,26	21,21,33	9,16,16	47,41,41	355	144	1.17724e-05	0.00177996	0.289,0.317,0.242	0.072,0.137,0.137	0.167	16.7
113139	ENSG00000100888	CHD8	14	-	21395297	21395511	21394911	21395119	21395816	21395892	113139	25,36,38	2,3,3	43,49,44	0,0,0	358	144	6.08422e-05	0.00577128	0.834,0.828,0.836	1.0,1.0,1.0	-0.167	16.7
10245	ENSG00000106290	TAF6	7	-	100118517	100118649	100116513	100116612	100119203	100119372	10245	30,23,24	2,4,2	36,23,15	0,0,0	276	144	0.000105568	0.00855409	0.887,0.75,0.862	1.0,1.0,1.0	-0.167	16.7
113296	ENSG00000167264	DUS2	16	+	68025414	68025494	68023291	68023351	68038005	68038149	113296	37,50,46	4,2,4	40,42,51	11,12,9	224	144	0.000587034	0.0282497	0.856,0.941,0.881	0.7,0.692,0.785	0.167	16.7
87021	ENSG00000111879	FAM184A	6	-	119022944	119023080	119019977	119020159	119078140	119078372	87021	15,9,22	0,2,0	6,8,13	0,4,3	280	144	0.00100191	0.0413043	1.0,0.698,1.0	1.0,0.507,0.69	0.167	16.7
95904	ENSG00000124664	SPDEF	6	-	34539514	34539737	34539269	34539396	34540983	34541181	95904	128123109	15,20,19	203227202	13,10,8	367	144	3.48341e-06	0.000700708	0.77,0.707,0.692	0.86,0.899,0.908	-0.166	16.6
117379	ENSG00000083457	ITGAE	17	-	3722053	3722164	3720306	3720402	3723287	3723383	117379	8,9,7	20,12,32	4,0,2	30,14,49	255	144	1.91268e-05	0.00253118	0.184,0.298,0.11	0.07,0.0,0.023	0.166	16.6
57293	ENSG00000186193	SAPCD2	9	-	137064862	137064907	137062123	137064787	137065077	137065185	57293	41,39,49	12,11,13	51,49,48	6,3,4	189	144	0.00025302	0.015926	0.722,0.73,0.742	0.866,0.926,0.901	-0.166	16.6
61164	ENSG00000100372	SLC25A17	22	-	40799022	40799083	40779008	40779125	40819194	40819382	61164	50,57,54	0,2,6	50,89,51	14,6,16	205	144	0.000254988	0.0159974	1.0,0.952,0.863	0.715,0.912,0.691	0.166	16.6
88915	ENSG00000106603	COA1	7	-	43650615	43650712	43648599	43648652	43656032	43656153	88915	70,68,92	27,19,32	74,65,61	42,39,52	241	144	0.000549659	0.0270044	0.608,0.681,0.632	0.513,0.499,0.412	0.166	16.6
101689	ENSG00000137955	RABGGTB	1	+	75786699	75786797	75786227	75786274	75787496	75787604	101689	1,2,4	28,14,32	9,3,5	10,10,15	242	144	0.00055718	0.0272923	0.021,0.078,0.069	0.349,0.151,0.166	-0.166	16.6
107735	ENSG00000248405	PRR5-ARHGAP8	22	+	44801939	44802164	44786456	44786606	44808306	44808438	107735	31,40,44	12,0,0	38,30,30	0,0,0	369	144	0.0010048	0.0413346	0.502,1.0,1.0	1.0,1.0,1.0	-0.166	16.6
114119	ENSG00000160194	NDUFV3	21	+	42903181	42904276	42896926	42897047	42908863	42909105	114119	780864859	161142160	695527577	247230255	1239	144	5.21805e-14	2.22368e-10	0.36,0.414,0.384	0.246,0.21,0.208	0.165	16.5
42397	ENSG00000163875	MEAF6	1	-	37496546	37496604	37495884	37495918	37496706	37496736	42397	53,52,71	64,79,74	34,22,18	120,59,45	202	144	1.4858e-06	0.000384174	0.371,0.319,0.406	0.168,0.21,0.222	0.165	16.5
72093	ENSG00000244754	N4BP2L2	13	-	32535768	32535925	32526874	32527532	32537005	32537027	72093	73,65,86	4,0,0	60,59,73	10,10,3	301	144	7.01878e-06	0.00120177	0.897,1.0,1.0	0.742,0.738,0.921	0.165	16.5
84476	ENSG00000110721	CHKA	11	-	68081403	68081457	68074716	68074830	68097018	68097130	84476	46,72,66	13,13,12	49,49,45	2,4,1	198	144	2.4959e-05	0.00302615	0.72,0.801,0.8	0.947,0.899,0.97	-0.165	16.5
38178	ENSG00000176720	BOK	2	+	241562347	241562476	241558720	241558993	241570124	241570288	38178	34,23,27	1,0,0	28,11,15	4,0,4	273	144	0.000100706	0.00830128	0.947,1.0,1.0	0.787,1.0,0.664	0.165	16.5
39172	ENSG00000075303	SLC25A40	7	-	87859154	87859288	87858630	87858751	87860071	87860169	39172	13,14,10	48,40,46	22,17,14	25,27,16	278	144	0.00011052	0.00879429	0.123,0.153,0.101	0.313,0.246,0.312	-0.165	16.5
39985	ENSG00000204304	PBX2	6	-	32186812	32186874	32186603	32186690	32187241	32187395	39985	18,16,35	0,1,0	17,14,17	2,4,2	206	144	0.000171876	0.0119783	1.0,0.918,1.0	0.856,0.71,0.856	0.165	16.5
56863	ENSG00000101152	DNAJC5	20	+	63931108	63931182	63930850	63931022	63931464	63936031	56863	69,81,106	74,88,118	120,159,87	60,66,72	218	144	0.000288368	0.0172812	0.381,0.378,0.372	0.569,0.614,0.444	-0.165	16.5
68786	ENSG00000124201	ZNFX1	20	-	49263333	49263471	49260462	49260577	49264715	49264864	68786	26,19,27	2,3,2	26,17,21	0,0,0	282	144	0.00050193	0.0254103	0.869,0.764,0.873	1.0,1.0,1.0	-0.165	16.5
116141	ENSG00000100387	RBX1	22	+	40955286	40955446	40953531	40953633	40967798	40967884	116141	39,44,46	3,1,0	58,25,50	10,6,2	304	144	0.000770396	0.0342249	0.86,0.954,1.0	0.733,0.664,0.922	0.165	16.5
52953	ENSG00000110851	PRDM4	12	-	107751646	107752209	107746274	107746424	107753923	107754109	52953	184206223	2,0,0	189232197	7,11,10	707	144	3.04196e-09	2.82267e-06	0.949,1.0,1.0	0.846,0.811,0.8	0.164	16.4
49869	ENSG00000118900	UBN1	16	+	4877409	4877474	4876874	4877111	4880082	4880445	49869	22,31,21	1,1,0	25,24,21	9,0,5	209	144	7.53205e-05	0.00668597	0.938,0.955,1.0	0.657,1.0,0.743	0.164	16.4
21881	ENSG00000162004	CCDC78	16	-	725412	725591	724983	725293	725793	725871	21881	77,74,86	12,21,22	129113104	14,6,13	323	144	0.000722905	0.0328508	0.741,0.611,0.635	0.804,0.894,0.781	-0.164	16.4
34869	ENSG00000186020	ZNF529	19	-	36551876	36551977	36543615	36548322	36554669	36554796	34869	0,3,2	25,17,18	3,8,3	5,12,15	245	144	0.00087212	0.0375269	0.0,0.094,0.061	0.261,0.282,0.105	-0.164	16.4
81180	ENSG00000141499	WRAP53	17	+	7702992	7703120	7701656	7702846	7703242	7703374	81180	47,62,50	17,6,5	79,59,62	0,1,8	272	144	0.00132278	0.0494638	0.594,0.845,0.841	1.0,0.969,0.804	-0.164	16.4
11093	ENSG00000145388	METTL14	4	+	118705610	118705821	118703934	118704051	118709997	118715433	11093	154147160	18,21,12	198197202	8,1,4	355	144	1.43652e-08	9.83856e-06	0.776,0.74,0.844	0.909,0.988,0.953	-0.163	16.3
29270	ENSG00000135525	MAP7	6	-	136383670	136383781	136377754	136377868	136388392	136388510	29270	155158192	8,5,5	105101120	20,26,8	255	144	5.91676e-07	0.000194511	0.916,0.947,0.956	0.748,0.687,0.894	0.163	16.3
119151	ENSG00000122376	FAM35A	10	+	87152774	87152879	87151654	87151832	87158047	87158155	119151	60,44,59	1,0,2	71,55,82	8,9,11	249	144	6.91661e-07	0.000221064	0.972,1.0,0.945	0.837,0.779,0.812	0.163	16.3
20749	ENSG00000143303	RRNAD1	1	+	156729008	156729215	156728441	156728559	156731990	156732115	20749	97120112	4,1,2	106125130	15,8,18	351	144	9.75549e-07	0.000279389	0.909,0.98,0.958	0.744,0.865,0.748	0.163	16.3
95901	ENSG00000124664	SPDEF	6	-	34539514	34539733	34539269	34539396	34540983	34541181	95901	128123108	15,20,19	201224190	13,10,8	363	144	5.72728e-06	0.00102646	0.772,0.709,0.693	0.86,0.899,0.904	-0.163	16.3
80928	ENSG00000213983	AP1G2	14	-	23566517	23566686	23566338	23566419	23567110	23567315	80928	95111133	25,18,14	137118159	8,6,9	313	144	5.53644e-05	0.00538342	0.636,0.739,0.814	0.887,0.9,0.89	-0.163	16.3
123557	ENSG00000176406	RIMS2	8	+	103652623	103652710	103500750	103501062	103697085	103697296	123557	5,4,1	12,5,14	1,0,0	6,8,8	231	144	0.000244055	0.0154888	0.206,0.333,0.043	0.094,0.0,0.0	0.163	16.3
64350	ENSG00000130477	UNC13A	19	-	17623541	17623547	17618905	17618962	17624828	17624952	64350	4,2,4	44,39,42	4,6,8	19,16,21	150	144	0.000919839	0.0391846	0.08,0.047,0.084	0.168,0.265,0.268	-0.163	16.3
24721	ENSG00000130731	C16orf13	16	-	634888	635063	634718	634797	636093	636239	24721	204224267	53,38,45	293318295	29,23,16	319	144	8.67878e-08	4.34169e-05	0.635,0.727,0.728	0.82,0.862,0.893	-0.162	16.2
106524	ENSG00000123636	BAZ2B	2	-	159397067	159397100	159395768	159395834	159397344	159397389	106524	0,0,1	12,16,22	6,2,1	9,13,13	177	144	0.000103545	0.00846165	0.0,0.0,0.036	0.352,0.111,0.059	-0.162	16.2
134622	ENSG00000166912	MTMR10	15	-	30967919	30968010	30960880	30961073	30974313	30974456	134622	21,17,21	2,2,3	34,24,28	0,0,0	235	144	0.000304594	0.017872	0.865,0.839,0.811	1.0,1.0,1.0	-0.162	16.2
53959	ENSG00000165105	RASEF	9	-	83055473	83055683	83025774	83025921	83062436	83063177	53959	0,0,0	9,6,8	2,4,2	4,14,3	354	144	0.000517022	0.025876	0.0,0.0,0.0	0.169,0.104,0.213	-0.162	16.2
74293	ENSG00000205581	HMGN1	21	-	39347915	39347952	39347246	39347292	39348291	39348443	74293	1,0,1	4,2,15	7,6,0	16,6,5	181	144	0.000599516	0.0286823	0.166,0.0,0.05	0.258,0.443,0.0	-0.162	16.2
46832	ENSG00000096063	SRPK1	6	-	35902071	35902228	35890894	35891013	35904878	35904974	46832	0,3,5	26,11,9	5,11,4	9,11,5	301	144	0.00123155	0.0472974	0.0,0.115,0.21	0.21,0.324,0.277	-0.162	16.2
50442	ENSG00000139218	SCAF11	12	-	45956099	45956192	45951649	45951727	45960161	45960214	50442	1,0,0	2,2,4	2,5,0	3,4,3	237	144	0.00129473	0.048877	0.233,0.0,0.0	0.288,0.432,0.0	-0.162	16.2
95903	ENSG00000124664	SPDEF	6	-	34539517	34539562	34539249	34539396	34540983	34541181	95903	68,72,77	15,20,19	141162139	13,10,8	189	144	2.64662e-07	0.000104835	0.775,0.733,0.755	0.892,0.925,0.93	-0.161	16.1
71062	ENSG00000138035	PNPT1	2	-	55687644	55687705	55684942	55685048	55693662	55693823	71062	42,54,64	0,2,0	39,43,39	3,6,10	205	144	2.8236e-07	0.000109821	1.0,0.95,1.0	0.901,0.834,0.733	0.161	16.1
78950	ENSG00000204463	BAG6	6	-	31644306	31644414	31644081	31644194	31644945	31645198	78950	60,64,52	7,5,13	38,63,55	2,1,0	252	144	2.13479e-06	0.000498237	0.83,0.88,0.696	0.916,0.973,1.0	-0.161	16.1
95897	ENSG00000124664	SPDEF	6	-	34539514	34539703	34539269	34539396	34540983	34541181	95897	117118108	15,20,19	194222188	13,10,8	333	144	3.18398e-06	0.000657726	0.771,0.718,0.711	0.866,0.906,0.91	-0.161	16.1
41811	ENSG00000106133	NSUN5P2	7	-	72954358	72954479	72950057	72950196	72954624	72954717	41811	4,10,2	37,42,38	14,26,9	20,40,29	265	144	9.80027e-06	0.00154048	0.055,0.115,0.028	0.276,0.261,0.144	-0.161	16.1
80914	ENSG00000213983	AP1G2	14	-	23566553	23566686	23566338	23566419	23567110	23568070	80914	92,99,117	25,18,14	128110150	8,6,9	277	144	2.42312e-05	0.00295584	0.657,0.741,0.813	0.893,0.905,0.897	-0.161	16.1
104950	ENSG00000111790	FGFR1OP2	12	+	26960514	26960628	26957600	26957743	26963341	26963455	104950	52,48,79	114,125,94	56,85,76	57,80,51	258	144	6.16835e-05	0.00583665	0.203,0.176,0.319	0.354,0.372,0.454	-0.161	16.1
72471	ENSG00000205464	ATP6AP1L	5	+	82294301	82294471	82280959	82281011	82295492	82295544	72471	3,5,2	10,5,10	0,1,0	8,12,7	314	144	0.000120842	0.00940747	0.121,0.314,0.084	0.0,0.037,0.0	0.161	16.1
1533	ENSG00000162769	FLVCR1	1	+	212870053	212870168	212864392	212864519	212872677	212872818	1533	7,2,1	7,5,12	0,1,0	10,5,5	259	144	0.000213805	0.0141139	0.357,0.182,0.044	0.0,0.1,0.0	0.161	16.1
73756	ENSG00000153317	ASAP1	8	-	130361669	130361771	130358016	130358143	130401884	130401970	73756	2,7,1	9,7,5	0,0,1	3,6,5	246	144	0.000218513	0.014318	0.115,0.369,0.105	0.0,0.0,0.105	0.161	16.1
57297	ENSG00000186193	SAPCD2	9	-	137064862	137064910	137062123	137064787	137065077	137065185	57297	40,42,57	12,11,13	52,52,54	6,3,4	192	144	0.000266603	0.0164617	0.714,0.741,0.767	0.867,0.929,0.91	-0.161	16.1
68764	ENSG00000115827	DCAF17	2	+	171476859	171476950	171468887	171469030	171477986	171478070	68764	3,8,11	0,2,4	15,9,5	2,0,0	235	144	0.000698016	0.0319088	1.0,0.71,0.628	0.821,1.0,1.0	-0.161	16.1
60868	ENSG00000196586	MYO6	6	+	75898372	75898411	75892529	75892690	75907604	75907708	60868	102,83,118	465471495	148188141	318315236	183	144	3.33067e-16	2.017e-12	0.147,0.122,0.158	0.268,0.32,0.32	-0.16	16
119257	ENSG00000117013	KCNQ4	1	+	40834950	40835098	40833013	40833113	40837664	40837794	119257	19,43,42	3,1,9	34,43,32	0,0,2	292	144	8.37536e-05	0.00722886	0.757,0.955,0.697	1.0,1.0,0.888	-0.16	16
26322	ENSG00000147889	CDKN2A	9	-	21993881	21994048	21970901	21971208	21994546	21994624	26322	3,6,6	25,23,33	9,16,13	19,22,15	311	144	0.000102337	0.00840469	0.053,0.108,0.078	0.18,0.252,0.286	-0.16	16
119721	ENSG00000110888	CAPRIN2	12	-	30719078	30719225	30716507	30716676	30723258	30723314	119721	16,9,21	0,0,1	12,15,22	2,0,5	291	144	0.000597193	0.0285949	1.0,1.0,0.912	0.748,1.0,0.685	0.16	16
68605	ENSG00000166295	ANAPC16	10	+	72220047	72220264	72215999	72216072	72223887	72224056	68605	78,71,84	20,24,28	64,59,61	35,36,37	361	144	0.000985096	0.0408454	0.609,0.541,0.545	0.422,0.395,0.397	0.16	16
95905	ENSG00000124664	SPDEF	6	-	34539516	34539562	34539249	34539396	34540983	34541181	95905	70,73,77	15,20,19	141162138	13,10,8	190	144	3.6714e-07	0.00013671	0.78,0.734,0.754	0.892,0.925,0.929	-0.159	15.9
98574	ENSG00000132478	UNK	17	+	75808947	75809039	75784861	75784984	75809759	75809930	98574	11,8,22	49,27,30	3,3,0	37,30,20	236	144	6.11111e-06	0.00108011	0.12,0.153,0.309	0.047,0.058,0.0	0.159	15.9
70759	ENSG00000126858	RHOT1	17	+	32211115	32211238	32208301	32208309	32224615	32225727	70759	42,54,51	51,51,67	25,12,22	45,64,62	267	144	1.59701e-05	0.00221123	0.308,0.363,0.291	0.231,0.092,0.161	0.159	15.9
129398	ENSG00000065559	MAP2K4	17	+	12054888	12054991	12020869	12021001	12095574	12095694	129398	37,61,27	11,0,4	39,34,25	0,0,1	247	144	2.19627e-05	0.0027831	0.662,1.0,0.797	1.0,1.0,0.936	-0.159	15.9
21151	ENSG00000163933	RFT1	3	-	53125913	53125994	53123723	53123840	53130337	53130453	21151	68,60,83	0,5,5	59,61,68	14,7,15	225	144	3.53122e-05	0.00394471	1.0,0.885,0.914	0.73,0.848,0.744	0.159	15.9
12109	ENSG00000102710	SUPT20H	13	-	37048563	37048599	37047877	37047936	37051487	37051583	12109	124,76,108	26,17,28	98,95,56	54,38,31	180	144	5.04456e-05	0.00503411	0.792,0.781,0.755	0.592,0.667,0.591	0.159	15.9
119258	ENSG00000117013	KCNQ4	1	+	40834935	40835098	40833013	40833113	40837664	40837794	119258	21,43,41	3,1,9	34,43,31	0,0,2	307	144	9.13409e-05	0.00769384	0.767,0.953,0.681	1.0,1.0,0.879	-0.159	15.9
75864	ENSG00000228409	CCT6P1	7	+	65754526	65754596	65751141	65751278	65755779	65755952	75864	2,0,0	7,7,14	8,1,4	9,5,16	214	144	0.000177328	0.0122323	0.161,0.0,0.0	0.374,0.119,0.144	-0.159	15.9
39259	ENSG00000138670	RASGEF1B	4	-	81457498	81457621	81456650	81456788	81459331	81459514	39259	23,27,25	0,1,1	12,24,15	0,5,4	267	144	0.000276655	0.0168661	1.0,0.936,0.931	1.0,0.721,0.669	0.159	15.9
129346	ENSG00000101365	IDH3B	20	-	2660067	2660167	2659698	2659793	2660262	2660365	129346	32,22,15	0,0,3	31,26,26	7,4,5	244	144	0.000466079	0.0241456	1.0,1.0,0.747	0.723,0.793,0.754	0.159	15.9
89820	ENSG00000090621	PABPC4	1	-	39563832	39563922	39563526	39563741	39564422	39564542	89820	75,92,97	21,35,32	51,57,64	8,6,11	234	144	0.000471453	0.0243576	0.687,0.618,0.651	0.797,0.854,0.782	-0.159	15.9
21780	ENSG00000159459	UBR1	15	-	42983896	42983993	42977879	42977947	42988818	42988967	21780	17,21,30	9,0,1	39,35,15	0,1,0	241	144	0.000500409	0.0253534	0.53,1.0,0.947	1.0,0.954,1.0	-0.159	15.9
115674	ENSG00000128487	SPECC1	17	+	20204332	20205912	20155988	20156236	20227412	20227620	115674	408422467	5,6,1	366518346	16,8,11	1724	144	0.000639925	0.0300043	0.872,0.855,0.975	0.656,0.844,0.724	0.159	15.9
62827	ENSG00000101901	ALG13	X	+	111721602	111721711	111720094	111720170	111723797	111723986	62827	27,27,54	0,0,0	41,18,11	4,1,2	253	144	0.000642922	0.0300957	1.0,1.0,1.0	0.854,0.911,0.758	0.159	15.9
64468	ENSG00000146233	CYP39A1	6	-	46630962	46631070	46625417	46625508	46636388	46636482	64468	7,11,16	1,1,0	23,3,7	6,0,4	252	144	0.000656276	0.0305963	0.8,0.863,1.0	0.687,1.0,0.5	0.159	15.9
111104	ENSG00000166169	POLL	10	-	101585861	101586156	101582762	101582891	101587245	101587406	111104	56,64,84	14,3,2	76,76,75	0,1,3	439	144	0.000895723	0.0383418	0.567,0.875,0.932	1.0,0.961,0.891	-0.159	15.9
97751	ENSG00000183605	SFXN4	10	-	119165201	119165449	119164130	119164196	119165536	119165623	97751	79,62,57	144149173	103,70,87	85,94,57	392	144	3.72072e-08	2.17314e-05	0.168,0.133,0.108	0.308,0.215,0.359	-0.158	15.8
88324	ENSG00000112234	FBXL4	6	-	98917373	98917719	98905425	98905670	98926476	98927060	88324	108150174	8,15,8	262233154	0,7,1	490	144	4.59205e-07	0.000158193	0.799,0.746,0.865	1.0,0.907,0.978	-0.158	15.8
65100	ENSG00000160957	RECQL4	8	-	144516688	144516764	144516165	144516413	144517049	144517190	65100	70,60,65	6,14,10	65,68,59	1,1,2	220	144	4.79698e-07	0.000163782	0.884,0.737,0.81	0.977,0.978,0.951	-0.158	15.8
8058	ENSG00000130779	CLIP1	12	-	122276438	122276444	122274037	122274162	122278153	122278194	8058	169165185	140158229	136127117	249271211	150	144	4.96703e-07	0.000168092	0.537,0.501,0.437	0.344,0.31,0.347	0.158	15.8
24746	ENSG00000130731	C16orf13	16	-	634888	634923	634718	634797	635280	635340	24746	57,71,80	110117129	97,103,96	87,101,76	179	144	6.20102e-06	0.00109432	0.294,0.328,0.333	0.473,0.451,0.504	-0.158	15.8
131794	ENSG00000068137	PLEKHH3	17	-	42674740	42674875	42674353	42674409	42676401	42676992	131794	43,49,19	85110103	77,66,75	61,92,95	279	144	7.41789e-06	0.00125886	0.207,0.187,0.087	0.394,0.27,0.29	-0.158	15.8
118259	ENSG00000144504	ANKMY1	2	-	240509347	240509455	240507559	240507691	240512801	240512942	118259	1,0,0	6,7,5	6,1,4	9,4,12	252	144	7.62056e-05	0.00674398	0.087,0.0,0.0	0.276,0.125,0.16	-0.158	15.8
128172	ENSG00000196247	ZNF107	7	+	64669036	64669178	64666132	64666285	64691247	64691374	128172	16,21,17	23,29,24	11,10,4	36,36,32	286	144	0.000106447	0.00859501	0.259,0.267,0.263	0.133,0.123,0.059	0.158	15.8
52590	ENSG00000167720	SRR	17	+	2305293	2305436	2303949	2304017	2315556	2315728	52590	0,0,0	3,3,3	5,1,2	6,9,7	287	144	0.000339882	0.0194273	0.0,0.0,0.0	0.295,0.053,0.125	-0.158	15.8
92167	ENSG00000235162	C12orf75	12	+	105365806	105365969	105348601	105348626	105366616	105366696	92167	159192164	39,58,47	110,92,116	68,59,43	307	144	0.000427408	0.0226853	0.657,0.608,0.621	0.431,0.422,0.559	0.158	15.8
82114	ENSG00000176884	GRIN1	9	+	137164171	137164215	137163758	137163904	137165185	137165296	82114	12,9,5	44,51,49	12,14,14	22,35,24	188	144	0.000613309	0.0291724	0.173,0.119,0.072	0.295,0.235,0.309	-0.158	15.8
130061	ENSG00000188130	MAPK12	22	-	50255836	50255881	50255614	50255694	50256084	50256199	130061	83101107	15,23,17	96127132	3,8,1	189	144	1.73922e-09	1.7104e-06	0.808,0.77,0.827	0.961,0.924,0.99	-0.157	15.7
85767	ENSG00000103253	HAGHL	16	+	729008	729168	728796	728895	729287	729715	85767	72,74,82	6,17,7	129,95,92	2,4,2	304	144	1.24827e-05	0.00186529	0.85,0.673,0.847	0.968,0.918,0.956	-0.157	15.7
58503	ENSG00000143499	SMYD2	1	+	214305186	214305250	214281124	214281427	214314761	214314872	58503	36,27,22	0,1,0	38,23,22	1,5,5	208	144	3.59618e-05	0.00399629	1.0,0.949,1.0	0.963,0.761,0.753	0.157	15.7
6935	ENSG00000259768	RP5-991G20.1	16	+	72777566	72777720	72745404	72745466	72781727	72781819	6935	5,3,4	7,19,8	0,1,0	11,9,8	298	144	6.47205e-05	0.00604448	0.257,0.071,0.195	0.0,0.051,0.0	0.157	15.7
39082	ENSG00000174567	GOLT1A	1	-	204199194	204199390	204198159	204198496	204201632	204201811	39082	35,28,32	2,5,3	35,36,41	1,1,0	340	144	0.000162853	0.0115876	0.881,0.703,0.819	0.937,0.938,1.0	-0.157	15.7
1592	ENSG00000135250	SRPK2	7	-	105125781	105125874	105117387	105118022	105126992	105127062	1592	36,30,18	0,2,0	23,22,23	5,2,3	237	144	0.00020026	0.0134357	1.0,0.901,1.0	0.736,0.87,0.823	0.157	15.7
53107	ENSG00000104164	BLOC1S6	15	+	45603099	45603187	45587235	45587525	45605427	45605514	53107	128143200	42,44,30	106,98,84	47,43,55	232	144	0.000669509	0.0310142	0.654,0.669,0.805	0.583,0.586,0.487	0.157	15.7
130395	ENSG00000104529	EEF1D	8	-	143596841	143597074	143586728	143586849	143597347	143597675	130395	20,10,23	46,28,42	25,4,22	21,4,18	377	144	0.000677796	0.0313079	0.142,0.12,0.173	0.313,0.276,0.318	-0.157	15.7
36461	ENSG00000163597	SNHG16	17	+	76558944	76559043	76557791	76557857	76561287	76561402	36461	229359284	58,75,76	298318294	170120149	243	144	3.39527e-07	0.000128086	0.701,0.739,0.689	0.51,0.611,0.539	0.156	15.6
15381	ENSG00000167220	HDHD2	18	-	47134495	47134704	47115315	47115348	47150377	47150459	15381	68,72,49	3,6,5	65,88,73	0,0,0	353	144	3.61316e-07	0.000135418	0.902,0.83,0.8	1.0,1.0,1.0	-0.156	15.6
28842	ENSG00000136856	SLC2A8	9	+	127405419	127405565	127404817	127404991	127407111	127407855	28842	86134115	15,21,16	147162170	5,10,7	290	144	2.17435e-06	0.000504401	0.74,0.76,0.781	0.936,0.889,0.923	-0.156	15.6
69515	ENSG00000076242	MLH1	3	+	37048513	37048609	37047518	37047683	37048903	37049017	69515	86,105,75	7,18,23	74,90,97	3,6,3	240	144	4.29315e-05	0.00451118	0.881,0.778,0.662	0.937,0.9,0.951	-0.156	15.6
66085	ENSG00000163320	CGGBP1	3	-	88103992	88104083	88055425	88055999	88140969	88141078	66085	0,0,0	4,8,19	2,6,1	10,8,13	235	144	7.80226e-05	0.00685294	0.0,0.0,0.0	0.109,0.315,0.045	-0.156	15.6
127307	ENSG00000198315	ZKSCAN8	6	+	28152260	28152394	28151844	28151936	28153055	28154073	127307	22,17,24	2,2,4	45,26,18	1,1,0	278	144	0.000710637	0.0323957	0.851,0.815,0.757	0.959,0.931,1.0	-0.156	15.6
54956	ENSG00000149346	SLX4IP	20	+	10458175	10458231	10435302	10435453	10556230	10556320	54956	12,21,9	0,1,0	17,16,13	2,2,3	200	144	0.00100153	0.0413043	1.0,0.938,1.0	0.86,0.852,0.757	0.156	15.6
127976	ENSG00000172345	STARD5	15	-	81322898	81322948	81322407	81322540	81324000	81324125	127976	6,7,7	0,0,1	10,15,11	4,1,2	194	144	0.00109499	0.0438076	1.0,1.0,0.839	0.65,0.918,0.803	0.156	15.6
36407	ENSG00000163539	CLASP2	3	-	33574472	33574496	33573169	33573354	33576168	33576275	36407	1,3,0	38,44,39	10,7,9	32,34,35	168	144	4.54141e-07	0.000157418	0.022,0.055,0.0	0.211,0.15,0.181	-0.155	15.5
80237	ENSG00000100105	PATZ1	22	-	31341591	31341683	31335691	31335863	31342896	31342960	80237	14,18,19	48,51,66	31,46,46	46,68,50	236	144	1.82606e-05	0.00244596	0.151,0.177,0.149	0.291,0.292,0.36	-0.155	15.5
115628	ENSG00000088305	DNMT3B	20	+	32791600	32791708	32788853	32789012	32795408	32795534	115628	29,20,16	4,2,2	29,19,22	1,0,0	252	144	0.000239107	0.015259	0.806,0.851,0.821	0.943,1.0,1.0	-0.155	15.5
127525	ENSG00000131002	TXLNGY	Y	+	19590082	19590423	19589520	19589612	19591779	19591959	127525	67,80,121	0,0,1	56,44,46	2,6,1	485	144	3.49216e-05	0.00392777	1.0,1.0,0.973	0.893,0.685,0.932	0.154	15.4
33921	ENSG00000163607	GTPBP8	3	+	112995134	112995265	112990984	112991335	112996891	112996991	33921	33,27,38	0,0,0	44,32,25	1,2,6	275	144	4.44379e-05	0.00460637	1.0,1.0,1.0	0.958,0.893,0.686	0.154	15.4
88022	ENSG00000165801	ARHGEF40	14	+	21083834	21084050	21082830	21082917	21084752	21084923	88022	25,23,34	4,0,4	53,46,24	0,1,0	360	144	0.000127796	0.00978984	0.714,1.0,0.773	1.0,0.948,1.0	-0.154	15.4
70585	ENSG00000143537	ADAM15	1	+	155061903	155062117	155061452	155061489	155062244	155062369	70585	50,46,59	30,35,43	91,93,106	33,36,38	358	144	0.000591503	0.0283976	0.401,0.346,0.356	0.526,0.51,0.529	-0.154	15.4
30890	ENSG00000163166	IWS1	2	-	127498192	127498237	127495997	127496148	127502814	127502872	30890	12,15,21	4,0,3	13,26,12	0,0,0	189	144	0.000871224	0.0375024	0.696,1.0,0.842	1.0,1.0,1.0	-0.154	15.4
107214	ENSG00000108106	UBE2S	19	-	55404060	55404147	55402084	55402184	55404287	55404478	107214	15,22,25	4,0,3	14,25,16	0,0,0	231	144	0.000942702	0.0397465	0.7,1.0,0.839	1.0,1.0,1.0	-0.154	15.4
24739	ENSG00000130731	C16orf13	16	-	634888	634956	634718	634797	636093	636302	24739	139172184	53,38,45	197226204	29,23,16	212	144	6.53616e-07	0.000211847	0.64,0.755,0.735	0.822,0.87,0.896	-0.153	15.3
31708	ENSG00000244560	RP4-800G7.2	7	+	149291555	149291745	149289893	149290038	149292210	149292308	31708	0,1,0	10,9,8	9,2,2	9,10,6	334	144	2.13584e-05	0.00272452	0.0,0.046,0.0	0.301,0.079,0.126	-0.153	15.3
22018	ENSG00000101150	TPD52L2	20	+	63887563	63887605	63882718	63882820	63889189	63889238	22018	72,96,101	64,82,81	50,53,57	77,83,99	186	144	3.11331e-05	0.00358579	0.466,0.475,0.491	0.335,0.331,0.308	0.153	15.3
107854	ENSG00000138286	FAM149B1	10	+	73235192	73235323	73234816	73234940	73239311	73239390	107854	31,31,51	4,5,2	31,42,30	0,1,0	275	144	4.04368e-05	0.00432005	0.802,0.765,0.93	1.0,0.957,1.0	-0.153	15.3
6846	ENSG00000226328	NUP50-AS1	22	-	45152404	45152623	45134362	45134797	45163666	45163781	6846	0,0,1	4,3,7	9,2,0	12,2,4	363	144	0.000231371	0.0149142	0.0,0.0,0.054	0.229,0.284,0.0	-0.153	15.3
88861	ENSG00000106603	COA1	7	-	43650611	43650712	43647227	43648652	43729428	43729501	88861	166161201	57,56,36	179145145	90,75,87	245	144	0.00024373	0.0154853	0.631,0.628,0.766	0.539,0.532,0.495	0.153	15.3
55311	ENSG00000122515	ZMIZ2	7	+	44765966	44766056	44765334	44765579	44766163	44766333	55311	23,27,41	60,59,81	34,31,42	39,38,35	234	144	0.000284779	0.0171645	0.191,0.22,0.238	0.349,0.334,0.425	-0.153	15.3
125893	ENSG00000135766	EGLN1	1	-	231370561	231370624	231367568	231367636	231373979	231374099	125893	48,51,69	1,3,2	75,57,38	12,9,8	207	144	1.94249e-05	0.00255006	0.971,0.922,0.96	0.813,0.815,0.768	0.152	15.2
75770	ENSG00000050426	LETMD1	12	+	51056149	51056245	51053777	51053860	51056349	51056502	75770	76,77,96	12,19,17	105,92,80	1,4,11	240	144	6.30665e-05	0.0059347	0.792,0.709,0.772	0.984,0.932,0.814	-0.152	15.2
9627	ENSG00000112079	STK38	6	-	36540606	36540789	36540071	36540207	36541768	36541874	9627	3,2,6	3,5,6	0,1,0	8,1,6	327	144	6.57051e-05	0.00611245	0.306,0.15,0.306	0.0,0.306,0.0	0.152	15.2
83787	ENSG00000213096	ZNF254	19	+	24103746	24103867	24087252	24087337	24105939	24106066	83787	8,15,14	35,21,23	5,1,7	31,39,39	265	144	6.66112e-05	0.0061433	0.11,0.28,0.249	0.081,0.014,0.089	0.152	15.2
46074	ENSG00000179134	SAMD4B	19	+	39351816	39351950	39348287	39348389	39354005	39354066	46074	4,5,2	6,14,23	0,0,0	17,8,2	278	144	7.11206e-05	0.00640533	0.257,0.156,0.043	0.0,0.0,0.0	0.152	15.2
127309	ENSG00000198315	ZKSCAN8	6	+	28144330	28144424	28141937	28142029	28148315	28148838	127309	9,2,17	10,18,39	3,0,4	28,34,20	238	144	0.000309894	0.0180632	0.353,0.063,0.209	0.061,0.0,0.108	0.152	15.2
42993	ENSG00000277199	CH17-125A10.2	1	-	144628536	144628613	144627191	144627234	144630085	144630103	42993	84,68,59	0,3,4	62,35,31	2,9,8	221	144	0.000506835	0.0255552	1.0,0.937,0.906	0.953,0.717,0.716	0.152	15.2
52339	ENSG00000031698	SARS	1	+	109214495	109214730	109213967	109214128	109221086	109221203	52339	56,57,75	28,24,41	38,36,33	29,38,35	379	144	0.00105274	0.0426984	0.432,0.474,0.41	0.332,0.265,0.264	0.152	15.2
34494	ENSG00000123473	STIL	1	-	47280240	47280363	47272075	47272241	47280945	47281057	34494	29,32,45	0,1,0	51,50,52	4,7,6	267	144	2.70096e-06	0.000589705	1.0,0.945,1.0	0.873,0.794,0.824	0.151	15.1
69814	ENSG00000196914	ARHGEF12	11	+	120407737	120407823	120336913	120337275	120420752	120420851	69814	54,65,43	7,3,11	44,41,37	0,0,2	230	144	5.62713e-06	0.00101166	0.828,0.931,0.71	1.0,1.0,0.921	-0.151	15.1
31730	ENSG00000116809	ZBTB17	1	-	15946934	15947022	15946153	15946294	15948290	15948497	31730	14,19,31	2,0,7	32,19,19	0,0,0	232	144	2.21982e-05	0.00280675	0.813,1.0,0.733	1.0,1.0,1.0	-0.151	15.1
7411	ENSG00000162923	WDR26	1	-	224389832	224389860	224385665	224386502	224393827	224394013	7411	24,23,31	0,0,0	33,31,15	1,4,5	172	144	3.37963e-05	0.0038274	1.0,1.0,1.0	0.965,0.866,0.715	0.151	15.1
84130	ENSG00000072071	ADGRL1	19	-	14160592	14160696	14160111	14160297	14161311	14161626	84130	82105104	18,17,26	141142127	17,11,4	248	144	4.88237e-05	0.00491918	0.726,0.782,0.699	0.828,0.882,0.949	-0.151	15.1
104806	ENSG00000167968	DNASE1L2	16	+	2236800	2236960	2236468	2236560	2237037	2237126	104806	39,52,47	0,0,0	74,60,41	0,1,14	304	144	0.000100658	0.00830128	1.0,1.0,1.0	1.0,0.966,0.581	0.151	15.1
21069	ENSG00000157916	RER1	1	+	2393269	2393355	2391832	2391958	2395607	2395648	21069	19,29,19	4,0,3	33,36,39	0,0,0	230	144	0.00104548	0.0425066	0.748,1.0,0.799	1.0,1.0,1.0	-0.151	15.1
71411	ENSG00000185920	PTCH1	9	-	95449840	95449940	95449068	95449323	95453477	95453620	71411	32,26,31	0,0,0	33,25,17	0,3,4	244	144	0.00129477	0.048877	1.0,1.0,1.0	1.0,0.831,0.715	0.151	15.1
20123	ENSG00000116120	FARSB	2	-	222646800	222646996	222642850	222643005	222648739	222648795	20123	29,39,28	317323332	130,69,75	172153157	340	144	0	0	0.037,0.049,0.034	0.242,0.16,0.168	-0.15	15
29316	ENSG00000087586	AURKA	20	-	56390555	56390665	56388686	56388784	56392167	56392267	29316	33,42,49	4,4,6	37,47,35	0,0,1	254	144	4.78669e-06	0.000896208	0.824,0.856,0.822	1.0,1.0,0.952	-0.15	15
84587	ENSG00000130881	LRP3	19	+	33204801	33204852	33202847	33202986	33205245	33206362	84587	18,22,34	5,3,2	49,50,59	2,0,0	195	144	4.90932e-05	0.00493769	0.727,0.844,0.926	0.948,1.0,1.0	-0.15	15
10983	ENSG00000005483	KMT2E	7	+	105063350	105063580	105040874	105041023	105073618	105073677	10983	51,41,32	4,4,2	39,44,37	1,0,0	374	144	6.68255e-05	0.0061512	0.831,0.798,0.86	0.938,1.0,1.0	-0.15	15
29361	ENSG00000163516	ANKZF1	2	+	219235460	219235585	219234132	219235312	219235707	219235801	29361	44,34,49	7,2,11	76,63,67	4,1,2	269	144	0.000293131	0.0174395	0.771,0.901,0.705	0.91,0.971,0.947	-0.15	15
124383	ENSG00000204764	RANBP17	5	+	171161406	171161466	170968241	170968377	171170129	171170203	124383	1,5,1	4,12,9	0,0,0	7,11,7	204	144	0.000762485	0.0339916	0.15,0.227,0.073	0.0,0.0,0.0	0.15	15
41943	ENSG00000140451	PIF1	15	-	64819846	64820019	64819036	64819223	64820981	64820998	41943	49,49,38	7,4,6	56,46,51	2,3,0	317	144	0.00127208	0.0482901	0.761,0.848,0.742	0.927,0.874,1.0	-0.15	15
52950	ENSG00000110851	PRDM4	12	-	107751414	107752209	107746274	107746424	107753923	107754109	52950	299304379	2,0,0	294350290	7,11,10	939	144	2.03457e-09	1.93485e-06	0.958,1.0,1.0	0.866,0.83,0.816	0.149	14.9
52307	ENSG00000004866	ST7	7	+	117134123	117134192	117131884	117131960	117136080	117136235	52307	45,29,35	85,81,88	11,8,10	75,76,93	213	144	6.294e-09	5.44507e-06	0.264,0.195,0.212	0.09,0.066,0.068	0.149	14.9
119445	ENSG00000160323	ADAMTS13	9	+	133457909	133458094	133456542	133456719	133458973	133459386	119445	56,36,58	7,3,3	54,35,39	1,0,0	329	144	1.15195e-05	0.00175509	0.778,0.84,0.894	0.959,1.0,1.0	-0.149	14.9
24736	ENSG00000130731	C16orf13	16	-	634888	634935	634718	634797	635280	635329	24736	81102104	110117129	133133121	87,101,76	191	144	1.32742e-05	0.00195805	0.357,0.397,0.378	0.535,0.498,0.546	-0.149	14.9
119906	ENSG00000168936	TMEM129	4	-	1718985	1719228	1718750	1718881	1720632	1720781	119906	9,7,10	0,1,0	19,15,15	6,2,0	387	144	0.000214303	0.0141387	1.0,0.723,1.0	0.541,0.736,1.0	0.149	14.9
111060	ENSG00000164494	PDSS2	6	-	107210438	107210570	107193821	107193854	107245547	107245619	111060	44,71,81	2,1,6	71,78,44	11,15,5	276	144	0.000236358	0.0151348	0.92,0.974,0.876	0.771,0.731,0.821	0.149	14.9
80781	ENSG00000108669	CYTH1	17	-	78676994	78677050	78675655	78676169	78680189	78680344	80781	4,2,4	27,35,30	12,6,10	32,17,21	200	144	0.000317324	0.0183753	0.096,0.04,0.088	0.213,0.203,0.255	-0.149	14.9
135721	ENSG00000132254	ARFIP2	11	-	6480322	6480402	6479305	6480068	6481230	6481324	135721	122155170	18,29,16	170144181	2,2,7	224	144	8.15619e-11	1.40069e-07	0.813,0.775,0.872	0.982,0.979,0.943	-0.148	14.8
17473	ENSG00000099817	POLR2E	19	-	1093755	1093922	1091791	1091907	1095258	1095354	17473	1,4,6	8,9,10	0,0,0	9,15,5	311	144	1.21366e-05	0.00182542	0.055,0.171,0.217	0.0,0.0,0.0	0.148	14.8
85471	ENSG00000173905	GOLIM4	3	-	168040785	168040863	168036835	168036994	168041391	168041474	85471	44,54,71	90,85,100	97,99,71	81,83,64	222	144	2.7144e-05	0.00321318	0.241,0.292,0.315	0.437,0.436,0.418	-0.148	14.8
64730	ENSG00000158856	DMTN	8	+	22067084	22067159	22066704	22066893	22067526	22067682	64730	86,92,119	26,18,23	131,119,90	15,5,8	219	144	2.93996e-05	0.00342391	0.685,0.771,0.773	0.852,0.94,0.881	-0.148	14.8
80235	ENSG00000197961	ZNF121	19	-	9567647	9567705	9560352	9567109	9568094	9568175	80235	0,4,9	29,14,11	0,2,0	14,14,14	202	144	0.000578437	0.0279479	0.0,0.169,0.368	0.0,0.092,0.0	0.148	14.8
28037	ENSG00000206140	TMEM191C	22	+	21469493	21469534	21469273	21469346	21469616	21469935	28037	2,1,4	1,0,0	8,15,8	5,2,2	185	144	0.000623541	0.0295473	0.609,1.0,1.0	0.555,0.854,0.757	0.148	14.8
31823	ENSG00000136813	KIAA0368	9	-	111472896	111473000	111451424	111451555	111483984	111484057	31823	14,17,21	1,7,2	12,19,10	2,0,0	248	144	0.000947594	0.0398611	0.89,0.585,0.859	0.777,1.0,1.0	-0.148	14.8
104734	ENSG00000197586	ENTPD6	20	+	25221231	25221333	25218549	25218614	25222837	25222970	104734	218195229	59,46,47	281231218	28,19,23	246	144	8.16373e-08	4.11985e-05	0.684,0.713,0.74	0.855,0.877,0.847	-0.147	14.7
39863	ENSG00000198715	GLMP	1	-	156294758	156295016	156294364	156294565	156295525	156295689	39863	169220241	27,20,19	415382401	8,12,19	402	144	3.91087e-07	0.000143308	0.692,0.798,0.82	0.949,0.919,0.883	-0.147	14.7
78912	ENSG00000182628	SKA2	17	-	59119318	59119495	59112261	59112345	59155130	59155184	78912	258282280	25,21,20	227200233	43,41,42	321	144	7.5747e-07	0.000235555	0.822,0.858,0.863	0.703,0.686,0.713	0.147	14.7
115312	ENSG00000100181	TPTEP1	22	+	16611657	16611893	16602049	16602215	16637039	16637090	115312	197215229	6,6,5	129170117	14,25,7	380	144	1.2903e-06	0.000347441	0.926,0.931,0.946	0.777,0.72,0.864	0.147	14.7
27935	ENSG00000175215	CTDSP2	12	-	57826995	57827127	57826345	57826402	57827551	57827590	27935	73,95,129	8,15,13	101,81,71	3,1,2	276	144	2.81161e-06	0.000604652	0.826,0.768,0.838	0.946,0.977,0.949	-0.147	14.7
43665	ENSG00000257702	LBX2-AS1	2	+	74503198	74503407	74502829	74502952	74503639	74504678	43665	29,36,27	0,0,0	61,80,73	6,9,1	353	144	5.28488e-06	0.000962158	1.0,1.0,1.0	0.806,0.784,0.968	0.147	14.7
134232	ENSG00000132485	ZRANB2	1	-	71065677	71065748	71063296	71065137	71066775	71067206	134232	22,11,28	75,106,78	42,38,47	63,62,88	215	144	8.36099e-06	0.00137436	0.164,0.065,0.194	0.309,0.291,0.263	-0.147	14.7
16321	ENSG00000104047	DTWD1	15	+	49631000	49631058	49625112	49625431	49632158	49632302	16321	12,7,21	24,31,43	6,3,8	46,63,50	202	144	2.76828e-05	0.00325687	0.263,0.139,0.258	0.085,0.033,0.102	0.147	14.7
14089	ENSG00000154889	MPPE1	18	-	11884878	11885043	11883689	11884627	11885675	11885816	14089	22,12,22	43,36,52	34,46,29	38,47,28	309	144	0.000166164	0.0117007	0.193,0.134,0.165	0.294,0.313,0.326	-0.147	14.7
69896	ENSG00000269609	RPARP-AS1	10	+	102452065	102452187	102450265	102450330	102455336	102456293	69896	40,49,42	39,40,62	42,36,27	93,75,66	266	144	0.000269814	0.0165574	0.357,0.399,0.268	0.196,0.206,0.181	0.147	14.7
136588	ENSG00000159147	DONSON	21	-	33582164	33582246	33581950	33582055	33584589	33584768	136588	82,98,100	10,6,10	71,70,69	14,27,12	226	144	0.00044721	0.0235283	0.839,0.912,0.864	0.764,0.623,0.786	0.147	14.7
14779	ENSG00000248101	AC002116.8	19	-	36011403	36011464	36010893	36011077	36013000	36013089	14779	10,10,18	0,0,10	25,12,16	0,0,0	205	144	0.00047235	0.0243718	1.0,1.0,0.558	1.0,1.0,1.0	-0.147	14.7
108376	ENSG00000100479	POLE2	14	-	49674349	49674427	49674122	49674216	49679724	49679800	108376	77,63,85	18,20,27	72,55,41	7,6,7	222	144	0.000653361	0.0305223	0.735,0.671,0.671	0.87,0.856,0.792	-0.147	14.7
24722	ENSG00000130731	C16orf13	16	-	634888	635063	634718	634797	635280	635340	24722	239271305	110117129	349380367	87,101,76	319	144	1.24479e-06	0.0003378	0.495,0.511,0.516	0.644,0.629,0.686	-0.146	14.6
69104	ENSG00000117448	AKR1A1	1	+	45561788	45561873	45552460	45552563	45566568	45566688	69104	52,48,56	7,6,8	56,49,63	1,2,0	229	144	1.90665e-06	0.000463807	0.824,0.834,0.815	0.972,0.939,1.0	-0.146	14.6
75253	ENSG00000092199	HNRNPC	14	-	21263310	21263508	21234030	21234229	21269297	21269421	75253	471630575	308325394	460494435	181124171	342	144	4.60109e-06	0.000874499	0.392,0.449,0.381	0.517,0.627,0.517	-0.146	14.6
124903	ENSG00000033030	ZCCHC8	12	-	122483278	122483563	122481944	122482087	122489385	122489463	124903	63,44,54	0,0,0	68,73,60	5,0,7	429	144	9.60373e-06	0.00152352	1.0,1.0,1.0	0.82,1.0,0.742	0.146	14.6
80268	ENSG00000169919	GUSB	7	-	65979833	65979911	65979398	65979541	65980223	65980409	80268	97,103,91	19,19,24	131146120	16,4,9	222	144	1.33077e-05	0.00195805	0.768,0.779,0.711	0.842,0.959,0.896	-0.146	14.6
75806	ENSG00000050426	LETMD1	12	+	51056143	51056245	51053777	51053860	51056349	51056502	75806	90,92,94	12,19,17	111,118,89	1,4,11	246	144	2.97153e-05	0.00345361	0.814,0.739,0.764	0.985,0.945,0.826	-0.146	14.6
3624	ENSG00000272752	STAG3L5P-PVRIG2P-PILRB	7	+	100353894	100354012	100353372	100353483	100355142	100355240	3624	93,76,94	12,7,5	182123138	36,28,33	262	144	0.000158884	0.0113762	0.81,0.856,0.912	0.735,0.707,0.697	0.146	14.6
81106	ENSG00000047849	MAP4	3	-	48013474	48013517	47998637	47998879	48016333	48016420	81106	5,1,2	11,9,14	0,0,0	6,3,16	187	144	0.000240721	0.0153364	0.259,0.079,0.099	0.0,0.0,0.0	0.146	14.6
19625	ENSG00000184500	PROS1	3	-	93928701	93928797	93927249	93927407	93973673	93973862	19625	44,55,38	46,50,31	31,27,25	50,67,38	240	144	0.000541347	0.0266758	0.365,0.398,0.424	0.271,0.195,0.283	0.146	14.6
131115	ENSG00000107186	MPDZ	9	-	13115247	13115334	13113930	13114021	13119501	13119649	131115	18,25,25	4,1,2	12,7,7	0,0,0	231	144	0.00110696	0.044011	0.737,0.94,0.886	1.0,1.0,1.0	-0.146	14.6
75269	ENSG00000092199	HNRNPC	14	-	21263310	21263582	21234030	21234229	21269297	21269425	75269	480639588	308325394	471495449	181124171	416	144	2.80376e-06	0.000604652	0.35,0.405,0.341	0.474,0.58,0.476	-0.145	14.5
27937	ENSG00000175215	CTDSP2	12	-	57826995	57827123	57826345	57826402	57827551	57827590	27937	72,95,128	8,15,13	97,81,71	3,1,2	272	144	3.17477e-06	0.000657726	0.827,0.77,0.839	0.945,0.977,0.949	-0.145	14.5
72004	ENSG00000177728	TMEM94	17	+	75491690	75491900	75491302	75491455	75492473	75492762	72004	48,69,40	4,2,5	62,79,66	1,0,0	354	144	1.78086e-05	0.00239657	0.83,0.933,0.765	0.962,1.0,1.0	-0.145	14.5
56976	ENSG00000131724	IL13RA1	X	+	118766529	118766577	118761137	118761289	118773878	118773975	56976	18,10,22	0,1,0	18,15,19	7,3,0	192	144	0.000121524	0.00944775	1.0,0.882,1.0	0.659,0.789,1.0	0.145	14.5
61228	ENSG00000156968	MPV17L	16	+	15399430	15399548	15396083	15396207	15400786	15400857	61228	5,2,1	28,36,16	6,11,3	19,13,12	262	144	0.000659847	0.0307255	0.089,0.03,0.033	0.148,0.317,0.121	-0.145	14.5
24717	ENSG00000130731	C16orf13	16	-	634888	635030	634718	634797	635280	635340	24717	180200237	110117129	260292260	87,101,76	286	144	4.78476e-06	0.000896208	0.452,0.463,0.481	0.601,0.593,0.633	-0.144	14.4
92435	ENSG00000101104	PABPC1L	20	+	44932341	44932534	44930459	44930726	44933071	44933181	92435	37,31,46	3,1,5	52,27,55	0,0,0	337	144	3.48218e-05	0.00392038	0.841,0.93,0.797	1.0,1.0,1.0	-0.144	14.4
63715	ENSG00000131089	ARHGEF9	X	-	63724531	63724711	63706257	63706449	63754314	63755032	63715	48,77,80	1,0,2	58,58,48	5,2,9	324	144	3.76646e-05	0.00411951	0.955,1.0,0.947	0.838,0.928,0.703	0.144	14.4
57669	ENSG00000152117	AC093838.4	2	+	131498866	131498953	131497209	131497293	131500203	131500346	57669	34,22,17	4,0,4	20,15,24	0,0,0	231	144	0.000224619	0.0145907	0.841,1.0,0.726	1.0,1.0,1.0	-0.144	14.4
37506	ENSG00000107537	PHYH	10	-	13298186	13298245	13295227	13295606	13299419	13299549	37506	19,21,32	5,2,1	23,32,22	0,0,0	203	144	0.000292834	0.0174378	0.729,0.882,0.958	1.0,1.0,1.0	-0.144	14.4
77888	ENSG00000168385	SEPT2	2	+	241320202	241320287	241315354	241315610	241324215	241324241	77888	3,3,3	21,42,36	10,8,4	19,15,21	229	144	0.000296313	0.0175562	0.082,0.043,0.05	0.249,0.251,0.107	-0.144	14.4
125404	ENSG00000121864	ZNF639	3	+	179324949	179324993	179323245	179323291	179327560	179327631	125404	0,8,4	6,11,11	2,0,0	9,10,7	188	144	0.000471574	0.0243576	0.0,0.358,0.218	0.145,0.0,0.0	0.144	14.4
33611	ENSG00000023191	RNH1	11	-	504823	504972	502136	502181	506608	506785	33611	63,93,130	13,25,26	99128104	13,12,8	293	144	0.000489932	0.0249213	0.704,0.646,0.711	0.789,0.84,0.865	-0.144	14.4
14009	ENSG00000183401	CCDC159	19	+	11351905	11351973	11350807	11351003	11352056	11352499	14009	21,18,18	1,1,5	24,29,27	0,0,0	212	144	0.000846177	0.0366905	0.934,0.924,0.71	1.0,1.0,1.0	-0.144	14.4
40010	ENSG00000114650	SCAP	3	-	47428512	47428546	47427446	47427667	47435007	47435137	40010	23,29,36	3,0,0	13,36,24	7,6,0	178	144	0.000924429	0.0393219	0.861,1.0,1.0	0.6,0.829,1.0	0.144	14.4
13319	ENSG00000273000	KB-1572G7.2	22	-	23653239	23653350	23652859	23652944	23659864	23660000	13319	1,0,0	6,5,12	3,1,4	5,12,8	255	144	0.000934745	0.0395326	0.086,0.0,0.0	0.253,0.045,0.22	-0.144	14.4
102796	ENSG00000150967	ABCB9	12	-	122944390	122944519	122940806	122940995	122946024	122946222	102796	32,18,28	3,0,11	42,32,38	0,1,2	273	144	0.000955115	0.0400546	0.849,1.0,0.573	1.0,0.944,0.909	-0.144	14.4
96952	ENSG00000127603	MACF1	1	+	39465094	39465112	39463611	39463686	39468614	39468732	96952	24,9,24	1,2,0	12,18,8	3,5,2	162	144	0.00099029	0.0409722	0.955,0.8,1.0	0.78,0.762,0.78	0.144	14.4
33600	ENSG00000178966	RMI1	9	+	83988328	83988404	83980797	83981004	83999708	83999797	33600	6,9,10	37,18,17	2,6,3	39,44,24	220	144	0.00122142	0.0470182	0.096,0.247,0.278	0.032,0.082,0.076	0.144	14.4
19332	ENSG00000156976	EIF4A2	3	+	186788309	186788416	186787827	186787882	186789124	186789881	19332	189204272	234278309	227164197	529518557	251	144	2.29927e-13	8.01686e-10	0.317,0.296,0.336	0.198,0.154,0.169	0.143	14.3
104051	ENSG00000164828	SUN1	7	+	849922	850033	849519	849603	851383	851482	104051	251272263	48,34,38	216247223	13,10,6	255	144	4.15563e-10	5.47945e-07	0.747,0.819,0.796	0.904,0.933,0.955	-0.143	14.3
25932	ENSG00000123349	PFDN5	12	+	53296218	53296275	53295290	53295639	53297849	53297924	25932	347363425	147174157	414320458	93,82,73	201	144	7.97672e-09	6.41824e-06	0.628,0.599,0.66	0.761,0.737,0.818	-0.143	14.3
97754	ENSG00000183605	SFXN4	10	-	119165201	119165302	119164130	119164196	119165536	119165623	97754	35,28,27	144149173	45,41,41	85,94,57	245	144	1.41565e-08	9.75369e-06	0.125,0.099,0.084	0.237,0.204,0.297	-0.143	14.3
49232	ENSG00000141564	RPTOR	17	+	80925369	80925480	80923489	80923673	80940495	80940601	49232	63,67,106	8,12,7	78,62,72	1,2,1	255	144	4.74247e-06	0.000893082	0.816,0.759,0.895	0.978,0.946,0.976	-0.143	14.3
38756	ENSG00000152457	DCLRE1C	10	-	14949035	14949087	14945104	14945189	14953901	14954048	38756	24,23,43	0,0,0	22,27,35	3,5,2	196	144	2.39249e-05	0.00293478	1.0,1.0,1.0	0.843,0.799,0.928	0.143	14.3
134824	ENSG00000079277	MKNK1	1	-	46583154	46583329	46580595	46580627	46594112	46594280	134824	28,25,27	3,0,5	24,14,38	0,0,1	319	144	0.000244053	0.0154888	0.808,1.0,0.709	1.0,1.0,0.945	-0.143	14.3
6997	ENSG00000095951	HIVEP1	6	+	12119889	12125870	12089183	12089237	12129758	12129896	6997	455406499	8,0,0	542534422	0,0,0	6125	144	0.000845409	0.0366794	0.572,1.0,1.0	1.0,1.0,1.0	-0.143	14.3
70103	ENSG00000116127	ALMS1	2	+	73596492	73596614	73572261	73573424	73599400	73599521	70103	0,2,0	9,11,22	3,0,6	8,14,6	266	144	0.00105434	0.0427117	0.0,0.09,0.0	0.169,0.0,0.351	-0.143	14.3
69793	ENSG00000047056	WDR37	10	+	1105125	1105267	1096169	1096246	1124217	1124352	69793	37,34,43	0,1,2	29,34,28	5,4,2	286	144	0.00108288	0.0434438	1.0,0.945,0.915	0.745,0.811,0.876	0.143	14.3
33418	ENSG00000141252	VPS53	17	-	628087	628231	627173	627316	631549	631628	33418	70,85,80	0,1,0	65,48,57	5,8,2	288	144	9.21876e-07	0.000267859	1.0,0.977,1.0	0.867,0.75,0.934	0.142	14.2
71448	ENSG00000079313	REXO1	19	-	1824536	1824574	1823571	1823785	1825838	1825943	71448	0,0,2	22,35,24	8,2,7	24,17,23	182	144	1.94862e-06	0.000469679	0.0,0.0,0.062	0.209,0.085,0.194	-0.142	14.2
121893	ENSG00000167257	RNF214	11	+	117238905	117239111	117238600	117238646	117239800	117239827	121893	40,56,83	2,4,7	37,40,36	0,0,0	350	144	4.41194e-06	0.000846071	0.892,0.852,0.83	1.0,1.0,1.0	-0.142	14.2
105660	ENSG00000141504	SAT2	17	-	7626942	7627044	7626706	7626793	7627142	7627226	105660	114120149	75,80,112	261239276	116,92,94	246	144	1.15254e-05	0.00175509	0.471,0.468,0.438	0.568,0.603,0.632	-0.142	14.2
21451	ENSG00000137842	TMEM62	15	+	43134256	43134368	43133161	43133402	43135511	43135649	21451	45,57,55	1,0,2	47,71,61	9,8,4	256	144	1.57219e-05	0.00219005	0.962,1.0,0.939	0.746,0.833,0.896	0.142	14.2
33919	ENSG00000163607	GTPBP8	3	+	112993025	112993124	112990917	112991335	112996891	112996991	33919	28,16,42	0,0,0	31,21,33	1,2,6	243	144	3.9681e-05	0.00427103	1.0,1.0,1.0	0.948,0.862,0.765	0.142	14.2
111055	ENSG00000164494	PDSS2	6	-	107212108	107212282	107193821	107193854	107245547	107245619	111055	74,92,124	2,1,6	87,111,61	11,15,5	318	144	5.68646e-05	0.00549362	0.944,0.977,0.903	0.782,0.77,0.847	0.142	14.2
64507	ENSG00000272968	RBAK-RBAKDN	7	+	4989062	4989177	4984909	4985075	5048032	5048091	64507	24,26,34	1,4,6	32,22,34	2,0,0	259	144	0.00018806	0.012819	0.93,0.783,0.759	0.899,1.0,1.0	-0.142	14.2
33754	ENSG00000117697	NSL1	1	-	212782371	212782423	212739533	212739601	212784362	212784493	33754	30,40,45	6,6,11	53,52,42	1,4,3	196	144	0.000529025	0.0262736	0.786,0.83,0.75	0.975,0.905,0.911	-0.142	14.2
92347	ENSG00000126804	ZBTB1	14	+	64516599	64516751	64505811	64505860	64521486	64521606	92347	19,19,17	0,1,0	24,19,20	4,1,2	296	144	0.000840052	0.0364882	1.0,0.902,1.0	0.745,0.902,0.829	0.142	14.2
80701	ENSG00000111364	DDX55	12	+	123618668	123618837	123616521	123616603	123619447	123619716	80701	42,37,64	8,2,2	53,36,54	1,0,0	313	144	2.60884e-05	0.00312713	0.707,0.895,0.936	0.961,1.0,1.0	-0.141	14.1
82881	ENSG00000175309	PHYKPL	5	-	178224641	178224729	178224447	178224564	178225354	178225429	82881	15,19,30	0,0,0	26,48,22	8,3,0	232	144	4.17198e-05	0.00442834	1.0,1.0,1.0	0.669,0.909,1.0	0.141	14.1
74210	ENSG00000186638	KIF24	9	-	34290173	34290389	34286616	34286704	34297016	34297092	74210	64,29,54	1,0,0	67,50,48	0,4,8	360	144	4.76302e-05	0.00482003	0.962,1.0,1.0	1.0,0.833,0.706	0.141	14.1
66329	ENSG00000229809	ZNF688	16	-	30571009	30571123	30570219	30570436	30571433	30572734	66329	38,58,65	7,5,7	83,91,76	1,3,2	258	144	0.000105546	0.00855409	0.752,0.866,0.838	0.979,0.944,0.955	-0.141	14.1
14507	ENSG00000145348	TBCK	4	-	106254946	106255047	106251865	106252007	106260436	106260510	14507	6,3,3	11,12,10	3,0,0	16,29,13	245	144	0.000144716	0.0106329	0.243,0.128,0.15	0.099,0.0,0.0	0.141	14.1
68767	ENSG00000115827	DCAF17	2	+	171473865	171473975	171468887	171469030	171477986	171478070	68767	2,7,12	0,2,4	9,4,5	2,0,0	254	144	0.000663211	0.030826	1.0,0.665,0.63	0.718,1.0,1.0	-0.141	14.1
106276	ENSG00000204681	GABBR1	6	-	29609228	29609379	29608600	29608733	29610923	29611001	106276	2,1,0	16,12,22	3,4,3	13,6,7	295	144	0.000902784	0.0385866	0.058,0.039,0.0	0.101,0.246,0.173	-0.141	14.1
70315	ENSG00000112701	SENP6	6	+	75640683	75640704	75634706	75634811	75647730	75647801	70315	61,60,63	11,8,9	45,52,47	19,21,12	165	144	0.00113885	0.044799	0.829,0.867,0.859	0.674,0.684,0.774	0.141	14.1
92617	ENSG00000114999	TTL	2	+	112521221	112521341	112520281	112520425	112528680	112532411	92617	12,9,20	31,30,32	3,6,5	46,48,51	264	144	2.23316e-06	0.000514929	0.174,0.141,0.254	0.034,0.064,0.051	0.14	14
86243	ENSG00000116001	TIA1	2	-	70228343	70228462	70227734	70227822	70229263	70229314	86243	10,23,19	37,35,34	10,4,4	47,51,32	263	144	2.55887e-05	0.00307655	0.129,0.265,0.234	0.104,0.041,0.064	0.14	14
60632	ENSG00000117480	FAAH	1	+	46405870	46405952	46405722	46405794	46406037	46406083	60632	4,10,8	18,24,15	6,1,2	28,43,37	226	144	0.000157537	0.0113082	0.124,0.21,0.254	0.12,0.015,0.033	0.14	14
82108	ENSG00000092140	G2E3	14	+	30605504	30605812	30601998	30602131	30607887	30608069	82108	134156131	4,1,7	143,87,92	13,12,5	452	144	0.000527372	0.0262414	0.914,0.98,0.856	0.778,0.698,0.854	0.14	14
131640	ENSG00000133519	ZDHHC8P1	22	-	23399583	23399650	23397937	23398106	23399759	23399811	131640	7,9,11	1,0,0	5,16,22	1,2,4	211	144	0.001047	0.0425417	0.827,1.0,1.0	0.773,0.845,0.79	0.14	14
58593	ENSG00000205531	NAP1L4	11	-	2949226	2949264	2944437	2945646	2951258	2951315	58593	136168152	222264233	191187195	162167178	182	144	8.88145e-07	0.000260028	0.326,0.335,0.34	0.483,0.47,0.464	-0.139	13.9
69710	ENSG00000180902	D2HGDH	2	+	241750150	241750294	241744708	241744877	241755848	241756014	69710	57,37,51	3,5,5	52,63,35	0,0,1	288	144	7.80844e-06	0.0013116	0.905,0.787,0.836	1.0,1.0,0.946	-0.139	13.9
118949	ENSG00000168802	CHTF8	16	-	69121052	69121184	69119810	69120649	69121435	69121493	118949	70122105	117133128	142135117	91,87,98	276	144	1.54951e-05	0.00216633	0.238,0.324,0.3	0.449,0.447,0.384	-0.139	13.9
86253	ENSG00000158156	XKR8	1	+	27965718	27965881	27963636	27963693	27966502	27966710	86253	0,1,0	11,10,12	7,4,0	14,5,5	307	144	5.43908e-05	0.00532617	0.0,0.045,0.0	0.19,0.273,0.0	-0.139	13.9
13388	ENSG00000224078	SNHG14	15	+	25086509	25086614	25085270	25085322	25087466	25087599	13388	6,20,9	35,22,49	4,1,2	41,28,28	249	144	0.000156381	0.0112576	0.09,0.345,0.096	0.053,0.02,0.04	0.139	13.9
126888	ENSG00000196739	COL27A1	9	+	114249889	114250117	114245865	114245910	114250614	114250668	126888	0,5,6	21,28,18	12,9,11	20,15,15	372	144	0.000172486	0.0120015	0.0,0.065,0.114	0.188,0.188,0.221	-0.139	13.9
99923	ENSG00000163684	RPP14	3	+	58310506	58310606	58306309	58306417	58316514	58316591	99923	25,30,16	0,0,0	35,18,32	4,2,2	244	144	0.000244354	0.0154992	1.0,1.0,1.0	0.838,0.842,0.904	0.139	13.9
67092	ENSG00000132781	MUTYH	1	-	45333412	45333603	45333284	45333324	45334390	45334511	67092	42,45,44	2,0,0	59,28,26	3,3,3	335	144	0.000736447	0.033243	0.9,1.0,1.0	0.894,0.8,0.788	0.139	13.9
129332	ENSG00000236830	CBR3-AS1	21	-	36133686	36133761	36132788	36133074	36146255	36146355	129332	1,0,0	8,3,8	0,4,3	3,7,7	219	144	0.000952993	0.0400191	0.076,0.0,0.0	0.0,0.273,0.22	-0.139	13.9
125309	ENSG00000088448	ANKRD10	13	-	110883110	110883275	110878539	110880112	110883697	110883793	125309	10,3,5	13,15,18	2,2,0	33,39,36	309	144	1.13049e-06	0.00031193	0.264,0.085,0.115	0.027,0.023,0.0	0.138	13.8
24741	ENSG00000130731	C16orf13	16	-	634888	635022	634718	634797	635280	635340	24741	176194222	110117129	245271244	87,101,76	278	144	1.35677e-05	0.00197609	0.453,0.462,0.471	0.593,0.582,0.624	-0.138	13.8
120637	ENSG00000134452	FBXO18	10	+	5903019	5903175	5890230	5890346	5908924	5909055	120637	51,46,44	2,6,3	34,43,35	0,0,0	300	144	1.36777e-05	0.00198458	0.924,0.786,0.876	1.0,1.0,1.0	-0.138	13.8
78850	ENSG00000186481	ANKRD20A5P	18	+	14183651	14183766	14179369	14179597	14183928	14184102	78850	10,9,18	38,24,28	3,4,3	45,33,32	259	144	1.38147e-05	0.0019969	0.128,0.173,0.263	0.036,0.063,0.05	0.138	13.8
63924	ENSG00000269743	SLC25A53	X	-	104144505	104144591	104130603	104131223	104156877	104157027	63924	0,0,2	10,13,28	8,0,2	10,3,9	230	144	0.000158292	0.0113478	0.0,0.0,0.043	0.334,0.0,0.122	-0.138	13.8
112216	ENSG00000165501	LRR1	14	+	49607399	49608121	49602369	49602468	49614255	49614672	112216	417431426	21,33,27	417447413	46,50,53	866	144	0.000179623	0.0123536	0.768,0.685,0.724	0.601,0.598,0.564	0.138	13.8
70871	ENSG00000183474	GTF2H2C	5	+	69567726	69567777	69566966	69567053	69568152	69568207	70871	34,41,25	0,0,2	16,16,19	6,0,3	195	144	0.000291619	0.0174091	1.0,1.0,0.902	0.663,1.0,0.824	0.138	13.8
21207	ENSG00000148950	IMMP1L	11	-	31463171	31463305	31456312	31456386	31509518	31509574	21207	37,38,22	2,0,0	24,14,21	3,0,5	278	144	0.000661608	0.0307732	0.906,1.0,1.0	0.806,1.0,0.685	0.138	13.8
50548	ENSG00000070269	TMEM260	14	+	56621530	56621702	56618593	56618763	56625381	56625519	50548	41,35,49	5,4,2	47,77,45	0,3,0	316	144	0.00068013	0.0313653	0.789,0.799,0.918	1.0,0.921,1.0	-0.138	13.8
87438	ENSG00000163703	CRELD1	3	+	9937561	9937710	9934834	9934917	9940849	9941016	87438	33,52,75	6,4,7	97,83,89	2,4,1	293	144	0.000780967	0.0345212	0.73,0.865,0.84	0.96,0.911,0.978	-0.138	13.8
119547	ENSG00000280987	MATR3	5	+	139279934	139280058	139279050	139279129	139291582	139291681	119547	9,34,25	0,3,5	26,35,27	0,0,0	268	144	8.73684e-05	0.00745196	1.0,0.859,0.729	1.0,1.0,1.0	-0.137	13.7
37564	ENSG00000168066	SF1	11	-	64765950	64766155	64764605	64765518	64766899	64767079	37564	149199218	60,72,97	185192162	38,49,37	349	144	0.000150642	0.010934	0.506,0.533,0.481	0.668,0.618,0.644	-0.137	13.7
31036	ENSG00000144034	TPRKB	2	-	73736532	73736756	73734527	73734591	73737301	73737335	31036	5,6,9	39,54,29	10,8,9	10,17,17	368	144	0.000294881	0.0175091	0.048,0.042,0.108	0.281,0.156,0.172	-0.137	13.7
28222	ENSG00000064687	ABCA7	19	+	1057914	1058157	1057313	1057429	1058617	1058747	28222	62,52,120	2,8,9	86,91,84	0,5,0	387	144	0.000566205	0.027611	0.92,0.707,0.832	1.0,0.871,1.0	-0.137	13.7
25948	ENSG00000123349	PFDN5	12	+	53296243	53296275	53295551	53295639	53297849	53297924	25948	334356407	147174157	400316425	93,82,73	176	144	6.60353e-09	5.62821e-06	0.65,0.626,0.68	0.779,0.759,0.826	-0.136	13.6
84922	ENSG00000161013	MGAT4B	5	-	179800563	179800597	179800183	179800259	179800906	179800939	84922	29,30,22	1,7,3	25,25,22	0,0,0	178	144	1.46435e-05	0.00208588	0.959,0.776,0.856	1.0,1.0,1.0	-0.136	13.6
94206	ENSG00000265808	SEC22B	1	-	120168839	120168990	120163209	120163370	120176306	120176515	94206	139144202	9,10,14	140147111	20,25,22	295	144	6.00661e-05	0.00572125	0.883,0.875,0.876	0.774,0.742,0.711	0.136	13.6
102506	ENSG00000115207	GTF3C2	2	-	27350313	27350632	27343330	27343578	27356738	27356999	102506	28,39,30	38,53,48	52,68,34	33,39,30	463	144	0.00015311	0.011059	0.186,0.186,0.163	0.329,0.352,0.261	-0.136	13.6
9021	ENSG00000100241	SBF1	22	-	50457033	50457111	50456491	50456673	50459254	50459392	9021	44,54,52	118119141	43,74,45	81,71,51	222	144	0.000300918	0.0177559	0.195,0.227,0.193	0.256,0.403,0.364	-0.136	13.6
89003	ENSG00000163435	ELF3	1	+	202011132	202011293	202010643	202010706	202011956	202012178	89003	71102114	15,6,14	67,59,99	1,4,3	305	144	0.000464187	0.0241358	0.691,0.889,0.794	0.969,0.874,0.94	-0.136	13.6
133179	ENSG00000146278	PNRC1	6	+	89082550	89082735	89080777	89081434	89083752	89084197	133179	6,6,3	23,35,27	20,8,10	26,29,12	329	144	0.00068696	0.0315664	0.102,0.07,0.046	0.252,0.108,0.267	-0.136	13.6
128459	ENSG00000099290	FAM21A	10	+	50092173	50092233	50091430	50091518	50093267	50093386	128459	15,30,29	0,1,2	32,27,32	7,2,6	204	144	0.000809528	0.0354703	1.0,0.955,0.911	0.763,0.905,0.79	0.136	13.6
81006	ENSG00000173064	HECTD4	12	-	112169502	112169658	112167813	112167917	112170332	112170452	81006	29,25,47	2,3,2	33,41,18	0,0,0	300	144	0.00118925	0.0461037	0.874,0.8,0.919	1.0,1.0,1.0	-0.136	13.6
93836	ENSG00000115307	AUP1	2	-	74529131	74529274	74528252	74528489	74529361	74529499	93836	24,9,20	0,0,0	30,23,12	0,8,0	287	144	0.00131958	0.0493603	1.0,1.0,1.0	1.0,0.591,1.0	0.136	13.6
24758	ENSG00000130731	C16orf13	16	-	634888	634980	634718	634797	635280	635329	24758	149183199	110117129	225232216	87,101,76	236	144	2.52115e-05	0.00304712	0.453,0.488,0.485	0.612,0.584,0.634	-0.135	13.5
104805	ENSG00000167968	DNASE1L2	16	+	2236777	2236960	2236466	2236560	2237037	2237126	104805	34,44,38	0,0,0	88,64,54	0,1,14	327	144	9.74015e-05	0.00807429	1.0,1.0,1.0	1.0,0.966,0.629	0.135	13.5
116496	ENSG00000105793	GTPBP10	7	+	90355088	90355230	90354457	90354549	90372154	90372228	116496	71,55,94	3,2,1	70,61,65	9,4,11	286	144	0.000107249	0.00861146	0.923,0.933,0.979	0.797,0.885,0.748	0.135	13.5
124536	ENSG00000125772	GPCPD1	20	-	5609639	5609811	5604363	5604440	5610841	5611026	124536	6,5,3	10,9,16	0,2,0	18,9,5	316	144	0.000109591	0.00874453	0.215,0.202,0.079	0.0,0.092,0.0	0.135	13.5
115345	ENSG00000111012	CYP27B1	12	-	57764753	57764926	57764377	57764550	57765296	57765499	115345	14,11,33	1,0,0	42,54,28	1,5,6	317	144	0.000141439	0.0104657	0.864,1.0,1.0	0.95,0.831,0.679	0.135	13.5
6066	ENSG00000104936	DMPK	19	-	45776658	45776714	45774947	45775034	45777341	45777559	6066	1,0,1	10,11,13	5,5,5	23,16,14	200	144	0.000174098	0.0120601	0.067,0.0,0.052	0.135,0.184,0.205	-0.135	13.5
117096	ENSG00000132199	ENOSF1	18	-	678695	678737	675320	675402	683245	683380	117096	25,16,21	2,0,0	25,19,25	6,3,2	186	144	0.000324519	0.0187259	0.906,1.0,1.0	0.763,0.831,0.906	0.135	13.5
584	ENSG00000114859	CLCN2	3	-	184358681	184358790	184358181	184358310	184358974	184359131	584	43,49,57	5,7,10	55,75,72	4,3,1	253	144	0.000481933	0.0246686	0.83,0.799,0.764	0.887,0.934,0.976	-0.135	13.5
73824	ENSG00000011143	MKS1	17	-	58214740	58214898	58214258	58214387	58216087	58216243	73824	43,33,45	9,2,4	39,31,32	0,3,0	302	144	0.000602691	0.0287983	0.695,0.887,0.843	1.0,0.831,1.0	-0.135	13.5
21899	ENSG00000135473	PAN2	12	-	56318270	56318434	56316940	56317643	56319087	56319172	21899	141139167	42,24,45	193168171	16,20,29	308	144	0.000696309	0.0318434	0.611,0.73,0.634	0.849,0.797,0.734	-0.135	13.5
30163	ENSG00000215788	TNFRSF25	1	-	6463064	6463147	6462862	6462970	6464374	6464453	30163	0,0,1	7,9,1	3,1,4	3,2,13	227	144	0.000717605	0.0326357	0.0,0.0,0.388	0.388,0.241,0.163	-0.135	13.5
29027	ENSG00000094914	AAAS	12	-	53314748	53314849	53314297	53314441	53315093	53315140	29027	96,97,114	11,11,18	109,86,101	2,0,7	245	144	5.80626e-06	0.00103738	0.837,0.838,0.788	0.97,1.0,0.895	-0.134	13.4
52345	ENSG00000031698	SARS	1	+	109214546	109214730	109213931	109214128	109221086	109221203	52345	204249272	28,24,41	148141127	29,38,35	328	144	0.00026059	0.0162426	0.762,0.82,0.744	0.691,0.62,0.614	0.134	13.4
81701	ENSG00000169188	APEX2	X	+	55002961	55003104	55001545	55001629	55003798	55003868	81701	31,28,19	6,5,0	21,33,23	0,1,1	287	144	0.000287742	0.0172542	0.722,0.738,1.0	1.0,0.943,0.92	-0.134	13.4
129316	ENSG00000163872	YEATS2	3	+	183772304	183772563	183762096	183762279	183773632	183773794	129316	76,100,54	4,11,5	81,66,47	1,2,1	403	144	0.000356313	0.0200558	0.872,0.765,0.794	0.967,0.922,0.944	-0.134	13.4
49955	ENSG00000188493	C19orf54	19	-	40741693	40741864	40740855	40741439	40742514	40742770	49955	32,28,30	0,1,0	24,32,31	1,4,3	315	144	0.000366354	0.0203638	1.0,0.928,1.0	0.916,0.785,0.825	0.134	13.4
34057	ENSG00000132424	PNISR	6	-	99403828	99403882	99402539	99402710	99404602	99404702	34057	91,91,110	7,9,21	104,102,90	30,29,23	198	144	0.000458642	0.0239408	0.904,0.88,0.792	0.716,0.719,0.74	0.134	13.4
67099	ENSG00000132781	MUTYH	1	-	45333412	45333594	45333284	45333324	45334390	45334511	67099	41,46,45	2,0,0	61,28,26	3,3,3	326	144	0.000820847	0.0358298	0.901,1.0,1.0	0.9,0.805,0.793	0.134	13.4
92125	ENSG00000123562	MORF4L2	X	-	103678500	103678651	103676978	103677051	103685170	103685260	92125	362433376	97,83,94	338303272	117123136	295	144	7.98073e-06	0.00133326	0.646,0.718,0.661	0.585,0.546,0.494	0.133	13.3
118911	ENSG00000122490	PQLC1	18	-	79908145	79908309	79902419	79904183	79943328	79943462	118911	3,4,5	23,8,13	0,0,0	14,18,16	308	144	1.76274e-05	0.00237776	0.057,0.189,0.152	0.0,0.0,0.0	0.133	13.3
134155	ENSG00000160218	TRAPPC10	21	+	44055810	44055893	44052279	44052476	44059102	44059214	134155	37,18,47	0,0,0	31,37,26	0,6,4	227	144	2.38577e-05	0.00292966	1.0,1.0,1.0	1.0,0.796,0.805	0.133	13.3
24725	ENSG00000130731	C16orf13	16	-	634888	635012	634718	634797	635280	635340	24725	167193219	110117129	240252237	87,101,76	268	144	2.76697e-05	0.00325687	0.449,0.47,0.477	0.597,0.573,0.626	-0.133	13.3
62376	ENSG00000172269	DPAGT1	11	-	119097854	119098043	119097141	119097297	119098402	119098487	62376	66,44,71	3,9,1	82,81,89	0,0,2	333	144	4.30477e-05	0.00451926	0.905,0.679,0.968	1.0,1.0,0.951	-0.133	13.3
85467	ENSG00000173905	GOLIM4	3	-	168040785	168040869	168036835	168036994	168041391	168041507	85467	133147175	90,85,100	232248174	81,83,64	228	144	4.58915e-05	0.0046978	0.483,0.522,0.525	0.644,0.654,0.632	-0.133	13.3
39345	ENSG00000125454	SLC25A19	17	-	75286914	75287033	75286632	75286802	75289353	75289433	39345	1,0,0	6,8,16	2,2,11	18,11,12	263	144	4.87764e-05	0.00491872	0.084,0.0,0.0	0.057,0.091,0.334	-0.133	13.3
30680	ENSG00000164855	TMEM184A	7	-	1550122	1550213	1549853	1549945	1550304	1550395	30680	26,41,33	1,8,5	43,47,46	0,2,1	235	144	0.000100444	0.00829664	0.941,0.758,0.802	1.0,0.935,0.966	-0.133	13.3
86289	ENSG00000177873	ZNF619	3	+	40481862	40482016	40477769	40478003	40482587	40482704	86289	18,24,18	1,4,2	23,19,12	0,0,1	298	144	0.000718838	0.0326788	0.897,0.744,0.813	1.0,1.0,0.853	-0.133	13.3
116512	ENSG00000147813	NAPRT	8	-	143574985	143575093	143574786	143574900	143575422	143575525	116512	60,96,73	12,1,7	88,69,69	0,1,0	252	144	6.37864e-07	0.000207326	0.741,0.982,0.856	1.0,0.975,1.0	-0.132	13.2
34554	ENSG00000140521	POLG	15	-	89320792	89321012	89319267	89319350	89321735	89321882	34554	60,80,69	3,7,4	105,99,84	1,0,0	364	144	1.7233e-06	0.000431053	0.888,0.819,0.872	0.976,1.0,1.0	-0.132	13.2
104508	ENSG00000101003	GINS1	20	+	25413789	25413854	25407726	25407895	25441701	25441776	104508	48,76,61	2,1,1	77,49,50	10,5,9	209	144	4.58622e-06	0.000873667	0.943,0.981,0.977	0.841,0.871,0.793	0.132	13.2
31758	ENSG00000124222	STX16	20	+	58667200	58667318	58652072	58652087	58667489	58667597	31758	8,1,4	15,16,14	0,0,0	16,9,9	262	144	1.37022e-05	0.00198562	0.227,0.033,0.136	0.0,0.0,0.0	0.132	13.2
10189	ENSG00000182095	TNRC18	7	-	5361593	5361716	5359397	5359569	5361896	5362027	10189	171151161	20,37,29	235246170	19,12,14	267	144	1.58199e-05	0.00219838	0.822,0.688,0.75	0.87,0.917,0.868	-0.132	13.2
102584	ENSG00000169398	PTK2	8	-	140702649	140702707	140700890	140701022	140706118	140706205	102584	38,46,43	9,3,6	43,36,37	1,0,2	202	144	7.62663e-05	0.00674398	0.751,0.916,0.836	0.968,1.0,0.93	-0.132	13.2
38182	ENSG00000176720	BOK	2	+	241559454	241559703	241558720	241558993	241570124	241570288	38182	7,13,10	1,0,0	24,23,19	4,0,4	393	144	0.000237087	0.0151552	0.719,1.0,1.0	0.687,1.0,0.635	0.132	13.2
16795	ENSG00000259848	AC097374.2	2	-	94878380	94878522	94873388	94873552	94881271	94881438	16795	2,0,7	7,12,8	0,0,1	25,11,14	286	144	0.000378864	0.0208676	0.126,0.0,0.306	0.0,0.0,0.035	0.132	13.2
117307	ENSG00000144645	OSBPL10	3	-	31830039	31830231	31747909	31748120	31876432	31876512	117307	49,46,60	1,0,2	45,67,57	10,6,0	336	144	0.000762022	0.0339841	0.955,1.0,0.928	0.659,0.827,1.0	0.132	13.2
135730	ENSG00000132254	ARFIP2	11	-	6480322	6480505	6479305	6480068	6481230	6481324	135730	230232292	18,29,16	267235273	2,2,7	327	144	4.19075e-10	5.47945e-07	0.849,0.779,0.889	0.983,0.981,0.945	-0.131	13.1
24727	ENSG00000130731	C16orf13	16	-	635517	635774	634736	634797	636093	636260	24727	370406354	53,38,45	477425491	29,23,16	401	144	9.4031e-08	4.62363e-05	0.715,0.793,0.739	0.855,0.869,0.917	-0.131	13.1
80934	ENSG00000213983	AP1G2	14	-	23566561	23566686	23566338	23566419	23567110	23567315	80934	124142160	25,18,14	180169213	8,6,9	269	144	5.31561e-06	0.000966223	0.726,0.809,0.86	0.923,0.938,0.927	-0.131	13.1
65453	ENSG00000250479	CHCHD10	22	-	23767373	23767540	23766127	23766275	23767833	23767920	65453	201233214	89,140,93	261208223	212170198	311	144	2.06541e-05	0.00266721	0.511,0.435,0.516	0.363,0.362,0.343	0.131	13.1
10043	ENSG00000178691	SUZ12	17	+	31947616	31947685	31940421	31940486	31966146	31966196	10043	116116135	12,7,2	77,81,86	13,19,12	213	144	4.23704e-05	0.00447075	0.867,0.918,0.979	0.8,0.742,0.829	0.131	13.1
68843	ENSG00000183337	BCOR	X	-	40071636	40071690	40070981	40071159	40072348	40075180	68843	130155155	71,112,96	129160131	158157131	198	144	6.4302e-05	0.00601028	0.571,0.502,0.54	0.373,0.426,0.421	0.131	13.1
90332	ENSG00000254413	CHKB-CPT1B	22	-	50578544	50578659	50577774	50577934	50579035	50579255	90332	42,53,55	2,9,8	37,36,50	3,0,0	259	144	8.06401e-05	0.00702919	0.921,0.766,0.793	0.873,1.0,1.0	-0.131	13.1
17125	ENSG00000004864	SLC25A13	7	-	96234772	96234917	96208837	96208977	96277195	96277338	17125	94,70,104	1,1,3	47,60,60	8,8,1	289	144	0.000184878	0.012632	0.979,0.972,0.945	0.745,0.789,0.968	0.131	13.1
105666	ENSG00000141504	SAT2	17	-	7626942	7627001	7626752	7626793	7627142	7627226	105666	39,19,41	75,80,112	76,66,74	116,92,94	203	144	0.000216582	0.0142277	0.269,0.144,0.206	0.317,0.337,0.358	-0.131	13.1
53077	ENSG00000145685	LHFPL2	5	-	78604714	78604769	78564812	78564871	78632263	78632368	53077	8,0,1	11,11,14	0,0,0	3,15,12	199	144	0.000372509	0.0206197	0.345,0.0,0.049	0.0,0.0,0.0	0.131	13.1
88881	ENSG00000106603	COA1	7	-	43650611	43650711	43648599	43648652	43656032	43656153	88881	136127168	27,19,32	144125125	42,39,52	244	144	0.000416432	0.0222138	0.748,0.798,0.756	0.669,0.654,0.587	0.131	13.1
42657	ENSG00000213742	ZNF337-AS1	20	+	25632157	25632288	25624232	25624426	25634048	25634170	42657	2,8,7	0,2,4	5,9,4	1,1,0	275	144	0.000635628	0.0298514	1.0,0.677,0.478	0.724,0.825,1.0	-0.131	13.1
86274	ENSG00000214022	REPIN1	7	+	150370759	150370884	150369670	150369868	150371227	150374044	86274	53,53,42	48,71,76	96116120	84,77,78	269	144	0.00107652	0.0432944	0.371,0.286,0.228	0.38,0.446,0.452	-0.131	13.1
27198	ENSG00000163870	TPRA1	3	-	127575748	127575809	127575402	127575505	127575939	127576050	27198	62,57,58	13,18,15	102109118	12,8,18	205	144	0.00125429	0.0478196	0.77,0.69,0.731	0.857,0.905,0.822	-0.131	13.1
44291	ENSG00000097033	SH3GLB1	1	+	86728402	86728489	86724312	86724405	86734601	86734691	44291	26,29,48	34,39,43	25,22,22	67,60,35	231	144	0.00132756	0.0495666	0.323,0.317,0.41	0.189,0.186,0.282	0.131	13.1
72124	ENSG00000243147	MRPL33	2	+	27774423	27774526	27772673	27772692	27779432	27779741	72124	318346341	120104112	335283360	206136226	247	144	2.45111e-06	0.000548692	0.607,0.66,0.64	0.487,0.548,0.482	0.13	13
50407	ENSG00000125779	PANK2	20	+	3891243	3891411	3889414	3889728	3907925	3908135	50407	1,1,1	29,25,24	7,5,5	14,20,13	312	144	3.92728e-06	0.00077112	0.016,0.018,0.019	0.188,0.103,0.151	-0.13	13
91328	ENSG00000198538	ZNF28	19	-	52818757	52818856	52817943	52818031	52857571	52857600	91328	6,9,0	15,19,12	1,0,0	27,17,4	243	144	9.74158e-06	0.00153445	0.192,0.219,0.0	0.021,0.0,0.0	0.13	13
80256	ENSG00000169919	GUSB	7	-	65979663	65979911	65979401	65979541	65980223	65980409	80256	193197177	19,19,24	242252210	16,4,9	392	144	4.18047e-05	0.00443327	0.789,0.792,0.73	0.847,0.959,0.896	-0.13	13
115547	ENSG00000058673	ZC3H11A	1	+	203796450	203796607	203795685	203795794	203801574	203801628	115547	14,17,15	24,34,27	7,2,8	29,39,33	301	144	0.000113146	0.00892302	0.218,0.193,0.21	0.104,0.024,0.104	0.13	13
55317	ENSG00000122515	ZMIZ2	7	+	44765952	44766056	44765334	44765579	44766163	44766333	55317	7,14,20	60,59,81	23,14,22	39,38,35	248	144	0.000144135	0.0106174	0.063,0.121,0.125	0.255,0.176,0.267	-0.13	13
92208	ENSG00000179403	VWA1	1	+	1436926	1437133	1435670	1435821	1437321	1437484	92208	40,62,48	3,3,5	63,61,57	2,0,0	351	144	0.000145293	0.0106549	0.845,0.894,0.798	0.928,1.0,1.0	-0.13	13
88892	ENSG00000106603	COA1	7	-	43650611	43650708	43648599	43648652	43656032	43656153	88892	135125164	27,19,32	142126121	42,39,52	241	144	0.000524853	0.0261769	0.749,0.797,0.754	0.669,0.659,0.582	0.13	13
48816	ENSG00000092020	PPP2R3C	14	-	35109818	35109847	35108138	35108236	35110524	35110629	48816	17,21,10	3,7,1	8,13,11	0,0,2	173	144	0.000736146	0.0332424	0.825,0.714,0.893	1.0,1.0,0.821	-0.13	13
54023	ENSG00000108556	CHRNE	17	-	4901978	4902087	4901524	4901625	4902216	4902326	54023	27,20,38	1,6,1	26,34,28	0,0,1	253	144	0.000811116	0.0354994	0.939,0.655,0.956	1.0,1.0,0.941	-0.13	13
124201	ENSG00000134480	CCNH	5	-	87394404	87394480	87391493	87392904	87395043	87395104	124201	0,3,4	2,4,6	0,0,1	2,2,2	220	144	0.000251593	0.0158622	0.0,0.329,0.304	0.0,0.0,0.247	0.129	12.9
88851	ENSG00000163319	MRPS18C	4	+	83458324	83458429	83456908	83456958	83459739	83459797	88851	146188161	53,65,61	150140156	77,105,93	249	144	0.000292095	0.0174139	0.614,0.626,0.604	0.53,0.435,0.492	0.129	12.9
48468	ENSG00000101972	STAG2	X	+	124021366	124021431	123961738	123961856	124022530	124022671	48468	64,77,56	83,90,82	38,26,19	85,66,51	209	144	0.000310263	0.0180755	0.347,0.371,0.32	0.235,0.213,0.204	0.129	12.9
105446	ENSG00000144713	RPL32	3	-	12840144	12840242	12839440	12839530	12841493	12841588	105446	47,66,52	1,0,0	21,33,27	2,1,5	242	144	0.000319248	0.0184774	0.965,1.0,1.0	0.862,0.952,0.763	0.129	12.9
76304	ENSG00000079974	RABL2B	22	-	50769969	50770016	50769436	50769552	50775771	50775851	76304	23,26,31	0,1,0	18,20,18	6,0,2	191	144	0.00048794	0.024864	1.0,0.951,1.0	0.693,1.0,0.872	0.129	12.9
19339	ENSG00000156976	EIF4A2	3	+	186788309	186788420	186787827	186787882	186789124	186789291	19339	207208275	234278309	256202222	529518557	255	144	1.50959e-10	2.28546e-07	0.333,0.297,0.334	0.215,0.18,0.184	0.128	12.8
90304	ENSG00000133612	AGAP3	7	+	151120519	151120745	151119986	151120145	151123793	151123850	90304	13,9,27	86,98,118	38,37,39	71,84,48	370	144	1.05641e-09	1.136e-06	0.056,0.035,0.082	0.172,0.146,0.24	-0.128	12.8
119904	ENSG00000168936	TMEM129	4	-	1717515	1717675	1715952	1717428	1718151	1718626	119904	103101137	13,8,6	185205180	0,0,5	304	144	1.74707e-08	1.18247e-05	0.79,0.857,0.915	1.0,1.0,0.945	-0.128	12.8
78927	ENSG00000204463	BAG6	6	-	31644524	31644629	31644081	31644194	31644945	31645069	78927	68,75,90	7,5,13	87,51,50	2,1,0	249	144	2.69046e-06	0.00058853	0.849,0.897,0.8	0.962,0.967,1.0	-0.128	12.8
40712	ENSG00000174306	ZHX3	20	-	41201285	41201384	41178447	41185201	41202056	41204041	40712	1,9,5	14,22,14	0,0,1	12,16,22	243	144	7.24787e-06	0.00123548	0.041,0.195,0.175	0.0,0.0,0.026	0.128	12.8
94205	ENSG00000265808	SEC22B	1	-	120168839	120168963	120163209	120163370	120176306	120176515	94205	140145200	9,10,14	140145112	20,25,22	268	144	5.75106e-05	0.0055328	0.893,0.886,0.885	0.79,0.757,0.732	0.128	12.8
56800	ENSG00000196233	LCOR	10	+	96954952	96955834	96952102	96952196	96958411	96964431	56800	154132162	0,0,1	129,128,99	1,8,1	1026	144	5.79489e-05	0.0055703	1.0,1.0,0.958	0.948,0.692,0.933	0.128	12.8
49368	ENSG00000134297	PLEKHA8P1	12	-	45190793	45190961	45176426	45176433	45215939	45216041	49368	51,53,36	4,2,5	30,30,43	0,1,0	312	144	8.09707e-05	0.00705043	0.855,0.924,0.769	1.0,0.933,1.0	-0.128	12.8
42986	ENSG00000150627	WDR17	4	+	176096462	176096585	176065980	176066079	176111574	176111589	42986	3,3,6	13,11,9	0,0,1	10,8,4	267	144	0.00010547	0.00855409	0.111,0.128,0.264	0.0,0.0,0.119	0.128	12.8
134319	ENSG00000138835	RGS3	9	+	113536795	113536918	113529220	113529264	113583449	113584427	134319	62,68,71	1,2,0	41,50,57	11,3,1	267	144	0.000113863	0.00897338	0.971,0.948,1.0	0.668,0.9,0.968	0.128	12.8
83746	ENSG00000160049	DFFA	1	-	10463530	10463620	10462987	10463209	10467189	10467332	83746	83,65,82	9,9,16	90,98,89	9,1,2	234	144	0.000163574	0.0116179	0.85,0.816,0.759	0.86,0.984,0.965	-0.128	12.8
104139	ENSG00000133424	LARGE	22	-	33765843	33765953	33761370	33761558	33919994	33920414	104139	0,2,0	16,15,12	0,4,6	12,9,10	254	144	0.000408849	0.0219141	0.0,0.07,0.0	0.0,0.201,0.254	-0.128	12.8
30501	ENSG00000154114	TBCEL	11	+	121055051	121055308	121047527	121047667	121058344	121058471	30501	40,43,47	4,2,2	52,47,36	0,1,0	401	144	0.000533611	0.026445	0.782,0.885,0.894	1.0,0.944,1.0	-0.128	12.8
73687	ENSG00000198208	RPS6KL1	14	-	74909100	74910148	74908849	74908932	74911247	74911380	73687	90126133	1,1,5	151119168	0,0,0	1192	144	0.000808178	0.0354247	0.916,0.938,0.763	1.0,1.0,1.0	-0.128	12.8
70617	ENSG00000169884	WNT10B	12	-	48967945	48968319	48965339	48966553	48970088	48970351	70617	113143135	7,18,2	200217210	1,10,0	518	144	0.000849775	0.0367717	0.818,0.688,0.949	0.982,0.858,1.0	-0.128	12.8
33627	ENSG00000023191	RNH1	11	-	504823	505046	502061	502249	506608	506785	33627	79,82,135	4,1,4	88,72,81	11,8,5	367	144	0.000962775	0.0402244	0.886,0.97,0.93	0.758,0.779,0.864	0.128	12.8
38495	ENSG00000084774	CAD	2	+	27226132	27226319	27225704	27225926	27226524	27226649	38495	107,98,102	4,7,12	84,86,65	0,2,0	331	144	1.36149e-06	0.000360126	0.921,0.859,0.787	1.0,0.949,1.0	-0.127	12.7
24724	ENSG00000130731	C16orf13	16	-	634892	635063	634718	634797	635280	635340	24724	49,70,63	110117129	80,86,99	87,101,76	315	144	1.35664e-05	0.00197609	0.169,0.215,0.183	0.296,0.28,0.373	-0.127	12.7
12597	ENSG00000163472	TMEM79	1	+	156285524	156285983	156285183	156285267	156286259	156286473	12597	74135116	3,2,6	118,105,83	0,0,0	603	144	1.43414e-05	0.00205496	0.855,0.942,0.822	1.0,1.0,1.0	-0.127	12.7
13603	ENSG00000135336	ORC3	6	+	87594526	87594613	87594352	87594407	87601783	87601881	13603	16,9,17	65,65,94	17,20,24	55,44,33	231	144	0.000388298	0.0212247	0.133,0.079,0.101	0.162,0.221,0.312	-0.127	12.7
16497	ENSG00000133627	ACTR3B	7	+	152853493	152853577	152825029	152825122	152854457	152855378	16497	48,48,41	4,11,7	31,23,49	2,2,0	228	144	0.000400601	0.0216432	0.883,0.734,0.787	0.907,0.879,1.0	-0.127	12.7
70407	ENSG00000135447	PPP1R1A	12	-	54581975	54582131	54580943	54581050	54583210	54583248	70407	17,18,16	0,0,1	23,25,27	6,2,0	300	144	0.000428532	0.0227222	1.0,1.0,0.885	0.648,0.857,1.0	0.127	12.7
89541	ENSG00000105483	CARD8	19	-	48230776	48231006	48221729	48221855	48231659	48231810	89541	32,39,57	0,0,2	84,52,36	1,9,2	374	144	0.000553119	0.0271628	1.0,1.0,0.916	0.97,0.69,0.874	0.127	12.7
33620	ENSG00000023191	RNH1	11	-	504823	505022	502061	502249	506608	506785	33620	78,81,133	4,1,4	83,70,78	11,8,5	343	144	0.000744774	0.0334613	0.891,0.971,0.933	0.76,0.786,0.868	0.127	12.7
86266	ENSG00000214022	REPIN1	7	+	150369670	150369868	150368799	150368941	150371227	150372945	86266	204254262	40,35,31	318266236	86,98,44	342	144	0.00129307	0.0488545	0.682,0.753,0.781	0.609,0.533,0.693	0.127	12.7
68875	ENSG00000175606	TMEM70	8	+	73979078	73979171	73976194	73976491	73981154	73981586	68875	12,19,19	0,0,0	26,14,24	6,1,0	237	144	0.00133355	0.0496568	1.0,1.0,1.0	0.725,0.895,1.0	0.127	12.7
134489	ENSG00000149925	ALDOA	16	+	30065875	30065927	30064423	30064505	30067233	30067366	134489	95010531228	398456473	695672656	466500436	196	144	3.75872e-08	2.18425e-05	0.637,0.629,0.656	0.523,0.497,0.525	0.126	12.6
32681	ENSG00000107371	EXOSC3	9	-	37781985	37782137	37780805	37780880	37783913	37784053	32681	224257331	34,31,44	344303282	14,17,14	296	144	8.81351e-08	4.37108e-05	0.762,0.801,0.785	0.923,0.897,0.907	-0.126	12.6
81704	ENSG00000169188	APEX2	X	+	55002250	55002431	55001545	55001629	55002961	55002972	81704	142216176	30,23,16	483489474	20,32,22	325	144	3.13384e-05	0.00360223	0.677,0.806,0.83	0.915,0.871,0.905	-0.126	12.6
136330	ENSG00000124243	BCAS4	20	+	50841765	50841900	50830278	50830380	50876485	50882676	136330	19,76,42	1,0,0	44,32,28	3,5,2	279	144	5.20172e-05	0.00514189	0.907,1.0,1.0	0.883,0.768,0.878	0.126	12.6
36589	ENSG00000034053	APBA2	15	+	29094277	29094313	29093074	29093220	29098489	29098555	36589	14,4,13	27,30,43	3,6,5	65,51,43	180	144	0.000458795	0.0239408	0.293,0.096,0.195	0.036,0.086,0.085	0.126	12.6
99643	ENSG00000175581	MRPL48	11	+	73808312	73808346	73805026	73805079	73825707	73825768	99643	92141138	34,43,43	91,61,85	54,35,47	178	144	0.000804402	0.035313	0.686,0.726,0.722	0.577,0.585,0.594	0.126	12.6
38742	ENSG00000152457	DCLRE1C	10	-	14926842	14926897	14922980	14923069	14928015	14928152	38742	11,20,18	0,0,0	27,21,16	4,1,2	199	144	0.0012325	0.0473023	1.0,1.0,1.0	0.83,0.938,0.853	0.126	12.6
62884	ENSG00000168476	REEP4	8	-	22138925	22139130	22138638	22138793	22139415	22139529	62884	305374443	40,45,44	431456449	20,14,24	349	144	2.24486e-08	1.44299e-05	0.759,0.774,0.806	0.899,0.931,0.885	-0.125	12.5
131658	ENSG00000115275	MOGS	2	-	74464665	74464722	74463379	74463386	74464895	74465385	131658	30,51,37	3,2,9	70,50,57	0,2,0	201	144	1.02392e-05	0.00159855	0.878,0.948,0.747	1.0,0.947,1.0	-0.125	12.5
73367	ENSG00000120437	ACAT2	6	+	159778169	159778182	159777301	159777456	159778658	159779046	73367	16,21,27	0,5,5	22,21,20	0,0,0	157	144	2.91963e-05	0.00341051	1.0,0.794,0.832	1.0,1.0,1.0	-0.125	12.5
70073	ENSG00000256500	RP11-73M18.2	14	+	103571622	103571820	103562961	103563124	103587273	103587364	70073	169164163	8,9,1	230185160	31,12,20	342	144	4.02997e-05	0.00431342	0.899,0.885,0.986	0.758,0.867,0.771	0.125	12.5
100189	ENSG00000185219	ZNF445	3	-	44451313	44451482	44450903	44450962	44455120	44455696	100189	40,33,51	2,5,3	27,49,48	0,0,2	313	144	0.000475419	0.0244862	0.902,0.752,0.887	1.0,1.0,0.917	-0.125	12.5
6314	ENSG00000137814	HAUS2	15	+	42560781	42560870	42558197	42558290	42561269	42561402	6314	14,17,26	0,5,3	14,14,12	1,0,0	233	144	0.00053894	0.026637	1.0,0.678,0.843	0.896,1.0,1.0	-0.125	12.5
98015	ENSG00000117155	SSX2IP	1	-	84680337	84680387	84671188	84671308	84690370	84690444	98015	7,3,5	12,10,13	2,0,0	3,9,3	194	144	0.00107813	0.0433275	0.302,0.182,0.222	0.331,0.0,0.0	0.125	12.5
77304	ENSG00000251503	APITD1-CORT	1	+	10442264	10442441	10434656	10434690	10450164	10450322	77304	30,27,26	0,0,0	35,34,36	2,1,4	321	144	0.00130765	0.0491124	1.0,1.0,1.0	0.887,0.938,0.801	0.125	12.5
130431	ENSG00000104529	EEF1D	8	-	143588990	143590092	143586728	143586852	143597347	143597675	130431	154615611742	141139140	174917641595	75,94,90	1246	144	2.73649e-06	0.000594081	0.559,0.565,0.59	0.729,0.684,0.672	-0.124	12.4
70614	ENSG00000122696	SLC25A51	9	-	37899828	37899941	37887650	37888592	37904067	37904353	70614	35,47,58	1,5,8	59,49,48	0,1,0	257	144	4.45296e-06	0.0008511	0.951,0.84,0.802	1.0,0.965,1.0	-0.124	12.4
117091	ENSG00000132199	ENOSF1	18	-	697239	697355	694247	694334	706469	706578	117091	166149186	5,3,6	139,90,75	20,3,14	260	144	1.64774e-05	0.00225973	0.948,0.965,0.945	0.794,0.943,0.748	0.124	12.4
78107	ENSG00000168003	SLC3A2	11	+	62876786	62876879	62856110	62856381	62881018	62881447	78107	117147156	81,111,92	115,99,106	122120120	237	144	0.000134973	0.0101212	0.467,0.446,0.507	0.364,0.334,0.349	0.124	12.4
53008	ENSG00000139083	ETV6	12	+	11885925	11886029	11884444	11884587	11890940	11895402	53008	8,8,20	0,1,0	16,25,17	6,1,1	248	144	0.000226985	0.0147021	1.0,0.823,1.0	0.608,0.936,0.908	0.124	12.4
74673	ENSG00000101187	SLCO4A1	20	+	62666379	62666575	62664933	62665088	62667744	62667910	74673	40,33,52	4,3,1	56,36,41	1,0,0	340	144	0.000726894	0.0329652	0.809,0.823,0.957	0.96,1.0,1.0	-0.124	12.4
33623	ENSG00000023191	RNH1	11	-	504823	505001	502061	502249	506608	506785	33623	82,81,126	4,1,4	84,66,80	11,8,5	322	144	0.00077703	0.0344133	0.902,0.973,0.934	0.774,0.787,0.877	0.124	12.4
39691	ENSG00000127989	MTERF1	7	-	91880054	91880113	91874317	91874764	91880656	91880720	39691	15,24,39	0,1,1	22,24,23	3,2,4	203	144	0.000890653	0.0381959	1.0,0.945,0.965	0.839,0.895,0.803	0.124	12.4
87436	ENSG00000163703	CRELD1	3	+	9937561	9937672	9934834	9934917	9940849	9941026	87436	31,55,79	6,4,7	94,86,84	2,4,1	255	144	0.00115387	0.0452198	0.745,0.886,0.864	0.964,0.924,0.979	-0.124	12.4
61052	ENSG00000065029	ZNF76	6	+	35293750	35293915	35292880	35293044	35294455	35294569	61052	178179186	61,70,94	134139133	30,31,38	309	144	0.00125039	0.0477184	0.576,0.544,0.48	0.675,0.676,0.62	-0.124	12.4
101807	ENSG00000255152	MSH5-SAPCD1	6	+	31740453	31740613	31740019	31740220	31741162	31741286	101807	34,24,46	3,5,1	33,35,27	1,0,1	304	144	0.00132677	0.0495648	0.843,0.695,0.956	0.94,1.0,0.927	-0.124	12.4
85763	ENSG00000103253	HAGHL	16	+	729011	729088	728793	728895	729287	729715	85763	75,86,74	6,17,7	115123115	2,4,2	221	144	1.68129e-06	0.000426104	0.891,0.767,0.873	0.974,0.952,0.974	-0.123	12.3
46802	ENSG00000258555	SPECC1L-ADORA2A	22	+	24321287	24321323	24313312	24313466	24324219	24324427	46802	21,33,53	0,0,0	56,56,44	4,4,9	180	144	1.99829e-06	0.000479011	1.0,1.0,1.0	0.918,0.918,0.796	0.123	12.3
34780	ENSG00000110719	TCIRG1	11	+	68050486	68050664	68050136	68050254	68050740	68050878	34780	117127119	1,3,1	120137104	14,7,8	322	144	2.52057e-06	0.000559884	0.981,0.95,0.982	0.793,0.897,0.853	0.123	12.3
35373	ENSG00000076513	ANKRD13A	12	+	110033865	110033957	110030644	110030758	110036260	110036329	35373	67,65,59	2,0,0	41,57,42	2,4,8	236	144	1.275e-05	0.00189538	0.953,1.0,1.0	0.926,0.897,0.762	0.123	12.3
41467	ENSG00000154743	TSEN2	3	+	12532661	12532773	12529761	12531659	12539160	12539623	41467	46,52,52	1,0,0	42,32,37	0,7,3	256	144	8.65883e-05	0.00740739	0.963,1.0,1.0	1.0,0.72,0.874	0.123	12.3
3816	ENSG00000055332	EIF2AK2	2	-	37148856	37149257	37147687	37147822	37156907	37157047	3816	64,69,80	2,5,5	48,58,50	1,0,1	545	144	0.000261062	0.0162632	0.894,0.785,0.809	0.927,1.0,0.93	-0.123	12.3
32470	ENSG00000141391	PRELID3A	18	+	12427040	12427111	12421539	12421629	12427220	12427323	32470	21,26,21	0,2,8	29,14,18	0,1,0	215	144	0.000267875	0.0164629	1.0,0.897,0.637	1.0,0.904,1.0	-0.123	12.3
89535	ENSG00000105483	CARD8	19	-	48230437	48230700	48221729	48221855	48231659	48232114	89535	55,68,75	0,0,2	86,51,72	1,9,2	407	144	0.000346427	0.0196861	1.0,1.0,0.93	0.968,0.667,0.927	0.123	12.3
59594	ENSG00000147202	DIAPH2	X	+	96763099	96763120	96758153	96758258	96881578	96881718	59594	16,18,22	6,0,3	18,16,5	0,1,0	165	144	0.000354156	0.0199851	0.699,1.0,0.865	1.0,0.933,1.0	-0.123	12.3
81181	ENSG00000141499	WRAP53	17	+	7702992	7703127	7702742	7702846	7703242	7703502	81181	75,97,78	17,6,5	127,95,100	0,1,8	279	144	0.000366179	0.0203638	0.695,0.893,0.89	1.0,0.98,0.866	-0.123	12.3
132636	ENSG00000070501	POLB	8	+	42352518	42352568	42344959	42345019	42355515	42355567	132636	20,24,24	0,0,2	24,22,25	5,3,2	194	144	0.000682429	0.0314367	1.0,1.0,0.899	0.781,0.845,0.903	0.123	12.3
135637	ENSG00000105866	SP4	7	+	21429288	21430843	21428676	21428792	21477078	21477307	135637	236284387	0,2,0	214193145	3,2,3	1699	144	0.000737756	0.0332759	1.0,0.923,1.0	0.858,0.891,0.804	0.123	12.3
73686	ENSG00000198208	RPS6KL1	14	-	74909542	74910148	74908849	74908932	74911247	74911380	73686	70,87,81	1,1,5	85,80,119	0,0,0	750	144	0.00117512	0.0457256	0.931,0.944,0.757	1.0,1.0,1.0	-0.123	12.3
126036	ENSG00000149932	TMEM219	16	+	29972041	29972140	29971407	29971578	29972949	29973048	126036	18,29,25	93,81,111	50,45,46	88,75,82	243	144	6.47119e-06	0.00113209	0.103,0.175,0.118	0.252,0.262,0.249	-0.122	12.2
16302	ENSG00000108423	TUBD1	17	-	59880893	59881110	59866608	59866749	59886082	59886230	16302	56,52,71	1,3,7	58,47,28	0,0,0	361	144	2.05293e-05	0.00265705	0.957,0.874,0.802	1.0,1.0,1.0	-0.122	12.2
32185	ENSG00000100211	CBY1	22	+	38668016	38668131	38656654	38656750	38670883	38670989	32185	34,37,53	1,0,0	52,56,40	3,5,5	259	144	2.53142e-05	0.00305312	0.95,1.0,1.0	0.906,0.862,0.816	0.122	12.2
66683	ENSG00000108021	FAM208B	10	+	5720259	5720397	5684837	5685175	5720543	5720668	66683	35,36,25	0,0,0	38,39,19	3,6,0	282	144	3.82062e-05	0.00416292	1.0,1.0,1.0	0.866,0.768,1.0	0.122	12.2
117686	ENSG00000047346	FAM214A	15	-	52611574	52611777	52611129	52611255	52613672	52613857	117686	15,43,41	0,8,1	42,26,15	0,0,0	347	144	6.18492e-05	0.00584752	1.0,0.69,0.944	1.0,1.0,1.0	-0.122	12.2
56681	ENSG00000158106	RHPN1	8	+	143378758	143378820	143378268	143378346	143378911	143379078	56681	20,27,33	2,3,4	34,31,35	0,1,0	206	144	0.000175079	0.0121135	0.875,0.863,0.852	1.0,0.956,1.0	-0.122	12.2
98609	ENSG00000172890	NADSYN1	11	+	71477344	71477438	71474394	71474526	71478394	71478469	98609	4,9,8	45,56,38	17,16,11	32,45,27	238	144	0.000346189	0.0196861	0.051,0.089,0.113	0.243,0.177,0.198	-0.122	12.2
47293	ENSG00000198858	R3HDM4	19	-	901419	901541	900828	900952	901975	902101	47293	0,3,0	17,18,22	3,5,3	15,11,9	266	144	0.000475883	0.0244991	0.0,0.083,0.0	0.098,0.197,0.153	-0.122	12.2
129152	ENSG00000259316	CTD-2116N17.1	15	-	64376742	64376928	64365973	64366075	64380957	64381038	129152	859866886	165213188	545469459	177185166	330	144	2.0184e-06	0.000481824	0.694,0.64,0.673	0.573,0.525,0.547	0.121	12.1
17609	ENSG00000104517	UBR5	8	-	102302270	102302481	102299999	102300151	102304042	102304169	17609	9,8,9	50,68,74	11,22,10	35,34,16	355	144	6.68048e-06	0.00115831	0.068,0.046,0.047	0.113,0.208,0.202	-0.121	12.1
29920	ENSG00000143436	MRPL9	1	-	151761450	151761532	151760873	151760899	151762104	151762155	29920	188191204	42,59,57	215214241	30,34,27	226	144	1.98641e-05	0.00258843	0.74,0.673,0.695	0.82,0.8,0.85	-0.121	12.1
125225	ENSG00000182057	OGFRP1	22	+	42273893	42274035	42269752	42270025	42274987	42275033	125225	0,0,0	5,15,10	2,3,5	7,16,14	286	144	0.000149218	0.0108803	0.0,0.0,0.0	0.126,0.086,0.152	-0.121	12.1
104993	ENSG00000109332	UBE2D3	4	-	102827591	102827741	102826484	102826636	102827943	102828029	104993	124134139	180176189	126161125	133,103,91	294	144	0.000154209	0.0111244	0.252,0.272,0.265	0.317,0.434,0.402	-0.121	12.1
35456	ENSG00000135164	DMTF1	7	+	87154227	87154278	87152545	87152555	87154389	87154528	35456	2,0,1	20,17,26	6,0,8	23,23,14	195	144	0.000834969	0.0363222	0.069,0.0,0.028	0.162,0.0,0.297	-0.121	12.1
43433	ENSG00000169851	PCDH7	4	+	30726988	30727096	30722353	30724596	30730752	30732973	43433	0,4,3	3,9,9	0,0,0	5,11,3	252	144	0.00131921	0.0493603	0.0,0.203,0.16	0.0,0.0,0.0	0.121	12.1
30263	ENSG00000112249	ASCC3	6	-	100864063	100864214	100848147	100848707	100867907	100868032	30263	95,92,116	5,11,4	89,70,48	0,0,0	295	144	4.4509e-07	0.000156136	0.903,0.803,0.934	1.0,1.0,1.0	-0.12	12
61177	ENSG00000100372	SLC25A17	22	-	40794513	40794580	40779008	40779125	40799022	40799083	61177	36,50,50	0,0,0	63,45,48	3,7,4	211	144	4.43446e-06	0.000848975	1.0,1.0,1.0	0.935,0.814,0.891	0.12	12
6844	ENSG00000226328	NUP50-AS1	22	-	45152404	45152623	45138823	45138916	45163666	45163781	6844	0,0,0	10,19,14	8,4,0	8,19,15	363	144	9.26627e-05	0.00777104	0.0,0.0,0.0	0.284,0.077,0.0	-0.12	12
55848	ENSG00000128298	BAIAP2L2	22	-	38093890	38093961	38089521	38089674	38097031	38097178	55848	8,14,12	21,43,35	10,6,5	53,76,66	215	144	0.000162946	0.0115876	0.203,0.179,0.187	0.112,0.05,0.048	0.12	12
96672	ENSG00000180376	CCDC66	3	+	56598189	56598300	56593943	56594028	56613588	56613750	96672	3,1,5	17,8,11	0,0,0	8,7,5	255	144	0.000277241	0.016887	0.091,0.066,0.204	0.0,0.0,0.0	0.12	12
75292	ENSG00000063015	SEZ6	17	-	28963776	28963854	28960804	28960973	28963961	28964147	75292	11,6,9	22,29,33	4,1,1	24,25,21	222	144	0.000774779	0.0343666	0.245,0.118,0.15	0.098,0.025,0.03	0.12	12
47158	ENSG00000161912	ADCY10P1	6	+	41119240	41119463	41118923	41119107	41120522	41120657	47158	0,0,0	8,3,3	3,7,3	14,11,14	367	144	8.29573e-05	0.00718727	0.0,0.0,0.0	0.078,0.2,0.078	-0.119	11.9
82833	ENSG00000196387	ZNF140	12	+	133085069	133085300	133083465	133083561	133105509	133105568	82833	3,2,5	8,8,10	1,0,0	22,14,9	375	144	0.000111274	0.00884815	0.126,0.088,0.161	0.017,0.0,0.0	0.119	11.9
104253	ENSG00000165591	FAAH2	X	+	57448523	57448625	57446927	57447039	57488756	57489193	104253	19,7,18	0,1,0	20,20,25	5,4,0	246	144	0.000191678	0.013004	1.0,0.804,1.0	0.701,0.745,1.0	0.119	11.9
98985	ENSG00000168958	MFF	2	+	227347225	227347384	227342744	227342819	227355676	227355761	98985	46,29,52	4,3,4	29,22,16	0,0,1	303	144	0.000196239	0.0132195	0.845,0.821,0.861	1.0,1.0,0.884	-0.119	11.9
128949	ENSG00000073417	PDE8A	15	+	85054303	85054444	84981980	84982348	85064369	85064426	128949	2,0,0	18,23,24	3,3,3	16,9,7	285	144	0.00048206	0.0246686	0.053,0.0,0.0	0.087,0.144,0.178	-0.119	11.9
22794	ENSG00000151640	DPYSL4	10	+	132192368	132192520	132190746	132190835	132192657	132192842	22794	0,0,0	11,10,11	2,3,3	6,13,11	296	144	0.00073025	0.03308	0.0,0.0,0.0	0.14,0.101,0.117	-0.119	11.9
41933	ENSG00000140451	PIF1	15	-	64819846	64819986	64819116	64819223	64820981	64821088	41933	57,69,52	7,4,6	75,71,58	2,3,0	284	144	0.000929646	0.0394563	0.805,0.897,0.815	0.95,0.923,1.0	-0.119	11.9
84509	ENSG00000164306	PRIMPOL	4	+	184661773	184661903	184659339	184659437	184672172	184672460	84509	75,41,52	2,0,0	40,29,27	0,6,2	274	144	0.00112792	0.0445521	0.952,1.0,1.0	1.0,0.718,0.876	0.119	11.9
45220	ENSG00000126001	CEP250	20	+	35507737	35507851	35502905	35505005	35508034	35508190	45220	54,64,62	6,8,7	60,60,57	1,5,0	258	144	0.00125769	0.0479018	0.834,0.817,0.832	0.971,0.87,1.0	-0.119	11.9
47834	ENSG00000145390	USP53	4	+	119239217	119239903	119235289	119235411	119245336	119245429	47834	123116131	0,0,0	92,89,78	2,5,0	830	144	0.00132347	0.0494735	1.0,1.0,1.0	0.889,0.755,1.0	0.119	11.9
135464	ENSG00000141562	NARF	17	+	82478570	82478667	82472563	82472698	82478799	82478918	135464	0,0,2	67,64,110	9,9,39	52,92,85	241	144	2.45803e-13	8.31835e-10	0.0,0.0,0.011	0.094,0.055,0.215	-0.118	11.8
33534	ENSG00000112130	RNF8	6	+	37374619	37374709	37371511	37371574	37376925	37377033	33534	80,84,119	6,5,4	128116107	18,15,21	234	144	9.59468e-05	0.00798246	0.891,0.912,0.948	0.814,0.826,0.758	0.118	11.8
4695	ENSG00000079459	FDFT1	8	+	11803090	11803225	11802767	11802931	11803321	11803832	4695	3,1,6	8,16,16	0,0,0	6,12,18	279	144	0.000120113	0.00938241	0.162,0.031,0.162	0.0,0.0,0.0	0.118	11.8
124225	ENSG00000106771	TMEM245	9	-	109090910	109091152	109087172	109087342	109093474	109093591	124225	58,73,58	5,3,3	47,42,38	1,0,0	386	144	0.000145547	0.0106667	0.812,0.901,0.878	0.946,1.0,1.0	-0.118	11.8
133784	ENSG00000270149	RP11-544M22.13	1	-	161038550	161038673	161001284	161001353	161038879	161038944	133784	127134149	38,35,41	230214218	32,33,37	267	144	0.000517602	0.025876	0.643,0.674,0.662	0.795,0.778,0.761	-0.118	11.8
108343	ENSG00000120539	MASTL	10	+	27173117	27173259	27169943	27171083	27186378	27186718	108343	25,19,36	2,0,5	46,40,35	0,0,0	286	144	0.00103143	0.042196	0.863,1.0,0.784	1.0,1.0,1.0	-0.118	11.8
122070	ENSG00000135446	CDK4	12	-	57751609	57751768	57751206	57751342	57752174	57752447	122070	3,2,1	88,74,40	2,4,3	20,7,9	303	144	0.0010327	0.042196	0.016,0.013,0.012	0.045,0.214,0.137	-0.118	11.8
94965	ENSG00000187778	MCRS1	12	-	49566739	49566841	49566076	49566215	49568047	49568128	94965	136145114	16,26,31	124,105,88	12,7,7	246	144	0.00120322	0.0464887	0.833,0.766,0.683	0.858,0.898,0.88	-0.118	11.8
22619	ENSG00000013573	DDX11	12	+	31084968	31085115	31083812	31084061	31087937	31087983	22619	9,12,10	0,4,2	7,8,17	0,2,0	291	144	0.00132811	0.0495666	1.0,0.598,0.712	1.0,0.664,1.0	-0.118	11.8
118725	ENSG00000143774	GUK1	1	+	228141123	228141288	228140264	228140363	228145510	228145624	118725	205203230	340409392	332314321	368268312	309	144	9.90965e-09	7.60143e-06	0.219,0.188,0.215	0.296,0.353,0.324	-0.117	11.7
65454	ENSG00000250479	CHCHD10	22	-	23767373	23767593	23766127	23766275	23767833	23768443	65454	81010871034	89,140,93	1079905945	212170198	364	144	6.26929e-08	3.33959e-05	0.783,0.754,0.815	0.668,0.678,0.654	0.117	11.7
127213	ENSG00000186281	GPAT2	2	-	96023105	96024000	96022957	96023023	96024188	96024337	127213	318369350	10,4,5	393366349	0,0,0	1039	144	6.95691e-08	3.65083e-05	0.815,0.927,0.907	1.0,1.0,1.0	-0.117	11.7
113935	ENSG00000077782	FGFR1	8	-	38429246	38429390	38428345	38428435	38429681	38429948	113935	0,0,0	14,24,21	7,10,1	17,27,21	288	144	9.70654e-07	0.000279389	0.0,0.0,0.0	0.171,0.156,0.023	-0.117	11.7
3034	ENSG00000185813	PCYT2	17	-	81908875	81909321	81908567	81908634	81909513	81909602	3034	236207280	10,6,15	230192156	2,0,2	590	144	1.19779e-06	0.000327808	0.852,0.894,0.82	0.966,1.0,0.95	-0.117	11.7
104174	ENSG00000160785	SLC25A44	1	+	156207936	156208013	156194088	156194247	156210239	156212796	104174	58109105	13,9,6	89,101,86	2,1,3	221	144	3.43823e-05	0.0038823	0.744,0.888,0.919	0.967,0.985,0.949	-0.117	11.7
135409	ENSG00000101460	MAP1LC3A	20	+	34559207	34559263	34546853	34546916	34559346	34559453	135409	47,65,57	3,1,0	57,65,52	6,5,11	200	144	4.00089e-05	0.00429028	0.919,0.979,1.0	0.872,0.903,0.773	0.117	11.7
124214	ENSG00000106771	TMEM245	9	-	109090905	109091152	109087172	109087342	109093474	109093591	124214	58,73,60	5,3,3	44,43,39	1,0,0	391	144	0.000147531	0.0107778	0.81,0.9,0.88	0.942,1.0,1.0	-0.117	11.7
22352	ENSG00000258643	BCL2L2-PABPN1	14	+	23319734	23319830	23308010	23308199	23322180	23322295	22352	14,22,26	0,3,8	8,10,5	1,0,0	240	144	0.000282758	0.0170964	1.0,0.815,0.661	0.828,1.0,1.0	-0.117	11.7
70566	ENSG00000143537	ADAM15	1	+	155061903	155061975	155060762	155060832	155062244	155062369	70566	23,31,42	317408411	69,101,93	315296260	216	144	0	0	0.046,0.048,0.064	0.127,0.185,0.193	-0.116	11.6
135500	ENSG00000183963	SMTN	22	+	31082909	31083002	31081321	31081456	31083178	31083309	135500	7,12,12	121110117	26,27,30	141,97,53	237	144	8.91112e-07	0.000260234	0.034,0.062,0.059	0.101,0.145,0.256	-0.116	11.6
73983	ENSG00000078699	CBFA2T2	20	+	33556619	33556738	33490086	33490301	33606955	33607099	73983	10,9,2	33,17,24	2,0,0	16,13,17	263	144	3.18787e-05	0.00364974	0.142,0.225,0.044	0.064,0.0,0.0	0.116	11.6
78096	ENSG00000168003	SLC3A2	11	+	62876783	62876879	62856110	62856381	62881018	62881447	78096	123148161	81,111,92	123106113	122120120	240	144	0.000369979	0.0205256	0.477,0.444,0.512	0.377,0.346,0.361	0.116	11.6
120618	ENSG00000185100	ADSSL1	14	+	104739654	104739674	104739327	104739378	104739766	104739816	120618	0,1,0	27,21,21	4,2,2	19,15,12	164	144	0.000482968	0.0246921	0.0,0.04,0.0	0.156,0.105,0.128	-0.116	11.6
85780	ENSG00000132793	LPIN3	20	+	41352637	41352699	41352059	41352220	41352797	41352867	85780	24,20,17	9,0,0	30,20,21	0,0,0	206	144	0.000541141	0.0266758	0.651,1.0,1.0	1.0,1.0,1.0	-0.116	11.6
130471	ENSG00000203875	SNHG5	6	-	85677791	85677899	85677423	85677492	85677953	85678032	130471	7,5,6	15,20,19	2,1,2	13,23,30	252	144	0.000669821	0.0310142	0.211,0.125,0.153	0.081,0.024,0.037	0.116	11.6
64878	ENSG00000100099	HPS4	22	-	26482745	26482873	26481834	26482240	26483673	26483836	64878	2,4,2	9,9,14	1,0,0	29,21,20	272	144	0.000790357	0.0348693	0.105,0.19,0.07	0.018,0.0,0.0	0.116	11.6
76760	ENSG00000140105	WARS	14	-	100375282	100375350	100369086	100369258	100375510	100376251	76760	9,6,15	0,1,0	15,19,10	3,3,1	212	144	0.00108396	0.0434721	1.0,0.803,1.0	0.773,0.811,0.872	0.116	11.6
281	ENSG00000081154	PCNP	3	+	101579588	101579766	101574202	101574279	101579841	101580004	281	40,37,36	109,107,82	23,6,4	178110129	322	144	4.32987e-14	1.91615e-10	0.141,0.134,0.164	0.055,0.024,0.014	0.115	11.5
19324	ENSG00000156976	EIF4A2	3	+	186788309	186788412	186787802	186787882	186789124	186789897	19324	139144192	234278309	164132139	529518557	247	144	2.79617e-11	5.6444e-08	0.257,0.232,0.266	0.153,0.129,0.127	0.115	11.5
24714	ENSG00000130731	C16orf13	16	-	635611	635774	634718	634797	636093	636290	24714	344387340	53,38,45	463415455	29,23,16	307	144	6.06366e-08	3.24508e-05	0.753,0.827,0.78	0.882,0.894,0.93	-0.115	11.5
72007	ENSG00000177728	TMEM94	17	+	75457293	75457477	75456649	75456751	75471799	75471929	72007	0,0,0	13,25,13	6,5,2	13,21,10	328	144	1.09437e-05	0.00169475	0.0,0.0,0.0	0.168,0.095,0.081	-0.115	11.5
132655	ENSG00000070501	POLB	8	+	42362611	42362698	42361294	42361365	42369270	42369329	132655	120127148	3,6,4	91126124	20,8,13	231	144	3.87635e-05	0.00419583	0.961,0.93,0.958	0.739,0.908,0.856	0.115	11.5
104982	ENSG00000085721	RRN3	16	-	15086364	15086454	15086128	15086258	15091314	15091371	104982	159149192	12,8,10	129175115	20,17,27	234	144	0.000125204	0.00965908	0.891,0.92,0.922	0.799,0.864,0.724	0.115	11.5
30603	ENSG00000070159	PTPN3	9	-	109454495	109454574	109448810	109448855	109457172	109457215	30603	92102107	6,3,7	71,81,64	14,14,6	223	144	0.000456818	0.0239136	0.908,0.956,0.908	0.766,0.789,0.873	0.115	11.5
55927	ENSG00000184007	PTP4A2	1	-	31915890	31915987	31911695	31911826	31918969	31919658	55927	248223239	42,64,62	235218177	92,79,76	241	144	0.000682426	0.0314367	0.779,0.676,0.697	0.604,0.622,0.582	0.115	11.5
24023	ENSG00000085063	CD59	11	-	33731423	33731468	33722378	33722463	33736381	33736445	24023	56,69,33	86,86,61	36,30,39	114,105,75	189	144	0.000693751	0.0317516	0.332,0.379,0.292	0.194,0.179,0.284	0.115	11.5
37580	ENSG00000074855	ANO8	19	-	17327449	17327566	17327234	17327345	17327688	17327880	37580	0,0,2	6,4,5	3,6,0	8,6,1	261	144	0.00125572	0.0478584	0.0,0.0,0.181	0.171,0.356,0.0	-0.115	11.5
24085	ENSG00000047579	DTNBP1	6	-	15660382	15660521	15652086	15652140	15662813	15662920	24085	6,0,4	60,58,69	16,13,13	56,39,38	283	144	3.33522e-08	1.97811e-05	0.048,0.0,0.029	0.127,0.145,0.148	-0.114	11.4
52854	ENSG00000163701	IL17RE	3	+	9913705	9913826	9911442	9911597	9913955	9914024	52854	1,1,0	26,29,22	15,7,9	52,44,25	265	144	3.90426e-07	0.000143308	0.02,0.018,0.0	0.136,0.08,0.164	-0.114	11.4
78901	ENSG00000182628	SKA2	17	-	59131280	59131367	59112046	59112345	59155130	59155174	78901	181297262	25,21,20	238219176	43,41,42	231	144	7.65401e-06	0.00129132	0.819,0.898,0.891	0.775,0.769,0.723	0.114	11.4
129978	ENSG00000204852	TCTN1	12	+	110634395	110634463	110632471	110632559	110634669	110634779	129978	0,1,0	11,16,33	3,6,4	16,27,17	212	144	3.02922e-05	0.00351355	0.0,0.041,0.0	0.113,0.131,0.138	-0.114	11.4
123018	ENSG00000145979	TBC1D7	6	-	13307595	13307745	13305617	13306527	13316570	13316708	123018	43,32,48	1,0,10	37,28,30	0,0,0	294	144	6.22983e-05	0.00588032	0.955,1.0,0.702	1.0,1.0,1.0	-0.114	11.4
127785	ENSG00000172594	SMPDL3A	6	+	122801309	122801406	122796823	122796968	122804908	122805089	127785	31,52,29	0,1,0	37,37,50	6,1,4	241	144	8.40547e-05	0.00723428	1.0,0.969,1.0	0.787,0.957,0.882	0.114	11.4
9980	ENSG00000170004	CHD3	17	+	7907600	7907702	7907352	7907488	7907890	7908019	9980	64,34,56	1,6,3	62,66,42	0,0,0	246	144	0.000106957	0.00860631	0.974,0.768,0.916	1.0,1.0,1.0	-0.114	11.4
80960	ENSG00000160299	PCNT	21	+	46444693	46444821	46442496	46442573	46445283	46445769	80960	83,60,107	4,1,0	70,51,61	6,3,9	272	144	0.000152018	0.0110033	0.917,0.969,1.0	0.861,0.9,0.782	0.114	11.4
63555	ENSG00000157399	ARSE	X	-	2958273	2958435	2955415	2955537	2960377	2960468	63555	123,118,92	12,8,14	149158136	2,7,6	306	144	0.000311823	0.0181389	0.828,0.874,0.756	0.972,0.914,0.914	-0.114	11.4
39406	ENSG00000160392	C19orf47	19	-	40347188	40347311	40341838	40341890	40348323	40348386	39406	0,0,1	21,6,12	2,0,7	4,6,18	267	144	0.000371634	0.0206075	0.0,0.0,0.043	0.212,0.0,0.173	-0.114	11.4
21721	ENSG00000189298	ZKSCAN3	6	+	28350271	28350388	28349949	28350067	28359524	28359664	21721	1,0,1	21,11,26	0,8,2	14,12,8	261	144	0.00038133	0.0209633	0.026,0.0,0.021	0.0,0.269,0.121	-0.114	11.4
84273	ENSG00000122435	TRMT13	1	+	100140181	100140251	100139648	100139711	100140449	100140812	84273	25,26,27	0,0,1	22,21,11	1,7,0	214	144	0.000614113	0.0291865	1.0,1.0,0.948	0.937,0.669,1.0	0.114	11.4
32167	ENSG00000100211	CBY1	22	+	38665545	38665685	38656650	38656750	38668016	38668132	32167	60,62,78	57,57,86	50,40,47	87,81,72	284	144	0.000668607	0.0310142	0.348,0.355,0.315	0.226,0.2,0.249	0.114	11.4
65107	ENSG00000166140	ZFYVE19	15	+	40812698	40812902	40810648	40810757	40813337	40813417	65107	201215203	52,65,58	286294304	60,49,42	348	144	0.000731906	0.0331187	0.615,0.578,0.592	0.664,0.713,0.75	-0.114	11.4
88001	ENSG00000076201	PTPN23	3	+	47404624	47404779	47396142	47396217	47405004	47405081	88001	102112121	5,11,6	129,125,80	1,0,0	299	144	7.52889e-08	3.86733e-05	0.908,0.831,0.907	0.984,1.0,1.0	-0.113	11.3
104515	ENSG00000101003	GINS1	20	+	25425210	25425327	25407726	25407895	25441701	25441776	104515	89,121,97	2,1,1	109,84,79	10,5,9	261	144	1.77889e-06	0.000443032	0.961,0.985,0.982	0.857,0.903,0.829	0.113	11.3
88849	ENSG00000163319	MRPS18C	4	+	83458345	83458429	83456908	83456958	83459739	83459797	88849	415506451	53,65,61	399333372	77,105,93	228	144	3.143e-06	0.000656328	0.832,0.831,0.824	0.766,0.667,0.716	0.113	11.3
104260	ENSG00000165591	FAAH2	X	+	57331597	57331807	57310592	57310729	57341270	57341390	104260	58,80,63	0,0,0	59,91,63	6,6,0	354	144	1.48521e-05	0.00210714	1.0,1.0,1.0	0.8,0.861,1.0	0.113	11.3
127006	ENSG00000138111	TMEM180	10	+	102470277	102470494	102469992	102470075	102470664	102471117	127006	14,8,16	57,56,58	18,23,17	29,34,33	361	144	7.69342e-05	0.00676768	0.089,0.054,0.099	0.198,0.212,0.17	-0.113	11.3
32315	ENSG00000110628	SLC22A18	11	+	2908232	2908330	2903113	2903489	2916621	2916740	32315	33,59,49	5,1,5	44,41,42	0,1,0	242	144	0.000112761	0.00891097	0.797,0.972,0.854	1.0,0.961,1.0	-0.113	11.3
123988	ENSG00000109618	SEPSECS	4	-	25159509	25159764	25158944	25159107	25160255	25160398	123988	9,5,6	16,31,34	20,17,15	27,19,27	399	144	0.000500277	0.0253534	0.169,0.055,0.06	0.211,0.244,0.167	-0.113	11.3
14943	ENSG00000014257	ACPP	3	+	132331646	132331733	132328266	132328362	132332191	132332344	14943	22,38,29	0,0,0	25,22,11	8,0,0	231	144	0.000810884	0.0354994	1.0,1.0,1.0	0.661,1.0,1.0	0.113	11.3
24748	ENSG00000130731	C16orf13	16	-	635611	635821	635280	635340	636093	636358	24748	205194227	245269282	278329317	228240217	354	144	8.65996e-07	0.000258553	0.254,0.227,0.247	0.332,0.358,0.373	-0.112	11.2
135412	ENSG00000101460	MAP1LC3A	20	+	34549904	34550029	34546853	34546916	34559346	34559453	135412	62,100,79	3,1,0	87,70,80	6,5,11	269	144	2.07616e-05	0.00267808	0.917,0.982,1.0	0.886,0.882,0.796	0.112	11.2
88913	ENSG00000106603	COA1	7	-	43650615	43650712	43648599	43648652	43729428	43729474	88913	15,23,16	57,56,36	16,7,9	90,75,87	241	144	3.07649e-05	0.00355406	0.136,0.197,0.21	0.096,0.053,0.058	0.112	11.2
62393	ENSG00000135439	AGAP2	12	-	57734571	57734679	57734318	57734404	57735368	57735427	62393	42,28,57	0,3,7	39,55,48	0,0,0	252	144	4.35356e-05	0.00454973	1.0,0.842,0.823	1.0,1.0,1.0	-0.112	11.2
35167	ENSG00000161618	ALDH16A1	19	+	49461887	49462036	49461618	49461800	49462569	49462755	35167	33,56,56	0,1,0	62,73,54	2,4,7	293	144	4.53501e-05	0.00467566	1.0,0.965,1.0	0.938,0.9,0.791	0.112	11.2
92466	ENSG00000101104	PABPC1L	20	+	44931832	44932026	44930459	44930726	44933071	44933185	92466	47,36,69	3,1,5	70,65,57	0,0,0	338	144	0.000111903	0.00886751	0.87,0.939,0.855	1.0,1.0,1.0	-0.112	11.2
73879	ENSG00000124209	RAB22A	20	+	58343717	58343799	58311049	58311122	58353431	58353538	73879	48,63,61	0,1,1	41,44,31	0,5,6	226	144	0.000132075	0.0100044	1.0,0.976,0.975	1.0,0.849,0.767	0.112	11.2
71999	ENSG00000177728	TMEM94	17	+	75492269	75492337	75491690	75491900	75492473	75492920	71999	2,1,8	16,30,15	0,0,1	25,24,22	212	144	0.000149546	0.0108905	0.078,0.022,0.266	0.0,0.0,0.03	0.112	11.2
68050	ENSG00000181444	ZNF467	7	-	149771318	149771496	149770998	149771074	149773107	149773219	68050	5,5,8	39,15,32	27,23,30	45,53,41	322	144	0.000169117	0.0118434	0.054,0.13,0.101	0.212,0.163,0.247	-0.112	11.2
22475	ENSG00000140859	KIFC3	16	-	57759124	57759153	57758216	57758909	57759727	57759836	22475	37,47,71	9,7,4	34,67,44	1,1,2	173	144	0.000173056	0.0120169	0.774,0.848,0.937	0.966,0.982,0.948	-0.112	11.2
106829	ENSG00000204054	LINC00963	9	+	129502396	129503139	129489106	129489299	129503322	129503672	106829	233274312	5,5,19	234258208	1,1,4	887	144	0.000216088	0.0142076	0.883,0.899,0.727	0.974,0.977,0.894	-0.112	11.2
70721	ENSG00000255185	PDXDC2P	16	-	70064670	70064776	70042929	70043003	70065755	70065847	70721	2,0,0	18,12,11	6,2,3	13,11,17	250	144	0.000401972	0.0216837	0.06,0.0,0.0	0.21,0.095,0.092	-0.112	11.2
119771	ENSG00000146281	PM20D2	6	+	89148524	89148574	89146049	89146609	89149264	89149413	119771	13,12,10	37,46,36	5,6,4	54,50,49	194	144	0.000458439	0.0239408	0.207,0.162,0.171	0.064,0.082,0.057	0.112	11.2
85769	ENSG00000132793	LPIN3	20	+	41352607	41352699	41352059	41352220	41352797	41352867	85769	29,26,22	9,0,0	30,22,27	0,0,0	236	144	0.00054932	0.0269993	0.663,1.0,1.0	1.0,1.0,1.0	-0.112	11.2
24743	ENSG00000130731	C16orf13	16	-	635611	635856	635280	635340	636093	636358	24743	211195230	245269282	291334326	228240217	389	144	4.31181e-07	0.000152191	0.242,0.212,0.232	0.321,0.34,0.357	-0.111	11.1
70615	ENSG00000122696	SLC25A51	9	-	37899828	37899941	37887650	37888592	37903530	37904110	70615	34,42,58	0,0,0	58,49,43	1,8,2	257	144	3.78144e-05	0.00413197	1.0,1.0,1.0	0.97,0.774,0.923	0.111	11.1
94348	ENSG00000008283	CYB561	17	-	63435085	63435240	63433144	63433415	63435687	63435791	94348	68,59,87	0,0,0	69,41,56	5,3,2	299	144	5.69531e-05	0.00549755	1.0,1.0,1.0	0.869,0.868,0.931	0.111	11.1
80562	ENSG00000101311	FERMT1	20	-	6088964	6089089	6087776	6087883	6094938	6094988	80562	53,41,73	0,0,1	47,46,56	10,2,0	269	144	7.47995e-05	0.00665623	1.0,1.0,0.975	0.716,0.925,1.0	0.111	11.1
16495	ENSG00000133627	ACTR3B	7	+	152852125	152852251	152825029	152825122	152854457	152854949	16495	100,68,89	4,11,7	61,86,63	2,2,0	270	144	0.000168384	0.0118137	0.93,0.767,0.871	0.942,0.958,1.0	-0.111	11.1
124363	ENSG00000187118	CMC1	3	+	28263290	28263380	28241594	28241812	28316332	28316423	124363	89,80,109	140128114	86,69,42	163152169	234	144	0.000286194	0.0172161	0.281,0.278,0.37	0.245,0.218,0.133	0.111	11.1
86504	ENSG00000108639	SYNGR2	17	+	78171509	78171589	78170816	78171054	78171738	78171850	86504	181202206	60,50,82	249265236	41,47,50	224	144	0.00030662	0.0179418	0.66,0.722,0.618	0.796,0.784,0.752	-0.111	11.1
75785	ENSG00000050426	LETMD1	12	+	51052091	51052207	51049033	51049185	51055834	51056021	75785	61,75,80	0,1,5	61,65,76	9,6,5	260	144	0.00096246	0.0402244	1.0,0.976,0.899	0.79,0.857,0.894	0.111	11.1
106086	ENSG00000184831	APOO	X	-	23833606	23833612	23833356	23833510	23840312	23840373	106086	7,10,4	88,91,71	11,13,5	40,41,40	150	144	0.00134016	0.0498412	0.071,0.095,0.051	0.209,0.233,0.107	-0.111	11.1
2732	ENSG00000054148	PHPT1	9	+	136850505	136850560	136850012	136850137	136850754	136851027	2732	103100137	371452440	160,97,149	294218263	199	144	2.72108e-08	1.66537e-05	0.167,0.138,0.184	0.283,0.244,0.291	-0.11	11
80844	ENSG00000140474	ULK3	15	-	74842534	74842674	74842279	74842420	74843003	74843124	80844	18,14,10	98,132,98	43,50,30	132,82,95	284	144	4.45639e-08	2.51352e-05	0.085,0.051,0.049	0.142,0.236,0.138	-0.11	11
62886	ENSG00000168476	REEP4	8	-	22138925	22139055	22138638	22138793	22139415	22139529	62886	283350401	40,45,44	387408407	20,14,24	274	144	5.38873e-08	2.93854e-05	0.788,0.803,0.827	0.91,0.939,0.899	-0.11	11
18553	ENSG00000133739	LRRCC1	8	+	85129174	85129379	85126688	85126837	85129918	85130058	18553	146148186	5,1,0	124121119	11,9,5	349	144	6.10986e-06	0.00108011	0.923,0.984,1.0	0.823,0.847,0.908	0.11	11
21892	ENSG00000135473	PAN2	12	-	56318236	56318434	56316936	56317643	56319087	56319181	21892	267277318	42,24,45	404351364	16,20,29	342	144	2.09844e-05	0.00269174	0.728,0.829,0.748	0.914,0.881,0.841	-0.11	11
29927	ENSG00000143436	MRPL9	1	-	151761450	151761548	151760873	151760899	151762104	151762155	29927	231237232	42,59,57	249248289	30,34,27	242	144	3.19219e-05	0.00365106	0.766,0.705,0.708	0.832,0.813,0.864	-0.11	11
32404	ENSG00000128408	RIBC2	22	+	45419296	45419359	45417601	45417946	45422289	45422408	32404	9,8,12	35,35,41	3,0,6	54,53,41	207	144	4.19165e-05	0.00443725	0.152,0.137,0.169	0.037,0.0,0.092	0.11	11
22795	ENSG00000151640	DPYSL4	10	+	132192282	132192520	132190746	132190835	132192657	132192832	22795	0,0,0	11,10,11	1,2,8	6,13,11	382	144	4.87747e-05	0.00491872	0.0,0.0,0.0	0.059,0.055,0.215	-0.11	11
50971	ENSG00000114805	PLCH1	3	-	155504554	155504626	155500702	155500794	155514722	155514884	50971	49,40,37	0,0,0	45,42,33	5,2,3	216	144	8.40772e-05	0.00723428	1.0,1.0,1.0	0.857,0.933,0.88	0.11	11
112241	ENSG00000197111	PCBP2	12	+	53467804	53467827	53467220	53467293	53468776	53468832	112241	241229253	184239258	197185164	266282252	167	144	0.00010815	0.00867769	0.53,0.452,0.458	0.39,0.361,0.359	0.11	11
3158	ENSG00000133193	FAM104A	17	-	73212677	73212740	73207352	73209768	73227164	73227264	3158	13,30,11	36,64,67	8,11,5	64,74,70	207	144	0.000242615	0.01544	0.201,0.246,0.103	0.08,0.094,0.047	0.11	11
99510	ENSG00000067955	CBFB	16	+	67082215	67082308	67066681	67066798	67098709	67098969	99510	22,47,34	1,0,0	21,27,36	2,2,4	237	144	0.000463648	0.0241355	0.93,1.0,1.0	0.864,0.891,0.845	0.11	11
11442	ENSG00000128335	APOL2	22	-	36234235	36234335	36233401	36233455	36239440	36239561	11442	0,0,10	21,10,12	0,0,0	36,34,12	244	144	0.00103438	0.0422347	0.0,0.0,0.33	0.0,0.0,0.0	0.11	11
54010	ENSG00000108556	CHRNE	17	-	4901931	4902094	4901411	4901625	4902216	4902326	54010	26,33,55	1,6,1	30,25,33	0,0,1	307	144	0.00112178	0.044385	0.924,0.721,0.963	1.0,1.0,0.939	-0.11	11
15998	ENSG00000184792	OSBP2	22	+	30893816	30894001	30893637	30893733	30905836	30906069	15998	37,41,22	2,4,1	38,61,26	1,0,0	329	144	0.00115184	0.0451738	0.89,0.818,0.906	0.943,1.0,1.0	-0.11	11
17523	ENSG00000096746	HNRNPH3	10	+	68337770	68337996	68337198	68337333	68338502	68338687	17523	902815845	119112134	713716597	163169145	370	144	5.60764e-06	0.00100974	0.747,0.739,0.71	0.63,0.622,0.616	0.109	10.9
94631	ENSG00000114867	EIF4G1	3	+	184315488	184315545	184314494	184314674	184317716	184317816	94631	56,48,49	3,6,7	49,51,42	0,1,1	201	144	2.10914e-05	0.00270011	0.93,0.851,0.834	1.0,0.973,0.968	-0.109	10.9
34176	ENSG00000032219	ARID4A	14	+	58303537	58303761	58301579	58301690	58304943	58304991	34176	1,0,0	8,22,31	3,2,6	10,12,9	368	144	4.91432e-05	0.00493839	0.047,0.0,0.0	0.105,0.061,0.207	-0.109	10.9
74346	ENSG00000277400	AC145212.4	GL000194.1	-	60347	60574	53589	55676	112791	112850	74346	11,7,35	23,35,37	10,6,5	44,43,46	371	144	0.000165396	0.011676	0.157,0.072,0.269	0.081,0.051,0.04	0.109	10.9
18685	ENSG00000178764	ZHX2	8	+	122873439	122873594	122863476	122863539	122951291	122954028	18685	11,10,7	28,32,19	0,6,5	20,49,39	299	144	0.000373187	0.020627	0.159,0.131,0.151	0.0,0.056,0.058	0.109	10.9
134273	ENSG00000136147	PHF11	13	+	49525772	49525937	49524084	49524216	49526386	49526458	134273	5,8,4	13,17,17	0,0,5	24,21,20	309	144	0.000455573	0.0238701	0.152,0.18,0.099	0.0,0.0,0.104	0.109	10.9
52417	ENSG00000167615	LENG8	19	+	54453545	54453656	54452650	54452752	54454429	54454682	52417	118,84,156	16,15,29	144135185	11,15,8	255	144	0.000457805	0.0239325	0.806,0.76,0.752	0.881,0.836,0.929	-0.109	10.9
15615	ENSG00000118454	ANKRD13C	1	-	70306223	70306305	70300763	70300908	70313744	70313790	15615	25,25,35	1,4,6	18,23,21	1,1,0	226	144	0.000607295	0.0289581	0.941,0.799,0.788	0.92,0.936,1.0	-0.109	10.9
66158	ENSG00000165699	TSC1	9	-	132927200	132927304	132925586	132925739	132928766	132928952	66158	55,37,44	2,0,0	32,63,37	7,1,2	248	144	0.00080624	0.0353801	0.941,1.0,1.0	0.726,0.973,0.915	0.109	10.9
33335	ENSG00000075131	TIPIN	15	-	66356638	66356715	66352814	66352955	66386649	66386712	33335	43,40,50	3,8,4	36,35,23	3,0,0	221	144	0.00110679	0.044011	0.903,0.765,0.891	0.887,1.0,1.0	-0.109	10.9
25952	ENSG00000123349	PFDN5	12	+	53295838	53295891	53295541	53295639	53297849	53297924	25952	97,72,90	147174157	76,67,76	93,82,73	197	144	0.00119697	0.0463251	0.325,0.232,0.295	0.374,0.374,0.432	-0.109	10.9
22226	ENSG00000166578	IQCD	12	-	113197540	113197612	113195442	113195889	113207437	113208259	22226	23,19,31	0,0,2	16,26,23	0,2,7	216	144	0.00127388	0.0483265	1.0,1.0,0.912	1.0,0.897,0.687	0.109	10.9
15250	ENSG00000012232	EXTL3	8	+	28743085	28743214	28737518	28737663	28750656	28750903	15250	109122187	9,17,3	152152136	0,3,1	273	144	3.86096e-07	0.000142844	0.865,0.791,0.97	1.0,0.964,0.986	-0.108	10.8
136400	ENSG00000138614	VWA9	15	-	65607158	65607370	65605202	65605236	65611097	65611258	136400	108123129	10,6,6	199177157	5,0,1	356	144	1.3465e-05	0.00197609	0.814,0.892,0.897	0.942,1.0,0.984	-0.108	10.8
62496	ENSG00000108039	XPNPEP1	10	-	109893011	109893075	109888502	109888595	109907690	109907815	62496	60,69,78	1,0,2	54,43,51	3,5,7	208	144	2.94003e-05	0.00342391	0.976,1.0,0.964	0.926,0.856,0.835	0.108	10.8
86131	ENSG00000126456	IRF3	19	-	49664673	49664793	49663342	49663514	49665630	49665842	86131	103118164	13,12,16	186202180	10,4,5	264	144	3.02709e-05	0.00351355	0.812,0.843,0.848	0.91,0.965,0.952	-0.108	10.8
29915	ENSG00000143436	MRPL9	1	-	151761446	151761552	151760873	151760899	151762104	151762155	29915	221249222	42,59,57	260253236	30,34,27	250	144	8.30158e-05	0.00718727	0.752,0.709,0.692	0.833,0.811,0.834	-0.108	10.8
12176	ENSG00000186654	PRR5	22	+	44732250	44732391	44731729	44731821	44735026	44735162	12176	50,45,48	2,3,5	84,121,96	0,1,1	285	144	0.000104152	0.00849522	0.927,0.883,0.829	1.0,0.984,0.98	-0.108	10.8
83833	ENSG00000046651	OFD1	X	+	13736107	13736296	13735247	13735346	13736477	13736547	83833	5,3,1	33,35,23	6,8,11	28,18,20	333	144	0.000374567	0.0206805	0.061,0.036,0.018	0.085,0.161,0.192	-0.108	10.8
115867	ENSG00000005189	AC004381.6	16	+	20806951	20807091	20806498	20806705	20813189	20813302	115867	90,100,89	12,9,6	58,54,77	3,1,1	284	144	0.00039411	0.0214507	0.792,0.849,0.883	0.907,0.965,0.975	-0.108	10.8
32799	ENSG00000007264	MATK	19	-	3785063	3785279	3784824	3784884	3786168	3786282	32799	200224230	35,39,37	284277319	28,27,27	360	144	0.000511685	0.0257321	0.696,0.697,0.713	0.802,0.804,0.825	-0.108	10.8
29846	ENSG00000005810	MYCBP2	13	-	77227041	77227157	77225414	77225554	77233155	77233263	29846	2,3,13	23,17,18	1,2,0	17,16,10	260	144	0.00084541	0.0366794	0.046,0.089,0.286	0.032,0.065,0.0	0.108	10.8
40326	ENSG00000136044	APPL2	12	-	105199372	105199524	105197764	105197953	105203702	105203785	40326	45,41,77	0,2,1	49,43,35	3,6,2	296	144	0.000992119	0.0409889	1.0,0.909,0.974	0.888,0.777,0.895	0.108	10.8
24754	ENSG00000130731	C16orf13	16	-	634892	634956	634718	634797	635280	635340	24754	136141145	110117129	151172159	87,101,76	208	144	0.001068	0.0431326	0.461,0.455,0.438	0.546,0.541,0.592	-0.108	10.8
39949	ENSG00000215126	CBWD7	9	-	41157338	41157458	41156382	41156439	41162332	41162377	39949	7,7,19	17,45,33	3,4,1	18,27,29	264	144	0.00122954	0.0472518	0.183,0.078,0.239	0.083,0.075,0.018	0.108	10.8
49872	ENSG00000118900	UBN1	16	+	4871154	4871301	4870843	4870972	4872883	4872934	49872	163187128	9,9,19	232186160	4,5,1	291	144	4.87542e-06	0.000906253	0.9,0.911,0.769	0.966,0.948,0.988	-0.107	10.7
3146	ENSG00000100897	DCAF11	14	+	24117669	24117732	24117333	24117393	24118054	24118116	3146	81,83,122	2,2,1	64,94,57	6,7,9	207	144	1.02364e-05	0.00159855	0.966,0.967,0.988	0.881,0.903,0.815	0.107	10.7
24715	ENSG00000130731	C16orf13	16	-	635611	635774	635280	635340	636093	636290	24715	493516510	245269282	655665699	228240217	307	144	2.29383e-05	0.00285912	0.486,0.474,0.459	0.574,0.565,0.602	-0.107	10.7
57937	ENSG00000155097	ATP6V1C1	8	+	103042339	103042407	103021087	103021225	103048869	103048955	57937	37,53,55	6,2,3	58,63,45	0,0,0	212	144	4.31389e-05	0.00452471	0.807,0.947,0.926	1.0,1.0,1.0	-0.107	10.7
89252	ENSG00000103067	ESRP2	16	-	68230388	68230445	68229110	68230315	68230840	68231027	89252	62,84,74	1,0,3	52,52,33	1,9,5	201	144	0.000121924	0.00947248	0.978,1.0,0.946	0.974,0.805,0.825	0.107	10.7
117187	ENSG00000266338	NBPF15	1	-	144448226	144448350	144440140	144440295	144448774	144448916	117187	16,1,5	27,20,15	4,2,1	35,46,29	268	144	0.000153617	0.0110887	0.242,0.026,0.152	0.058,0.023,0.018	0.107	10.7
77988	ENSG00000152620	NADK2	5	-	36208624	36208690	36207169	36207265	36211843	36211922	77988	13,8,12	71,70,73	16,26,20	57,52,58	210	144	0.000341946	0.0194968	0.112,0.073,0.101	0.161,0.255,0.191	-0.107	10.7
6822	ENSG00000148688	RPP30	10	+	90876243	90876360	90876023	90876098	90879062	90879134	6822	13,39,16	75,92,106	29,29,29	71,42,58	261	144	0.00076925	0.0341972	0.087,0.19,0.077	0.184,0.276,0.216	-0.107	10.7
21767	ENSG00000159459	UBR1	15	-	42984886	42984942	42977879	42977947	42988818	42988967	21767	24,41,38	9,0,1	20,23,18	0,1,0	200	144	0.00107427	0.0432492	0.658,1.0,0.965	1.0,0.943,1.0	-0.107	10.7
67086	ENSG00000132781	MUTYH	1	-	45333412	45333564	45333284	45333324	45334390	45334511	67086	39,48,41	2,0,0	56,35,31	3,3,3	296	144	0.00123787	0.0474135	0.905,1.0,1.0	0.901,0.85,0.834	0.107	10.7
38673	ENSG00000119383	PPP2R4	9	+	129127963	129128068	129123051	129123138	129128984	129129110	38673	137132126	242281300	54,72,37	262276193	249	144	3.69125e-09	3.39776e-06	0.247,0.214,0.195	0.107,0.131,0.1	0.106	10.6
7622	ENSG00000163507	KIAA1524	3	-	108582107	108582202	108581414	108581511	108582976	108583083	7622	98102120	1,1,1	71,101,37	5,10,3	239	144	1.63547e-06	0.000416326	0.983,0.984,0.986	0.895,0.859,0.881	0.106	10.6
62785	ENSG00000065491	TBC1D22B	6	+	37282467	37282504	37282184	37282364	37282881	37282952	62785	10,0,10	33,26,38	2,0,0	31,18,17	181	144	3.6861e-05	0.00406641	0.194,0.0,0.173	0.049,0.0,0.0	0.106	10.6
22718	ENSG00000164659	KIAA1324L	7	-	86938807	86938921	86938026	86938214	86940009	86940115	22718	54,57,81	11,1,1	48,58,58	0,0,0	258	144	3.76296e-05	0.00411951	0.733,0.97,0.978	1.0,1.0,1.0	-0.106	10.6
99663	ENSG00000175581	MRPL48	11	+	73825707	73825768	73808307	73808350	73844806	73844941	99663	90,82,114	2,3,1	97,48,72	6,8,8	205	144	5.51852e-05	0.00537652	0.969,0.95,0.988	0.919,0.808,0.863	0.106	10.6
13696	ENSG00000048028	USP28	11	-	113834248	113834335	113833419	113833557	113840597	113840757	13696	34,48,70	0,0,0	47,56,28	8,0,2	231	144	8.52656e-05	0.00730847	1.0,1.0,1.0	0.786,1.0,0.897	0.106	10.6
91726	ENSG00000029364	SLC39A9	14	+	69458362	69458464	69455731	69455866	69461696	69462388	91726	76,78,101	12,7,10	102,80,85	5,5,0	246	144	0.000862855	0.0372118	0.788,0.867,0.855	0.923,0.904,1.0	-0.106	10.6
90018	ENSG00000171163	ZNF692	1	-	248856283	248856422	248855557	248855946	248856513	248856562	90018	103,87,95	13,11,8	153121127	9,4,4	283	144	0.00124873	0.0476866	0.801,0.801,0.858	0.896,0.939,0.942	-0.106	10.6
27450	ENSG00000154370	TRIM11	1	-	228400963	228401191	228397142	228397165	228402065	228405904	27450	137153213	10,12,10	232290224	3,4,5	372	144	1.47298e-05	0.00209237	0.841,0.832,0.892	0.968,0.966,0.945	-0.105	10.5
20093	ENSG00000157741	UBN2	7	+	139251955	139252057	139237004	139237097	139258487	139258625	20093	54,51,81	1,7,5	43,30,26	0,0,0	246	144	3.85028e-05	0.0041794	0.969,0.81,0.905	1.0,1.0,1.0	-0.105	10.5
29076	ENSG00000223508	RPL23AP53	8	-	223784	223906	219289	219417	232128	232231	29076	4,3,3	20,24,9	0,0,0	9,6,12	266	144	0.000626895	0.0296227	0.098,0.063,0.153	0.0,0.0,0.0	0.105	10.5
131887	ENSG00000204568	MRPS18B	6	+	30622831	30622897	30619492	30619989	30624882	30624942	131887	95126154	9,15,5	103,92,108	15,22,18	210	144	0.000688297	0.0316113	0.879,0.852,0.955	0.825,0.741,0.804	0.105	10.5
15295	ENSG00000125841	NRSN2	20	+	347433	347512	347104	347142	349248	349363	15295	9,5,6	38,49,51	12,19,16	48,45,35	223	144	0.0010314	0.042196	0.133,0.062,0.071	0.139,0.214,0.228	-0.105	10.5
131924	ENSG00000105221	AKT2	19	-	40236237	40236385	40236031	40236104	40237968	40238091	131924	206202249	13,24,17	196184153	5,4,2	292	144	1.51401e-06	0.000389635	0.887,0.806,0.878	0.951,0.958,0.974	-0.104	10.4
114422	ENSG00000130349	C6orf203	6	+	107040380	107040524	107039991	107040230	107044259	107044332	114422	22,27,47	59,52,75	26,26,32	106157136	288	144	4.91739e-06	0.000908185	0.157,0.206,0.239	0.109,0.076,0.105	0.104	10.4
7615	ENSG00000140534	TICRR	15	+	89625935	89626061	89625399	89625786	89626955	89627182	7615	77,90,54	7,1,6	69,68,41	1,0,0	270	144	3.79254e-05	0.00413624	0.854,0.98,0.828	0.974,1.0,1.0	-0.104	10.4
88862	ENSG00000106603	COA1	7	-	43650611	43650712	43647227	43648652	43656032	43656153	88862	220198271	27,19,32	232207193	42,39,52	245	144	0.00028713	0.0172339	0.827,0.86,0.833	0.765,0.757,0.686	0.104	10.4
25953	ENSG00000123349	PFDN5	12	+	53295838	53295891	53295541	53295639	53296429	53296706	25953	96,72,88	20,7,16	75,68,75	2,7,4	197	144	0.000614042	0.0291865	0.778,0.883,0.801	0.965,0.877,0.932	-0.104	10.4
7598	ENSG00000171735	CAMTA1	1	+	6874217	6874423	6871756	6871840	6886239	6886346	7598	3,0,5	4,1,5	2,0,0	3,5,9	350	144	0.00078219	0.0345621	0.236,0.0,0.291	0.215,0.0,0.0	0.104	10.4
61209	ENSG00000171202	TMEM126A	11	+	85654040	85654234	85650248	85650341	85655593	85655708	61209	42,57,45	0,1,0	46,43,44	5,1,2	338	144	0.000937831	0.0396137	1.0,0.96,1.0	0.797,0.948,0.904	0.104	10.4
25724	ENSG00000107625	DDX50	10	+	68902050	68902271	68901427	68901471	68906710	68906810	25724	5,11,9	57,69,58	31,7,11	28,48,37	365	144	0.0010033	0.041322	0.033,0.059,0.058	0.304,0.054,0.105	-0.104	10.4
4321	ENSG00000116521	SCAMP3	1	-	155261656	155261776	155260536	155260659	155262085	155262259	4321	235309398	91126117	238239249	67,52,47	264	144	0.00106654	0.0430964	0.585,0.572,0.65	0.66,0.715,0.743	-0.104	10.4
76894	ENSG00000067191	CACNB1	17	-	39191974	39192094	39191473	39191593	39194883	39194970	76894	1,0,0	8,10,17	11,0,0	10,9,5	264	144	0.00117649	0.0457636	0.064,0.0,0.0	0.375,0.0,0.0	-0.104	10.4
122091	ENSG00000135446	CDK4	12	-	57751499	57751659	57751206	57751342	57752174	57752276	122091	85510171118	88,74,40	10751008900	20,7,9	304	144	0	0	0.822,0.867,0.93	0.962,0.986,0.979	-0.103	10.3
2731	ENSG00000054148	PHPT1	9	+	136850502	136850560	136850012	136850137	136850754	136851024	2731	58,71,85	371452440	123,64,109	294218263	202	144	4.68489e-10	5.79622e-07	0.1,0.101,0.121	0.23,0.173,0.228	-0.103	10.3
21068	ENSG00000157916	RER1	1	+	2393269	2393355	2391832	2391958	2395783	2395871	21068	71,79,52	246224231	126141120	245260202	230	144	5.40686e-07	0.000179803	0.153,0.181,0.124	0.244,0.253,0.271	-0.103	10.3
135522	ENSG00000183963	SMTN	22	+	31082915	31083002	31081317	31081456	31083178	31083309	135522	5,13,9	121110117	20,27,24	141,97,53	231	144	2.22461e-06	0.000514182	0.025,0.069,0.046	0.081,0.148,0.22	-0.103	10.3
33606	ENSG00000178966	RMI1	9	+	83988328	83988518	83980710	83980891	83999708	83999797	33606	9,6,19	20,37,33	0,6,3	52,28,38	334	144	9.7486e-06	0.00153445	0.162,0.065,0.199	0.0,0.085,0.033	0.103	10.3
8237	ENSG00000244687	UBE2V1	20	-	50096482	50096820	50084182	50084254	50113106	50113133	8237	245224256	6,2,3	306203227	13,13,12	482	144	5.17011e-05	0.00513268	0.924,0.971,0.962	0.876,0.823,0.85	0.103	10.3
121822	ENSG00000129071	MBD4	3	-	129436442	129437308	129434061	129434136	129437719	129437950	121822	347363485	1,4,2	409373392	9,11,8	1010	144	5.46893e-05	0.00535085	0.98,0.928,0.972	0.866,0.829,0.875	0.103	10.3
75990	ENSG00000141380	SS18	18	-	26035830	26035923	26035090	26035127	26038554	26038659	75990	54,43,68	146166150	66,89,83	119144107	237	144	5.94317e-05	0.0056702	0.183,0.136,0.216	0.252,0.273,0.32	-0.103	10.3
28226	ENSG00000064687	ABCA7	19	+	1058145	1058269	1057313	1057429	1058617	1058747	28226	76,60,86	2,8,9	91,84,109	0,5,0	268	144	0.000162278	0.0115752	0.953,0.801,0.837	1.0,0.9,1.0	-0.103	10.3
10990	ENSG00000005483	KMT2E	7	+	105066726	105066807	105040952	105041023	105073618	105073677	10990	34,53,33	4,4,2	38,41,49	1,0,0	225	144	0.000190033	0.0129276	0.845,0.895,0.913	0.961,1.0,1.0	-0.103	10.3
136165	ENSG00000130021	PUDP	X	-	7116965	7117034	7105619	7105838	7148052	7148158	136165	0,5,4	12,14,21	0,0,0	22,33,23	213	144	0.000264377	0.0163786	0.0,0.194,0.114	0.0,0.0,0.0	0.103	10.3
52360	ENSG00000011347	SYT7	11	-	61556103	61556207	61551383	61551463	61580789	61580826	52360	40,65,57	9,0,1	56,50,42	0,0,0	248	144	0.000354923	0.0200155	0.721,1.0,0.971	1.0,1.0,1.0	-0.103	10.3
58858	ENSG00000122786	CALD1	7	+	134935687	134935765	134932987	134933390	134941091	134941237	58858	44,47,40	117151154	8,10,16	122,115,86	222	144	1.02413e-07	4.97203e-05	0.196,0.168,0.144	0.041,0.053,0.108	0.102	10.2
4586	ENSG00000146067	FAM193B	5	-	177523158	177523265	177521973	177522071	177523956	177524032	4586	0,1,5	31,49,47	18,5,17	53,60,49	251	144	3.89405e-06	0.000765903	0.0,0.012,0.058	0.163,0.046,0.166	-0.102	10.2
109776	ENSG00000245694	CRNDE	16	-	54920297	54920327	54918862	54919209	54923584	54923650	109776	48,66,52	2,0,2	27,47,40	4,4,6	174	144	0.000397372	0.0215602	0.952,1.0,0.956	0.848,0.907,0.847	0.102	10.2
71566	ENSG00000112367	FIG4	6	+	109727108	109727265	109715077	109715176	109732636	109732687	71566	55,50,79	0,0,0	52,55,30	3,4,1	301	144	0.000516697	0.025876	1.0,1.0,1.0	0.892,0.868,0.935	0.102	10.2
58788	ENSG00000106976	DNM1	9	+	128240426	128240532	128239984	128239996	128242231	128242345	58788	2,2,6	26,16,11	0,1,0	15,13,11	250	144	0.000748003	0.0335189	0.042,0.067,0.239	0.0,0.042,0.0	0.102	10.2
88687	ENSG00000167182	SP2	17	+	47897814	47897927	47896149	47896293	47915311	47915388	88687	4,11,6	25,23,20	1,3,2	30,27,20	257	144	0.00077685	0.0344133	0.082,0.211,0.144	0.018,0.059,0.053	0.102	10.2
8594	ENSG00000181938	GINS3	16	+	58395101	58395218	58392393	58392787	58404498	58405481	8594	21,16,10	59,61,70	34,18,19	50,44,39	261	144	0.00113126	0.0446376	0.164,0.126,0.073	0.273,0.184,0.212	-0.102	10.2
58681	ENSG00000136108	CKAP2	13	+	52460901	52460974	52456522	52456607	52461057	52461258	58681	130113142	11,17,9	135145105	25,28,23	217	144	0.00116537	0.0455048	0.887,0.815,0.913	0.782,0.775,0.752	0.102	10.2
43630	ENSG00000135506	OS9	12	+	57720098	57720263	57718992	57719182	57720405	57720518	43630	224297387	390461535	646499449	534461488	309	144	4.82292e-07	0.000164181	0.211,0.231,0.252	0.361,0.335,0.3	-0.101	10.1
131917	ENSG00000105221	AKT2	19	-	40236247	40236385	40236023	40236104	40237968	40238091	131917	207203249	13,24,17	197184152	5,4,2	282	144	1.52655e-06	0.000391194	0.89,0.812,0.882	0.953,0.959,0.975	-0.101	10.1
112343	ENSG00000164171	ITGA2	5	+	53003829	53004026	52989439	52989532	53026747	53026868	112343	2,0,0	31,21,39	3,11,2	15,19,14	341	144	2.11717e-06	0.000496138	0.027,0.0,0.0	0.078,0.196,0.057	-0.101	10.1
20212	ENSG00000166582	CENPV	17	-	16349139	16349356	16348615	16348685	16349930	16350029	20212	61,76,57	107131135	61,68,81	72,82,69	361	144	0.000123093	0.00954021	0.185,0.188,0.144	0.253,0.249,0.319	-0.101	10.1
108523	ENSG00000181392	SYNE4	19	-	36007124	36007268	36006749	36006944	36008553	36008793	108523	104144216	9,20,28	187158108	9,7,6	288	144	0.000221491	0.0144391	0.852,0.783,0.794	0.912,0.919,0.9	-0.101	10.1
59568	ENSG00000112078	KCTD20	6	+	36479120	36479223	36474788	36475062	36481561	36481759	59568	40,47,79	6,2,5	47,46,38	0,2,0	247	144	0.000262358	0.0162799	0.795,0.932,0.902	1.0,0.931,1.0	-0.101	10.1
[truncated: 2,488 more rows]
