# Supplementary material for: The METTL3 RNA Methyltransferase Regulates Transcriptional Networks in Prostate Cancer
Source: Cancers (Basel). 2022 Oct 20;14(20):5148. doi: 10.3390/cancers14205148 (PMC9600477; doi:10.3390/cancers14205148)
Supplement: Supplementary file 1 [file cancers-14-05148-s001.zip › Table S7.xlsx]

## Sheet: Table S7
Table S7: Significantly (fold change ±1.5 and FDR-corrected p-value <0.05) DEGs in siSCR vs siMETTL3 Veh treatment in LNCaP:C4-2 and 22Rv1.
A) Genes significantly down-regulated in LNCaP:C4-2 with siMETTL3 Veh treatment									B) genes significantly up-regulated in LNCaP:C4-2 with siMETTL3 Veh treatment									C) Genes significantly down-regulated in 22Rv1 with siMETTL3 Veh treatment									D) genes significantly up-regulated in 22Rv1 with siMETTL3 Veh treatment
Ensembl ID	baseMean	log2FoldChange	lfcSE	stat	pvalue	padj	Gene Symbol		Ensembl ID	baseMean	log2FoldChange	lfcSE	stat	pvalue	padj	Gene Symbol		Ensembl ID	baseMean	log2FoldChange	lfcSE	stat	pvalue	padj	Gene Symbol		Ensembl ID	baseMean	log2FoldChange	lfcSE	stat	pvalue	padj	Gene Symbol
ENSG00000118271	17.8833	2.15411	0.487827	4.41572	1.01e-05	0.00113475	TTR		ENSG00000123427	239.144	-0.58761	0.188234	-3.12169	0.00179814	0.043745	EEF1AKMT3		ENSG00000152558	2402.5	1.38677	0.110075	12.5984	2.16e-36	1.31e-32	TMEM123		ENSG00000172572	958.686	-0.59373	0.12391	-4.79164	1.65e-06	0.000468731	PDE3A
ENSG00000256304	16.8828	1.59308	0.441694	3.60675	0.000310058	0.0145618	#N/A		ENSG00000135766	3990.41	-0.589063	0.115269	-5.11033	3.22e-07	7.6e-05	EGLN1		ENSG00000146281	937.229	1.0684	0.102078	10.4666	1.23e-25	3.75e-22	PM20D2		ENSG00000198732	135.036	-0.596873	0.159559	-3.74076	0.000183467	0.0156319	SMOC1
ENSG00000135226	402.372	1.49668	0.269685	5.54972	2.86e-08	9.75e-06	UGT2B28		ENSG00000164105	469.547	-0.591259	0.18755	-3.15254	0.00161856	0.0410389	SAP30		ENSG00000078369	4426.55	1.05296	0.0565124	18.6324	1.76e-77	2.14e-73	GNB1		ENSG00000166816	504.301	-0.622757	0.122284	-5.09271	3.53e-07	0.000130326	LDHD
ENSG00000172243	103.891	1.48246	0.345682	4.28851	1.8e-05	0.0017455	CLEC7A		ENSG00000164211	1709.61	-0.592099	0.150325	-3.93879	8.19e-05	0.0055554	STARD4		ENSG00000165819	668.923	0.888589	0.0841821	10.5556	4.79e-26	1.94e-22	METTL3		ENSG00000159713	803.635	-0.633468	0.136179	-4.65172	3.29e-06	0.000756728	TPPP3
ENSG00000231595	14.8866	1.47701	0.477196	3.09519	0.0019669	0.0457475	#N/A		ENSG00000138764	1178.06	-0.592399	0.132888	-4.4579	8.28e-06	0.000985996	CCNG2		ENSG00000160208	1218.24	0.876671	0.0919641	9.53276	1.53e-21	3.73e-18	RRP1B		ENSG00000161920	151.719	-0.638301	0.177436	-3.59736	0.000321459	0.0220037	MED11
ENSG00000276449	22.1734	1.42674	0.447589	3.18761	0.00143456	0.0382525	AC004076.2		ENSG00000052344	1339.28	-0.595369	0.165773	-3.59148	0.000328803	0.0151033	PRSS8		ENSG00000125144	253.162	0.855847	0.169082	5.06173	4.15e-07	0.000139502	MT1G		ENSG00000170271	140.651	-0.639522	0.166136	-3.8494	0.000118409	0.012137	FAXDC2
ENSG00000178573	592.39	1.42591	0.318569	4.476	7.61e-06	0.000936494	MAF		ENSG00000135862	2594.83	-0.595537	0.107426	-5.54372	2.96e-08	9.86e-06	LAMC1		ENSG00000112419	469.378	0.798146	0.10309	7.74221	9.77e-15	1.7e-11	PHACTR2		ENSG00000168237	367.645	-0.663764	0.127608	-5.2016	1.98e-07	8.6e-05	GLYCTK
ENSG00000257951	25.5491	1.37419	0.344245	3.9919	6.55e-05	0.00483589	AC126177.5		ENSG00000088002	328.911	-0.598097	0.184815	-3.2362	0.00121134	0.0345999	SULT2B1		ENSG00000198612	927.574	0.785144	0.10488	7.48609	7.1e-14	9.61e-11	COPS8		ENSG00000184515	193.17	-0.674662	0.180081	-3.74644	0.000179364	0.01539	BEX5
ENSG00000114200	166.374	1.28375	0.258085	4.97415	6.55e-07	0.000133371	BCHE		ENSG00000176171	20172.8	-0.599562	0.146116	-4.10333	4.07e-05	0.00336738	BNIP3		ENSG00000149313	1280.02	0.777853	0.114989	6.76461	1.34e-11	1.16e-08	AASDHPPT		ENSG00000184012	141.441	-0.684519	0.196612	-3.48156	0.000498497	0.0289223	TMPRSS2
ENSG00000274267	32.3667	1.2832	0.338803	3.78744	0.000152205	0.00854504	#N/A		ENSG00000197461	153.796	-0.600986	0.179828	-3.342	0.00083176	0.02745	PDGFA		ENSG00000233452	112.484	0.744932	0.206576	3.60609	0.000310842	0.0218497	STXBP5-AS1		ENSG00000099840	89.3351	-0.732937	0.21611	-3.39149	0.000695128	0.0367564	IZUMO4
ENSG00000115263	45.3824	1.24931	0.400244	3.12137	0.00180012	0.043745	GCG		ENSG00000205356	1189.38	-0.601801	0.177441	-3.39156	0.000694952	0.0242455	TECPR1		ENSG00000132664	331.496	0.741529	0.145579	5.09365	3.51e-07	0.000130326	POLR3F		ENSG00000188536	140.612	-0.750572	0.194206	-3.86482	0.000111169	0.0115768	HBA2
ENSG00000205085	51.8866	1.22745	0.36751	3.33991	0.000838066	0.027534	FAM71F2		ENSG00000113083	528.23	-0.606375	0.183096	-3.31179	0.000927012	0.0294653	LOX		ENSG00000227081	98.1169	0.739688	0.206932	3.57455	0.000350833	0.0233582	AC005912.1		ENSG00000134962	236.848	-0.872734	0.119326	-7.31384	2.6e-13	3.16e-10	KLB
ENSG00000078018	213.635	1.22449	0.204416	5.99018	2.1e-09	1.54e-06	MAP2		ENSG00000171388	1078.8	-0.607864	0.196149	-3.09899	0.00194181	0.0455983	APLN		ENSG00000124224	110.226	0.736621	0.195999	3.75829	0.00017108	0.0149978	PPP4R1L		ENSG00000154710	143.387	-0.967057	0.234851	-4.11775	3.83e-05	0.00485566	RABGEF1
ENSG00000217275	43.136	1.21874	0.317277	3.84127	0.0001224	0.0071987	AL031777.1		ENSG00000148180	228.681	-0.611454	0.175857	-3.477	0.000507067	0.0202454	GSN		ENSG00000134109	2157.55	0.72104	0.077136	9.34765	8.96e-21	1.82e-17	EDEM1
ENSG00000073734	27.6983	1.21279	0.327487	3.70333	0.000212788	0.0110646	ABCB11		ENSG00000180891	283.374	-0.611954	0.182379	-3.3554	0.000792491	0.0265595	CUEDC1		ENSG00000069956	2711.15	0.701941	0.0918169	7.645	2.09e-14	3.18e-11	MAPK6
ENSG00000144452	59.9841	1.18187	0.277977	4.25169	2.12e-05	0.00200567	ABCA12		ENSG00000197558	1239.27	-0.611981	0.156447	-3.91176	9.16e-05	0.00596708	SSPO		ENSG00000119514	165.746	0.661613	0.162559	4.06998	4.7e-05	0.00567176	GALNT12
ENSG00000133687	67.2776	1.17886	0.271805	4.33714	1.44e-05	0.00144872	TMTC1		ENSG00000117394	3042.22	-0.612281	0.126714	-4.83197	1.35e-06	0.00023866	SLC2A1		ENSG00000256304	275.418	0.646157	0.133256	4.84899	1.24e-06	0.000359987	#N/A
ENSG00000251095	37.6601	1.14705	0.356126	3.22091	0.00127784	0.0357628	AC093866.1		ENSG00000083444	5882.31	-0.613921	0.134516	-4.56394	5.02e-06	0.000693991	PLOD1		ENSG00000171223	628.926	0.641662	0.129656	4.94894	7.46e-07	0.000227283	JUNB
ENSG00000213759	883.202	1.14513	0.23166	4.94315	7.69e-07	0.000146285	UGT2B11		ENSG00000175985	377.023	-0.614315	0.158751	-3.86967	0.000108985	0.00670989	PLEKHD1		ENSG00000186106	333.306	0.639564	0.141009	4.53562	5.74e-06	0.00112868	ANKRD46
ENSG00000118520	51.4369	1.13752	0.312902	3.63538	0.000277576	0.013468	ARG1		ENSG00000101255	3794.77	-0.615162	0.107158	-5.74068	9.43e-09	4.32e-06	TRIB3		ENSG00000139269	287.065	0.639424	0.136919	4.67009	3.01e-06	0.000705429	INHBE
ENSG00000229539	28.3638	1.05968	0.341919	3.0992	0.00194047	0.0455983	PANK2-AS1		ENSG00000107902	256.191	-0.617861	0.189592	-3.25889	0.00111848	0.0327781	LHPP		ENSG00000177125	359.949	0.629495	0.108606	5.79611	6.79e-09	4.35e-06	ZBTB34
ENSG00000156096	34.5073	1.05865	0.320708	3.30098	0.000963472	0.0298472	UGT2B4		ENSG00000171604	1336.75	-0.621274	0.163183	-3.80722	0.000140536	0.00801272	CXXC5		ENSG00000163597	1447.91	0.606977	0.0879659	6.90014	5.2e-12	4.87e-09	SNHG16
ENSG00000075651	43.6245	1.05139	0.316594	3.32096	0.000897088	0.0287009	PLD1		ENSG00000111276	2124.94	-0.621602	0.1784	-3.48432	0.000493391	0.0199714	CDKN1B		ENSG00000134265	706.866	0.60171	0.086827	6.92998	4.21e-12	4.27e-09	NAPG
ENSG00000235984	45.032	1.02821	0.303233	3.39082	0.000696829	0.0242533	GPC5-AS1		ENSG00000119681	263.154	-0.622032	0.197716	-3.14609	0.0016547	0.041589	LTBP2		ENSG00000144320	743.11	0.601279	0.107465	5.59513	2.2e-08	1.17e-05	LNPK
ENSG00000273173	43.718	1.01119	0.308328	3.27959	0.00103958	0.0313205	SNURF		ENSG00000143753	9267.25	-0.623166	0.20046	-3.10868	0.00187927	0.044724	DEGS1		ENSG00000179855	211.414	0.597246	0.16214	3.68351	0.000230044	0.0182004	GIPC3
ENSG00000118596	64.7782	1.00614	0.28241	3.56268	0.000367084	0.0163157	SLC16A7		ENSG00000180155	641.508	-0.626337	0.188491	-3.3229	0.00089088	0.0286273	LYNX1		ENSG00000177683	2239.07	0.596801	0.116279	5.13247	2.86e-07	0.000116139	THAP5
ENSG00000243701	113.778	0.993658	0.291889	3.40423	0.000663508	0.0235136	DUBR		ENSG00000161638	678.162	-0.626743	0.137091	-4.57173	4.84e-06	0.00068151	ITGA5
ENSG00000196787	490.683	0.98334	0.163426	6.01704	1.78e-09	1.45e-06	H2AC11		ENSG00000154478	133.09	-0.627964	0.195174	-3.21745	0.00129336	0.0359613	GPR26
ENSG00000124635	425.039	0.978778	0.173419	5.644	1.66e-08	6.58e-06	H2BC11		ENSG00000117115	79.8431	-0.628316	0.20342	-3.08876	0.00200996	0.046381	PADI2
ENSG00000277224	90.7355	0.972235	0.234358	4.14851	3.35e-05	0.00285096	H2BC7		ENSG00000214193	871.746	-0.630503	0.178849	-3.52534	0.000422937	0.0179848	SH3D21
ENSG00000272468	101.21	0.965609	0.286065	3.37548	0.000736864	0.0251685	AL021807.1		ENSG00000167608	806.269	-0.630518	0.197149	-3.19819	0.00138295	0.0374745	TMC4
ENSG00000164707	41.3339	0.955128	0.283857	3.36482	0.000765928	0.0258003	SLC13A4		ENSG00000131069	5666.5	-0.634323	0.109219	-5.8078	6.33e-09	3.41e-06	ACSS2
ENSG00000144362	97.4569	0.936644	0.23129	4.04965	5.13e-05	0.00403314	PHOSPHO2		ENSG00000088756	1211.33	-0.637769	0.189066	-3.37326	0.00074284	0.0251964	ARHGAP28
ENSG00000009765	61.937	0.935789	0.255702	3.65968	0.00025253	0.0125918	IYD		ENSG00000211891	138.134	-0.638416	0.208459	-3.06255	0.00219458	0.0489455	IGHE
ENSG00000272189	112.206	0.915257	0.230879	3.96423	7.36e-05	0.00527219	AL024508.1		ENSG00000115548	2125.19	-0.64034	0.180032	-3.55681	0.000375384	0.0165643	KDM3A
ENSG00000134716	56.4908	0.884647	0.267703	3.30459	0.000951153	0.0298285	CYP2J2		ENSG00000067057	7809.83	-0.641767	0.136584	-4.6987	2.62e-06	0.000417014	PFKP
ENSG00000261437	65.0011	0.883918	0.267664	3.30235	0.000958795	0.0298285	AC108860.2		ENSG00000124920	234.313	-0.641778	0.200492	-3.20102	0.00136944	0.037229	MYRF
ENSG00000174469	234.786	0.873769	0.175458	4.97992	6.36e-07	0.000131281	CNTNAP2		ENSG00000159399	3654.46	-0.643514	0.146924	-4.37992	1.19e-05	0.00128861	HK2
ENSG00000260196	93.6469	0.873061	0.227416	3.83906	0.000123509	0.00721025	AC124798.1		ENSG00000176014	144.067	-0.648018	0.190371	-3.40398	0.000664119	0.0235136	TUBB6
ENSG00000118420	42.4674	0.871722	0.271958	3.20536	0.00134895	0.0369462	UBE3D		ENSG00000167460	177.35	-0.652098	0.195766	-3.33102	0.000865299	0.0281496	TPM4
ENSG00000113805	68.7699	0.86606	0.259094	3.34265	0.000829839	0.0274484	CNTN3		ENSG00000105707	1970.54	-0.653395	0.211217	-3.09347	0.00197829	0.0458669	HPN
ENSG00000261373	461.307	0.849299	0.113836	7.46072	8.61e-14	6.3e-10	VPS9D1-AS1		ENSG00000173727	224.972	-0.653496	0.168146	-3.88647	0.000101712	0.00642801	AP000769.1
ENSG00000165194	240.857	0.844473	0.132978	6.35047	2.15e-10	2.62e-07	PCDH19		ENSG00000204264	82.7689	-0.653545	0.209606	-3.11797	0.00182099	0.0439833	PSMB8
ENSG00000197903	2327.14	0.821078	0.147209	5.57762	2.44e-08	8.93e-06	H2BC12		ENSG00000132470	217.424	-0.65557	0.153497	-4.27089	1.95e-05	0.00185254	ITGB4
ENSG00000278828	680.695	0.819379	0.14923	5.4907	4e-08	1.3e-05	H3C10		ENSG00000110628	1348.3	-0.659038	0.170015	-3.87635	0.000106035	0.00658358	SLC22A18
ENSG00000067798	64.3225	0.807534	0.234702	3.44067	0.000580265	0.0218388	NAV3		ENSG00000133138	495.919	-0.666315	0.164407	-4.05283	5.06e-05	0.00402976	TBC1D8B
ENSG00000156113	766.886	0.805746	0.138393	5.82218	5.81e-09	3.4e-06	KCNMA1		ENSG00000115339	601.492	-0.666861	0.155555	-4.28698	1.81e-05	0.001746	GALNT3
ENSG00000172878	155.688	0.80262	0.214621	3.7397	0.000184238	0.00988877	METAP1D		ENSG00000242498	347.693	-0.667195	0.114977	-5.80288	6.52e-09	3.41e-06	ARPIN
ENSG00000165895	49.4045	0.801312	0.260725	3.07339	0.00211639	0.0480798	ARHGAP42		ENSG00000188257	240.916	-0.670901	0.169256	-3.96382	7.38e-05	0.00527219	PLA2G2A
ENSG00000033867	1218.68	0.793065	0.158944	4.98957	6.05e-07	0.00012667	SLC4A7		ENSG00000169499	230.38	-0.671014	0.162692	-4.12444	3.72e-05	0.00312876	PLEKHA2
ENSG00000234912	104.028	0.786313	0.214228	3.67044	0.00024213	0.0122342	SNHG20		ENSG00000025039	493.379	-0.673053	0.204462	-3.29183	0.000995387	0.0304497	RRAGD
ENSG00000248866	72.7257	0.782143	0.218419	3.58092	0.000342384	0.0155522	USP46-AS1		ENSG00000150961	1053.22	-0.673436	0.193946	-3.47229	0.000516039	0.0204729	SEC24D
ENSG00000269825	102.738	0.778598	0.23839	3.26607	0.00109053	0.0322818	AC022150.4		ENSG00000173511	657.631	-0.678197	0.212101	-3.19752	0.00138616	0.037475	VEGFB
ENSG00000145632	73.0486	0.774885	0.221578	3.49712	0.000470309	0.0193337	PLK2		ENSG00000105220	27096.2	-0.68544	0.154679	-4.43136	9.36e-06	0.00107194	GPI
ENSG00000260244	548.194	0.774323	0.147929	5.23442	1.66e-07	4.58e-05	AC104083.1		ENSG00000100504	994.039	-0.686518	0.169559	-4.04885	5.15e-05	0.00403314	PYGL
ENSG00000260766	122.341	0.774086	0.244845	3.16154	0.00156938	0.0406293	#N/A		ENSG00000087077	264.069	-0.691971	0.211975	-3.2644	0.00109695	0.0324064	TRIP6
ENSG00000170629	74.9453	0.77194	0.235138	3.28292	0.00102739	0.0310398	DPY19L2P2		ENSG00000163435	680.297	-0.693567	0.222209	-3.12124	0.0018009	0.043745	ELF3
ENSG00000160208	1494.49	0.770474	0.100325	7.67981	1.59e-14	2.33e-10	RRP1B		ENSG00000206503	1271.56	-0.69476	0.195487	-3.554	0.00037942	0.0166075	HLA-A
ENSG00000197888	241.573	0.767302	0.214801	3.57216	0.000354056	0.0158654	UGT2B17		ENSG00000096696	3259.36	-0.695316	0.133206	-5.21985	1.79e-07	4.77e-05	DSP
ENSG00000234771	93.0784	0.756177	0.195531	3.8673	0.000110048	0.00674703	SLC25A25-AS1		ENSG00000267278	77.1658	-0.696781	0.215657	-3.23097	0.00123371	0.0350339	MAP3K14-AS1
ENSG00000147912	130.038	0.754359	0.180245	4.18519	2.85e-05	0.00257714	FBXO10		ENSG00000184012	9497.02	-0.700313	0.211928	-3.30449	0.00095151	0.0298285	TMPRSS2
ENSG00000145321	138.087	0.742949	0.184675	4.023	5.75e-05	0.00440827	GC		ENSG00000095739	379.685	-0.700678	0.182732	-3.83446	0.000125839	0.00731716	BAMBI
ENSG00000144331	1225.05	0.742125	0.120067	6.18092	6.37e-10	6.48e-07	ZNF385B		ENSG00000175938	178.273	-0.701335	0.213873	-3.27922	0.00104095	0.0313205	ORAI3
ENSG00000171451	268.502	0.736737	0.201304	3.65983	0.000252382	0.0125918	DSEL		ENSG00000172183	257.872	-0.702294	0.21262	-3.30305	0.000956386	0.0298285	ISG20
ENSG00000175745	753.135	0.731709	0.194012	3.77145	0.000162301	0.00897431	NR2F1		ENSG00000027075	904.698	-0.702492	0.161449	-4.35118	1.35e-05	0.00139727	PRKCH
ENSG00000184226	134.584	0.729281	0.208562	3.49671	0.00047104	0.0193337	PCDH9		ENSG00000138166	125.575	-0.702499	0.176505	-3.98006	6.89e-05	0.00502269	DUSP5
ENSG00000277161	748.637	0.726003	0.206284	3.51943	0.000432477	0.0182382	PIGW		ENSG00000197587	91.0252	-0.705732	0.204838	-3.44531	0.000570395	0.0215594	DMBX1
ENSG00000143494	347.659	0.723739	0.144939	4.9934	5.93e-07	0.000125988	VASH2		ENSG00000125629	1108.14	-0.706017	0.145332	-4.85798	1.19e-06	0.000214533	INSIG2
ENSG00000188211	477.679	0.716055	0.164862	4.34337	1.4e-05	0.00141793	NCR3LG1		ENSG00000111859	286.414	-0.714799	0.151374	-4.72206	2.33e-06	0.000380109	NEDD9
ENSG00000198626	167.255	0.707769	0.155068	4.56426	5.01e-06	0.000693991	RYR2		ENSG00000166394	245.16	-0.715293	0.172018	-4.15825	3.21e-05	0.00276296	CYB5R2
ENSG00000135333	153.063	0.702123	0.204577	3.43207	0.000599	0.0221645	EPHA7		ENSG00000156453	448.946	-0.716013	0.15334	-4.66944	3.02e-06	0.000467845	PCDH1
ENSG00000149313	924.046	0.701535	0.13189	5.31908	1.04e-07	3.12e-05	AASDHPPT		ENSG00000142611	139.095	-0.719154	0.227558	-3.1603	0.00157605	0.0406671	PRDM16
ENSG00000124406	116.346	0.697032	0.174662	3.99075	6.59e-05	0.00483589	ATP8A1		ENSG00000109046	2545.5	-0.719297	0.189859	-3.78859	0.000151507	0.0085386	WSB1
ENSG00000005469	866.408	0.696223	0.135809	5.1265	2.95e-07	7.21e-05	CROT		ENSG00000280206	129.839	-0.720184	0.236122	-3.05005	0.00228805	0.0499655	AC026401.3
ENSG00000031003	619.945	0.694458	0.194237	3.57532	0.000349802	0.0157229	FAM13B		ENSG00000114378	334.298	-0.721773	0.145446	-4.96248	6.96e-07	0.000138155	HYAL1
ENSG00000204103	1610.14	0.690401	0.118837	5.80964	6.26e-09	3.41e-06	MAFB		ENSG00000149260	498.433	-0.725805	0.164779	-4.40471	1.06e-05	0.00118484	CAPN5
ENSG00000265843	125.622	0.686899	0.19564	3.51103	0.000446371	0.0186876	LINC01029		ENSG00000166165	60969.4	-0.726057	0.165863	-4.37746	1.2e-05	0.0012937	CKB
ENSG00000230091	96.826	0.675286	0.192624	3.50571	0.000455389	0.0189032	TMEM254-AS1		ENSG00000157514	2199.92	-0.728845	0.201392	-3.61904	0.000295695	0.0140221	TSC22D3
ENSG00000236088	122.169	0.669908	0.186271	3.59642	0.000322623	0.0150256	COX10-AS1		ENSG00000152078	340.062	-0.733138	0.213151	-3.43952	0.000582746	0.0218388	TLCD4
ENSG00000256043	125.588	0.668062	0.192623	3.46823	0.000523898	0.0206918	CTSO		ENSG00000182379	2812.58	-0.73324	0.216755	-3.3828	0.000717505	0.024622	NXPH4
ENSG00000113494	107.301	0.667124	0.217711	3.06427	0.00218202	0.0489455	PRLR		ENSG00000146648	4432.89	-0.736674	0.176655	-4.17013	3.04e-05	0.00267082	EGFR
ENSG00000120800	781.336	0.666276	0.187523	3.55303	0.000380818	0.0166075	UTP20		ENSG00000143847	820.007	-0.738437	0.223342	-3.3063	0.000945369	0.0298285	PPFIA4
ENSG00000134240	4672.08	0.662506	0.118957	5.5693	2.56e-08	9.14e-06	HMGCS2		ENSG00000196968	1474.62	-0.743321	0.149918	-4.9582	7.12e-07	0.00013901	FUT11
ENSG00000234494	166.011	0.655908	0.18639	3.51902	0.000433146	0.0182382	SP2-AS1		ENSG00000106689	111.029	-0.74366	0.192581	-3.86155	0.000112671	0.00679409	LHX2
ENSG00000188542	135.698	0.655763	0.201503	3.25436	0.00113649	0.0330418	DUSP28		ENSG00000185100	366.208	-0.748458	0.186133	-4.02109	5.79e-05	0.00442102	ADSS1
ENSG00000261659	251.512	0.649968	0.148732	4.37005	1.24e-05	0.00130946	Z92544.1		ENSG00000184731	251.252	-0.74897	0.216024	-3.46706	0.00052618	0.0207261	FAM110C
ENSG00000184068	93.2051	0.644556	0.209302	3.07955	0.00207317	0.0474658	SREBF2-AS1		ENSG00000186480	36825.2	-0.749791	0.105675	-7.09528	1.29e-12	4.73e-09	INSIG1
ENSG00000267575	116.092	0.632557	0.16394	3.85848	0.000114095	0.00685181	AC006504.5		ENSG00000102144	49966.9	-0.750013	0.138329	-5.42195	5.9e-08	1.88e-05	PGK1
ENSG00000177694	181.466	0.625766	0.166704	3.75377	0.000174197	0.00946643	NAALADL2		ENSG00000169692	1015.28	-0.750808	0.215716	-3.48055	0.000500394	0.0201436	AGPAT2
ENSG00000196632	410.323	0.623688	0.176851	3.52662	0.000420893	0.0179806	WNK3		ENSG00000225518	63.4661	-0.751851	0.241744	-3.11012	0.00187014	0.044724	LINC01703
ENSG00000221944	162.093	0.622042	0.16095	3.86481	0.000111175	0.00675952	TIGD1		ENSG00000130222	491.11	-0.753758	0.229439	-3.28522	0.00101902	0.0308506	GADD45G
ENSG00000151623	228.008	0.620331	0.173998	3.56515	0.000363645	0.0162454	NR3C2		ENSG00000099337	94.8908	-0.757208	0.227687	-3.32565	0.00088213	0.0284085	KCNK6
ENSG00000144366	473.709	0.619686	0.11708	5.29286	1.2e-07	3.39e-05	GULP1		ENSG00000183779	956.967	-0.758572	0.242372	-3.12978	0.00174935	0.0432263	ZNF703
ENSG00000165819	446.709	0.613637	0.118385	5.18339	2.18e-07	5.7e-05	METTL3		ENSG00000078804	1970.65	-0.759647	0.142931	-5.3148	1.07e-07	3.13e-05	TP53INP2
ENSG00000119969	467.792	0.610219	0.169739	3.59503	0.000324353	0.0150317	HELLS		ENSG00000151640	977.7	-0.763437	0.211797	-3.60457	0.000312671	0.0146376	DPYSL4
ENSG00000196793	243.045	0.609903	0.16263	3.75024	0.000176664	0.00951714	ZNF239		ENSG00000067840	270.045	-0.764702	0.236546	-3.23278	0.00122593	0.0348807	PDZD4
ENSG00000112964	270.069	0.593692	0.194371	3.05442	0.00225494	0.0496121	GHR		ENSG00000139194	55.1786	-0.768946	0.251678	-3.05527	0.00224855	0.0496121	RBP5
ENSG00000112419	214.201	0.591058	0.166997	3.53933	0.000401147	0.0174226	PHACTR2		ENSG00000175274	617.11	-0.778725	0.154313	-5.0464	4.5e-07	9.85e-05	TP53I11
ENSG00000226950	1814.94	0.590974	0.125252	4.71827	2.38e-06	0.00038301	DANCR		ENSG00000123384	1214.48	-0.782054	0.173233	-4.51446	6.35e-06	0.000830483	LRP1
ENSG00000178409	184.148	0.589672	0.161257	3.65672	0.000255462	0.0126462	BEND3		ENSG00000054179	694.183	-0.782641	0.199722	-3.91865	8.9e-05	0.00590411	ENTPD2
ENSG00000145375	176.001	0.587627	0.142518	4.12319	3.74e-05	0.00312876	SPATA5		ENSG00000146411	148.322	-0.784804	0.254944	-3.07834	0.00208161	0.0475106	SLC2A12
ENSG00000091986	172.161	0.586716	0.151854	3.86369	0.000111689	0.0067627	CCDC80		ENSG00000164638	181.238	-0.787658	0.242361	-3.24993	0.00115432	0.0332303	SLC29A4
									ENSG00000131016	1050.7	-0.792918	0.240157	-3.30167	0.000961124	0.0298376	AKAP12
									ENSG00000104953	175.179	-0.797837	0.17525	-4.55255	5.3e-06	0.000725783	TLE6
									ENSG00000274180	377.434	-0.800049	0.197344	-4.05408	5.03e-05	0.00402976	NATD1
									ENSG00000104765	6684.96	-0.800199	0.148559	-5.38642	7.19e-08	2.24e-05	BNIP3L
									ENSG00000204186	315.398	-0.802138	0.228673	-3.50779	0.000451847	0.0188094	ZDBF2
									ENSG00000167771	158.852	-0.805759	0.235309	-3.42426	0.000616471	0.0225829	RCOR2
									ENSG00000107731	154.098	-0.806896	0.172836	-4.66856	3.03e-06	0.000467845	UNC5B
									ENSG00000117643	77.7326	-0.810307	0.217764	-3.72104	0.000198407	0.0105719	MAN1C1
									ENSG00000138640	985.688	-0.81208	0.18005	-4.5103	6.47e-06	0.000839455	FAM13A
									ENSG00000099194	81360.8	-0.812227	0.138443	-5.86687	4.44e-09	2.71e-06	SCD
									ENSG00000130821	11504.2	-0.812822	0.205653	-3.95239	7.74e-05	0.00539898	SLC6A8
									ENSG00000125508	108.057	-0.82123	0.257075	-3.19452	0.00140064	0.0377272	SRMS
									ENSG00000114019	103.242	-0.822301	0.201425	-4.08241	4.46e-05	0.00362829	AMOTL2
									ENSG00000120885	239.635	-0.822814	0.160471	-5.12748	2.94e-07	7.21e-05	CLU
									ENSG00000086619	208.142	-0.823431	0.217592	-3.78428	0.000154154	0.00862146	ERO1B
									ENSG00000159167	487.552	-0.824084	0.144688	-5.69561	1.23e-08	5.3e-06	STC1
									ENSG00000128590	668.883	-0.824092	0.162485	-5.07179	3.94e-07	9.02e-05	DNAJB9
									ENSG00000185215	256.669	-0.828703	0.220858	-3.75219	0.000175295	0.00947824	TNFAIP2
									ENSG00000124942	1487.75	-0.828999	0.172838	-4.7964	1.62e-06	0.000278482	AHNAK
									ENSG00000175197	527.507	-0.838701	0.193835	-4.32687	1.51e-05	0.0015005	DDIT3
									ENSG00000148848	64.4419	-0.840907	0.258808	-3.24916	0.00115748	0.033256	ADAM12
									ENSG00000160588	550.685	-0.841941	0.132275	-6.36506	1.95e-10	2.6e-07	MPZL3
									ENSG00000160180	206.056	-0.842161	0.225441	-3.73561	0.000187262	0.0100144	TFF3
									ENSG00000177469	627.651	-0.842814	0.216659	-3.89006	0.00010022	0.0063849	CAVIN1
									ENSG00000234177	271.952	-0.858615	0.169568	-5.06355	4.12e-07	9.14e-05	LINC01114
									ENSG00000116983	58.3662	-0.859402	0.279604	-3.07364	0.00211463	0.0480798	HPCAL4
									ENSG00000129214	94.1985	-0.862248	0.268405	-3.21249	0.00131588	0.0363803	SHBG
									ENSG00000198576	105.623	-0.863246	0.281502	-3.06657	0.00216527	0.0488869	ARC
									ENSG00000164096	5415	-0.87103	0.155545	-5.59986	2.15e-08	8.13e-06	C4orf3
									ENSG00000005001	272.237	-0.876273	0.265324	-3.30265	0.000957751	0.0298285	PRSS22
									ENSG00000113739	6122.04	-0.87907	0.193343	-4.54668	5.45e-06	0.000732642	STC2
									ENSG00000107159	733.378	-0.880756	0.254932	-3.45486	0.000550575	0.0211193	CA9
									ENSG00000068971	1024.84	-0.881125	0.211362	-4.16879	3.06e-05	0.00267082	PPP2R5B
									ENSG00000235863	248.012	-0.881706	0.225668	-3.9071	9.34e-05	0.00605633	B3GALT4
									ENSG00000109107	8862.85	-0.881954	0.197615	-4.463	8.08e-06	0.000985996	ALDOC
									ENSG00000178607	1481.29	-0.886516	0.174933	-5.06774	4.03e-07	9.08e-05	ERN1
									ENSG00000211452	71.2271	-0.89043	0.222427	-4.00325	6.25e-05	0.00468509	DIO1
									ENSG00000079308	109.702	-0.902724	0.229001	-3.94201	8.08e-05	0.00553273	TNS1
									ENSG00000063180	64.5349	-0.903106	0.265564	-3.40071	0.000672112	0.0236742	CA11
									ENSG00000100196	507.984	-0.905651	0.208501	-4.34363	1.4e-05	0.00141793	KDELR3
									ENSG00000186352	354.02	-0.917664	0.283713	-3.23448	0.00121866	0.0347413	ANKRD37
									ENSG00000116017	337.92	-0.918348	0.210043	-4.37219	1.23e-05	0.00130611	ARID3A
									ENSG00000122884	5977.97	-0.919673	0.165418	-5.5597	2.7e-08	9.43e-06	P4HA1
									ENSG00000114796	763.134	-0.925976	0.189618	-4.88338	1.04e-06	0.000193427	KLHL24
									ENSG00000173281	979.154	-0.928533	0.19818	-4.68531	2.8e-06	0.000440437	PPP1R3B
									ENSG00000091622	49.015	-0.929259	0.272055	-3.4157	0.000636172	0.0230738	PITPNM3
									ENSG00000130813	88.5358	-0.934845	0.255536	-3.65837	0.000253827	0.0126079	SHFL
									ENSG00000177989	255.286	-0.937582	0.275363	-3.4049	0.000661889	0.0235136	ODF3B
									ENSG00000026025	109.109	-0.954621	0.243472	-3.92086	8.82e-05	0.0059036	VIM
									ENSG00000171345	801.174	-0.956424	0.166013	-5.76115	8.35e-09	4.08e-06	KRT19
									ENSG00000130066	1809.76	-0.957941	0.156424	-6.12401	9.13e-10	7.87e-07	SAT1
									ENSG00000149527	301.125	-0.960509	0.214257	-4.48297	7.36e-06	0.00092189	PLCH2
									ENSG00000173212	61.2927	-0.963886	0.248574	-3.87767	0.000105463	0.00657595	MAB21L3
									ENSG00000130270	94.9991	-0.964192	0.301997	-3.19272	0.0014094	0.0377549	ATP8B3
									ENSG00000126458	288.127	-0.972217	0.210397	-4.62088	3.82e-06	0.000571348	RRAS
									ENSG00000266711	154.363	-0.976786	0.263772	-3.70315	0.00021294	0.0110646	AC021534.1
									ENSG00000237686	1302.49	-0.979847	0.234677	-4.1753	2.98e-05	0.00265897	AL109615.3
									ENSG00000072682	1006.61	-0.986669	0.159797	-6.17452	6.64e-10	6.48e-07	P4HA2
									ENSG00000169242	3687.24	-0.988733	0.219574	-4.50297	6.7e-06	0.000853826	EFNA1
									ENSG00000185664	87.486	-0.992777	0.272949	-3.63722	0.000275592	0.0134161	PMEL
									ENSG00000171124	134.215	-0.993968	0.284509	-3.49362	0.000476516	0.0194309	FUT3
									ENSG00000115461	84.7642	-1.00624	0.249271	-4.03671	5.42e-05	0.00422487	IGFBP5
									ENSG00000112715	13270.8	-1.01006	0.206461	-4.89228	9.97e-07	0.000187249	VEGFA
									ENSG00000137825	97.42	-1.01697	0.244639	-4.15701	3.22e-05	0.00276296	ITPKA
									ENSG00000126368	283.504	-1.02049	0.246917	-4.13292	3.58e-05	0.00303383	NR1D1
									ENSG00000180535	508.441	-1.02271	0.267407	-3.82454	0.000131019	0.00755834	BHLHA15
									ENSG00000167105	58.6649	-1.02816	0.329771	-3.11781	0.00182201	0.0439833	TMEM92
									ENSG00000167244	56.0331	-1.02898	0.271128	-3.79521	0.000147521	0.00834606	IGF2
									ENSG00000183734	230.283	-1.03087	0.305754	-3.37157	0.000747408	0.0252928	ASCL2
									ENSG00000132535	277.41	-1.03789	0.200745	-5.17021	2.34e-07	6.01e-05	DLG4
									ENSG00000125780	58.7391	-1.04194	0.303163	-3.43688	0.000588455	0.0219618	TGM3
									ENSG00000158023	170.072	-1.06101	0.243524	-4.35689	1.32e-05	0.00137094	WDR66
									ENSG00000026559	92.1626	-1.06168	0.24007	-4.42239	9.76e-06	0.0011088	KCNG1
									ENSG00000162772	675.312	-1.06656	0.179892	-5.92887	3.05e-09	2.13e-06	ATF3
									ENSG00000116014	264.562	-1.06763	0.288402	-3.70187	0.000214017	0.0110813	KISS1R
									ENSG00000100968	160.479	-1.09021	0.192441	-5.66515	1.47e-08	6.03e-06	NFATC4
									ENSG00000227036	49.7855	-1.09937	0.285515	-3.85047	0.000117891	0.00699375	LINC00511
									ENSG00000105048	143.953	-1.10527	0.24058	-4.59419	4.34e-06	0.000624079	TNNT1
									ENSG00000204128	430.801	-1.11494	0.163968	-6.79975	1.05e-11	3.07e-08	C2orf72
									ENSG00000270168	378.605	-1.12599	0.209345	-5.37867	7.5e-08	2.29e-05	#N/A
									ENSG00000104901	39.3921	-1.13192	0.350909	-3.22567	0.0012568	0.0355914	DKKL1
									ENSG00000255277	29.4758	-1.13196	0.345417	-3.27709	0.00104883	0.0314283	ABCC6P2
									ENSG00000100593	107.646	-1.14203	0.307777	-3.71058	0.000206787	0.0108604	ISM2
									ENSG00000162496	264.215	-1.14861	0.223381	-5.1419	2.72e-07	6.87e-05	DHRS3
									ENSG00000179094	930.134	-1.15224	0.22531	-5.11403	3.15e-07	7.58e-05	PER1
									ENSG00000170525	3077.86	-1.16622	0.198535	-5.87412	4.25e-09	2.71e-06	PFKFB3
									ENSG00000152952	4851.54	-1.17272	0.174325	-6.7272	1.73e-11	4.22e-08	PLOD2
									ENSG00000176046	7214.07	-1.17692	0.380363	-3.0942	0.00197342	0.0458264	NUPR1
									ENSG00000099875	20325.6	-1.1795	0.222786	-5.29432	1.19e-07	3.39e-05	MKNK2
									ENSG00000104419	10891.4	-1.18166	0.192875	-6.12654	8.98e-10	7.87e-07	NDRG1
									ENSG00000176222	37.1246	-1.18682	0.381852	-3.10806	0.00188321	0.044724	ZNF404
									ENSG00000198910	78.052	-1.19256	0.308532	-3.86528	0.000110962	0.00675952	L1CAM
									ENSG00000125895	48.0986	-1.19613	0.33871	-3.53142	0.00041334	0.0177106	TMEM74B
									ENSG00000230615	37.5914	-1.20114	0.323636	-3.7114	0.000206117	0.0108604	AL139220.2
									ENSG00000172638	160.128	-1.20484	0.252845	-4.76513	1.89e-06	0.000321563	EFEMP2
									ENSG00000237330	127.457	-1.21171	0.349874	-3.46327	0.000533661	0.0208487	RNF223
									ENSG00000197930	4902.48	-1.21905	0.207091	-5.88656	3.94e-09	2.63e-06	ERO1A
									ENSG00000114268	2519.69	-1.23125	0.185931	-6.62208	3.54e-11	6.29e-08	PFKFB4
									ENSG00000129757	757.426	-1.23951	0.337108	-3.67689	0.000236096	0.0121066	CDKN1C
									ENSG00000224259	29.272	-1.24934	0.343814	-3.63378	0.000279303	0.013507	LINC01133
									ENSG00000186897	50.6662	-1.25377	0.360445	-3.47839	0.000504434	0.0202256	C1QL4
									ENSG00000124493	91.0149	-1.25942	0.276983	-4.54691	5.44e-06	0.000732642	GRM4
									ENSG00000163710	26.8484	-1.26785	0.407909	-3.10818	0.00188246	0.044724	PCOLCE2
									ENSG00000103196	211.474	-1.27296	0.332228	-3.83159	0.000127318	0.00737387	CRISPLD2
									ENSG00000089356	349.663	-1.27762	0.180053	-7.09577	1.29e-12	4.73e-09	FXYD3
									ENSG00000135245	1788.03	-1.28061	0.213267	-6.00473	1.92e-09	1.48e-06	HILPDA
									ENSG00000272870	100.584	-1.28337	0.267007	-4.8065	1.54e-06	0.000267928	SAP30-DT
									ENSG00000111674	2350.56	-1.28795	0.33751	-3.81604	0.000135609	0.007762	ENO2
									ENSG00000099860	203.259	-1.30562	0.297338	-4.39102	1.13e-05	0.00124298	GADD45B
									ENSG00000185633	4790.53	-1.31826	0.334162	-3.94497	7.98e-05	0.00549046	NDUFA4L2
									ENSG00000229124	29.3282	-1.34109	0.366461	-3.65956	0.000252645	0.0125918	VIM-AS1
									ENSG00000197520	51.4092	-1.34161	0.393189	-3.41211	0.000644612	0.0232648	FAM177B
									ENSG00000182809	271.545	-1.35166	0.258418	-5.23051	1.69e-07	4.59e-05	CRIP2
									ENSG00000197747	41.453	-1.35842	0.41068	-3.30772	0.000940574	0.0297672	S100A10
									ENSG00000259881	32.8337	-1.36453	0.343868	-3.96818	7.24e-05	0.00522775	AC092384.2
									ENSG00000197467	34.9861	-1.3895	0.438423	-3.1693	0.00152805	0.0400563	COL13A1
									ENSG00000205129	47.6566	-1.40037	0.320685	-4.3668	1.26e-05	0.00131959	C4orf47
									ENSG00000159337	308.527	-1.41747	0.245804	-5.76667	8.09e-09	4.08e-06	PLA2G4D
									ENSG00000204618	29.3138	-1.43075	0.422893	-3.38325	0.000716326	0.024622	RNF39
									ENSG00000134107	3670.91	-1.46769	0.375173	-3.91205	9.15e-05	0.00596708	BHLHE40
									ENSG00000135363	17.4151	-1.48928	0.487568	-3.0545	0.00225438	0.0496121	LMO2
									ENSG00000171385	63.597	-1.53745	0.400334	-3.84043	0.00012282	0.0071987	KCND3
									ENSG00000196557	153.984	-1.56733	0.330819	-4.73773	2.16e-06	0.000355829	CACNA1H
									ENSG00000258667	35.2681	-1.59131	0.362958	-4.38428	1.16e-05	0.00127253	HIF1A-AS3
									ENSG00000084628	20.9312	-1.62034	0.511888	-3.16542	0.00154857	0.0403759	NKAIN1
									ENSG00000168994	23.3245	-1.62689	0.51642	-3.15033	0.00163089	0.0412024	PXDC1
									ENSG00000099812	21.3262	-1.65435	0.425686	-3.88632	0.000101774	0.00642801	MISP
									ENSG00000167011	23.2419	-1.65549	0.516919	-3.20262	0.00136185	0.0370915	NAT16
									ENSG00000273284	32.834	-1.66199	0.462164	-3.59611	0.000323011	0.0150256	AP001033.4
									ENSG00000185615	41.0959	-1.675	0.408415	-4.10123	4.11e-05	0.00336738	PDIA2
									ENSG00000163993	165.82	-1.68261	0.254583	-6.60929	3.86e-11	6.29e-08	S100P
									ENSG00000054356	44.6259	-1.69487	0.367781	-4.60838	4.06e-06	0.000589622	PTPRN
									ENSG00000105642	18.4953	-1.73671	0.45667	-3.80298	0.000142967	0.00811978	KCNN1
									ENSG00000115226	14.5827	-1.74219	0.494872	-3.52049	0.000430752	0.0182382	FNDC4
									ENSG00000095596	15.6285	-1.7651	0.525197	-3.36083	0.000777087	0.0261162	CYP26A1
									ENSG00000261594	17.2025	-1.77295	0.488377	-3.63028	0.000283112	0.0136462	TPBGL
									ENSG00000185022	380.882	-1.77976	0.455964	-3.90329	9.49e-05	0.00611286	MAFF
									ENSG00000130513	11842.1	-1.79159	0.429321	-4.17309	3.01e-05	0.00266864	GDF15
									ENSG00000203985	31.3362	-1.79782	0.456399	-3.93914	8.18e-05	0.0055554	LDLRAD1
									ENSG00000236543	14.7427	-1.89157	0.541225	-3.49497	0.000474112	0.0194055	AL354761.1
									ENSG00000099864	20.1277	-1.9244	0.585273	-3.28803	0.00100891	0.0306077	PALM
									ENSG00000166828	116.554	-1.97088	0.34316	-5.74334	9.28e-09	4.32e-06	SCNN1G
									ENSG00000168447	77.3301	-2.14927	0.441585	-4.86718	1.13e-06	0.000207349	SCNN1B
									ENSG00000170345	76.8302	-2.82425	0.498661	-5.66367	1.48e-08	6.03e-06	FOS
									ENSG00000248485	13.9553	-2.9999	0.772374	-3.884	0.000102751	0.00646183	PCP4L1
									ENSG00000196415	17.553	-3.9329	0.828891	-4.74477	2.09e-06	0.000347586	PRTN3
