# Supplementary material for: The METTL3 RNA Methyltransferase Regulates Transcriptional Networks in Prostate Cancer
Source: Cancers (Basel). 2022 Oct 20;14(20):5148. doi: 10.3390/cancers14205148 (PMC9600477; doi:10.3390/cancers14205148)
Supplement: Supplementary file 1 [file cancers-14-05148-s001.zip › Table S8.xlsx]

## Sheet: Table S8
Table S8: Enriched KEGG pathways with DEGs with Veh treated siMETTL3 knockdown in LNCaP:C4-2 and 22Rv1. Significantly enriched pathways are highlighted in grey and in bold.
A) Enriched KEGG pathways with DEGs with siMETTL3 knockdown in LNCaP:C4-2. Significantly (FDR<0.05) enriched pathways are highlighted in grey and in bold.														B) Enriched KEGG pathways with DEGs with METTL3 knockdown in 22Rv1. Significantly (FDR<0.05) enriched pathways are highlighted in grey and in bold.
Enriched KEGG pathways with genes down-regulated with siMETTL3														Enriched KEGG pathways with genes down-regulated with siMETTL3
geneSet	description	size	overlap	expect	enrichmentRatio	pValue	FDR							geneSet	description	size	overlap	expect	enrichmentRatio	pValue	FDR
hsa00053	Ascorbate and aldarate metabolism	27	4	0.108448	36.884	3.48135e-06	0.00113492							hsa00770	Pantothenate and CoA biosynthesis	19	1	0.0228946	43.6784	0.0226751	1
hsa00040	Pentose and glucuronate interconversions	34	4	0.136564	29.2902	9.02159e-06	0.00147052							hsa04744	Phototransduction	28	1	0.0337395	29.6389	0.0332555	1
hsa00860	Porphyrin and chlorophyll metabolism	42	4	0.168697	23.7111	2.12934e-05	0.00231388							hsa00512	Mucin type O-glycan biosynthesis	31	1	0.0373544	26.7706	0.0367596	1
hsa00140	Steroid hormone biosynthesis	60	4	0.240996	16.5978	8.82243e-05	0.00719028							hsa03020	RNA polymerase	31	1	0.0373544	26.7706	0.0367596	1
hsa00830	Retinol metabolism	67	4	0.269112	14.8637	0.000135993	0.00886673							hsa04978	Mineral absorption	51	1	0.061454	16.2723	0.0598332	1
hsa00982	Drug metabolism	72	4	0.289195	13.8315	0.000180006	0.00978031							hsa04623	Cytosolic DNA-sensing pathway	63	1	0.0759138	13.1728	0.0734403	1
hsa00980	Metabolism of xenobiotics by cytochrome P450	76	4	0.305262	13.1035	0.00022199	0.0103384							hsa04350	TGF-beta signaling pathway	84	1	0.101218	9.87963	0.096832	1
hsa00983	Drug metabolism	79	4	0.317312	12.6059	0.000257808	0.0105057							hsa04727	GABAergic synapse	88	1	0.106038	9.43056	0.101228	1
hsa05204	Chemical carcinogenesis	82	4	0.329361	12.1447	0.000297615	0.0107803							hsa05032	Morphine addiction	91	1	0.109653	9.11966	0.104512	1
hsa04911	Insulin secretion	85	3	0.341411	8.78706	0.00462677	0.150833							hsa04657	IL-17 signaling pathway	93	1	0.112063	8.92354	0.106695	1
Enriched KEGG pathways with genes up-regulated with siMETTL3														Enriched KEGG pathways with genes up-regulated with siMETTL3
geneSet	description	size	overlap	expect	enrichmentRatio	pValue	FDR							geneSet	description	size	overlap	expect	enrichmentRatio	pValue	FDR
hsa04066	HIF-1 signaling pathway	100	10	1.49953	6.66875	2.14605e-06	0.000699614							hsa00030	Pentose phosphate pathway	30	1	0.0240996	41.4944	0.0238668	1
hsa04010	MAPK signaling pathway	295	15	4.42362	3.39089	3.06039e-05	0.00498844							hsa00630	Glyoxylate and dicarboxylate metabolism	30	1	0.0240996	41.4944	0.0238668	1
hsa00010	Glycolysis / Gluconeogenesis	68	7	1.01968	6.86489	6.44265e-05	0.00700102							hsa05143	African trypanosomiasis	35	1	0.0281162	35.5667	0.0277981	1
hsa00051	Fructose and mannose metabolism	33	5	0.494845	10.1042	0.000117693	0.00959194							hsa00620	Pyruvate metabolism	39	1	0.0313295	31.9188	0.0309336	1
hsa01200	Carbon metabolism	116	7	1.73946	4.02425	0.00171867	0.112058							hsa00260	Glycine, serine and threonine metabolism	40	1	0.0321328	31.1208	0.0317161	1
hsa00330	Arginine and proline metabolism	50	4	0.749766	5.335	0.00649356	0.310563							hsa05144	Malaria	49	1	0.0393627	25.4048	0.0387355	1
hsa05202	Transcriptional misregulation in cancer	186	8	2.78913	2.86828	0.00666852	0.310563							hsa00561	Glycerolipid metabolism	61	1	0.0490025	20.4071	0.0480286	1
hsa04014	Ras signaling pathway	232	9	3.47891	2.58702	0.00788862	0.321461							hsa04924	Renin secretion	65	1	0.0522158	19.1513	0.0511096	1
hsa00030	Pentose phosphate pathway	30	3	0.449859	6.66875	0.0099275	0.354458							hsa05032	Morphine addiction	91	1	0.0731022	13.6795	0.0709344	1
hsa04710	Circadian rhythm	31	3	0.464855	6.45363	0.010873	0.354458							hsa05215	Prostate cancer	97	1	0.0779221	12.8333	0.07546	1
