# Supplementary material for: The METTL3 RNA Methyltransferase Regulates Transcriptional Networks in Prostate Cancer
Source: Cancers (Basel). 2022 Oct 20;14(20):5148. doi: 10.3390/cancers14205148 (PMC9600477; doi:10.3390/cancers14205148)
Supplement: Supplementary file 1 [file cancers-14-05148-s001.zip › Table S9.xlsx]

## Sheet: Table S9
Table S9: Significant (dPSI ≥5% and FDR <0.05) differential splicing events with siSCR vs siMETTL3 Veh treatment in LNCaP:C4-2.
A) Significant splicing events in siSCR vs siMETTL3 Veh in LNCaP:C4-2																											B) Enriched KEGG pathways with all spliced genes with METTL3 siRNA mediated knockdown LNCaP:C4-2. Significantly (FDR<0.05) enriched pathways are highlighted in grey and in bold.
Significant skipped exon (SE) events
ID	GeneID	geneSymbol	chr	strand	exonStart_0base	exonEnd	upstreamES	upstreamEE	downstreamES	downstreamEE	ID	IC_SAMPLE_1	SC_SAMPLE_1	IC_SAMPLE_2	SC_SAMPLE_2	IncFormLen	SkipFormLen	PValue	FDR	IncLevel1	IncLevel2	IncLevelDifference	dPSI	AbsdPSI			geneSet	description	size	overlap	expect	enrichmentRatio	pValue	FDR
78247	ENSG00000084070	SMAP2	1	+	40384998	40385217	40382522	40382624	40406735	40406869	78247	0,0,0	2,1,1	1,2,1	0,0,0	363	144	8.38885e-13	7.56003e-09	0.0,0.0,0.0	1.0,1.0,1.0	-1	-100	100			hsa01100	Metabolic pathways	1305	153	108.677	1.40784	1.6944e-06	0.000552373
65241	ENSG00000197748	CFAP43	10	-	104230589	104230843	104225460	104225557	104232181	104232305	65241	1,0,1	4,1,3	2,4,6	0,0,0	398	144	4.66294e-15	2.10112e-10	0.083,0.0,0.108	1.0,1.0,1.0	-0.936	-93.6	93.6			hsa04140	Autophagy	128	24	10.6595	2.25151	0.000119715	0.0193334
35636	ENSG00000180479	ZNF571	19	-	37594219	37594319	37586667	37586745	37594740	37594761	35636	0,0,1	1,1,2	2,1,1	0,0,0	244	144	9.89922e-09	1.59307e-05	0.0,0.0,0.228	1.0,1.0,1.0	-0.924	-92.4	92.4			hsa04136	Autophagy	32	10	2.66488	3.75251	0.000177914	0.0193334
5870	ENSG00000182612	TSPAN10	17	+	81647456	81647724	81644991	81645629	81647900	81648749	5870	2,1,0	3,3,1	6,2,8	0,0,0	412	144	1.54321e-13	1.98677e-09	0.189,0.104,0.0	1.0,1.0,1.0	-0.902	-90.2	90.2			hsa00520	Amino sugar and nucleotide sugar metabolism	48	11	3.99732	2.75184	0.0015934	0.129862
94305	ENSG00000162600	OMA1	1	-	58530129	58530320	58527260	58527335	58533952	58534060	94305	1,2,11	0,0,0	0,0,5	3,2,5	335	144	9.32587e-15	2.80149e-10	1.0,1.0,1.0	0.0,0.0,0.301	0.9	90	90			hsa04910	Insulin signaling pathway	137	22	11.409	1.9283	0.00199497	0.130072
103934	ENSG00000205746	RP11-1212A22.1	16	-	18344472	18344526	18344139	18344283	18345377	18345511	103934	1,2,0	4,5,2	2,1,3	0,0,0	198	144	1.67644e-14	3.77701e-10	0.154,0.225,0.0	1.0,1.0,1.0	-0.874	-87.4	87.4			hsa01230	Biosynthesis of amino acids	75	14	6.24582	2.2415	0.00317188	0.157288
41617	ENSG00000162241	SLC25A45	11	-	65380533	65380632	65380131	65380234	65381874	65381976	41617	2,12,4	0,0,0	0,0,4	2,2,3	243	144	1.25545e-10	6.89375e-07	1.0,1.0,1.0	0.0,0.0,0.441	0.853	85.3	85.3			hsa03040	Spliceosome	134	21	11.1592	1.88186	0.00337736	0.157288
22917	ENSG00000130413	STK33	11	-	8477249	8477283	8474680	8475066	8480409	8480614	22917	0,0,0	2,1,7	5,5,3	0,0,2	178	144	2.498e-14	4.5024e-10	0.0,0.0,0.0	1.0,1.0,0.548	-0.849	-84.9	84.9			hsa04714	Thermogenesis	229	31	19.0706	1.62554	0.0045447	0.16851
55662	ENSG00000143373	ZNF687	1	+	151283187	151283318	151282311	151282395	151285205	151286074	55662	5,2,1	2,0,0	0,0,1	1,3,4	275	144	3.26309e-08	4.26188e-05	0.567,1.0,1.0	0.0,0.0,0.116	0.817	81.7	81.7			hsa00051	Fructose and mannose metabolism	33	8	2.74816	2.91104	0.00472039	0.16851
60660	ENSG00000187325	TAF9B	X	-	78137961	78138026	78136914	78136990	78138842	78138924	60660	3,2,1	3,0,0	0,0,0	11,1,3	209	144	2.95222e-06	0.00106615	0.408,1.0,1.0	0.0,0.0,0.0	0.803	80.3	80.3			hsa03018	RNA degradation	79	14	6.57893	2.12801	0.00516902	0.16851
87481	ENSG00000145725	PPIP5K2	5	+	103187313	103187376	103186319	103186439	103190841	103190982	87481	2,4,4	0,0,1	0,4,0	6,5,4	207	144	3.69634e-09	8.32785e-06	1.0,1.0,0.736	0.0,0.358,0.0	0.793	79.3	79.3
66799	ENSG00000241258	CRCP	7	+	66130743	66130842	66114858	66114970	66145442	66145500	66799	1,6,11	0,0,4	1,1,0	7,2,2	243	144	6.19659e-08	7.06882e-05	1.0,1.0,0.62	0.078,0.229,0.0	0.771	77.1	77.1
42369	ENSG00000240291	RP11-499P20.2	10	-	18539193	18539299	18513114	18513660	18542068	18542177	42369	4,10,6	0,2,0	0,0,4	8,1,3	250	144	1.92538e-08	2.84451e-05	1.0,0.742,1.0	0.0,0.0,0.434	0.769	76.9	76.9
38205	ENSG00000072609	CHFR	12	-	132948147	132948270	132945620	132945797	132956242	132956304	38205	1,0,5	4,2,5	3,6,10	0,1,0	267	144	4.76463e-09	1.02178e-05	0.119,0.0,0.35	1.0,0.764,1.0	-0.765	-76.5	76.5
69264	ENSG00000281566	RP11-485F13.1	X	+	98841940	98842001	98731530	98731577	98864610	98864984	69264	1,2,2	0,0,2	0,0,1	2,2,4	205	144	2.24356e-06	0.000899608	1.0,1.0,0.413	0.0,0.0,0.149	0.755	75.5	75.5
48202	ENSG00000125846	ZNF133	20	+	18305007	18305178	18288282	18288604	18305680	18305807	48202	4,2,5	0,0,1	2,1,1	3,5,3	315	144	1.65635e-08	2.48783e-05	1.0,1.0,0.696	0.234,0.084,0.132	0.749	74.9	74.9
30010	ENSG00000160799	CCDC12	3	-	46976937	46977040	46976636	46976843	46979473	46979561	30010	1,2,1	0,2,0	0,0,1	2,4,4	247	144	0.000425688	0.0271693	1.0,0.368,1.0	0.0,0.0,0.127	0.747	74.7	74.7
42364	ENSG00000240291	RP11-499P20.2	10	-	18539193	18539287	18513114	18513660	18542068	18542177	42364	4,7,6	0,2,0	1,0,3	8,1,3	238	144	7.18281e-08	7.79897e-05	1.0,0.679,1.0	0.07,0.0,0.377	0.744	74.4	74.4
31352	ENSG00000146776	ATXN7L1	7	-	105677945	105678064	105665065	105665288	105679051	105679162	31352	2,2,3	3,3,5	1,2,8	0,0,0	263	144	2.02036e-10	9.10374e-07	0.267,0.267,0.247	1.0,1.0,1.0	-0.74	-74	74
49182	ENSG00000159259	CHAF1B	21	+	36409373	36409558	36402757	36402851	36411462	36411604	49182	1,2,5	0,0,2	0,0,2	2,2,2	329	144	2.75677e-06	0.00103398	1.0,1.0,0.522	0.0,0.0,0.304	0.739	73.9	73.9
91155	ENSG00000143158	MPC2	1	-	167920546	167920636	167916728	167918359	167924496	167924537	91155	2,1,2	0,0,0	2,1,0	1,2,3	234	144	5.22707e-09	1.03071e-05	1.0,1.0,1.0	0.552,0.235,0.0	0.738	73.8	73.8
80264	ENSG00000189157	FAM47E	4	+	76217578	76217688	76214039	76214424	76263703	76263843	80264	1,2,1	3,3,1	2,4,2	0,0,0	254	144	2.39704e-10	9.81917e-07	0.159,0.274,0.362	1.0,1.0,1.0	-0.735	-73.5	73.5
25154	ENSG00000118600	TMEM5	12	+	63789887	63789931	63784969	63785072	63790318	63790553	25154	2,1,1	0,3,0	0,0,0	2,2,1	188	144	0.000645392	0.0352929	1.0,0.203,1.0	0.0,0.0,0.0	0.734	73.4	73.4
45489	ENSG00000225648	SBDSP1	7	+	72830755	72830821	72829500	72829976	72831601	72831798	45489	3,2,0	5,4,6	2,4,5	0,1,0	210	144	1.05519e-08	1.66832e-05	0.291,0.255,0.0	1.0,0.733,1.0	-0.729	-72.9	72.9
106474	ENSG00000133466	C1QTNF6	22	-	37191671	37191737	37190864	37190928	37197602	37197841	106474	3,2,6	0,0,0	3,0,2	2,1,3	210	144	6.63529e-07	0.000391553	1.0,1.0,1.0	0.507,0.0,0.314	0.726	72.6	72.6
94665	ENSG00000237357	RP11-475I24.3	9	-	42568784	42568914	42566992	42568059	42569028	42569310	94665	1,3,5	0,0,0	0,2,4	1,2,2	274	144	1.73008e-05	0.00335301	1.0,1.0,1.0	0.0,0.344,0.512	0.715	71.5	71.5
38897	ENSG00000084623	EIF3I	1	+	32226170	32226283	32222540	32222630	32228498	32228609	38897	1,1,3	8,6,4	6,5,5	0,2,0	257	144	3.24305e-08	4.26188e-05	0.065,0.085,0.296	1.0,0.583,1.0	-0.712	-71.2	71.2
45486	ENSG00000225648	SBDSP1	7	+	72830750	72830821	72829500	72829976	72831601	72831798	45486	3,3,0	5,4,6	2,4,3	0,1,0	215	144	1.17924e-07	0.0001133	0.287,0.334,0.0	1.0,0.728,1.0	-0.702	-70.2	70.2
13798	ENSG00000137221	TJAP1	6	+	43478658	43478718	43478086	43478232	43489898	43490028	13798	4,3,7	0,0,1	2,3,2	3,9,5	204	144	2.20397e-09	5.84182e-06	1.0,1.0,0.832	0.32,0.19,0.22	0.701	70.1	70.1
16444	ENSG00000069849	ATP1B3	3	+	141907190	141907274	141903619	141903748	141921976	141922180	16444	0,0,2	2,1,1	3,2,3	0,0,1	228	144	1.04884e-06	0.000549542	0.0,0.0,0.558	1.0,1.0,0.655	-0.699	-69.9	69.9
102339	ENSG00000139173	TMEM117	12	+	44028835	44028941	43944209	43944342	44211289	44211387	102339	3,1,1	0,1,0	0,0,2	2,4,3	250	144	4.7521e-07	0.000321999	1.0,0.365,1.0	0.0,0.0,0.277	0.696	69.6	69.6
2786	ENSG00000257621	PSMA3-AS1	14	-	58273978	58274010	58267103	58267300	58285590	58285756	2786	3,1,3	0,0,0	0,2,1	2,1,2	176	144	4.21255e-06	0.00134702	1.0,1.0,1.0	0.0,0.621,0.29	0.696	69.6	69.6
37423	ENSG00000139350	NEDD1	12	+	96907603	96907624	96907229	96907300	96909751	96909895	37423	1,4,3	2,1,0	0,0,0	1,5,2	165	144	5.91838e-09	1.0885e-05	0.304,0.777,1.0	0.0,0.0,0.0	0.694	69.4	69.4
109572	ENSG00000250903	GMDS-AS1	6	+	2271815	2273417	2263600	2263684	2283498	2283774	109572	22,6,22	0,0,0	8,23,7	2,4,1	1746	144	5.83344e-10	2.10284e-06	1.0,1.0,1.0	0.248,0.322,0.366	0.688	68.8	68.8
88662	ENSG00000223546	LINC00630	X	+	102845856	102845997	102839800	102839863	102865041	102865159	88662	2,2,1	0,0,0	4,1,1	3,2,1	285	144	1.06862e-07	0.000107005	1.0,1.0,1.0	0.403,0.202,0.336	0.686	68.6	68.6
21974	ENSG00000182446	NPLOC4	17	-	81606690	81606814	81572016	81572088	81610209	81610258	21974	3,4,1	0,0,0	0,2,3	2,1,2	268	144	6.57555e-06	0.00185765	1.0,1.0,1.0	0.0,0.518,0.446	0.679	67.9	67.9
80879	ENSG00000164294	GPX8	5	+	55160329	55160396	55160166	55160243	55164054	55164179	80879	0,6,2	2,3,2	8,6,3	0,0,0	211	144	1.22303e-07	0.000114812	0.0,0.577,0.406	1.0,1.0,1.0	-0.672	-67.2	67.2
99784	ENSG00000198561	CTNND1	11	+	57789036	57789155	57761796	57762046	57791491	57791701	99784	20,27,29	3,3,0	1,3,15	4,20,12	263	144	1.07406e-10	6.45297e-07	0.785,0.831,1.0	0.12,0.076,0.406	0.671	67.1	67.1
20705	ENSG00000260404	RP11-384K6.6	4	+	118594566	118594684	118591772	118591895	118595911	118596049	20705	15,2,2	0,0,0	1,1,4	2,1,3	262	144	1.93853e-07	0.000171275	1.0,1.0,1.0	0.216,0.355,0.423	0.669	66.9	66.9
60659	ENSG00000228775	WEE2-AS1	7	-	141712861	141713081	141704631	141705757	141714188	141714374	60659	1,3,4	0,0,0	0,0,1	1,3,0	364	144	2.11325e-07	0.000183121	1.0,1.0,1.0	0.0,0.0,1.0	0.667	66.7	66.7
90053	ENSG00000152348	ATG10	5	+	81981308	81981417	81979564	81979678	81987558	81987678	90053	1,1,1	0,0,0	0,5,0	6,0,2	253	144	2.24041e-07	0.000188697	1.0,1.0,1.0	0.0,1.0,0.0	0.667	66.7	66.7
14815	ENSG00000234741	GAS5	1	-	173865470	173865547	173864483	173864704	173866176	173866206	14815	1,1,3	0,0,0	0,0,1	3,1,0	221	144	1.63853e-06	0.000735692	1.0,1.0,1.0	0.0,0.0,1.0	0.667	66.7	66.7
15663	ENSG00000145740	SLC30A5	5	+	69116523	69116602	69116393	69116435	69118498	69118628	15663	2,0,0	0,8,1	2,1,1	0,0,0	223	144	1.78213e-06	0.00078728	1.0,0.0,0.0	1.0,1.0,1.0	-0.667	-66.7	66.7
101087	ENSG00000149054	ZNF215	11	+	6943545	6943652	6941570	6941653	6955689	6956105	101087	2,2,3	0,0,3	0,1,0	8,1,2	251	144	2.39134e-06	0.000941226	1.0,1.0,0.365	0.0,0.365,0.0	0.667	66.7	66.7
74461	ENSG00000124802	EEF1E1	6	-	8078643	8078740	8073359	8073510	8090185	8090281	74461	4,1,2	0,0,0	2,0,0	0,1,3	241	144	1.8925e-05	0.00358303	1.0,1.0,1.0	1.0,0.0,0.0	0.667	66.7	66.7
91916	ENSG00000160124	CCDC58	3	-	122371674	122371799	122362967	122363027	122383173	122383231	91916	0,0,0	2,1,2	0,2,2	1,0,0	269	144	3.01234e-05	0.00498114	0.0,0.0,0.0	0.0,1.0,1.0	-0.667	-66.7	66.7
75930	ENSG00000225190	PLEKHM1	17	-	45475887	45476073	45475596	45475726	45478100	45478147	75930	1,2,2	0,0,0	10,0,0	0,1,3	330	144	8.36856e-05	0.00969376	1.0,1.0,1.0	1.0,0.0,0.0	0.667	66.7	66.7
66809	ENSG00000140474	ULK3	15	-	74840231	74840299	74839557	74839713	74840497	74840641	66809	2,1,0	0,0,1	0,0,0	2,5,1	212	144	0.000273934	0.0205592	1.0,1.0,0.0	0.0,0.0,0.0	0.667	66.7	66.7
33375	ENSG00000131067	GGT7	20	-	34863679	34863730	34863312	34863548	34871040	34871086	33375	1,3,1	0,0,0	0,2,0	1,0,2	195	144	0.000342633	0.0238754	1.0,1.0,1.0	0.0,1.0,0.0	0.667	66.7	66.7
66821	ENSG00000140474	ULK3	15	-	74840231	74840313	74839557	74839713	74840497	74840641	66821	1,2,0	0,0,1	0,0,0	2,5,1	226	144	0.000353296	0.0242416	1.0,1.0,0.0	0.0,0.0,0.0	0.667	66.7	66.7
100247	ENSG00000159593	NAE1	16	-	66823528	66823600	66821445	66821559	66826522	66826583	100247	1,0,0	0,1,1	7,1,3	0,0,0	216	144	0.000669409	0.0361891	1.0,0.0,0.0	1.0,1.0,1.0	-0.667	-66.7	66.7
36926	ENSG00000150455	TIRAP	11	+	126289664	126289833	126283109	126283153	126290802	126290897	36926	10,12,2	0,0,0	1,8,1	1,2,6	313	144	7.44607e-10	2.43744e-06	1.0,1.0,1.0	0.315,0.648,0.071	0.655	65.5	65.5
81651	ENSG00000196378	ZNF34	8	-	144780874	144780963	144780227	144780280	144787278	144787307	81651	0,0,0	2,2,4	6,5,1	1,0,3	233	144	6.39171e-08	7.11137e-05	0.0,0.0,0.0	0.788,1.0,0.171	-0.653	-65.3	65.3
38213	ENSG00000072609	CHFR	12	-	132948154	132948270	132945620	132945797	132956242	132956304	38213	0,1,2	4,2,5	1,1,2	0,1,0	260	144	1.00859e-05	0.00240547	0.0,0.217,0.181	1.0,0.356,1.0	-0.653	-65.3	65.3
1994	ENSG00000015153	YAF2	12	-	42199135	42199235	42161671	42161765	42210354	42210454	1994	0,1,0	7,2,12	2,3,1	1,1,0	244	144	3.87441e-07	0.00027711	0.0,0.228,0.0	0.541,0.639,1.0	-0.651	-65.1	65.1
25320	ENSG00000164855	TMEM184A	7	-	1550130	1550213	1549819	1549945	1550304	1550395	25320	0,0,0	7,8,1	1,2,2	1,0,1	227	144	7.60508e-06	0.00199235	0.0,0.0,0.0	0.388,1.0,0.559	-0.649	-64.9	64.9
26763	ENSG00000110628	SLC22A18	11	+	2919716	2919848	2919353	2919407	2921351	2921826	26763	0,4,1	1,6,3	4,2,2	0,0,2	276	144	0.000126662	0.012869	0.0,0.258,0.148	1.0,1.0,0.343	-0.646	-64.6	64.6
79438	ENSG00000166261	ZNF202	11	-	123740392	123740536	123730486	123730985	123741548	123741667	79438	1,0,4	5,2,0	1,2,7	0,0,0	288	144	1.40239e-06	0.000665178	0.091,0.0,1.0	1.0,1.0,1.0	-0.636	-63.6	63.6
53505	ENSG00000119509	INVS	9	+	100154363	100154454	100126382	100126549	100214924	100215040	53505	2,0,6	1,5,3	3,1,3	0,0,0	235	144	2.3093e-09	5.94612e-06	0.551,0.0,0.551	1.0,1.0,1.0	-0.633	-63.3	63.3
24090	ENSG00000223508	RPL23AP53	8	-	216373	216407	213185	213710	219289	219417	24090	4,0,2	0,3,0	0,1,0	9,7,4	178	144	2.27361e-05	0.00412269	1.0,0.0,1.0	0.0,0.104,0.0	0.632	63.2	63.2
76405	ENSG00000185633	NDUFA4L2	12	-	57236305	57236420	57235748	57235809	57237028	57237085	76405	2,4,4	1,4,0	0,0,0	4,6,7	259	144	8.61319e-08	8.82069e-05	0.527,0.357,1.0	0.0,0.0,0.0	0.628	62.8	62.8
41749	ENSG00000135637	CCDC142	2	-	74474697	74474831	74472568	74472796	74474915	74475115	41749	4,4,1	0,0,0	0,3,1	1,0,4	278	144	0.000180355	0.0159958	1.0,1.0,1.0	0.0,1.0,0.115	0.628	62.8	62.8
62886	ENSG00000152601	MBNL1	3	+	152300880	152300973	152299404	152300367	152301918	152302449	62886	1,1,1	5,2,6	2,3,3	0,0,4	237	144	0.000156538	0.0147411	0.108,0.233,0.092	1.0,1.0,0.313	-0.627	-62.7	62.7
62642	ENSG00000173988	LRRC63	13	+	46227511	46228189	46213001	46213119	46228664	46228733	62642	3,12,4	0,0,0	2,0,4	2,2,0	822	144	1.10901e-06	0.000564654	1.0,1.0,1.0	0.149,0.0,1.0	0.617	61.7	61.7
32501	ENSG00000183696	UPP1	7	+	48103296	48103411	48101823	48101870	48106872	48107082	32501	4,0,2	2,3,4	3,3,8	0,0,3	259	144	0.000376549	0.0252302	0.527,0.0,0.218	1.0,1.0,0.597	-0.617	-61.7	61.7
112301	ENSG00000173715	C11orf80	11	+	66796419	66796598	66762203	66762450	66800640	66800696	112301	2,4,0	2,1,1	2,6,9	0,0,1	323	144	0.000573861	0.0328566	0.308,0.641,0.0	1.0,1.0,0.8	-0.617	-61.7	61.7
61983	ENSG00000183621	ZNF438	10	-	30974593	30974652	30941574	30941651	30984368	30984426	61983	0,2,0	1,2,5	2,1,1	0,0,2	203	144	0.000144858	0.0140692	0.0,0.415,0.0	1.0,1.0,0.262	-0.616	-61.6	61.6
86696	ENSG00000267374	RP11-244M2.1	18	-	39293185	39293406	39206923	39208789	39388428	39388527	86696	0,0,1	2,4,2	6,1,0	0,0,1	365	144	6.05597e-05	0.00773036	0.0,0.0,0.165	1.0,1.0,0.0	-0.612	-61.2	61.2
65037	ENSG00000267254	ZNF790-AS1	19	+	36823730	36823812	36801875	36801933	36827649	36828115	65037	3,2,2	0,0,0	1,0,2	0,2,6	226	144	4.96843e-07	0.00032677	1.0,1.0,1.0	1.0,0.0,0.175	0.608	60.8	60.8
7303	ENSG00000198945	L3MBTL3	6	+	130049650	130049830	130049281	130049393	130051248	130051343	7303	6,6,0	0,0,4	2,0,0	4,1,2	324	144	0.000118334	0.012286	1.0,1.0,0.0	0.182,0.0,0.0	0.606	60.6	60.6
29479	ENSG00000166839	ANKDD1A	15	+	64951119	64951233	64949840	64949972	64957102	64958691	29479	14,4,8	5,0,1	0,4,4	1,10,3	258	144	0.000800215	0.0406335	0.61,1.0,0.817	0.0,0.183,0.427	0.606	60.6	60.6
75652	ENSG00000028310	BRD9	5	-	868602	868804	865413	865581	869244	869394	75652	5,4,4	1,3,0	0,0,2	4,5,3	346	144	4.28716e-06	0.00136042	0.675,0.357,1.0	0.0,0.0,0.217	0.605	60.5	60.5
55811	ENSG00000106692	FKTN	9	+	105615280	105615407	105607818	105607951	105635050	105635148	55811	3,2,1	2,1,0	1,0,0	3,3,1	271	144	0.000214023	0.0178425	0.444,0.515,1.0	0.15,0.0,0.0	0.603	60.3	60.3
84692	ENSG00000221983	UBA52	19	+	18574732	18574976	18573661	18573748	18575056	18575241	84692	3,1,1	1,5,4	2,1,5	0,0,2	388	144	0.000354865	0.0242828	0.527,0.069,0.085	1.0,1.0,0.481	-0.6	-60	60
74117	ENSG00000166278	C2	6	+	31934165	31934299	31933866	31933965	31935922	31935990	74117	3,4,12	0,0,0	0,1,6	3,2,0	278	144	2.13508e-05	0.00391084	1.0,1.0,1.0	0.0,0.206,1.0	0.598	59.8	59.8
46906	ENSG00000087301	TXNDC16	14	-	52463279	52463403	52462811	52462970	52470036	52470173	46906	7,4,2	0,0,0	0,2,2	2,4,0	268	144	6.33176e-06	0.00181754	1.0,1.0,1.0	0.0,0.212,1.0	0.596	59.6	59.6
3846	ENSG00000130703	OSBPL2	20	+	62280008	62280122	62279161	62279349	62281057	62282092	3846	1,0,0	2,1,4	6,5,0	0,0,3	258	144	6.3511e-06	0.00181754	0.218,0.0,0.0	1.0,1.0,0.0	-0.594	-59.4	59.4
77379	ENSG00000028203	VEZT	12	+	95243940	95244009	95242163	95242264	95251939	95252071	77379	0,2,2	14,8,5	2,4,5	0,1,5	213	144	0.000113186	0.0119587	0.0,0.145,0.213	1.0,0.73,0.403	-0.592	-59.2	59.2
39668	ENSG00000081870	HSPB11	1	-	53930038	53930137	53923903	53923947	53939984	53940097	39668	2,1,2	0,0,0	0,1,5	4,2,0	243	144	1.05426e-05	0.00246647	1.0,1.0,1.0	0.0,0.229,1.0	0.59	59	59
92664	ENSG00000198862	LTN1	21	-	28961441	28961533	28961077	28961192	28965864	28965906	92664	6,0,2	0,1,0	0,1,0	4,2,3	236	144	7.25107e-07	0.000410985	1.0,0.0,1.0	0.0,0.234,0.0	0.589	58.9	58.9
7304	ENSG00000198945	L3MBTL3	6	+	130049755	130049830	130049281	130049393	130051248	130051408	7304	4,6,3	0,0,4	0,2,0	4,1,2	219	144	1.28278e-05	0.00279914	1.0,1.0,0.33	0.0,0.568,0.0	0.587	58.7	58.7
48071	ENSG00000166323	C11orf65	11	-	108431745	108431838	108407095	108407149	108461478	108461569	48071	1,4,3	6,6,1	1,1,6	0,0,1	237	144	2.91504e-06	0.00106615	0.092,0.288,0.646	1.0,1.0,0.785	-0.586	-58.6	58.6
24783	ENSG00000247572	CKMT2-AS1	5	-	81246889	81246972	81244857	81245409	81301286	81301560	24783	1,5,0	2,0,5	4,5,5	0,0,0	227	144	6.69846e-06	0.00186893	0.241,1.0,0.0	1.0,1.0,1.0	-0.586	-58.6	58.6
78199	ENSG00000128833	MYO5C	15	-	52242047	52242129	52236788	52237646	52244355	52244567	78199	1,4,1	0,0,0	0,1,1	2,0,2	226	144	8.10874e-06	0.00207602	1.0,1.0,1.0	0.0,1.0,0.242	0.586	58.6	58.6
6339	ENSG00000161328	LRRC56	11	+	540077	540169	539579	539726	540673	540861	6339	1,1,0	4,1,2	4,3,1	0,5,0	236	144	0.000121695	0.0125053	0.132,0.379,0.0	1.0,0.268,1.0	-0.586	-58.6	58.6
42372	ENSG00000240291	RP11-499P20.2	10	-	18539193	18539438	18513114	18513660	18542068	18542177	42372	11,16,8	0,2,0	2,3,5	8,1,3	389	144	3.16521e-07	0.000233811	1.0,0.748,1.0	0.085,0.526,0.382	0.585	58.5	58.5
23364	ENSG00000135951	TSGA10	2	-	99118550	99118686	99117543	99117759	99127047	99127176	23364	6,4,0	1,0,7	0,0,0	11,2,1	280	144	7.58999e-05	0.00901085	0.755,1.0,0.0	0.0,0.0,0.0	0.585	58.5	58.5
97376	ENSG00000022277	RTFDC1	20	+	56471613	56471669	56468678	56468766	56472325	56472415	97376	2,5,4	0,2,2	0,2,3	2,10,4	200	144	0.000705515	0.0374731	1.0,0.643,0.59	0.0,0.126,0.351	0.585	58.5	58.5
109667	ENSG00000088367	EPB41L1	20	+	36125422	36125527	36122678	36122747	36175550	36175715	109667	3,4,13	0,0,0	4,2,4	2,3,3	249	144	2.77698e-09	6.58584e-06	1.0,1.0,1.0	0.536,0.278,0.435	0.584	58.4	58.4
106890	ENSG00000141552	ANAPC11	17	+	81893551	81893609	81891646	81891853	81894466	81894586	106890	3,2,1	0,7,0	0,0,2	1,3,2	202	144	0.000686022	0.0368441	1.0,0.169,1.0	0.0,0.0,0.416	0.584	58.4	58.4
64380	ENSG00000168385	SEPT2	2	+	241324408	241324567	241315893	241315982	241325992	241326051	64380	0,5,0	7,2,1	11,4,5	0,0,6	303	144	0.00043692	0.0275544	0.0,0.543,0.0	1.0,1.0,0.284	-0.58	-58	58
84675	ENSG00000221983	UBA52	19	+	18574732	18574968	18573534	18573748	18575056	18575241	84675	3,0,2	1,5,4	2,1,4	0,0,2	380	144	0.000657095	0.0357173	0.532,0.0,0.159	1.0,1.0,0.431	-0.58	-58	58
54013	ENSG00000156990	RPUSD3	3	-	9838984	9839133	9837848	9838207	9840183	9840307	54013	1,2,1	16,9,9	1,5,7	3,0,1	293	144	8.46418e-05	0.00973629	0.03,0.098,0.052	0.141,1.0,0.775	-0.579	-57.9	57.9
41611	ENSG00000162241	SLC25A45	11	-	65380475	65380632	65380131	65380175	65381874	65381976	41611	0,3,1	8,6,7	4,5,5	0,3,2	301	144	4.20025e-05	0.00617945	0.0,0.193,0.064	1.0,0.444,0.545	-0.577	-57.7	57.7
48835	ENSG00000274209	ANTXRL	10	+	46309112	46309202	46307401	46307480	46310460	46310499	48835	7,3,0	0,5,2	6,4,3	0,0,0	234	144	5.11315e-05	0.00692929	1.0,0.27,0.0	1.0,1.0,1.0	-0.577	-57.7	57.7
29465	ENSG00000166839	ANKDD1A	15	+	64921920	64922019	64911901	64911964	64930821	64930920	29465	5,1,4	2,0,0	5,2,0	3,2,1	243	144	0.000487084	0.029494	0.597,1.0,1.0	0.497,0.372,0.0	0.576	57.6	57.6
95665	ENSG00000157036	EXOG	3	+	38500089	38500325	38496737	38497689	38501354	38501494	95665	1,1,0	1,0,2	3,7,8	0,0,0	380	144	4.27801e-05	0.00625868	0.275,1.0,0.0	1.0,1.0,1.0	-0.575	-57.5	57.5
95807	ENSG00000155329	ZCCHC10	5	-	133022810	133022906	133019121	133019203	133026496	133026549	95807	2,4,0	6,5,3	8,5,7	3,2,0	240	144	0.000185074	0.0162404	0.167,0.324,0.0	0.615,0.6,1.0	-0.575	-57.5	57.5
102699	ENSG00000204764	RANBP17	5	+	170916464	170916584	170914166	170914240	170918712	170918859	102699	23,20,24	0,1,0	7,9,2	4,4,6	264	144	4.00438e-10	1.56902e-06	1.0,0.916,1.0	0.488,0.551,0.154	0.574	57.4	57.4
62925	ENSG00000141380	SS18	18	-	26079010	26079077	26078075	26078160	26080304	26080423	62925	9,5,4	0,2,0	0,3,2	2,2,2	211	144	4.71672e-05	0.00661074	1.0,0.63,1.0	0.0,0.506,0.406	0.573	57.3	57.3
66483	ENSG00000205517	RGL3	19	-	11411252	11411444	11406721	11406864	11415946	11416174	66483	11,2,2	2,1,6	4,7,6	0,0,0	336	144	8.0829e-09	1.3744e-05	0.702,0.462,0.125	1.0,1.0,1.0	-0.57	-57	57
40069	ENSG00000143494	VASH2	1	+	212966270	212966341	212961165	212961360	212973954	212974070	40069	2,1,0	4,5,3	3,1,11	1,1,0	215	144	1.73969e-07	0.000156781	0.251,0.118,0.0	0.668,0.401,1.0	-0.567	-56.7	56.7
43509	ENSG00000004866	ST7	7	+	116954460	116954520	116953378	116953691	116954973	116955153	43509	1,3,1	0,1,1	0,1,4	2,6,7	204	144	0.000497647	0.0299121	1.0,0.679,0.414	0.0,0.105,0.287	0.567	56.7	56.7
32113	ENSG00000213585	VDAC1	5	-	133980998	133981194	133975870	133976021	133990854	133990907	32113	1,2,0	1,0,2	5,4,2	0,0,0	340	144	0.00108208	0.0493008	0.298,1.0,0.0	1.0,1.0,1.0	-0.567	-56.7	56.7
13644	ENSG00000072506	HSD17B10	X	-	53432931	53433124	53432722	53432838	53433721	53433886	13644	4,1,1	1,1,4	6,6,3	1,0,0	337	144	1.24618e-07	0.000115779	0.631,0.299,0.097	0.719,1.0,1.0	-0.564	-56.4	56.4
68900	ENSG00000156958	GALK2	15	+	49366519	49366691	49327951	49328130	49367490	49367697	68900	2,3,2	0,5,1	0,0,0	1,9,1	316	144	0.000207958	0.0175354	1.0,0.215,0.477	0.0,0.0,0.0	0.564	56.4	56.4
68439	ENSG00000088538	DOCK3	3	+	51379448	51379571	51375747	51375835	51380124	51380207	68439	4,5,4	1,0,0	0,0,2	3,1,0	267	144	1.29864e-05	0.0028133	0.683,1.0,1.0	0.0,0.0,1.0	0.561	56.1	56.1
40622	ENSG00000182179	UBA7	3	-	49809389	49809455	49808975	49809159	49809541	49809725	40622	5,1,2	0,0,0	2,3,2	1,4,2	210	144	5.74482e-08	6.63748e-05	1.0,1.0,1.0	0.578,0.34,0.407	0.558	55.8	55.8
59185	ENSG00000100325	ASCC2	22	-	29834441	29834550	29825628	29825780	29838177	29838282	59185	7,12,0	1,6,5	2,8,8	0,0,0	253	144	4.40274e-08	5.36183e-05	0.799,0.532,0.0	1.0,1.0,1.0	-0.556	-55.6	55.6
62372	ENSG00000153303	FRMD1	6	-	168062670	168062739	168061806	168061981	168062893	168062959	62372	0,1,0	1,2,1	5,2,2	1,1,1	213	144	1.97808e-06	0.000844854	0.0,0.253,0.0	0.772,0.575,0.575	-0.556	-55.6	55.6
13372	ENSG00000116750	UCHL5	1	-	193059412	193059515	193051791	193051817	193059632	193060080	13372	2,3,1	1,4,3	5,7,8	0,2,0	247	144	6.91249e-06	0.00189925	0.538,0.304,0.163	1.0,0.671,1.0	-0.555	-55.5	55.5
93720	ENSG00000181704	YIPF6	X	+	68510678	68510776	68499080	68499157	68511848	68511977	93720	3,1,2	0,0,1	0,5,2	2,1,8	242	144	1.09866e-05	0.00253226	1.0,1.0,0.543	0.0,0.748,0.129	0.555	55.5	55.5
111018	ENSG00000171456	ASXL1	20	+	32367639	32367729	32366383	32366466	32369014	32369123	111018	0,1,0	6,9,5	1,5,4	0,8,3	234	144	4.743e-05	0.00663726	0.0,0.064,0.0	1.0,0.278,0.451	-0.555	-55.5	55.5
98907	ENSG00000166321	NUDT13	10	+	73125397	73125509	73125117	73125243	73126634	73126827	98907	1,3,1	4,0,2	2,3,5	0,0,0	256	144	1.71765e-05	0.00333848	0.123,1.0,0.22	1.0,1.0,1.0	-0.552	-55.2	55.2
68556	ENSG00000228794	LINC01128	1	+	850180	850351	849483	849602	851926	852090	68556	1,9,2	2,5,4	5,4,2	0,2,0	315	144	0.000319725	0.0227596	0.186,0.451,0.186	1.0,0.478,1.0	-0.552	-55.2	55.2
57919	ENSG00000157601	MX1	21	+	41427205	41427304	41422755	41422911	41427754	41427866	57919	10,2,4	0,0,0	1,13,3	6,0,5	243	144	1.80275e-06	0.000792505	1.0,1.0,1.0	0.09,1.0,0.262	0.549	54.9	54.9
10718	ENSG00000175497	DPP10	2	+	115162156	115162272	115161601	115162028	115309238	115309353	10718	0,1,4	1,0,0	0,2,0	1,2,2	260	144	8.23981e-05	0.00959395	0.0,1.0,1.0	0.0,0.356,0.0	0.548	54.8	54.8
97533	ENSG00000145012	LPP	3	+	188225404	188225527	188153874	188154021	188406111	188406313	97533	4,1,11	8,1,3	5,2,12	0,0,1	267	144	1.21886e-06	0.000603534	0.212,0.35,0.664	1.0,1.0,0.866	-0.547	-54.7	54.7
54563	ENSG00000132589	FLOT2	17	-	28885856	28885947	28884224	28884315	28897525	28897652	54563	4,2,12	5,0,0	4,5,5	8,10,11	235	144	0.00082238	0.0413115	0.329,1.0,1.0	0.235,0.235,0.218	0.547	54.7	54.7
85373	ENSG00000100239	PPP6R2	22	+	50391866	50392015	50389033	50389111	50393749	50393799	85373	10,1,1	4,6,1	3,2,2	1,0,0	293	144	1.4931e-05	0.00305814	0.551,0.076,0.33	0.596,1.0,1.0	-0.546	-54.6	54.6
39997	ENSG00000158321	AUTS2	7	+	70775356	70775386	70771548	70771644	70777102	70777174	39997	2,3,2	4,3,1	1,3,9	0,0,0	174	144	9.07327e-09	1.4867e-05	0.293,0.453,0.623	1.0,1.0,1.0	-0.544	-54.4	54.4
20436	ENSG00000242802	AP5Z1	7	+	4782795	4782965	4781174	4781312	4783315	4783460	20436	3,6,1	2,0,0	3,1,4	4,1,7	314	144	0.000312258	0.0224229	0.408,1.0,1.0	0.256,0.314,0.208	0.543	54.3	54.3
110127	ENSG00000196756	SNHG17	20	-	38422196	38422241	38421005	38421098	38425934	38426048	110127	5,8,6	3,1,1	0,3,2	2,3,7	189	144	0.000333729	0.0234434	0.559,0.859,0.821	0.0,0.432,0.179	0.543	54.3	54.3
65039	ENSG00000267254	ZNF790-AS1	19	+	36823730	36823821	36801875	36801933	36827649	36828101	65039	6,5,7	0,0,0	1,0,6	0,2,6	235	144	1.51946e-05	0.00307092	1.0,1.0,1.0	1.0,0.0,0.38	0.54	54	54
93224	ENSG00000183844	FAM3B	21	+	41319457	41320978	41305088	41305157	41322922	41323066	93224	6,10,3	0,2,3	18,2,6	0,0,0	1665	144	1.18336e-06	0.00059247	1.0,0.302,0.08	1.0,1.0,1.0	-0.539	-53.9	53.9
64679	ENSG00000175322	ZNF519	18	-	14124349	14124476	14084876	14085076	14132274	14132430	64679	6,5,4	1,0,0	0,9,9	1,2,6	271	144	2.61084e-05	0.0045335	0.761,1.0,1.0	0.0,0.705,0.444	0.537	53.7	53.7
77416	ENSG00000181085	MAPK15	8	+	143720999	143721105	143720702	143720840	143721230	143721411	77416	2,4,3	5,9,4	5,13,23	4,1,0	250	144	1.66045e-05	0.00327716	0.187,0.204,0.302	0.419,0.882,1.0	-0.536	-53.6	53.6
111619	ENSG00000198198	SZT2	1	+	43406282	43406502	43403606	43403774	43415081	43415213	111619	5,4,9	4,4,1	5,4,3	0,0,0	364	144	6.08177e-09	1.09618e-05	0.331,0.283,0.781	1.0,1.0,1.0	-0.535	-53.5	53.5
64497	ENSG00000177842	ZNF620	3	+	40512401	40512515	40511469	40511596	40515859	40515944	64497	3,4,8	5,5,4	8,9,10	2,0,0	258	144	1.6068e-06	0.000732247	0.251,0.309,0.527	0.691,1.0,1.0	-0.535	-53.5	53.5
22525	ENSG00000163870	TPRA1	3	-	127595451	127595690	127594799	127594933	127598006	127598204	22525	3,0,5	3,4,1	1,3,11	0,1,0	383	144	2.97794e-06	0.00106921	0.273,0.0,0.653	1.0,0.53,1.0	-0.535	-53.5	53.5
8868	ENSG00000164002	EXO5	1	+	40509450	40509625	40508789	40508908	40514514	40515027	8868	6,13,6	3,3,0	0,6,7	4,16,5	319	144	0.000776794	0.0399342	0.474,0.662,1.0	0.0,0.145,0.387	0.535	53.5	53.5
54016	ENSG00000156990	RPUSD3	3	-	9838984	9839161	9837848	9838207	9840183	9840307	54016	1,2,4	16,9,9	1,6,7	3,0,1	321	144	0.000861067	0.0425902	0.027,0.091,0.166	0.13,1.0,0.758	-0.535	-53.5	53.5
111072	ENSG00000149925	ALDOA	16	+	30055086	30055327	30054783	30054927	30063728	30064248	111072	6,5,7	4,4,1	8,10,21	0,0,0	385	144	1.4591e-09	4.38313e-06	0.359,0.319,0.724	1.0,1.0,1.0	-0.533	-53.3	53.3
48830	ENSG00000122786	CALD1	7	+	134928048	134928090	134867692	134867804	134928753	134928900	48830	2,1,2	0,1,2	1,0,0	2,2,4	186	144	0.000183757	0.0161947	1.0,0.436,0.436	0.279,0.0,0.0	0.531	53.1	53.1
13371	ENSG00000116750	UCHL5	1	-	193059289	193059515	193051753	193051817	193059632	193060080	13371	8,1,0	1,4,3	2,4,5	0,2,0	370	144	0.000249254	0.0195205	0.757,0.089,0.0	1.0,0.438,1.0	-0.531	-53.1	53.1
61852	ENSG00000167733	HSD11B1L	19	+	5684992	5685119	5684818	5684905	5686899	5686991	61852	2,6,1	2,0,8	1,7,5	0,0,0	271	144	3.08131e-06	0.00109758	0.347,1.0,0.062	1.0,1.0,1.0	-0.53	-53	53
91729	ENSG00000137098	SPAG8	9	-	35811181	35811399	35810882	35811057	35811923	35812001	91729	2,9,6	0,0,0	0,2,7	2,0,4	362	144	3.32506e-05	0.0052861	1.0,1.0,1.0	0.0,1.0,0.41	0.53	53	53
75082	ENSG00000170906	NDUFA3	19	+	54106355	54106446	54105892	54106011	54106763	54106992	75082	1,3,2	1,6,11	6,5,2	3,1,0	235	144	0.000352767	0.0242416	0.38,0.235,0.1	0.551,0.754,1.0	-0.53	-53	53
72754	ENSG00000123094	RASSF8	12	+	25995036	25995130	25959028	25959148	26055278	26055446	72754	1,5,10	0,0,0	4,8,4	5,1,7	238	144	7.44225e-09	1.31509e-05	1.0,1.0,1.0	0.326,0.829,0.257	0.529	52.9	52.9
25267	ENSG00000070159	PTPN3	9	-	109449503	109449750	109448810	109448891	109454495	109454574	25267	6,8,0	7,2,5	3,2,4	0,0,2	391	144	0.000852978	0.0423295	0.24,0.596,0.0	1.0,1.0,0.424	-0.529	-52.9	52.9
27956	ENSG00000142330	CAPN10	2	+	240596452	240596521	240595175	240595304	240597887	240597977	27956	3,3,2	0,0,0	1,7,2	2,0,7	213	144	1.37214e-05	0.00289792	1.0,1.0,1.0	0.253,1.0,0.162	0.528	52.8	52.8
75495	ENSG00000168528	SERINC2	1	+	31415085	31415280	31413812	31414777	31415872	31415907	75495	3,1,3	0,0,0	3,3,3	1,1,3	339	144	4.62399e-05	0.00654182	1.0,1.0,1.0	0.56,0.56,0.298	0.527	52.7	52.7
85120	ENSG00000101213	PTK6	20	-	63534974	63535059	63534151	63534315	63537084	63537354	85120	13,13,7	0,0,0	1,23,16	4,4,10	229	144	1.45216e-08	2.24024e-05	1.0,1.0,1.0	0.136,0.783,0.502	0.526	52.6	52.6
75229	ENSG00000100983	GSS	20	-	34941696	34941829	34936942	34937023	34942930	34943003	75229	4,3,2	1,5,1	3,3,2	0,0,0	277	144	1.17614e-07	0.0001133	0.675,0.238,0.51	1.0,1.0,1.0	-0.526	-52.6	52.6
35312	ENSG00000157992	KRTCAP3	2	+	27442983	27443220	27442841	27442901	27443397	27443532	35312	11,0,6	5,2,1	3,14,8	0,2,0	381	144	0.000161914	0.0150232	0.454,0.0,0.694	1.0,0.726,1.0	-0.526	-52.6	52.6
9707	ENSG00000135801	TAF5L	1	-	229606703	229606876	229606118	229606193	229610105	229610210	9707	3,1,5	1,0,0	6,0,0	0,2,1	317	144	0.000352282	0.0242416	0.577,1.0,1.0	1.0,0.0,0.0	0.526	52.6	52.6
96088	ENSG00000075785	RAB7A	3	+	128806373	128806449	128797942	128798069	128807542	128807671	96088	0,1,0	8,1,2	2,3,2	0,3,1	220	144	2.94049e-05	0.00491645	0.0,0.396,0.0	1.0,0.396,0.567	-0.522	-52.2	52.2
59681	ENSG00000167525	PROCA1	17	-	28706679	28706763	28704707	28704843	28710870	28711086	59681	2,4,2	0,0,0	2,5,2	3,1,2	228	144	7.08324e-06	0.00192271	1.0,1.0,1.0	0.296,0.759,0.387	0.519	51.9	51.9
37137	ENSG00000154710	RABGEF1	7	+	66700768	66700952	66682163	66682258	66712166	66712224	37137	4,8,8	0,1,2	2,3,5	9,4,2	328	144	0.000165384	0.0152528	1.0,0.778,0.637	0.089,0.248,0.523	0.518	51.8	51.8
40172	ENSG00000133019	CHRM3	1	+	239826852	239827081	239678185	239678288	239827251	239827378	40172	8,9,14	8,4,1	0,0,1	8,8,10	373	144	1.54315e-09	4.48608e-06	0.279,0.465,0.844	0.0,0.0,0.037	0.517	51.7	51.7
59268	ENSG00000086289	EPDR1	7	+	37948839	37949048	37920560	37921208	37950199	37950805	59268	3,0,2	0,3,1	7,6,9	0,0,0	353	144	0.000600459	0.0337155	1.0,0.0,0.449	1.0,1.0,1.0	-0.517	-51.7	51.7
103427	ENSG00000158286	RNF207	1	+	6207378	6207511	6206510	6206726	6208880	6209025	103427	7,8,2	4,3,4	6,25,18	0,3,0	277	144	1.33457e-05	0.00285004	0.476,0.581,0.206	1.0,0.812,1.0	-0.516	-51.6	51.6
61845	ENSG00000167733	HSD11B1L	19	+	5686415	5686527	5684818	5684905	5686899	5686991	61845	3,1,0	2,0,8	4,3,4	0,0,0	256	144	3.15406e-07	0.000233811	0.458,1.0,0.0	1.0,1.0,1.0	-0.514	-51.4	51.4
92222	ENSG00000072135	PTPN18	2	+	130358875	130358975	130356065	130356200	130369132	130369201	92222	6,17,6	0,0,0	0,16,7	2,5,1	244	144	3.8955e-05	0.0058706	1.0,1.0,1.0	0.0,0.654,0.805	0.514	51.4	51.4
68950	ENSG00000099622	CIRBP	19	+	1264258	1264493	1261341	1261641	1270927	1271036	68950	16,20,2	1,3,0	6,8,10	2,10,10	379	144	7.95817e-05	0.00932628	0.859,0.717,1.0	0.533,0.233,0.275	0.512	51.2	51.2
78437	ENSG00000163946	FAM208A	3	-	56638705	56638762	56633043	56633843	56639985	56640130	78437	6,10,0	2,2,2	3,8,4	0,0,0	201	144	0.000139296	0.0137195	0.682,0.782,0.0	1.0,1.0,1.0	-0.512	-51.2	51.2
95707	ENSG00000183060	LYSMD4	15	-	99731172	99731198	99727404	99729731	99731717	99732007	95707	3,1,5	0,2,2	0,1,3	8,3,9	170	144	0.000727683	0.0382161	1.0,0.298,0.679	0.0,0.22,0.22	0.512	51.2	51.2
38927	ENSG00000145734	BDP1	5	+	71550486	71550638	71548681	71548745	71553115	71553320	38927	3,4,2	6,2,2	5,2,3	2,0,0	296	144	0.000256485	0.0198654	0.196,0.493,0.327	0.549,1.0,1.0	-0.511	-51.1	51.1
37094	ENSG00000176732	PFN4	2	-	24122418	24122547	24121162	24121300	24123117	24123477	37094	2,2,0	3,4,2	0,3,5	1,0,0	273	144	7.09525e-05	0.00861757	0.26,0.209,0.0	0.0,1.0,1.0	-0.51	-51	51
21591	ENSG00000251192	ZNF674	X	-	46522936	46523088	46501301	46501335	46528334	46528445	21591	7,7,2	6,4,3	1,8,6	0,0,2	296	144	0.000117857	0.0122565	0.362,0.46,0.245	1.0,1.0,0.593	-0.509	-50.9	50.9
72336	ENSG00000249141	RP11-514O12.4	6	-	166946540	166946739	166943018	166943089	166952487	166952548	72336	8,7,16	6,7,3	16,7,4	1,0,0	343	144	4.84888e-07	0.000326105	0.359,0.296,0.691	0.87,1.0,1.0	-0.508	-50.8	50.8
21592	ENSG00000251192	ZNF674	X	-	46522936	46523121	46501301	46501335	46528334	46528445	21592	10,5,4	6,4,3	3,14,9	0,0,2	329	144	9.0571e-06	0.00223624	0.422,0.354,0.369	1.0,1.0,0.663	-0.506	-50.6	50.6
57283	ENSG00000258984	UBE2F-SCLY	2	+	238068068	238068165	238064356	238064469	238073782	238073847	57283	1,4,1	1,0,5	1,1,8	0,0,0	241	144	0.000426386	0.0271792	0.374,1.0,0.107	1.0,1.0,1.0	-0.506	-50.6	50.6
35851	ENSG00000129354	AP1M2	19	-	10574385	10574492	10572671	10573088	10577197	10577231	35851	4,1,0	2,9,3	4,1,5	0,1,1	251	144	2.6204e-05	0.00454039	0.534,0.06,0.0	1.0,0.365,0.742	-0.504	-50.4	50.4
81663	ENSG00000072778	ACADVL	17	+	7224661	7224722	7224488	7224552	7224808	7224884	81663	4,4,0	5,10,2	6,3,1	0,1,1	205	144	5.00432e-05	0.00686437	0.36,0.219,0.0	1.0,0.678,0.413	-0.504	-50.4	50.4
101698	ENSG00000188002	RP11-43F13.1	5	-	1630408	1630566	1626785	1626926	1632844	1632906	101698	1,5,5	0,0,0	0,2,5	4,1,0	302	144	0.000466077	0.0286318	1.0,1.0,1.0	0.0,0.488,1.0	0.504	50.4	50.4
81185	ENSG00000235590	GNAS-AS1	20	-	58848878	58848917	58842432	58842545	58850662	58850878	81185	1,1,4	3,2,4	3,1,1	0,0,1	183	144	2.16664e-05	0.00395259	0.208,0.282,0.44	1.0,1.0,0.44	-0.503	-50.3	50.3
111728	ENSG00000080947	CROCCP3	1	-	16484806	16484906	16484232	16484464	16485568	16485665	111728	0,4,2	2,2,4	8,3,3	0,1,1	244	144	3.39747e-05	0.00537159	0.0,0.541,0.228	1.0,0.639,0.639	-0.503	-50.3	50.3
3589	ENSG00000110717	NDUFS8	11	+	68032151	68032209	68030683	68030733	68032922	68033012	3589	1,0,1	3,2,3	5,1,7	2,1,1	202	144	6.3097e-06	0.00181754	0.192,0.0,0.192	0.641,0.416,0.833	-0.502	-50.2	50.2
68948	ENSG00000099622	CIRBP	19	+	1264258	1264472	1261341	1261641	1270927	1271036	68948	14,18,4	1,3,0	6,7,10	2,10,10	358	144	9.61597e-05	0.0105944	0.849,0.707,1.0	0.547,0.22,0.287	0.501	50.1	50.1
46361	ENSG00000132640	BTBD3	20	+	11917777	11918011	11890816	11890954	11918333	11918601	46361	5,4,5	1,7,0	2,2,0	2,13,3	378	144	0.000761762	0.0394665	0.656,0.179,1.0	0.276,0.055,0.0	0.501	50.1	50.1
41106	ENSG00000266736	GTF2IP6	17	-	27022504	27022597	27019526	27019607	27024474	27024652	41106	18,16,5	10,8,11	16,6,7	0,1,0	237	144	2.31645e-08	3.31362e-05	0.522,0.549,0.216	1.0,0.785,1.0	-0.499	-49.9	49.9
42142	ENSG00000174628	IQCK	16	+	19763847	19764112	19735352	19735450	19788837	19789238	42142	3,2,5	1,0,0	3,2,1	2,1,1	409	144	2.02255e-05	0.00376595	0.514,1.0,1.0	0.346,0.413,0.26	0.498	49.8	49.8
59180	ENSG00000100325	ASCC2	22	-	29827476	29827600	29825628	29825780	29838177	29838274	59180	7,8,4	1,6,5	1,6,7	0,0,0	268	144	5.26105e-09	1.03071e-05	0.79,0.417,0.301	1.0,1.0,1.0	-0.497	-49.7	49.7
39171	ENSG00000142541	RPL13A	19	+	49490126	49490281	49489849	49489922	49490474	49490600	39171	2,2,3	0,1,0	0,0,2	2,2,0	299	144	1.45515e-06	0.000682502	1.0,0.491,1.0	0.0,0.0,1.0	0.497	49.7	49.7
85379	ENSG00000100239	PPP6R2	22	+	50393749	50393799	50389033	50389111	50393892	50394135	85379	10,13,5	5,4,2	1,1,1	4,6,3	194	144	5.07646e-06	0.00154558	0.598,0.707,0.65	0.157,0.11,0.198	0.497	49.7	49.7
78784	ENSG00000154328	NEIL2	8	+	11770277	11770335	11769709	11769791	11779597	11779845	78784	4,0,4	2,2,0	0,0,1	4,1,6	202	144	0.000184374	0.0161947	0.588,0.0,1.0	0.0,0.0,0.106	0.494	49.4	49.4
81255	ENSG00000132478	UNK	17	+	75808947	75809039	75792312	75792478	75809759	75809930	81255	1,3,6	2,0,0	0,0,5	3,1,1	236	144	0.000213629	0.0178261	0.234,1.0,1.0	0.0,0.0,0.753	0.494	49.4	49.4
21741	ENSG00000196724	ZNF418	19	-	57923191	57923293	57922265	57922629	57925622	57928047	21741	0,0,0	2,1,5	3,3,2	2,2,1	246	144	1.36055e-06	0.000652194	0.0,0.0,0.0	0.468,0.468,0.539	-0.492	-49.2	49.2
13106	ENSG00000250988	SNHG21	15	+	82750820	82750848	82750565	82750714	82754628	82754784	13106	3,5,7	0,0,2	2,3,8	1,9,9	172	144	6.35923e-06	0.00181754	1.0,1.0,0.746	0.626,0.218,0.427	0.492	49.2	49.2
35438	ENSG00000262633	RP11-156P1.2	17	+	46931101	46931207	46929523	46929584	46938598	46938704	35438	1,1,0	2,0,4	2,4,9	0,1,0	250	144	4.99124e-07	0.00032677	0.224,1.0,0.0	1.0,0.697,1.0	-0.491	-49.1	49.1
13108	ENSG00000250988	SNHG21	15	+	82752438	82752554	82750565	82750714	82754628	82754784	13108	5,3,0	0,0,2	2,0,0	1,9,9	260	144	9.0972e-05	0.0102404	1.0,1.0,0.0	0.526,0.0,0.0	0.491	49.1	49.1
8679	ENSG00000185684	EP400NL	12	+	132085404	132085504	132084963	132085316	132103996	132104170	8679	0,1,1	7,3,3	5,3,3	2,7,0	244	144	9.61632e-05	0.0105944	0.0,0.164,0.164	0.596,0.202,1.0	-0.49	-49	49
74574	ENSG00000272645	GTF2IP20	1	-	223964455	223964703	223962610	223962708	223971573	223971739	74574	6,8,0	3,2,2	7,11,6	0,1,1	392	144	0.000107629	0.011547	0.424,0.595,0.0	1.0,0.802,0.688	-0.49	-49	49
76099	ENSG00000166979	EVA1C	21	+	32412796	32413013	32412041	32412193	32453311	32453508	76099	4,7,3	3,4,2	11,12,5	3,0,0	361	144	0.00042528	0.0271693	0.347,0.411,0.374	0.594,1.0,1.0	-0.487	-48.7	48.7
45485	ENSG00000225648	SBDSP1	7	+	72830691	72830821	72829500	72829976	72831601	72831798	45485	15,4,6	5,4,6	4,6,9	0,1,0	274	144	1.25841e-06	0.000609719	0.612,0.344,0.344	1.0,0.759,1.0	-0.486	-48.6	48.6
50854	ENSG00000101391	CDK5RAP1	20	-	33396760	33396844	33394031	33394066	33401427	33401478	50854	0,1,0	1,3,4	3,1,2	0,2,2	228	144	0.000283421	0.0210394	0.0,0.174,0.0	1.0,0.24,0.387	-0.484	-48.4	48.4
90441	ENSG00000051382	PIK3CB	3	-	138690999	138691143	138684624	138684803	138698906	138699095	90441	2,0,1	4,3,1	6,3,5	0,1,4	288	144	0.000398623	0.0260352	0.2,0.0,0.333	1.0,0.6,0.385	-0.484	-48.4	48.4
90031	ENSG00000067208	EVI5	1	-	92662718	92662865	92636201	92636336	92663419	92663452	90031	2,3,2	0,0,0	2,3,2	2,5,0	291	144	8.28308e-06	0.00210273	1.0,1.0,1.0	0.331,0.229,1.0	0.48	48	48
106637	ENSG00000236830	CBR3-AS1	21	-	36137093	36137176	36133686	36133761	36146255	36146341	106637	2,1,2	0,0,0	2,4,0	0,2,5	227	144	3.32581e-05	0.0052861	1.0,1.0,1.0	1.0,0.559,0.0	0.48	48	48
72302	ENSG00000078177	N4BP2	4	+	40095530	40095610	40073454	40073551	40097226	40097569	72302	2,0,0	1,1,1	5,0,2	0,3,0	224	144	0.000560137	0.0322223	0.563,0.0,0.0	1.0,0.0,1.0	-0.479	-47.9	47.9
99665	ENSG00000109606	DHX15	4	-	24537050	24537165	24532863	24532991	24540107	24540299	99665	2,2,5	0,0,0	4,2,6	2,3,1	259	144	1.24654e-05	0.00273996	1.0,1.0,1.0	0.527,0.27,0.769	0.478	47.8	47.8
10868	ENSG00000273000	KB-1572G7.2	22	-	23686837	23686995	23659864	23660000	23690231	23690293	10868	2,10,6	5,4,2	1,9,11	0,0,2	302	144	7.54537e-05	0.00898267	0.16,0.544,0.589	1.0,1.0,0.724	-0.477	-47.7	47.7
84635	ENSG00000148341	SH3GLB2	9	-	129022277	129022347	129021090	129021219	129028091	129028198	84635	8,4,1	0,0,0	2,0,8	0,6,4	214	144	4.62214e-06	0.00143637	1.0,1.0,1.0	1.0,0.0,0.574	0.475	47.5	47.5
89385	ENSG00000198081	ZBTB14	18	-	5293971	5294001	5293243	5293327	5295812	5296040	89385	5,6,6	2,1,3	3,2,3	9,9,5	174	144	0.000102992	0.0111515	0.674,0.832,0.623	0.216,0.155,0.332	0.475	47.5	47.5
38971	ENSG00000101407	TTI1	20	-	38002627	38002793	37996374	37996462	38006196	38006397	38971	6,3,10	2,1,1	0,3,2	5,4,2	310	144	0.000136626	0.0135603	0.582,0.582,0.823	0.0,0.258,0.317	0.471	47.1	47.1
16836	ENSG00000120662	MTRF1	13	-	41261582	41261825	41260492	41260915	41263484	41263538	16836	4,10,9	3,6,4	23,5,9	2,0,1	387	144	8.75251e-05	0.0099593	0.332,0.383,0.456	0.811,1.0,0.77	-0.47	-47	47
94824	ENSG00000188186	LAMTOR4	7	+	100149498	100149567	100148906	100148975	100153399	100153517	94824	0,2,0	2,1,2	3,2,4	6,0,1	213	144	0.00105241	0.0487889	0.0,0.575,0.0	0.253,1.0,0.73	-0.469	-46.9	46.9
16039	ENSG00000123200	ZC3H13	13	-	46051931	46051989	46045390	46045516	46052403	46052685	16039	5,6,15	2,6,6	3,1,0	8,8,4	202	144	1.61482e-05	0.00320753	0.641,0.416,0.641	0.211,0.082,0.0	0.468	46.8	46.8
39681	ENSG00000237651	C2orf74	2	+	61157861	61158012	61145129	61145196	61159317	61159439	39681	10,1,4	1,1,0	1,2,4	7,4,2	295	144	3.94245e-05	0.00590825	0.83,0.328,1.0	0.065,0.196,0.494	0.468	46.8	46.8
84402	ENSG00000164142	FAM160A1	4	+	151454700	151454808	151409245	151409465	151566137	151566364	84402	3,3,1	0,2,0	1,5,1	3,1,3	252	144	0.00103873	0.0483276	1.0,0.462,1.0	0.16,0.741,0.16	0.467	46.7	46.7
70287	ENSG00000166342	NETO1	18	-	72835683	72835753	72834038	72835319	72858825	72859074	70287	3,0,4	1,4,1	0,0,0	6,3,5	214	144	0.0001286	0.0129491	0.669,0.0,0.729	0.0,0.0,0.0	0.466	46.6	46.6
85355	ENSG00000100239	PPP6R2	22	+	50389033	50389111	50372135	50372150	50393749	50393799	85355	6,2,2	0,2,0	1,0,0	0,2,1	222	144	1.78447e-05	0.00342162	1.0,0.393,1.0	1.0,0.0,0.0	0.464	46.4	46.4
81246	ENSG00000177565	TBL1XR1	3	-	177160870	177160988	177053772	177053918	177197120	177197225	81246	7,10,4	2,1,0	2,5,10	5,5,4	262	144	0.000585304	0.0331955	0.658,0.846,1.0	0.18,0.355,0.579	0.463	46.3	46.3
100897	ENSG00000197619	ZNF615	19	-	52004416	52004723	52003781	52003900	52007292	52007392	100897	4,13,2	1,0,2	2,2,0	2,3,5	451	144	0.0004799	0.0292023	0.561,1.0,0.242	0.242,0.176,0.0	0.462	46.2	46.2
36092	ENSG00000092531	SNAP23	15	+	42529674	42529819	42515236	42515354	42545135	42545345	36092	2,3,2	0,0,0	3,3,4	3,0,5	289	144	2.09412e-06	0.000873343	1.0,1.0,1.0	0.333,1.0,0.285	0.461	46.1	46.1
3394	ENSG00000163864	NMNAT3	3	-	139575582	139575994	139573597	139573680	139578871	139579055	3394	4,6,4	7,3,0	1,0,1	4,4,10	556	144	0.000170852	0.0155837	0.129,0.341,1.0	0.061,0.0,0.025	0.461	46.1	46.1
104822	ENSG00000111785	RIC8B	12	+	106870822	106870942	106860267	106860412	106885903	106889316	104822	13,19,17	2,9,3	6,7,7	14,21,7	264	144	4.22998e-06	0.00134702	0.78,0.535,0.756	0.189,0.154,0.353	0.458	45.8	45.8
44610	ENSG00000230124	ACBD6	1	-	180287275	180287406	180281305	180281386	180288269	180288517	44610	1,0,0	1,1,2	1,2,3	2,1,0	275	144	0.000402388	0.0262017	0.344,0.0,0.0	0.207,0.512,1.0	-0.458	-45.8	45.8
30586	ENSG00000242588	RP11-274B21.14	7	+	128577952	128578033	128574750	128574791	128591849	128592017	30586	7,6,3	2,2,1	1,6,5	15,7,10	225	144	0.000153711	0.0146249	0.691,0.658,0.658	0.041,0.354,0.242	0.457	45.7	45.7
57263	ENSG00000258984	UBE2F-SCLY	2	+	238073782	238073847	238068064	238068165	238081708	238081836	57263	3,0,1	0,5,1	4,5,2	0,1,0	209	144	0.000396502	0.0259643	1.0,0.0,0.408	1.0,0.775,1.0	-0.456	-45.6	45.6
47335	ENSG00000073803	MAP3K13	3	+	185428496	185429056	185363241	185363368	185437446	185437630	47335	5,15,11	2,2,1	4,3,8	0,0,0	704	144	0.000230765	0.0186852	0.338,0.605,0.692	1.0,1.0,1.0	-0.455	-45.5	45.5
42747	ENSG00000174514	MFSD4	1	+	205580660	205580921	205579750	205579949	205583954	205584123	42747	1,0,2	2,1,0	5,6,8	0,2,0	405	144	0.000587346	0.0331995	0.151,0.0,1.0	1.0,0.516,1.0	-0.455	-45.5	45.5
106633	ENSG00000236830	CBR3-AS1	21	-	36137093	36137308	36133686	36133761	36146255	36146355	106633	3,7,3	0,0,0	4,5,2	0,2,5	359	144	1.13724e-05	0.00256863	1.0,1.0,1.0	1.0,0.501,0.138	0.454	45.4	45.4
75822	ENSG00000227038	GTF2IP7	7	-	76101231	76101414	76099897	76099956	76108230	76108309	75822	4,1,12	0,0,2	5,4,11	5,6,1	327	144	0.000335661	0.0235407	1.0,1.0,0.725	0.306,0.227,0.829	0.454	45.4	45.4
84658	ENSG00000227124	ZNF717	3	-	75719169	75719281	75716418	75716541	75741275	75741368	84658	1,1,2	1,0,0	0,3,0	2,0,2	256	144	1.14578e-05	0.00257501	0.36,1.0,1.0	0.0,1.0,0.0	0.453	45.3	45.3
13026	ENSG00000106479	ZNF862	7	+	149852874	149853068	149850193	149850338	149856266	149856361	13026	6,1,2	1,1,1	1,1,0	10,5,2	338	144	1.25061e-05	0.0027422	0.719,0.299,0.46	0.041,0.079,0.0	0.453	45.3	45.3
95978	ENSG00000138380	CARF	2	+	202941859	202941980	202917876	202918043	202952558	202952679	95978	2,5,2	0,0,0	3,2,1	4,2,0	265	144	2.4205e-05	0.00427716	1.0,1.0,1.0	0.29,0.352,1.0	0.453	45.3	45.3
81789	ENSG00000151665	PIGF	2	-	46591802	46591925	46588074	46588126	46592474	46592583	81789	5,6,3	4,0,5	7,2,16	0,0,0	267	144	2.10292e-06	0.000873343	0.403,1.0,0.244	1.0,1.0,1.0	-0.451	-45.1	45.1
73086	ENSG00000260565	CTD-2270P14.1	16	-	2672706	2672859	2672325	2672562	2673282	2673415	73086	1,4,1	0,4,1	12,8,5	0,0,0	297	144	0.000791026	0.0405041	1.0,0.327,0.327	1.0,1.0,1.0	-0.449	-44.9	44.9
75824	ENSG00000227038	GTF2IP7	7	-	76104084	76104275	76099897	76099956	76108230	76108309	75824	7,4,7	0,0,2	8,9,2	5,6,1	335	144	9.65293e-05	0.0106088	1.0,1.0,0.601	0.407,0.392,0.462	0.447	44.7	44.7
6155	ENSG00000169180	XPO6	16	-	28208986	28209122	28206205	28206373	28211365	28211550	6155	9,2,11	3,4,1	9,8,4	0,0,0	280	144	4.50318e-07	0.000315055	0.607,0.205,0.85	1.0,1.0,1.0	-0.446	-44.6	44.6
72459	ENSG00000267216	AC010642.1	19	+	58312020	58312196	58306087	58306216	58314747	58315197	72459	9,8,6	0,2,0	0,2,1	6,0,1	320	144	3.59905e-05	0.00561602	1.0,0.643,1.0	0.0,1.0,0.31	0.444	44.4	44.4
71169	ENSG00000126456	IRF3	19	-	49664552	49664673	49663187	49663258	49665630	49665842	71169	12,14,8	7,7,4	5,7,32	0,0,3	265	144	6.99964e-06	0.00191154	0.482,0.521,0.521	1.0,1.0,0.853	-0.443	-44.3	44.3
85013	ENSG00000147687	TATDN1	8	-	124503839	124503951	124495471	124495542	124504274	124504347	85013	1,1,12	2,4,4	6,2,6	0,1,1	256	144	0.000163471	0.0151173	0.22,0.123,0.628	1.0,0.529,0.771	-0.443	-44.3	44.3
93847	ENSG00000120742	SERP1	3	-	150573908	150574045	150566384	150567106	150585393	150585492	93847	1,1,2	0,0,0	0,8,8	3,0,2	281	144	0.000767954	0.0396607	1.0,1.0,1.0	0.0,1.0,0.672	0.443	44.3	44.3
9705	ENSG00000135801	TAF5L	1	-	229606721	229606876	229606118	229606193	229610105	229610210	9705	1,4,4	1,0,0	4,0,0	0,2,1	299	144	0.000262004	0.020181	0.325,1.0,1.0	1.0,0.0,0.0	0.442	44.2	44.2
73816	ENSG00000234684	SDCBP2-AS1	20	+	1350334	1350481	1325420	1325529	1359698	1359820	73816	5,3,2	0,2,3	1,2,6	0,0,0	291	144	0.000385506	0.0255831	1.0,0.426,0.248	1.0,1.0,1.0	-0.442	-44.2	44.2
46965	ENSG00000111596	CNOT2	12	+	70285230	70285304	70278131	70278274	70285399	70285586	46965	1,0,0	4,1,1	4,2,3	2,2,2	218	144	1.32743e-05	0.00284704	0.142,0.0,0.0	0.569,0.398,0.498	-0.441	-44.1	44.1
42668	ENSG00000107104	KANK1	9	+	540507	540667	473193	473273	676889	677009	42668	1,0,2	2,1,1	0,2,3	1,0,0	304	144	0.000180512	0.0159958	0.191,0.0,0.486	0.0,1.0,1.0	-0.441	-44.1	44.1
55800	ENSG00000106692	FKTN	9	+	105598085	105598183	105596597	105596657	105598630	105598701	55800	0,0,7	1,1,2	4,1,0	0,0,1	242	144	0.000423785	0.0271212	0.0,0.0,0.676	1.0,1.0,0.0	-0.441	-44.1	44.1
100158	ENSG00000141627	DYM	18	-	49393644	49393742	49391600	49391645	49417934	49418057	100158	2,0,7	0,3,2	3,3,2	0,0,0	242	144	0.000797954	0.0406335	1.0,0.0,0.676	1.0,1.0,1.0	-0.441	-44.1	44.1
65680	ENSG00000161249	DMKN	19	-	35506125	35506185	35505938	35505986	35508204	35508240	65680	0,7,2	3,4,1	3,5,7	1,1,0	204	144	0.000127149	0.0128972	0.0,0.553,0.585	0.679,0.779,1.0	-0.44	-44	44
108166	ENSG00000171606	ZNF274	19	+	58185644	58185838	58183920	58183998	58206719	58207202	108166	0,2,2	1,0,0	0,2,2	4,3,1	338	144	0.000735273	0.0384132	0.0,1.0,1.0	0.0,0.221,0.46	0.44	44	44
57505	ENSG00000273066	RP11-216L13.19	9	+	136809254	136809429	136807739	136808326	136809687	136810042	57505	12,7,2	4,2,2	28,20,19	0,0,2	319	144	9.49663e-06	0.00230684	0.575,0.612,0.311	1.0,1.0,0.811	-0.438	-43.8	43.8
107513	ENSG00000256053	APOPT1	14	+	103579370	103579491	103571753	103571820	103587273	103587364	107513	5,8,0	0,2,4	7,9,8	0,0,0	265	144	0.000241275	0.0192252	1.0,0.685,0.0	1.0,1.0,1.0	-0.438	-43.8	43.8
106791	ENSG00000088727	KIF9	3	-	47280969	47281195	47277093	47277379	47282139	47282198	106791	2,11,9	2,4,10	4,6,3	0,0,2	370	144	0.000817656	0.041143	0.28,0.517,0.259	1.0,1.0,0.369	-0.438	-43.8	43.8
110729	ENSG00000095794	CREM	10	+	35188199	35188388	35127062	35127193	35206894	35207051	110729	10,23,9	7,3,4	4,6,2	16,15,9	333	144	3.64067e-06	0.00120781	0.382,0.768,0.493	0.098,0.147,0.088	0.437	43.7	43.7
84656	ENSG00000227124	ZNF717	3	-	75719169	75719277	75716418	75716541	75741275	75741368	84656	2,2,5	1,0,0	0,3,1	2,0,2	252	144	0.000247254	0.0194268	0.533,1.0,1.0	0.0,1.0,0.222	0.437	43.7	43.7
5705	ENSG00000010244	ZNF207	17	+	32369999	32370082	32369598	32369782	32373398	32373457	5705	10,12,13	0,0,2	8,6,3	3,6,2	227	144	4.22517e-06	0.00134702	1.0,1.0,0.805	0.628,0.388,0.488	0.434	43.4	43.4
110742	ENSG00000095794	CREM	10	+	35137781	35137879	35127456	35127567	35148367	35148491	110742	5,4,1	2,1,0	0,0,1	2,2,0	242	144	4.19451e-05	0.00617945	0.598,0.704,1.0	0.0,0.0,1.0	0.434	43.4	43.4
47641	ENSG00000106012	IQCE	7	+	2567115	2567163	2559047	2559217	2571525	2571654	47641	16,13,9	4,2,0	5,6,11	4,13,7	192	144	0.000112238	0.0119139	0.75,0.83,1.0	0.484,0.257,0.541	0.433	43.3	43.3
19206	ENSG00000127863	TNFRSF19	13	+	23667979	23668077	23626706	23626792	23673371	23674889	19206	4,1,0	1,0,6	2,1,2	0,0,0	242	144	0.00025255	0.0196205	0.704,1.0,0.0	1.0,1.0,1.0	-0.432	-43.2	43.2
42645	ENSG00000185864	NPIPB4	16	-	21851914	21852046	21847412	21847541	21857258	21857345	42645	10,12,13	1,3,6	11,7,4	11,12,10	276	144	0.000275769	0.0206586	0.839,0.676,0.531	0.343,0.233,0.173	0.432	43.2	43.2
46362	ENSG00000132640	BTBD3	20	+	11919147	11919176	11918333	11918601	11919717	11919836	46362	1,4,1	2,0,3	5,2,1	1,0,0	173	144	0.00103197	0.0481621	0.294,1.0,0.217	0.806,1.0,1.0	-0.432	-43.2	43.2
14160	ENSG00000181638	ZFP41	8	+	143249464	143249550	143246820	143247749	143249689	143249756	14160	1,0,0	12,12,4	3,9,1	1,3,17	230	144	1.76801e-05	0.00339855	0.05,0.0,0.0	0.653,0.653,0.036	-0.431	-43.1	43.1
89226	ENSG00000197150	ABCB8	7	+	151032843	151033061	151028475	151028610	151034272	151034428	89226	3,3,3	0,0,0	2,5,3	3,2,0	362	144	0.000231334	0.0186861	1.0,1.0,1.0	0.21,0.499,1.0	0.43	43	43
82629	ENSG00000106608	URGCP	7	-	43910730	43910828	43907004	43907242	43926131	43926411	82629	9,15,7	0,0,0	4,1,4	0,3,2	242	144	0.000676235	0.0364488	1.0,1.0,1.0	1.0,0.166,0.543	0.43	43	43
21742	ENSG00000196724	ZNF418	19	-	57923191	57923289	57922430	57922629	57925622	57928047	21742	0,1,0	2,1,5	3,4,3	2,2,1	242	144	5.63895e-06	0.00168272	0.0,0.373,0.0	0.472,0.543,0.641	-0.428	-42.8	42.8
81693	ENSG00000072778	ACADVL	17	+	7224636	7224722	7224479	7224552	7224808	7224884	81693	8,4,2	5,10,2	1,7,2	0,1,1	230	144	0.000192256	0.0166757	0.5,0.2,0.385	1.0,0.814,0.556	-0.428	-42.8	42.8
20202	ENSG00000173011	TADA2B	4	+	7047954	7048179	7043390	7043849	7048462	7048518	20202	4,3,1	0,0,0	4,2,3	2,0,3	369	144	0.000178228	0.0158872	1.0,1.0,1.0	0.438,1.0,0.281	0.427	42.7	42.7
87804	ENSG00000134825	TMEM258	11	-	61789715	61789859	61789129	61789235	61790374	61790602	87804	2,4,2	2,0,0	2,0,2	0,5,17	288	144	0.0001301	0.0130564	0.333,1.0,1.0	1.0,0.0,0.056	0.426	42.6	42.6
23391	ENSG00000064687	ABCA7	19	+	1057968	1058157	1057313	1057429	1058617	1058747	23391	9,2,7	1,0,0	1,0,5	0,2,2	333	144	0.000447948	0.0279866	0.796,1.0,1.0	1.0,0.0,0.519	0.426	42.6	42.6
47015	ENSG00000158106	RHPN1	8	+	143381141	143381343	143380588	143380783	143381571	143381718	47015	6,4,2	0,2,0	2,4,6	3,1,5	346	144	0.000766831	0.0396324	1.0,0.454,1.0	0.217,0.625,0.333	0.426	42.6	42.6
86182	ENSG00000171302	CANT1	17	-	79005371	79005477	79000099	79000270	79009663	79009802	86182	4,3,4	12,15,3	13,13,24	3,12,2	250	144	0.000204111	0.0173369	0.161,0.103,0.434	0.714,0.384,0.874	-0.425	-42.5	42.5
13028	ENSG00000106479	ZNF862	7	+	149852860	149853068	149850193	149850338	149856266	149856361	13028	6,1,2	1,1,1	1,2,0	10,5,2	352	144	0.000167114	0.0153677	0.711,0.29,0.45	0.039,0.141,0.0	0.424	42.4	42.4
75785	ENSG00000104907	TRMT1	19	-	13112747	13112817	13110157	13110306	13112908	13113011	75785	6,5,3	1,3,3	5,6,2	0,0,0	214	144	2.21048e-06	0.000895141	0.801,0.529,0.402	1.0,1.0,1.0	-0.423	-42.3	42.3
43972	ENSG00000009413	REV3L	6	-	111472012	111472140	111416282	111416472	111482749	111483229	43972	2,8,13	6,6,5	11,10,5	0,1,2	272	144	0.000409471	0.0265478	0.15,0.414,0.579	1.0,0.841,0.57	-0.423	-42.3	42.3
62905	ENSG00000141380	SS18	18	-	26080304	26080423	26078075	26078160	26087499	26087577	62905	0,1,0	3,0,1	4,2,2	0,0,3	263	144	2.81597e-05	0.00477919	0.0,1.0,0.0	1.0,1.0,0.267	-0.422	-42.2	42.2
95484	ENSG00000058673	ZC3H11A	1	+	203796292	203796354	203795698	203795775	203796450	203796788	95484	1,1,0	6,9,1	2,1,7	1,4,2	206	144	9.1698e-05	0.0102571	0.104,0.072,0.0	0.583,0.149,0.71	-0.422	-42.2	42.2
95627	ENSG00000084676	NCOA1	2	+	24768024	24768135	24762686	24762776	24768223	24768543	95627	8,6,2	5,4,6	7,7,4	2,0,1	255	144	0.000916267	0.0443469	0.475,0.459,0.158	0.664,1.0,0.693	-0.422	-42.2	42.2
65771	ENSG00000238083	LRRC37A2	17	+	46520211	46520283	46517361	46517433	46540175	46540247	65771	2,1,4	0,1,0	1,0,4	4,2,0	216	144	0.000114278	0.0120172	1.0,0.4,1.0	0.143,0.0,1.0	0.419	41.9	41.9
22834	ENSG00000103121	CMC2	16	-	80998284	80998354	80981805	80981877	81006733	81006894	22834	7,7,20	1,4,8	4,4,5	8,6,16	214	144	0.000124058	0.0126759	0.825,0.541,0.627	0.252,0.31,0.174	0.419	41.9	41.9
83274	ENSG00000095637	SORBS1	10	-	95406117	95406147	95399016	95399189	95410632	95410777	83274	5,7,2	0,0,0	4,1,2	8,1,0	174	144	9.83042e-05	0.0107776	1.0,1.0,1.0	0.293,0.453,1.0	0.418	41.8	41.8
105645	ENSG00000171084	FAM86JP	3	+	125923878	125924140	125920824	125920905	125924965	125925115	105645	8,6,5	4,4,1	0,1,0	1,2,4	406	144	2.16306e-06	0.000889149	0.415,0.347,0.639	0.0,0.151,0.0	0.417	41.7	41.7
97672	ENSG00000144504	ANKMY1	2	-	240511860	240512001	240507559	240507691	240512801	240512942	97672	6,5,0	7,2,6	16,3,4	0,2,1	285	144	0.000606652	0.0339326	0.302,0.558,0.0	1.0,0.431,0.669	-0.413	-41.3	41.3
54487	ENSG00000215424	MCM3AP-AS1	21	+	46236223	46236331	46229233	46229266	46240833	46241019	54487	2,5,1	1,1,4	3,8,2	1,0,0	252	144	1.00895e-05	0.00240547	0.533,0.741,0.125	0.632,1.0,1.0	-0.411	-41.1	41.1
60288	ENSG00000167283	ATP5L	11	+	118405656	118405709	118403923	118403985	118406936	118407097	60288	15,4,8	4,7,8	0,2,2	3,11,13	197	144	3.79937e-05	0.00576076	0.733,0.295,0.422	0.0,0.117,0.101	0.411	41.1	41.1
93772	ENSG00000087076	HSD17B14	19	-	48832665	48832752	48815036	48815141	48834275	48834358	93772	2,4,3	2,4,0	4,5,7	0,0,0	231	144	0.00011206	0.011909	0.384,0.384,1.0	1.0,1.0,1.0	-0.411	-41.1	41.1
55727	ENSG00000140263	SORD	15	+	45069858	45070034	45068876	45068978	45072316	45072438	55727	8,7,9	0,0,0	5,8,21	2,5,2	320	144	2.327e-07	0.000192394	1.0,1.0,1.0	0.529,0.419,0.825	0.409	40.9	40.9
16941	ENSG00000270168	LA16c-380H5.3	16	+	2995283	2995316	2994926	2994962	2995618	2995654	16941	4,7,1	0,1,0	2,5,10	4,8,0	177	144	7.93372e-05	0.00930972	1.0,0.851,1.0	0.289,0.337,1.0	0.408	40.8	40.8
11769	ENSG00000101333	PLCB4	20	+	9096286	9096342	9069100	9069206	9217389	9217452	11769	1,9,7	0,0,0	4,9,4	4,4,1	200	144	1.05244e-07	0.000106569	1.0,1.0,1.0	0.419,0.618,0.742	0.407	40.7	40.7
33657	ENSG00000174306	ZHX3	20	-	41213733	41213899	41202056	41205066	41238687	41238796	33657	1,3,4	4,4,0	6,3,4	0,1,0	310	144	3.68373e-05	0.0056555	0.104,0.258,1.0	1.0,0.582,1.0	-0.407	-40.7	40.7
111069	ENSG00000149925	ALDOA	16	+	30055171	30055327	30053463	30053499	30063728	30064248	111069	4,2,6	5,6,10	7,10,21	3,3,4	300	144	5.60149e-05	0.00731604	0.277,0.138,0.224	0.528,0.615,0.716	-0.407	-40.7	40.7
25048	ENSG00000188313	PLSCR1	3	-	146528613	146528831	146525604	146525647	146533469	146533550	25048	4,5,8	0,0,1	2,10,6	4,0,4	362	144	5.63615e-05	0.00735065	1.0,1.0,0.761	0.166,1.0,0.374	0.407	40.7	40.7
55673	ENSG00000143373	ZNF687	1	+	151284854	151285101	151281617	151282079	151285205	151286074	55673	6,8,5	0,0,0	6,2,3	3,0,2	391	144	0.000287832	0.0212967	1.0,1.0,1.0	0.424,1.0,0.356	0.407	40.7	40.7
99119	ENSG00000128536	CDHR3	7	+	105910226	105910377	105876795	105877257	105911016	105911241	99119	15,24,4	4,6,3	0,12,3	5,12,8	295	144	0.000408551	0.0265264	0.647,0.661,0.394	0.0,0.328,0.155	0.406	40.6	40.6
106996	ENSG00000189136	UBE2Q2P1	15	-	84527453	84527667	84526780	84526876	84538531	84538616	106996	4,4,2	0,2,0	6,0,4	8,8,0	358	144	0.00075465	0.0391532	1.0,0.446,1.0	0.232,0.0,1.0	0.405	40.5	40.5
105210	ENSG00000278931	bP-2189O9.2	21	+	8866712	8866899	8863997	8864082	8866990	8867063	105210	3,8,10	0,0,0	8,8,7	1,5,2	331	144	1.14173e-07	0.000113069	1.0,1.0,1.0	0.777,0.41,0.604	0.403	40.3	40.3
45960	ENSG00000107159	CA9	9	+	35676156	35676389	35675760	35675931	35679184	35679342	45960	3,6,1	1,0,0	4,13,1	2,1,6	377	144	5.32704e-05	0.00712081	0.534,1.0,1.0	0.433,0.832,0.06	0.403	40.3	40.3
8819	ENSG00000107890	ANKRD26	10	-	27044156	27044190	27043425	27043567	27046352	27046523	8819	2,1,6	3,4,1	7,6,3	0,0,2	178	144	0.000374855	0.0251541	0.35,0.168,0.829	1.0,1.0,0.548	-0.4	-40	40
55722	ENSG00000140263	SORD	15	+	45069858	45070025	45068876	45068978	45072316	45072438	55722	4,6,9	0,0,0	8,7,14	2,5,2	311	144	1.20525e-07	0.000114334	1.0,1.0,1.0	0.649,0.393,0.764	0.398	39.8	39.8
105146	ENSG00000141696	P3H4	17	-	41809705	41809834	41806795	41806879	41811131	41811284	105146	6,1,1	0,0,1	3,1,0	0,3,3	273	144	2.77992e-05	0.00473583	1.0,1.0,0.345	1.0,0.15,0.0	0.398	39.8	39.8
69114	ENSG00000175582	RAB6A	11	-	73758169	73758273	73730764	73730823	73760506	73760638	69114	0,0,0	3,8,11	6,5,3	4,4,4	248	144	4.87535e-09	1.02178e-05	0.0,0.0,0.0	0.466,0.421,0.303	-0.397	-39.7	39.7
63782	ENSG00000186132	C2orf76	2	-	119317452	119317503	119311621	119311703	119339826	119339971	63782	1,3,2	1,0,0	1,3,0	0,7,8	195	144	3.2946e-06	0.00113324	0.425,1.0,1.0	1.0,0.24,0.0	0.395	39.5	39.5
109624	ENSG00000155313	USP25	21	+	15849776	15849872	15842406	15842540	15850159	15850208	109624	4,1,7	0,0,0	7,6,2	3,0,4	240	144	2.89731e-05	0.00488048	1.0,1.0,1.0	0.583,1.0,0.231	0.395	39.5	39.5
38080	ENSG00000196074	SYCP2	20	-	59877384	59877555	59875270	59875469	59878007	59878045	38080	2,0,5	0,1,0	2,1,2	2,2,2	315	144	0.000392459	0.0258352	1.0,0.0,1.0	0.314,0.186,0.314	0.395	39.5	39.5
93920	ENSG00000174928	C3orf33	3	-	155775691	155775848	155767517	155767669	155806138	155806272	93920	3,11,4	0,0,0	1,5,4	0,2,5	301	144	9.90422e-06	0.00238655	1.0,1.0,1.0	1.0,0.545,0.277	0.393	39.3	39.3
81455	ENSG00000100083	GGA1	22	+	37613023	37613191	37608959	37609154	37614189	37614274	81455	33,32,17	10,1,2	11,17,28	11,15,13	312	144	0.000188574	0.0164196	0.604,0.937,0.797	0.316,0.343,0.499	0.393	39.3	39.3
81439	ENSG00000100083	GGA1	22	+	37613032	37613191	37609059	37609154	37614189	37614274	81439	30,29,15	10,1,2	11,15,25	11,15,13	303	144	0.000238764	0.0190881	0.588,0.932,0.781	0.322,0.322,0.478	0.393	39.3	39.3
20205	ENSG00000173011	TADA2B	4	+	7047954	7048139	7043390	7043849	7048462	7048518	20205	3,3,5	0,0,0	5,1,3	2,0,3	329	144	0.000292765	0.0215203	1.0,1.0,1.0	0.522,1.0,0.304	0.391	39.1	39.1
76739	ENSG00000181555	SETD2	3	-	47079511	47079611	47067069	47067118	47080800	47081083	76739	1,0,1	1,6,0	4,1,2	2,0,0	244	144	1.30729e-05	0.0028185	0.371,0.0,1.0	0.541,1.0,1.0	-0.39	-39	39
54862	ENSG00000000419	DPM1	20	-	50941128	50941209	50940864	50940933	50945736	50945762	54862	2,7,12	3,5,1	14,4,15	0,0,2	225	144	0.000178477	0.0158937	0.299,0.473,0.885	1.0,1.0,0.828	-0.39	-39	39
94473	ENSG00000138640	FAM13A	4	-	88805010	88805052	88787752	88787932	88822975	88823201	94473	3,12,8	0,2,1	5,10,14	10,4,8	186	144	0.000237303	0.0190265	1.0,0.823,0.861	0.279,0.659,0.575	0.39	39	39
62563	ENSG00000185630	PBX1	1	+	164820071	164820184	164811989	164812149	164821536	164821626	62563	25,39,27	4,3,7	10,16,15	24,4,20	257	144	0.000268425	0.0203352	0.778,0.879,0.684	0.189,0.691,0.296	0.388	38.8	38.8
32367	ENSG00000174567	GOLT1A	1	-	204199199	204199390	204198159	204198496	204201632	204201701	32367	8,2,1	0,1,1	0,1,1	2,1,1	335	144	9.20324e-06	0.00226568	1.0,0.462,0.301	0.0,0.301,0.301	0.387	38.7	38.7
60051	ENSG00000106772	PRUNE2	9	-	76619339	76619387	76611480	76614600	76625022	76625058	60051	8,3,5	0,0,1	2,3,2	0,3,6	192	144	2.84025e-05	0.00481133	1.0,1.0,0.789	1.0,0.429,0.2	0.387	38.7	38.7
73818	ENSG00000234684	SDCBP2-AS1	20	+	1350359	1350481	1325420	1325529	1359698	1359820	73818	5,5,2	0,2,3	1,3,6	0,0,0	266	144	0.000986621	0.0466497	1.0,0.575,0.265	1.0,1.0,1.0	-0.387	-38.7	38.7
31012	ENSG00000267002	RP11-242D8.1	17	-	43166979	43167150	43159583	43159727	43170125	43170441	31012	4,7,6	1,1,6	18,16,6	0,1,0	315	144	5.98379e-06	0.00177388	0.646,0.762,0.314	1.0,0.88,1.0	-0.386	-38.6	38.6
75781	ENSG00000104907	TRMT1	19	-	13112661	13112817	13110157	13110306	13112908	13113011	75781	13,9,4	1,3,3	6,6,9	0,0,0	300	144	6.05468e-06	0.00177735	0.862,0.59,0.39	1.0,1.0,1.0	-0.386	-38.6	38.6
72953	ENSG00000120963	ZNF706	8	-	101204639	101204693	101202332	101202447	101205434	101205682	72953	0,0,0	5,5,1	4,1,4	5,3,2	198	144	8.29622e-07	0.000449628	0.0,0.0,0.0	0.368,0.195,0.593	-0.385	-38.5	38.5
7050	ENSG00000143994	ABHD1	2	+	27129315	27129361	27123834	27124062	27129513	27129626	7050	4,2,3	0,0,3	1,0,3	0,7,6	190	144	0.000742695	0.0387336	1.0,1.0,0.431	1.0,0.0,0.275	0.385	38.5	38.5
66578	ENSG00000134490	TMEM241	18	-	23430630	23430699	23421366	23421444	23437780	23437869	66578	15,19,10	0,1,2	2,7,7	2,6,2	213	144	8.60675e-05	0.0098682	1.0,0.928,0.772	0.403,0.441,0.703	0.384	38.4	38.4
14179	ENSG00000170919	TPT1-AS1	13	+	45390757	45390902	45389734	45389820	45391031	45391157	14179	9,5,17	4,2,4	15,20,13	0,1,0	289	144	1.10586e-06	0.000564654	0.529,0.555,0.679	1.0,0.909,1.0	-0.382	-38.2	38.2
71577	ENSG00000069424	KCNAB2	1	+	6085739	6085830	6085203	6085248	6086157	6086362	71577	1,4,1	0,0,1	2,0,1	0,3,2	235	144	4.92998e-05	0.00681116	1.0,1.0,0.38	1.0,0.0,0.235	0.382	38.2	38.2
41235	ENSG00000114302	PRKAR2A	3	-	48790543	48790627	48772924	48773108	48807648	48807684	41235	2,1,4	3,0,2	3,4,1	0,0,0	228	144	0.000674468	0.0364186	0.296,1.0,0.558	1.0,1.0,1.0	-0.382	-38.2	38.2
34304	ENSG00000264734	RP11-260A9.6	17	-	26991541	26991613	26989188	26989479	26999808	26999925	34304	18,10,9	2,1,1	4,6,6	3,6,3	216	144	0.000250202	0.0195635	0.857,0.87,0.857	0.471,0.4,0.571	0.381	38.1	38.1
102338	ENSG00000139173	TMEM117	12	+	44143524	44143624	43944209	43944342	44211289	44211387	102338	7,20,10	0,1,0	21,5,5	2,4,3	244	144	1.02725e-05	0.00242738	1.0,0.922,1.0	0.861,0.425,0.496	0.38	38	38
11970	ENSG00000214176	PLEKHM1P	17	-	64782481	64782619	64781433	64781616	64785221	64785367	11970	10,3,2	0,0,0	5,3,4	0,1,6	282	144	0.000198514	0.0170718	1.0,1.0,1.0	1.0,0.605,0.254	0.38	38	38
90584	ENSG00000184307	ZDHHC23	3	+	113959520	113959600	113958362	113958538	113961051	113962978	90584	4,3,1	0,0,0	6,2,6	0,3,3	224	144	0.000186866	0.0163588	1.0,1.0,1.0	1.0,0.3,0.563	0.379	37.9	37.9
10968	ENSG00000224078	SNHG14	15	+	25087466	25087599	25083395	25083527	25091589	25091723	10968	7,8,14	3,2,4	2,1,5	0,0,0	277	144	5.65637e-07	0.00035898	0.548,0.675,0.645	1.0,1.0,1.0	-0.377	-37.7	37.7
40997	ENSG00000151881	C5orf28	5	-	43454454	43454605	43453657	43454043	43483821	43483891	40997	0,11,8	7,5,2	0,0,1	6,17,10	295	144	3.91096e-06	0.00128166	0.0,0.518,0.661	0.0,0.0,0.047	0.377	37.7	37.7
28962	ENSG00000159110	IFNAR2	21	+	33241839	33241977	33229970	33230216	33244950	33245074	28962	11,7,11	0,0,0	3,7,10	1,3,2	282	144	4.65053e-05	0.00655878	1.0,1.0,1.0	0.605,0.544,0.719	0.377	37.7	37.7
57639	ENSG00000214293	APTR	7	-	77661197	77661367	77659092	77659318	77685201	77685328	57639	6,5,14	1,1,0	8,2,10	6,2,3	314	144	6.04656e-05	0.00773036	0.733,0.696,1.0	0.379,0.314,0.605	0.377	37.7	37.7
53344	ENSG00000072210	ALDH3A2	17	+	19673199	19673275	19671767	19671956	19675561	19675742	53344	0,0,0	1,7,2	3,0,4	1,3,3	220	144	0.000179704	0.0159556	0.0,0.0,0.0	0.663,0.0,0.466	-0.376	-37.6	37.6
109573	ENSG00000250903	GMDS-AS1	6	+	2397220	2397626	2248836	2248926	2398576	2398664	109573	4,6,2	1,0,0	2,2,2	0,12,1	550	144	6.64434e-06	0.00186538	0.512,1.0,1.0	1.0,0.042,0.344	0.375	37.5	37.5
4451	ENSG00000178075	GRAMD1C	3	+	113901030	113901146	113897469	113897813	113904139	113904272	4451	7,12,5	3,0,6	10,10,8	0,0,0	260	144	6.62695e-06	0.00186538	0.564,1.0,0.316	1.0,1.0,1.0	-0.373	-37.3	37.3
91456	ENSG00000163625	WDFY3	4	-	84932126	84932363	84896910	84897010	84966208	84966391	91456	13,8,10	1,0,0	7,13,8	8,2,1	381	144	1.05643e-05	0.00246647	0.831,1.0,1.0	0.249,0.711,0.751	0.373	37.3	37.3
73537	ENSG00000164080	RAD54L2	3	+	51572824	51572915	51541579	51541650	51590366	51590559	73537	2,2,4	7,1,1	2,0,0	3,5,5	235	144	0.000576515	0.0329375	0.149,0.551,0.71	0.29,0.0,0.0	0.373	37.3	37.3
74417	ENSG00000204392	LSM2	6	-	31802787	31802905	31797989	31798049	31806074	31806142	74417	6,7,8	2,10,5	0,5,0	4,8,10	262	144	0.000802692	0.0406854	0.622,0.278,0.468	0.0,0.256,0.0	0.371	37.1	37.1
26769	ENSG00000110628	SLC22A18	11	+	2919737	2919848	2919353	2919407	2921351	2921826	26769	3,6,4	1,6,3	4,3,4	0,0,2	255	144	0.000581611	0.0331111	0.629,0.361,0.43	1.0,1.0,0.53	-0.37	-37	37
59719	ENSG00000148700	ADD3	10	+	110079239	110079297	110012790	110012909	110100624	110100704	59719	4,7,5	3,3,1	5,12,3	0,0,0	202	144	4.85195e-06	0.00148727	0.487,0.625,0.781	1.0,1.0,1.0	-0.369	-36.9	36.9
29671	ENSG00000148303	RPL7A	9	+	133350656	133350719	133350239	133350319	133351001	133351071	29671	3,5,4	1,2,2	4,9,8	0,0,0	207	144	0.000504992	0.0301408	0.676,0.635,0.582	1.0,1.0,1.0	-0.369	-36.9	36.9
69249	ENSG00000273294	C1QTNF3-AMACR	5	-	34108947	34109178	34051881	34052110	34124417	34124528	69249	24,18,14	1,0,3	9,27,11	10,4,5	375	144	0.00108263	0.0493008	0.902,1.0,0.642	0.257,0.722,0.458	0.369	36.9	36.9
92321	ENSG00000109180	OCIAD1	4	+	48831226	48831398	48831043	48831141	48832619	48832682	92321	6,12,3	6,9,0	2,6,17	0,0,2	316	144	0.000284326	0.0210893	0.313,0.378,1.0	1.0,1.0,0.795	-0.368	-36.8	36.8
44048	ENSG00000146828	SLC12A9	7	+	100854619	100854780	100852745	100852835	100856867	100857176	44048	2,1,1	3,7,1	2,3,10	1,2,1	305	144	0.000577101	0.0329375	0.239,0.063,0.321	0.486,0.415,0.825	-0.368	-36.8	36.8
96407	ENSG00000151338	MIPOL1	14	+	37212229	37212356	37198027	37198104	37219552	37219645	96407	6,14,10	6,11,5	0,3,1	3,11,14	271	144	1.109e-06	0.000564654	0.347,0.403,0.515	0.0,0.127,0.037	0.367	36.7	36.7
81441	ENSG00000100083	GGA1	22	+	37612964	37613191	37608976	37609154	37614189	37614274	81441	45,38,27	10,1,2	18,25,38	11,15,13	371	144	0.000161197	0.0149918	0.636,0.937,0.84	0.388,0.393,0.532	0.367	36.7	36.7
20372	ENSG00000221947	XKR9	8	+	70674817	70674899	70669852	70669994	70706932	70707153	20372	1,5,4	2,1,3	2,2,3	0,1,0	226	144	0.000160284	0.0149532	0.242,0.761,0.459	1.0,0.56,1.0	-0.366	-36.6	36.6
4457	ENSG00000178075	GRAMD1C	3	+	113876164	113876260	113875483	113875587	113882751	113882832	4457	3,2,5	1,0,0	0,12,7	3,6,0	240	144	0.000266685	0.0203159	0.643,1.0,1.0	0.0,0.545,1.0	0.366	36.6	36.6
22376	ENSG00000157657	ZNF618	9	+	114028732	114028972	114016694	114016784	114032644	114032728	22376	18,24,4	1,8,5	26,22,36	1,1,1	384	144	0.000283124	0.0210347	0.871,0.529,0.231	0.907,0.892,0.931	-0.366	-36.6	36.6
62841	ENSG00000228106	RP11-452F19.3	1	+	222823855	222823945	222815058	222815078	222835118	222835215	62841	4,5,4	1,0,0	3,2,5	2,2,1	234	144	0.000505022	0.0301408	0.711,1.0,1.0	0.48,0.381,0.755	0.365	36.5	36.5
14178	ENSG00000170919	TPT1-AS1	13	+	45390713	45390902	45389734	45389820	45391031	45391722	14178	11,8,18	4,2,4	21,29,16	0,1,0	333	144	4.9435e-07	0.00032677	0.543,0.634,0.661	1.0,0.926,1.0	-0.363	-36.3	36.3
73013	ENSG00000258674	CTC-260F20.3	19	+	19533103	19533326	19532631	19532740	19535033	19535144	73013	21,2,13	3,6,3	2,7,13	0,1,1	367	144	0.000408968	0.0265343	0.733,0.116,0.63	1.0,0.733,0.836	-0.363	-36.3	36.3
99080	ENSG00000135926	TMBIM1	2	-	218285762	218285934	218280025	218280126	218292465	218292535	99080	10,1,2	0,0,1	3,3,3	2,1,2	316	144	8.39471e-05	0.00970573	1.0,1.0,0.477	0.406,0.578,0.406	0.362	36.2	36.2
50769	ENSG00000119685	TTLL5	14	+	75941689	75941780	75882684	75882902	75954423	75955078	50769	2,3,2	3,1,2	0,1,0	3,2,3	235	144	0.00012656	0.012869	0.29,0.648,0.38	0.0,0.235,0.0	0.361	36.1	36.1
47257	ENSG00000185324	CDK10	16	+	89689251	89689306	89686691	89686759	89690552	89690624	47257	4,2,4	3,5,2	0,0,2	1,2,5	199	144	0.000547504	0.0317715	0.491,0.224,0.591	0.0,0.0,0.224	0.361	36.1	36.1
99783	ENSG00000198561	CTNND1	11	+	57789036	57789155	57761796	57762046	57791384	57791673	99783	45,36,48	18,8,15	3,13,32	8,29,19	263	144	0.000140406	0.0137622	0.578,0.711,0.637	0.17,0.197,0.48	0.36	36	36
26880	ENSG00000101346	POFUT1	20	+	32223060	32223230	32216608	32216647	32228262	32228455	26880	1,10,2	4,1,3	0,0,2	1,2,11	314	144	0.000355436	0.0242964	0.103,0.821,0.234	0.0,0.0,0.077	0.36	36	36
109028	ENSG00000257489	RP11-175P13.3	12	-	100198843	100198972	100180552	100180716	100199519	100199783	109028	8,11,9	5,1,3	7,13,7	0,0,0	273	144	3.00615e-07	0.000228448	0.458,0.853,0.613	1.0,1.0,1.0	-0.359	-35.9	35.9
12834	ENSG00000132746	ALDH3B2	11	-	67671062	67671321	67667472	67667635	67673733	67673791	12834	6,4,2	0,1,0	2,2,2	1,7,0	403	144	9.38229e-05	0.0103814	1.0,0.588,1.0	0.417,0.093,1.0	0.359	35.9	35.9
35260	ENSG00000213742	ZNF337-AS1	20	+	25632157	25632288	25624156	25624446	25634048	25634170	35260	3,16,8	2,2,2	10,16,10	0,0,0	275	144	0.000208097	0.0175354	0.44,0.807,0.677	1.0,1.0,1.0	-0.359	-35.9	35.9
59686	ENSG00000082397	EPB41L3	18	-	5394676	5394793	5392383	5393478	5395066	5395147	59686	7,6,9	3,5,7	14,15,6	2,1,1	261	144	0.00031065	0.0223787	0.563,0.398,0.415	0.794,0.892,0.768	-0.359	-35.9	35.9
18029	ENSG00000079150	FKBP7	2	-	178469651	178469782	178465769	178465931	178478278	178478317	18029	2,10,9	5,2,2	8,12,5	2,0,0	275	144	0.0003667	0.024785	0.173,0.724,0.702	0.677,1.0,1.0	-0.359	-35.9	35.9
56659	ENSG00000236305	RP11-126L15.4	7	-	100851975	100852131	100837313	100837579	100852513	100852616	56659	4,4,2	3,2,4	0,0,0	8,2,4	300	144	6.6732e-07	0.000391553	0.39,0.49,0.194	0.0,0.0,0.0	0.358	35.8	35.8
73835	ENSG00000196549	MME	3	+	155083690	155083792	155081343	155081945	155084157	155084213	73835	15,8,12	1,0,0	18,11,8	4,4,5	246	144	1.50373e-06	0.000698536	0.898,1.0,1.0	0.725,0.617,0.484	0.357	35.7	35.7
110747	ENSG00000095794	CREM	10	+	35179133	35179276	35127161	35127193	35188199	35188388	110747	8,13,4	3,5,1	3,4,14	0,0,1	287	144	1.33001e-05	0.00284704	0.572,0.566,0.667	1.0,1.0,0.875	-0.357	-35.7	35.7
108964	ENSG00000176978	DPP7	9	-	137111940	137111966	137111689	137111754	137112111	137112343	108964	13,1,9	5,2,3	2,4,6	0,1,0	170	144	6.92956e-05	0.00847343	0.688,0.298,0.718	1.0,0.772,1.0	-0.356	-35.6	35.6
98261	ENSG00000135409	AMHR2	12	+	53430145	53430282	53429452	53429625	53431176	53431534	98261	2,6,0	8,12,1	15,14,10	7,13,5	281	144	0.00105424	0.0487889	0.114,0.204,0.0	0.523,0.356,0.506	-0.356	-35.6	35.6
71448	ENSG00000183317	EPHA10	1	-	37727101	37727210	37723310	37723372	37731410	37731582	71448	4,7,8	0,0,0	3,8,13	3,2,1	253	144	0.000215317	0.0178628	1.0,1.0,1.0	0.363,0.695,0.881	0.354	35.4	35.4
103678	ENSG00000111843	TMEM14C	6	+	10724575	10724633	10723124	10723241	10725906	10726090	103678	2,1,1	15,4,11	4,2,11	2,12,4	202	144	0.00101822	0.0477677	0.087,0.151,0.061	0.588,0.106,0.662	-0.352	-35.2	35.2
73468	ENSG00000106603	COA1	7	-	43652089	43652138	43650611	43650712	43665657	43665722	73468	2,4,2	6,4,2	0,0,0	14,12,18	193	144	2.27535e-06	0.00090732	0.199,0.427,0.427	0.0,0.0,0.0	0.351	35.1	35.1
75916	ENSG00000196235	SUPT5H	19	+	39473962	39473980	39473419	39473521	39474077	39474121	75916	11,12,11	3,0,0	3,7,8	4,3,4	162	144	0.000198527	0.0170718	0.765,1.0,1.0	0.4,0.675,0.64	0.35	35	35
23430	ENSG00000108819	PPP1R9B	17	-	50140478	50140650	50140092	50140359	50141268	50141373	23430	6,9,2	1,1,0	2,3,1	0,2,5	316	144	0.000398983	0.0260365	0.732,0.804,1.0	1.0,0.406,0.084	0.349	34.9	34.9
80785	ENSG00000106714	CNTNAP3	9	-	39149805	39149977	39140518	39140638	39165932	39166076	80785	3,11,2	0,2,0	1,1,7	0,8,2	316	144	0.000528791	0.0310454	1.0,0.715,1.0	1.0,0.054,0.615	0.349	34.9	34.9
22093	ENSG00000162591	MEGF6	1	-	3499137	3499266	3498697	3498826	3499587	3499716	22093	7,10,6	0,6,5	11,17,4	0,1,0	273	144	1.96352e-05	0.00367122	1.0,0.468,0.388	1.0,0.9,1.0	-0.348	-34.8	34.8
97281	ENSG00000008277	ADAM22	7	+	87971293	87971375	87964633	87964684	87978335	87978412	97281	1,4,1	2,2,2	0,0,0	1,2,1	226	144	0.000279953	0.0209025	0.242,0.56,0.242	0.0,0.0,0.0	0.348	34.8	34.8
50470	ENSG00000087884	AAMDC	11	+	77841018	77841060	77821186	77821237	77842478	77842628	50470	9,8,4	2,8,2	12,15,8	0,0,1	186	144	1.01542e-06	0.000538294	0.777,0.436,0.608	1.0,1.0,0.861	-0.347	-34.7	34.7
70775	ENSG00000277258	PCGF2	17	-	38748195	38748308	38740290	38740442	38749361	38749817	70775	6,5,5	2,1,3	11,8,14	0,0,1	257	144	8.68948e-05	0.00992185	0.627,0.737,0.483	1.0,1.0,0.887	-0.347	-34.7	34.7
91587	ENSG00000168070	C11orf85	11	-	64947373	64947582	64940573	64940646	64954756	64954802	91587	10,14,3	6,5,1	11,16,13	1,1,1	353	144	0.000455697	0.0283223	0.405,0.533,0.55	0.818,0.867,0.841	-0.346	-34.6	34.6
36780	ENSG00000165121	RP11-213G2.3	9	+	85829462	85829605	85822877	85823080	85837758	85837963	36780	7,3,10	0,0,0	6,7,2	4,3,0	287	144	7.32222e-06	0.0019661	1.0,1.0,1.0	0.429,0.539,1.0	0.344	34.4	34.4
89558	ENSG00000100479	POLE2	14	-	49674349	49674454	49674122	49674216	49679724	49679800	89558	29,46,26	1,6,1	16,11,21	17,3,7	249	144	4.75619e-05	0.00663748	0.944,0.816,0.938	0.352,0.68,0.634	0.344	34.4	34.4
78384	ENSG00000187778	MCRS1	12	-	49567646	49567749	49566076	49566215	49568047	49568101	78384	1,3,2	2,0,3	3,11,2	0,0,1	247	144	0.000594072	0.0334611	0.226,1.0,0.28	1.0,1.0,0.538	-0.344	-34.4	34.4
97773	ENSG00000116353	MECR	1	-	29220837	29220942	29216587	29216812	29230730	29230932	97773	1,2,0	19,17,11	6,0,5	3,18,2	249	144	0.000687659	0.0368885	0.03,0.064,0.0	0.536,0.0,0.591	-0.344	-34.4	34.4
2508	ENSG00000267645	RP11-577H5.5	7	-	102640611	102640773	102639122	102639199	102666076	102666163	2508	3,16,10	2,0,8	19,8,5	2,0,0	306	144	0.0010233	0.0478816	0.414,1.0,0.37	0.817,1.0,1.0	-0.344	-34.4	34.4
67959	ENSG00000141580	WDR45B	17	-	82627203	82627291	82621608	82621799	82643948	82644023	67959	1,1,0	2,1,1	3,9,7	2,6,2	232	144	0.000488614	0.0295331	0.237,0.383,0.0	0.482,0.482,0.685	-0.343	-34.3	34.3
47510	ENSG00000276805	RP11-291L22.9	10	+	38428106	38428296	38425818	38425883	38435129	38435253	47510	10,7,11	4,1,2	1,9,2	0,0,0	334	144	4.20327e-06	0.00134702	0.519,0.751,0.703	1.0,1.0,1.0	-0.342	-34.2	34.2
40185	ENSG00000133019	CHRM3	1	+	239718795	239718899	239678185	239678288	239827251	239827378	40185	1,5,2	8,4,1	0,0,0	8,8,10	248	144	5.37731e-05	0.00714754	0.068,0.421,0.537	0.0,0.0,0.0	0.342	34.2	34.2
106703	ENSG00000065559	MAP2K4	17	+	12095574	12095694	12020975	12021001	12125293	12125371	106703	5,1,4	0,1,0	1,1,6	4,2,0	264	144	0.000299912	0.0219028	1.0,0.353,1.0	0.12,0.214,1.0	0.34	34	34
92320	ENSG00000109180	OCIAD1	4	+	48831226	48831433	48831062	48831141	48832619	48832663	92320	11,13,6	6,9,0	5,20,22	0,0,2	351	144	0.000110878	0.0118112	0.429,0.372,1.0	1.0,1.0,0.819	-0.339	-33.9	33.9
48160	ENSG00000168591	TMUB2	17	+	44187616	44187743	44187048	44187109	44189021	44189588	48160	6,4,5	3,2,2	1,3,3	0,0,1	271	144	7.57304e-05	0.00900373	0.515,0.515,0.571	1.0,1.0,0.615	-0.338	-33.8	33.8
62839	ENSG00000228106	RP11-452F19.3	1	+	222823855	222823945	222815077	222815171	222835118	222835215	62839	4,5,4	2,0,0	3,3,6	5,2,1	234	144	0.001023	0.0478816	0.552,1.0,1.0	0.27,0.48,0.787	0.338	33.8	33.8
111068	ENSG00000149925	ALDOA	16	+	30055171	30055327	30054783	30054927	30063728	30064248	111068	8,16,11	4,4,1	13,22,31	0,0,0	300	144	2.77695e-07	0.00021574	0.49,0.658,0.841	1.0,1.0,1.0	-0.337	-33.7	33.7
70067	ENSG00000225470	JPX	X	+	73998767	73998844	73944583	73944662	74004269	74004351	70067	5,5,7	2,1,3	5,12,14	0,0,0	221	144	7.51534e-05	0.00895876	0.62,0.765,0.603	1.0,1.0,1.0	-0.337	-33.7	33.7
19926	ENSG00000131459	GFPT2	5	-	180302422	180302584	180300689	180301608	180304771	180304939	19926	3,10,4	0,1,0	22,5,6	1,2,5	306	144	9.33291e-05	0.0103581	1.0,0.825,1.0	0.912,0.541,0.361	0.337	33.7	33.7
73228	ENSG00000143748	NVL	1	-	224326390	224326464	224317877	224317925	224330070	224330179	73228	8,2,11	0,5,2	5,9,10	0,0,0	218	144	0.000383232	0.025524	1.0,0.209,0.784	1.0,1.0,1.0	-0.336	-33.6	33.6
88665	ENSG00000223546	LINC00630	X	+	102845856	102846020	102839800	102839863	102865041	102865159	88665	7,11,2	0,0,0	9,7,8	3,2,1	308	144	7.31452e-05	0.00880592	1.0,1.0,1.0	0.584,0.621,0.789	0.335	33.5	33.5
98519	ENSG00000103196	CRISPLD2	16	+	84836176	84836435	84819984	84820133	84838421	84838551	98519	0,0,0	4,5,2	0,6,4	3,1,3	403	144	9.1887e-05	0.0102592	0.0,0.0,0.0	0.0,0.682,0.323	-0.335	-33.5	33.5
84353	ENSG00000146872	TLK2	17	+	62507380	62507449	62481120	62481206	62508407	62508553	84353	6,3,0	1,8,4	0,0,0	2,1,1	213	144	0.000353456	0.0242416	0.802,0.202,0.0	0.0,0.0,0.0	0.335	33.5	33.5
65056	ENSG00000115459	ELMOD3	2	+	85355075	85355170	85354752	85354829	85355554	85355716	65056	8,6,7	7,8,6	23,16,30	6,6,4	239	144	0.00051188	0.0304292	0.408,0.311,0.413	0.698,0.616,0.819	-0.334	-33.4	33.4
31208	ENSG00000203326	ZNF525	19	+	53371222	53371341	53365692	53365894	53372214	53372296	31208	0,3,4	1,0,0	2,0,0	0,2,1	263	144	3.1739e-05	0.00515366	0.0,1.0,1.0	1.0,0.0,0.0	0.333	33.3	33.3
68624	ENSG00000100526	CDKN3	14	+	54399893	54399912	54396994	54397077	54408744	54408793	68624	0,1,0	2,0,1	1,6,0	0,0,2	163	144	3.18761e-05	0.00515366	0.0,1.0,0.0	1.0,1.0,0.0	-0.333	-33.3	33.3
70098	ENSG00000225470	JPX	X	+	73994845	73994961	73944583	73944662	74004269	74004551	70098	8,4,9	2,1,3	13,6,5	0,0,0	260	144	3.48887e-05	0.00548721	0.689,0.689,0.624	1.0,1.0,1.0	-0.333	-33.3	33.3
6680	ENSG00000064545	TMEM161A	19	-	19134783	19134916	19121758	19121819	19138425	19138467	6680	3,2,0	0,0,1	1,0,0	0,1,1	277	144	3.54673e-05	0.00554916	1.0,1.0,0.0	1.0,0.0,0.0	0.333	33.3	33.3
31207	ENSG00000203326	ZNF525	19	+	53371218	53371341	53365692	53365894	53372214	53372296	31207	0,6,2	1,0,0	4,0,0	0,2,1	267	144	8.70859e-05	0.00992185	0.0,1.0,1.0	1.0,0.0,0.0	0.333	33.3	33.3
92330	ENSG00000109180	OCIAD1	4	+	48831226	48831431	48831043	48831141	48832619	48832663	92330	12,12,7	6,9,0	5,15,20	0,0,2	349	144	0.000196912	0.0169978	0.452,0.355,1.0	1.0,1.0,0.805	-0.333	-33.3	33.3
75631	ENSG00000103599	IQCH	15	+	67400113	67400305	67388830	67389006	67416930	67417051	75631	3,10,7	0,0,0	4,6,11	4,0,2	336	144	0.000217365	0.0179626	1.0,1.0,1.0	0.3,1.0,0.702	0.333	33.3	33.3
48571	ENSG00000049540	ELN	7	+	74057639	74057696	74056671	74056713	74059885	74060047	48571	0,10,7	2,0,0	2,0,0	0,2,2	201	144	0.000351793	0.0242416	0.0,1.0,1.0	1.0,0.0,0.0	0.333	33.3	33.3
107322	ENSG00000188130	MAPK12	22	-	50257978	50258141	50257473	50257660	50258242	50258301	107322	18,15,3	36,18,29	16,11,20	3,9,12	307	144	0.000388362	0.0256698	0.19,0.281,0.046	0.714,0.364,0.439	-0.333	-33.3	33.3
3640	ENSG00000164815	ORC5	7	-	104201444	104201622	104200757	104200958	104207832	104208009	3640	10,0,6	0,2,0	0,0,2	2,1,0	322	144	0.000393146	0.0258427	1.0,0.0,1.0	0.0,0.0,1.0	0.333	33.3	33.3
36781	ENSG00000165121	RP11-213G2.3	9	+	85829462	85829606	85822877	85823080	85837758	85837963	36781	9,4,13	0,0,0	7,7,2	4,3,0	288	144	7.90786e-06	0.00205377	1.0,1.0,1.0	0.467,0.538,1.0	0.332	33.2	33.2
91593	ENSG00000168070	C11orf85	11	-	64947373	64947465	64940573	64940646	64954756	64954802	91593	4,13,10	6,5,1	15,19,23	1,1,1	236	144	0.000355798	0.0242964	0.289,0.613,0.859	0.902,0.921,0.933	-0.332	-33.2	33.2
10195	ENSG00000260643	RP11-303E16.8	16	-	81057904	81058027	81053664	81054094	81084462	81084534	10195	1,0,0	7,8,3	1,8,5	7,4,3	267	144	6.03525e-06	0.00177735	0.072,0.0,0.0	0.072,0.519,0.473	-0.331	-33.1	33.1
38587	ENSG00000185015	CA13	8	+	85224954	85225295	85220926	85221125	85230084	85230200	38587	13,13,9	0,5,2	5,13,8	0,0,0	485	144	2.03674e-05	0.00378456	1.0,0.436,0.572	1.0,1.0,1.0	-0.331	-33.1	33.1
62491	ENSG00000032444	PNPLA6	19	+	7543075	7543084	7542760	7542928	7549906	7550099	62491	4,2,3	1,0,0	2,3,2	3,4,0	153	144	7.29159e-05	0.00879676	0.79,1.0,1.0	0.386,0.414,1.0	0.33	33	33
4389	ENSG00000089775	ZBTB25	14	-	64495242	64495484	64490360	64490540	64499440	64499563	4389	22,15,19	0,2,2	28,15,13	14,6,3	386	144	0.000243893	0.0193143	1.0,0.737,0.78	0.427,0.483,0.618	0.33	33	33
50519	ENSG00000196586	MYO6	6	+	75895230	75895362	75892529	75892690	75898372	75898411	50519	2,3,5	2,3,0	1,1,4	0,0,1	276	144	0.000963944	0.045939	0.343,0.343,1.0	1.0,1.0,0.676	-0.33	-33	33
49076	ENSG00000084072	PPIE	1	+	39762516	39762655	39752909	39753052	39763688	39763914	49076	2,6,2	27,9,25	18,4,12	9,3,9	283	144	2.20804e-07	0.000188697	0.036,0.253,0.039	0.504,0.404,0.404	-0.328	-32.8	32.8
70965	ENSG00000276293	PIP4K2B	17	-	38779634	38779720	38779382	38779529	38779851	38779930	70965	0,0,1	5,3,1	4,4,3	5,1,4	230	144	3.18941e-05	0.00515366	0.0,0.0,0.385	0.334,0.715,0.32	-0.328	-32.8	32.8
84705	ENSG00000150967	ABCB9	12	-	122940815	122940995	122940110	122940284	122946024	122946220	84705	6,7,4	0,1,5	3,13,3	0,0,0	324	144	0.000870359	0.042979	1.0,0.757,0.262	1.0,1.0,1.0	-0.327	-32.7	32.7
26863	ENSG00000141391	PRELID3A	18	+	12429349	12429433	12427220	12427323	12431149	12432235	26863	17,19,16	1,0,0	4,12,7	3,2,2	228	144	3.7605e-05	0.00574714	0.915,1.0,1.0	0.457,0.791,0.689	0.326	32.6	32.6
30616	ENSG00000197808	ZNF461	19	-	36643793	36643862	36637191	36640043	36656447	36656543	30616	5,13,4	3,1,3	8,5,11	0,0,1	213	144	3.98582e-05	0.00595692	0.53,0.898,0.474	1.0,1.0,0.881	-0.326	-32.6	32.6
95662	ENSG00000157036	EXOG	3	+	38497628	38497684	38496344	38496530	38501354	38501494	95662	3,7,3	0,1,0	6,6,2	0,3,4	200	144	0.000172564	0.0155837	1.0,0.834,1.0	1.0,0.59,0.265	0.326	32.6	32.6
19692	ENSG00000183010	PYCR1	17	-	81934419	81934489	81932928	81933376	81934925	81935147	19692	20,6,4	14,4,2	13,17,9	0,3,2	214	144	0.000411096	0.0266149	0.49,0.502,0.574	1.0,0.792,0.752	-0.326	-32.6	32.6
82201	ENSG00000114670	NEK11	3	+	131168829	131168937	131165425	131165519	131170772	131170887	82201	1,5,4	0,3,2	3,1,6	0,0,0	252	144	0.00105562	0.0487889	1.0,0.488,0.533	1.0,1.0,1.0	-0.326	-32.6	32.6
540	ENSG00000189171	S100A13	1	-	153628120	153628237	153626319	153627598	153631010	153631360	540	3,4,1	5,14,8	4,17,14	3,9,8	261	144	4.58713e-05	0.00652039	0.249,0.136,0.065	0.424,0.51,0.491	-0.325	-32.5	32.5
107606	ENSG00000104529	EEF1D	8	-	143590607	143590735	143589694	143590081	143592646	143592893	107606	26,18,24	21,16,12	26,36,36	5,6,6	272	144	8.3304e-06	0.00210881	0.396,0.373,0.514	0.734,0.761,0.761	-0.324	-32.4	32.4
42603	ENSG00000167595	PROSER3	19	+	35764853	35764936	35762252	35762356	35766767	35766955	42603	22,7,5	4,1,4	4,11,5	0,0,0	227	144	2.76508e-06	0.00103398	0.777,0.816,0.442	1.0,1.0,1.0	-0.322	-32.2	32.2
38891	ENSG00000084623	EIF3I	1	+	32224409	32224475	32222436	32222630	32228498	32228609	38891	13,10,19	8,6,4	14,11,13	0,2,0	210	144	7.48061e-06	0.00197699	0.527,0.533,0.765	1.0,0.79,1.0	-0.322	-32.2	32.2
34081	ENSG00000068885	IFT80	3	-	160347643	160347768	160343650	160343815	160356012	160356150	34081	9,6,2	8,1,5	0,2,0	2,2,2	269	144	0.00078809	0.0403851	0.376,0.763,0.176	0.0,0.349,0.0	0.322	32.2	32.2
10197	ENSG00000260643	RP11-303E16.8	16	-	81057904	81058064	81053664	81054094	81084462	81084534	10197	1,0,0	7,8,3	3,6,5	7,4,3	304	144	1.6088e-06	0.000732247	0.063,0.0,0.0	0.169,0.415,0.441	-0.321	-32.1	32.1
56940	ENSG00000115827	DCAF17	2	+	171473865	171473975	171468887	171469030	171477986	171478070	56940	5,7,7	3,1,4	4,5,13	0,1,0	254	144	1.38824e-05	0.00292309	0.486,0.799,0.498	1.0,0.739,1.0	-0.319	-31.9	31.9
82999	ENSG00000196793	ZNF239	10	-	43567898	43568021	43556346	43558171	43574539	43574618	82999	17,38,44	4,3,0	9,20,10	3,6,10	267	144	0.000216214	0.0179092	0.696,0.872,1.0	0.618,0.643,0.35	0.319	31.9	31.9
44183	ENSG00000221994	ZNF630	X	-	47988523	47988617	47983355	47983411	48002594	48002653	44183	3,3,2	1,4,3	0,0,2	1,5,3	238	144	0.000726545	0.0382009	0.645,0.312,0.287	0.0,0.0,0.287	0.319	31.9	31.9
72964	ENSG00000120963	ZNF706	8	-	101204649	101204693	101202332	101202447	101205434	101205682	72964	2,0,0	5,5,1	4,1,4	5,3,2	188	144	0.000450435	0.0280922	0.235,0.0,0.0	0.38,0.203,0.605	-0.318	-31.8	31.8
49666	ENSG00000119333	WDR34	9	-	128635657	128635764	128635091	128635175	128636280	128636438	49666	7,19,17	4,0,8	2,16,19	0,0,0	251	144	2.17058e-06	0.000889149	0.501,1.0,0.549	1.0,1.0,1.0	-0.317	-31.7	31.7
39281	ENSG00000162929	KIAA1841	2	+	61073457	61073631	61071605	61071792	61076919	61077158	39281	2,12,3	1,0,0	4,6,2	1,4,1	318	144	6.62953e-05	0.00824073	0.475,1.0,1.0	0.644,0.404,0.475	0.317	31.7	31.7
48155	ENSG00000168591	TMUB2	17	+	44187675	44187743	44186989	44187109	44189021	44189588	48155	7,7,2	3,2,2	1,3,3	0,0,1	212	144	0.000224207	0.0183353	0.613,0.704,0.404	1.0,1.0,0.671	-0.317	-31.7	31.7
103760	ENSG00000140950	TLDC1	16	-	84502720	84502862	84497933	84498111	84504600	84504656	103760	26,25,4	1,0,0	14,4,14	3,2,2	286	144	5.22703e-05	0.0070518	0.929,1.0,1.0	0.701,0.502,0.779	0.316	31.6	31.6
62415	ENSG00000113805	CNTN3	3	-	74369188	74369373	74365565	74365702	74369888	74369991	62415	6,13,6	0,6,2	7,7,3	0,0,0	329	144	8.4672e-06	0.00213146	1.0,0.487,0.568	1.0,1.0,1.0	-0.315	-31.5	31.5
62162	ENSG00000221978	CCNL2	1	-	1388625	1388767	1387953	1388065	1388949	1389047	62162	4,7,2	1,0,0	4,13,9	11,5,0	286	144	0.000102431	0.0111218	0.668,1.0,1.0	0.155,0.567,1.0	0.315	31.5	31.5
83539	ENSG00000064012	CASP8	2	+	201272897	201272942	201272637	201272776	201284815	201285317	83539	1,4,2	0,1,0	1,6,5	6,2,0	189	144	0.000448088	0.0279866	1.0,0.753,1.0	0.113,0.696,1.0	0.315	31.5	31.5
79668	ENSG00000060982	BCAT1	12	-	24901813	24901884	24894274	24894475	24948926	24949043	79668	9,18,22	1,0,0	8,5,16	4,1,8	215	144	2.22495e-07	0.000188697	0.858,1.0,1.0	0.573,0.77,0.573	0.314	31.4	31.4
24079	ENSG00000070371	CLTCL1	22	-	19208153	19208311	19201328	19201493	19208921	19209114	24079	20,7,10	6,0,6	12,20,10	0,0,0	302	144	6.46564e-07	0.000391553	0.614,1.0,0.443	1.0,1.0,1.0	-0.314	-31.4	31.4
73786	ENSG00000074657	ZNF532	18	+	58865303	58865385	58863603	58863750	58865469	58865579	73786	27,43,26	3,4,0	11,46,41	13,12,10	226	144	0.000182073	0.016106	0.852,0.873,1.0	0.35,0.71,0.723	0.314	31.4	31.4
62980	ENSG00000083828	ZNF586	19	+	57776542	57776674	57769669	57769878	57778750	57780577	62980	7,16,17	0,3,0	9,16,13	1,7,9	276	144	0.000418613	0.0268919	1.0,0.736,1.0	0.824,0.544,0.43	0.313	31.3	31.3
92422	ENSG00000115648	MLPH	2	+	237534563	237534647	237525600	237525805	237540347	237540533	92422	11,3,8	2,0,0	1,7,3	0,3,6	228	144	0.000503311	0.0300805	0.776,1.0,1.0	1.0,0.596,0.24	0.313	31.3	31.3
95206	ENSG00000197381	ADARB1	21	+	45120793	45120959	45074568	45074793	45128401	45128573	95206	31,23,25	6,3,12	8,10,26	5,11,26	310	144	0.000748827	0.0388958	0.706,0.781,0.492	0.426,0.297,0.317	0.313	31.3	31.3
5564	ENSG00000068400	GRIPAP1	X	-	48998153	48998207	48997258	48997357	48999237	48999299	5564	20,23,14	1,1,6	17,13,15	6,14,11	198	144	0.0007731	0.0398416	0.936,0.944,0.629	0.673,0.403,0.498	0.312	31.2	31.2
19580	ENSG00000196705	ZNF431	19	+	21182622	21182768	21167567	21167666	21189864	21190226	19580	13,16,13	4,1,5	12,14,4	0,0,0	290	144	3.77131e-07	0.000271896	0.617,0.888,0.564	1.0,1.0,1.0	-0.31	-31	31
109801	ENSG00000198270	TMEM116	12	-	111943264	111943311	111938160	111938210	111965594	111965759	109801	13,8,7	0,1,0	10,12,8	8,4,2	191	144	2.0764e-06	0.000873343	1.0,0.858,1.0	0.485,0.693,0.751	0.31	31	31
72865	ENSG00000136098	NEK3	13	-	52141019	52141069	52136799	52136902	52143914	52143980	72865	5,3,10	0,4,3	2,6,5	0,0,0	194	144	9.13509e-05	0.0102404	1.0,0.358,0.712	1.0,1.0,1.0	-0.31	-31	31
53262	ENSG00000010803	SCMH1	1	-	41041310	41041565	41037361	41037541	41046417	41046598	53262	20,12,20	10,6,4	11,15,5	26,14,11	399	144	0.000231399	0.0186861	0.419,0.419,0.643	0.132,0.279,0.141	0.31	31	31
61851	ENSG00000167733	HSD11B1L	19	+	5684988	5685119	5684780	5684905	5686899	5686991	61851	8,27,10	2,0,8	9,18,24	0,0,0	275	144	1.68716e-05	0.00330219	0.677,1.0,0.396	1.0,1.0,1.0	-0.309	-30.9	30.9
39146	ENSG00000162604	TM2D1	1	-	61686791	61686915	61683451	61683546	61700933	61701025	39146	9,8,11	3,2,3	7,3,15	0,0,1	268	144	3.63714e-05	0.00564152	0.617,0.682,0.663	1.0,1.0,0.89	-0.309	-30.9	30.9
32682	ENSG00000164258	NDUFS4	5	+	53604723	53604895	53603451	53603530	53658550	53658624	32682	4,13,13	2,0,4	14,20,25	0,0,0	316	144	0.000537066	0.0313527	0.477,1.0,0.597	1.0,1.0,1.0	-0.309	-30.9	30.9
95868	ENSG00000125629	INSIG2	2	+	118102523	118102710	118096418	118096426	118103196	118103281	95868	0,2,0	1,2,1	9,4,6	2,6,5	331	144	0.000844186	0.0420321	0.0,0.303,0.0	0.662,0.225,0.343	-0.309	-30.9	30.9
63694	ENSG00000176834	VSIG10	12	-	118121032	118121175	118117666	118117882	118126480	118126670	63694	35,26,34	10,15,16	8,10,14	28,20,12	287	144	3.21651e-05	0.00517774	0.637,0.465,0.516	0.125,0.201,0.369	0.308	30.8	30.8
18043	ENSG00000079150	FKBP7	2	-	178469651	178469785	178465598	178465931	178478278	178478595	18043	4,8,14	5,2,2	8,17,6	2,0,0	278	144	0.000396725	0.0259643	0.293,0.674,0.784	0.674,1.0,1.0	-0.308	-30.8	30.8
13398	ENSG00000181090	EHMT1	9	+	137650859	137651037	137619002	137619049	137716625	137717045	13398	0,0,0	4,8,3	4,1,2	1,3,5	322	144	0.000606163	0.0339326	0.0,0.0,0.0	0.641,0.13,0.152	-0.308	-30.8	30.8
33224	ENSG00000114857	NKTR	3	+	42620015	42620043	42619663	42619708	42621428	42621516	33224	7,2,1	18,19,21	5,4,7	7,4,7	172	144	0.000642278	0.0351903	0.246,0.081,0.038	0.374,0.456,0.456	-0.307	-30.7	30.7
26198	ENSG00000125962	ARMCX5	X	+	102600923	102601032	102599705	102599859	102601463	102601509	26198	39,36,33	0,2,1	30,13,39	8,12,3	253	144	7.33228e-06	0.0019661	1.0,0.911,0.949	0.681,0.381,0.881	0.306	30.6	30.6
40621	ENSG00000182179	UBA7	3	-	49809389	49809464	49808975	49809159	49809541	49809725	40621	5,10,8	0,0,0	7,7,8	1,4,2	219	144	1.42813e-05	0.00298615	1.0,1.0,1.0	0.822,0.535,0.725	0.306	30.6	30.6
24837	ENSG00000163013	FBXO41	2	-	73277686	73277830	73273014	73273129	73284159	73284310	24837	3,2,3	7,6,1	0,0,0	4,3,3	288	144	9.10445e-05	0.0102404	0.176,0.143,0.6	0.0,0.0,0.0	0.306	30.6	30.6
111067	ENSG00000149925	ALDOA	16	+	30065824	30065927	30064433	30064505	30066884	30067038	111067	31,26,21	18,21,26	42,55,38	3,16,15	247	144	0.000383943	0.025524	0.501,0.419,0.32	0.891,0.667,0.596	-0.305	-30.5	30.5
89894	ENSG00000135451	TROAP	12	+	49330893	49330943	49330144	49330573	49331213	49331407	89894	10,9,23	8,5,9	3,16,18	1,0,1	194	144	2.51123e-06	0.000974558	0.481,0.572,0.655	0.69,1.0,0.93	-0.304	-30.4	30.4
13267	ENSG00000129351	ILF3	19	+	10666582	10666649	10654937	10655147	10670515	10670608	13267	7,4,3	2,5,3	1,1,0	4,1,5	211	144	0.000116954	0.012206	0.705,0.353,0.406	0.146,0.406,0.0	0.304	30.4	30.4
60407	ENSG00000087088	BAX	19	+	48955547	48955599	48954928	48954962	48956197	48956333	60407	7,3,8	0,7,4	1,4,7	0,1,0	196	144	0.000125345	0.0127784	1.0,0.239,0.595	1.0,0.746,1.0	-0.304	-30.4	30.4
8698	ENSG00000198860	TSEN15	1	+	184072156	184072310	184070615	184070732	184072826	184073023	8698	9,9,15	0,1,0	6,10,15	3,2,3	298	144	1.09048e-05	0.00251984	1.0,0.813,1.0	0.491,0.707,0.707	0.303	30.3	30.3
107611	ENSG00000104529	EEF1D	8	-	143590607	143590738	143589544	143590081	143592646	143592893	107611	27,23,30	21,16,12	32,39,37	5,6,6	275	144	2.3953e-05	0.00426258	0.402,0.429,0.567	0.77,0.773,0.764	-0.303	-30.3	30.3
2426	ENSG00000151353	TMEM18	2	-	676162	676238	675509	675630	676573	676642	2426	4,4,11	1,1,4	6,2,6	0,0,0	220	144	8.4701e-05	0.00973629	0.724,0.724,0.643	1.0,1.0,1.0	-0.303	-30.3	30.3
30069	ENSG00000183426	NPIPA1	16	+	14929519	14929713	14929294	14929421	14930165	14930322	30069	38,20,23	1,0,3	17,18,24	5,10,3	338	144	0.000254481	0.0197459	0.942,1.0,0.766	0.592,0.434,0.773	0.303	30.3	30.3
90035	ENSG00000067208	EVI5	1	-	92773905	92774023	92736559	92736627	92784835	92784966	90035	4,0,8	4,3,2	0,0,2	2,5,7	262	144	0.000659491	0.0357817	0.355,0.0,0.687	0.0,0.0,0.136	0.302	30.2	30.2
60908	ENSG00000257337	RP11-983P16.4	12	-	53045599	53045653	53038966	53040263	53045960	53046003	60908	19,25,3	0,0,0	4,32,24	4,5,3	198	144	2.42502e-06	0.000950188	1.0,1.0,1.0	0.421,0.823,0.853	0.301	30.1	30.1
1656	ENSG00000275778	PRH1-PRR4	12	-	10973654	10973721	10848371	10848407	11034781	11034885	1656	6,9,9	2,2,3	8,4,7	0,0,0	211	144	3.43226e-05	0.00541708	0.672,0.754,0.672	1.0,1.0,1.0	-0.301	-30.1	30.1
68497	ENSG00000153233	PTPRR	12	-	70643771	70643919	70638078	70639277	70656703	70656817	68497	15,23,7	4,5,4	9,17,13	1,1,0	292	144	5.56807e-05	0.00729353	0.649,0.694,0.463	0.816,0.893,1.0	-0.301	-30.1	30.1
38048	ENSG00000088298	EDEM2	20	-	35144978	35145018	35142372	35142478	35147151	35147319	38048	21,30,12	0,0,0	3,25,8	10,2,0	184	144	0.000590341	0.0332926	1.0,1.0,1.0	0.19,0.907,1.0	0.301	30.1	30.1
87604	ENSG00000112812	PRSS16	6	+	27251749	27251905	27251212	27251264	27252807	27252949	87604	2,1,0	3,5,6	3,2,4	2,2,2	300	144	0.00105471	0.0487889	0.242,0.088,0.0	0.419,0.324,0.49	-0.301	-30.1	30.1
72199	ENSG00000123352	SPATS2	12	+	49371227	49371290	49367546	49367587	49406472	49406565	72199	12,6,4	1,5,2	1,12,7	0,0,1	207	144	4.55221e-05	0.00651423	0.893,0.455,0.582	1.0,1.0,0.83	-0.3	-30	30
87603	ENSG00000112812	PRSS16	6	+	27251749	27252040	27251216	27251264	27252807	27252949	87603	22,29,13	3,5,6	42,64,52	2,2,2	435	144	0.000317467	0.0227245	0.708,0.658,0.418	0.874,0.914,0.896	-0.3	-30	30
109292	ENSG00000237886	NALT1	9	+	136547455	136547557	136546211	136546371	136547841	136548101	109292	1,1,1	0,1,0	0,3,3	3,2,0	246	144	0.000816499	0.041114	1.0,0.369,1.0	0.0,0.468,1.0	0.3	30	30
47331	ENSG00000198298	ZNF485	10	+	43608613	43608740	43606996	43607074	43616290	43616395	47331	3,22,14	6,5,0	7,38,11	0,1,1	271	144	0.000522192	0.0308114	0.21,0.7,1.0	1.0,0.953,0.854	-0.299	-29.9	29.9
24658	ENSG00000108799	EZH1	17	-	42722788	42722915	42720272	42720449	42724304	42724442	24658	26,11,13	2,5,3	8,25,14	0,0,0	271	144	7.41484e-07	0.000417641	0.874,0.539,0.697	1.0,1.0,1.0	-0.297	-29.7	29.7
43823	ENSG00000188153	COL4A5	X	+	108670227	108670236	108668318	108668504	108674744	108674900	43823	5,2,2	6,3,3	1,0,0	2,1,1	153	144	0.000100837	0.0109884	0.44,0.386,0.386	0.32,0.0,0.0	0.297	29.7	29.7
55272	ENSG00000241685	ARPC1A	7	+	99348892	99349025	99338182	99338285	99353908	99354121	55272	2,2,2	2,3,1	0,3,3	1,0,0	277	144	0.000557095	0.0321212	0.342,0.257,0.51	0.0,1.0,1.0	-0.297	-29.7	29.7
11380	ENSG00000185122	HSF1	8	+	144293461	144293580	144292482	144292619	144308905	144309014	11380	11,1,2	2,1,0	1,1,0	2,0,1	263	144	0.000665034	0.0359957	0.751,0.354,1.0	0.215,1.0,0.0	0.297	29.7	29.7
59381	ENSG00000178773	CPNE7	16	+	89595830	89595976	89595507	89595603	89596483	89596816	59381	39,48,25	49,21,8	3,17,30	18,34,43	290	144	0.000816624	0.041114	0.283,0.532,0.608	0.076,0.199,0.257	0.297	29.7	29.7
24664	ENSG00000108799	EZH1	17	-	42722791	42722915	42720272	42720449	42724304	42724442	24664	25,11,13	2,5,3	8,25,14	0,0,0	268	144	7.02397e-07	0.000400633	0.87,0.542,0.7	1.0,1.0,1.0	-0.296	-29.6	29.6
83829	ENSG00000197008	ZNF138	7	+	64815575	64815653	64814917	64815044	64820219	64820323	83829	6,7,4	4,4,0	17,16,9	0,1,0	222	144	2.36532e-05	0.00423783	0.493,0.532,1.0	1.0,0.912,1.0	-0.296	-29.6	29.6
75856	ENSG00000185133	INPP5J	22	+	31125832	31126057	31124844	31124906	31126375	31126489	75856	17,9,16	0,1,0	8,9,20	0,9,5	369	144	2.89655e-05	0.00488048	1.0,0.778,1.0	1.0,0.281,0.61	0.296	29.6	29.6
72549	ENSG00000164199	ADGRV1	5	+	91153220	91153398	91102218	91102340	91163781	91164221	72549	16,11,21	0,0,1	6,9,11	0,9,2	322	144	5.27575e-05	0.0070857	1.0,1.0,0.904	1.0,0.309,0.711	0.295	29.5	29.5
68813	ENSG00000111665	CDCA3	12	-	6849321	6849413	6846724	6846903	6849564	6849664	68813	10,18,6	5,2,3	16,8,13	2,0,0	236	144	0.000172235	0.0155837	0.55,0.846,0.55	0.83,1.0,1.0	-0.295	-29.5	29.5
31874	ENSG00000121716	PILRB	7	+	100358226	100358366	100356753	100356883	100358932	100359008	31874	17,11,20	2,0,0	11,7,10	0,4,6	284	144	0.000250918	0.0195722	0.812,1.0,1.0	1.0,0.47,0.458	0.295	29.5	29.5
49214	ENSG00000204120	GIGYF2	2	+	232722553	232722658	232703423	232703489	232724573	232724691	49214	3,6,5	10,5,6	0,0,0	7,7,11	249	144	1.37499e-07	0.000125166	0.148,0.41,0.325	0.0,0.0,0.0	0.294	29.4	29.4
96829	ENSG00000132199	ENOSF1	18	-	691203	691304	691067	691106	693881	693908	96829	22,32,21	2,0,0	7,31,16	3,6,5	245	144	3.29398e-06	0.00113324	0.866,1.0,1.0	0.578,0.752,0.653	0.294	29.4	29.4
112768	ENSG00000055917	PUM2	2	-	20333408	20333499	20332966	20333063	20350596	20350702	112768	11,3,6	13,8,3	0,0,2	6,10,5	235	144	1.59848e-05	0.00320122	0.341,0.187,0.551	0.0,0.0,0.197	0.294	29.4	29.4
37662	ENSG00000135373	EHF	11	+	34622295	34622416	34621110	34621228	34622874	34622971	37662	2,0,0	5,11,3	2,4,2	3,1,9	265	144	0.000879251	0.0431666	0.179,0.0,0.0	0.266,0.685,0.108	-0.293	-29.3	29.3
2773	ENSG00000257621	PSMA3-AS1	14	-	58290698	58290861	58288717	58288813	58291634	58291707	2773	0,0,0	20,1,6	2,2,6	2,2,9	307	144	2.15087e-06	0.000889149	0.0,0.0,0.0	0.319,0.319,0.238	-0.292	-29.2	29.2
90949	ENSG00000142396	ERVK3-1	19	+	58312027	58312196	58306087	58306216	58314747	58315203	90949	6,1,2	0,2,0	0,2,1	6,0,1	313	144	0.000653418	0.0356237	1.0,0.187,1.0	0.0,1.0,0.315	0.291	29.1	29.1
102397	ENSG00000163071	SPATA18	4	+	52062219	52062332	52060781	52060897	52071916	52072156	102397	9,9,6	0,0,1	6,14,10	3,3,3	257	144	3.92854e-05	0.00590825	1.0,1.0,0.771	0.528,0.723,0.651	0.29	29	29
18765	ENSG00000164659	KIAA1324L	7	-	87039755	87039871	86964903	86965024	87059324	87059515	18765	19,14,16	4,8,4	19,14,29	0,1,2	260	144	4.06215e-05	0.00605372	0.725,0.492,0.689	1.0,0.886,0.889	-0.29	-29	29
17783	ENSG00000159314	ARHGAP27	17	-	45404268	45404334	45403959	45404096	45404444	45404528	17783	21,18,17	29,22,17	33,45,32	10,11,19	210	144	4.37941e-05	0.00636872	0.332,0.359,0.407	0.694,0.737,0.536	-0.29	-29	29
91939	ENSG00000111670	GNPTAB	12	-	101798976	101799032	101796676	101796762	101830625	101830818	91939	0,0,1	2,7,10	1,1,6	4,3,3	200	144	6.88182e-05	0.00842649	0.0,0.0,0.067	0.153,0.194,0.59	-0.29	-29	29
12734	ENSG00000140876	NUDT7	16	+	77735827	77735986	77725430	77725584	77741581	77742260	12734	3,1,4	0,2,0	1,0,2	0,2,2	303	144	0.000537157	0.0313527	1.0,0.192,1.0	1.0,0.0,0.322	0.29	29	29
19440	ENSG00000049283	EPN3	17	+	50538883	50538964	50538078	50538197	50539186	50539315	19440	158157108	155116103	88198222	30,43,53	225	144	1.11022e-16	1.00053e-11	0.395,0.464,0.402	0.652,0.747,0.728	-0.289	-28.9	28.9
100548	ENSG00000021762	OSBPL5	11	-	3120589	3120624	3119546	3119631	3121996	3122092	100548	11,14,12	10,13,6	10,33,27	4,4,3	179	144	0.000176884	0.0157986	0.469,0.464,0.617	0.668,0.869,0.879	-0.289	-28.9	28.9
29981	ENSG00000127483	HP1BP3	1	-	20780349	20780510	20779811	20779908	20787194	20787323	29981	22,9,13	0,0,0	8,14,15	4,1,2	305	144	3.02345e-05	0.00499035	1.0,1.0,1.0	0.486,0.869,0.78	0.288	28.8	28.8
6390	ENSG00000105707	HPN	19	+	35042346	35042522	35041765	35041872	35059672	35059802	6390	13,5,5	0,0,0	8,22,13	4,0,3	320	144	6.59286e-05	0.00821782	1.0,1.0,1.0	0.474,1.0,0.661	0.288	28.8	28.8
59362	ENSG00000178773	CPNE7	16	+	89595830	89595961	89595575	89595603	89596483	89596816	59362	30,37,22	49,21,8	2,16,20	18,34,43	275	144	0.000847686	0.0421132	0.243,0.48,0.59	0.055,0.198,0.196	0.288	28.8	28.8
26922	ENSG00000074621	SLC24A1	15	+	65639594	65639703	65623954	65625970	65650381	65650942	26922	4,1,14	1,0,10	3,3,12	0,0,0	253	144	5.36117e-06	0.0016213	0.695,1.0,0.443	1.0,1.0,1.0	-0.287	-28.7	28.7
58136	ENSG00000102897	LYRM1	16	+	20911182	20911264	20902485	20902717	20915555	20915714	58136	3,2,2	2,4,5	0,0,1	6,3,8	226	144	0.000191687	0.0166424	0.489,0.242,0.203	0.0,0.0,0.074	0.287	28.7	28.7
99650	ENSG00000103852	TTC23	15	-	99245388	99245510	99241364	99241559	99249170	99249558	99650	3,21,10	3,6,0	12,11,9	1,0,0	266	144	0.00020169	0.0172614	0.351,0.655,1.0	0.867,1.0,1.0	-0.287	-28.7	28.7
47420	ENSG00000089177	KIF16B	20	-	16374256	16374409	16371664	16371761	16378804	16380163	47420	30,24,36	8,7,15	40,59,48	2,3,4	297	144	2.72413e-06	0.00102719	0.645,0.624,0.538	0.907,0.905,0.853	-0.286	-28.6	28.6
69254	ENSG00000273294	C1QTNF3-AMACR	5	-	34031709	34031804	34028753	34028883	34033303	34033458	69254	7,11,13	5,8,7	5,4,2	4,23,20	239	144	0.000264407	0.0201819	0.458,0.453,0.528	0.43,0.095,0.057	0.286	28.6	28.6
60055	ENSG00000106772	PRUNE2	9	-	76625022	76625058	76619339	76619387	76629191	76629290	60055	9,4,2	6,11,18	0,0,0	16,5,13	180	144	8.28114e-07	0.000449628	0.545,0.225,0.082	0.0,0.0,0.0	0.284	28.4	28.4
96770	ENSG00000126822	PLEKHG3	14	+	64738042	64738137	64737355	64737375	64738741	64738855	96770	5,7,2	29,24,11	9,15,16	4,14,33	239	144	0.000612884	0.0341423	0.094,0.149,0.099	0.575,0.392,0.226	-0.284	-28.4	28.4
54064	ENSG00000146733	PSPH	7	-	56051137	56051233	56033960	56034106	56051313	56051467	54064	3,14,3	2,4,0	12,5,15	0,0,0	240	144	0.000731585	0.0382871	0.474,0.677,1.0	1.0,1.0,1.0	-0.283	-28.3	28.3
57849	ENSG00000146063	TRIM41	5	+	181233635	181233645	181233412	181233435	181233715	181233763	57849	9,1,3	0,1,0	4,2,2	0,4,4	154	144	0.000184201	0.0161947	1.0,0.483,1.0	1.0,0.319,0.319	0.282	28.2	28.2
39942	ENSG00000226210	WASH7P	12	-	17351	17483	16968	17170	17722	17859	39942	22,27,18	9,8,8	14,28,18	1,2,2	276	144	0.000244285	0.0193143	0.561,0.638,0.54	0.88,0.88,0.824	-0.282	-28.2	28.2
47811	ENSG00000139436	GIT2	12	-	109945259	109945349	109939164	109939247	109947255	109947504	47811	12,7,9	35,14,22	7,17,19	9,9,8	234	144	0.000272669	0.0205116	0.174,0.235,0.201	0.324,0.538,0.594	-0.282	-28.2	28.2
3761	ENSG00000184178	SCFD2	4	-	53280432	53280512	53278241	53278355	53313635	53313763	3761	6,2,4	4,6,12	0,0,0	8,9,5	224	144	1.14408e-06	0.000576005	0.491,0.176,0.176	0.0,0.0,0.0	0.281	28.1	28.1
60919	ENSG00000257337	RP11-983P16.4	12	-	53045586	53045653	53039717	53040263	53045960	53046003	60919	20,24,8	0,0,0	5,31,35	4,5,3	211	144	3.44522e-06	0.00116638	1.0,1.0,1.0	0.46,0.809,0.888	0.281	28.1	28.1
20773	ENSG00000169992	NLGN2	17	+	7408579	7408712	7404873	7405610	7412156	7412207	20773	20,20,16	3,6,7	16,45,40	0,2,3	277	144	0.000167576	0.0153944	0.776,0.634,0.543	1.0,0.921,0.874	-0.281	-28.1	28.1
31778	ENSG00000139974	SLC38A6	14	+	61019540	61019580	60984763	60984803	61030444	61030523	31778	12,8,6	0,1,0	3,6,5	1,1,4	184	144	0.000303317	0.0219991	1.0,0.862,1.0	0.701,0.824,0.495	0.281	28.1	28.1
75334	ENSG00000106327	TFR2	7	-	100629262	100629372	100628223	100628306	100630888	100631052	75334	50,37,12	21,15,15	21,48,54	4,5,12	254	144	0.000984545	0.0466004	0.574,0.583,0.312	0.749,0.845,0.718	-0.281	-28.1	28.1
21653	ENSG00000156689	GLYATL2	11	-	58899651	58899758	58844433	58844524	58904155	58904215	21653	0,1,1	1,0,3	1,3,0	0,0,1	251	144	1.27912e-05	0.00279792	0.0,1.0,0.161	1.0,1.0,0.0	-0.28	-28	28
19362	ENSG00000006530	AGK	7	+	141615470	141615480	141614145	141614178	141621731	141621801	19362	6,4,4	2,1,4	4,3,6	0,0,1	154	144	2.36047e-05	0.00423783	0.737,0.789,0.483	1.0,1.0,0.849	-0.28	-28	28
29249	ENSG00000196670	ZFP62	5	-	180851987	180852060	180851380	180851493	180861218	180861285	29249	3,9,11	10,7,14	2,0,1	16,13,11	217	144	3.28849e-06	0.00113324	0.166,0.46,0.343	0.077,0.0,0.057	0.278	27.8	27.8
3047	ENSG00000272752	STAG3L5P-PVRIG2P-PILRB	7	+	100358230	100358366	100356749	100356883	100358932	100359079	3047	16,14,20	2,0,0	6,8,10	0,4,6	280	144	0.000160188	0.0149532	0.804,1.0,1.0	1.0,0.507,0.462	0.278	27.8	27.8
102306	ENSG00000104635	SLC39A14	8	+	22393079	22393232	22390729	22390847	22404695	22404859	102306	11,2,4	2,8,2	2,0,0	1,7,5	297	144	0.000389597	0.0257032	0.727,0.108,0.492	0.492,0.0,0.0	0.278	27.8	27.8
41642	ENSG00000090989	EXOC1	4	+	55888887	55888932	55883822	55883928	55890222	55890386	41642	37,57,42	2,6,2	50,43,24	33,8,13	189	144	2.19262e-06	0.000894111	0.934,0.879,0.941	0.536,0.804,0.584	0.277	27.7	27.7
109866	ENSG00000130714	POMT1	9	+	131506113	131506220	131504188	131504340	131506402	131506453	109866	33,23,26	2,1,1	9,18,29	2,11,6	251	144	5.22294e-05	0.0070518	0.904,0.93,0.937	0.721,0.484,0.735	0.277	27.7	27.7
77089	ENSG00000183597	TANGO2	22	+	20061495	20061706	20055942	20056013	20063337	20063400	77089	11,11,6	1,0,0	6,16,17	6,0,3	355	144	0.000173036	0.0156096	0.817,1.0,1.0	0.289,1.0,0.697	0.277	27.7	27.7
64057	ENSG00000187210	GCNT1	9	+	76460059	76460177	76459229	76459305	76461299	76461377	64057	6,16,10	2,2,2	4,20,19	0,0,0	262	144	0.000374103	0.0251223	0.622,0.815,0.733	1.0,1.0,1.0	-0.277	-27.7	27.7
68823	ENSG00000111665	CDCA3	12	-	6848060	6848182	6844798	6846903	6849564	6849664	68823	13,4,10	5,2,3	5,6,7	2,0,0	266	144	0.00106868	0.0490622	0.585,0.52,0.643	0.575,1.0,1.0	-0.276	-27.6	27.6
15480	ENSG00000269713	NBPF9	1	-	149102728	149102847	149098523	149098706	149103300	149103561	15480	2,9,2	0,4,2	1,10,8	0,2,0	263	144	0.00103857	0.0483276	1.0,0.552,0.354	1.0,0.732,1.0	-0.275	-27.5	27.5
96219	ENSG00000142794	NBPF3	1	+	21468687	21468897	21444947	21445219	21470631	21470734	96219	12,19,15	0,1,0	10,10,7	0,3,3	354	144	0.000356702	0.0243346	1.0,0.885,1.0	1.0,0.576,0.487	0.274	27.4	27.4
17913	ENSG00000138443	ABI2	2	+	203411284	203411371	203402575	203402734	203416907	203417081	17913	20,18,25	7,12,14	15,16,10	16,27,26	231	144	0.000360508	0.0244646	0.64,0.483,0.527	0.369,0.27,0.193	0.273	27.3	27.3
72037	ENSG00000134330	IAH1	2	+	9475986	9476039	9474529	9474647	9478253	9478370	72037	10,5,6	3,2,2	5,17,6	0,2,0	197	144	0.000797205	0.0406335	0.709,0.646,0.687	1.0,0.861,1.0	-0.273	-27.3	27.3
88290	ENSG00000139737	SLAIN1	13	+	77743015	77743165	77719531	77719671	77744282	77744432	88290	43,35,28	16,13,20	16,16,26	25,25,38	294	144	1.62865e-05	0.00322579	0.568,0.569,0.407	0.239,0.239,0.251	0.272	27.2	27.2
103561	ENSG00000263956	NBPF11	1	-	148127140	148127288	148126828	148127038	148135671	148135813	103561	0,0,1	3,2,6	4,3,2	3,3,5	292	144	5.60026e-05	0.00731604	0.0,0.0,0.076	0.397,0.33,0.165	-0.272	-27.2	27.2
30078	ENSG00000183426	NPIPA1	16	+	14929519	14929630	14929250	14929421	14930165	14930322	30078	32,17,22	1,0,3	17,16,22	5,10,3	255	144	0.000301126	0.0219443	0.948,1.0,0.805	0.658,0.475,0.805	0.272	27.2	27.2
37560	ENSG00000106086	PLEKHA8	7	+	30074070	30074132	30062671	30062742	30129265	30129472	37560	8,12,4	0,0,0	6,8,14	4,1,2	206	144	6.36965e-05	0.00800604	1.0,1.0,1.0	0.512,0.848,0.83	0.27	27	27
13369	ENSG00000151500	THYN1	11	-	134248808	134248836	134248278	134248484	134249166	134249262	13369	14,13,10	24,29,23	14,18,11	11,9,8	172	144	0.000302592	0.0219916	0.328,0.273,0.267	0.516,0.626,0.535	-0.27	-27	27
66068	ENSG00000196313	POM121	7	+	72880170	72880337	72879364	72879885	72881449	72881552	66068	9,3,2	24,10,1	15,27,14	4,10,11	311	144	0.000947616	0.0454043	0.148,0.122,0.481	0.635,0.556,0.371	-0.27	-27	27
20893	ENSG00000137210	TMEM14B	6	+	10770076	10770204	10755141	10755232	10829006	10829205	20893	28,15,20	0,0,0	19,16,21	1,7,4	272	144	2.9258e-07	0.000225362	1.0,1.0,1.0	0.91,0.548,0.735	0.269	26.9	26.9
39060	ENSG00000011638	TMEM159	16	+	21177161	21177327	21170436	21170605	21179474	21180505	39060	4,0,8	10,2,2	0,0,0	10,12,13	310	144	5.96022e-05	0.00766241	0.157,0.0,0.65	0.0,0.0,0.0	0.269	26.9	26.9
46148	ENSG00000135315	CEP162	6	-	84219102	84219214	84215775	84215922	84221056	84221171	46148	0,5,8	5,6,3	0,1,1	5,10,9	256	144	0.000154958	0.0146837	0.0,0.319,0.6	0.0,0.053,0.059	0.269	26.9	26.9
42574	ENSG00000113360	DROSHA	5	-	31531449	31531583	31530797	31530924	31531989	31532074	42574	15,28,31	8,7,11	28,42,31	2,4,3	278	144	0.000346326	0.0240454	0.493,0.674,0.593	0.879,0.845,0.843	-0.269	-26.9	26.9
100341	ENSG00000240303	ACAD11	3	-	132578954	132579056	132578795	132578881	132579491	132579558	100341	0,1,3	11,10,5	7,2,4	3,4,5	246	144	0.000928977	0.0447458	0.0,0.055,0.26	0.577,0.226,0.319	-0.269	-26.9	26.9
10154	ENSG00000084693	AGBL5	2	+	27069572	27069706	27069047	27069094	27070091	27070622	10154	15,21,5	0,0,0	11,16,15	3,7,0	278	144	3.98806e-06	0.00130219	1.0,1.0,1.0	0.655,0.542,1.0	0.268	26.8	26.8
100839	ENSG00000251022	THAP9-AS1	4	-	82897988	82898062	82893008	82894847	82900076	82900223	100839	67,46,34	4,8,3	25,47,41	8,23,23	218	144	1.06603e-06	0.000555321	0.917,0.792,0.882	0.674,0.574,0.541	0.267	26.7	26.7
108163	ENSG00000171606	ZNF274	19	+	58183920	58183998	58183309	58183442	58206719	58207202	108163	5,2,6	0,0,0	5,8,6	0,3,3	222	144	0.000350833	0.0242416	1.0,1.0,1.0	1.0,0.634,0.565	0.267	26.7	26.7
31600	ENSG00000257767	RP11-162P23.2	12	+	111775604	111775720	111755623	111755745	111781917	111782022	31600	4,9,1	0,0,3	1,1,0	1,0,2	260	144	0.00087897	0.0431666	1.0,1.0,0.156	0.356,1.0,0.0	0.267	26.7	26.7
54311	ENSG00000225151	GOLGA2P7	15	-	84204599	84204691	84204425	84204516	84204786	84204975	54311	7,12,3	6,2,0	12,9,15	0,0,0	236	144	2.9678e-05	0.00494377	0.416,0.785,1.0	1.0,1.0,1.0	-0.266	-26.6	26.6
101903	ENSG00000241468	ATP5J2	7	-	99459978	99460187	99459198	99459263	99466110	99466167	101903	7,5,3	1,8,0	2,7,12	0,1,0	353	144	0.000576895	0.0329375	0.741,0.203,1.0	1.0,0.741,1.0	-0.266	-26.6	26.6
5455	ENSG00000204815	TTC25	17	+	41938556	41938781	41936761	41936927	41945135	41945259	5455	18,15,8	0,0,0	12,19,20	0,3,8	369	144	2.3769e-06	0.000941226	1.0,1.0,1.0	1.0,0.712,0.494	0.265	26.5	26.5
67274	ENSG00000108510	MED13	17	-	62035462	62035563	62033786	62033984	62052536	62052705	67274	25,20,24	11,16,23	41,20,19	7,4,6	245	144	0.000443067	0.0278446	0.572,0.424,0.38	0.775,0.746,0.65	-0.265	-26.5	26.5
11592	ENSG00000154889	MPPE1	18	-	11884878	11885043	11883689	11884627	11886916	11887025	11592	16,7,22	1,0,0	5,12,8	1,2,2	309	144	0.000464389	0.0286268	0.882,1.0,1.0	0.7,0.737,0.651	0.265	26.5	26.5
46764	ENSG00000067560	RHOA	3	-	49368427	49368515	49359144	49360382	49375433	49375591	46764	9,0,5	8,3,1	1,0,1	4,9,2	232	144	0.000779926	0.0400495	0.411,0.0,0.756	0.134,0.0,0.237	0.265	26.5	26.5
97745	ENSG00000115204	MPV17	2	-	27316158	27316186	27312993	27313109	27317077	27317173	97745	2,3,1	4,3,6	0,0,1	2,4,10	172	144	0.000933965	0.044938	0.295,0.456,0.122	0.0,0.0,0.077	0.265	26.5	26.5
2053	ENSG00000186376	ZNF75D	X	-	135341767	135341954	135295767	135296039	135343260	135344087	2053	27,25,24	1,0,0	18,14,23	2,6,2	331	144	8.06599e-06	0.00207385	0.922,1.0,1.0	0.797,0.504,0.833	0.263	26.3	26.3
85679	ENSG00000116731	PRDM2	1	+	13773077	13773188	13749360	13749487	13816426	13816570	85679	16,13,4	8,1,2	15,18,8	0,1,1	255	144	0.000155115	0.0146837	0.53,0.88,0.53	1.0,0.91,0.819	-0.263	-26.3	26.3
109407	ENSG00000078687	TNRC6C	17	+	78036238	78036410	78031515	78031842	78048844	78051448	109407	2,0,6	2,13,3	0,0,0	3,7,5	316	144	0.000573389	0.0328505	0.313,0.0,0.477	0.0,0.0,0.0	0.263	26.3	26.3
45922	ENSG00000175224	ATG13	11	+	46621059	46621157	46618324	46618375	46644278	46644360	45922	1,5,4	3,6,3	0,1,3	8,15,14	242	144	0.000880624	0.0431666	0.166,0.331,0.442	0.0,0.038,0.113	0.263	26.3	26.3
42585	ENSG00000113360	DROSHA	5	-	31531449	31531552	31530797	31530924	31531989	31532061	42585	15,26,30	8,7,11	28,41,31	2,4,3	247	144	0.000229697	0.0186657	0.522,0.684,0.614	0.891,0.857,0.858	-0.262	-26.2	26.2
28438	ENSG00000130023	ERMARD	6	+	169753286	169753372	169751621	169751663	169753863	169754032	28438	0,0,2	4,2,4	1,1,5	2,3,2	230	144	0.000926714	0.0447085	0.0,0.0,0.238	0.238,0.173,0.61	-0.261	-26.1	26.1
71663	ENSG00000139865	TTC6	14	+	37696716	37696834	37682757	37682964	37701331	37701526	71663	40,61,46	17,8,10	34,51,32	37,25,22	262	144	0.000541905	0.0315325	0.564,0.807,0.717	0.336,0.529,0.444	0.26	26	26
78685	ENSG00000179818	PCBP1-AS1	2	-	70083537	70083687	70051202	70051305	70085546	70085624	78685	43,26,28	15,10,13	11,7,26	9,22,22	294	144	0.000606359	0.0339326	0.584,0.56,0.513	0.374,0.135,0.367	0.26	26	26
80558	ENSG00000102312	PORCN	X	+	48509423	48509577	48509029	48509103	48509783	48509956	80558	3,5,5	33,12,15	12,7,11	9,17,4	298	144	0.000831235	0.0416403	0.042,0.168,0.139	0.392,0.166,0.571	-0.26	-26	26
47902	ENSG00000214331	RP11-252A24.2	16	-	74349741	74349859	74348866	74349015	74350616	74350738	47902	0,0,1	6,24,2	4,8,0	2,5,8	262	144	3.62129e-05	0.00563645	0.0,0.0,0.216	0.524,0.468,0.0	-0.259	-25.9	25.9
76188	ENSG00000100722	ZC3H14	14	+	88574429	88574522	88574290	88574346	88574692	88574853	76188	0,0,1	2,2,1	4,8,0	3,2,1	237	144	0.000119589	0.0123594	0.0,0.0,0.378	0.448,0.708,0.0	-0.259	-25.9	25.9
20673	ENSG00000152520	PAN3	13	+	28239578	28239696	28177864	28177935	28256291	28256539	20673	2,4,2	1,0,0	7,4,20	4,2,4	262	144	0.000221114	0.0181648	0.524,1.0,1.0	0.49,0.524,0.733	0.259	25.9	25.9
33563	ENSG00000226002	GTF2IP14	7	+	65090274	65090417	65088804	65088941	65090663	65090722	33563	2,4,6	8,2,8	0,1,0	11,4,3	287	144	3.08221e-05	0.00505953	0.111,0.501,0.273	0.0,0.111,0.0	0.258	25.8	25.8
44040	ENSG00000146828	SLC12A9	7	+	100854155	100854378	100852736	100852839	100858834	100858942	44040	26,41,23	2,5,11	11,25,24	0,0,2	367	144	7.43081e-05	0.00889328	0.836,0.763,0.451	1.0,1.0,0.825	-0.258	-25.8	25.8
104932	ENSG00000184319	RPL23AP82	22	+	50784624	50784686	50783774	50784072	50785172	50785293	104932	0,0,1	3,3,6	3,1,4	3,6,5	206	144	0.000151255	0.0144718	0.0,0.0,0.104	0.411,0.104,0.359	-0.257	-25.7	25.7
76224	ENSG00000166394	CYB5R2	11	-	7665826	7665939	7665099	7665546	7667727	7667760	76224	0,0,0	1,1,1	0,5,2	1,4,2	257	144	0.000194427	0.0168316	0.0,0.0,0.0	0.0,0.412,0.359	-0.257	-25.7	25.7
97614	ENSG00000139531	SUOX	12	+	55999332	55999458	55997295	55997339	56002211	56002271	97614	21,14,14	8,5,2	33,11,22	1,0,3	270	144	0.000706882	0.0374731	0.583,0.599,0.789	0.946,1.0,0.796	-0.257	-25.7	25.7
78763	ENSG00000008517	IL32	16	+	3067553	3067687	3067376	3067415	3067983	3068010	78763	53,67,91	18,22,7	57,71,79	0,5,1	278	144	4.57837e-07	0.000317045	0.604,0.612,0.871	1.0,0.88,0.976	-0.256	-25.6	25.6
106476	ENSG00000133466	C1QTNF6	22	-	37195380	37195512	37191671	37191737	37197602	37197841	106476	7,4,4	2,0,4	6,10,5	1,0,0	276	144	0.00053091	0.0311292	0.646,1.0,0.343	0.758,1.0,1.0	-0.256	-25.6	25.6
109930	ENSG00000165209	STRBP	9	-	123238048	123238281	123236829	123236966	123268435	123268564	109930	4,7,2	2,7,5	0,2,0	6,9,11	377	144	1.66185e-05	0.00327716	0.433,0.276,0.133	0.0,0.078,0.0	0.255	25.5	25.5
10044	ENSG00000146463	ZMYM4	1	+	35295926	35295988	35284672	35284706	35325359	35325405	10044	5,13,5	1,0,2	10,12,10	8,9,3	206	144	0.00107081	0.0490819	0.778,1.0,0.636	0.466,0.482,0.7	0.255	25.5	25.5
45478	ENSG00000225648	SBDSP1	7	+	72830755	72830813	72829500	72829976	72831601	72831798	45478	26,16,15	5,4,6	13,19,14	0,1,0	202	144	1.67953e-06	0.000745611	0.788,0.74,0.641	1.0,0.931,1.0	-0.254	-25.4	25.4
84953	ENSG00000085644	ZNF213	16	+	3138744	3138818	3138353	3138541	3140688	3142803	84953	10,11,8	1,4,3	6,16,9	0,1,0	218	144	4.6821e-05	0.0065827	0.869,0.645,0.638	1.0,0.914,1.0	-0.254	-25.4	25.4
31332	ENSG00000167258	CDK12	17	+	39550370	39550441	39547784	39547830	39551037	39551142	31332	3,7,1	5,5,10	2,0,0	17,7,13	215	144	6.62209e-05	0.00824073	0.287,0.484,0.063	0.073,0.0,0.0	0.254	25.4	25.4
73922	ENSG00000105483	CARD8	19	-	48238382	48238532	48232452	48234543	48240961	48241063	73922	13,12,17	0,0,2	15,10,10	0,5,4	294	144	0.000638404	0.0350746	1.0,1.0,0.806	1.0,0.495,0.55	0.254	25.4	25.4
80505	ENSG00000004838	ZMYND10	3	-	50345123	50345236	50343733	50343850	50345487	50345721	80505	5,9,5	1,5,0	8,9,4	0,0,0	257	144	0.000657513	0.0357173	0.737,0.502,1.0	1.0,1.0,1.0	-0.254	-25.4	25.4
72225	ENSG00000138629	UBL7	15	-	74460667	74460778	74458683	74458896	74461031	74461141	72225	7,13,2	0,2,0	7,1,7	2,0,7	255	144	0.000834578	0.0417249	1.0,0.786,1.0	0.664,1.0,0.361	0.254	25.4	25.4
18379	ENSG00000090857	PDPR	16	+	70114869	70114930	70114371	70114440	70120460	70120719	18379	0,8,2	5,8,2	0,1,0	11,10,5	205	144	6.15778e-05	0.00779409	0.0,0.413,0.413	0.0,0.066,0.0	0.253	25.3	25.3
14650	ENSG00000033627	ATP6V0A1	17	+	42516771	42516949	42513860	42513978	42521026	42522582	14650	1,1,3	13,7,8	6,8,10	4,10,9	322	144	8.79348e-05	0.00996816	0.033,0.06,0.144	0.401,0.263,0.332	-0.253	-25.3	25.3
60957	ENSG00000176261	ZBTB8OS	1	-	32633950	32634072	32627507	32627544	32634701	32634792	60957	19,6,5	0,6,2	1,4,11	0,1,0	266	144	0.000246705	0.019409	1.0,0.351,0.575	1.0,0.684,1.0	-0.253	-25.3	25.3
78749	ENSG00000179818	PCBP1-AS1	2	-	70083506	70083687	70051202	70051305	70085546	70085624	78749	39,27,20	15,10,13	7,9,23	9,22,22	325	144	0.000388194	0.0256698	0.535,0.545,0.405	0.256,0.153,0.317	0.253	25.3	25.3
72512	ENSG00000106948	AKNA	9	-	114381059	114381446	114376465	114377532	114394356	114394405	72512	44,60,63	0,0,0	23,82,41	6,0,4	531	144	6.98241e-06	0.00191154	1.0,1.0,1.0	0.51,1.0,0.735	0.252	25.2	25.2
46827	ENSG00000213420	GPC2	7	-	100174684	100174765	100172098	100172217	100176206	100176339	46827	19,21,6	1,1,6	8,17,19	0,0,0	225	144	0.000237252	0.0190265	0.924,0.931,0.39	1.0,1.0,1.0	-0.252	-25.2	25.2
73023	ENSG00000112234	FBXL4	6	-	98927704	98927822	98905425	98905670	98947805	98948006	73023	8,8,9	0,0,0	8,13,12	3,2,1	262	144	0.000528129	0.0310267	1.0,1.0,1.0	0.594,0.781,0.868	0.252	25.2	25.2
81167	ENSG00000173681	CXorf23	X	-	19954139	19954210	19953777	19953892	19955390	19955566	81167	6,3,4	13,5,9	0,0,0	8,11,4	215	144	6.34228e-07	0.000391484	0.236,0.287,0.229	0.0,0.0,0.0	0.251	25.1	25.1
110081	ENSG00000066322	ELOVL1	1	-	43365185	43365260	43364927	43365008	43365563	43365623	110081	119133102	62,104,66	86124134	8,32,42	219	144	1.91194e-06	0.000821974	0.558,0.457,0.504	0.876,0.718,0.677	-0.251	-25.1	25.1
72755	ENSG00000123094	RASSF8	12	+	25995036	25995130	25959028	25959148	26055235	26055446	72755	4,9,20	0,4,6	4,8,8	0,0,0	238	144	2.62852e-06	0.000999504	1.0,0.577,0.669	1.0,1.0,1.0	-0.251	-25.1	25.1
48579	ENSG00000101695	RNF125	18	+	32065901	32066009	32045641	32045732	32068297	32073213	48579	4,9,15	1,0,0	9,6,17	6,1,4	252	144	1.73953e-05	0.00336409	0.696,1.0,1.0	0.462,0.774,0.708	0.251	25.1	25.1
8598	ENSG00000163812	ZDHHC3	3	-	44958587	44958685	44945167	44945292	44959126	44959460	8598	0,0,2	9,9,17	4,3,4	7,4,7	242	144	1.90618e-05	0.00360137	0.0,0.0,0.065	0.254,0.309,0.254	-0.251	-25.1	25.1
85810	ENSG00000165819	METTL3	14	-	21500912	21501129	21499763	21499802	21503172	21503577	85810	35,34,32	2,0,0	19,15,14	2,2,4	361	144	7.16365e-05	0.008654	0.875,1.0,1.0	0.791,0.749,0.583	0.251	25.1	25.1
62872	ENSG00000152601	MBNL1	3	+	152335110	152335230	152268946	152269092	152414940	152415108	62872	3,4,0	2,5,3	0,0,0	2,1,6	264	144	0.000351751	0.0242416	0.45,0.304,0.0	0.0,0.0,0.0	0.251	25.1	25.1
85122	ENSG00000101213	PTK6	20	-	63534937	63535059	63534151	63534315	63537084	63537354	85122	46,48,30	0,0,0	15,79,37	4,4,10	266	144	5.09227e-08	6.11887e-05	1.0,1.0,1.0	0.67,0.914,0.667	0.25	25	25
104586	ENSG00000132376	INPP5K	17	-	1513452	1513611	1509682	1509799	1513871	1513979	104586	40,61,45	11,12,12	60,51,68	3,1,5	303	144	3.6454e-06	0.00120781	0.633,0.707,0.641	0.905,0.96,0.866	-0.25	-25	25
111724	ENSG00000080947	CROCCP3	1	-	16484822	16484906	16484232	16484464	16485568	16485665	111724	8,5,5	2,2,4	11,5,5	0,1,1	228	144	0.000519333	0.03069	0.716,0.612,0.441	1.0,0.759,0.759	-0.25	-25	25
75225	ENSG00000100983	GSS	20	-	34942487	34942681	34936942	34937023	34942930	34943003	75225	12,17,11	1,5,1	6,8,7	0,0,0	338	144	2.90355e-05	0.00488186	0.836,0.592,0.824	1.0,1.0,1.0	-0.249	-24.9	24.9
30222	ENSG00000176155	CCDC57	17	-	82207730	82208048	82201537	82201952	82212784	82212813	30222	24,9,4	1,0,0	2,17,16	0,1,12	462	144	0.00026586	0.0202701	0.882,1.0,1.0	1.0,0.841,0.294	0.249	24.9	24.9
107304	ENSG00000188130	MAPK12	22	-	50257497	50257660	50257081	50257193	50257903	50258141	107304	31,34,30	0,1,1	12,16,23	11,2,0	307	144	0.000347713	0.0241231	1.0,0.941,0.934	0.338,0.79,1.0	0.249	24.9	24.9
45491	ENSG00000225648	SBDSP1	7	+	72830750	72830813	72829500	72829976	72831601	72831798	45491	27,17,16	5,4,6	16,19,14	0,1,0	207	144	1.62615e-06	0.000735692	0.79,0.747,0.65	1.0,0.93,1.0	-0.248	-24.8	24.8
6938	ENSG00000135226	UGT2B28	4	+	69289664	69289752	69286751	69286883	69294529	69295050	6938	13,23,27	4,4,4	4,2,10	0,0,0	232	144	3.16822e-06	0.00111227	0.669,0.781,0.807	1.0,1.0,1.0	-0.248	-24.8	24.8
47249	ENSG00000185324	CDK10	16	+	89689200	89689306	89686669	89686759	89690552	89690624	47249	2,2,3	3,5,2	0,0,2	1,2,5	250	144	0.000800316	0.0406335	0.277,0.187,0.464	0.0,0.0,0.187	0.247	24.7	24.7
95428	ENSG00000166352	C11orf74	11	+	36633283	36633438	36610080	36610239	36659018	36659290	95428	20,22,12	0,0,0	19,14,18	2,4,2	299	144	7.58172e-06	0.00199203	1.0,1.0,1.0	0.821,0.628,0.813	0.246	24.6	24.6
90037	ENSG00000067208	EVI5	1	-	92773905	92774027	92736559	92736627	92784835	92784966	90037	3,0,4	4,3,2	0,0,1	2,5,7	266	144	0.000787536	0.0403851	0.289,0.0,0.52	0.0,0.0,0.072	0.246	24.6	24.6
87552	ENSG00000249392	RP11-725D20.1	4	-	59574297	59574358	59564222	59564345	59594419	59594479	87552	3,10,0	5,9,7	0,0,0	5,3,2	205	144	7.35216e-06	0.0019661	0.296,0.438,0.0	0.0,0.0,0.0	0.245	24.5	24.5
91453	ENSG00000163625	WDFY3	4	-	84932269	84932363	84896910	84897010	84966208	84966391	91453	21,16,17	1,0,0	10,23,13	8,2,1	238	144	3.48006e-05	0.00548292	0.927,1.0,1.0	0.431,0.874,0.887	0.245	24.5	24.5
71704	ENSG00000139865	TTC6	14	+	37806360	37806510	37804679	37804814	37807008	37807129	71704	10,5,10	2,1,2	10,13,10	0,1,0	294	144	0.000486377	0.0294915	0.71,0.71,0.71	1.0,0.864,1.0	-0.245	-24.5	24.5
1325	ENSG00000198105	ZNF248	10	-	37856434	37856532	37856295	37856337	37857184	37857636	1325	32,39,24	2,1,0	19,27,37	5,11,4	242	144	7.83164e-06	0.00203985	0.905,0.959,1.0	0.693,0.594,0.846	0.244	24.4	24.4
105955	ENSG00000109046	WSB1	17	+	27307743	27307907	27306781	27306882	27309099	27309272	105955	40,80,23	77,65,103	137155101	71,60,82	308	144	1.19978e-05	0.00266972	0.195,0.365,0.095	0.474,0.547,0.365	-0.244	-24.4	24.4
26835	ENSG00000144674	GOLGA4	3	+	37361242	37361305	37355100	37355187	37366079	37366751	26835	24,38,63	6,7,5	24,19,17	21,7,8	207	144	0.000205854	0.0174685	0.736,0.791,0.898	0.443,0.654,0.596	0.244	24.4	24.4
67679	ENSG00000132677	RHBG	1	+	156374606	156374729	156369211	156369436	156382747	156382869	67679	4,2,2	2,7,5	0,0,1	1,11,5	267	144	0.000231848	0.0186888	0.519,0.134,0.177	0.0,0.0,0.097	0.244	24.4	24.4
21114	ENSG00000144320	KIAA1715	2	-	175979809	175979825	175970763	175970804	175992230	175992418	21114	7,11,3	0,2,0	10,6,7	4,2,3	160	144	0.000551857	0.0319214	1.0,0.832,1.0	0.692,0.73,0.677	0.244	24.4	24.4
111837	ENSG00000162105	SHANK2	11	-	71240795	71240922	71224696	71224796	71252424	71252577	111837	0,0,0	9,9,10	1,2,4	1,11,5	271	144	0.000719432	0.037982	0.0,0.0,0.0	0.347,0.088,0.298	-0.244	-24.4	24.4
46076	ENSG00000175066	GK5	3	-	142186193	142186267	142185928	142185989	142186451	142186513	46076	28,51,62	15,10,11	34,42,68	2,1,2	218	144	6.52413e-07	0.000391553	0.552,0.771,0.788	0.918,0.965,0.957	-0.243	-24.3	24.3
104961	ENSG00000198315	ZKSCAN8	6	+	28144330	28144424	28141937	28142029	28148315	28148838	104961	0,0,0	3,12,1	2,2,4	4,9,4	238	144	3.84107e-05	0.00579828	0.0,0.0,0.0	0.232,0.119,0.377	-0.243	-24.3	24.3
35497	ENSG00000150556	LYPD6B	2	+	149153900	149154064	149130882	149130953	149160763	149160835	35497	22,3,5	7,4,10	1,1,1	5,2,11	308	144	8.70671e-05	0.00992185	0.595,0.26,0.189	0.086,0.189,0.041	0.243	24.3	24.3
103012	ENSG00000248498	ASNSP1	8	-	46580081	46580237	46579212	46579551	46593463	46593631	103012	27,25,23	0,1,3	28,30,22	8,7,5	300	144	0.000274214	0.0205592	1.0,0.923,0.786	0.627,0.673,0.679	0.243	24.3	24.3
102861	ENSG00000105552	BCAT2	19	-	48807755	48808236	48806999	48807074	48810808	48810921	102861	34,46,15	2,2,2	21,20,32	0,0,0	625	144	0.000727365	0.0382161	0.797,0.841,0.633	1.0,1.0,1.0	-0.243	-24.3	24.3
13488	ENSG00000179362	HMGN2P46	15	+	45520876	45521025	45515772	45515892	45536084	45536209	13488	7,11,17	3,0,3	4,5,4	0,0,0	293	144	0.000794184	0.0405778	0.534,1.0,0.736	1.0,1.0,1.0	-0.243	-24.3	24.3
63791	ENSG00000173821	RNF213	17	+	80278763	80278910	80273240	80273404	80287814	80288363	63791	4,3,2	13,11,9	11,22,9	8,12,18	291	144	0.000833446	0.0417047	0.132,0.119,0.099	0.405,0.476,0.198	-0.243	-24.3	24.3
290	ENSG00000035115	SH3YL1	2	-	242797	242871	234159	234272	243502	243562	290	13,13,17	10,2,0	21,29,36	0,0,0	218	144	8.49575e-06	0.00213269	0.462,0.811,1.0	1.0,1.0,1.0	-0.242	-24.2	24.2
36462	ENSG00000121988	ZRANB3	2	-	135390801	135390820	135353449	135353628	135504328	135504496	36462	14,23,12	0,2,1	8,12,19	4,10,1	163	144	0.000471377	0.0288689	1.0,0.91,0.914	0.639,0.515,0.944	0.242	24.2	24.2
51499	ENSG00000183323	CCDC125	5	-	69320236	69320400	69307667	69311204	69320464	69320583	51499	14,6,9	3,3,0	5,9,18	0,0,1	308	144	0.000796052	0.040623	0.686,0.483,1.0	1.0,1.0,0.894	-0.242	-24.2	24.2
46102	ENSG00000154914	USP43	17	+	9682822	9682908	9680230	9680366	9686797	9686909	46102	21,12,20	3,5,2	5,16,16	0,0,0	230	144	3.11453e-06	0.00110071	0.814,0.6,0.862	1.0,1.0,1.0	-0.241	-24.1	24.1
104765	ENSG00000138111	TMEM180	10	+	102470664	102471117	102469992	102470075	102471272	102471390	104765	109,84,75	3,1,2	48,76,88	5,8,12	597	144	1.10814e-05	0.00253563	0.898,0.953,0.9	0.698,0.696,0.639	0.239	23.9	23.9
90464	ENSG00000169592	INO80E	16	+	30002435	30003013	30001413	30001530	30003435	30003526	90464	47,60,17	9,0,1	30,53,68	0,0,0	722	144	1.46025e-05	0.0030183	0.51,1.0,0.772	1.0,1.0,1.0	-0.239	-23.9	23.9
2029	ENSG00000180998	GPR137C	14	+	52596916	52596982	52553418	52553591	52598271	52598315	2029	1,5,4	7,3,7	0,1,0	2,3,4	210	144	0.000140255	0.0137622	0.089,0.533,0.282	0.0,0.186,0.0	0.239	23.9	23.9
53472	ENSG00000099251	HSD17B7P2	10	+	38365909	38366011	38365433	38365629	38369952	38370009	53472	4,1,0	5,10,17	10,8,8	11,9,7	246	144	0.000171708	0.0155837	0.319,0.055,0.0	0.347,0.342,0.401	-0.239	-23.9	23.9
43840	ENSG00000264538	SUZ12P1	17	+	30784782	30784892	30769871	30769965	30790637	30790908	43840	9,6,2	6,0,5	10,9,1	0,0,1	254	144	0.00020333	0.0172869	0.46,1.0,0.185	1.0,1.0,0.362	-0.239	-23.9	23.9
82641	ENSG00000106608	URGCP	7	-	43907193	43907242	43887789	43887816	43910730	43910852	82641	2,4,2	2,6,5	1,0,0	2,6,1	193	144	0.000214345	0.0178529	0.427,0.332,0.23	0.272,0.0,0.0	0.239	23.9	23.9
78639	ENSG00000257103	LSM14A	19	+	34226407	34226464	34221506	34221738	34227368	34227617	78639	15,11,4	1,1,1	7,26,21	7,6,8	201	144	0.000840898	0.0419611	0.915,0.887,0.741	0.417,0.756,0.653	0.239	23.9	23.9
100478	ENSG00000080823	MOK	14	-	102278605	102278694	102265822	102265912	102283477	102283592	100478	1,6,1	2,3,6	0,1,0	3,3,3	233	144	0.000153844	0.0146249	0.236,0.553,0.093	0.0,0.171,0.0	0.237	23.7	23.7
26862	ENSG00000141391	PRELID3A	18	+	12429349	12429436	12427220	12427323	12431149	12432238	26862	26,19,11	1,0,0	6,20,14	3,2,2	231	144	0.000281678	0.0209792	0.942,1.0,1.0	0.555,0.862,0.814	0.237	23.7	23.7
107001	ENSG00000162522	KIAA1522	1	+	32769588	32769786	32768594	32768775	32772864	32774970	107001	9,11,8	0,0,0	3,12,13	0,4,2	342	144	0.000300717	0.0219438	1.0,1.0,1.0	1.0,0.558,0.732	0.237	23.7	23.7
40249	ENSG00000185485	SDHAP1	3	-	195986518	195986604	195985626	195985789	195990189	195990275	40249	9,7,10	1,1,0	4,11,14	2,1,8	230	144	0.000398676	0.0260352	0.849,0.814,1.0	0.556,0.873,0.523	0.237	23.7	23.7
109226	ENSG00000143363	PRUNE	1	+	151024610	151024795	151008476	151008671	151027232	151027327	109226	17,20,6	0,0,0	18,23,15	2,6,1	329	144	2.93555e-06	0.00106615	1.0,1.0,1.0	0.798,0.627,0.868	0.236	23.6	23.6
17720	ENSG00000137842	TMEM62	15	+	43134256	43134368	43133161	43133402	43135511	43135782	17720	23,21,18	2,1,10	15,12,22	0,0,0	256	144	3.17193e-06	0.00111227	0.866,0.922,0.503	1.0,1.0,1.0	-0.236	-23.6	23.6
94471	ENSG00000138640	FAM13A	4	-	88805010	88805052	88790585	88790627	88822975	88823201	94471	35,77,24	2,14,1	88,56,59	40,29,15	186	144	4.40481e-05	0.00638201	0.931,0.81,0.949	0.63,0.599,0.753	0.236	23.6	23.6
42612	ENSG00000177694	NAALADL2	3	+	174540727	174540847	174536620	174536683	174550568	174550637	42612	4,3,8	2,1,2	0,1,1	5,0,4	264	144	0.000544139	0.0316373	0.522,0.621,0.686	0.0,1.0,0.12	0.236	23.6	23.6
68655	ENSG00000104915	STX10	19	-	13150138	13150160	13149712	13149897	13150281	13150341	68655	11,14,15	10,0,4	13,27,33	0,1,0	166	144	7.56513e-06	0.00199203	0.488,1.0,0.765	1.0,0.959,1.0	-0.235	-23.5	23.5
8340	ENSG00000124215	CDH26	20	+	60031230	60031357	60006712	60006787	60033485	60034011	8340	14,13,13	5,3,0	14,5,14	0,0,0	271	144	1.47222e-05	0.00302524	0.598,0.697,1.0	1.0,1.0,1.0	-0.235	-23.5	23.5
101586	ENSG00000268750	CTD-2583A14.10	19	+	57839022	57839149	57820493	57820549	57856103	57856233	101586	2,10,8	0,1,0	11,6,19	8,0,4	271	144	0.000116501	0.012206	1.0,0.842,1.0	0.422,1.0,0.716	0.235	23.5	23.5
62978	ENSG00000083828	ZNF586	19	+	57776542	57776669	57769669	57769878	57778750	57780577	62978	11,26,19	0,3,0	15,29,20	1,7,9	271	144	0.000465865	0.0286318	1.0,0.822,1.0	0.889,0.688,0.541	0.235	23.5	23.5
80556	ENSG00000102312	PORCN	X	+	48509423	48509549	48508965	48509103	48509783	48509956	80556	2,5,2	33,12,15	8,7,7	9,17,4	270	144	0.000550044	0.0318778	0.031,0.182,0.066	0.322,0.18,0.483	-0.235	-23.5	23.5
45914	ENSG00000175224	ATG13	11	+	46630044	46630100	46618324	46618375	46644278	46644360	45914	32,39,36	3,6,3	42,30,21	8,15,14	200	144	0.000628632	0.0347135	0.885,0.824,0.896	0.791,0.59,0.519	0.235	23.5	23.5
57845	ENSG00000146063	TRIM41	5	+	181234508	181234620	181234173	181234349	181234931	181234995	57845	1,2,2	14,10,4	1,8,9	2,4,11	256	144	0.000882883	0.0431717	0.039,0.101,0.22	0.22,0.529,0.315	-0.235	-23.5	23.5
86677	ENSG00000162613	FUBP1	1	-	77946529	77946598	77945505	77945642	77947452	77947547	86677	9,7,9	0,4,2	3,4,1	0,0,0	213	144	0.000945556	0.0453875	1.0,0.542,0.753	1.0,1.0,1.0	-0.235	-23.5	23.5
67907	ENSG00000163354	DCST2	1	-	155026301	155026402	155023831	155023959	155026547	155026715	67907	9,13,9	0,0,0	9,20,32	10,0,1	245	144	0.00104509	0.0485731	1.0,1.0,1.0	0.346,1.0,0.95	0.235	23.5	23.5
67762	ENSG00000164548	TRA2A	7	-	23522131	23522432	23521706	23521840	23531180	23531270	67762	48,21,25	0,2,0	22,23,26	2,6,3	445	144	4.94286e-05	0.00681116	1.0,0.773,1.0	0.781,0.554,0.737	0.234	23.4	23.4
105951	ENSG00000109046	WSB1	17	+	27307743	27307919	27306781	27306882	27309099	27309272	105951	44,90,26	77,65,103	144165104	71,60,82	320	144	5.11181e-05	0.00692929	0.205,0.384,0.102	0.477,0.553,0.363	-0.234	-23.4	23.4
81722	ENSG00000234177	LINC01114	2	-	104754835	104754919	104754325	104754440	104755592	104755755	81722	0,0,0	5,24,4	2,3,3	11,3,7	228	144	6.75493e-05	0.00832493	0.0,0.0,0.0	0.103,0.387,0.213	-0.234	-23.4	23.4
2420	ENSG00000151353	TMEM18	2	-	676112	676238	675509	675630	676573	676642	2420	8,11,13	1,1,4	9,9,14	0,0,0	270	144	0.000437498	0.0275716	0.81,0.854,0.634	1.0,1.0,1.0	-0.234	-23.4	23.4
82425	ENSG00000282278	RP11-231C18.3	4	+	53391429	53391498	53391008	53391139	53399735	53399839	82425	15,19,13	6,3,4	19,15,14	0,0,2	213	144	4.20329e-05	0.00617945	0.628,0.811,0.687	1.0,1.0,0.826	-0.233	-23.3	23.3
54709	ENSG00000107036	RIC1	9	+	5753536	5753646	5753199	5753238	5754840	5754930	54709	15,27,12	9,4,3	5,25,14	1,1,0	254	144	4.38856e-05	0.00636872	0.486,0.793,0.694	0.739,0.934,1.0	-0.233	-23.3	23.3
42569	ENSG00000113360	DROSHA	5	-	31531449	31531521	31530797	31530924	31531989	31532074	42569	18,19,28	8,7,11	31,26,25	2,4,3	216	144	0.000533108	0.0312175	0.6,0.644,0.629	0.912,0.813,0.847	-0.233	-23.3	23.3
67487	ENSG00000204444	APOM	6	+	31656471	31656633	31652416	31652551	31657224	31657298	67487	12,10,6	0,0,0	10,12,11	0,2,4	306	144	0.00061479	0.0342217	1.0,1.0,1.0	1.0,0.738,0.564	0.233	23.3	23.3
101350	ENSG00000164535	DAGLB	7	-	6416258	6416754	6412986	6413034	6416840	6416921	101350	21,19,8	0,2,5	8,20,40	1,0,0	640	144	0.000187566	0.0163794	1.0,0.681,0.265	0.643,1.0,1.0	-0.232	-23.2	23.2
19555	ENSG00000186088	GSAP	7	-	77317555	77317744	77314369	77314489	77320724	77320819	19555	3,1,2	4,18,15	12,8,6	4,13,8	333	144	0.00031309	0.0224647	0.245,0.023,0.055	0.565,0.21,0.245	-0.232	-23.2	23.2
37695	ENSG00000064042	LIMCH1	4	+	41473004	41473195	41360784	41360936	41524408	41524478	37695	10,7,49	5,1,3	27,17,17	0,0,2	335	144	0.000605676	0.0339326	0.462,0.751,0.875	1.0,1.0,0.785	-0.232	-23.2	23.2
8343	ENSG00000124215	CDH26	20	+	60031230	60031426	60006712	60006787	60033485	60034011	8343	20,15,15	5,3,0	15,6,17	0,0,0	340	144	1.19035e-05	0.00266189	0.629,0.679,1.0	1.0,1.0,1.0	-0.231	-23.1	23.1
97544	ENSG00000145012	LPP	3	+	188341655	188341719	188153874	188154021	188406111	188406307	97544	6,8,10	8,1,3	7,1,2	0,0,1	208	144	0.000127226	0.0128972	0.342,0.847,0.698	1.0,1.0,0.581	-0.231	-23.1	23.1
91143	ENSG00000139620	KANSL2	12	-	48679035	48679238	48671798	48671962	48679654	48679833	91143	52,50,81	18,25,26	52,71,95	6,8,18	347	144	0.000155677	0.0147215	0.545,0.454,0.564	0.782,0.786,0.687	-0.231	-23.1	23.1
39712	ENSG00000164221	CCDC112	5	-	115269702	115269798	115268881	115269000	115271212	115271626	39712	106,72,118	31,28,26	58,29,48	54,23,29	240	144	4.09076e-06	0.00132611	0.672,0.607,0.731	0.392,0.431,0.498	0.23	23	23
106092	ENSG00000266714	MYO15B	17	+	75615248	75615338	75614960	75615042	75615502	75615600	106092	29,13,12	3,4,2	20,7,17	0,0,0	234	144	6.33641e-06	0.00181754	0.856,0.667,0.787	1.0,1.0,1.0	-0.23	-23	23
27739	ENSG00000150093	ITGB1	10	-	32936241	32936423	32935491	32935558	32953592	32953809	27739	0,1,1	3,11,1	2,8,6	1,10,6	326	144	8.85128e-05	0.0100211	0.0,0.039,0.306	0.469,0.261,0.306	-0.23	-23	23
30219	ENSG00000176155	CCDC57	17	-	82207846	82208048	82201537	82201952	82212784	82212813	30219	14,4,4	1,0,0	3,10,16	0,1,12	346	144	0.000220364	0.0181528	0.854,1.0,1.0	1.0,0.806,0.357	0.23	23	23
15804	ENSG00000171984	C20orf196	20	+	5756711	5756848	5750452	5750479	5772861	5773043	15804	5,0,6	6,9,3	0,0,2	6,11,8	281	144	0.000462017	0.0285317	0.299,0.0,0.506	0.0,0.0,0.114	0.23	23	23
62259	ENSG00000197016	ZNF470	19	+	56573910	56573984	56570174	56570371	56574393	56574520	62259	4,3,0	3,7,5	0,0,0	2,3,4	218	144	0.0004648	0.0286268	0.468,0.221,0.0	0.0,0.0,0.0	0.23	23	23
92150	ENSG00000101752	MIB1	18	+	21798083	21798228	21791373	21791557	21803906	21804014	92150	14,20,17	2,4,6	5,13,27	0,2,0	289	144	0.000149139	0.0143314	0.777,0.714,0.585	1.0,0.764,1.0	-0.229	-22.9	22.9
104683	ENSG00000177200	CHD9	16	+	53321162	53321217	53318211	53318340	53321525	53321630	104683	2,6,2	3,4,13	0,1,1	14,6,4	199	144	0.000368935	0.024874	0.325,0.52,0.1	0.0,0.108,0.153	0.228	22.8	22.8
98263	ENSG00000135409	AMHR2	12	+	53429830	53429978	53429452	53429625	53430145	53430282	98263	1,7,6	0,0,0	3,12,7	0,5,1	292	144	0.000557511	0.0321246	1.0,1.0,1.0	1.0,0.542,0.775	0.228	22.8	22.8
26286	ENSG00000124222	STX16	20	+	58669301	58669453	58667986	58668127	58670511	58670603	26286	57,97,80	25,38,32	143103110	15,15,21	296	144	6.61987e-07	0.000391553	0.526,0.554,0.549	0.823,0.77,0.718	-0.227	-22.7	22.7
63781	ENSG00000186132	C2orf76	2	-	119317465	119317503	119311621	119311703	119339826	119339971	63781	26,22,12	1,0,0	28,20,14	0,7,8	182	144	9.27355e-06	0.00226673	0.954,1.0,1.0	1.0,0.693,0.581	0.227	22.7	22.7
57720	ENSG00000168010	ATG16L2	11	+	72822847	72822961	72822477	72822543	72828358	72828478	57720	13,12,2	0,0,0	15,19,11	2,2,3	258	144	0.000129696	0.0130448	1.0,1.0,1.0	0.807,0.841,0.672	0.227	22.7	22.7
1738	ENSG00000197558	SSPO	7	+	149826678	149826821	149826449	149826577	149827768	149827985	1738	24,23,7	1,6,2	32,16,17	0,0,1	287	144	5.08703e-05	0.00691467	0.923,0.658,0.637	1.0,1.0,0.895	-0.226	-22.6	22.6
10083	ENSG00000204934	ATP6V0E2-AS1	7	-	149870241	149870390	149867772	149869858	149871641	149871796	10083	10,27,9	4,2,2	15,17,13	2,0,0	293	144	0.00065616	0.0357084	0.551,0.869,0.689	0.787,1.0,1.0	-0.226	-22.6	22.6
102789	ENSG00000166347	CYB5A	18	-	74255740	74255746	74250846	74253665	74260914	74260944	102789	0,4,4	6,12,5	0,0,0	2,6,3	150	144	4.94269e-05	0.00681116	0.0,0.242,0.434	0.0,0.0,0.0	0.225	22.5	22.5
11601	ENSG00000154889	MPPE1	18	-	11886498	11886621	11885759	11885816	11886916	11887025	11601	34,31,21	4,4,7	38,15,21	0,0,1	267	144	2.01186e-06	0.000851215	0.821,0.807,0.618	1.0,1.0,0.919	-0.224	-22.4	22.4
50881	ENSG00000051341	POLQ	3	-	121460049	121460234	121449314	121449426	121467518	121467640	50881	72,53,63	7,5,8	26,45,47	12,10,14	329	144	0.000798838	0.0406335	0.818,0.823,0.775	0.487,0.663,0.595	0.224	22.4	22.4
56936	ENSG00000115827	DCAF17	2	+	171476859	171476950	171468887	171469030	171477986	171478070	56936	13,7,10	3,1,4	22,7,8	0,1,0	235	144	6.05016e-05	0.00773036	0.726,0.811,0.605	1.0,0.811,1.0	-0.223	-22.3	22.3
28642	ENSG00000187764	SEMA4D	9	-	89475484	89475550	89455887	89455953	89479571	89479890	28642	1,2,2	3,0,8	0,1,1	1,0,0	210	144	0.000702697	0.0374273	0.186,1.0,0.146	0.0,1.0,1.0	-0.223	-22.3	22.3
87380	ENSG00000204842	ATXN2	12	-	111479069	111479102	111470557	111470742	111485270	111485331	87380	12,29,11	39,29,45	2,3,0	35,21,41	177	144	2.65384e-07	0.000209793	0.2,0.449,0.166	0.044,0.104,0.0	0.222	22.2	22.2
49436	ENSG00000154723	ATP5J	21	-	25734938	25735030	25729630	25729801	25735314	25735646	49436	13,9,10	17,19,13	2,7,1	27,31,19	236	144	1.07375e-05	0.00250042	0.318,0.224,0.319	0.043,0.121,0.031	0.222	22.2	22.2
104798	ENSG00000125952	MAX	14	-	65077562	65077643	65077359	65077428	65077912	65078042	104798	1,0,2	1,11,8	4,12,5	4,8,7	225	144	0.000106953	0.0114882	0.39,0.0,0.138	0.39,0.49,0.314	-0.222	-22.2	22.2
68069	ENSG00000123130	ACOT9	X	-	23708404	23708523	23707876	23707944	23721880	23721984	68069	0,0,0	1,6,9	2,0,6	4,5,4	263	144	0.000162034	0.0150232	0.0,0.0,0.0	0.215,0.0,0.451	-0.222	-22.2	22.2
92148	ENSG00000101752	MIB1	18	+	21799840	21799974	21791334	21791557	21803906	21804014	92148	18,19,23	2,4,6	36,24,16	0,2,0	278	144	2.52842e-05	0.00441592	0.823,0.711,0.665	1.0,0.861,1.0	-0.221	-22.1	22.1
103250	ENSG00000168280	KIF5C	2	+	148941609	148941658	148937283	148937388	148941934	148941990	103250	21,32,20	1,0,0	6,16,12	4,4,0	193	144	0.000114074	0.0120098	0.94,1.0,1.0	0.528,0.749,1.0	0.221	22.1	22.1
87055	ENSG00000073169	SELO	22	+	50204918	50205024	50200978	50201590	50206316	50206520	87055	37,21,20	32,27,21	11,11,11	39,35,51	250	144	3.04192e-07	0.000228448	0.4,0.309,0.354	0.14,0.153,0.111	0.22	22	22
31008	ENSG00000267002	RP11-242D8.1	17	-	43166979	43167849	43159422	43159727	43170125	43170316	31008	63,42,38	1,1,6	57,57,33	0,1,0	1014	144	0.000119581	0.0123594	0.899,0.856,0.474	1.0,0.89,1.0	-0.22	-22	22
55668	ENSG00000143373	ZNF687	1	+	151285205	151286074	151281617	151281708	151286274	151288406	55668	77,77,70	9,12,0	97,51,64	0,2,1	1013	144	0.000915457	0.0443349	0.549,0.477,1.0	1.0,0.784,0.901	-0.22	-22	22
22509	ENSG00000043514	TRIT1	1	-	39853969	39854155	39852557	39852876	39883317	39883475	22509	58,54,48	2,1,1	44,71,44	19,4,5	330	144	7.47928e-05	0.00892759	0.927,0.959,0.954	0.503,0.886,0.793	0.219	21.9	21.9
109464	ENSG00000079482	OPHN1	X	-	68433167	68433378	68432866	68433024	68433630	68433913	109464	22,13,20	0,6,2	24,31,39	0,1,0	355	144	0.00015914	0.0149082	1.0,0.468,0.802	1.0,0.926,1.0	-0.219	-21.9	21.9
38966	ENSG00000100802	C14orf93	14	-	22999956	23000117	22998953	22999156	23000958	23001060	38966	0,6,2	1,5,1	0,1,0	1,2,3	305	144	0.000315889	0.0226295	0.0,0.362,0.486	0.0,0.191,0.0	0.219	21.9	21.9
61335	ENSG00000215386	MIR99AHG	21	+	16619448	16619562	16606993	16607087	16627176	16627397	61335	8,6,16	8,14,14	1,3,3	12,14,11	258	144	0.000444407	0.0279094	0.358,0.193,0.389	0.044,0.107,0.132	0.219	21.9	21.9
69235	ENSG00000213096	ZNF254	19	+	24057930	24058106	24049476	24049548	24105939	24106066	69235	3,3,8	5,5,10	0,0,1	14,12,12	320	144	3.69318e-07	0.000268411	0.213,0.213,0.265	0.0,0.0,0.036	0.218	21.8	21.8
28570	ENSG00000243927	MRPS6	21	+	34102834	34102908	34073548	34073745	34142407	34143034	28570	0,1,1	5,19,12	3,4,6	8,10,8	218	144	1.34198e-05	0.00285909	0.0,0.034,0.052	0.199,0.209,0.331	-0.218	-21.8	21.8
41092	ENSG00000138658	ZGRF1	4	-	112629758	112630015	112623816	112623876	112631929	112632010	41092	3,1,5	7,7,2	0,0,0	16,8,9	401	144	0.00015127	0.0144718	0.133,0.049,0.473	0.0,0.0,0.0	0.218	21.8	21.8
4196	ENSG00000063601	MTMR1	X	+	150750831	150750843	150744360	150744453	150755688	150755865	4196	7,7,7	2,1,4	9,10,5	0,1,0	156	144	0.000260376	0.0200728	0.764,0.866,0.618	1.0,0.902,1.0	-0.218	-21.8	21.8
49051	ENSG00000183011	NAA38	17	-	7857893	7858082	7857014	7857198	7858248	7858496	49051	10,9,8	1,7,4	3,6,9	1,1,0	333	144	0.000927841	0.0447389	0.812,0.357,0.464	0.565,0.722,1.0	-0.218	-21.8	21.8
15787	ENSG00000136381	IREB2	15	+	78460831	78461002	78439794	78439876	78462921	78463087	15787	6,2,1	5,2,6	2,0,0	10,3,1	315	144	0.0010357	0.0482363	0.354,0.314,0.071	0.084,0.0,0.0	0.218	21.8	21.8
69250	ENSG00000273294	C1QTNF3-AMACR	5	-	34051881	34052110	34035646	34035758	34124417	34124528	69250	57,69,45	5,0,1	54,66,77	10,9,13	373	144	4.13395e-05	0.00613759	0.815,1.0,0.946	0.676,0.739,0.696	0.217	21.7	21.7
33549	ENSG00000152443	ZNF776	19	+	57753273	57753379	57750784	57750911	57756871	57757309	33549	3,3,2	12,3,6	0,0,0	3,7,4	250	144	0.000122209	0.0125343	0.126,0.365,0.161	0.0,0.0,0.0	0.217	21.7	21.7
103891	ENSG00000169660	HEXDC	17	+	82424418	82424503	82419748	82419883	82428557	82428645	103891	12,13,11	3,0,4	3,11,14	0,0,0	229	144	0.000148543	0.0143059	0.716,1.0,0.634	1.0,1.0,1.0	-0.217	-21.7	21.7
10502	ENSG00000100106	TRIOBP	22	+	37713209	37713411	37710426	37710566	37723184	37726503	10502	4,2,6	0,0,1	13,13,11	2,2,3	346	144	0.000418955	0.0268919	1.0,1.0,0.714	0.73,0.73,0.604	0.217	21.7	21.7
104585	ENSG00000132376	INPP5K	17	-	1513452	1513554	1509682	1509799	1513871	1513979	104585	39,62,50	11,12,12	64,51,69	3,1,5	246	144	3.28013e-06	0.00113324	0.675,0.752,0.709	0.926,0.968,0.89	-0.216	-21.6	21.6
21655	ENSG00000156689	GLYATL2	11	-	58840693	58840831	58839534	58839652	58844433	58844526	21655	5,2,4	6,6,8	0,0,0	6,2,3	282	144	8.07724e-06	0.00207385	0.299,0.145,0.203	0.0,0.0,0.0	0.216	21.6	21.6
78436	ENSG00000163946	FAM208A	3	-	56638705	56638762	56633043	56633966	56639985	56640130	78436	16,17,20	0,1,1	8,19,17	4,3,3	201	144	0.000138654	0.0136862	1.0,0.924,0.935	0.589,0.819,0.802	0.216	21.6	21.6
65996	ENSG00000118705	RPN2	20	+	37210046	37210165	37184179	37184373	37223877	37223973	65996	2,0,1	0,1,0	1,1,0	0,1,4	263	144	1.4562e-05	0.0030183	1.0,0.0,1.0	1.0,0.354,0.0	0.215	21.5	21.5
10677	ENSG00000111752	PHC1	12	+	8933306	8933350	8932562	8932813	8933864	8933980	10677	8,4,2	0,0,1	12,7,5	0,6,4	188	144	0.000220571	0.0181533	1.0,1.0,0.605	1.0,0.472,0.489	0.215	21.5	21.5
1115	ENSG00000178741	COX5A	15	-	74929115	74929232	74923647	74923770	74937687	74937776	1115	2,8,9	0,0,0	4,9,13	0,2,4	261	144	0.000549426	0.0318624	1.0,1.0,1.0	1.0,0.713,0.642	0.215	21.5	21.5
64861	ENSG00000105290	APLP1	19	+	35878081	35878108	35877717	35877825	35878583	35878654	64861	108,138,82	30,28,6	64,78,88	42,51,30	171	144	2.46845e-05	0.00432795	0.752,0.806,0.92	0.562,0.563,0.712	0.214	21.4	21.4
93958	ENSG00000205913	SRRM2-AS1	16	-	2740957	2741341	2737479	2737610	2743551	2743716	93958	1,7,0	12,12,17	4,14,5	3,6,8	528	144	9.23972e-05	0.0102927	0.022,0.137,0.0	0.267,0.389,0.146	-0.214	-21.4	21.4
38983	ENSG00000101407	TTI1	20	-	37999187	37999328	37996748	37996953	38002627	38002776	38983	57,63,61	29,26,28	93,65,61	8,15,15	285	144	0.000242093	0.0192495	0.498,0.55,0.524	0.855,0.686,0.673	-0.214	-21.4	21.4
102576	ENSG00000139631	CSAD	12	-	53161126	53161191	53160762	53160844	53161272	53161389	102576	38,62,52	24,48,18	62,58,80	7,18,18	209	144	0.00047976	0.0292023	0.522,0.471,0.666	0.859,0.689,0.754	-0.214	-21.4	21.4
104445	ENSG00000112739	PRPF4B	6	+	4062556	4062760	4062103	4062299	4063073	4063119	104445	14,10,17	0,1,0	8,16,13	3,0,3	348	144	0.00090738	0.0440113	1.0,0.805,1.0	0.525,1.0,0.642	0.213	21.3	21.3
59	ENSG00000273018	CTD-2303H24.2	17	-	18528572	18528747	18519481	18519674	18532505	18532597	59	15,18,11	0,0,1	13,10,10	4,3,0	319	144	5.54149e-05	0.00726927	1.0,1.0,0.832	0.595,0.601,1.0	0.212	21.2	21.2
25060	ENSG00000175471	MCTP1	5	-	94799012	94799132	94779109	94779163	94868332	94868452	25060	14,11,8	2,6,4	3,21,7	2,0,0	264	144	0.000950053	0.0454935	0.792,0.5,0.522	0.45,1.0,1.0	-0.212	-21.2	21.2
107669	ENSG00000070759	TESK2	1	-	45355302	45355449	45347917	45348000	45385911	45385960	107669	27,33,21	0,0,0	25,35,30	6,4,2	291	144	9.31973e-07	0.000499937	1.0,1.0,1.0	0.673,0.812,0.881	0.211	21.1	21.1
11597	ENSG00000154889	MPPE1	18	-	11886498	11886778	11885675	11885816	11886916	11887025	11597	51,47,40	4,4,7	52,29,28	0,0,1	424	144	2.24602e-06	0.000899608	0.812,0.8,0.66	1.0,1.0,0.905	-0.211	-21.1	21.1
36928	ENSG00000150455	TIRAP	11	+	126290461	126290585	126283086	126283153	126290802	126290961	36928	51,24,26	0,0,0	24,19,17	1,2,6	268	144	4.70419e-06	0.00145615	1.0,1.0,1.0	0.928,0.836,0.604	0.211	21.1	21.1
97154	ENSG00000157600	TMEM164	X	+	110067346	110067402	110003882	110004164	110109079	110109146	97154	10,9,6	0,0,0	3,17,22	1,1,5	200	144	0.000417946	0.0268846	1.0,1.0,1.0	0.684,0.924,0.76	0.211	21.1	21.1
87225	ENSG00000179889	PDXDC1	16	+	15004186	15004331	14998339	14998405	15006393	15006583	87225	16,24,19	4,2,7	14,27,24	1,0,2	289	144	0.000587585	0.0331995	0.666,0.857,0.575	0.875,1.0,0.857	-0.211	-21.1	21.1
63074	ENSG00000151690	MFSD6	2	+	190433326	190433392	190415291	190415413	190435976	190436156	63074	4,0,3	4,10,7	0,0,0	10,8,6	210	144	0.000706865	0.0374731	0.407,0.0,0.227	0.0,0.0,0.0	0.211	21.1	21.1
88381	ENSG00000198265	HELZ	17	-	67195418	67195470	67190156	67190355	67201128	67201185	88381	9,18,20	0,0,1	20,16,18	5,4,3	196	144	8.014e-06	0.0020694	1.0,1.0,0.936	0.746,0.746,0.815	0.21	21	21
77522	ENSG00000133138	TBC1D8B	X	+	106839325	106839457	106827169	106827337	106840047	106840198	77522	10,10,13	0,0,0	20,11,18	4,2,1	276	144	0.000140493	0.0137622	1.0,1.0,1.0	0.723,0.742,0.904	0.21	21	21
22607	ENSG00000159023	EPB41	1	+	29060421	29060484	29053103	29053312	29064981	29065158	22607	81,78,87	20,30,22	44,65,56	37,34,45	207	144	4.19229e-05	0.00617945	0.738,0.644,0.733	0.453,0.571,0.464	0.209	20.9	20.9
29975	ENSG00000127483	HP1BP3	1	-	20780344	20780510	20779835	20779908	20787194	20787323	29975	30,18,26	0,0,0	12,26,28	4,1,2	310	144	0.000291019	0.0214095	1.0,1.0,1.0	0.582,0.924,0.867	0.209	20.9	20.9
63927	ENSG00000251503	APITD1-CORT	1	+	10450164	10450322	10440346	10440413	10451376	10451659	63927	5,2,4	10,18,11	11,10,13	13,10,9	302	144	0.000683688	0.0367406	0.193,0.05,0.148	0.287,0.323,0.408	-0.209	-20.9	20.9
65624	ENSG00000133393	FOPNL	16	-	15882948	15883020	15873490	15873627	15884007	15884205	65624	6,1,0	5,3,5	0,0,0	6,7,8	216	144	0.000837766	0.0418322	0.444,0.182,0.0	0.0,0.0,0.0	0.209	20.9	20.9
80067	ENSG00000154358	OBSCN	1	+	228299881	228300145	228298453	228298717	228303674	228303938	80067	18,14,26	0,0,0	18,21,20	0,5,2	408	144	0.000120582	0.0124193	1.0,1.0,1.0	1.0,0.597,0.779	0.208	20.8	20.8
31866	ENSG00000121716	PILRB	7	+	100358241	100358366	100356753	100356883	100358932	100359008	31866	28,19,31	2,0,0	17,8,32	0,4,6	269	144	0.000415343	0.0267745	0.882,1.0,1.0	1.0,0.517,0.741	0.208	20.8	20.8
40827	ENSG00000111912	NCOA7	6	+	125786136	125786213	125781160	125781371	125815290	125815404	40827	17,22,35	0,0,0	30,28,27	10,4,2	221	144	2.07763e-07	0.000181782	1.0,1.0,1.0	0.662,0.82,0.898	0.207	20.7	20.7
11821	ENSG00000138382	METTL5	2	-	169812456	169812524	169811756	169811858	169815476	169815528	11821	14,15,8	1,6,1	16,18,19	0,0,0	212	144	1.7972e-05	0.0034315	0.905,0.629,0.845	1.0,1.0,1.0	-0.207	-20.7	20.7
46315	ENSG00000128298	BAIAP2L2	22	-	38098984	38099228	38098410	38098482	38107851	38107913	46315	0,0,0	4,2,1	2,4,3	7,2,10	388	144	0.000144141	0.0140432	0.0,0.0,0.0	0.096,0.426,0.1	-0.207	-20.7	20.7
98403	ENSG00000054118	THRAP3	1	+	36224970	36225102	36224431	36224505	36282532	36282700	98403	2,1,0	8,8,14	3,3,5	6,3,8	276	144	0.00038056	0.0254422	0.115,0.061,0.0	0.207,0.343,0.246	-0.207	-20.7	20.7
75625	ENSG00000103599	IQCH	15	+	67344062	67344191	67261271	67261394	67357344	67357421	75625	6,8,24	0,1,1	8,16,8	1,5,2	273	144	0.000569439	0.0326657	1.0,0.808,0.927	0.808,0.628,0.678	0.207	20.7	20.7
4665	ENSG00000106723	SPIN1	9	+	88418849	88418951	88415606	88415699	88426381	88426591	4665	15,38,29	2,0,2	19,18,16	3,2,11	246	144	0.000882875	0.0431717	0.814,1.0,0.895	0.788,0.84,0.46	0.207	20.7	20.7
56768	ENSG00000105173	CCNE1	19	+	29812531	29812578	29811897	29812152	29812688	29812776	56768	23,14,14	4,0,8	4,31,31	0,0,0	191	144	4.01607e-06	0.0013066	0.813,1.0,0.569	1.0,1.0,1.0	-0.206	-20.6	20.6
53816	ENSG00000177943	MAMDC4	9	+	136858185	136858276	136857978	136858097	136858399	136858546	53816	43,39,21	13,15,6	22,78,61	2,7,7	235	144	0.000149166	0.0143314	0.67,0.614,0.682	0.871,0.872,0.842	-0.206	-20.6	20.6
67271	ENSG00000108510	MED13	17	-	62035462	62035608	62033786	62033984	62052536	62052705	67271	87,55,68	11,16,23	138,52,78	7,4,6	290	144	2.45521e-05	0.00432795	0.797,0.631,0.595	0.907,0.866,0.866	-0.205	-20.5	20.5
76529	ENSG00000246695	RASSF8-AS1	12	-	25956226	25956347	25954807	25955241	25956638	25956764	76529	1,6,3	11,4,12	0,0,0	1,6,5	265	144	8.21959e-05	0.00959395	0.047,0.449,0.12	0.0,0.0,0.0	0.205	20.5	20.5
33220	ENSG00000114857	NKTR	3	+	42627199	42627227	42621004	42621516	42630545	42630575	33220	3,0,0	17,20,40	4,7,2	11,9,13	172	144	1.76866e-05	0.00339855	0.129,0.0,0.0	0.233,0.394,0.114	-0.204	-20.4	20.4
15157	ENSG00000265055	AC145343.2	17	-	68100551	68100708	68096045	68096478	68101414	68101474	15157	13,17,20	0,0,1	15,25,25	1,4,6	301	144	2.29639e-05	0.00415564	1.0,1.0,0.905	0.878,0.749,0.666	0.204	20.4	20.4
41204	ENSG00000138798	EGF	4	+	109994732	109994880	109988583	109988709	109999678	109999846	41204	7,10,13	0,4,3	18,11,15	0,1,0	292	144	5.92844e-05	0.00764336	1.0,0.552,0.681	1.0,0.844,1.0	-0.204	-20.4	20.4
25271	ENSG00000070159	PTPN3	9	-	109422717	109422852	109420423	109420600	109426949	109427122	25271	79,71,96	27,30,43	53,32,51	45,38,40	279	144	2.78517e-05	0.00473583	0.602,0.55,0.535	0.378,0.303,0.397	0.203	20.3	20.3
31111	ENSG00000160781	PAQR6	1	-	156245141	156245238	156244760	156244911	156245534	156245661	31111	12,21,9	2,6,1	17,10,17	0,0,1	241	144	3.22165e-05	0.00517774	0.782,0.677,0.843	1.0,1.0,0.91	-0.203	-20.3	20.3
40825	ENSG00000111912	NCOA7	6	+	125796679	125796797	125790939	125791067	125815290	125815404	40825	5,8,4	7,9,8	0,4,0	13,8,15	262	144	0.000143073	0.0139542	0.282,0.328,0.216	0.0,0.216,0.0	0.203	20.3	20.3
79889	ENSG00000174652	ZNF266	19	-	9418761	9418895	9418504	9418631	9419050	9419299	79889	14,12,7	0,7,2	22,27,8	1,0,1	278	144	0.000492882	0.0296915	1.0,0.47,0.645	0.919,1.0,0.806	-0.203	-20.3	20.3
6364	ENSG00000112851	ERBB2IP	5	+	66068876	66069020	66053405	66054951	66072168	66072294	6364	49,50,69	11,6,13	55,38,29	1,3,0	288	144	1.51908e-05	0.00307092	0.69,0.806,0.726	0.965,0.864,1.0	-0.202	-20.2	20.2
88963	ENSG00000224259	LINC01133	1	+	159976643	159977112	159961223	159961405	159978599	159979061	88963	20,19,16	0,0,0	49,24,35	4,1,2	613	144	0.000136482	0.0135603	1.0,1.0,1.0	0.742,0.849,0.804	0.202	20.2	20.2
80303	ENSG00000059378	PARP12	7	-	140041643	140041839	140034234	140034331	140054661	140054763	80303	29,36,44	8,3,2	43,35,30	1,0,0	340	144	6.78504e-06	0.00188144	0.606,0.836,0.903	0.948,1.0,1.0	-0.201	-20.1	20.1
102467	ENSG00000140598	EFTUD1	15	-	82252690	82252798	82241269	82241403	82259087	82259155	102467	22,23,29	0,1,0	22,24,28	8,4,1	252	144	8.19089e-06	0.00209	1.0,0.929,1.0	0.611,0.774,0.941	0.201	20.1	20.1
12245	ENSG00000248101	AC002116.8	19	-	36013020	36013046	36011403	36011464	36013343	36013422	12245	15,9,8	3,3,1	4,7,14	0,0,0	170	144	0.000219136	0.0180682	0.809,0.718,0.871	1.0,1.0,1.0	-0.201	-20.1	20.1
92337	ENSG00000109180	OCIAD1	4	+	48831226	48831249	48831062	48831141	48832619	48832682	92337	9,25,11	6,9,0	4,13,16	0,0,2	167	144	0.000321936	0.0228591	0.564,0.705,1.0	1.0,1.0,0.873	-0.201	-20.1	20.1
62174	ENSG00000221978	CCNL2	1	-	1388625	1388743	1387953	1388065	1388949	1389047	62174	1,6,2	1,0,0	3,15,10	11,5,0	262	144	0.000470724	0.0288583	0.355,1.0,1.0	0.13,0.622,1.0	0.201	20.1	20.1
19327	ENSG00000139626	ITGB7	12	-	53192690	53192910	53192329	53192538	53193139	53193363	19327	25,25,23	0,0,0	31,47,41	6,0,6	364	144	4.74088e-06	0.00145818	1.0,1.0,1.0	0.671,1.0,0.73	0.2	20	20
41208	ENSG00000138798	EGF	4	+	109993246	109993369	109988583	109988709	109994732	109994880	41208	21,30,19	1,0,0	17,14,19	3,4,1	267	144	6.84708e-05	0.00840244	0.919,1.0,1.0	0.753,0.654,0.911	0.2	20	20
100377	ENSG00000135940	COX5B	2	+	97646312	97646391	97646039	97646189	97646516	97646634	100377	0,1,0	6,8,1	3,2,4	5,5,11	223	144	0.000211108	0.0176813	0.0,0.075,0.0	0.279,0.205,0.19	-0.2	-20	20
112848	ENSG00000168411	RFWD3	16	-	74649131	74649202	74644619	74644735	74660931	74661451	112848	18,24,11	8,4,0	11,30,19	0,0,0	215	144	2.59315e-06	0.000994447	0.601,0.801,1.0	1.0,1.0,1.0	-0.199	-19.9	19.9
64030	ENSG00000163029	SMC6	2	-	17726389	17726469	17725256	17725358	17731077	17731139	64030	36,21,27	0,1,0	27,24,10	2,5,3	224	144	1.60351e-05	0.00320417	1.0,0.931,1.0	0.897,0.755,0.682	0.199	19.9	19.9
42505	ENSG00000164808	SPIDR	8	+	47293866	47294030	47291032	47291137	47440322	47440542	42505	57,45,51	2,2,1	28,35,25	7,7,2	308	144	0.000197472	0.0170136	0.93,0.913,0.96	0.652,0.7,0.854	0.199	19.9	19.9
83691	ENSG00000164074	ABHD18	4	+	128001715	128001760	127984338	127984423	128008919	128008998	83691	4,4,8	9,15,10	1,2,1	19,13,12	189	144	0.000518564	0.030681	0.253,0.169,0.379	0.039,0.105,0.06	0.199	19.9	19.9
52157	ENSG00000272980	RP11-517H2.6	6	+	167003192	167004401	167000059	167000113	167010812	167010893	52157	65,63,70	4,2,0	60,67,49	0,0,0	1353	144	0.000969405	0.0461077	0.634,0.77,1.0	1.0,1.0,1.0	-0.199	-19.9	19.9
82293	ENSG00000167196	FBXO22	15	+	75904490	75904666	75903875	75904103	75913202	75913290	82293	106112100	76,77,64	105188236	23,75,75	320	144	1.05193e-05	0.00246647	0.386,0.396,0.413	0.673,0.53,0.586	-0.198	-19.8	19.8
90727	ENSG00000111725	PRKAB1	12	+	119679942	119680001	119676536	119676670	119680247	119680841	90727	41,31,10	2,5,5	16,22,19	0,0,1	203	144	4.99699e-05	0.00686437	0.936,0.815,0.587	1.0,1.0,0.931	-0.198	-19.8	19.8
49053	ENSG00000183011	NAA38	17	-	7857505	7857722	7857014	7857198	7858248	7858496	49053	24,16,18	1,7,4	7,19,29	1,1,0	361	144	0.000206266	0.017487	0.905,0.477,0.642	0.736,0.883,1.0	-0.198	-19.8	19.8
82887	ENSG00000130733	YIPF2	19	-	10927629	10927707	10925685	10925773	10927798	10927959	82887	38,65,39	18,7,7	43,93,52	0,7,3	222	144	0.00024651	0.019409	0.578,0.858,0.783	1.0,0.896,0.918	-0.198	-19.8	19.8
103415	ENSG00000088448	ANKRD10	13	-	110894108	110894164	110893027	110893263	110906032	110906115	103415	2,7,4	10,6,7	1,2,0	12,5,9	200	144	0.000923298	0.0445676	0.126,0.457,0.291	0.057,0.224,0.0	0.198	19.8	19.8
20775	ENSG00000169992	NLGN2	17	+	7408011	7408712	7404873	7405610	7412156	7412207	20775	102,82,80	3,6,7	86119151	0,2,3	845	144	0.000703695	0.0374552	0.853,0.7,0.661	1.0,0.91,0.896	-0.197	-19.7	19.7
64969	ENSG00000167535	CACNB3	12	+	48819635	48819942	48818908	48818974	48823343	48823466	64969	10,19,18	11,18,13	1,9,12	15,35,35	451	144	3.04971e-06	0.00109064	0.225,0.252,0.307	0.021,0.076,0.099	0.196	19.6	19.6
106096	ENSG00000266714	MYO15B	17	+	75613980	75614033	75613704	75613777	75614198	75614360	106096	0,2,0	14,11,7	2,1,6	10,6,5	197	144	0.000582077	0.0331166	0.0,0.117,0.0	0.128,0.109,0.467	-0.196	-19.6	19.6
27117	ENSG00000151006	PRSS53	16	-	31084118	31084335	31083424	31083809	31084557	31084721	27117	10,15,9	0,0,0	11,15,22	0,4,2	361	144	0.00108201	0.0493008	1.0,1.0,1.0	1.0,0.599,0.814	0.196	19.6	19.6
7177	ENSG00000106733	NMRK1	9	-	75080814	75080941	75077489	75077580	75083086	75083150	7177	14,14,4	21,14,16	2,6,3	33,34,62	271	144	5.54896e-07	0.000354661	0.262,0.347,0.117	0.031,0.086,0.025	0.195	19.5	19.5
106953	ENSG00000119688	ABCD4	14	-	74293153	74293310	74292747	74292869	74295147	74295198	106953	25,22,20	2,4,9	7,22,38	1,1,0	301	144	3.6756e-05	0.0056555	0.857,0.725,0.515	0.77,0.913,1.0	-0.195	-19.5	19.5
75355	ENSG00000106327	TFR2	7	-	100629252	100629372	100628223	100628306	100630888	100631052	75355	95,71,35	21,15,15	33,91,128	4,5,12	264	144	0.000105984	0.0113977	0.712,0.721,0.56	0.818,0.908,0.853	-0.195	-19.5	19.5
58435	ENSG00000169884	WNT10B	12	-	48969109	48969199	48968295	48968319	48970088	48970351	58435	0,0,0	15,8,17	3,10,3	8,16,14	234	144	1.84346e-07	0.000164488	0.0,0.0,0.0	0.188,0.278,0.117	-0.194	-19.4	19.4
111628	ENSG00000198198	SZT2	1	+	43404379	43404550	43403600	43403774	43415081	43415213	111628	38,18,30	4,4,1	23,28,26	0,0,0	315	144	1.22895e-05	0.0027079	0.813,0.673,0.932	1.0,1.0,1.0	-0.194	-19.4	19.4
108962	ENSG00000176978	DPP7	9	-	137111940	137111997	137111689	137111754	137112111	137112169	108962	26,10,13	5,2,3	10,14,12	0,1,0	201	144	6.6521e-05	0.00824724	0.788,0.782,0.756	1.0,0.909,1.0	-0.194	-19.4	19.4
3973	ENSG00000143252	SDHC	1	+	161323613	161323670	161314387	161314425	161340593	161340655	3973	41,25,15	2,4,8	26,41,23	0,3,0	201	144	0.000338861	0.0237097	0.936,0.817,0.573	1.0,0.907,1.0	-0.194	-19.4	19.4
11581	ENSG00000154889	MPPE1	18	-	11886712	11886781	11886114	11886621	11886916	11887025	11581	21,14,16	7,2,5	6,13,26	0,2,1	213	144	0.000804327	0.040712	0.67,0.826,0.684	1.0,0.815,0.946	-0.194	-19.4	19.4
77223	ENSG00000171617	ENC1	5	-	74637564	74637701	74636473	74636498	74640306	74640728	77223	7,6,8	16,12,10	0,3,1	14,19,21	281	144	7.41806e-06	0.00197699	0.183,0.204,0.291	0.0,0.075,0.024	0.193	19.3	19.3
89081	ENSG00000087470	DNM1L	12	+	32738263	32738296	32737104	32737161	32740063	32740240	89081	41,75,51	47,56,54	70,64,70	21,34,36	177	144	0.000309342	0.0223023	0.415,0.521,0.435	0.731,0.605,0.613	-0.193	-19.3	19.3
53011	ENSG00000197037	ZSCAN25	7	+	99619560	99621574	99616945	99617016	99622548	99622640	53011	200189139	3,0,6	115210243	0,0,0	2158	144	1.15348e-05	0.00258586	0.816,1.0,0.607	1.0,1.0,1.0	-0.192	-19.2	19.2
106969	ENSG00000119688	ABCD4	14	-	74293153	74293279	74292747	74292869	74295147	74295198	106969	24,20,20	2,4,9	7,22,37	1,1,0	270	144	2.9105e-05	0.00488444	0.865,0.727,0.542	0.789,0.921,1.0	-0.192	-19.2	19.2
28183	ENSG00000167107	ACSF2	17	+	50461241	50461287	50460661	50460872	50461632	50461686	28183	13,14,9	0,0,1	13,14,14	0,8,4	190	144	5.34527e-05	0.00712597	1.0,1.0,0.872	1.0,0.57,0.726	0.192	19.2	19.2
54198	ENSG00000162642	C1orf52	1	-	85258934	85259061	85258523	85258722	85259357	85259633	54198	109,94,78	57,75,34	97,105,86	22,23,28	271	144	7.39343e-05	0.00886032	0.504,0.4,0.549	0.701,0.708,0.62	-0.192	-19.2	19.2
40683	ENSG00000168237	GLYCTK	3	+	52290303	52290719	52287819	52287876	52290959	52291111	40683	39,19,28	4,1,1	22,41,24	0,0,0	560	144	0.000723575	0.0381114	0.715,0.83,0.878	1.0,1.0,1.0	-0.192	-19.2	19.2
32944	ENSG00000022976	ZNF839	14	+	102339093	102339312	102338815	102338953	102341322	102342367	32944	19,9,19	4,1,1	9,21,16	0,1,0	363	144	0.00102964	0.0480782	0.653,0.781,0.883	1.0,0.893,1.0	-0.192	-19.2	19.2
89556	ENSG00000100479	POLE2	14	-	49674349	49674427	49674122	49674216	49679724	49679800	89556	61,79,63	1,6,1	42,25,47	17,3,7	222	144	1.71888e-05	0.00333848	0.975,0.895,0.976	0.616,0.844,0.813	0.191	19.1	19.1
30226	ENSG00000176155	CCDC57	17	-	82207859	82208048	82201537	82201952	82212784	82212813	30226	14,9,7	1,0,0	2,15,20	0,1,12	333	144	0.000260295	0.0200728	0.858,1.0,1.0	1.0,0.866,0.419	0.191	19.1	19.1
85806	ENSG00000184371	CSF1	1	+	109923165	109923711	109921846	109921994	109924059	109924190	85806	6,2,1	1,3,0	1,8,8	0,1,1	690	144	0.000660118	0.0357941	0.556,0.122,1.0	1.0,0.625,0.625	-0.191	-19.1	19.1
61574	ENSG00000163053	SLC16A14	2	-	230049760	230049904	230046614	230046722	230059093	230059366	61574	73,77,65	7,4,2	32,65,56	11,8,11	288	144	0.000709088	0.0375679	0.839,0.906,0.942	0.593,0.802,0.718	0.191	19.1	19.1
864	ENSG00000179915	NRXN1	2	-	50053270	50053590	49943703	49943791	50091322	50091494	864	17,20,22	0,0,0	26,31,6	4,3,0	464	144	7.0508e-05	0.00857514	1.0,1.0,1.0	0.669,0.762,1.0	0.19	19	19
12729	ENSG00000005001	PRSS22	16	-	2855772	2855851	2853864	2854022	2856081	2856253	12729	9,9,6	2,0,0	19,22,17	2,6,7	223	144	0.000731554	0.0382871	0.744,1.0,1.0	0.86,0.703,0.611	0.19	19	19
75385	ENSG00000088986	DYNLL1	12	+	120470491	120470568	120469849	120470104	120496415	120496553	75385	6,5,0	12,7,12	0,0,0	1,12,19	221	144	1.30261e-05	0.00281515	0.246,0.318,0.0	0.0,0.0,0.0	0.188	18.8	18.8
90923	ENSG00000213918	DNASE1	16	+	3657905	3658064	3657719	3657816	3662645	3662804	90923	8,15,28	1,0,0	16,16,17	0,6,4	303	144	5.36347e-05	0.00713967	0.792,1.0,1.0	1.0,0.559,0.669	0.188	18.8	18.8
94860	ENSG00000168502	MTCL1	18	+	8779035	8779110	8777832	8777892	8783529	8784843	94860	4,0,9	4,12,15	0,1,0	3,5,13	219	144	0.000127578	0.0129028	0.397,0.0,0.283	0.0,0.116,0.0	0.188	18.8	18.8
41613	ENSG00000162241	SLC25A45	11	-	65381914	65381969	65380131	65380175	65382485	65382671	41613	18,22,8	4,4,2	7,19,21	0,1,1	199	144	0.000354682	0.0242828	0.765,0.799,0.743	1.0,0.932,0.938	-0.188	-18.8	18.8
76520	ENSG00000162402	USP24	1	-	55142741	55142795	55141615	55141731	55142978	55143119	76520	43,28,29	4,8,11	52,32,14	4,2,0	198	144	0.00101985	0.0477949	0.887,0.718,0.657	0.904,0.921,1.0	-0.188	-18.8	18.8
57724	ENSG00000168010	ATG16L2	11	+	72822847	72824842	72822477	72822543	72828358	72828508	57724	121,116,97	0,0,0	141157152	2,2,3	2139	144	0.000168901	0.0154846	1.0,1.0,1.0	0.826,0.841,0.773	0.187	18.7	18.7
47689	ENSG00000278023	RDM1	17	-	35930075	35930255	35925514	35925637	35930631	35930740	47689	86,88,49	3,11,16	59,65,94	1,1,4	324	144	0.000249314	0.0195205	0.927,0.78,0.576	0.963,0.967,0.913	-0.187	-18.7	18.7
53563	ENSG00000158856	DMTN	8	+	22080804	22080870	22080617	22080625	22081112	22081193	53563	44,44,42	53,49,44	64,93,85	35,33,62	210	144	0.000418948	0.0268919	0.363,0.381,0.396	0.556,0.659,0.485	-0.187	-18.7	18.7
33918	ENSG00000016864	GLT8D1	3	-	52704723	52704952	52700444	52700496	52705702	52705791	33918	28,31,23	1,2,0	33,54,31	3,9,5	373	144	0.000514889	0.0305275	0.915,0.857,1.0	0.809,0.698,0.705	0.187	18.7	18.7
56898	ENSG00000189221	MAOA	X	+	43657861	43657969	43656301	43656414	43693290	43693428	56898	49,34,28	5,10,3	34,29,26	2,0,0	252	144	1.12103e-05	0.00255118	0.848,0.66,0.842	0.907,1.0,1.0	-0.186	-18.6	18.6
45901	ENSG00000122515	ZMIZ2	7	+	44749814	44749980	44748861	44748991	44756187	44756299	45901	11,2,14	20,13,10	0,4,4	6,33,34	310	144	0.000174053	0.0156544	0.203,0.067,0.394	0.0,0.053,0.052	0.186	18.6	18.6
111195	ENSG00000177082	WDR73	15	-	84645972	84646085	84645468	84645836	84646183	84646348	111195	37,36,22	51,57,31	45,43,66	21,33,50	257	144	0.00027154	0.0204608	0.289,0.261,0.285	0.546,0.422,0.425	-0.186	-18.6	18.6
99074	ENSG00000135926	TMBIM1	2	-	218285762	218285938	218280025	218280126	218292465	218292586	99074	16,13,2	0,0,1	7,5,7	2,1,2	320	144	0.00044645	0.0279814	1.0,1.0,0.474	0.612,0.692,0.612	0.186	18.6	18.6
86959	ENSG00000144199	FAHD2B	2	-	97091862	97091988	97091461	97091712	97094700	97094839	86959	4,11,16	2,0,0	14,25,24	5,9,4	270	144	0.000654277	0.0356275	0.516,1.0,1.0	0.599,0.597,0.762	0.186	18.6	18.6
107487	ENSG00000135953	MFSD9	2	-	102732023	102732138	102731024	102731068	102732321	102732409	107487	24,16,10	18,22,14	2,5,5	19,10,14	259	144	0.00105569	0.0487889	0.426,0.288,0.284	0.055,0.218,0.166	0.186	18.6	18.6
6251	ENSG00000140534	TICRR	15	+	89628051	89628208	89626955	89627182	89629429	89631056	6251	5,4,10	8,10,11	0,0,2	5,5,6	301	144	8.02358e-05	0.00939071	0.23,0.161,0.303	0.0,0.0,0.138	0.185	18.5	18.5
21026	ENSG00000005801	ZNF195	11	-	3361742	3361889	3360719	3360788	3370974	3371147	21026	24,17,28	2,5,2	16,21,21	0,0,1	291	144	0.000101317	0.011014	0.856,0.627,0.874	1.0,1.0,0.912	-0.185	-18.5	18.5
6915	ENSG00000262580	RP11-334C17.5	17	-	80204498	80204596	80203777	80203965	80205332	80205476	6915	10,3,2	11,9,5	0,1,2	5,8,13	242	144	0.000533884	0.0312426	0.351,0.166,0.192	0.0,0.069,0.084	0.185	18.5	18.5
29127	ENSG00000108528	SLC25A11	17	-	4939158	4939212	4938768	4938975	4939815	4940251	29127	92,126,53	19,23,22	49101113	1,2,18	198	144	7.81056e-05	0.00917715	0.779,0.799,0.637	0.973,0.973,0.82	-0.184	-18.4	18.4
57723	ENSG00000168010	ATG16L2	11	+	72823765	72823797	72822847	72822961	72824059	72824122	57723	2,5,0	6,8,6	0,0,0	14,32,11	176	144	0.00038155	0.0254807	0.214,0.338,0.0	0.0,0.0,0.0	0.184	18.4	18.4
106048	ENSG00000135454	B4GALNT1	12	-	57631199	57631254	57630996	57631086	57631914	57632133	106048	23,12,7	1,0,1	7,10,20	0,11,3	199	144	0.000697083	0.0372274	0.943,1.0,0.835	1.0,0.397,0.828	0.184	18.4	18.4
95953	ENSG00000138380	CARF	2	+	202970888	202971036	202969918	202970062	202971504	202971605	95953	0,5,3	5,3,13	0,0,0	13,9,5	292	144	0.000890732	0.0433816	0.0,0.451,0.102	0.0,0.0,0.0	0.184	18.4	18.4
66625	ENSG00000163961	RNF168	3	-	196483769	196483844	196475230	196475312	196487398	196487578	66625	46,20,30	0,0,0	39,35,31	7,6,3	219	144	1.34465e-07	0.000123653	1.0,1.0,1.0	0.786,0.793,0.872	0.183	18.3	18.3
69402	ENSG00000067798	NAV3	12	+	78121939	78122428	78119236	78119945	78127166	78127208	69402	28,19,21	3,0,4	6,15,16	0,1,0	633	144	5.65602e-05	0.00736363	0.68,1.0,0.544	1.0,0.773,1.0	-0.183	-18.3	18.3
68942	ENSG00000099622	CIRBP	19	+	1262039	1262143	1261341	1261641	1264252	1264698	68942	14,18,2	0,2,0	9,9,1	4,2,0	248	144	0.000490291	0.0296146	1.0,0.839,1.0	0.566,0.723,1.0	0.183	18.3	18.3
63778	ENSG00000186132	C2orf76	2	-	119321153	119321204	119311621	119311703	119339826	119339971	63778	26,18,33	1,0,0	24,31,19	0,7,8	195	144	6.84143e-06	0.00188634	0.95,1.0,1.0	1.0,0.766,0.637	0.182	18.2	18.2
70701	ENSG00000197375	SLC22A5	5	+	132390775	132390904	132388920	132389021	132392432	132392615	70701	47,37,39	0,2,1	34,37,37	7,6,4	273	144	1.95696e-05	0.00366656	1.0,0.907,0.954	0.719,0.765,0.83	0.182	18.2	18.2
90375	ENSG00000196517	SLC6A9	1	-	44010765	44010882	44009964	44010096	44024247	44024362	90375	58,27,22	0,4,7	36,52,57	0,0,1	261	144	2.7074e-05	0.0046298	1.0,0.788,0.634	1.0,1.0,0.969	-0.182	-18.2	18.2
68281	ENSG00000123810	B9D2	19	-	41363431	41363523	41357896	41358022	41363957	41364092	68281	19,22,14	4,3,1	14,18,33	0,0,0	236	144	4.75789e-05	0.00663748	0.743,0.817,0.895	1.0,1.0,1.0	-0.182	-18.2	18.2
48239	ENSG00000137877	SPTBN5	15	-	41862129	41862292	41861414	41861496	41862538	41862660	48239	19,32,29	4,4,1	14,31,48	0,0,1	307	144	5.08549e-05	0.00691467	0.69,0.79,0.932	1.0,1.0,0.957	-0.182	-18.2	18.2
109804	ENSG00000198270	TMEM116	12	-	111943264	111943369	111938160	111938210	111965594	111965759	109804	27,26,18	0,1,0	33,29,26	8,4,2	249	144	5.63005e-06	0.00168272	1.0,0.938,1.0	0.705,0.807,0.883	0.181	18.1	18.1
79621	ENSG00000100429	HDAC10	22	-	50248830	50248859	50248661	50248751	50249327	50249454	79621	25,22,4	0,0,0	11,18,28	2,5,3	173	144	8.66499e-06	0.00215895	1.0,1.0,1.0	0.821,0.75,0.886	0.181	18.1	18.1
112784	ENSG00000055917	PUM2	2	-	20331716	20331937	20327309	20327378	20350596	20350702	112784	26,21,40	32,47,20	10,13,15	35,46,60	365	144	0.00015822	0.0148375	0.243,0.15,0.441	0.101,0.1,0.09	0.181	18.1	18.1
109507	ENSG00000256566	RP4-734P14.4	20	-	2486640	2486763	2467606	2467758	2492698	2492825	109507	7,9,11	3,0,3	12,10,7	2,0,0	267	144	0.000941435	0.0452491	0.557,1.0,0.664	0.764,1.0,1.0	-0.181	-18.1	18.1
40904	ENSG00000100263	RHBDD3	22	-	29260701	29260868	29260325	29260613	29265478	29265661	40904	50,54,41	3,7,8	38,84,49	0,2,1	311	144	1.13487e-05	0.00256863	0.885,0.781,0.704	1.0,0.951,0.958	-0.18	-18	18
56982	ENSG00000100813	ACIN1	14	-	23071124	23071186	23069475	23069617	23071433	23071555	56982	26,30,21	0,1,0	8,20,22	2,5,1	206	144	0.000152838	0.0145908	1.0,0.954,1.0	0.737,0.737,0.939	0.18	18	18
51420	ENSG00000153214	TMEM87B	2	+	112074911	112074962	112066935	112067067	112077191	112077282	51420	29,16,34	10,2,2	57,24,17	0,0,0	195	144	5.31182e-07	0.000344389	0.682,0.855,0.926	1.0,1.0,1.0	-0.179	-17.9	17.9
38605	ENSG00000150527	CTAGE5	14	+	39320927	39321056	39319208	39319291	39326863	39327022	38605	99108117	14,13,18	146,111,84	66,31,24	273	144	2.05155e-05	0.00379067	0.789,0.814,0.774	0.538,0.654,0.649	0.179	17.9	17.9
81336	ENSG00000077458	FAM76B	11	-	95788868	95789026	95788498	95788563	95790155	95790409	81336	0,4,0	20,23,10	10,2,9	7,23,21	302	144	0.000295494	0.0216649	0.0,0.077,0.0	0.405,0.04,0.17	-0.179	-17.9	17.9
100732	ENSG00000135446	CDK4	12	-	57751609	57751752	57751206	57751342	57752174	57752322	100732	0,1,0	2,2,18	4,1,4	14,4,2	287	144	0.000510206	0.0303747	0.0,0.201,0.0	0.125,0.111,0.501	-0.179	-17.9	17.9
60230	ENSG00000197128	ZNF772	19	-	57475047	57475146	57474360	57474421	57475659	57475780	60230	0,0,0	3,8,2	1,0,6	3,3,6	243	144	0.0007002	0.0373385	0.0,0.0,0.0	0.165,0.0,0.372	-0.179	-17.9	17.9
8741	ENSG00000136717	BIN1	2	-	127068162	127068255	127063932	127064018	127068923	127069031	8741	63,53,61	145,98,92	8,13,15	58125118	237	144	3.45279e-14	5.1861e-10	0.209,0.247,0.287	0.077,0.059,0.072	0.178	17.8	17.8
29789	ENSG00000169826	CSGALNACT2	10	+	43163865	43164044	43160493	43160595	43175950	43176032	29789	45,45,52	0,0,0	74,28,28	7,0,7	323	144	1.55844e-06	0.000716564	1.0,1.0,1.0	0.825,1.0,0.641	0.178	17.8	17.8
65678	ENSG00000161249	DMKN	19	-	35502135	35502183	35500537	35500580	35505717	35505765	65678	22,13,4	3,6,0	9,19,13	0,0,0	192	144	1.44511e-05	0.00300769	0.846,0.619,1.0	1.0,1.0,1.0	-0.178	-17.8	17.8
17394	ENSG00000157916	RER1	1	+	2392562	2392715	2391832	2391958	2393207	2393355	17394	2,4,6	13,5,7	1,0,0	4,8,9	297	144	5.3335e-05	0.00712081	0.069,0.279,0.294	0.108,0.0,0.0	0.178	17.8	17.8
58622	ENSG00000121067	SPOP	17	-	49636196	49636313	49622732	49622876	49636758	49636809	58622	0,0,0	25,10,23	0,6,4	17,5,14	261	144	9.40077e-05	0.0103823	0.0,0.0,0.0	0.0,0.398,0.136	-0.178	-17.8	17.8
83548	ENSG00000064012	CASP8	2	+	201276826	201276968	201272637	201272776	201284815	201285317	83548	27,35,23	0,1,0	18,17,28	6,2,0	286	144	0.000210037	0.0176079	1.0,0.946,1.0	0.602,0.811,1.0	0.178	17.8	17.8
26235	ENSG00000244560	RP4-800G7.2	7	+	149288430	149288557	149287564	149287776	149289937	149290038	26235	4,0,0	22,18,15	4,10,5	4,22,31	271	144	0.000465791	0.0286318	0.088,0.0,0.0	0.347,0.195,0.079	-0.178	-17.8	17.8
57296	ENSG00000258984	UBE2F-SCLY	2	+	237994743	237994809	237973091	237973225	238025341	238025412	57296	10,8,9	4,1,1	14,10,16	0,1,0	210	144	0.00102559	0.0479436	0.632,0.846,0.861	1.0,0.873,1.0	-0.178	-17.8	17.8
45476	ENSG00000225648	SBDSP1	7	+	72830691	72830813	72829500	72829976	72831601	72831798	45476	55,29,36	5,4,6	29,34,49	0,1,0	266	144	1.64086e-06	0.000735692	0.856,0.797,0.765	1.0,0.948,1.0	-0.177	-17.7	17.7
88124	ENSG00000106070	GRB10	7	-	50727339	50727435	50726012	50726035	50727792	50727890	88124	98,82,83	50,46,64	73,121,76	22,28,26	240	144	5.52047e-05	0.00726285	0.54,0.517,0.438	0.666,0.722,0.637	-0.177	-17.7	17.7
84950	ENSG00000085644	ZNF213	16	+	3138974	3139098	3138417	3138541	3140688	3141532	84950	20,28,14	1,4,3	12,33,49	0,1,0	268	144	0.000118998	0.0123408	0.915,0.79,0.715	1.0,0.947,1.0	-0.176	-17.6	17.6
70310	ENSG00000215908	CROCCP2	1	-	16619844	16620024	16618968	16619103	16625774	16626005	70310	19,33,13	4,2,1	23,30,35	0,0,1	324	144	0.000460644	0.0284923	0.679,0.88,0.852	1.0,1.0,0.94	-0.176	-17.6	17.6
94257	ENSG00000132437	DDC	7	-	50529207	50529342	50503992	50504059	50537859	50537979	94257	10,12,5	4,1,1	6,4,7	0,1,0	279	144	0.000900365	0.0437181	0.563,0.861,0.721	1.0,0.674,1.0	-0.176	-17.6	17.6
53665	ENSG00000169057	MECP2	X	-	154092183	154092307	154032206	154032557	154097603	154097680	53665	103,106,68	7,4,7	71,69,86	17,15,17	268	144	1.43337e-05	0.00299017	0.888,0.934,0.839	0.692,0.712,0.731	0.175	17.5	17.5
90364	ENSG00000196517	SLC6A9	1	-	44010808	44010882	44009964	44010096	44024247	44024362	90364	39,23,20	0,4,7	30,38,53	0,0,1	218	144	2.25298e-05	0.00409353	1.0,0.792,0.654	1.0,1.0,0.972	-0.175	-17.5	17.5
102078	ENSG00000150347	ARID5B	10	+	62000090	62000321	61940182	61940408	62050887	62051000	102078	36,25,28	5,1,4	35,22,17	0,1,0	375	144	4.56112e-05	0.00651423	0.734,0.906,0.729	1.0,0.894,1.0	-0.175	-17.5	17.5
52915	ENSG00000078900	TP73	1	+	3729999	3730148	3729326	3729448	3730926	3731065	52915	29,46,19	0,0,0	14,52,40	5,3,0	293	144	0.000422614	0.0270689	1.0,1.0,1.0	0.579,0.895,1.0	0.175	17.5	17.5
39606	ENSG00000173846	PLK3	1	+	44804649	44804779	44804338	44804501	44805265	44805379	39606	27,22,69	1,7,5	42,33,40	1,0,0	274	144	1.51979e-05	0.00307092	0.934,0.623,0.879	0.957,1.0,1.0	-0.174	-17.4	17.4
109673	ENSG00000088367	EPB41L1	20	+	36173883	36173954	36122678	36122747	36175550	36175715	109673	13,21,22	0,0,0	21,15,22	2,3,3	215	144	0.000113587	0.0119724	1.0,1.0,1.0	0.876,0.77,0.831	0.174	17.4	17.4
33747	ENSG00000197548	ATG7	3	+	11280993	11281102	11272347	11272430	11298685	11298855	33747	2,4,2	3,12,12	0,0,0	15,6,5	253	144	0.000368055	0.0248458	0.275,0.159,0.087	0.0,0.0,0.0	0.174	17.4	17.4
65665	ENSG00000161249	DMKN	19	-	35509910	35509961	35508204	35508240	35510183	35510252	65665	14,15,10	1,3,3	21,19,18	0,1,0	195	144	0.000503143	0.0300805	0.912,0.787,0.711	1.0,0.933,1.0	-0.174	-17.4	17.4
52381	ENSG00000165171	WBSCR27	7	-	73840413	73840549	73840030	73840120	73841069	73841198	52381	75,99,56	18,14,16	89149119	2,15,12	280	144	0.000531805	0.0311614	0.682,0.784,0.643	0.958,0.836,0.836	-0.174	-17.4	17.4
79658	ENSG00000060982	BCAT1	12	-	24901813	24901885	24894274	24894475	24948926	24949043	79658	38,54,58	1,0,0	19,26,34	4,1,8	216	144	7.94027e-07	0.000436328	0.962,1.0,1.0	0.76,0.945,0.739	0.173	17.3	17.3
85242	ENSG00000092853	CLSPN	1	-	35736484	35736606	35720217	35720980	35736913	35737075	85242	42,28,49	5,5,12	23,30,42	2,0,2	266	144	0.000264357	0.0201819	0.82,0.752,0.689	0.862,1.0,0.919	-0.173	-17.3	17.3
7744	ENSG00000171634	BPTF	17	+	67886130	67886316	67874816	67875020	67891843	67892034	7744	39,34,51	23,26,29	29,25,16	32,32,35	330	144	0.000446945	0.0279866	0.425,0.363,0.434	0.283,0.254,0.166	0.173	17.3	17.3
108158	ENSG00000171606	ZNF274	19	+	58185711	58185838	58183920	58183998	58206719	58207202	108158	27,22,29	1,0,0	15,30,19	4,3,1	271	144	0.00015379	0.0146249	0.935,1.0,1.0	0.666,0.842,0.91	0.172	17.2	17.2
43596	ENSG00000160685	ZBTB7B	1	+	155014080	155014093	155010260	155010397	155014654	155014719	43596	23,17,12	33,33,33	7,4,4	22,41,23	157	144	0.000706324	0.0374731	0.39,0.321,0.25	0.226,0.082,0.138	0.172	17.2	17.2
60231	ENSG00000197128	ZNF772	19	-	57475032	57475146	57474360	57474421	57475659	57475780	60231	0,0,0	3,8,2	1,0,6	3,3,6	258	144	0.000801998	0.0406731	0.0,0.0,0.0	0.157,0.0,0.358	-0.172	-17.2	17.2
109229	ENSG00000143363	PRUNE	1	+	151017814	151017904	151008476	151008671	151024610	151024795	109229	9,8,19	2,0,0	5,11,9	0,3,5	234	144	0.00088458	0.0432284	0.735,1.0,1.0	1.0,0.693,0.526	0.172	17.2	17.2
99660	ENSG00000103852	TTC23	15	-	99230925	99231138	99228532	99228732	99241364	99241559	99660	0,0,2	11,7,16	5,2,6	11,6,6	357	144	2.69407e-05	0.00462456	0.0,0.0,0.048	0.155,0.119,0.287	-0.171	-17.1	17.1
57210	ENSG00000117448	AKR1A1	1	+	45552415	45552563	45550965	45551155	45566568	45566688	57210	4,12,6	14,12,12	0,2,1	4,10,10	292	144	0.000328654	0.0231937	0.123,0.33,0.198	0.0,0.09,0.047	0.171	17.1	17.1
50388	ENSG00000165238	WNK2	9	+	93299069	93299261	93297852	93298067	93308327	93308584	50388	93,82,73	42,36,46	83,107,91	17,28,26	336	144	0.000366845	0.024785	0.487,0.494,0.405	0.677,0.621,0.6	-0.171	-17.1	17.1
47045	ENSG00000158106	RHPN1	8	+	143380150	143380377	143379324	143379508	143380623	143380721	47045	48,31,16	0,0,0	26,23,40	1,4,2	371	144	0.000415309	0.0267745	1.0,1.0,1.0	0.91,0.691,0.886	0.171	17.1	17.1
88573	ENSG00000163818	LZTFL1	3	-	45827355	45827462	45823319	45826332	45828438	45828615	88573	25,25,23	1,0,0	11,13,36	2,2,3	251	144	0.000748601	0.0388958	0.935,1.0,1.0	0.759,0.789,0.873	0.171	17.1	17.1
12584	ENSG00000106785	TRIM14	9	-	98099930	98099976	98094866	98095029	98109888	98109984	12584	28,27,31	11,2,3	23,26,39	0,0,1	190	144	2.7158e-06	0.00102719	0.659,0.911,0.887	1.0,1.0,0.967	-0.17	-17	17
29108	ENSG00000142611	PRDM16	1	+	3431965	3432140	3430871	3431108	3433676	3438621	29108	10,16,20	0,0,0	21,32,26	6,2,0	319	144	0.000132318	0.0132347	1.0,1.0,1.0	0.612,0.878,1.0	0.17	17	17
24067	ENSG00000070371	CLTCL1	22	-	19225452	19225633	19223890	19224054	19226218	19226383	24067	10,16,18	4,1,3	12,4,23	0,1,0	325	144	0.000202187	0.0172659	0.526,0.876,0.727	1.0,0.639,1.0	-0.17	-17	17
111469	ENSG00000149187	CELF1	11	-	47471997	47472102	47470293	47470555	47472190	47472377	111469	81,56,61	16,22,10	54,91,73	6,5,6	249	144	0.000251363	0.0195789	0.745,0.595,0.779	0.839,0.913,0.876	-0.17	-17	17
19923	ENSG00000162971	TYW5	2	-	199936404	199936492	199935930	199936047	199938932	199939070	19923	29,18,25	1,2,0	14,18,24	1,4,8	232	144	0.000295015	0.0216504	0.947,0.848,1.0	0.897,0.736,0.651	0.17	17	17
101991	ENSG00000148468	FAM171A1	10	-	15215995	15216110	15211642	15214601	15220943	15221060	101991	27,33,15	0,0,1	16,32,19	0,4,8	259	144	3.66025e-05	0.0056555	1.0,1.0,0.893	1.0,0.816,0.569	0.169	16.9	16.9
46892	ENSG00000101935	AMMECR1	X	-	110264488	110264599	110216517	110216632	110317598	110317771	46892	82,87,58	10,7,21	40,71,51	1,1,4	255	144	0.000137718	0.0136288	0.822,0.875,0.609	0.958,0.976,0.878	-0.169	-16.9	16.9
62495	ENSG00000122483	CCDC18	1	+	93270346	93270814	93264700	93264901	93278462	93278477	62495	42,38,51	4,3,2	36,15,20	0,0,1	612	144	0.000196832	0.0169978	0.712,0.749,0.857	1.0,1.0,0.825	-0.169	-16.9	16.9
39357	ENSG00000149798	CDC42EP2	11	+	65318913	65318983	65314817	65314954	65320543	65321621	39357	0,8,2	10,7,9	0,0,1	9,7,11	214	144	0.000250514	0.0195635	0.0,0.435,0.13	0.0,0.0,0.058	0.169	16.9	16.9
22942	ENSG00000130413	STK33	11	-	8440677	8440744	8436026	8436139	8452821	8452906	22942	15,9,18	1,4,3	31,14,12	0,2,0	211	144	0.000486029	0.0294915	0.911,0.606,0.804	1.0,0.827,1.0	-0.169	-16.9	16.9
64356	ENSG00000168385	SEPT2	2	+	241317498	241317599	241315288	241315610	241325992	241326113	64356	4,4,4	11,8,6	0,2,1	12,12,6	245	144	0.000962912	0.0459141	0.176,0.227,0.282	0.0,0.089,0.089	0.169	16.9	16.9
48662	ENSG00000077454	LRCH4	7	-	100575226	100575304	100574010	100574356	100575704	100575782	48662	160,135,76	10,8,12	72104121	12,40,33	222	144	3.46553e-06	0.00116638	0.912,0.916,0.804	0.796,0.628,0.704	0.168	16.8	16.8
91797	ENSG00000166169	POLL	10	-	101585861	101586156	101580247	101580416	101587121	101587200	91797	45,62,43	2,4,4	62,63,61	0,0,0	439	144	7.93091e-06	0.00205383	0.881,0.836,0.779	1.0,1.0,1.0	-0.168	-16.8	16.8
24670	ENSG00000108799	EZH1	17	-	42722794	42722915	42720307	42720449	42724304	42724442	24670	52,25,27	2,5,3	29,40,28	0,0,0	265	144	1.50198e-05	0.00306934	0.934,0.731,0.83	1.0,1.0,1.0	-0.168	-16.8	16.8
40907	ENSG00000100263	RHBDD3	22	-	29260701	29260864	29260325	29260613	29265478	29265668	40907	49,56,45	3,7,8	35,83,44	0,2,1	307	144	2.05265e-05	0.00379067	0.885,0.79,0.725	1.0,0.951,0.954	-0.168	-16.8	16.8
18038	ENSG00000079150	FKBP7	2	-	178473028	178473142	178469651	178469785	178477061	178477213	18038	5,6,0	6,9,6	0,1,0	1,6,8	258	144	0.000133306	0.0133188	0.317,0.271,0.0	0.0,0.085,0.0	0.168	16.8	16.8
42504	ENSG00000164808	SPIDR	8	+	47293866	47294030	47291032	47291137	47396375	47396626	42504	101,79,100	41,34,72	60,57,58	74,48,59	308	144	0.00034198	0.0238632	0.535,0.521,0.394	0.275,0.357,0.315	0.168	16.8	16.8
23530	ENSG00000166435	XRRA1	11	-	74933770	74933872	74921213	74921347	74936883	74937068	23530	7,2,2	0,1,0	3,9,9	1,0,8	246	144	0.000540139	0.031486	1.0,0.539,1.0	0.637,1.0,0.397	0.168	16.8	16.8
57198	ENSG00000117448	AKR1A1	1	+	45552409	45552563	45550965	45551155	45566568	45566688	57198	2,15,6	14,12,12	0,1,2	4,10,10	298	144	0.000601021	0.0337196	0.065,0.377,0.195	0.0,0.046,0.088	0.168	16.8	16.8
29786	ENSG00000169826	CSGALNACT2	10	+	43167003	43167098	43160493	43160595	43175950	43176032	29786	29,26,45	0,0,0	44,20,28	7,0,7	239	144	9.68184e-07	0.000516288	1.0,1.0,1.0	0.791,1.0,0.707	0.167	16.7	16.7
17843	ENSG00000042088	TDP1	14	+	89956577	89956800	89954938	89955677	89963107	89963248	17843	92,81,68	11,6,13	38,64,88	2,2,1	367	144	4.87458e-05	0.00675842	0.766,0.841,0.672	0.882,0.926,0.972	-0.167	-16.7	16.7
20709	ENSG00000101928	MOSPD1	X	-	134904736	134904858	134899279	134899534	134915181	134915231	20709	4,2,4	13,11,6	0,0,0	8,13,8	266	144	2.40477e-05	0.00426258	0.143,0.09,0.265	0.0,0.0,0.0	0.166	16.6	16.6
100776	ENSG00000111679	PTPN6	12	+	6951504	6951731	6946709	6946739	6951982	6952177	100776	89,71,41	4,4,8	27,73,70	0,0,2	371	144	2.46253e-05	0.00432795	0.896,0.873,0.665	1.0,1.0,0.931	-0.166	-16.6	16.6
66431	ENSG00000143164	DCAF6	1	+	168004736	168004793	168003869	168003989	168038370	168038488	66431	46,52,36	4,2,5	35,41,44	8,10,15	201	144	0.000339393	0.0237285	0.892,0.949,0.838	0.758,0.746,0.678	0.166	16.6	16.6
76670	ENSG00000114127	XRN1	3	-	142365309	142365366	142365046	142365179	142370484	142370620	76670	39,36,34	1,2,4	47,44,37	17,14,3	201	144	0.000466455	0.0286355	0.965,0.928,0.859	0.665,0.692,0.898	0.166	16.6	16.6
72673	ENSG00000172466	ZNF24	18	-	35344668	35344721	35340234	35340733	35345278	35345482	72673	0,0,0	2,13,6	1,0,7	6,11,8	197	144	0.000472284	0.0288753	0.0,0.0,0.0	0.109,0.0,0.39	-0.166	-16.6	16.6
19192	ENSG00000266560	RP11-1007I13.4	X	-	152136870	152136969	152129488	152129613	152138474	152138556	19192	28,29,22	4,2,4	15,50,43	0,0,1	243	144	2.07574e-05	0.00382547	0.806,0.896,0.765	1.0,1.0,0.962	-0.165	-16.5	16.5
88856	ENSG00000144554	FANCD2	3	+	10032838	10032972	10028657	10028721	10034468	10034513	88856	21,48,34	7,0,2	43,30,46	0,0,0	278	144	0.00012145	0.0124943	0.608,1.0,0.898	1.0,1.0,1.0	-0.165	-16.5	16.5
60475	ENSG00000255624	RP11-564D11.3	10	+	122890745	122890853	122888268	122888723	122897792	122897969	60475	4,2,2	8,9,6	0,0,0	1,2,8	252	144	0.000303473	0.0219991	0.222,0.113,0.16	0.0,0.0,0.0	0.165	16.5	16.5
50382	ENSG00000165238	WNK2	9	+	93306776	93306821	93297852	93298067	93308327	93308551	50382	4,6,6	42,36,46	14,11,6	17,28,26	189	144	0.000954198	0.0456247	0.068,0.113,0.09	0.386,0.23,0.15	-0.165	-16.5	16.5
66884	ENSG00000213983	AP1G2	14	-	23563583	23563820	23563472	23563502	23564045	23564159	66884	60,45,31	12,0,2	18,58,47	0,0,0	381	144	4.55439e-06	0.00142473	0.654,1.0,0.854	1.0,1.0,1.0	-0.164	-16.4	16.4
82298	ENSG00000167196	FBXO22	15	+	75904490	75904629	75903957	75904103	75913202	75913290	82298	198205188	76,77,64	207345369	23,75,75	283	144	1.14445e-05	0.00257501	0.57,0.575,0.599	0.821,0.701,0.715	-0.164	-16.4	16.4
21540	ENSG00000105393	BABAM1	19	+	17268450	17268664	17267442	17267527	17268755	17269091	21540	12,10,5	10,21,9	1,6,6	7,36,37	358	144	0.000269714	0.0203914	0.326,0.161,0.183	0.054,0.063,0.061	0.164	16.4	16.4
43258	ENSG00000170310	STX8	17	-	9557425	9557528	9505147	9505162	9568370	9568470	43258	65,74,68	12,27,20	69,82,79	8,11,6	247	144	0.00036688	0.024785	0.759,0.615,0.665	0.834,0.813,0.885	-0.164	-16.4	16.4
37427	ENSG00000139350	NEDD1	12	+	96907701	96907856	96907603	96907624	96909751	96909895	37427	43,37,63	4,5,5	29,47,60	0,0,1	299	144	3.57553e-06	0.00119343	0.838,0.781,0.859	1.0,1.0,0.967	-0.163	-16.3	16.3
104275	ENSG00000172113	NME6	3	-	48296189	48296236	48295074	48295235	48296726	48296829	104275	4,3,1	7,14,15	0,0,0	6,18,5	191	144	0.000301211	0.0219443	0.301,0.139,0.048	0.0,0.0,0.0	0.163	16.3	16.3
90486	ENSG00000122481	RWDD3	1	+	95246541	95246657	95244210	95244698	95246755	95247223	90486	24,40,50	0,0,3	46,24,48	0,10,5	260	144	0.00105509	0.0487889	1.0,1.0,0.902	1.0,0.571,0.842	0.163	16.3	16.3
268	ENSG00000147130	ZMYM3	X	-	71251177	71251250	71250431	71250726	71251557	71251601	268	20,32,24	0,0,0	13,21,31	4,2,1	217	144	0.0010788	0.0492803	1.0,1.0,1.0	0.683,0.874,0.954	0.163	16.3	16.3
42735	ENSG00000113761	ZNF346	5	+	177044388	177044533	177041777	177041870	177062057	177062151	42735	24,15,36	2,2,6	27,30,40	0,2,0	289	144	0.000154544	0.014676	0.857,0.789,0.749	1.0,0.882,1.0	-0.162	-16.2	16.2
50618	ENSG00000055609	KMT2C	7	-	152157760	152157822	152156204	152156346	152158862	152159072	50618	20,29,21	2,3,8	40,28,37	0,1,2	206	144	0.000163552	0.0151173	0.875,0.871,0.647	1.0,0.951,0.928	-0.162	-16.2	16.2
77070	ENSG00000183597	TANGO2	22	+	20061495	20061681	20055942	20056013	20063337	20063383	77070	8,21,11	1,0,0	16,25,21	6,0,3	330	144	0.000201898	0.0172628	0.777,1.0,1.0	0.538,1.0,0.753	0.162	16.2	16.2
46994	ENSG00000158106	RHPN1	8	+	143381267	143381343	143380064	143380783	143381571	143381718	46994	42,53,27	0,2,0	9,54,36	3,1,5	220	144	0.000855988	0.0424136	1.0,0.945,1.0	0.663,0.972,0.825	0.162	16.2	16.2
70315	ENSG00000215908	CROCCP2	1	-	16619844	16620038	16618968	16619103	16625774	16626005	70315	23,35,16	4,2,1	28,33,41	0,0,1	338	144	0.000589787	0.0332822	0.71,0.882,0.872	1.0,1.0,0.946	-0.161	-16.1	16.1
80421	ENSG00000158555	GDPD5	11	-	75506652	75506825	75490236	75490320	75525209	75525374	80421	0,0,0	8,4,15	8,1,1	5,11,20	317	144	0.00076244	0.0394665	0.0,0.0,0.0	0.421,0.04,0.022	-0.161	-16.1	16.1
15929	ENSG00000156976	EIF4A2	3	+	186788309	186788416	186787802	186787882	186789124	186789881	15929	269247242	260307224	162205232	502501409	251	144	3.76144e-13	3.76645e-09	0.372,0.316,0.383	0.156,0.19,0.246	0.16	16	16
15934	ENSG00000156976	EIF4A2	3	+	186788309	186788420	186787802	186787882	186789124	186789291	15934	284323265	260307224	193238291	502501409	255	144	1.4066e-10	6.96068e-07	0.382,0.373,0.401	0.178,0.212,0.287	0.16	16	16
52840	ENSG00000152359	POC5	5	-	75712853	75712951	75707736	75707875	75717305	75717435	52840	83,28,28	1,0,0	26,37,44	4,2,7	242	144	2.94483e-06	0.00106615	0.98,1.0,1.0	0.795,0.917,0.789	0.16	16	16
100843	ENSG00000251022	THAP9-AS1	4	-	82895691	82895774	82893008	82894847	82900076	82900223	100843	61108107	4,8,3	77,81,98	8,23,23	227	144	9.22664e-06	0.00226568	0.906,0.895,0.958	0.859,0.691,0.73	0.16	16	16
26833	ENSG00000144674	GOLGA4	3	+	37337142	37337163	37335052	37335166	37337665	37337734	26833	24,27,21	8,2,4	15,21,12	0,1,0	165	144	2.003e-05	0.00373727	0.724,0.922,0.821	1.0,0.948,1.0	-0.16	-16	16
3205	ENSG00000009830	POMT2	14	-	77302834	77302943	77298688	77298771	77304691	77304800	3205	30,39,27	0,0,0	20,49,24	6,2,1	253	144	5.04178e-05	0.00688432	1.0,1.0,1.0	0.655,0.933,0.932	0.16	16	16
95661	ENSG00000157036	EXOG	3	+	38496842	38496929	38496126	38496530	38497628	38497689	95661	6,1,2	7,12,14	0,0,0	13,16,12	231	144	0.000108649	0.0116151	0.348,0.049,0.082	0.0,0.0,0.0	0.16	16	16
18954	ENSG00000204839	MROH6	8	-	143568551	143568719	143568123	143568261	143569440	143569750	18954	35,28,23	0,0,0	16,36,34	2,2,3	312	144	0.000520053	0.0307124	1.0,1.0,1.0	0.787,0.893,0.84	0.16	16	16
71231	ENSG00000116001	TIA1	2	-	70236072	70236175	70230755	70230854	70248404	70248622	71231	33,53,33	7,2,8	50,56,40	1,4,0	247	144	0.00107897	0.0492803	0.733,0.939,0.706	0.967,0.891,1.0	-0.16	-16	16
91992	ENSG00000137135	ARHGEF39	9	-	35662525	35662741	35662178	35662267	35663321	35663392	91992	61,61,55	8,2,4	44,67,62	0,0,0	360	144	7.53641e-07	0.000421852	0.753,0.924,0.846	1.0,1.0,1.0	-0.159	-15.9	15.9
75848	ENSG00000185133	INPP5J	22	+	31125832	31126010	31124844	31124906	31126375	31126489	75848	54,42,68	0,1,0	37,36,55	0,9,5	322	144	6.22242e-06	0.00180892	1.0,0.949,1.0	1.0,0.641,0.831	0.159	15.9	15.9
20895	ENSG00000137210	TMEM14B	6	+	10770076	10770204	10751136	10751234	10829006	10829205	20895	31,25,22	0,0,1	22,27,21	5,3,1	272	144	6.70018e-05	0.00828285	1.0,1.0,0.921	0.7,0.827,0.917	0.159	15.9	15.9
18837	ENSG00000088543	C3orf18	3	-	50566005	50566094	50561721	50561747	50567462	50567751	18837	4,7,4	9,18,9	1,0,3	12,31,17	233	144	0.000116951	0.012206	0.215,0.194,0.215	0.049,0.0,0.098	0.159	15.9	15.9
46440	ENSG00000161905	ALOX15	17	-	4638563	4638684	4638216	4638377	4638849	4638972	46440	106119105	85,84,49	91126139	31,38,51	265	144	0.00024356	0.0193078	0.404,0.435,0.538	0.615,0.643,0.597	-0.159	-15.9	15.9
92867	ENSG00000215845	TSTD1	1	-	161038524	161038673	161037912	161038075	161038879	161038990	92867	141,117,98	58,57,37	127249203	19,54,59	293	144	0.000303183	0.0219991	0.544,0.502,0.566	0.767,0.694,0.628	-0.159	-15.9	15.9
32370	ENSG00000174567	GOLT1A	1	-	204201632	204201811	204198159	204198496	204213881	204214092	32370	21,23,16	4,0,3	27,17,21	0,1,0	323	144	0.00064486	0.0352852	0.701,1.0,0.704	1.0,0.883,1.0	-0.159	-15.9	15.9
91451	ENSG00000163625	WDFY3	4	-	84677263	84677396	84669609	84672991	84678167	84678279	91451	33,17,36	0,0,0	21,20,24	10,0,0	277	144	0.000967366	0.0460534	1.0,1.0,1.0	0.522,1.0,1.0	0.159	15.9	15.9
40540	ENSG00000197713	RPE	2	+	210003437	210003468	210002642	210002783	210015972	210016112	40540	2,7,1	9,15,9	0,1,0	9,19,31	175	144	1.51844e-05	0.00307092	0.155,0.277,0.084	0.0,0.042,0.0	0.158	15.8	15.8
25391	ENSG00000114982	KANSL3	2	-	96619671	96619762	96619358	96619544	96631311	96631520	25391	101132103	13,5,4	66,72,71	12,8,27	235	144	0.000241658	0.0192387	0.826,0.942,0.94	0.771,0.847,0.617	0.158	15.8	15.8
10865	ENSG00000273000	KB-1572G7.2	22	-	23683724	23683867	23659864	23660000	23690231	23690293	10865	29,32,30	5,4,2	20,24,37	0,0,2	287	144	0.00024222	0.0192495	0.744,0.801,0.883	1.0,1.0,0.903	-0.158	-15.8	15.8
88324	ENSG00000131584	ACAP3	1	-	1294717	1294841	1294401	1294628	1295446	1295554	88324	128,114,45	50,36,25	49152172	13,33,24	268	144	0.000998639	0.0470452	0.579,0.63,0.492	0.669,0.712,0.794	-0.158	-15.8	15.8
80782	ENSG00000106714	CNTNAP3	9	-	39140518	39140638	39132931	39133132	39165932	39166076	80782	2,5,1	0,0,1	2,5,5	0,4,3	264	144	0.000325133	0.0230173	1.0,1.0,0.353	1.0,0.405,0.476	0.157	15.7	15.7
91999	ENSG00000137135	ARHGEF39	9	-	35662945	35663074	35662178	35662267	35663321	35663392	91999	51,57,35	8,2,4	38,30,42	0,0,0	273	144	2.09311e-06	0.000873343	0.771,0.938,0.822	1.0,1.0,1.0	-0.156	-15.6	15.6
3209	ENSG00000009830	POMT2	14	-	77298688	77298771	77296163	77296273	77304691	77304800	3209	23,38,53	3,8,4	33,28,26	0,0,1	227	144	6.37309e-06	0.00181754	0.829,0.751,0.894	1.0,1.0,0.943	-0.156	-15.6	15.6
94303	ENSG00000162600	OMA1	1	-	58530600	58530689	58527260	58527335	58533952	58534060	94303	28,48,32	0,0,0	18,41,36	3,2,5	233	144	1.45775e-05	0.0030183	1.0,1.0,1.0	0.788,0.927,0.817	0.156	15.6	15.6
67608	ENSG00000005812	FBXL3	13	-	77021512	77021861	77018599	77018722	77026826	77027150	67608	234183181	6,7,8	158204158	19,15,20	493	144	2.93607e-05	0.00491645	0.919,0.884,0.869	0.708,0.799,0.698	0.156	15.6	15.6
71633	ENSG00000139865	TTC6	14	+	37696716	37696835	37682757	37682964	37701331	37701526	71633	80,102,88	17,8,10	108,97,78	37,25,22	263	144	0.000620776	0.0344273	0.72,0.875,0.828	0.615,0.68,0.66	0.156	15.6	15.6
52952	ENSG00000107331	ABCA2	9	-	137023837	137023840	137022940	137023052	137024142	137024236	52952	71,86,69	55,52,56	163134139	52,43,64	147	144	2.36105e-05	0.00423783	0.558,0.618,0.547	0.754,0.753,0.68	-0.155	-15.5	15.5
92324	ENSG00000109180	OCIAD1	4	+	48831226	48831496	48831062	48831141	48832619	48832682	92324	52,59,26	6,9,0	27,57,58	0,0,2	414	144	4.10562e-05	0.00610559	0.751,0.695,1.0	1.0,1.0,0.91	-0.155	-15.5	15.5
30044	ENSG00000162804	SNED1	2	+	241040025	241040188	241037239	241037353	241040299	241040413	30044	25,36,35	0,0,0	24,23,32	5,2,0	307	144	0.000775644	0.0399168	1.0,1.0,1.0	0.692,0.844,1.0	0.155	15.5	15.5
61129	ENSG00000166153	DEPDC4	12	-	100261729	100261768	100256048	100256226	100262263	100262409	61129	0,0,0	12,15,19	6,3,1	14,14,11	183	144	1.10856e-05	0.00253563	0.0,0.0,0.0	0.252,0.144,0.067	-0.154	-15.4	15.4
76202	ENSG00000247095	MIR210HG	11	-	567796	567853	565659	567555	568351	568457	76202	0,0,0	1,8,4	1,5,2	4,17,9	201	144	0.000352006	0.0242416	0.0,0.0,0.0	0.152,0.174,0.137	-0.154	-15.4	15.4
81604	ENSG00000168958	MFF	2	+	227328677	227328789	227325233	227325427	227332418	227332588	81604	106102107	19,10,10	73,86,122	18,31,29	256	144	0.000425642	0.0271693	0.758,0.852,0.858	0.695,0.609,0.703	0.154	15.4	15.4
77386	ENSG00000028203	VEZT	12	+	95256549	95256622	95251966	95252071	95266356	95266633	77386	31,45,41	5,1,0	38,34,44	9,10,4	217	144	0.00104054	0.0483867	0.804,0.968,1.0	0.737,0.693,0.88	0.154	15.4	15.4
24838	ENSG00000163013	FBXO41	2	-	73263677	73263830	73263212	73263308	73263937	73264053	24838	61,65,53	4,2,10	43,72,58	0,0,0	297	144	5.0038e-07	0.00032677	0.881,0.94,0.72	1.0,1.0,1.0	-0.153	-15.3	15.3
56067	ENSG00000152683	SLC30A6	2	+	32174062	32174147	32171286	32171373	32184272	32184338	56067	28,42,24	0,2,0	25,23,29	3,2,6	229	144	8.53144e-05	0.00979431	1.0,0.93,1.0	0.84,0.879,0.752	0.153	15.3	15.3
79916	ENSG00000174652	ZNF266	19	-	9418765	9418895	9418508	9418631	9419050	9419289	79916	8,22,10	0,7,2	31,32,12	1,0,1	274	144	0.000312228	0.0224229	1.0,0.623,0.724	0.942,1.0,0.863	-0.153	-15.3	15.3
77812	ENSG00000259429	UBE2Q2P2	15	+	82382210	82382298	82355141	82355374	82400659	82400716	77812	4,1,4	12,9,5	0,0,1	1,9,5	232	144	0.000412025	0.0266559	0.171,0.065,0.332	0.0,0.0,0.11	0.153	15.3	15.3
93910	ENSG00000174928	C3orf33	3	-	155775700	155775848	155767508	155767669	155806138	155806272	93910	44,48,49	0,0,0	40,17,28	0,2,5	292	144	0.00105893	0.0488567	1.0,1.0,1.0	1.0,0.807,0.734	0.153	15.3	15.3
12673	ENSG00000143033	MTF2	1	+	93129277	93129448	93127231	93127299	93133702	93133808	12673	101,96,106	0,2,1	88,84,85	10,5,10	315	144	5.24768e-08	6.22264e-05	1.0,0.956,0.98	0.801,0.885,0.795	0.152	15.2	15.2
48805	ENSG00000111371	SLC38A1	12	-	46256691	46256769	46254813	46254936	46268864	46269119	48805	7,4,5	13,27,13	2,0,0	13,14,20	222	144	3.17766e-05	0.00515366	0.259,0.088,0.2	0.091,0.0,0.0	0.152	15.2	15.2
69823	ENSG00000164306	PRIMPOL	4	+	184661774	184661903	184659339	184659437	184665916	184666064	69823	46,27,32	1,0,0	35,44,23	0,6,5	273	144	4.66975e-05	0.0065756	0.96,1.0,1.0	1.0,0.795,0.708	0.152	15.2	15.2
92034	ENSG00000189144	ZNF573	19	-	37772937	37772982	37771563	37771696	37773660	37773751	92034	2,4,2	10,18,7	0,0,0	7,5,5	189	144	0.000400086	0.0260896	0.132,0.145,0.179	0.0,0.0,0.0	0.152	15.2	15.2
77413	ENSG00000028203	VEZT	12	+	95257149	95257239	95251939	95252071	95266356	95266632	77413	40,55,37	5,1,0	42,64,27	9,10,4	234	144	0.000622191	0.0344633	0.831,0.971,1.0	0.742,0.798,0.806	0.152	15.2	15.2
67157	ENSG00000090097	PCBP4	3	-	51961940	51962088	51961159	51961304	51967325	51967445	67157	24,16,17	32,45,26	5,7,11	41,66,48	292	144	2.51966e-06	0.000974558	0.27,0.149,0.244	0.057,0.05,0.102	0.151	15.1	15.1
20603	ENSG00000031003	FAM13B	5	-	137956476	137956542	137954165	137954376	137959615	137959763	20603	26,20,13	44,43,57	5,3,4	55,26,31	210	144	1.74608e-05	0.00336952	0.288,0.242,0.135	0.059,0.073,0.081	0.151	15.1	15.1
25165	ENSG00000154114	TBCEL	11	+	121039706	121039787	121036504	121036612	121045673	121045823	25165	2,0,8	7,9,12	0,0,0	17,12,20	225	144	1.79723e-05	0.0034315	0.155,0.0,0.299	0.0,0.0,0.0	0.151	15.1	15.1
86898	ENSG00000153975	ZUFSP	6	-	116668144	116668285	116666633	116666912	116668565	116668794	86898	0,0,0	1,2,3	8,0,1	9,1,3	285	144	4.41711e-05	0.00638957	0.0,0.0,0.0	0.31,0.0,0.144	-0.151	-15.1	15.1
41005	ENSG00000248487	ABHD14A	3	+	51978258	51978374	51975067	51975204	51980392	51980628	41005	36,24,28	6,3,2	22,44,43	0,2,0	260	144	7.69753e-05	0.00906799	0.769,0.816,0.886	1.0,0.924,1.0	-0.151	-15.1	15.1
40223	ENSG00000101972	STAG2	X	+	124021366	124021431	123961317	123961435	124022530	124022551	40223	34,22,21	2,5,5	29,22,34	3,0,0	209	144	0.00078701	0.0403851	0.921,0.752,0.743	0.869,1.0,1.0	-0.151	-15.1	15.1
105990	ENSG00000204790	BX255923.2	9	-	63987963	63988169	63986226	63986283	63992144	63992189	105990	0,0,0	14,10,5	2,4,2	11,4,8	350	144	0.000798571	0.0406335	0.0,0.0,0.0	0.07,0.291,0.093	-0.151	-15.1	15.1
8440	ENSG00000064489	BORCS8-MEF2B	19	-	19182572	19182730	19180685	19180761	19186033	19186097	8440	32,39,20	1,2,4	20,40,69	0,0,0	302	144	0.00101494	0.0476635	0.938,0.903,0.705	1.0,1.0,1.0	-0.151	-15.1	15.1
101241	ENSG00000172765	TMCC1	3	-	129857249	129857405	129838897	129839060	129880308	129880559	101241	14,14,11	3,4,0	18,11,14	0,0,2	300	144	0.00109966	0.0499502	0.691,0.627,1.0	1.0,1.0,0.771	-0.151	-15.1	15.1
106342	ENSG00000155506	LARP1	5	+	154754641	154754782	154712901	154713130	154790324	154790386	106342	0,1,0	24,24,25	10,0,7	11,24,19	285	144	3.36955e-06	0.00115461	0.0,0.021,0.0	0.315,0.0,0.157	-0.15	-15	15
26476	ENSG00000170832	USP32	17	-	60218140	60218380	60214619	60214774	60219627	60219787	26476	15,2,3	11,4,7	0,3,0	8,5,17	384	144	2.40519e-05	0.00426258	0.338,0.158,0.138	0.0,0.184,0.0	0.15	15	15
40972	ENSG00000126214	KLC1	14	+	103692358	103692425	103679397	103679545	103700654	103700727	40972	1,4,6	16,12,11	0,2,0	2,27,18	211	144	0.000208357	0.0175354	0.041,0.185,0.271	0.0,0.048,0.0	0.15	15	15
41207	ENSG00000138798	EGF	4	+	109993246	109993369	109988583	109988709	109999678	109999846	41207	16,13,16	0,4,3	11,9,9	0,1,0	267	144	0.00020734	0.0175354	1.0,0.637,0.742	1.0,0.829,1.0	-0.15	-15	15
106780	ENSG00000151287	TEX30	13	-	102770011	102770086	102769310	102769541	102773681	102773811	106780	61,96,63	4,2,2	32,59,75	11,6,8	219	144	0.000224043	0.0183353	0.909,0.969,0.954	0.657,0.866,0.86	0.15	15	15
68541	ENSG00000175309	PHYKPL	5	-	178231668	178231829	178229939	178230099	178232491	178232630	68541	4,2,8	3,0,4	1,3,2	1,0,0	305	144	0.000392333	0.0258352	0.386,1.0,0.486	0.321,1.0,1.0	-0.15	-15	15
73322	ENSG00000005893	LAMP2	X	-	120439115	120439293	120431247	120431462	120441729	120441894	73322	230282219	110,88,95	393326271	70,80,61	322	144	9.99895e-06	0.00240295	0.483,0.589,0.508	0.715,0.646,0.665	-0.149	-14.9	14.9
83359	ENSG00000112210	RAB23	6	-	57210225	57210445	57196449	57196606	57221725	57222314	83359	72,45,64	0,0,0	54,39,38	2,5,2	364	144	3.53914e-05	0.00554691	1.0,1.0,1.0	0.914,0.755,0.883	0.149	14.9	14.9
97244	ENSG00000188690	UROS	10	-	125791986	125792066	125789186	125789363	125794879	125794978	97244	1,0,8	7,6,9	0,0,0	11,10,8	224	144	0.00013832	0.0136682	0.084,0.0,0.364	0.0,0.0,0.0	0.149	14.9	14.9
65890	ENSG00000196498	NCOR2	12	-	124327546	124327633	124326190	124326370	124330844	124330898	65890	116102158	38,34,45	87101111	64,53,58	231	144	0.000172576	0.0155837	0.656,0.652,0.686	0.459,0.543,0.544	0.149	14.9	14.9
98764	ENSG00000167522	ANKRD11	16	-	89307614	89307729	89305205	89305344	89313316	89313585	98764	9,6,10	21,14,18	0,3,0	8,8,11	259	144	0.000201637	0.0172614	0.192,0.192,0.236	0.0,0.173,0.0	0.149	14.9	14.9
5750	ENSG00000101966	XIAP	X	+	123885630	123886539	123860026	123860293	123888618	123888718	5750	406384427	8,15,14	380344316	18,27,25	1053	144	0.000499743	0.0299846	0.874,0.778,0.807	0.743,0.635,0.634	0.149	14.9	14.9
92879	ENSG00000215845	TSTD1	1	-	161038498	161038673	161037912	161038075	161038879	161038916	92879	148125109	58,57,37	130248214	19,54,59	319	144	0.000721636	0.0380678	0.535,0.497,0.571	0.755,0.675,0.621	-0.149	-14.9	14.9
108930	ENSG00000115998	C2orf42	2	-	70165091	70165192	70160624	70160787	70165527	70165635	108930	13,21,35	0,0,1	34,22,8	3,3,1	245	144	0.000821374	0.041284	1.0,1.0,0.954	0.869,0.812,0.825	0.149	14.9	14.9
71677	ENSG00000139865	TTC6	14	+	37806818	37807032	37804679	37804814	37807319	37807460	71677	14,16,19	0,1,6	29,12,17	0,0,1	358	144	0.000885002	0.0432284	1.0,0.866,0.56	1.0,1.0,0.872	-0.149	-14.9	14.9
83911	ENSG00000118007	STAG1	3	-	136623145	136623248	136604308	136604473	136630869	136630981	83911	76,84,68	0,0,0	64,76,68	6,7,8	247	144	5.40952e-09	1.03725e-05	1.0,1.0,1.0	0.861,0.864,0.832	0.148	14.8	14.8
5707	ENSG00000010244	ZNF207	17	+	32366664	32366713	32365329	32365487	32367771	32367943	5707	87,63,64	198224287	118104103	159153168	193	144	2.36238e-08	3.32652e-05	0.247,0.173,0.143	0.356,0.337,0.314	-0.148	-14.8	14.8
62878	ENSG00000152601	MBNL1	3	+	152455541	152455577	152447619	152447773	152456266	152456361	62878	112,92,125	18,17,16	109,80,90	49,27,28	180	144	1.41474e-05	0.00296503	0.833,0.812,0.862	0.64,0.703,0.72	0.148	14.8	14.8
95671	ENSG00000157036	EXOG	3	+	38500089	38500164	38497628	38497778	38501354	38501494	95671	8,5,3	27,13,13	0,0,1	6,12,12	219	144	1.55502e-05	0.0031281	0.163,0.202,0.132	0.0,0.0,0.052	0.148	14.8	14.8
17410	ENSG00000141524	TMC6	17	-	78124888	78124985	78124523	78124781	78125157	78125263	17410	247227146	44,25,55	205429355	15,21,36	241	144	2.70687e-05	0.0046298	0.77,0.844,0.613	0.891,0.924,0.855	-0.148	-14.8	14.8
65653	ENSG00000161249	DMKN	19	-	35502829	35502886	35500457	35500580	35505717	35505765	65653	14,31,17	3,6,0	13,22,36	0,0,0	201	144	2.88552e-05	0.00487886	0.77,0.787,1.0	1.0,1.0,1.0	-0.148	-14.8	14.8
107977	ENSG00000111412	C12orf49	12	-	116719762	116719876	116710184	116717893	116737789	116738061	107977	74,77,61	6,8,2	51,82,78	8,23,13	258	144	0.000730178	0.0382579	0.873,0.843,0.945	0.781,0.666,0.77	0.148	14.8	14.8
91340	ENSG00000205309	NT5M	17	+	17304363	17304477	17303677	17303817	17306542	17306643	91340	2,3,2	21,18,13	6,12,8	11,21,20	258	144	0.000768672	0.0396751	0.05,0.085,0.079	0.233,0.242,0.183	-0.148	-14.8	14.8
28850	ENSG00000132950	ZMYM5	13	-	19851354	19851448	19835476	19835689	19851688	19852190	28850	16,27,20	2,1,6	25,19,14	2,0,0	238	144	0.00103379	0.0482113	0.829,0.942,0.669	0.883,1.0,1.0	-0.148	-14.8	14.8
72529	ENSG00000204991	SPIRE2	16	+	89836214	89836433	89828697	89828794	89845321	89845365	72529	13,15,18	25,22,18	5,7,6	15,45,44	363	144	6.7305e-06	0.00187208	0.171,0.213,0.284	0.117,0.058,0.051	0.147	14.7	14.7
91752	ENSG00000166169	POLL	10	-	101582762	101582891	101580247	101580416	101587121	101587200	91752	39,38,33	2,4,4	50,56,40	0,0,0	273	144	1.6892e-05	0.00330219	0.911,0.834,0.813	1.0,1.0,1.0	-0.147	-14.7	14.7
11390	ENSG00000197056	ZMYM1	1	+	35095818	35095908	35093913	35094083	35097316	35097566	11390	19,22,15	1,2,5	15,9,12	0,0,1	234	144	0.000223933	0.0183353	0.921,0.871,0.649	1.0,1.0,0.881	-0.147	-14.7	14.7
106020	ENSG00000135931	ARMC9	2	+	231239942	231240041	231235223	231235381	231256585	231256620	106020	30,23,30	5,4,3	19,22,18	2,0,0	243	144	0.000369301	0.024874	0.78,0.773,0.856	0.849,1.0,1.0	-0.147	-14.7	14.7
46979	ENSG00000111596	CNOT2	12	+	70329422	70329570	70319297	70319364	70335437	70335464	46979	71,102,83	2,3,5	71,61,98	15,12,4	292	144	0.000766965	0.0396324	0.946,0.944,0.891	0.7,0.715,0.924	0.147	14.7	14.7
6404	ENSG00000105707	HPN	19	+	35049289	35049391	35041748	35041872	35059672	35059753	6404	7,9,5	0,0,0	22,21,20	4,0,3	246	144	0.000776012	0.0399168	1.0,1.0,1.0	0.763,1.0,0.796	0.147	14.7	14.7
6913	ENSG00000262580	RP11-334C17.5	17	-	80204498	80204617	80203777	80203965	80205332	80205434	6913	6,2,1	11,9,5	0,0,0	5,8,13	263	144	6.10425e-05	0.00775903	0.23,0.108,0.099	0.0,0.0,0.0	0.146	14.6	14.6
71605	ENSG00000059377	TBXAS1	7	+	139782487	139782564	139780739	139780824	139782665	139782729	71605	8,4,10	22,12,22	2,0,1	12,14,10	221	144	0.000132165	0.0132341	0.192,0.178,0.228	0.098,0.0,0.061	0.146	14.6	14.6
104591	ENSG00000132376	INPP5K	17	-	1513452	1513561	1509682	1509799	1513871	1513979	104591	78,102,85	11,12,12	85112138	3,1,5	253	144	1.25316e-06	0.000609719	0.801,0.829,0.801	0.942,0.985,0.94	-0.145	-14.5	14.5
73318	ENSG00000005893	LAMP2	X	-	120439075	120439293	120431247	120431462	120441729	120441894	73318	292349281	110,88,95	506422332	70,80,61	362	144	3.43624e-06	0.00116638	0.514,0.612,0.541	0.742,0.677,0.684	-0.145	-14.5	14.5
90091	ENSG00000111237	VPS29	12	-	110499456	110499546	110496011	110496203	110502048	110502111	90091	65,63,60	66,45,54	24,52,68	51,86,91	234	144	0.000584564	0.0331953	0.377,0.463,0.406	0.225,0.271,0.315	0.145	14.5	14.5
82356	ENSG00000165912	PACSIN3	11	-	47182673	47182764	47180610	47180690	47183003	47183069	82356	51,55,22	2,0,8	10,53,83	0,0,0	235	144	0.000182738	0.0161296	0.94,1.0,0.628	1.0,1.0,1.0	-0.144	-14.4	14.4
10682	ENSG00000111752	PHC1	12	+	8922656	8922788	8921600	8921750	8930434	8930927	10682	26,27,20	1,0,0	27,19,27	0,6,2	276	144	0.000514056	0.0304982	0.931,1.0,1.0	1.0,0.623,0.876	0.144	14.4	14.4
2328	ENSG00000125744	RTN2	19	-	45489345	45489553	45488847	45488986	45493159	45493378	2328	28,29,33	0,3,4	30,52,32	0,0,0	352	144	0.000662728	0.0358925	1.0,0.798,0.771	1.0,1.0,1.0	-0.144	-14.4	14.4
30661	ENSG00000121940	CLCC1	1	-	108962308	108962481	108950308	108950394	108963360	108963450	30661	12,15,7	2,4,0	13,10,17	0,0,2	317	144	0.000856084	0.0424136	0.732,0.63,1.0	1.0,1.0,0.794	-0.144	-14.4	14.4
28003	ENSG00000260537	RP11-529K1.3	16	+	70317495	70317588	70315968	70316104	70324584	70324687	28003	45,74,58	8,6,5	92,80,31	1,1,0	237	144	6.93365e-07	0.000398	0.774,0.882,0.876	0.982,0.98,1.0	-0.143	-14.3	14.3
27969	ENSG00000142330	CAPN10	2	+	240595933	240596152	240595023	240595304	240597887	240598087	27969	56,43,31	0,0,0	34,30,41	2,0,7	363	144	2.40645e-05	0.00426258	1.0,1.0,1.0	0.871,1.0,0.699	0.143	14.3	14.3
111503	ENSG00000104866	PPP1R37	19	+	45138484	45138611	45093173	45093527	45140235	45140281	111503	32,35,54	1,8,5	52,45,36	0,2,0	271	144	3.31661e-05	0.0052861	0.944,0.699,0.852	1.0,0.923,1.0	-0.143	-14.3	14.3
65878	ENSG00000196498	NCOR2	12	-	124374412	124374463	124372021	124372610	124378236	124378384	65878	69,71,33	82,86,42	30,33,60	49148134	195	144	0.000188435	0.0164196	0.383,0.379,0.367	0.311,0.141,0.248	0.143	14.3	14.3
67949	ENSG00000169895	SYAP1	X	+	16757290	16757309	16756668	16756721	16760231	16765336	67949	11,12,7	1,8,0	11,13,25	1,0,0	163	144	0.000337929	0.0236813	0.907,0.57,1.0	0.907,1.0,1.0	-0.143	-14.3	14.3
8170	ENSG00000170004	CHD3	17	+	7907600	7907702	7907352	7907488	7907893	7908019	8170	117,149,98	43,29,29	64194210	7,25,32	246	144	0.000541986	0.0315325	0.614,0.75,0.664	0.843,0.82,0.793	-0.143	-14.3	14.3
80315	ENSG00000059378	PARP12	7	-	140046883	140047007	140034234	140034331	140054661	140054763	80315	35,43,55	8,3,2	35,45,29	1,0,0	268	144	2.62992e-05	0.00454039	0.702,0.885,0.937	0.95,1.0,1.0	-0.142	-14.2	14.2
42592	ENSG00000113360	DROSHA	5	-	31531379	31531521	31530797	31530924	31531989	31532074	42592	5,1,3	8,7,11	0,0,0	2,4,3	286	144	0.000113138	0.0119587	0.239,0.067,0.121	0.0,0.0,0.0	0.142	14.2	14.2
54011	ENSG00000156990	RPUSD3	3	-	9839031	9839133	9837848	9838207	9840183	9840307	54011	111,89,55	16,9,9	38,80,84	3,0,1	246	144	5.86371e-07	0.000366971	0.802,0.853,0.782	0.881,1.0,0.98	-0.141	-14.1	14.1
29309	ENSG00000076351	SLC46A1	17	-	28402237	28402321	28400609	28400766	28404615	28405468	29309	172189147	3,7,10	73,94,134	22,7,18	228	144	9.04876e-06	0.00223624	0.973,0.945,0.903	0.677,0.895,0.825	0.141	14.1	14.1
111500	ENSG00000104866	PPP1R37	19	+	45138490	45138611	45093173	45093527	45140235	45140281	111500	31,35,54	1,8,5	54,45,36	0,2,0	265	144	2.98759e-05	0.00494929	0.944,0.704,0.854	1.0,0.924,1.0	-0.141	-14.1	14.1
29250	ENSG00000196670	ZFP62	5	-	180851987	180852060	180851380	180851493	180860527	180860654	29250	1,12,4	12,10,10	2,0,2	5,31,17	217	144	0.000674868	0.0364186	0.052,0.443,0.21	0.21,0.0,0.072	0.141	14.1	14.1
47175	ENSG00000023228	NDUFS1	2	-	206153617	206153682	206149817	206149925	206159340	206159425	47175	171232150	3,8,4	152170224	28,24,27	209	144	3.20686e-11	2.0643e-07	0.975,0.952,0.963	0.789,0.83,0.851	0.14	14	14
54014	ENSG00000156990	RPUSD3	3	-	9839031	9839161	9838164	9838207	9840183	9840303	54014	129,106,66	16,9,9	52,93,105	3,0,1	274	144	2.32335e-07	0.000192394	0.809,0.861,0.794	0.901,1.0,0.982	-0.14	-14	14
90515	ENSG00000265681	RPL17	18	-	49491735	49491833	49491531	49491584	49492457	49492508	90515	79,62,46	194141189	58,88,98	103106101	242	144	1.42628e-06	0.000672967	0.195,0.207,0.127	0.251,0.331,0.366	-0.14	-14	14
85674	ENSG00000116731	PRDM2	1	+	13769117	13769173	13749360	13749487	13773077	13773188	85674	7,5,3	22,23,12	0,2,0	19,25,16	200	144	1.94916e-05	0.00366245	0.186,0.135,0.153	0.0,0.054,0.0	0.14	14	14
23444	ENSG00000178295	GEN1	2	+	17767056	17767231	17766578	17766689	17768737	17768811	23444	0,12,2	17,10,12	0,0,0	11,22,17	319	144	3.73026e-05	0.0057172	0.0,0.351,0.07	0.0,0.0,0.0	0.14	14	14
75030	ENSG00000163378	EOGT	3	-	68991821	68991875	68988505	68989017	68998010	68998114	75030	1,5,5	7,14,27	0,0,0	10,6,2	198	144	4.82234e-05	0.00671699	0.094,0.206,0.119	0.0,0.0,0.0	0.14	14	14
57113	ENSG00000127663	KDM4B	19	+	5119117	5119219	5110621	5110818	5119652	5119852	57113	135167125	10,24,18	135203172	33,54,47	246	144	4.8449e-05	0.00673273	0.888,0.803,0.803	0.705,0.688,0.682	0.14	14	14
65418	ENSG00000223509	RP11-632K20.7	15	-	32526812	32526978	32524470	32524600	32528531	32528701	65418	27,23,30	1,1,7	27,11,13	1,0,0	310	144	0.000238974	0.0190881	0.926,0.914,0.666	0.926,1.0,1.0	-0.14	-14	14
7331	ENSG00000204536	CCHCR1	6	-	31144628	31144788	31143261	31143413	31144884	31145115	7331	22,25,28	0,0,1	16,34,25	0,1,9	304	144	0.000308699	0.0222916	1.0,1.0,0.93	1.0,0.942,0.568	0.14	14	14
5709	ENSG00000010244	ZNF207	17	+	32366664	32366757	32365329	32365487	32367771	32368014	5709	437446445	198224287	667479509	159153168	237	144	1.18178e-07	0.0001133	0.573,0.547,0.485	0.718,0.655,0.648	-0.139	-13.9	13.9
92541	ENSG00000115993	TRAK2	2	-	201401017	201401088	201399376	201399493	201407402	201407597	92541	51,60,32	0,0,0	45,29,60	4,4,6	215	144	1.54666e-06	0.000714797	1.0,1.0,1.0	0.883,0.829,0.87	0.139	13.9	13.9
41124	ENSG00000070540	WIPI1	17	-	68452909	68452992	68450727	68450897	68457341	68457421	41124	46,39,36	0,0,1	43,43,43	5,7,3	227	144	3.27678e-06	0.00113324	1.0,1.0,0.958	0.845,0.796,0.901	0.139	13.9	13.9
94313	ENSG00000114120	SLC25A36	3	+	140968682	140968730	140966999	140967036	140970926	140970993	94313	11,9,9	29,31,35	2,2,2	29,26,35	192	144	4.7044e-05	0.00660374	0.221,0.179,0.162	0.049,0.055,0.041	0.139	13.9	13.9
11427	ENSG00000186575	NF2	22	+	29655593	29655649	29654656	29654725	29658188	29658264	11427	24,22,30	6,3,0	19,17,17	0,0,0	200	144	6.97008e-05	0.00851144	0.742,0.841,1.0	1.0,1.0,1.0	-0.139	-13.9	13.9
102648	ENSG00000168067	MAP4K2	11	-	64798802	64798837	64797274	64797380	64799420	64799479	102648	25,28,12	6,2,2	25,41,34	0,0,2	179	144	0.000122956	0.0125918	0.77,0.918,0.828	1.0,1.0,0.932	-0.139	-13.9	13.9
90029	ENSG00000067208	EVI5	1	-	92703840	92703921	92703394	92703619	92704554	92704744	90029	2,3,5	7,7,13	1,0,1	9,6,7	225	144	0.000829438	0.0415734	0.155,0.215,0.198	0.066,0.0,0.084	0.139	13.9	13.9
6240	ENSG00000171735	CAMTA1	1	+	6886239	6886346	6825109	6825210	6887653	6887842	6240	4,3,0	6,4,3	0,0,1	4,9,3	251	144	0.00104732	0.0486265	0.277,0.301,0.0	0.0,0.0,0.161	0.139	13.9	13.9
71453	ENSG00000108639	SYNGR2	17	+	78171509	78171589	78170816	78171054	78171738	78173527	71453	434396420	167202217	368435462	100102117	224	144	7.68844e-08	8.2486e-05	0.626,0.558,0.554	0.703,0.733,0.717	-0.138	-13.8	13.8
96853	ENSG00000132199	ENOSF1	18	-	691203	691276	691067	691106	693881	693908	96853	46,63,64	2,0,0	25,62,31	3,6,5	217	144	6.66577e-06	0.00186559	0.939,1.0,1.0	0.847,0.873,0.804	0.138	13.8	13.8
17442	ENSG00000070785	EIF2B3	1	-	44857703	44857807	44850777	44851003	44874677	44874826	17442	78,50,87	3,0,1	33,42,58	4,2,11	248	144	2.56886e-05	0.00447787	0.938,1.0,0.981	0.827,0.924,0.754	0.138	13.8	13.8
79594	ENSG00000100429	HDAC10	22	-	50248830	50248890	50248694	50248751	50249327	50249454	79594	34,36,19	0,0,0	21,25,54	2,5,3	204	144	4.36354e-05	0.00636315	1.0,1.0,1.0	0.881,0.779,0.927	0.138	13.8	13.8
39904	ENSG00000115183	TANC1	2	+	159136230	159136298	159097636	159097834	159149141	159150777	39904	20,22,9	0,0,0	24,20,16	2,6,0	212	144	0.000200532	0.0172114	1.0,1.0,1.0	0.891,0.694,1.0	0.138	13.8	13.8
41263	ENSG00000196792	STRN3	14	-	30929200	30929311	30912006	30912182	30935162	30935304	41263	48,44,33	0,0,1	24,19,21	6,2,0	255	144	0.000224191	0.0183353	1.0,1.0,0.949	0.693,0.843,1.0	0.138	13.8	13.8
60496	ENSG00000165689	SDCCAG3	9	-	136410089	136410201	136407825	136407938	136410327	136410527	60496	159155199	57,68,81	71106100	40,71,91	256	144	0.000357262	0.0243347	0.611,0.562,0.58	0.5,0.456,0.382	0.138	13.8	13.8
110071	ENSG00000066322	ELOVL1	1	-	43365185	43365376	43364927	43365008	43365563	43365623	110071	734693582	62,104,66	486876815	8,32,42	335	144	2.93765e-13	3.30926e-09	0.836,0.741,0.791	0.963,0.922,0.893	-0.137	-13.7	13.7
99202	ENSG00000101745	ANKRD12	18	+	9195550	9195698	9182381	9182519	9208656	9208797	99202	6,28,51	0,0,0	77,27,31	3,2,4	292	144	0.000207978	0.0175354	1.0,1.0,1.0	0.927,0.869,0.793	0.137	13.7	13.7
26237	ENSG00000244560	RP4-800G7.2	7	+	149291688	149291745	149289893	149290038	149292210	149292308	26237	13,7,3	23,15,10	4,3,2	12,26,37	201	144	0.000877308	0.0431666	0.288,0.251,0.177	0.193,0.076,0.037	0.137	13.7	13.7
15922	ENSG00000156976	EIF4A2	3	+	186788309	186788412	186787802	186787882	186789124	186789477	15922	181193193	260307224	142146172	502501409	247	144	1.60916e-12	1.31834e-08	0.289,0.268,0.334	0.142,0.145,0.197	0.136	13.6	13.6
38721	ENSG00000147162	OGT	X	+	71555191	71555385	71554512	71554592	71555953	71556094	38721	371369436	14,6,14	363225259	27,31,28	338	144	2.67553e-09	6.51673e-06	0.919,0.963,0.93	0.851,0.756,0.798	0.136	13.6	13.6
10646	ENSG00000124588	NQO2	6	+	3015529	3015643	3012543	3012674	3016883	3016985	10646	222222243	108,81,129	293231176	56,69,50	258	144	5.83043e-05	0.00752777	0.534,0.605,0.513	0.745,0.651,0.663	-0.136	-13.6	13.6
39946	ENSG00000226210	WASH7P	12	-	17347	17483	16968	17170	17722	17859	39946	57,84,82	9,8,8	44,89,64	1,2,2	280	144	9.11627e-05	0.0102404	0.765,0.844,0.841	0.958,0.958,0.943	-0.136	-13.6	13.6
110718	ENSG00000095794	CREM	10	+	35148367	35148491	35127101	35127193	35188199	35188388	110718	23,32,29	3,5,1	27,29,24	0,0,1	268	144	0.000136122	0.01354	0.805,0.775,0.94	1.0,1.0,0.928	-0.136	-13.6	13.6
10040	ENSG00000146463	ZMYM4	1	+	35284672	35284706	35268966	35269085	35325359	35325405	10040	1,0,2	6,18,16	8,9,3	16,28,17	178	144	0.000257988	0.0199403	0.119,0.0,0.092	0.288,0.206,0.125	-0.136	-13.6	13.6
87583	ENSG00000165905	GYLTL1B	11	+	45928141	45928372	45927748	45928069	45928629	45929082	87583	216183157	22,11,15	161200181	0,6,5	375	144	7.89253e-07	0.000436328	0.79,0.865,0.801	1.0,0.928,0.933	-0.135	-13.5	13.5
50271	ENSG00000134444	KIAA1468	18	+	62279773	62279856	62275373	62275473	62280359	62280442	50271	19,8,10	41,23,24	4,8,2	47,36,34	227	144	0.000100826	0.0109884	0.227,0.181,0.209	0.051,0.124,0.036	0.135	13.5	13.5
74099	ENSG00000164181	ELOVL7	5	-	60799179	60799230	60787333	60787431	60844159	60844215	74099	41,23,34	3,6,4	16,30,34	0,2,0	195	144	0.000173496	0.0156199	0.91,0.739,0.863	1.0,0.917,1.0	-0.135	-13.5	13.5
100175	ENSG00000141627	DYM	18	-	49391592	49391642	49379664	49379758	49430254	49430447	100175	17,21,16	0,4,3	27,21,15	0,0,0	194	144	0.00106993	0.0490819	1.0,0.796,0.798	1.0,1.0,1.0	-0.135	-13.5	13.5
87573	ENSG00000165905	GYLTL1B	11	+	45928147	45928372	45927748	45928069	45928629	45929082	87573	218185153	22,11,15	162203181	0,6,5	369	144	6.90525e-07	0.000398	0.795,0.868,0.799	1.0,0.93,0.934	-0.134	-13.4	13.4
105512	ENSG00000079156	OSBPL6	2	+	178216770	178216941	178194480	178194674	178284926	178285121	105512	0,0,2	8,11,1	10,6,3	6,9,5	315	144	0.000150229	0.0144028	0.0,0.0,0.478	0.432,0.234,0.215	-0.134	-13.4	13.4
112701	ENSG00000116212	LRRC42	1	+	53947787	53947821	53946076	53946549	53951985	53952472	112701	68,69,36	68,84,44	28,41,72	46128132	178	144	0.000557905	0.0321268	0.447,0.399,0.398	0.33,0.206,0.306	0.134	13.4	13.4
95657	ENSG00000157036	EXOG	3	+	38497628	38497778	38496271	38496530	38501354	38501494	95657	38,25,28	0,1,0	14,25,21	0,3,4	294	144	0.000639064	0.0350746	1.0,0.924,1.0	1.0,0.803,0.72	0.134	13.4	13.4
25494	ENSG00000100284	TOM1	22	+	35321958	35322153	35317876	35317961	35323027	35323177	25494	60,55,34	2,6,2	36,64,64	0,0,0	339	144	2.24807e-05	0.00409285	0.927,0.796,0.878	1.0,1.0,1.0	-0.133	-13.3	13.3
97449	ENSG00000184445	KNTC1	12	+	122582704	122582848	122580602	122580670	122584277	122584450	97449	60,46,40	0,7,4	51,37,36	0,0,0	288	144	2.52078e-05	0.00441113	1.0,0.767,0.833	1.0,1.0,1.0	-0.133	-13.3	13.3
53520	ENSG00000119509	INVS	9	+	100214924	100215040	100126382	100126549	100226061	100226213	53520	2,5,3	20,13,8	0,0,0	18,9,10	260	144	9.65238e-05	0.0106088	0.052,0.176,0.172	0.0,0.0,0.0	0.133	13.3	13.3
49733	ENSG00000140983	RHOT2	16	+	670715	670773	670455	670557	670891	671000	49733	66,59,54	2,5,1	48,51,49	8,6,11	202	144	0.00026846	0.0203352	0.959,0.894,0.975	0.811,0.858,0.761	0.133	13.3	13.3
78530	ENSG00000159658	EFCAB14	1	-	46688352	46688544	46686783	46686870	46689586	46689691	78530	143179201	46,77,57	150149109	113,78,55	336	144	0.000694514	0.0371237	0.571,0.499,0.602	0.363,0.45,0.459	0.133	13.3	13.3
77185	ENSG00000113712	CSNK1A1	5	-	149517793	149517877	149513069	149513176	149520289	149520388	77185	17,13,32	0,4,6	21,17,18	0,2,0	228	144	0.000816244	0.041114	1.0,0.672,0.771	1.0,0.843,1.0	-0.133	-13.3	13.3
28848	ENSG00000132950	ZMYM5	13	-	19837655	19837821	19835476	19835689	19838699	19838985	28848	47,37,49	6,2,3	52,46,46	1,0,0	310	144	2.58197e-05	0.00449204	0.784,0.896,0.884	0.96,1.0,1.0	-0.132	-13.2	13.2
67258	ENSG00000170322	NFRKB	11	-	129884985	129885095	129884744	129884846	129885434	129885609	67258	17,12,8	91,56,61	20,13,25	26,46,48	254	144	0.000197129	0.0170002	0.096,0.108,0.069	0.304,0.138,0.228	-0.132	-13.2	13.2
103889	ENSG00000169660	HEXDC	17	+	82428029	82428127	82424426	82424503	82428557	82428645	103889	2,0,0	24,31,13	0,16,4	5,20,18	242	144	3.81315e-06	0.00125416	0.047,0.0,0.0	0.0,0.323,0.117	-0.131	-13.1	13.1
87064	ENSG00000141504	SAT2	17	-	7626942	7627044	7626781	7626793	7627142	7627414	87064	256269175	95,125,74	215312284	56,81,53	246	144	1.22718e-05	0.0027079	0.612,0.557,0.581	0.692,0.693,0.758	-0.131	-13.1	13.1
6	ENSG00000146263	MMS22L	6	-	97233860	97233980	97230268	97231652	97246627	97246690	6	23,34,51	1,0,0	33,37,35	4,1,6	264	144	3.60193e-05	0.00561602	0.926,1.0,1.0	0.818,0.953,0.761	0.131	13.1	13.1
3220	ENSG00000009830	POMT2	14	-	77299454	77299561	77298688	77298771	77304691	77304746	3220	30,24,32	0,0,0	36,40,18	6,2,1	251	144	6.1874e-05	0.0078206	1.0,1.0,1.0	0.775,0.92,0.912	0.131	13.1	13.1
109241	ENSG00000143363	PRUNE	1	+	151017811	151017904	151008481	151008671	151027232	151027327	109241	41,37,26	0,0,0	23,31,61	2,6,1	237	144	0.000174345	0.0156637	1.0,1.0,1.0	0.875,0.758,0.974	0.131	13.1	13.1
96716	ENSG00000160588	MPZL3	11	-	118237049	118237260	118235423	118235589	118240210	118240351	96716	68,71,71	3,10,7	148,91,92	1,1,5	355	144	0.000221501	0.01818	0.902,0.742,0.804	0.984,0.974,0.882	-0.131	-13.1	13.1
28350	ENSG00000087903	RFX2	19	-	6047406	6047504	6044192	6044282	6110392	6110532	28350	14,6,23	0,0,0	7,33,26	0,0,10	242	144	0.000397099	0.0259699	1.0,1.0,1.0	1.0,1.0,0.607	0.131	13.1	13.1
7062	ENSG00000135124	P2RX4	12	+	121217133	121217281	121210116	121210298	121228532	121228613	7062	38,50,29	2,1,5	40,76,58	0,0,0	292	144	0.000419643	0.0269169	0.904,0.961,0.741	1.0,1.0,1.0	-0.131	-13.1	13.1
33684	ENSG00000264522	OTUD7B	1	-	149947132	149947335	149937811	149945065	149948968	149949083	33684	26,27,52	1,2,4	30,28,22	0,0,0	347	144	0.000638836	0.0350746	0.915,0.849,0.844	1.0,1.0,1.0	-0.131	-13.1	13.1
77409	ENSG00000028203	VEZT	12	+	95257153	95257239	95256549	95256622	95262905	95263081	77409	59,54,76	5,3,2	69,45,49	13,10,5	230	144	0.000770861	0.0397653	0.881,0.918,0.96	0.769,0.738,0.86	0.131	13.1	13.1
58505	ENSG00000132581	SDF2	17	-	28649245	28649276	28648742	28649137	28655286	28655483	58505	42,44,32	7,7,3	28,24,38	1,0,0	175	144	2.9471e-06	0.00106615	0.832,0.838,0.898	0.958,1.0,1.0	-0.13	-13	13
109155	ENSG00000198740	ZNF652	17	-	49322384	49322508	49317365	49317983	49361908	49361993	109155	8,9,10	16,46,18	4,2,0	16,35,28	268	144	0.0001177	0.0122565	0.212,0.095,0.23	0.118,0.03,0.0	0.13	13	13
68103	ENSG00000074219	TEAD2	19	-	49355302	49355419	49355147	49355206	49357251	49357255	68103	54,24,51	2,4,3	23,46,29	0,0,0	261	144	0.00021479	0.0178628	0.937,0.768,0.904	1.0,1.0,1.0	-0.13	-13	13
91448	ENSG00000163625	WDFY3	4	-	84677198	84677396	84672290	84672991	84678167	84678279	91448	82,43,55	0,0,0	37,48,51	10,0,0	342	144	0.000625315	0.0345938	1.0,1.0,1.0	0.609,1.0,1.0	0.13	13	13
68850	ENSG00000021776	AQR	15	-	34964233	34964286	34960773	34960814	34969538	34969733	68850	17,25,40	6,0,2	17,19,29	0,0,0	197	144	0.000941305	0.0452491	0.674,1.0,0.936	1.0,1.0,1.0	-0.13	-13	13
83732	ENSG00000066427	ATXN3	14	-	92096673	92096838	92096092	92096137	92106528	92106573	83732	63,72,49	8,7,0	56,86,81	0,0,0	309	144	6.50564e-07	0.000391553	0.786,0.827,1.0	1.0,1.0,1.0	-0.129	-12.9	12.9
66623	ENSG00000163961	RNF168	3	-	196483769	196483933	196475230	196475312	196487398	196487578	66623	81,39,58	0,0,0	81,77,66	7,6,3	308	144	8.33198e-07	0.000449628	1.0,1.0,1.0	0.844,0.857,0.911	0.129	12.9	12.9
26282	ENSG00000124222	STX16	20	+	58669290	58669453	58667986	58668127	58670511	58670603	26282	168220197	25,38,32	279231243	15,15,21	307	144	6.0857e-06	0.00178066	0.759,0.731,0.743	0.897,0.878,0.844	-0.129	-12.9	12.9
86178	ENSG00000171302	CANT1	17	-	78998199	78998286	78997665	78997963	79000099	79000285	86178	0,2,0	5,13,13	3,10,1	12,16,10	231	144	0.000193261	0.0167468	0.0,0.088,0.0	0.135,0.28,0.059	-0.129	-12.9	12.9
17933	ENSG00000138443	ABI2	2	+	203395655	203395780	203394699	203394846	203402575	203402734	17933	70,51,31	10,9,1	41,49,56	0,1,3	269	144	0.000262944	0.0201819	0.789,0.752,0.943	1.0,0.963,0.909	-0.129	-12.9	12.9
95666	ENSG00000157036	EXOG	3	+	38500089	38500325	38497628	38497778	38501354	38501494	95666	2,2,1	27,13,13	3,5,8	6,12,12	380	144	0.0002682	0.0203352	0.027,0.055,0.028	0.159,0.136,0.202	-0.129	-12.9	12.9
43872	ENSG00000163636	PSMD6	3	-	64022642	64022801	64022317	64022523	64023391	64023458	43872	22,9,15	5,0,2	50,23,25	0,2,0	303	144	0.000318856	0.022736	0.676,1.0,0.781	1.0,0.845,1.0	-0.129	-12.9	12.9
9745	ENSG00000148842	CNNM2	10	+	102925597	102925685	102918316	102920101	102927344	102927618	9745	2,0,6	12,10,9	0,0,0	2,5,6	232	144	0.00072828	0.0382251	0.094,0.0,0.293	0.0,0.0,0.0	0.129	12.9	12.9
95640	ENSG00000084676	NCOA1	2	+	24768078	24768135	24762686	24762776	24768223	24768543	95640	33,39,40	5,4,6	56,30,32	2,0,1	201	144	0.000186969	0.0163588	0.825,0.875,0.827	0.953,1.0,0.958	-0.128	-12.8	12.8
1298	ENSG00000181027	FKRP	19	+	46748774	46748884	46748514	46748665	46755411	46755634	1298	9,3,1	11,15,8	0,2,0	15,10,6	254	144	0.00028671	0.0212311	0.317,0.102,0.066	0.0,0.102,0.0	0.128	12.8	12.8
48511	ENSG00000143499	SMYD2	1	+	214330949	214331122	214330167	214330278	214334199	214334308	48511	39,37,50	2,0,1	45,50,62	4,2,11	317	144	0.00032978	0.0232549	0.899,1.0,0.958	0.836,0.919,0.719	0.128	12.8	12.8
22988	ENSG00000127914	AKAP9	7	+	92042045	92042186	92040673	92040898	92042667	92042771	22988	0,4,2	22,22,26	5,13,6	19,16,28	285	144	0.000353121	0.0242416	0.0,0.084,0.037	0.117,0.291,0.098	-0.128	-12.8	12.8
23212	ENSG00000168306	ACOX2	3	-	58530465	58530638	58528793	58528956	58531250	58531366	23212	33,47,31	4,2,2	55,41,55	1,0,0	317	144	0.000491769	0.0296606	0.789,0.914,0.876	0.962,1.0,1.0	-0.128	-12.8	12.8
28010	ENSG00000163607	GTPBP8	3	+	112995134	112995265	112990984	112991335	112996891	112996991	28010	28,42,62	5,4,2	43,33,27	2,0,0	275	144	0.000619053	0.034374	0.746,0.846,0.942	0.918,1.0,1.0	-0.128	-12.8	12.8
83172	ENSG00000162144	CYB561A3	11	-	61357732	61357779	61356627	61356728	61361732	61361913	83172	50,45,27	11,11,3	32,53,47	2,5,1	191	144	0.00107542	0.0491963	0.774,0.755,0.872	0.923,0.889,0.973	-0.128	-12.8	12.8
44829	ENSG00000152795	HNRNPDL	4	-	82425562	82425667	82424628	82424883	82426036	82426129	44829	86,73,67	312259298	46118171	70229270	249	144	4.59883e-10	1.72686e-06	0.137,0.14,0.115	0.275,0.23,0.268	-0.127	-12.7	12.7
54012	ENSG00000156990	RPUSD3	3	-	9838984	9839171	9837848	9838207	9840183	9840303	54012	141140169	16,9,9	143,99,120	3,0,1	331	144	3.02942e-07	0.000228448	0.793,0.871,0.891	0.954,1.0,0.981	-0.127	-12.7	12.7
87156	ENSG00000164466	SFXN1	5	+	175522374	175522422	175516614	175516663	175526637	175529742	87156	68,88,83	0,2,2	35,102,92	12,7,3	192	144	3.79044e-05	0.00576076	1.0,0.971,0.969	0.686,0.916,0.958	0.127	12.7	12.7
14907	ENSG00000204116	CHIC1	X	+	73679653	73679713	73679325	73679382	73680954	73684411	14907	11,14,12	0,4,3	7,22,21	1,0,0	204	144	0.000706051	0.0374731	1.0,0.712,0.738	0.832,1.0,1.0	-0.127	-12.7	12.7
21722	ENSG00000068097	HEATR6	17	-	60073745	60074159	60073163	60073279	60076129	60076185	21722	35,40,47	0,0,2	54,36,27	4,4,0	558	144	0.000998393	0.0470452	1.0,1.0,0.858	0.777,0.699,1.0	0.127	12.7	12.7
48344	ENSG00000042317	SPATA7	14	+	88415204	88415266	88396155	88396203	88416710	88416844	48344	1,0,0	24,16,16	7,4,1	16,18,18	206	144	3.76255e-05	0.00574714	0.028,0.0,0.0	0.234,0.134,0.037	-0.126	-12.6	12.6
50622	ENSG00000055609	KMT2C	7	-	152157760	152157854	152156204	152156346	152158862	152159072	50622	41,46,31	2,3,8	65,55,48	0,1,2	238	144	0.000164546	0.0151935	0.925,0.903,0.701	1.0,0.971,0.936	-0.126	-12.6	12.6
94307	ENSG00000162600	OMA1	1	-	58530600	58530725	58527260	58527335	58533952	58534060	94307	51,58,49	0,0,0	29,53,54	3,2,5	269	144	5.41679e-05	0.0071699	1.0,1.0,1.0	0.838,0.934,0.853	0.125	12.5	12.5
81592	ENSG00000168958	MFF	2	+	227347225	227347380	227342745	227342819	227352513	227352573	81592	41,39,31	3,6,0	22,21,38	0,0,0	299	144	5.77159e-05	0.00747321	0.868,0.758,1.0	1.0,1.0,1.0	-0.125	-12.5	12.5
90400	ENSG00000172869	DMXL1	5	+	119206833	119206896	119203318	119203436	119216900	119216987	90400	9,5,9	23,23,36	4,1,1	33,27,45	207	144	6.09333e-05	0.00775609	0.214,0.131,0.148	0.078,0.025,0.015	0.125	12.5	12.5
76762	ENSG00000114473	IQCG	3	-	197913399	197913495	197912674	197912749	197913880	197914042	76762	2,0,0	12,21,18	2,2,7	9,8,15	240	144	8.77222e-05	0.00996695	0.091,0.0,0.0	0.118,0.13,0.219	-0.125	-12.5	12.5
33201	ENSG00000112685	EXOC2	6	-	647500	647666	637700	637861	693018	693111	33201	0,8,2	7,13,4	0,0,2	3,20,26	310	144	0.000209589	0.0175867	0.0,0.222,0.188	0.0,0.0,0.034	0.125	12.5	12.5
97953	ENSG00000118965	WDR35	2	-	19960553	19960614	19953833	19953978	19966723	19966909	97953	23,23,15	3,5,1	12,2,17	1,0,0	205	144	0.000442967	0.0278446	0.843,0.764,0.913	0.894,1.0,1.0	-0.125	-12.5	12.5
76783	ENSG00000167842	MIS12	17	+	5487556	5487694	5486384	5486684	5488195	5488589	76783	0,2,0	44,26,30	8,10,10	39,41,20	282	144	3.68346e-08	4.74219e-05	0.0,0.038,0.0	0.095,0.111,0.203	-0.124	-12.4	12.4
107305	ENSG00000188130	MAPK12	22	-	50257497	50257660	50257081	50257193	50258242	50258301	107305	57,45,40	94,87,61	6,21,29	66,82,90	307	144	1.91538e-06	0.000821974	0.221,0.195,0.235	0.041,0.107,0.131	0.124	12.4	12.4
27967	ENSG00000142330	CAPN10	2	+	240595933	240596521	240595175	240595304	240597887	240597977	27967	123,130,92	0,0,0	82,97,100	2,0,7	732	144	6.03189e-05	0.00773036	1.0,1.0,1.0	0.89,1.0,0.738	0.124	12.4	12.4
6441	ENSG00000113391	FAM172A	5	-	94050730	94050831	93964457	93964523	94053125	94053227	6441	110,103,91	1,0,10	68,52,63	17,3,7	245	144	0.000401222	0.0261447	0.985,1.0,0.842	0.702,0.911,0.841	0.124	12.4	12.4
62321	ENSG00000112357	PEX7	6	+	136866626	136866733	136826318	136826469	136869889	136870003	62321	28,38,18	0,0,0	20,34,44	3,0,5	251	144	0.000524254	0.0308796	1.0,1.0,1.0	0.793,1.0,0.835	0.124	12.4	12.4
105139	ENSG00000141696	P3H4	17	-	41810679	41810818	41806824	41806879	41811131	41811284	105139	14,7,2	0,0,1	1,10,6	0,3,3	283	144	0.00071365	0.0377431	1.0,1.0,0.504	1.0,0.629,0.504	0.124	12.4	12.4
72942	ENSG00000148985	PGAP2	11	+	3822908	3822993	3811266	3811424	3823882	3824135	72942	6,12,4	40,87,57	17,26,13	31,61,66	229	144	9.13593e-05	0.0102404	0.086,0.08,0.042	0.256,0.211,0.11	-0.123	-12.3	12.3
91147	ENSG00000139620	KANSL2	12	-	48679035	48679150	48671798	48671962	48679654	48679833	91147	108144153	18,25,26	103154178	6,8,18	259	144	0.000182114	0.016106	0.769,0.762,0.766	0.905,0.915,0.846	-0.123	-12.3	12.3
37921	ENSG00000251569	RP11-724O16.1	2	+	169499166	169499325	169493740	169493836	169499485	169499620	37921	6,1,7	8,12,8	0,1,1	6,13,2	303	144	0.000299078	0.0218773	0.263,0.038,0.294	0.0,0.035,0.192	0.123	12.3	12.3
12141	ENSG00000100299	ARSA	22	-	50627555	50627792	50627165	50627406	50627945	50628170	12141	102,114,49	3,2,0	60116107	4,7,10	381	144	0.000350661	0.0242416	0.928,0.956,1.0	0.85,0.862,0.802	0.123	12.3	12.3
55152	ENSG00000108021	FAM208B	10	+	5714134	5714207	5712822	5712918	5717658	5717750	55152	67,50,124	0,0,2	56,37,36	6,0,8	217	144	6.516e-06	0.00184661	1.0,1.0,0.976	0.861,1.0,0.749	0.122	12.2	12.2
40844	ENSG00000141564	RPTOR	17	+	80925369	80925480	80923489	80923673	80940495	80940601	40844	77,55,52	1,11,6	66,89,67	2,2,0	255	144	0.000148583	0.0143059	0.978,0.738,0.83	0.949,0.962,1.0	-0.122	-12.2	12.2
19945	ENSG00000125812	GZF1	20	+	23367002	23367097	23364362	23365747	23368761	23368929	19945	43,22,38	0,0,3	45,52,49	9,4,4	239	144	0.000429971	0.0273072	1.0,1.0,0.884	0.751,0.887,0.881	0.122	12.2	12.2
93066	ENSG00000169045	HNRNPH1	5	-	179623635	179623692	179623036	179623164	179624316	179624411	93066	60,67,31	7,11,4	21,68,69	0,1,5	201	144	0.000566272	0.0325255	0.86,0.814,0.847	1.0,0.98,0.908	-0.122	-12.2	12.2
28854	ENSG00000132950	ZMYM5	13	-	19838699	19838985	19835476	19835689	19851688	19852150	28854	44,41,40	2,1,6	40,43,43	2,0,0	430	144	0.000750949	0.0389836	0.88,0.932,0.691	0.87,1.0,1.0	-0.122	-12.2	12.2
88569	ENSG00000163818	LZTFL1	3	-	45827360	45827459	45823319	45826332	45828438	45828615	88569	31,34,34	1,0,0	26,24,23	2,2,3	243	144	0.00103409	0.0482113	0.948,1.0,1.0	0.885,0.877,0.82	0.122	12.2	12.2
43593	ENSG00000160685	ZBTB7B	1	+	155014014	155014093	155002844	155002943	155014654	155014719	43593	91,82,72	188162119	52,47,64	177264256	223	144	1.46665e-08	2.24024e-05	0.238,0.246,0.281	0.159,0.103,0.139	0.121	12.1	12.1
44749	ENSG00000139971	C14orf37	14	-	58293765	58293926	58291634	58291707	58297954	58298139	44749	11,6,5	70,59,75	19,11,26	39,41,46	305	144	2.43242e-07	0.000197486	0.069,0.046,0.031	0.187,0.112,0.211	-0.121	-12.1	12.1
46519	ENSG00000150990	DHX37	12	-	124975418	124975511	124972502	124972599	124977341	124977490	46519	91,78,85	7,8,11	74,63,90	0,2,1	237	144	5.40293e-07	0.000347794	0.888,0.856,0.824	1.0,0.95,0.982	-0.121	-12.1	12.1
78985	ENSG00000129197	RPAIN	17	+	5426235	5426299	5425970	5426071	5428070	5428211	78985	44,69,58	2,6,11	52,58,49	1,0,0	208	144	7.68723e-07	0.000427638	0.938,0.888,0.785	0.973,1.0,1.0	-0.121	-12.1	12.1
69961	ENSG00000083097	DOPEY1	6	+	83160101	83160301	83159795	83159960	83162789	83162919	69961	0,0,0	3,13,9	2,7,0	8,8,1	344	144	8.35724e-05	0.0096931	0.0,0.0,0.0	0.095,0.268,0.0	-0.121	-12.1	12.1
80413	ENSG00000140471	LINS1	15	-	100576544	100576702	100574986	100575128	100580262	100580352	80413	6,4,0	14,8,11	0,0,0	15,11,3	302	144	8.64456e-05	0.00989896	0.17,0.193,0.0	0.0,0.0,0.0	0.121	12.1	12.1
106320	ENSG00000181513	ACBD4	17	+	45137018	45137139	45136691	45136776	45137367	45137454	106320	44,47,53	9,5,0	57,126,78	0,2,2	265	144	0.000221107	0.0181648	0.727,0.836,1.0	1.0,0.972,0.955	-0.121	-12.1	12.1
106104	ENSG00000266714	MYO15B	17	+	75615239	75615338	75614960	75615042	75615502	75615600	106104	58,31,29	3,4,2	48,18,29	0,0,0	243	144	0.000267321	0.0203299	0.92,0.821,0.896	1.0,1.0,1.0	-0.121	-12.1	12.1
55158	ENSG00000108021	FAM208B	10	+	5717658	5717750	5714134	5714207	5720259	5720397	55158	58,39,73	12,4,5	35,31,33	2,1,0	236	144	0.000334014	0.0234434	0.747,0.856,0.899	0.914,0.95,1.0	-0.121	-12.1	12.1
24688	ENSG00000005810	MYCBP2	13	-	77103208	77103310	77098775	77099013	77118339	77118462	24688	2,7,10	15,18,22	3,0,0	15,6,15	246	144	0.000380215	0.025438	0.072,0.185,0.21	0.105,0.0,0.0	0.121	12.1	12.1
93915	ENSG00000174928	C3orf33	3	-	155802531	155802591	155767517	155767669	155806138	155806272	93915	24,24,9	0,0,0	11,14,29	0,2,5	204	144	0.000990078	0.0467641	1.0,1.0,1.0	1.0,0.832,0.804	0.121	12.1	12.1
91333	ENSG00000205309	NT5M	17	+	17304363	17304481	17303389	17303817	17306542	17306643	91333	1,0,2	21,18,13	3,7,8	11,21,20	262	144	5.48874e-05	0.00723166	0.026,0.0,0.078	0.13,0.155,0.18	-0.12	-12	12
35758	ENSG00000169727	GPS1	17	+	82052258	82052459	82051896	82051964	82053273	82053366	35758	82,80,41	83,55,37	36,40,63	36118100	345	144	0.000596331	0.0335464	0.292,0.378,0.316	0.294,0.124,0.208	0.12	12	12
56036	ENSG00000123219	CENPK	5	-	65554796	65554898	65552460	65552549	65561462	65561564	56036	79,63,63	5,0,22	80,55,58	0,1,3	246	144	0.000610867	0.0341086	0.902,1.0,0.626	1.0,0.97,0.919	-0.12	-12	12
24056	ENSG00000170871	KIAA0232	4	+	6876659	6876757	6871573	6871682	6880786	6884170	24056	72,67,71	5,10,8	80,74,72	1,3,1	242	144	4.48892e-05	0.00645571	0.895,0.799,0.841	0.979,0.936,0.977	-0.119	-11.9	11.9
105283	ENSG00000071889	FAM3A	X	-	154512818	154512936	154511847	154511871	154515759	154516229	105283	100102109	20,10,6	92120122	2,5,3	262	144	7.70948e-05	0.00907021	0.733,0.849,0.909	0.962,0.93,0.957	-0.119	-11.9	11.9
110741	ENSG00000095794	CREM	10	+	35137781	35137879	35127155	35127193	35148367	35148491	110741	7,10,12	23,33,31	0,5,2	29,30,25	242	144	0.000146556	0.0141573	0.153,0.153,0.187	0.0,0.09,0.045	0.119	11.9	11.9
29637	ENSG00000136840	ST6GALNAC4	9	-	127912585	127912680	127912267	127912338	127914655	127914841	29637	57,66,59	0,5,0	32,74,85	4,6,11	239	144	0.000369139	0.024874	1.0,0.888,1.0	0.828,0.881,0.823	0.119	11.9	11.9
105208	ENSG00000278931	bP-2189O9.2	21	+	8866870	8866899	8863997	8864082	8866990	8867040	105208	19,21,21	0,0,0	24,23,21	1,5,2	173	144	0.000522413	0.0308114	1.0,1.0,1.0	0.952,0.793,0.897	0.119	11.9	11.9
24252	ENSG00000135525	MAP7	6	-	136383670	136383781	136377754	136377868	136388392	136388510	24252	174132139	9,13,19	114160117	22,24,31	255	144	0.000788253	0.0403851	0.916,0.851,0.805	0.745,0.79,0.681	0.119	11.9	11.9
89909	ENSG00000135451	TROAP	12	+	49330660	49330943	49330499	49330573	49331213	49331407	89909	168139117	8,5,9	94118141	1,0,1	427	144	1.09116e-06	0.000564654	0.876,0.904,0.814	0.969,1.0,0.979	-0.118	-11.8	11.8
38888	ENSG00000084623	EIF3I	1	+	32226170	32226320	32222439	32222630	32228498	32228609	38888	81,83,69	8,6,4	146,77,55	0,2,0	294	144	1.20271e-06	0.000598828	0.832,0.871,0.894	1.0,0.95,1.0	-0.118	-11.8	11.8
96465	ENSG00000185917	SETD4	21	-	36057383	36057477	36057108	36057204	36058815	36058924	96465	0,5,1	46,27,49	4,13,7	26,21,34	238	144	2.05042e-05	0.00379067	0.0,0.101,0.012	0.085,0.272,0.111	-0.118	-11.8	11.8
38039	ENSG00000088298	EDEM2	20	-	35146824	35146935	35142372	35142478	35147151	35147364	38039	44,60,41	0,0,0	41,65,71	10,2,0	255	144	7.67438e-05	0.00905256	1.0,1.0,1.0	0.698,0.948,1.0	0.118	11.8	11.8
16881	ENSG00000058600	POLR3E	16	+	22302910	22303004	22297433	22297537	22305155	22305206	16881	47,47,52	2,9,5	28,32,38	0,1,1	238	144	8.96028e-05	0.0101317	0.934,0.76,0.863	1.0,0.951,0.958	-0.117	-11.7	11.7
100603	ENSG00000126870	WDR60	7	+	158900145	158900264	158891264	158891333	158901738	158901816	100603	0,1,0	15,18,13	2,5,2	8,15,9	263	144	0.000245485	0.0193836	0.0,0.03,0.0	0.12,0.154,0.108	-0.117	-11.7	11.7
12728	ENSG00000005001	PRSS22	16	-	2857636	2857849	2856734	2856848	2858022	2858170	12728	11,4,3	10,15,19	3,5,0	17,42,40	357	144	0.000647373	0.0353798	0.307,0.097,0.06	0.066,0.046,0.0	0.117	11.7	11.7
90063	ENSG00000111237	VPS29	12	-	110496822	110497002	110496045	110496203	110498819	110498856	90063	7,7,6	17,18,15	1,1,1	9,23,11	324	144	5.97532e-05	0.00767088	0.155,0.147,0.151	0.047,0.019,0.039	0.116	11.6	11.6
55931	ENSG00000111300	NAA25	12	-	112074681	112074764	112071894	112072064	112075677	112075789	55931	32,31,28	4,0,4	12,23,26	0,0,0	227	144	0.000585024	0.0331955	0.835,1.0,0.816	1.0,1.0,1.0	-0.116	-11.6	11.6
2608	ENSG00000179178	TMEM125	1	+	43271033	43271253	43270680	43270793	43272183	43272351	2608	60,83,48	157223120	120129111	105161190	364	144	1.46164e-06	0.000682502	0.131,0.128,0.137	0.311,0.241,0.188	-0.115	-11.5	11.5
35650	ENSG00000119596	YLPM1	14	+	74824255	74824307	74821056	74821137	74829212	74829343	35650	83,99,86	1,3,1	79,42,50	6,9,4	196	144	2.62514e-05	0.00454039	0.984,0.96,0.984	0.906,0.774,0.902	0.115	11.5	11.5
69494	ENSG00000151292	CSNK1G3	5	+	123605338	123605362	123604723	123604830	123614341	123614853	69494	16,6,17	63,80,50	5,1,2	55,62,48	168	144	3.53292e-05	0.00554681	0.179,0.06,0.226	0.072,0.014,0.034	0.115	11.5	11.5
8444	ENSG00000064489	BORCS8-MEF2B	19	-	19180685	19180761	19150681	19150764	19182572	19182683	8444	28,30,12	0,1,0	12,28,47	1,3,5	220	144	0.000429411	0.0273072	1.0,0.952,1.0	0.887,0.859,0.86	0.115	11.5	11.5
40970	ENSG00000126214	KLC1	14	+	103692358	103692425	103679383	103679518	103700654	103700727	40970	1,4,5	15,20,10	0,3,0	24,26,43	211	144	0.000512307	0.0304345	0.044,0.12,0.254	0.0,0.073,0.0	0.115	11.5	11.5
66634	ENSG00000163293	NIPAL1	4	+	48032992	48033083	48030119	48030176	48034880	48035041	66634	39,30,26	4,0,4	41,28,27	0,0,0	235	144	0.000579581	0.0330372	0.857,1.0,0.799	1.0,1.0,1.0	-0.115	-11.5	11.5
47632	ENSG00000106012	IQCE	7	+	2582511	2582650	2578475	2578526	2583636	2583709	47632	25,38,46	0,0,0	22,17,30	0,0,8	283	144	0.000725647	0.0381759	1.0,1.0,1.0	1.0,1.0,0.656	0.115	11.5	11.5
35765	ENSG00000169727	GPS1	17	+	82052255	82052459	82051896	82051964	82053273	82053366	35765	83,82,42	83,55,37	36,46,67	36118100	348	144	0.000799588	0.0406335	0.293,0.382,0.32	0.293,0.139,0.217	0.115	11.5	11.5
107315	ENSG00000188130	MAPK12	22	-	50257457	50257660	50257081	50257193	50258242	50258301	107315	98,69,62	94,87,61	14,39,75	66,82,90	347	144	0.00110095	0.0499835	0.302,0.248,0.297	0.081,0.165,0.257	0.115	11.5	11.5
2061	ENSG00000047188	YTHDC2	5	+	113524980	113525177	113515271	113515362	113526585	113526785	2061	130130201	0,0,0	83,95,101	7,6,2	341	144	2.76123e-07	0.00021574	1.0,1.0,1.0	0.834,0.87,0.955	0.114	11.4	11.4
82008	ENSG00000056586	RC3H2	9	-	122851322	122851436	122851080	122851229	122853951	122854086	82008	132,96,155	10,3,3	123,99,80	16,12,10	258	144	0.000173353	0.0156199	0.88,0.947,0.966	0.811,0.822,0.817	0.114	11.4	11.4
57148	ENSG00000117143	UAP1	1	+	162592734	162592782	162590322	162590511	162597791	162597858	57148	110108101	129145130	167142112	140,99,96	192	144	0.000431217	0.0273671	0.39,0.358,0.368	0.472,0.518,0.467	-0.114	-11.4	11.4
48877	ENSG00000144231	POLR2D	2	-	127850589	127850685	127843550	127848185	127852924	127853105	48877	189195151	25,19,24	194170186	11,4,8	240	144	2.83322e-06	0.00105074	0.819,0.86,0.791	0.914,0.962,0.933	-0.113	-11.3	11.3
60663	ENSG00000187325	TAF9B	X	-	78137748	78137883	78136914	78136990	78138842	78138924	60663	70,60,70	3,0,0	71,33,39	11,1,3	279	144	3.78272e-05	0.00576076	0.923,1.0,1.0	0.769,0.945,0.87	0.113	11.3	11.3
59263	ENSG00000133313	CNDP2	18	+	74497508	74497595	74496358	74496431	74499936	74500033	59263	2,3,2	50,41,34	5,15,4	28,26,30	231	144	9.38839e-05	0.0103814	0.024,0.044,0.035	0.1,0.265,0.077	-0.113	-11.3	11.3
84654	ENSG00000227124	ZNF717	3	-	75784885	75785002	75783305	75783364	75785383	75785583	84654	0,0,0	12,1,2	0,7,2	3,11,13	261	144	0.000127528	0.0129028	0.0,0.0,0.0	0.0,0.26,0.078	-0.113	-11.3	11.3
107300	ENSG00000188130	MAPK12	22	-	50257473	50257660	50257081	50257193	50258242	50258301	107300	77,51,47	94,87,61	8,28,51	66,82,90	331	144	0.000184161	0.0161947	0.263,0.203,0.251	0.05,0.129,0.198	0.113	11.3	11.3
280	ENSG00000035115	SH3YL1	2	-	224863	224920	218152	219001	229965	230044	280	9,7,10	27,33,35	0,6,2	38,32,36	201	144	0.000487726	0.0294992	0.193,0.132,0.17	0.0,0.118,0.038	0.113	11.3	11.3
52046	ENSG00000245937	LINC01184	5	-	128064736	128064850	128061143	128061244	128081972	128082191	52046	4,9,16	35,27,29	4,0,1	20,39,36	258	144	9.62086e-06	0.00233073	0.06,0.157,0.235	0.1,0.0,0.015	0.112	11.2	11.2
52795	ENSG00000131089	ARHGEF9	X	-	63665885	63666017	63655493	63655737	63674037	63674167	52795	59,62,37	4,4,3	52,82,67	0,1,0	276	144	5.418e-05	0.0071699	0.885,0.89,0.865	1.0,0.977,1.0	-0.112	-11.2	11.2
53012	ENSG00000197037	ZSCAN25	7	+	99619560	99619993	99616947	99617016	99622548	99622640	53012	109,91,77	3,0,6	55118119	0,0,0	577	144	0.000166145	0.0152942	0.901,1.0,0.762	1.0,1.0,1.0	-0.112	-11.2	11.2
70299	ENSG00000166342	NETO1	18	-	72794362	72794404	72783677	72783906	72858825	72859074	70299	57,32,56	6,5,13	49,29,24	0,1,3	186	144	0.000244322	0.0193143	0.88,0.832,0.769	1.0,0.957,0.861	-0.112	-11.2	11.2
27962	ENSG00000142330	CAPN10	2	+	240596318	240596521	240595023	240595304	240597887	240598087	27962	77,56,69	0,0,0	32,87,65	2,0,7	347	144	0.000290239	0.021387	1.0,1.0,1.0	0.869,1.0,0.794	0.112	11.2	11.2
92610	ENSG00000166526	ZNF3	7	-	100077228	100077433	100075541	100075630	100079535	100079656	92610	120,138,99	2,2,3	82151112	10,7,8	349	144	0.000324195	0.0229689	0.961,0.966,0.932	0.772,0.899,0.852	0.112	11.2	11.2
9214	ENSG00000120992	LYPLA1	8	-	54080252	54080329	54063327	54063375	54100907	54100939	9214	3,4,4	21,17,13	0,0,1	5,10,13	221	144	0.000433897	0.0274598	0.085,0.133,0.167	0.0,0.0,0.048	0.112	11.2	11.2
95431	ENSG00000166352	C11orf74	11	+	36648015	36648155	36610080	36610239	36659018	36659290	95431	42,33,58	0,0,0	47,50,28	2,4,2	284	144	0.000487313	0.029494	1.0,1.0,1.0	0.923,0.864,0.877	0.112	11.2	11.2
65454	ENSG00000125434	SLC25A35	17	-	8291332	8291473	8290841	8290976	8292522	8292588	65454	36,31,35	3,0,0	77,68,65	11,6,4	285	144	0.000623357	0.0345067	0.858,1.0,1.0	0.78,0.851,0.891	0.112	11.2	11.2
15280	ENSG00000261740	RP11-345J4.5	16	-	29446801	29447049	29444397	29444499	29454015	29454113	15280	62,61,42	1,0,0	42,58,48	6,1,1	392	144	0.000860007	0.0425612	0.958,1.0,1.0	0.72,0.955,0.946	0.112	11.2	11.2
82365	ENSG00000106462	EZH2	7	-	148846469	148846598	148832633	148832750	148884163	148884248	82365	108113112	6,5,0	81,134,86	9,14,9	273	144	0.000301947	0.0219723	0.905,0.923,1.0	0.826,0.835,0.834	0.111	11.1	11.1
106779	ENSG00000151287	TEX30	13	-	102767272	102767478	102766109	102766580	102768259	102768311	106779	181218235	23,30,22	179167167	9,11,7	350	144	0.000326682	0.0230907	0.764,0.749,0.815	0.891,0.862,0.908	-0.111	-11.1	11.1
7425	ENSG00000183354	KIAA2026	9	-	5931543	5931684	5929043	5929159	5944870	5944960	7425	4,7,1	6,19,7	0,2,0	8,6,12	285	144	0.000511739	0.0304292	0.252,0.157,0.067	0.0,0.144,0.0	0.111	11.1	11.1
103154	ENSG00000033030	ZCCHC8	12	-	122483278	122483344	122482634	122482695	122489385	122489463	103154	18,26,25	0,2,0	35,24,26	7,3,1	210	144	0.000574969	0.0328992	1.0,0.899,1.0	0.774,0.846,0.947	0.111	11.1	11.1
56348	ENSG00000181444	ZNF467	7	-	149769089	149769267	149764181	149764678	149770439	149770556	56348	51,41,38	0,5,4	87,125,94	2,0,1	322	144	0.000746981	0.0388671	1.0,0.786,0.809	0.951,1.0,0.977	-0.111	-11.1	11.1
47203	ENSG00000101152	DNAJC5	20	+	63931108	63931182	63930850	63931022	63931464	63936031	47203	129,127,67	146155116	105141173	87122139	218	144	0.00107995	0.0492803	0.369,0.351,0.276	0.444,0.433,0.451	-0.111	-11.1	11.1
78769	ENSG00000008517	IL32	16	+	3067553	3067613	3067376	3067415	3067983	3068010	78769	128161175	18,22,7	139158186	0,5,1	204	144	7.24344e-10	2.43744e-06	0.834,0.838,0.946	1.0,0.957,0.992	-0.11	-11	11
2604	ENSG00000179178	TMEM125	1	+	43271129	43271253	43270680	43270793	43272183	43272220	2604	26,55,32	157223120	81,82,61	105161190	268	144	7.64075e-06	0.0019959	0.082,0.117,0.125	0.293,0.215,0.147	-0.11	-11	11
25488	ENSG00000100284	TOM1	22	+	35321958	35322019	35317876	35317961	35323027	35323177	25488	46,46,22	2,6,2	22,49,50	0,0,0	205	144	9.86222e-05	0.0107993	0.942,0.843,0.885	1.0,1.0,1.0	-0.11	-11	11
84921	ENSG00000003756	RBM5	3	+	50104247	50104308	50102336	50103166	50105076	50105142	84921	112101104	4,9,6	109,75,100	22,14,11	205	144	0.0002077	0.0175354	0.952,0.887,0.924	0.777,0.79,0.865	0.11	11	11
48984	ENSG00000168137	SETD5	3	+	9434044	9434181	9433844	9433950	9434276	9434485	48984	2,0,4	47,32,39	13,4,3	15,40,34	281	144	0.000828475	0.0415482	0.021,0.0,0.05	0.308,0.049,0.043	-0.11	-11	11
21529	ENSG00000247240	UBL7-AS1	15	+	74466035	74466130	74461335	74462098	74479059	74479278	21529	12,15,20	0,2,8	10,20,20	2,0,0	239	144	0.00106135	0.0488753	1.0,0.819,0.601	0.751,1.0,1.0	-0.11	-11	11
104476	ENSG00000150787	PTS	11	+	112230207	112230230	112228593	112228673	112230625	112230682	104476	247229216	11,39,21	143234276	36,64,50	167	144	5.06379e-06	0.00154558	0.951,0.835,0.899	0.774,0.759,0.826	0.109	10.9	10.9
47873	ENSG00000103415	HMOX2	16	+	4483636	4483738	4476411	4476487	4505483	4505610	47873	14,1,8	27,48,32	0,2,2	14,42,56	246	144	3.03702e-05	0.00500359	0.233,0.012,0.128	0.0,0.027,0.02	0.109	10.9	10.9
111013	ENSG00000171456	ASXL1	20	+	32429900	32430053	32429337	32429431	32431320	32431484	111013	131137115	11,16,16	111153139	9,4,3	297	144	0.000288407	0.0212973	0.852,0.806,0.777	0.857,0.949,0.957	-0.109	-10.9	10.9
87719	ENSG00000077254	USP33	1	-	77701533	77701643	77697862	77697931	77711746	77711855	87719	2,6,1	6,24,12	0,0,0	8,12,7	254	144	0.00058589	0.0331995	0.159,0.124,0.045	0.0,0.0,0.0	0.109	10.9	10.9
76377	ENSG00000101104	PABPC1L	20	+	44933056	44933185	44932341	44932534	44935390	44935497	76377	128,110,68	0,0,0	47,95,120	12,0,0	273	144	0.000697291	0.0372274	1.0,1.0,1.0	0.674,1.0,1.0	0.109	10.9	10.9
69588	ENSG00000123472	ATPAF1	1	-	46645160	46645256	46635044	46635970	46652580	46652628	69588	389421377	11,17,10	295298300	21,48,33	240	144	7.57305e-10	2.43744e-06	0.955,0.937,0.958	0.894,0.788,0.845	0.108	10.8	10.8
39210	ENSG00000163806	SPDYA	2	+	28788657	28788809	28783906	28783978	28799198	28799433	39210	361358372	27,17,11	389402350	58,52,32	296	144	2.47167e-07	0.000198881	0.867,0.911,0.943	0.765,0.79,0.842	0.108	10.8	10.8
39945	ENSG00000226210	WASH7P	12	-	17722	17859	16968	17170	18036	18183	39945	71,70,60	10,3,1	20,64,58	0,0,0	281	144	1.11999e-05	0.00255118	0.784,0.923,0.969	1.0,1.0,1.0	-0.108	-10.8	10.8
99899	ENSG00000174373	RALGAPA1	14	-	35807769	35807897	35775634	35775745	35808729	35809116	99899	14,4,10	27,38,35	2,0,4	30,27,50	272	144	3.64192e-05	0.00564152	0.215,0.053,0.131	0.034,0.0,0.041	0.108	10.8	10.8
934	ENSG00000214087	ARL16	17	-	81683012	81683126	81682033	81682149	81683535	81683594	934	158196186	32,31,24	205254230	9,25,19	258	144	0.000145032	0.0140692	0.734,0.779,0.812	0.927,0.85,0.871	-0.108	-10.8	10.8
59831	ENSG00000169689	STRA13	17	-	82019640	82019694	82019307	82019381	82019857	82019909	59831	251275154	330259213	131327335	96237285	198	144	0.000386852	0.0256346	0.356,0.436,0.345	0.498,0.501,0.461	-0.108	-10.8	10.8
8342	ENSG00000124215	CDH26	20	+	59962673	59962867	59958426	59958795	59968966	59969023	8342	5,8,5	28,18,16	0,0,2	14,39,31	338	144	2.45764e-06	0.000958799	0.071,0.159,0.117	0.0,0.0,0.027	0.107	10.7	10.7
78021	ENSG00000182670	TTC3	21	+	37097914	37098160	37096580	37096643	37108391	37108446	78021	14,15,22	30,33,42	9,5,1	38,46,31	390	144	8.64672e-06	0.00215895	0.147,0.144,0.162	0.08,0.039,0.012	0.107	10.7	10.7
71247	ENSG00000214022	REPIN1	7	+	150369721	150369868	150368791	150368941	150370759	150370884	71247	63,82,86	11,2,2	58,60,64	0,1,0	291	144	3.30686e-05	0.0052861	0.739,0.953,0.955	1.0,0.967,1.0	-0.107	-10.7	10.7
25288	ENSG00000262879	RP11-156P1.3	17	-	47097238	47097357	47056459	47056753	47099834	47099949	25288	8,1,0	9,10,1	1,0,0	9,11,10	263	144	0.000449363	0.0280448	0.327,0.052,0.0	0.057,0.0,0.0	0.107	10.7	10.7
9557	ENSG00000172531	PPP1CA	11	-	67401050	67401194	67400858	67400919	67401727	67401871	9557	2,0,0	4,24,3	3,2,6	8,15,7	288	144	0.00079829	0.0406335	0.2,0.0,0.0	0.158,0.062,0.3	-0.107	-10.7	10.7
102451	ENSG00000133731	IMPA1	8	-	81685762	81685963	81681497	81681584	81686251	81686283	102451	9,7,3	35,67,37	11,20,16	30,38,31	345	144	1.95071e-05	0.00366245	0.097,0.042,0.033	0.133,0.18,0.177	-0.106	-10.6	10.6
13571	ENSG00000103671	TRIP4	15	+	64414084	64414211	64409779	64409828	64418540	64418727	13571	163109120	3,2,1	90100151	13,11,1	271	144	6.34501e-05	0.0079862	0.967,0.967,0.985	0.786,0.828,0.988	0.106	10.6	10.6
96843	ENSG00000132199	ENOSF1	18	-	697239	697355	694247	694334	712503	712624	96843	35,42,50	1,0,0	12,36,34	0,6,3	260	144	8.69245e-05	0.00992185	0.951,1.0,1.0	1.0,0.769,0.863	0.106	10.6	10.6
98568	ENSG00000103707	MTFMT	15	-	65023671	65023770	65021513	65021616	65026830	65027040	98568	56,60,68	0,0,0	30,36,42	1,1,7	243	144	0.00012771	0.0129028	1.0,1.0,1.0	0.947,0.955,0.78	0.106	10.6	10.6
80798	ENSG00000130758	MAP3K10	19	+	40204484	40204633	40198374	40198555	40205120	40205314	80798	69,71,36	4,3,4	77,82,80	1,1,0	293	144	0.000209384	0.0175859	0.894,0.921,0.816	0.974,0.976,1.0	-0.106	-10.6	10.6
57167	ENSG00000117143	UAP1	1	+	162592731	162592782	162590322	162590511	162597791	162597858	57167	219244213	129145130	342285242	140,99,96	195	144	0.000274087	0.0205592	0.556,0.554,0.547	0.643,0.68,0.651	-0.106	-10.6	10.6
89934	ENSG00000087157	PGS1	17	+	78396307	78396385	78392475	78392665	78398251	78398351	89934	39,44,67	3,6,6	44,42,61	0,1,2	222	144	0.000282118	0.0209946	0.894,0.826,0.879	1.0,0.965,0.952	-0.106	-10.6	10.6
85793	ENSG00000145087	STXBP5L	3	+	120954939	120955024	120909570	120909767	121045434	121045535	85793	70,72,59	0,0,0	41,81,93	12,0,0	229	144	0.000747559	0.0388748	1.0,1.0,1.0	0.682,1.0,1.0	0.106	10.6	10.6
71454	ENSG00000108639	SYNGR2	17	+	78171559	78171649	78170816	78171054	78171738	78171850	71454	720708598	167202217	569655662	100102117	234	144	7.07468e-06	0.00192271	0.726,0.683,0.629	0.778,0.798,0.777	-0.105	-10.5	10.5
109940	ENSG00000035664	DAPK2	15	-	63929673	63929784	63929550	63929577	63930406	63930455	109940	2,0,10	16,23,17	0,0,0	18,15,17	255	144	8.23887e-05	0.00959395	0.066,0.0,0.249	0.0,0.0,0.0	0.105	10.5	10.5
46435	ENSG00000161905	ALOX15	17	-	4638580	4638684	4638216	4638377	4638849	4638972	46435	282288264	85,84,49	208320296	31,38,51	248	144	0.000268744	0.0203352	0.658,0.666,0.758	0.796,0.83,0.771	-0.105	-10.5	10.5
11650	ENSG00000204138	PHACTR4	1	+	28392841	28392941	28369581	28369825	28407409	28407463	11650	4,11,3	24,24,17	0,3,3	10,40,43	244	144	0.000728976	0.0382341	0.09,0.213,0.094	0.0,0.042,0.04	0.105	10.5	10.5
32587	ENSG00000141027	NCOR1	17	-	16067893	16068121	16065484	16065694	16070164	16070525	32587	238262235	9,10,21	242281317	0,1,6	372	144	2.24386e-08	3.26156e-05	0.911,0.91,0.812	1.0,0.991,0.953	-0.104	-10.4	10.4
108120	ENSG00000160818	GPATCH4	1	-	156598967	156599104	156597763	156598319	156601408	156601466	108120	47,50,62	0,0,0	32,33,43	0,0,10	281	144	0.000190067	0.0165336	1.0,1.0,1.0	1.0,1.0,0.688	0.104	10.4	10.4
112800	ENSG00000055917	PUM2	2	-	20326260	20326385	20318525	20318645	20327309	20327378	112800	31,31,20	47,67,54	9,25,17	54,78,98	269	144	0.000318889	0.022736	0.261,0.199,0.165	0.082,0.146,0.085	0.104	10.4	10.4
16490	ENSG00000145214	DGKQ	4	-	966150	966301	965927	966078	966465	966527	16490	7,5,3	16,16,15	0,2,3	20,23,31	295	144	0.000865787	0.0428002	0.176,0.132,0.089	0.0,0.041,0.045	0.104	10.4	10.4
10679	ENSG00000111752	PHC1	12	+	8922632	8922788	8921600	8921750	8930434	8930927	10679	45,47,21	1,0,0	32,35,41	0,6,2	300	144	0.000888725	0.0433163	0.956,1.0,1.0	1.0,0.737,0.908	0.104	10.4	10.4
16851	ENSG00000120662	MTRF1	13	-	41226999	41227121	41226431	41226568	41233889	41234007	16851	1,2,5	9,7,15	0,0,1	13,9,17	266	144	0.00106854	0.0490622	0.057,0.134,0.153	0.0,0.0,0.031	0.104	10.4	10.4
37562	ENSG00000106086	PLEKHA8	7	+	30050433	30050474	30049223	30049382	30052708	30052866	37562	29,32,57	0,1,0	54,25,15	9,2,1	185	144	1.58927e-05	0.00318988	1.0,0.961,1.0	0.824,0.907,0.921	0.103	10.3	10.3
8267	ENSG00000030582	GRN	17	+	44345530	44345605	44345301	44345334	44349157	44349302	8267	15,21,13	74,86,36	2,4,9	56,69,70	219	144	3.05259e-05	0.00502007	0.118,0.138,0.192	0.023,0.037,0.078	0.103	10.3	10.3
104637	ENSG00000166348	USP54	10	-	73576135	73576361	73575511	73575675	73625936	73625953	104637	83,78,63	0,0,2	59,72,62	3,4,4	370	144	0.000218902	0.0180654	1.0,1.0,0.925	0.884,0.875,0.858	0.103	10.3	10.3
87438	ENSG00000160746	ANO10	3	-	43580352	43580472	43576691	43577261	43598531	43598666	87438	51,53,74	14,0,0	77,65,55	0,1,0	264	144	0.000311537	0.0224092	0.665,1.0,1.0	1.0,0.973,1.0	-0.103	-10.3	10.3
76393	ENSG00000101104	PABPC1L	20	+	44933071	44933185	44932341	44932534	44935390	44935497	76393	116,106,58	0,0,0	48,85,100	12,0,0	258	144	0.000491925	0.0296606	1.0,1.0,1.0	0.691,1.0,1.0	0.103	10.3	10.3
59894	ENSG00000167670	CHAF1A	19	+	4418019	4418132	4408902	4409759	4422565	4422795	59894	57,48,40	0,2,1	36,39,49	0,7,6	257	144	0.000649475	0.0354517	1.0,0.931,0.957	1.0,0.757,0.821	0.103	10.3	10.3
70726	ENSG00000114268	PFKFB4	3	-	48525586	48525669	48523698	48523830	48535511	48535658	70726	34,72,65	0,3,0	144184142	24,10,8	227	144	1.20361e-05	0.00267167	1.0,0.938,1.0	0.792,0.921,0.918	0.102	10.2	10.2
82498	ENSG00000111911	HINT3	6	+	125957062	125957300	125956780	125956888	125966886	125967004	82498	3,1,8	9,18,12	0,1,1	18,19,45	382	144	6.12804e-05	0.00777829	0.112,0.021,0.201	0.0,0.019,0.008	0.102	10.2	10.2
112552	ENSG00000213079	SCAF8	6	+	154741955	154742018	154733852	154733930	154773988	154774072	112552	4,4,4	17,26,25	0,0,2	16,50,42	207	144	7.33826e-05	0.00880592	0.141,0.097,0.1	0.0,0.0,0.032	0.102	10.2	10.2
104018	ENSG00000149743	TRPT1	11	-	64224099	64224213	64223855	64223967	64224284	64224341	104018	84,105,69	9,6,6	86138109	0,3,3	258	144	0.000115466	0.012128	0.839,0.907,0.865	1.0,0.963,0.953	-0.102	-10.2	10.2
104033	ENSG00000149743	TRPT1	11	-	64225785	64225869	64225498	64225580	64226061	64226148	104033	82,58,54	7,7,5	37100108	1,3,1	228	144	0.000145329	0.0140828	0.881,0.84,0.872	0.959,0.955,0.986	-0.102	-10.2	10.2
73034	ENSG00000075539	FRYL	4	-	48549472	48549584	48548689	48548793	48550591	48550704	73034	19,12,33	0,0,11	23,25,5	0,1,0	256	144	0.00049599	0.0298389	1.0,1.0,0.628	1.0,0.934,1.0	-0.102	-10.2	10.2
83870	ENSG00000255152	MSH5-SAPCD1	6	+	31740453	31740613	31740019	31740220	31741162	31741286	83870	60,63,45	0,1,8	26,63,62	0,0,0	304	144	0.000599079	0.03368	1.0,0.968,0.727	1.0,1.0,1.0	-0.102	-10.2	10.2
9688	ENSG00000137312	FLOT1	6	-	30741613	30741799	30741189	30741333	30742146	30742203	9688	303272195	41,41,31	217366345	12,31,33	330	144	0.000632699	0.0348953	0.763,0.743,0.733	0.888,0.837,0.82	-0.102	-10.2	10.2
91008	ENSG00000007541	PIGQ	16	+	582247	582309	580857	580972	582882	583035	91008	63,123,91	8,6,5	49,81,98	6,18,18	206	144	0.000659418	0.0357817	0.846,0.935,0.927	0.851,0.759,0.792	0.102	10.2	10.2
49794	ENSG00000172766	NAA16	13	+	41341410	41341620	41336649	41336756	41355143	41355216	49794	2,3,4	10,18,8	0,0,0	3,17,19	354	144	0.00082291	0.0413151	0.075,0.063,0.169	0.0,0.0,0.0	0.102	10.2	10.2
56362	ENSG00000181444	ZNF467	7	-	149769089	149769229	149764181	149764678	149770439	149770562	56362	47,40,38	0,5,4	85,125,92	2,0,1	284	144	0.000824319	0.0413628	1.0,0.802,0.828	0.956,1.0,0.979	-0.102	-10.2	10.2
85566	ENSG00000125746	EML2	19	-	45626704	45626839	45624718	45624818	45629950	45630046	85566	46,29,14	1,8,0	29,83,44	0,0,2	279	144	0.000918766	0.044418	0.96,0.652,1.0	1.0,1.0,0.919	-0.102	-10.2	10.2
15904	ENSG00000169813	HNRNPF	10	-	43397184	43397376	43396455	43396590	43407716	43407819	15904	111108132	130144111	133104137	87,83,85	336	144	0.00099781	0.0470452	0.268,0.243,0.338	0.396,0.349,0.409	-0.102	-10.2	10.2
91567	ENSG00000122203	KIAA1191	5	-	176359810	176359918	176352621	176352748	176361601	176361968	91567	140170116	12,7,14	109255276	1,4,4	252	144	3.64554e-07	0.000267103	0.87,0.933,0.826	0.984,0.973,0.975	-0.101	-10.1	10.1
85607	ENSG00000163697	APBB2	4	-	41142986	41143142	41100638	41100750	41214404	41214615	85607	67,66,53	0,4,6	45,78,72	0,0,0	300	144	0.000113376	0.0119642	1.0,0.888,0.809	1.0,1.0,1.0	-0.101	-10.1	10.1
81464	ENSG00000161677	JOSD2	19	-	50510285	50510448	50506377	50506572	50511116	50511220	81464	114,134,61	0,2,1	24201190	3,11,5	307	144	0.000187223	0.0163652	1.0,0.969,0.966	0.79,0.896,0.947	0.101	10.1	10.1
43290	ENSG00000059588	TARBP1	1	-	234393361	234393476	234392415	234392552	234393645	234393837	43290	45,47,49	9,5,0	36,66,52	2,0,1	259	144	0.000434734	0.0274824	0.735,0.839,1.0	0.909,1.0,0.967	-0.101	-10.1	10.1
68098	ENSG00000074219	TEAD2	19	-	49355311	49355419	49355147	49355206	49357251	49357314	68098	79,33,55	2,4,3	34,50,62	0,0,0	252	144	0.000837851	0.0418322	0.958,0.825,0.913	1.0,1.0,1.0	-0.101	-10.1	10.1
110492	ENSG00000139323	POC1B	12	-	89470360	89470494	89467616	89467685	89491935	89492115	110492	49,39,33	2,6,0	27,52,28	0,0,0	278	144	0.000885547	0.0432316	0.927,0.771,1.0	1.0,1.0,1.0	-0.101	-10.1	10.1
51035	ENSG00000119707	RBM25	14	+	73100300	73100362	73099666	73099750	73103191	73103478	51035	20,16,8	174151171	40,19,30	119,92,112	206	144	4.1981e-08	5.26599e-05	0.074,0.069,0.032	0.19,0.126,0.158	-0.1	-10	10
25325	ENSG00000164855	TMEM184A	7	-	1550130	1550198	1549819	1549945	1550304	1550395	25325	61,54,70	7,8,1	68,93,62	1,0,1	212	144	1.0337e-05	0.00243229	0.855,0.821,0.979	0.979,1.0,0.977	-0.1	-10	10
25324	ENSG00000164855	TMEM184A	7	-	1550122	1550213	1549897	1549945	1550304	1550395	25324	81,62,27	7,8,1	48,50,72	1,0,1	235	144	1.46753e-05	0.00302524	0.876,0.826,0.943	0.967,1.0,0.978	-0.1	-10	10
48922	ENSG00000175866	BAIAP2	17	+	81036862	81036961	81035150	81035308	81053667	81053769	48922	44,38,46	121,137,84	2,26,43	112139140	243	144	0.000117022	0.012206	0.177,0.141,0.245	0.01,0.1,0.154	0.1	10	10
64039	ENSG00000163029	SMC6	2	-	17726388	17726469	17725256	17725358	17731077	17731139	64039	74,68,58	0,1,0	44,41,44	2,5,3	225	144	0.000125924	0.0128229	1.0,0.978,1.0	0.934,0.84,0.904	0.1	10	10
62854	ENSG00000172819	RARG	12	-	53229841	53230053	53227634	53227687	53231168	53231232	62854	8,7,6	14,24,23	3,2,3	28,39,44	356	144	0.00013519	0.0134772	0.188,0.106,0.095	0.042,0.02,0.027	0.1	10	10
66138	ENSG00000105220	GPI	19	+	34397167	34397397	34396580	34396657	34399233	34399335	66138	1,7,5	11,14,8	2,1,0	11,16,17	374	144	0.000352956	0.0242416	0.034,0.161,0.194	0.065,0.023,0.0	0.1	10	10
3323	ENSG00000110514	MADD	11	+	47288967	47289027	47286432	47286534	47289390	47289493	3323	6,0,4	80,60,41	8,5,13	23,60,48	204	144	0.000383825	0.025524	0.05,0.0,0.064	0.197,0.056,0.16	-0.1	-10	10
103575	ENSG00000067369	TP53BP1	15	-	43446765	43446914	43446386	43446590	43447365	43447485	103575	4,0,0	40,51,37	11,6,7	46,27,21	293	144	6.69099e-07	0.000391553	0.047,0.0,0.0	0.105,0.098,0.141	-0.099	-9.9	9.9
61475	ENSG00000141127	PRPSAP2	17	+	18865468	18865564	18858148	18858261	18865801	18865952	61475	179181226	6,8,2	136117129	15,12,12	240	144	5.3021e-06	0.00160884	0.947,0.931,0.985	0.845,0.854,0.866	0.099	9.9	9.9
60610	ENSG00000074603	DPP8	15	-	65487689	65487818	65485098	65485160	65490188	65490286	60610	94,80,75	1,2,12	139,65,69	0,0,0	273	144	6.04081e-06	0.00177735	0.98,0.955,0.767	1.0,1.0,1.0	-0.099	-9.9	9.9
81337	ENSG00000077458	FAM76B	11	-	95788868	95789026	95788498	95788563	95789391	95789768	81337	0,4,0	32,38,38	12,2,7	18,38,38	302	144	4.06402e-05	0.00605372	0.0,0.048,0.0	0.241,0.024,0.081	-0.099	-9.9	9.9
57626	ENSG00000060237	WNK1	12	+	879572	880031	878214	878361	880720	880814	57626	41,43,56	37,41,50	12,13,32	21,44,48	603	144	0.000206579	0.0174971	0.209,0.2,0.211	0.12,0.066,0.137	0.099	9.9	9.9
55456	ENSG00000124596	OARD1	6	-	41068840	41068953	41064777	41067437	41070075	41070134	55456	154198146	23,29,13	143178172	4,9,14	257	144	0.000215313	0.0178628	0.79,0.793,0.863	0.952,0.917,0.873	-0.099	-9.9	9.9
111433	ENSG00000136754	ABI1	10	-	26755654	26755741	26751597	26751783	26759061	26759238	111433	22,30,45	63,81,77	7,26,19	99,78,85	231	144	0.00037022	0.0249173	0.179,0.188,0.267	0.042,0.172,0.122	0.099	9.9	9.9
106338	ENSG00000131149	GSE1	16	+	85633913	85634132	85613215	85613398	85648551	85648751	106338	214267182	11,7,6	118207177	10,16,19	363	144	0.000471538	0.0288689	0.885,0.938,0.923	0.824,0.837,0.787	0.099	9.9	9.9
50964	ENSG00000178814	OPLAH	8	-	144057447	144057606	144057207	144057320	144057855	144057923	50964	60,52,25	0,1,0	32,55,51	1,3,5	303	144	0.000475432	0.0290097	1.0,0.961,1.0	0.938,0.897,0.829	0.099	9.9	9.9
62205	ENSG00000171055	FEZ2	2	-	36558437	36558513	36555682	36555748	36578596	36578865	62205	104139117	21,10,15	128,112,90	9,2,5	220	144	0.000657321	0.0357173	0.764,0.901,0.836	0.903,0.973,0.922	-0.099	-9.9	9.9
56256	ENSG00000137812	CASC5	15	+	40610798	40610876	40610244	40610297	40611477	40611511	56256	0,1,0	19,18,35	1,2,7	30,24,13	222	144	0.000813186	0.0410326	0.0,0.035,0.0	0.021,0.051,0.259	-0.099	-9.9	9.9
79454	ENSG00000092847	AGO1	1	+	35892519	35892677	35888426	35888610	35893096	35893278	79454	60,59,59	1,0,0	44,53,66	0,3,9	302	144	4.32388e-05	0.00631553	0.966,1.0,1.0	1.0,0.894,0.778	0.098	9.8	9.8
69134	ENSG00000103657	HERC1	15	-	63636987	63637134	63635955	63636142	63637504	63637550	69134	3,1,7	17,7,17	0,0,1	36,18,22	291	144	5.06996e-05	0.00691233	0.08,0.066,0.169	0.0,0.0,0.022	0.098	9.8	9.8
47457	ENSG00000100196	KDELR3	22	+	38479663	38479751	38474522	38474623	38481211	38481464	47457	31,39,35	0,1,0	93,44,38	2,3,6	232	144	0.000459575	0.0284652	1.0,0.96,1.0	0.967,0.901,0.797	0.098	9.8	9.8
24742	ENSG00000143436	MRPL9	1	-	151761446	151761552	151760873	151760899	151762104	151762155	24742	178220183	32,12,28	167200286	5,12,18	250	144	0.000517101	0.0306385	0.762,0.913,0.79	0.951,0.906,0.901	-0.098	-9.8	9.8
85770	ENSG00000145087	STXBP5L	3	+	120954939	120955102	120909570	120909767	121045434	121045535	85770	104,112,68	0,0,0	61114125	12,0,0	307	144	0.000560278	0.0322223	1.0,1.0,1.0	0.705,1.0,1.0	0.098	9.8	9.8
56353	ENSG00000181444	ZNF467	7	-	149769089	149769204	149764181	149764678	149770439	149770556	56353	47,39,36	0,5,4	84,126,92	2,0,1	259	144	0.000847345	0.0421132	1.0,0.813,0.833	0.959,1.0,0.981	-0.098	-9.8	9.8
4783	ENSG00000139546	TARBP2	12	+	53503031	53503129	53502014	53502184	53503712	53504395	4783	57,37,40	0,6,4	30,48,55	0,2,0	242	144	0.000897337	0.0436004	1.0,0.786,0.856	1.0,0.935,1.0	-0.098	-9.8	9.8
61943	ENSG00000185803	SLC52A2	8	+	144357250	144357602	144354643	144354690	144359183	144359233	61943	85,84,60	4,5,2	40,49,64	0,1,1	496	144	0.00105997	0.0488615	0.861,0.83,0.897	1.0,0.934,0.949	-0.098	-9.8	9.8
74781	ENSG00000157540	DYRK1A	21	+	37456129	37456308	37420298	37420384	37472683	37472880	74781	2,8,6	18,16,23	1,3,0	35,43,35	323	144	1.67045e-05	0.00328692	0.047,0.182,0.104	0.013,0.03,0.0	0.097	9.7	9.7
34120	ENSG00000181404	WASH1	9	-	17343	17479	16964	17166	17718	17855	34120	59,79,71	6,6,1	61,96,52	1,0,0	280	144	3.18024e-05	0.00515366	0.835,0.871,0.973	0.969,1.0,1.0	-0.097	-9.7	9.7
53526	ENSG00000266028	SRGAP2	1	+	206458370	206458409	206454877	206455024	206458622	206458947	53526	1,0,0	21,17,13	0,6,4	5,22,18	183	144	0.000100717	0.0109884	0.036,0.0,0.0	0.0,0.177,0.149	-0.097	-9.7	9.7
29605	ENSG00000109689	STIM2	4	+	27021493	27021612	27017710	27017984	27022518	27022840	29605	5,5,9	35,19,24	2,0,1	21,21,20	263	144	0.000108386	0.0116009	0.073,0.126,0.17	0.05,0.0,0.027	0.097	9.7	9.7
73456	ENSG00000106603	COA1	7	-	43665657	43665722	43650611	43650712	43729428	43729505	73456	8,4,2	54,54,49	13,10,18	50,43,60	209	144	0.000242547	0.0192585	0.093,0.049,0.027	0.152,0.138,0.171	-0.097	-9.7	9.7
72915	ENSG00000148985	PGAP2	11	+	3811249	3811424	3808293	3808315	3823612	3823740	72915	40,66,38	0,0,1	38,51,45	0,4,5	319	144	0.00031157	0.0224092	1.0,1.0,0.945	1.0,0.852,0.802	0.097	9.7	9.7
67335	ENSG00000100889	PCK2	14	+	24095142	24095378	24094765	24094845	24096891	24097137	67335	3,5,11	16,25,14	0,3,1	12,18,25	380	144	0.00038405	0.025524	0.066,0.07,0.229	0.0,0.059,0.015	0.097	9.7	9.7
20668	ENSG00000152520	PAN3	13	+	28286720	28286850	28281314	28281379	28287983	28288122	20668	11,15,7	31,44,26	1,5,2	12,33,38	274	144	0.000424032	0.0271212	0.157,0.152,0.124	0.042,0.074,0.027	0.097	9.7	9.7
25657	ENSG00000184349	EFNA5	5	-	107387234	107387311	107376888	107381376	107387705	107387771	25657	148134152	9,7,14	148112102	23,23,11	221	144	0.000687668	0.0368885	0.915,0.926,0.876	0.807,0.76,0.858	0.097	9.7	9.7
111063	ENSG00000149925	ALDOA	16	+	30065875	30065927	30064423	30064505	30067233	30067358	111063	173620131443	272829622351	264931842770	268431093033	196	144	1.04349e-06	0.000549542	0.319,0.333,0.311	0.42,0.429,0.402	-0.096	-9.6	9.6
41003	ENSG00000248487	ABHD14A	3	+	51977870	51978082	51975067	51975204	51980835	51981195	41003	150133115	5,2,11	107131151	0,0,1	356	144	2.6144e-06	0.000998345	0.924,0.964,0.809	1.0,1.0,0.984	-0.096	-9.6	9.6
69799	ENSG00000164306	PRIMPOL	4	+	184691315	184691354	184685575	184685684	184691498	184691581	69799	2,7,9	23,32,53	2,0,0	36,31,28	183	144	1.35049e-05	0.00287042	0.064,0.147,0.118	0.042,0.0,0.0	0.096	9.6	9.6
61444	ENSG00000170946	DNAJC24	11	+	31429482	31429606	31426286	31426355	31430270	31430703	61444	6,12,1	25,27,21	2,0,0	23,25,16	268	144	1.71194e-05	0.00333848	0.114,0.193,0.025	0.045,0.0,0.0	0.096	9.6	9.6
17416	ENSG00000141524	TMC6	17	-	78121012	78121164	78119296	78119392	78122604	78122749	17416	65,86,49	0,7,4	74,78,91	0,0,0	296	144	3.68326e-05	0.0056555	1.0,0.857,0.856	1.0,1.0,1.0	-0.096	-9.6	9.6
46101	ENSG00000154914	USP43	17	+	9682822	9682958	9680230	9680366	9686797	9686909	46101	69,49,85	3,5,2	34,55,55	0,0,0	280	144	0.000372105	0.0250068	0.922,0.834,0.956	1.0,1.0,1.0	-0.096	-9.6	9.6
27957	ENSG00000142330	CAPN10	2	+	240596849	240596942	240595175	240595304	240597887	240598087	27957	53,77,42	0,0,0	26,54,54	2,0,7	237	144	0.000435519	0.0275046	1.0,1.0,1.0	0.888,1.0,0.824	0.096	9.6	9.6
37023	ENSG00000115392	FANCL	2	-	58194228	58194273	58165723	58165874	58198593	58198662	37023	6,5,0	19,8,11	1,0,1	28,4,3	189	144	0.000693094	0.0370912	0.194,0.323,0.0	0.026,0.0,0.203	0.096	9.6	9.6
75097	ENSG00000126581	BECN1	17	-	42813947	42814008	42810307	42810928	42814523	42814673	75097	93,95,84	14,9,16	105,81,69	1,5,7	205	144	0.0007442	0.0387672	0.824,0.881,0.787	0.987,0.919,0.874	-0.096	-9.6	9.6
29520	ENSG00000073921	PICALM	11	-	85978069	85978093	85976622	85976682	85981128	85981228	29520	157166174	40,53,72	175160165	35,26,33	168	144	0.00079936	0.0406335	0.771,0.729,0.674	0.811,0.841,0.811	-0.096	-9.6	9.6
10625	ENSG00000100350	FOXRED2	22	-	36504097	36504333	36501240	36501407	36504514	36504565	10625	606576590	77,88,81	479601603	18,59,65	380	144	0.000804572	0.040712	0.749,0.713,0.734	0.91,0.794,0.779	-0.096	-9.6	9.6
7055	ENSG00000158023	WDR66	12	+	121942533	121942645	121934246	121934356	121942894	121942975	7055	13,20,14	0,0,0	29,35,17	0,8,0	256	144	0.000964519	0.0459421	1.0,1.0,1.0	1.0,0.711,1.0	0.096	9.6	9.6
32363	ENSG00000174567	GOLT1A	1	-	204202895	204202987	204199194	204199258	204213881	204214092	32363	37,58,33	2,9,0	12,46,55	0,0,0	236	144	4.24053e-05	0.00622404	0.919,0.797,1.0	1.0,1.0,1.0	-0.095	-9.5	9.5
70709	ENSG00000197375	SLC22A5	5	+	132390689	132390904	132388920	132389021	132392432	132392615	70709	118,99,88	0,2,1	96103114	7,6,4	359	144	6.56855e-05	0.00819885	1.0,0.952,0.972	0.846,0.873,0.92	0.095	9.5	9.5
52681	ENSG00000051128	HOMER3	19	-	18934302	18934410	18932923	18933045	18938352	18938484	52681	81,98,70	8,9,7	39123137	2,4,1	252	144	0.000144411	0.0140543	0.853,0.862,0.851	0.918,0.946,0.987	-0.095	-9.5	9.5
50257	ENSG00000077044	DGKD	2	+	233438216	233438379	233437376	233437479	233441886	233441995	50257	74,70,56	9,1,4	98,146,73	0,2,2	307	144	0.000271182	0.020451	0.794,0.97,0.868	1.0,0.972,0.945	-0.095	-9.5	9.5
70286	ENSG00000166342	NETO1	18	-	72749013	72749122	72747380	72748164	72750061	72750620	70286	39,54,67	4,2,7	34,44,39	0,0,2	253	144	0.000304629	0.0220508	0.847,0.939,0.845	1.0,1.0,0.917	-0.095	-9.5	9.5
6222	ENSG00000122512	PMS2	7	-	6005891	6006026	6003309	6004058	6008996	6009019	6222	65,80,58	0,0,2	28,60,84	2,6,3	279	144	0.000345998	0.0240411	1.0,1.0,0.937	0.878,0.838,0.935	0.095	9.5	9.5
100436	ENSG00000182973	CNOT10	3	+	32737409	32737490	32734821	32734976	32759457	32759571	100436	88,98,101	13,12,8	99,82,66	1,4,4	225	144	0.000414338	0.0267671	0.812,0.839,0.89	0.984,0.929,0.913	-0.095	-9.5	9.5
43933	ENSG00000163694	RBM47	4	-	40436440	40436644	40432650	40432862	40437770	40438797	43933	217186204	14,28,22	173289307	11,13,13	348	144	0.000855313	0.0424136	0.865,0.733,0.793	0.867,0.902,0.907	-0.095	-9.5	9.5
57364	ENSG00000015133	CCDC88C	14	-	91281161	91281308	91279237	91279306	91281456	91281525	57364	0,2,1	74,35,57	4,6,14	29,39,31	291	144	4.20718e-08	5.26599e-05	0.0,0.027,0.009	0.064,0.071,0.183	-0.094	-9.4	9.4
90537	ENSG00000265681	RPL17	18	-	49491745	49491833	49491516	49491584	49492457	49492482	90537	12,15,23	194141189	20,43,27	103106101	232	144	8.03557e-08	8.5196e-05	0.037,0.062,0.07	0.108,0.201,0.142	-0.094	-9.4	9.4
13367	ENSG00000151500	THYN1	11	-	134248808	134248959	134248278	134248484	134249166	134249262	13367	268279250	24,29,23	230294258	11,9,8	295	144	1.08754e-05	0.00251951	0.845,0.824,0.841	0.911,0.941,0.94	-0.094	-9.4	9.4
67159	ENSG00000090097	PCBP4	3	-	51961748	51962088	51961159	51961304	51967325	51967448	67159	14,18,21	32,45,26	6,9,9	41,66,48	484	144	1.32977e-05	0.00284704	0.115,0.106,0.194	0.042,0.039,0.053	0.094	9.4	9.4
62287	ENSG00000177150	FAM210A	18	-	13687742	13687882	13681604	13682105	13726328	13726663	62287	3,10,1	38,16,25	0,0,2	35,60,60	284	144	4.25727e-05	0.00623846	0.038,0.241,0.02	0.0,0.0,0.017	0.094	9.4	9.4
90728	ENSG00000111725	PRKAB1	12	+	119679932	119680001	119676536	119676670	119680247	119681624	90728	51,65,39	2,5,5	47,53,43	0,0,1	213	144	0.000105235	0.0113307	0.945,0.898,0.841	1.0,1.0,0.967	-0.094	-9.4	9.4
70292	ENSG00000166342	NETO1	18	-	72749013	72749064	72747380	72748164	72750061	72750620	70292	28,39,52	4,2,7	26,41,25	0,0,2	195	144	0.000326212	0.0230755	0.838,0.935,0.846	1.0,1.0,0.902	-0.094	-9.4	9.4
12731	ENSG00000005001	PRSS22	16	-	2855573	2855851	2853939	2854022	2856081	2856253	12731	66,53,40	2,0,0	93,131,90	2,6,7	422	144	0.000459262	0.0284652	0.918,1.0,1.0	0.941,0.882,0.814	0.094	9.4	9.4
109235	ENSG00000143363	PRUNE	1	+	151025514	151025673	151008477	151008671	151027232	151027327	109235	73,65,52	0,0,0	65,54,64	2,6,1	303	144	0.00051884	0.030681	1.0,1.0,1.0	0.939,0.811,0.968	0.094	9.4	9.4
3979	ENSG00000197448	GSTK1	7	+	143265154	143265296	143265042	143265092	143267616	143267749	3979	78,105,79	8,1,8	65,107,94	0,3,1	286	144	0.000526766	0.0309668	0.831,0.981,0.833	1.0,0.947,0.979	-0.094	-9.4	9.4
35002	ENSG00000197461	PDGFA	7	-	517397	517490	512350	512455	518938	519409	35002	18,17,5	0,0,1	15,22,36	4,1,4	237	144	0.000680385	0.0366286	1.0,1.0,0.752	0.695,0.93,0.845	0.094	9.4	9.4
41012	ENSG00000248487	ABHD14A	3	+	51980392	51980628	51975067	51975204	51980835	51981196	41012	157122132	5,2,11	126120136	0,0,1	380	144	2.77763e-06	0.00103438	0.922,0.959,0.82	1.0,1.0,0.981	-0.093	-9.3	9.3
29377	ENSG00000101019	UQCC1	20	-	35384037	35384133	35381925	35382025	35394091	35394196	29377	73,52,55	12,5,1	44,71,59	0,0,4	240	144	0.000582951	0.0331246	0.785,0.862,0.971	1.0,1.0,0.898	-0.093	-9.3	9.3
49567	ENSG00000189050	RNFT1	17	-	59962539	59962616	59958290	59958444	59962826	59963284	49567	27,29,31	4,1,4	11,22,26	1,0,0	221	144	0.000634738	0.0349649	0.815,0.95,0.835	0.878,1.0,1.0	-0.093	-9.3	9.3
75300	ENSG00000138050	THUMPD2	2	-	39768900	39769093	39768423	39768501	39769709	39770119	75300	2,6,4	15,12,10	1,0,2	22,15,10	337	144	0.000891027	0.0433816	0.054,0.176,0.146	0.019,0.0,0.079	0.093	9.3	9.3
47131	ENSG00000169221	TBC1D10B	16	-	30359171	30359400	30358662	30358817	30359537	30359579	47131	220222137	7,6,10	155203224	0,1,1	373	144	4.66935e-07	0.000318789	0.924,0.935,0.841	1.0,0.987,0.989	-0.092	-9.2	9.2
57201	ENSG00000117448	AKR1A1	1	+	45561788	45561873	45552415	45552563	45566568	45566688	57201	133,102,77	2,12,6	65112121	0,1,0	229	144	1.24177e-06	0.000608198	0.977,0.842,0.89	1.0,0.986,1.0	-0.092	-9.2	9.2
49529	ENSG00000170632	ARMC10	7	+	103075776	103075881	103074880	103075411	103083681	103083830	49529	99112130	293272296	145201171	241263268	249	144	8.6722e-06	0.00215895	0.163,0.192,0.203	0.258,0.307,0.27	-0.092	-9.2	9.2
70175	ENSG00000148429	USP6NL	10	-	11529975	11530094	11527500	11527567	11597630	11597717	70175	0,0,0	24,26,13	4,4,4	11,37,38	263	144	0.000330592	0.0232758	0.0,0.0,0.0	0.166,0.056,0.054	-0.092	-9.2	9.2
3986	ENSG00000197448	GSTK1	7	+	143265166	143265296	143265042	143265092	143267616	143267733	3986	75,98,78	8,1,8	66,100,92	0,3,1	274	144	0.000495619	0.0298365	0.831,0.981,0.837	1.0,0.946,0.98	-0.092	-9.2	9.2
6937	ENSG00000114812	VIPR1	3	+	42531470	42531531	42527990	42528123	42531802	42531869	6937	22,22,18	2,7,0	10,8,8	0,1,0	205	144	0.000544774	0.0316538	0.885,0.688,1.0	1.0,0.849,1.0	-0.092	-9.2	9.2
50550	ENSG00000117000	RLF	1	+	40189054	40189209	40161372	40161636	40190771	40190853	50550	86,65,53	1,3,5	103,100,98	0,0,0	299	144	0.000666056	0.0360294	0.976,0.913,0.836	1.0,1.0,1.0	-0.092	-9.2	9.2
19669	ENSG00000121957	GPSM2	1	+	108885506	108885578	108876980	108877228	108896863	108897085	19669	39,36,16	3,5,0	19,37,22	0,0,0	216	144	0.000773223	0.0398416	0.897,0.828,1.0	1.0,1.0,1.0	-0.092	-9.2	9.2
111954	ENSG00000019144	PHLDB1	11	+	118638890	118639001	118635392	118635548	118643799	118643940	111954	47,35,35	6,2,0	43,58,66	0,0,0	255	144	0.00096953	0.0461077	0.816,0.908,1.0	1.0,1.0,1.0	-0.092	-9.2	9.2
69540	ENSG00000072071	ADGRL1	19	-	14160569	14160696	14160111	14160297	14161311	14161626	69540	94,94,76	2,1,0	60,77,113	7,4,4	271	144	0.000161983	0.0150232	0.962,0.98,1.0	0.82,0.911,0.938	0.091	9.1	9.1
50526	ENSG00000196586	MYO6	6	+	75894813	75894840	75892529	75892690	75907604	75907708	50526	122,133,95	435466412	42,114,83	641653644	171	144	1.30042e-10	6.89375e-07	0.191,0.194,0.163	0.052,0.128,0.098	0.09	9	9
109337	ENSG00000092841	MYL6	12	+	56159586	56159696	56158372	56158711	56159974	56160148	109337	758756379	79,69,76	306809751	21,36,50	254	144	4.31541e-06	0.00136458	0.845,0.861,0.739	0.892,0.927,0.895	-0.09	-9	9
43775	ENSG00000185024	BRF1	14	-	105241264	105241414	105228860	105228913	105247070	105247193	43775	116163117	0,0,4	101108116	2,5,15	294	144	8.20973e-06	0.00209	1.0,1.0,0.935	0.961,0.914,0.791	0.09	9	9
13789	ENSG00000137221	TJAP1	6	+	43489898	43490028	43478086	43478232	43497880	43497977	13789	0,2,1	41,61,40	4,10,5	10,71,43	274	144	2.94819e-05	0.0049202	0.0,0.017,0.013	0.174,0.069,0.058	-0.09	-9	9
111502	ENSG00000104866	PPP1R37	19	+	45138513	45138611	45092961	45093527	45140235	45140281	111502	65,60,69	1,8,5	65,70,80	0,2,0	242	144	5.66244e-05	0.00736363	0.975,0.817,0.891	1.0,0.954,1.0	-0.09	-9	9
108752	ENSG00000165548	TMEM63C	14	+	77212253	77212313	77196070	77196230	77213445	77213648	108752	6,2,2	24,24,21	0,0,0	26,38,42	204	144	0.000169597	0.015503	0.15,0.056,0.063	0.0,0.0,0.0	0.09	9	9
65872	ENSG00000196498	NCOR2	12	-	124327408	124327633	124326190	124326370	124330844	124330898	65872	498509522	38,34,45	413467439	64,53,58	369	144	0.000178659	0.0158941	0.836,0.854,0.819	0.716,0.775,0.747	0.09	9	9
25575	ENSG00000104728	ARHGEF10	8	+	1952704	1952827	1945480	1945655	1956748	1958641	25575	57,82,60	8,1,3	53,88,79	0,1,1	267	144	0.000236083	0.0189624	0.794,0.978,0.915	1.0,0.979,0.977	-0.09	-9	9
49729	ENSG00000140983	RHOT2	16	+	670695	670773	670454	670557	670891	671000	49729	108,97,84	2,5,1	81,95,84	8,6,11	222	144	0.00042969	0.0273072	0.972,0.926,0.982	0.868,0.911,0.832	0.09	9	9
97895	ENSG00000154144	TBRG1	11	+	124624930	124625001	124622835	124623233	124626903	124627050	97895	56,57,77	1,2,0	43,65,61	11,1,2	215	144	0.000502734	0.0300805	0.974,0.95,1.0	0.724,0.978,0.953	0.09	9	9
76742	ENSG00000181555	SETD2	3	-	47080915	47081083	47067069	47067118	47083719	47084382	76742	9,0,3	26,39,45	18,11,5	56,21,18	312	144	0.000525774	0.0309287	0.138,0.0,0.03	0.129,0.195,0.114	-0.09	-9	9
26250	ENSG00000162599	NFIA	1	+	61443522	61443577	61406561	61406727	61455302	61455526	26250	0,2,0	13,21,16	8,2,1	20,17,22	199	144	0.000944438	0.0453693	0.0,0.064,0.0	0.224,0.078,0.032	-0.09	-9	9
72527	ENSG00000204991	SPIRE2	16	+	89836310	89836433	89828507	89828794	89845321	89845365	72527	6,3,9	25,22,18	2,3,2	15,45,44	267	144	0.00104642	0.0486098	0.115,0.069,0.212	0.067,0.035,0.024	0.09	9	9
94029	ENSG00000182141	ZNF708	19	-	21306817	21306941	21294542	21294739	21309245	21309320	94029	1,1,8	9,27,14	1,0,0	13,7,11	268	144	0.00106512	0.0489986	0.056,0.02,0.235	0.04,0.0,0.0	0.09	9	9
70966	ENSG00000276293	PIP4K2B	17	-	38784242	38784339	38780451	38780604	38786822	38786920	70966	147182172	6,11,22	91141144	0,0,6	241	144	4.56889e-06	0.00142473	0.936,0.908,0.824	1.0,1.0,0.935	-0.089	-8.9	8.9
53670	ENSG00000169057	MECP2	X	-	154056940	154057179	154032206	154032557	154092183	154092307	53670	11,20,22	56,63,34	7,5,2	48,44,58	383	144	1.02892e-05	0.00242738	0.069,0.107,0.196	0.052,0.041,0.013	0.089	8.9	8.9
8268	ENSG00000030582	GRN	17	+	44345565	44345605	44345264	44345334	44349157	44349302	8268	11,15,7	74,86,36	1,2,5	56,69,70	184	144	3.08798e-05	0.0050598	0.104,0.12,0.132	0.014,0.022,0.053	0.089	8.9	8.9
35538	ENSG00000053747	LAMA3	18	+	23758834	23759032	23758395	23758511	23763404	23763523	35538	2,7,5	26,25,11	0,0,2	28,40,27	342	144	5.45478e-05	0.00719744	0.031,0.105,0.161	0.0,0.0,0.03	0.089	8.9	8.9
50620	ENSG00000055609	KMT2C	7	-	152157760	152157922	152156204	152156346	152158862	152159072	50620	74,67,63	2,3,8	114,67,73	0,1,2	306	144	0.000262252	0.0201819	0.946,0.913,0.788	1.0,0.969,0.945	-0.089	-8.9	8.9
56038	ENSG00000123219	CENPK	5	-	65554796	65554946	65552492	65552549	65561462	65561564	56038	131104112	5,0,22	99,96,82	0,1,3	294	144	0.000370864	0.024942	0.928,1.0,0.714	1.0,0.979,0.93	-0.089	-8.9	8.9
59093	ENSG00000170473	PYM1	12	-	55915442	55915531	55914275	55914366	55927724	55927913	59093	3,4,3	15,29,18	0,0,1	25,17,43	233	144	0.000410326	0.0265841	0.11,0.079,0.093	0.0,0.0,0.014	0.089	8.9	8.9
101250	ENSG00000172765	TMCC1	3	-	129880308	129880559	129848345	129848412	129893493	129893532	101250	94116105	1,0,1	92,67,70	0,8,2	395	144	0.000609491	0.0340529	0.972,1.0,0.975	1.0,0.753,0.927	0.089	8.9	8.9
6667	ENSG00000087448	KLHL42	12	+	27797246	27797345	27791707	27791901	27797714	27798156	6667	6,8,4	60,72,36	6,22,8	19,60,38	243	144	0.000612712	0.0341423	0.056,0.062,0.062	0.158,0.178,0.111	-0.089	-8.9	8.9
77966	ENSG00000186185	KIF18B	17	-	44934506	44934673	44934232	44934430	44934830	44934935	77966	42,49,15	0,11,0	21,55,68	0,0,2	311	144	0.00100248	0.0472015	1.0,0.673,1.0	1.0,1.0,0.94	-0.089	-8.9	8.9
71488	ENSG00000111206	FOXM1	12	-	2865354	2865399	2864682	2864752	2866392	2866521	71488	418393385	72,68,91	271375343	24,29,45	189	144	5.5382e-06	0.00166368	0.816,0.815,0.763	0.896,0.908,0.853	-0.088	-8.8	8.8
54799	ENSG00000028116	VRK2	2	+	58154758	58154802	58146315	58146474	58159348	58159871	54799	2,3,7	27,33,25	0,1,0	34,24,30	188	144	0.000105223	0.0113307	0.054,0.065,0.177	0.0,0.031,0.0	0.088	8.8	8.8
35359	ENSG00000173933	RBM4	11	+	66643449	66644140	66639699	66640123	66665855	66666682	35359	10281016921	25,20,22	528817956	20,50,34	835	144	0.000157596	0.0148097	0.876,0.898,0.878	0.82,0.738,0.829	0.088	8.8	8.8
69814	ENSG00000164306	PRIMPOL	4	+	184661773	184661903	184659339	184659437	184665916	184666064	69814	81,54,89	1,0,0	89,71,55	0,6,5	274	144	0.000202317	0.0172659	0.977,1.0,1.0	1.0,0.861,0.853	0.088	8.8	8.8
76210	ENSG00000128563	PRKRIP1	7	+	102407433	102407498	102399547	102399648	102425013	102425446	76210	64,79,55	0,0,0	39,72,48	2,1,7	209	144	0.000323088	0.0229085	1.0,1.0,1.0	0.931,0.98,0.825	0.088	8.8	8.8
77072	ENSG00000183597	TANGO2	22	+	20061495	20061683	20055942	20056013	20063337	20063411	77072	72,78,80	1,0,0	55,75,67	6,0,3	332	144	0.000881676	0.0431666	0.969,1.0,1.0	0.799,1.0,0.906	0.088	8.8	8.8
63236	ENSG00000175634	RPS6KB2	11	+	67428912	67429022	67428493	67428623	67429119	67429240	63236	61,61,63	9,2,0	53,72,77	0,0,0	254	144	8.46324e-05	0.00973629	0.793,0.945,1.0	1.0,1.0,1.0	-0.087	-8.7	8.7
60665	ENSG00000187325	TAF9B	X	-	78137961	78138098	78136914	78136990	78138842	78138924	60665	89,64,127	3,0,0	80,81,61	11,1,3	281	144	9.38405e-05	0.0103814	0.938,1.0,1.0	0.788,0.976,0.912	0.087	8.7	8.7
18721	ENSG00000205323	SARNP	12	-	55790566	55790688	55789074	55789143	55794358	55794387	18721	60,58,69	0,0,0	60,39,61	0,2,7	266	144	0.000587401	0.0331995	1.0,1.0,1.0	1.0,0.913,0.825	0.087	8.7	8.7
103311	ENSG00000111325	OGFOD2	12	+	122975810	122975867	122974777	122975121	122976653	122976767	103311	60,57,47	2,0,0	36,41,49	5,2,3	201	144	0.000762792	0.0394665	0.956,1.0,1.0	0.838,0.936,0.921	0.087	8.7	8.7
23074	ENSG00000168000	BSCL2	11	-	62691380	62691421	62691074	62691141	62692375	62692473	23074	84,89,75	16,6,7	47,72,72	1,6,0	185	144	0.000887654	0.0432875	0.803,0.92,0.893	0.973,0.903,1.0	-0.087	-8.7	8.7
38711	ENSG00000147162	OGT	X	+	71555189	71555385	71554512	71554592	71555953	71556094	38711	591615687	14,6,14	594405437	27,31,28	340	144	5.04842e-09	1.03071e-05	0.947,0.977,0.954	0.903,0.847,0.869	0.086	8.6	8.6
49094	ENSG00000196411	EPHB4	7	-	100820140	100820296	100818519	100818644	100822270	100822667	49094	93,138,79	0,11,5	53128133	0,0,0	300	144	2.95759e-06	0.00106615	1.0,0.858,0.884	1.0,1.0,1.0	-0.086	-8.6	8.6
34211	ENSG00000154743	TSEN2	3	+	12530854	12530941	12529761	12529873	12531569	12531659	34211	1,0,3	43,31,45	13,3,6	47,28,33	231	144	1.40505e-05	0.00295158	0.014,0.0,0.04	0.147,0.063,0.102	-0.086	-8.6	8.6
33199	ENSG00000112685	EXOC2	6	-	689138	689212	637700	637861	693018	693111	33199	0,0,0	7,13,4	0,3,8	3,20,26	218	144	8.32577e-05	0.00966906	0.0,0.0,0.0	0.0,0.09,0.169	-0.086	-8.6	8.6
16093	ENSG00000149636	DSN1	20	-	36770872	36771193	36767968	36768042	36771424	36771473	16093	305325292	22,6,15	235235230	1,1,8	465	144	0.000155985	0.0147352	0.811,0.944,0.858	0.986,0.986,0.899	-0.086	-8.6	8.6
43528	ENSG00000186687	LYRM7	5	+	131182231	131182299	131180094	131180167	131187027	131187109	43528	45,57,40	2,4,4	76,61,48	0,1,0	212	144	0.000288537	0.0212973	0.939,0.906,0.872	1.0,0.976,1.0	-0.086	-8.6	8.6
54279	ENSG00000139220	PPFIA2	12	-	81311959	81312091	81299300	81299382	81325776	81325870	54279	7,0,4	30,24,12	0,0,0	23,23,10	276	144	0.000318259	0.022736	0.109,0.0,0.148	0.0,0.0,0.0	0.086	8.6	8.6
44834	ENSG00000160439	RDH13	19	-	55059156	55059275	55056652	55056808	55062967	55063086	44834	82,98,42	4,11,3	37,53,64	1,1,1	263	144	0.000364747	0.0247337	0.918,0.83,0.885	0.953,0.967,0.972	-0.086	-8.6	8.6
103714	ENSG00000204406	MBD5	2	+	148310129	148310286	148233244	148233395	148342213	148342336	103714	0,0,1	12,6,5	6,0,4	14,7,9	301	144	0.000396232	0.0259643	0.0,0.0,0.087	0.17,0.0,0.175	-0.086	-8.6	8.6
10341	ENSG00000103197	TSC2	16	+	2082354	2082558	2081594	2081798	2083694	2083816	10341	20,17,14	76,49,21	5,11,2	21,53,65	348	144	0.000434864	0.0274824	0.098,0.126,0.216	0.09,0.079,0.013	0.086	8.6	8.6
62668	ENSG00000106009	BRAT1	7	-	2544908	2545053	2543753	2543962	2547323	2547478	62668	267189186	12,22,18	167196195	4,4,10	289	144	0.000447283	0.0279866	0.917,0.811,0.837	0.954,0.961,0.907	-0.086	-8.6	8.6
112570	ENSG00000089123	TASP1	20	-	13616856	13617123	13587249	13587370	13623445	13623514	112570	0,7,15	13,11,29	4,2,0	34,19,15	411	144	0.000572013	0.0327925	0.0,0.182,0.153	0.04,0.036,0.0	0.086	8.6	8.6
77077	ENSG00000183597	TANGO2	22	+	20061529	20061706	20055942	20056013	20063337	20063442	77077	55,49,52	1,0,0	51,50,69	6,0,3	321	144	0.000774386	0.0398787	0.961,1.0,1.0	0.792,1.0,0.912	0.086	8.6	8.6
12216	ENSG00000115525	ST3GAL5	2	-	85847381	85847562	85846376	85846563	85847860	85848084	12216	0,2,0	19,4,11	2,5,4	13,13,6	325	144	0.000804263	0.040712	0.0,0.181,0.0	0.064,0.146,0.228	-0.086	-8.6	8.6
87569	ENSG00000165905	GYLTL1B	11	+	45928176	45928372	45927748	45928069	45928629	45929096	87569	345301234	22,11,15	249297273	0,6,5	340	144	1.37979e-06	0.000657921	0.869,0.921,0.869	1.0,0.954,0.959	-0.085	-8.5	8.5
12046	ENSG00000180776	ZDHHC20	13	-	21378660	21378738	21375106	21376655	21381433	21381455	12046	54,51,58	150176182	39,27,16	247139171	222	144	2.21501e-06	0.000895141	0.189,0.158,0.171	0.093,0.112,0.057	0.085	8.5	8.5
83588	ENSG00000162852	CNST	1	+	246618257	246618401	246591511	246591941	246621428	246621634	83588	12,6,0	23,27,30	0,0,2	18,35,18	288	144	5.0172e-05	0.00686658	0.207,0.1,0.0	0.0,0.0,0.053	0.085	8.5	8.5
53074	ENSG00000143850	PLEKHA6	1	-	204271247	204271374	204268207	204268312	204273625	204273740	53074	6,1,17	34,49,33	0,4,0	24,35,30	271	144	0.000248905	0.0195205	0.086,0.011,0.215	0.0,0.057,0.0	0.085	8.5	8.5
74406	ENSG00000032742	IFT88	13	+	20663224	20663386	20656364	20656430	20663497	20663604	74406	3,10,0	25,16,33	2,0,0	36,33,32	306	144	0.000303671	0.0219991	0.053,0.227,0.0	0.025,0.0,0.0	0.085	8.5	8.5
20006	ENSG00000101773	RBBP8	18	+	22934130	22934159	22933314	22933564	22936753	22936960	20006	0,1,0	38,27,28	4,2,4	30,30,22	173	144	0.000440014	0.0276914	0.0,0.03,0.0	0.1,0.053,0.131	-0.085	-8.5	8.5
103147	ENSG00000033030	ZCCHC8	12	-	122483278	122483563	122482634	122482695	122489385	122489463	103147	59,78,87	0,2,0	100,71,72	7,3,1	429	144	0.000457451	0.0283727	1.0,0.929,1.0	0.827,0.888,0.96	0.085	8.5	8.5
13463	ENSG00000104047	DTWD1	15	+	49623670	49623798	49621068	49621122	49625112	49625521	13463	6,6,6	36,42,21	2,0,0	33,43,66	272	144	2.95532e-06	0.00106615	0.081,0.07,0.131	0.031,0.0,0.0	0.084	8.4	8.4
74035	ENSG00000146576	C7orf26	7	+	6594411	6594600	6591756	6591867	6599828	6600356	74035	165162164	0,1,0	116146124	5,5,6	333	144	4.34005e-06	0.00136757	1.0,0.986,1.0	0.909,0.927,0.899	0.084	8.4	8.4
60666	ENSG00000187325	TAF9B	X	-	78137748	78138098	78136914	78136990	78138842	78138924	60666	164133209	3,0,0	157118105	11,1,3	494	144	5.74511e-05	0.00744963	0.941,1.0,1.0	0.806,0.972,0.911	0.084	8.4	8.4
80310	ENSG00000059378	PARP12	7	-	140037714	140037856	140034234	140034331	140054661	140054763	80310	88,69,91	8,3,2	83,67,73	1,0,0	286	144	6.20227e-05	0.00782841	0.847,0.921,0.958	0.977,1.0,1.0	-0.084	-8.4	8.4
103500	ENSG00000121864	ZNF639	3	+	179327560	179327631	179322990	179323291	179328282	179328351	103500	47,45,46	0,2,0	59,52,45	8,1,4	215	144	0.000217457	0.0179626	1.0,0.938,1.0	0.832,0.972,0.883	0.084	8.4	8.4
22186	ENSG00000078140	UBE2K	4	+	39737419	39737513	39698043	39698390	39755656	39755739	22186	174153111	7,14,16	64156174	2,2,7	238	144	0.000381702	0.0254807	0.938,0.869,0.808	0.951,0.979,0.938	-0.084	-8.4	8.4
9659	ENSG00000137312	FLOT1	6	-	30741613	30741704	30741195	30741333	30742146	30742276	9659	285253187	41,41,31	212335323	12,31,33	235	144	0.000713379	0.0377431	0.81,0.791,0.787	0.915,0.869,0.857	-0.084	-8.4	8.4
80538	ENSG00000244187	TMEM141	9	+	136791946	136792026	136791390	136791777	136792250	136792346	80538	691731609	74,107,81	592866877	34,51,51	224	144	3.8539e-09	8.47105e-06	0.857,0.815,0.829	0.918,0.916,0.917	-0.083	-8.3	8.3
61076	ENSG00000065613	SLK	10	+	104002171	104003527	104001443	104001572	104005560	104005691	61076	879846849	0,2,0	965695715	9,10,4	1500	144	2.36039e-07	0.00019338	1.0,0.976,1.0	0.911,0.87,0.945	0.083	8.3	8.3
6584	ENSG00000151176	PLBD2	12	+	113384850	113384946	113384104	113384265	113385211	113385283	6584	125182107	7,4,11	89212178	0,0,2	240	144	6.1389e-07	0.000381543	0.915,0.965,0.854	1.0,1.0,0.982	-0.083	-8.3	8.3
102775	ENSG00000113648	H2AFY	5	-	135352946	135353045	135350813	135350913	135360496	135360598	102775	672735659	52,78,35	364601657	69,78,84	243	144	7.25454e-06	0.0019633	0.885,0.848,0.918	0.758,0.82,0.823	0.083	8.3	8.3
75304	ENSG00000103351	CLUAP1	16	+	3504719	3504831	3501011	3501089	3506330	3506415	75304	85,62,77	0,1,0	64,89,104	3,10,2	256	144	2.65612e-05	0.00456812	1.0,0.972,1.0	0.923,0.834,0.967	0.083	8.3	8.3
35820	ENSG00000082258	CCNT2	2	+	134945888	134945975	134942611	134942674	134946100	134946146	35820	0,7,7	43,30,31	0,0,0	26,26,30	231	144	5.45034e-05	0.00719744	0.0,0.127,0.123	0.0,0.0,0.0	0.083	8.3	8.3
54272	ENSG00000139220	PPFIA2	12	-	81284240	81284303	81281256	81281450	81294834	81295035	54272	2,10,2	27,28,29	0,1,1	22,25,36	207	144	0.000146568	0.0141573	0.049,0.199,0.046	0.0,0.027,0.019	0.083	8.3	8.3
49534	ENSG00000166049	PASD1	X	+	151611663	151611753	151604645	151604734	151620929	151621029	49534	78,77,53	0,1,1	68,59,42	7,2,3	234	144	0.000175443	0.015701	1.0,0.979,0.97	0.857,0.948,0.896	0.083	8.3	8.3
77410	ENSG00000028203	VEZT	12	+	95257149	95257239	95256549	95256622	95262905	95263081	77410	125133137	5,3,2	107109101	13,10,5	234	144	0.00022471	0.0183419	0.939,0.965,0.977	0.835,0.87,0.926	0.083	8.3	8.3
10143	ENSG00000141446	ESCO1	18	-	21540636	21540700	21539919	21540009	21560858	21560981	10143	4,6,3	33,26,25	3,0,0	46,29,23	208	144	0.000561907	0.0322953	0.077,0.138,0.077	0.043,0.0,0.0	0.083	8.3	8.3
37250	ENSG00000136169	SETDB2	13	+	49464020	49464056	49461096	49461162	49467863	49467960	37250	4,4,3	23,18,23	0,2,0	32,12,18	180	144	0.00063898	0.0350746	0.122,0.151,0.094	0.0,0.118,0.0	0.083	8.3	8.3
70136	ENSG00000132359	RAP1GAP2	17	+	2985139	2985197	2984982	2985066	2991296	2991397	70136	0,0,1	58,68,37	3,6,4	16,47,42	202	144	4.16772e-05	0.00617754	0.0,0.0,0.019	0.118,0.083,0.064	-0.082	-8.2	8.2
19549	ENSG00000186088	GSAP	7	-	77379846	77380000	77377285	77377390	77381304	77381354	19549	0,0,1	26,18,17	8,5,2	26,20,26	298	144	4.47489e-05	0.00645571	0.0,0.0,0.028	0.129,0.108,0.036	-0.082	-8.2	8.2
106970	ENSG00000119688	ABCD4	14	-	74293153	74293248	74292747	74292869	74295147	74295198	106970	70,62,76	2,4,9	40,86,79	1,1,0	239	144	4.55996e-05	0.00651423	0.955,0.903,0.836	0.96,0.981,1.0	-0.082	-8.2	8.2
59171	ENSG00000100325	ASCC2	22	-	29832244	29832342	29825621	29825780	29838177	29838304	59171	77,84,63	1,6,5	61,89,114	0,0,0	242	144	6.08778e-05	0.00775609	0.979,0.893,0.882	1.0,1.0,1.0	-0.082	-8.2	8.2
12293	ENSG00000136560	TANK	2	+	161161284	161161412	161160348	161160486	161179613	161179761	12293	7,5,2	21,28,22	0,0,2	7,25,28	272	144	0.000238862	0.0190881	0.15,0.086,0.046	0.0,0.0,0.036	0.082	8.2	8.2
20009	ENSG00000044524	EPHA3	3	+	89472463	89472522	89450176	89450370	89479396	89479659	20009	40,38,21	1,0,0	54,33,29	6,4,0	203	144	0.000309257	0.0223023	0.966,1.0,1.0	0.865,0.854,1.0	0.082	8.2	8.2
39780	ENSG00000115211	EIF2B4	2	-	27368371	27368463	27368024	27368113	27368653	27368733	39780	91,56,83	0,0,0	52,65,70	6,0,4	236	144	0.000416858	0.0268338	1.0,1.0,1.0	0.841,1.0,0.914	0.082	8.2	8.2
91120	ENSG00000143398	PIP5K1A	1	+	151242179	151242269	151239954	151240039	151242437	151242571	91120	100105112	12,9,6	82,103,89	1,1,5	234	144	0.00053023	0.0311096	0.837,0.878,0.92	0.981,0.984,0.916	-0.082	-8.2	8.2
12040	ENSG00000180776	ZDHHC20	13	-	21381900	21381945	21381433	21381549	21382919	21383009	12040	16,23,7	112127111	34,31,24	93124120	189	144	0.000640574	0.0351361	0.098,0.121,0.046	0.218,0.16,0.132	-0.082	-8.2	8.2
97307	ENSG00000278202	RP11-152F13.8	15	+	82423532	82423656	82419979	82420075	82431829	82431949	97307	1,0,0	9,19,11	1,1,7	9,11,15	268	144	0.000743487	0.0387525	0.056,0.0,0.0	0.056,0.047,0.2	-0.082	-8.2	8.2
77372	ENSG00000219481	NBPF1	1	-	16593440	16593643	16592158	16592313	16594591	16594661	77372	82,71,50	0,2,0	33,53,53	0,1,8	347	144	0.000917443	0.04438	1.0,0.936,1.0	1.0,0.957,0.733	0.082	8.2	8.2
81601	ENSG00000168958	MFF	2	+	227347342	227347384	227342745	227342819	227352513	227352573	81601	40,41,40	3,6,0	48,24,33	0,0,0	186	144	0.000930012	0.0447718	0.912,0.841,1.0	1.0,1.0,1.0	-0.082	-8.2	8.2
111065	ENSG00000149925	ALDOA	16	+	30065824	30065927	30064433	30064505	30067233	30067339	111065	356040272941	272829622351	482260045171	268431093033	247	144	0.00010358	0.0111926	0.432,0.442,0.422	0.512,0.53,0.498	-0.081	-8.1	8.1
103103	ENSG00000189077	TMEM120A	7	-	75987537	75987602	75987359	75987428	75987717	75987810	103103	253272219	28,41,44	231314260	19,27,16	209	144	0.000179259	0.0159318	0.862,0.82,0.774	0.893,0.889,0.918	-0.081	-8.1	8.1
88019	ENSG00000106070	GRB10	7	-	50705139	50705323	50703820	50703908	50793223	50793436	88019	152151190	203237173	120128138	183300306	328	144	0.000239131	0.0190881	0.247,0.219,0.325	0.224,0.158,0.165	0.081	8.1	8.1
98771	ENSG00000167522	ANKRD11	16	-	89286038	89286186	89275092	89275191	89288527	89288670	98771	74,97,41	1,0,0	54,86,102	5,1,5	292	144	0.000403474	0.0262492	0.973,1.0,1.0	0.842,0.977,0.91	0.081	8.1	8.1
52047	ENSG00000245937	LINC01184	5	-	128064736	128064850	128061143	128061244	128082969	128083090	52047	4,9,9	24,42,29	5,0,1	34,42,27	258	144	0.000429619	0.0273072	0.085,0.107,0.148	0.076,0.0,0.02	0.081	8.1	8.1
79604	ENSG00000100429	HDAC10	22	-	50249102	50249168	50248697	50248751	50249327	50249454	79604	55,24,31	0,0,0	50,57,54	2,5,3	210	144	0.00050865	0.0303372	1.0,1.0,1.0	0.945,0.887,0.925	0.081	8.1	8.1
74228	ENSG00000137288	UQCC2	6	-	33709578	33709763	33701345	33701420	33710694	33710851	74228	14,13,13	55,34,37	2,2,2	15,22,21	329	144	0.000873543	0.043089	0.1,0.143,0.133	0.055,0.038,0.04	0.081	8.1	8.1
58383	ENSG00000143537	ADAM15	1	+	155061903	155061975	155060204	155060343	155062244	155062369	58383	41,40,39	163152147	27,84,58	56177151	216	144	0.000979515	0.0464599	0.144,0.149,0.15	0.243,0.24,0.204	-0.081	-8.1	8.1
25304	ENSG00000140650	PMM2	16	+	8806315	8806407	8801798	8801910	8811078	8811178	25304	86,114,83	4,2,0	60,65,76	4,1,13	236	144	0.00106856	0.0490622	0.929,0.972,1.0	0.902,0.975,0.781	0.081	8.1	8.1
80539	ENSG00000244187	TMEM141	9	+	136791946	136792034	136791755	136791777	136792250	136792346	80539	771820681	74,107,81	684978978	34,51,51	232	144	2.08776e-09	5.70148e-06	0.866,0.826,0.839	0.926,0.922,0.922	-0.08	-8	8
58119	ENSG00000127527	EPS15L1	19	-	16395343	16395467	16393950	16394001	16402320	16402485	58119	104109103	1,0,0	105,96,95	5,3,7	268	144	1.88268e-05	0.00357193	0.982,1.0,1.0	0.919,0.945,0.879	0.08	8	8
24873	ENSG00000272896	RP11-216L13.17	9	+	136791625	136791777	136791378	136791424	136791946	136792030	24873	556596448	113134110	491841796	91106112	296	144	0.00036003	0.0244505	0.705,0.684,0.665	0.724,0.794,0.776	-0.08	-8	8
86899	ENSG00000153975	ZUFSP	6	-	116668144	116668285	116666633	116667207	116668565	116668794	86899	0,0,0	21,26,13	5,0,6	13,19,37	285	144	0.000475968	0.0290217	0.0,0.0,0.0	0.163,0.0,0.076	-0.08	-8	8
55737	ENSG00000122033	MTIF3	13	-	27446256	27446366	27445087	27445156	27449851	27450041	55737	0,0,0	16,12,19	0,0,10	17,10,18	254	144	0.000513099	0.0304614	0.0,0.0,0.0	0.0,0.0,0.24	-0.08	-8	8
67737	ENSG00000109065	NAT9	17	-	74773865	74774042	74773542	74773685	74775621	74775707	67737	11,2,5	23,35,22	2,2,1	22,61,69	321	144	2.13336e-05	0.00391084	0.177,0.025,0.093	0.039,0.014,0.006	0.079	7.9	7.9
22728	ENSG00000079691	LRRC16A	6	+	25528794	25528893	25520243	25520337	25537854	25537983	22728	98,91,85	0,0,0	71,49,57	11,0,1	243	144	2.97718e-05	0.00494524	1.0,1.0,1.0	0.793,1.0,0.971	0.079	7.9	7.9
67250	ENSG00000170322	NFRKB	11	-	129884985	129885084	129884744	129884846	129885434	129885609	67250	4,4,2	91,56,61	6,6,12	26,46,48	243	144	0.000110176	0.0117643	0.025,0.041,0.019	0.12,0.072,0.129	-0.079	-7.9	7.9
108872	ENSG00000056736	IL17RB	3	+	53856378	53856450	53855293	53855341	53856843	53856977	108872	0,1,0	40,40,49	3,5,4	41,24,29	216	144	0.000141324	0.0138136	0.0,0.016,0.0	0.047,0.122,0.084	-0.079	-7.9	7.9
95406	ENSG00000175198	PCCA	13	+	100515426	100515567	100449251	100449305	100527674	100527752	95406	161150187	12,9,18	297262214	5,12,5	285	144	0.000225251	0.0183541	0.871,0.894,0.84	0.968,0.917,0.956	-0.079	-7.9	7.9
77922	ENSG00000108666	C17orf75	17	-	32333463	32333520	32331595	32331978	32334468	32334605	77922	81,50,52	3,7,1	49,42,52	0,0,0	201	144	0.000268609	0.0203352	0.951,0.837,0.974	1.0,1.0,1.0	-0.079	-7.9	7.9
14870	ENSG00000116580	GON4L	1	-	155831534	155831620	155826869	155827028	155853275	155853809	14870	5,6,2	31,15,35	2,0,1	16,52,39	230	144	0.000432845	0.0274254	0.092,0.2,0.035	0.073,0.0,0.016	0.079	7.9	7.9
17180	ENSG00000160767	FAM189B	1	-	155254399	155254535	155253624	155253732	155254652	155254960	17180	21,9,15	43,48,51	10,7,6	55,63,71	280	144	0.000742613	0.0387336	0.201,0.088,0.131	0.086,0.054,0.042	0.079	7.9	7.9
72926	ENSG00000148985	PGAP2	11	+	3823612	3823740	3811249	3811424	3823882	3824357	72926	7,6,6	40,87,57	5,24,23	31,61,66	272	144	4.58372e-05	0.00652039	0.085,0.035,0.053	0.079,0.172,0.156	-0.078	-7.8	7.8
95108	ENSG00000149182	ARFGAP2	11	-	47175181	47175313	47172280	47172333	47175850	47175923	95108	85,85,83	0,9,3	96101122	0,0,0	276	144	4.98148e-05	0.00685391	1.0,0.831,0.935	1.0,1.0,1.0	-0.078	-7.8	7.8
88957	ENSG00000171843	MLLT3	9	-	20354807	20354879	20345075	20346574	20360741	20360841	88957	52,57,29	0,0,0	64,63,29	10,2,0	216	144	5.14959e-05	0.00696818	1.0,1.0,1.0	0.81,0.955,1.0	0.078	7.8	7.8
383	ENSG00000099875	MKNK2	19	-	2039630	2039850	2037464	2037829	2040133	2040204	383	367533402	277503330	1037892694	13071174777	364	144	6.85285e-05	0.00840244	0.344,0.295,0.325	0.239,0.231,0.261	0.078	7.8	7.8
6005	ENSG00000144895	EIF2A	3	+	150558387	150558461	150552353	150552425	150562541	150562660	6005	89126100	3,3,0	75125108	9,9,5	218	144	0.00026355	0.0201819	0.951,0.965,1.0	0.846,0.902,0.935	0.078	7.8	7.8
2629	ENSG00000172954	LCLAT1	2	+	30552492	30552649	30533115	30533314	30562145	30562292	2629	2,2,7	12,32,22	0,0,0	30,36,32	301	144	0.000267925	0.0203352	0.074,0.029,0.132	0.0,0.0,0.0	0.078	7.8	7.8
76045	ENSG00000123562	MORF4L2	X	-	103684680	103684729	103678498	103678651	103685170	103685260	76045	130136139	256290259	73112129	273338335	193	144	0.000426448	0.0271792	0.275,0.259,0.286	0.166,0.198,0.223	0.078	7.8	7.8
57248	ENSG00000131051	RBM39	20	-	35740524	35740597	35738967	35739017	35740823	35740887	57248	173157170	403367402	187175221	234311382	217	144	0.000452971	0.0282113	0.222,0.221,0.219	0.347,0.272,0.277	-0.078	-7.8	7.8
65541	ENSG00000162627	SNX7	1	+	98738236	98738389	98701786	98701903	98760053	98760500	65541	173209204	4,6,6	181169160	13,17,8	297	144	0.000486617	0.0294915	0.954,0.944,0.943	0.871,0.828,0.907	0.078	7.8	7.8
109402	ENSG00000078687	TNRC6C	17	+	78009574	78009697	78005055	78005079	78012002	78012060	109402	0,0,9	10,7,16	0,0,0	19,4,9	267	144	0.000723276	0.0381114	0.0,0.0,0.233	0.0,0.0,0.0	0.078	7.8	7.8
111102	ENSG00000188735	TMEM120B	12	+	121776821	121777897	121776374	121776444	121778076	121778127	111102	274358317	0,0,0	318263313	0,4,5	1220	144	0.00109945	0.0499502	1.0,1.0,1.0	1.0,0.886,0.881	0.078	7.8	7.8
105832	ENSG00000148690	FRA10AC1	10	-	93672041	93672089	93670774	93670848	93676652	93676691	105832	0,4,0	54,57,41	10,8,0	52,33,34	192	144	8.40416e-05	0.00970573	0.0,0.05,0.0	0.126,0.154,0.0	-0.077	-7.7	7.7
66800	ENSG00000241258	CRCP	7	+	66130743	66130842	66127703	66127740	66134279	66134489	66800	197204222	12,7,3	123206201	8,21,22	243	144	8.78136e-05	0.00996695	0.907,0.945,0.978	0.901,0.853,0.844	0.077	7.7	7.7
95491	ENSG00000058673	ZC3H11A	1	+	203802956	203803016	203795653	203795794	203816925	203817124	95491	64,80,92	0,0,2	109,50,33	8,2,3	204	144	0.000129984	0.0130564	1.0,1.0,0.97	0.906,0.946,0.886	0.077	7.7	7.7
38358	ENSG00000132849	INADL	1	+	62100318	62100360	62084514	62084648	62108436	62108520	38358	0,4,0	60,60,42	5,5,8	63,60,32	186	144	0.000213591	0.0178261	0.0,0.049,0.0	0.058,0.061,0.162	-0.077	-7.7	7.7
27816	ENSG00000095002	MSH2	2	+	47414268	47414418	47412413	47412560	47416295	47416429	27816	59,63,80	0,2,8	72,80,62	0,0,0	294	144	0.000240907	0.0192129	1.0,0.939,0.83	1.0,1.0,1.0	-0.077	-7.7	7.7
100875	ENSG00000177106	EPS8L2	11	+	706673	706801	706230	706288	709329	709451	100875	66,48,32	103,98,73	14,30,52	37143158	272	144	0.000366166	0.024785	0.253,0.206,0.188	0.167,0.1,0.148	0.077	7.7	7.7
83396	ENSG00000103066	PLA2G15	16	+	68253421	68253517	68249289	68249446	68254918	68255037	83396	2,0,0	15,26,17	0,3,9	14,20,19	240	144	0.000394231	0.0258915	0.074,0.0,0.0	0.0,0.083,0.221	-0.077	-7.7	7.7
24863	ENSG00000272896	RP11-216L13.17	9	+	136791629	136791777	136791378	136791424	136791946	136792030	24863	543571438	113134110	487783734	91106112	292	144	0.000843175	0.0420049	0.703,0.678,0.663	0.725,0.785,0.764	-0.077	-7.7	7.7
44880	ENSG00000273749	CYFIP1	15	-	22916881	22917029	22916482	22916630	22917787	22917935	44880	38,30,48	119119118	20,12,17	126139107	292	144	3.11183e-06	0.00110071	0.136,0.111,0.167	0.073,0.041,0.073	0.076	7.6	7.6
59122	ENSG00000183048	SLC25A10	17	+	81713267	81713506	81712235	81712519	81714952	81715072	59122	280204142	311324162	75217270	143476562	383	144	1.00268e-05	0.00240322	0.253,0.191,0.248	0.165,0.146,0.153	0.076	7.6	7.6
77403	ENSG00000028203	VEZT	12	+	95262905	95263081	95251939	95252071	95266356	95266632	77403	232165211	5,1,0	166150168	9,10,4	320	144	3.38673e-05	0.00536401	0.954,0.987,1.0	0.892,0.871,0.95	0.076	7.6	7.6
48665	ENSG00000077454	LRCH4	7	-	100577272	100577389	100576901	100577005	100577496	100577558	48665	135,140,61	6,6,4	36144140	0,0,2	261	144	7.14341e-05	0.00864112	0.925,0.928,0.894	1.0,1.0,0.975	-0.076	-7.6	7.6
41414	ENSG00000155229	MMS19	10	-	97468965	97469126	97468251	97468406	97469645	97469723	41414	139131129	13,3,6	122,114,98	1,2,1	305	144	0.000116926	0.012206	0.835,0.954,0.91	0.983,0.964,0.979	-0.076	-7.6	7.6
92525	ENSG00000025800	KPNA6	1	+	32126070	32126215	32108037	32108134	32154587	32154721	92525	7,4,2	22,32,31	0,0,0	19,36,32	289	144	0.000123415	0.0126245	0.137,0.059,0.031	0.0,0.0,0.0	0.076	7.6	7.6
100952	ENSG00000114656	KIAA1257	3	-	128978044	128978141	128977012	128977066	128987615	128987829	100952	61,57,80	5,2,8	96,47,68	0,2,1	241	144	0.000170569	0.0155741	0.879,0.945,0.857	1.0,0.934,0.976	-0.076	-7.6	7.6
5255	ENSG00000119411	BSPRY	9	+	113368258	113368383	113362368	113362394	113369615	113371233	5255	139167116	4,2,2	74212223	6,17,9	269	144	0.000272018	0.0204797	0.949,0.978,0.969	0.868,0.87,0.93	0.076	7.6	7.6
25239	ENSG00000110075	PPP6R3	11	+	68583042	68583129	68575957	68576043	68587944	68588024	25239	89,83,60	0,3,0	27,77,58	1,7,4	231	144	0.000357266	0.0243347	1.0,0.945,1.0	0.944,0.873,0.9	0.076	7.6	7.6
90074	ENSG00000111237	VPS29	12	-	110496846	110497002	110496011	110496203	110498819	110498856	90074	6,5,2	17,18,15	2,0,0	9,23,11	300	144	0.000394463	0.0258915	0.145,0.118,0.06	0.096,0.0,0.0	0.076	7.6	7.6
6224	ENSG00000122512	PMS2	7	-	6005891	6006031	6003971	6004058	6008996	6009019	6224	78,94,71	0,0,2	32,89,101	2,6,3	284	144	0.000631594	0.0348557	1.0,1.0,0.947	0.89,0.883,0.945	0.076	7.6	7.6
49426	ENSG00000154723	ATP5J	21	-	25733267	25733360	25729630	25729801	25734332	25734375	49426	0,1,4	21,40,51	9,1,7	32,24,32	237	144	0.00076288	0.0394665	0.0,0.015,0.045	0.146,0.025,0.117	-0.076	-7.6	7.6
91402	ENSG00000084234	APLP2	11	+	130123611	130123779	130122304	130122513	130126699	130126830	91402	8831053865	377395336	80811481179	267337294	312	144	0.00105368	0.0487889	0.519,0.552,0.543	0.583,0.611,0.649	-0.076	-7.6	7.6
65960	ENSG00000141959	PFKL	21	+	44311005	44311088	44306680	44306754	44312104	44312294	65960	266273227	4,0,2	219352373	13,29,15	227	144	2.14659e-10	9.21192e-07	0.977,1.0,0.986	0.914,0.885,0.94	0.075	7.5	7.5
74226	ENSG00000137288	UQCC2	6	-	33710694	33710851	33701345	33701420	33711548	33711727	74226	100,51,67	312285119	25,44,46	94463488	301	144	3.26623e-09	7.5475e-06	0.133,0.079,0.212	0.113,0.043,0.043	0.075	7.5	7.5
112201	ENSG00000169905	TOR1AIP2	1	-	179877238	179877373	179865678	179865854	179877692	179877799	112201	141189146	6,13,7	101162157	1,3,0	279	144	6.16026e-06	0.00179664	0.924,0.882,0.915	0.981,0.965,1.0	-0.075	-7.5	7.5
83925	ENSG00000224531	SMIM13	6	+	11117362	11117492	11094230	11094389	11134402	11134987	83925	10,6,3	36,27,47	1,0,2	43,48,39	274	144	1.61587e-05	0.00320753	0.127,0.105,0.032	0.012,0.0,0.026	0.075	7.5	7.5
71708	ENSG00000139865	TTC6	14	+	37715760	37715931	37714654	37714796	37724897	37725002	71708	2,8,2	53,70,48	18,7,12	46,57,46	315	144	6.75863e-05	0.00832493	0.017,0.05,0.019	0.152,0.053,0.107	-0.075	-7.5	7.5
38484	ENSG00000182552	RWDD4	4	-	183655880	183655974	183651217	183651327	183658928	183659156	38484	54,99,101	4,2,9	73,69,59	2,0,0	238	144	0.000158146	0.0148375	0.891,0.968,0.872	0.957,1.0,1.0	-0.075	-7.5	7.5
63066	ENSG00000204152	TIMM23B	10	+	49970339	49970458	49958369	49958480	49973011	49973181	63066	7,9,8	34,35,47	1,1,5	44,28,50	263	144	0.00052284	0.0308164	0.101,0.123,0.085	0.012,0.019,0.052	0.075	7.5	7.5
41261	ENSG00000196792	STRN3	14	-	30913627	30913657	30912006	30912182	30935162	30935304	41261	8,19,1	0,0,1	9,5,5	6,2,0	174	144	0.000738652	0.0385674	1.0,1.0,0.453	0.554,0.674,1.0	0.075	7.5	7.5
85394	ENSG00000161999	JMJD8	16	-	682952	683060	681702	682874	683166	683234	85394	182144175	13,21,6	167169203	4,4,8	252	144	0.000881822	0.0431666	0.889,0.797,0.943	0.96,0.96,0.935	-0.075	-7.5	7.5
81221	ENSG00000177565	TBL1XR1	3	-	177098465	177098541	177053772	177053918	177197120	177197226	81221	61,71,44	2,1,0	66,73,59	5,5,4	220	144	0.000928558	0.0447458	0.952,0.979,1.0	0.896,0.905,0.906	0.075	7.5	7.5
90831	ENSG00000180573	HIST1H2AC	6	+	26127697	26127761	26124144	26124749	26138053	26139084	90831	60,63,75	236220305	74,56,72	224112156	208	144	0.00105779	0.0488517	0.15,0.165,0.145	0.186,0.257,0.242	-0.075	-7.5	7.5
47729	ENSG00000198363	ASPH	8	-	61643944	61644001	61643385	61643433	61644599	61644632	47729	792840927	160160201	14121168948	145120160	201	144	1.81682e-06	0.000794813	0.78,0.79,0.768	0.875,0.875,0.809	-0.074	-7.4	7.4
101	ENSG00000131375	CAPN7	3	+	15245525	15245671	15242177	15242253	15246731	15246794	101	84107105	0,0,1	96,73,75	13,0,1	290	144	4.48079e-05	0.00645571	1.0,1.0,0.981	0.786,1.0,0.974	0.074	7.4	7.4
102459	ENSG00000140598	EFTUD1	15	-	82252690	82252775	82241269	82241403	82259087	82259155	102459	73,89,71	0,1,0	82,71,69	8,4,1	229	144	6.66942e-05	0.00825615	1.0,0.982,1.0	0.866,0.918,0.977	0.074	7.4	7.4
53077	ENSG00000143850	PLEKHA6	1	-	204271240	204271374	204268207	204268312	204273625	204273740	53077	4,1,16	34,49,33	0,2,1	24,35,30	278	144	0.000156405	0.0147411	0.057,0.01,0.201	0.0,0.029,0.017	0.074	7.4	7.4
48813	ENSG00000111371	SLC38A1	12	-	46268525	46268623	46243199	46243314	46268864	46269119	48813	30,55,51	94141138	25,34,26	124152171	242	144	0.000176779	0.0157986	0.16,0.188,0.18	0.107,0.117,0.083	0.074	7.4	7.4
89174	ENSG00000164211	STARD4	5	-	111507328	111507442	111506329	111506379	111512384	111512535	89174	169130112	14,11,6	251248264	7,3,9	258	144	0.000243597	0.0193078	0.871,0.868,0.912	0.952,0.979,0.942	-0.074	-7.4	7.4
50759	ENSG00000100372	SLC25A17	22	-	40794513	40794580	40779008	40779125	40799022	40799083	50759	32,52,45	1,8,3	41,40,28	0,0,2	211	144	0.000453488	0.028224	0.956,0.816,0.911	1.0,1.0,0.905	-0.074	-7.4	7.4
43881	ENSG00000160072	ATAD3B	1	+	1489691	1489811	1489203	1489274	1490256	1490424	43881	4,20,9	104,92,91	18,9,20	64,54,48	264	144	0.000628338	0.0347135	0.021,0.106,0.051	0.133,0.083,0.185	-0.074	-7.4	7.4
91173	ENSG00000110841	PPFIBP1	12	+	27578852	27578909	27578151	27578239	27633361	27633460	91173	0,3,8	48,51,26	0,0,0	78,90,59	201	144	0.000973579	0.0462271	0.0,0.04,0.181	0.0,0.0,0.0	0.074	7.4	7.4
72326	ENSG00000249141	RP11-514O12.4	6	-	166948569	166948625	166946681	166946739	166952487	166952548	72326	186190184	25,19,35	173183198	9,20,10	200	144	0.0010031	0.0472058	0.843,0.878,0.791	0.933,0.868,0.934	-0.074	-7.4	7.4
69994	ENSG00000102580	DNAJC3	13	+	95705547	95705681	95677138	95677337	95709226	95709337	69994	2,11,6	41,37,41	0,1,0	34,56,60	278	144	2.00868e-06	0.000851215	0.025,0.133,0.07	0.0,0.009,0.0	0.073	7.3	7.3
98204	ENSG00000132780	NASP	1	+	45607320	45608337	45606481	45606591	45613168	45613248	98204	9611079983	330389410	406699592	401280330	1161	144	7.44579e-05	0.0088994	0.265,0.256,0.229	0.112,0.236,0.182	0.073	7.3	7.3
42501	ENSG00000164808	SPIDR	8	+	47330779	47330895	47291032	47291137	47396375	47396626	42501	9,6,11	41,34,72	8,0,0	74,48,59	260	144	0.000108388	0.0116009	0.108,0.089,0.078	0.056,0.0,0.0	0.073	7.3	7.3
108461	ENSG00000105699	LSR	19	+	35262545	35262692	35258944	35259064	35266358	35266532	108461	542532461	44,34,22	482530585	42,68,75	291	144	0.000120208	0.0123949	0.859,0.886,0.912	0.85,0.794,0.794	0.073	7.3	7.3
32368	ENSG00000174567	GOLT1A	1	-	204201632	204201811	204199194	204199258	204213881	204214092	32368	105,93,80	2,9,0	98,99,98	0,0,0	323	144	0.000172369	0.0155837	0.959,0.822,1.0	1.0,1.0,1.0	-0.073	-7.3	7.3
42042	ENSG00000243156	MICAL3	22	-	17803810	17803861	17791201	17791301	17808843	17808937	42042	7,2,2	41,26,20	0,1,0	32,47,54	195	144	0.000171173	0.0155837	0.112,0.054,0.069	0.0,0.015,0.0	0.073	7.3	7.3
3020	ENSG00000272752	STAG3L5P-PVRIG2P-PILRB	7	+	100354563	100354617	100353115	100353270	100355142	100355240	3020	10,2,0	27,24,9	0,1,1	15,29,26	198	144	0.000298501	0.0218529	0.212,0.057,0.0	0.0,0.024,0.027	0.073	7.3	7.3
11842	ENSG00000203666	EFCAB2	1	+	245075573	245075611	245059385	245059458	245082082	245082166	11842	0,0,10	22,22,28	0,0,0	12,27,28	182	144	0.000538457	0.0314082	0.0,0.0,0.22	0.0,0.0,0.0	0.073	7.3	7.3
12067	ENSG00000241370	RPP21	6	+	30345490	30345929	30345297	30345398	30346431	30346493	12067	94139107	0,0,0	54157141	0,4,5	583	144	0.000586447	0.0331995	1.0,1.0,1.0	1.0,0.906,0.874	0.073	7.3	7.3
20432	ENSG00000242802	AP5Z1	7	+	4781567	4781754	4781174	4781312	4783315	4783460	20432	111,82,102	2,0,0	56110147	4,1,7	331	144	0.000642344	0.0351903	0.96,1.0,1.0	0.859,0.98,0.901	0.073	7.3	7.3
57495	ENSG00000123154	WDR83	19	+	12672462	12672549	12670694	12670821	12672846	12672914	57495	0,0,0	57,59,32	8,2,2	24,57,48	231	144	0.000805239	0.0407229	0.0,0.0,0.0	0.172,0.021,0.025	-0.073	-7.3	7.3
84340	ENSG00000146872	TLK2	17	+	62508407	62508553	62481123	62481206	62520772	62520844	84340	8,22,8	40,58,33	7,3,2	31,56,82	290	144	1.60907e-05	0.00320753	0.09,0.158,0.107	0.101,0.026,0.012	0.072	7.2	7.2
91994	ENSG00000137135	ARHGEF39	9	-	35662511	35662741	35662178	35662267	35663321	35663392	91994	146155165	8,2,4	112134150	0,0,0	374	144	5.02116e-05	0.00686658	0.875,0.968,0.941	1.0,1.0,1.0	-0.072	-7.2	7.2
100778	ENSG00000111679	PTPN6	12	+	6951608	6951731	6946573	6946739	6951982	6952224	100778	147,131,91	4,4,8	57140132	0,0,2	267	144	9.19818e-05	0.0102592	0.952,0.946,0.86	1.0,1.0,0.973	-0.072	-7.2	7.2
28177	ENSG00000167107	ACSF2	17	+	50461241	50461370	50460661	50460872	50461632	50461686	28177	86,87,91	0,0,1	95,90,74	0,8,4	273	144	0.00016775	0.0153947	1.0,1.0,0.98	1.0,0.856,0.907	0.072	7.2	7.2
79018	ENSG00000100711	ZFYVE21	14	+	103729792	103729846	103729090	103729182	103732619	103732762	79018	46,53,24	161148147	16,18,33	196157153	198	144	0.000177225	0.0158134	0.172,0.207,0.106	0.056,0.077,0.136	0.072	7.2	7.2
92878	ENSG00000215845	TSTD1	1	-	161038550	161038673	161037912	161038075	161038879	161038990	92878	426416390	58,57,37	502759596	19,54,59	267	144	0.000231655	0.0186888	0.798,0.797,0.85	0.934,0.883,0.845	-0.072	-7.2	7.2
31604	ENSG00000143578	CREB3L4	1	+	153968929	153969097	153968524	153968639	153969333	153969455	31604	92,89,113	3,2,6	57127110	0,0,0	312	144	0.000234994	0.0189086	0.934,0.954,0.897	1.0,1.0,1.0	-0.072	-7.2	7.2
82149	ENSG00000197712	FAM114A1	4	+	38940967	38941021	38935717	38935790	38943455	38944033	82149	111163143	2,6,5	151139137	14,15,10	198	144	0.000256584	0.0198654	0.976,0.952,0.954	0.887,0.871,0.909	0.072	7.2	7.2
40578	ENSG00000011105	TSPAN9	12	+	3206279	3206418	3201176	3201256	3278420	3278612	40578	15,15,5	64,47,37	0,7,8	39,79,76	283	144	0.000290716	0.0214046	0.107,0.14,0.064	0.0,0.043,0.051	0.072	7.2	7.2
49735	ENSG00000140983	RHOT2	16	+	670679	670773	670455	670557	670891	671312	49735	149145121	2,5,1	112128125	8,6,11	238	144	0.000327606	0.0231378	0.978,0.946,0.987	0.894,0.928,0.873	0.072	7.2	7.2
76345	ENSG00000081026	MAGI3	1	+	113618531	113618606	113614600	113614658	113619735	113619830	76345	4,5,2	29,21,30	0,0,1	20,29,14	219	144	0.000689545	0.0369452	0.083,0.135,0.042	0.0,0.0,0.045	0.072	7.2	7.2
51478	ENSG00000105983	LMBR1	7	-	156836812	156836885	156796388	156796492	156892927	156892987	51478	75,69,51	6,3,4	34,71,89	0,3,0	217	144	0.00100983	0.0474979	0.892,0.939,0.894	1.0,0.94,1.0	-0.072	-7.2	7.2
49520	ENSG00000170632	ARMC10	7	+	103075776	103075974	103075167	103075411	103083681	103083830	49520	46,50,48	293272296	63114120	241263268	342	144	2.02985e-09	5.70148e-06	0.062,0.072,0.064	0.099,0.154,0.159	-0.071	-7.1	7.1
72541	ENSG00000143324	XPR1	1	+	180836521	180836716	180834873	180835045	180863707	180863874	72541	158201191	1,2,1	147145134	10,2,6	339	144	3.80343e-05	0.00576076	0.985,0.977,0.988	0.862,0.969,0.905	0.071	7.1	7.1
1906	ENSG00000198496	NBR2	17	+	43131207	43131270	43125643	43125770	43138656	43138922	1906	126112139	8,1,1	112,94,89	15,7,4	207	144	0.000578695	0.0330076	0.916,0.987,0.99	0.839,0.903,0.939	0.071	7.1	7.1
11460	ENSG00000140157	NIPA2	15	+	22839654	22839790	22838643	22838947	22845145	22845267	11460	23,30,29	1,0,0	26,32,51	0,1,8	280	144	0.000633174	0.0349001	0.922,1.0,1.0	1.0,0.943,0.766	0.071	7.1	7.1
91116	ENSG00000143398	PIP5K1A	1	+	151242127	151242269	151239954	151240039	151242437	151242567	91116	147153145	12,9,6	102143123	1,1,5	286	144	0.000721902	0.0380678	0.86,0.895,0.924	0.981,0.986,0.925	-0.071	-7.1	7.1
92189	ENSG00000121289	CEP89	19	-	32937012	32937120	32933450	32933669	32937630	32937673	92189	0,2,3	40,37,41	6,3,8	27,34,33	252	144	0.00073476	0.0384132	0.0,0.03,0.04	0.113,0.048,0.122	-0.071	-7.1	7.1
94965	ENSG00000157625	TAB3	X	-	30845932	30846071	30842987	30843049	30846550	30846644	94965	6,9,4	22,43,31	1,4,0	35,37,25	283	144	0.000947686	0.0454043	0.122,0.096,0.062	0.014,0.052,0.0	0.071	7.1	7.1
86682	ENSG00000162613	FUBP1	1	-	77969021	77969084	77968164	77968203	77969924	77970015	86682	12,2,9	253263210	24,17,10	82189142	207	144	2.59829e-07	0.000207219	0.032,0.005,0.029	0.169,0.059,0.047	-0.07	-7	7
57627	ENSG00000060237	WNK1	12	+	879572	880031	878214	878361	881691	881789	57627	29,31,52	65,80,52	14,11,30	92,66,71	603	144	4.59795e-05	0.00652548	0.096,0.085,0.193	0.035,0.038,0.092	0.07	7	7
39082	ENSG00000117419	ERI3	1	-	44339044	44339243	44319627	44319744	44352849	44352925	39082	285307339	13,14,23	288304314	4,3,10	343	144	6.65306e-05	0.00824724	0.902,0.902,0.861	0.968,0.977,0.929	-0.07	-7	7
16883	ENSG00000058600	POLR3E	16	+	22302930	22303004	22297410	22297537	22305155	22305206	16883	77,87,84	2,9,5	43,57,80	0,1,1	218	144	0.00013777	0.0136288	0.962,0.865,0.917	1.0,0.974,0.981	-0.07	-7	7
73798	ENSG00000074657	ZNF532	18	+	58953517	58953799	58918270	58920633	58979054	58979167	73798	150136148	4,2,7	174,91,106	0,0,1	426	144	0.000153482	0.0146249	0.927,0.958,0.877	1.0,1.0,0.973	-0.07	-7	7
35700	ENSG00000127995	CASD1	7	+	94542952	94543098	94538966	94539056	94544410	94544530	35700	6,4,3	22,38,35	0,0,0	31,26,51	290	144	0.00015962	0.0149221	0.119,0.05,0.041	0.0,0.0,0.0	0.07	7	7
8952	ENSG00000061918	GUCY1B3	4	+	155759355	155759541	155759030	155759143	155759786	155759860	8952	6,5,2	20,47,17	0,0,0	20,45,32	330	144	0.000172156	0.0155837	0.116,0.044,0.049	0.0,0.0,0.0	0.07	7	7
105308	ENSG00000139746	RBM26	13	-	79353152	79353224	79344668	79344794	79354438	79354570	105308	1,6,5	24,30,48	0,0,0	33,29,33	216	144	0.000213018	0.0178247	0.027,0.118,0.065	0.0,0.0,0.0	0.07	7	7
66448	ENSG00000143164	DCAF6	1	+	168004581	168004793	168003869	168003989	168038370	168038488	66448	268256274	4,2,5	331217211	8,10,15	356	144	0.000235864	0.0189617	0.964,0.981,0.957	0.944,0.898,0.851	0.07	7	7
49290	ENSG00000100348	TXN2	22	-	36476732	36476865	36467045	36467917	36480574	36480837	49290	344339208	33,22,25	169418380	11,18,12	277	144	0.000264335	0.0201819	0.844,0.889,0.812	0.889,0.924,0.943	-0.07	-7	7
6055	ENSG00000198700	IPO9	1	+	201834953	201835064	201829148	201829372	201847278	201847340	6055	24,24,13	127,130,78	19,55,51	66134153	255	144	0.000379848	0.0254323	0.096,0.094,0.086	0.14,0.188,0.158	-0.07	-7	7
103498	ENSG00000121864	ZNF639	3	+	179325041	179325322	179323075	179323291	179328282	179328351	103498	104158165	0,2,0	115148204	8,1,4	425	144	0.000433049	0.0274254	1.0,0.964,1.0	0.83,0.98,0.945	0.07	7	7
10780	ENSG00000153113	CAST	5	+	96730779	96730859	96729589	96729725	96736171	96736240	10780	111102101	3,9,8	170,113,85	4,2,0	224	144	0.000450794	0.0280951	0.96,0.879,0.89	0.965,0.973,1.0	-0.07	-7	7
97448	ENSG00000184445	KNTC1	12	+	122582704	122582985	122580602	122580670	122584277	122584450	97448	161143130	0,7,4	122111125	0,0,0	425	144	0.000464753	0.0286268	1.0,0.874,0.917	1.0,1.0,1.0	-0.07	-7	7
86174	ENSG00000171302	CANT1	17	-	78998147	78998286	78997839	78997963	79009663	79009778	86174	20,8,17	99,93,73	15,23,59	66,89,100	283	144	0.000878462	0.0431666	0.093,0.042,0.106	0.104,0.116,0.231	-0.07	-7	7
85659	ENSG00000155066	PROM2	2	+	95284902	95285115	95282141	95282226	95285638	95285710	85659	224217183	14,13,10	160259240	7,6,2	357	144	0.000945825	0.0453875	0.866,0.871,0.881	0.902,0.946,0.98	-0.07	-7	7
49516	ENSG00000170632	ARMC10	7	+	103075776	103075995	103074880	103075411	103083681	103083830	49516	49,53,48	293272296	63121122	241263268	363	144	2.58076e-09	6.4605e-06	0.062,0.072,0.06	0.094,0.154,0.153	-0.069	-6.9	6.9
71456	ENSG00000108639	SYNGR2	17	+	78171509	78171649	78170816	78171054	78171738	78171850	71456	188018631697	167202217	161217891908	100102117	284	144	7.11264e-08	7.79897e-05	0.851,0.824,0.799	0.891,0.899,0.892	-0.069	-6.9	6.9
98124	ENSG00000136146	MED4	13	-	48077152	48077311	48053322	48053491	48079843	48079990	98124	178194177	0,0,0	204142174	0,13,4	303	144	1.20965e-05	0.00267847	1.0,1.0,1.0	1.0,0.838,0.954	0.069	6.9	6.9
39213	ENSG00000163806	SPDYA	2	+	28793862	28793997	28783906	28783978	28799198	28799433	39213	474413425	27,17,11	555533552	58,52,32	279	144	2.65015e-05	0.00456657	0.901,0.926,0.952	0.832,0.841,0.899	0.069	6.9	6.9
81941	ENSG00000126653	NSRP1	17	+	30117301	30117332	30116828	30116863	30118079	30118173	81941	8,3,3	25,14,15	1,0,0	2,15,27	175	144	3.93371e-05	0.00590825	0.208,0.15,0.141	0.291,0.0,0.0	0.069	6.9	6.9
75745	ENSG00000029364	SLC39A9	14	+	69442068	69442266	69424093	69424202	69453240	69453309	75745	373397415	4,13,8	420363351	16,28,18	342	144	4.6199e-05	0.00654182	0.975,0.928,0.956	0.917,0.845,0.891	0.069	6.9	6.9
10624	ENSG00000100350	FOXRED2	22	-	36504097	36504367	36501240	36501407	36504514	36504766	10624	109510721102	77,88,81	114510971067	18,59,65	414	144	7.32778e-05	0.00880592	0.832,0.809,0.826	0.957,0.866,0.851	-0.069	-6.9	6.9
15063	ENSG00000115239	ASB3	2	-	53763474	53763606	53750782	53750941	53765376	53765585	15063	5,2,6	30,18,32	0,1,0	24,29,21	276	144	0.000208672	0.0175424	0.08,0.055,0.089	0.0,0.018,0.0	0.069	6.9	6.9
78316	ENSG00000278311	GGNBP2	17	+	36545618	36545817	36544931	36545097	36554819	36554900	78316	220,279,94	16,3,5	84267222	1,2,3	343	144	0.000288548	0.0212973	0.852,0.975,0.888	0.972,0.982,0.969	-0.069	-6.9	6.9
49294	ENSG00000100348	TXN2	22	-	36476732	36476858	36467590	36467917	36480574	36480787	49294	341329201	33,22,25	164408367	11,18,12	270	144	0.000302083	0.0219723	0.846,0.889,0.811	0.888,0.924,0.942	-0.069	-6.9	6.9
100617	ENSG00000104884	ERCC2	19	-	45369069	45369147	45368929	45368992	45370132	45370232	100617	91,91,91	8,2,8	72,90,100	0,4,0	222	144	0.000354854	0.0242828	0.881,0.967,0.881	1.0,0.936,1.0	-0.069	-6.9	6.9
41147	ENSG00000182923	CEP63	3	+	134547334	134547468	134546148	134546288	134549061	134549176	41147	3,7,6	51,76,66	18,16,9	92,57,38	278	144	0.000396046	0.0259643	0.03,0.046,0.045	0.092,0.127,0.109	-0.069	-6.9	6.9
10770	ENSG00000153113	CAST	5	+	96730779	96730858	96729589	96729725	96736171	96736240	10770	112102100	3,9,8	170,111,84	4,2,0	223	144	0.000482025	0.0293118	0.96,0.88,0.89	0.965,0.973,1.0	-0.069	-6.9	6.9
54275	ENSG00000139220	PPFIA2	12	-	81311959	81312168	81299300	81299382	81325776	81325810	54275	7,1,4	30,24,12	0,1,0	23,23,10	353	144	0.000815685	0.041114	0.087,0.017,0.12	0.0,0.017,0.0	0.069	6.9	6.9
23572	ENSG00000117625	RCOR3	1	+	211271527	211271874	211271231	211271309	211274209	211274262	23572	14,27,20	41,49,60	14,8,5	70,60,70	491	144	1.29588e-05	0.0028133	0.091,0.139,0.089	0.055,0.038,0.021	0.068	6.8	6.8
76917	ENSG00000165684	SNAPC4	9	-	136392244	136392416	136391941	136392106	136392521	136392594	76917	1,1,2	43,38,33	3,3,13	15,36,39	316	144	4.18453e-05	0.00617945	0.01,0.012,0.027	0.084,0.037,0.132	-0.068	-6.8	6.8
50887	ENSG00000051341	POLQ	3	-	121540094	121540198	121539432	121539589	121541348	121541479	50887	0,1,11	15,31,28	0,0,0	22,16,27	248	144	0.000185694	0.0162789	0.0,0.018,0.186	0.0,0.0,0.0	0.068	6.8	6.8
57508	ENSG00000148154	UGCG	9	+	111915758	111915836	111914604	111914746	111922848	111922951	57508	3,4,13	51,33,50	0,5,0	38,60,47	222	144	0.000322138	0.0228591	0.037,0.073,0.144	0.0,0.051,0.0	0.068	6.8	6.8
99262	ENSG00000170011	MYRIP	3	+	40017722	40017798	39900786	39900926	40044049	40044271	99262	5,2,4	38,17,32	0,1,0	36,31,34	220	144	0.000465043	0.0286268	0.079,0.071,0.076	0.0,0.021,0.0	0.068	6.8	6.8
13370	ENSG00000248871	TNFSF12-TNFSF13	17	+	7559845	7559893	7559623	7559702	7560048	7560167	13370	64,81,62	0,11,7	100,90,107	0,3,3	192	144	0.000644531	0.0352852	1.0,0.847,0.869	1.0,0.957,0.964	-0.068	-6.8	6.8
70514	ENSG00000143401	ANP32E	1	-	150223185	150223294	150220377	150220761	150226607	150226730	70514	73,48,50	2,0,0	20,62,39	0,7,2	253	144	0.000953396	0.0456247	0.954,1.0,1.0	1.0,0.834,0.917	0.068	6.8	6.8
65772	ENSG00000167702	KIFC2	8	+	144470982	144471106	144469489	144469539	144471941	144472046	65772	6,10,1	35,25,20	0,1,3	29,22,26	268	144	0.0010981	0.0499299	0.084,0.177,0.026	0.0,0.024,0.058	0.068	6.8	6.8
40738	ENSG00000173041	ZNF680	7	-	64525269	64525352	64519883	64522500	64543706	64544219	40738	0,0,1	40,51,72	3,7,3	41,34,37	227	144	0.000113191	0.0119587	0.0,0.0,0.009	0.044,0.116,0.049	-0.067	-6.7	6.7
100885	ENSG00000177106	EPS8L2	11	+	706595	706801	706236	706288	709329	709451	100885	69,43,36	103,98,73	15,27,53	37143158	350	144	0.00021349	0.0178261	0.216,0.153,0.169	0.143,0.072,0.121	0.067	6.7	6.7
63307	ENSG00000108518	PFN1	17	-	4946811	4946820	4945651	4945997	4948262	4949014	63307	99,96,74	3,2,0	36,96,121	5,2,13	153	144	0.000315782	0.0226295	0.969,0.978,1.0	0.871,0.978,0.898	0.067	6.7	6.7
36373	ENSG00000164941	INTS8	8	+	94849909	94850091	94849461	94849532	94851552	94851686	36373	104133152	6,5,3	135,82,119	0,0,2	326	144	0.000342818	0.0238754	0.884,0.922,0.957	1.0,1.0,0.963	-0.067	-6.7	6.7
52624	ENSG00000100578	KIAA0586	14	+	58441220	58441343	58432387	58432457	58442705	58442880	52624	2,6,4	26,28,36	0,0,0	21,18,23	267	144	0.000473726	0.0289438	0.04,0.104,0.057	0.0,0.0,0.0	0.067	6.7	6.7
90377	ENSG00000196517	SLC6A9	1	-	44010725	44010882	44009964	44010096	44024247	44024362	90377	123,90,99	0,4,7	80137144	0,0,1	301	144	0.000637716	0.0350746	1.0,0.915,0.871	1.0,1.0,0.986	-0.067	-6.7	6.7
9994	ENSG00000125648	SLC25A23	19	-	6452311	6452479	6444150	6444301	6454322	6454405	9994	229171140	8,10,9	132223261	2,7,1	312	144	0.000718776	0.0379696	0.93,0.888,0.878	0.968,0.936,0.992	-0.067	-6.7	6.7
100043	ENSG00000136536	MARCH7	2	+	159745769	159745937	159743060	159743253	159747804	159748903	100043	199217245	19,9,10	254211221	7,2,6	312	144	0.00083313	0.0417047	0.829,0.918,0.919	0.944,0.98,0.944	-0.067	-6.7	6.7
33624	ENSG00000139645	ANKRD52	12	-	56255783	56255984	56254864	56254952	56257014	56257085	33624	72,65,54	0,0,1	89108106	5,2,4	345	144	0.000867203	0.0428467	1.0,1.0,0.958	0.881,0.958,0.917	0.067	6.7	6.7
96846	ENSG00000132199	ENOSF1	18	-	706469	706578	694247	694334	712503	712662	96846	51,56,35	1,0,0	29,66,50	0,6,3	253	144	0.00103492	0.0482248	0.967,1.0,1.0	1.0,0.862,0.905	0.067	6.7	6.7
66626	ENSG00000163961	RNF168	3	-	196483769	196483891	196475230	196475312	196487398	196487578	66626	156,99,105	0,0,0	150145110	7,6,3	266	144	2.1529e-05	0.00393549	1.0,1.0,1.0	0.921,0.929,0.952	0.066	6.6	6.6
5567	ENSG00000068400	GRIPAP1	X	-	48998153	48998180	48997258	48997357	48999237	48999299	5567	127135109	1,1,6	128,99,151	6,14,11	171	144	7.3309e-05	0.00880592	0.991,0.991,0.939	0.947,0.856,0.92	0.066	6.6	6.6
28553	ENSG00000140521	POLG	15	-	89317938	89318037	89317375	89317536	89318540	89318716	28553	30,41,33	128120124	16,23,20	129148145	243	144	0.00026391	0.0201819	0.122,0.168,0.136	0.068,0.084,0.076	0.066	6.6	6.6
59112	ENSG00000183048	SLC25A10	17	+	81713261	81713506	81712263	81712519	81714952	81715072	59112	369269181	311324162	115312404	143476562	389	144	0.000654049	0.0356275	0.305,0.235,0.293	0.229,0.195,0.21	0.066	6.6	6.6
31927	ENSG00000084774	CAD	2	+	27239696	27239798	27239330	27239471	27240264	27240361	31927	127100115	1,0,2	46,82,121	2,10,0	246	144	0.000762708	0.0394665	0.987,1.0,0.971	0.931,0.828,1.0	0.066	6.6	6.6
3834	ENSG00000163832	ELP6	3	-	47498285	47498432	47495639	47496197	47504329	47504448	3834	63,80,63	0,8,2	63102134	0,0,2	291	144	0.000794266	0.0405778	1.0,0.832,0.94	1.0,1.0,0.971	-0.066	-6.6	6.6
85650	ENSG00000155066	PROM2	2	+	95284929	95285115	95282141	95282226	95285638	95285710	85650	219219180	14,13,10	158258241	7,6,2	330	144	0.000875731	0.0431666	0.872,0.88,0.887	0.908,0.949,0.981	-0.066	-6.6	6.6
106509	ENSG00000233593	RP4-665J23.1	1	-	90837549	90837765	90831868	90832196	90851482	90851650	106509	0,0,2	16,15,18	4,8,0	9,32,11	360	144	0.000915526	0.0443349	0.0,0.0,0.043	0.151,0.091,0.0	-0.066	-6.6	6.6
1579	ENSG00000166548	TK2	16	-	66536963	66537017	66531379	66531469	66541878	66541953	1579	51,48,50	7,0,3	71,69,77	0,2,0	198	144	0.00106659	0.0490414	0.841,1.0,0.924	1.0,0.962,1.0	-0.066	-6.6	6.6
54020	ENSG00000156990	RPUSD3	3	-	9839031	9839171	9837848	9838207	9840183	9840303	54020	283251246	16,9,9	207195227	3,0,1	284	144	3.90512e-07	0.00027711	0.9,0.934,0.933	0.972,1.0,0.991	-0.065	-6.5	6.5
105290	ENSG00000071889	FAM3A	X	-	154512822	154512936	154511847	154511871	154515759	154516237	105290	217270205	20,10,6	229325293	2,5,3	258	144	3.49363e-06	0.00117043	0.858,0.938,0.95	0.985,0.973,0.982	-0.065	-6.5	6.5
59617	ENSG00000119787	ATL2	2	-	38296356	38296590	38295608	38296113	38298143	38298575	59617	22,17,20	76,78,58	4,8,7	61,82,70	378	144	1.51041e-05	0.00307092	0.099,0.077,0.116	0.024,0.036,0.037	0.065	6.5	6.5
108751	ENSG00000165548	TMEM63C	14	+	77256028	77256163	77253304	77253376	77256525	77256794	108751	0,5,10	28,37,35	0,0,0	8,44,35	279	144	4.49149e-05	0.00645571	0.0,0.065,0.129	0.0,0.0,0.0	0.065	6.5	6.5
33928	ENSG00000087299	L2HGDH	14	-	50287168	50287325	50283870	50284033	50294114	50294246	33928	26,26,8	65,85,51	6,7,3	26,70,70	301	144	5.2671e-05	0.00708465	0.161,0.128,0.07	0.099,0.046,0.02	0.065	6.5	6.5
57245	ENSG00000131051	RBM39	20	-	35740483	35740597	35738967	35739017	35740823	35740887	57245	103115101	403367402	108141155	234311382	258	144	6.76193e-05	0.00832493	0.125,0.149,0.123	0.205,0.202,0.185	-0.065	-6.5	6.5
37869	ENSG00000044446	PHKA2	X	-	18902791	18902910	18901484	18901603	18905757	18905815	37869	4,8,9	30,43,46	0,3,0	41,25,21	263	144	9.05971e-05	0.0102185	0.068,0.092,0.097	0.0,0.062,0.0	0.065	6.5	6.5
100842	ENSG00000251022	THAP9-AS1	4	-	82895691	82895774	82893008	82894847	82897988	82898062	100842	149168148	14,9,7	110142151	2,4,1	227	144	0.000128325	0.0129359	0.871,0.922,0.931	0.972,0.957,0.99	-0.065	-6.5	6.5
4755	ENSG00000155256	ZFYVE27	10	+	97748268	97748364	97744728	97744915	97749473	97749586	4755	125,124,86	2,8,6	76102108	0,2,0	240	144	0.00013413	0.0133863	0.974,0.903,0.896	1.0,0.968,1.0	-0.065	-6.5	6.5
7857	ENSG00000165102	HGSNAT	8	+	43196429	43196540	43193756	43193843	43196947	43197025	7857	2,1,0	27,26,26	2,13,1	17,35,25	255	144	0.00025188	0.0195862	0.04,0.021,0.0	0.062,0.173,0.022	-0.065	-6.5	6.5
72713	ENSG00000100227	POLDIP3	22	-	42587442	42587572	42583720	42585968	42591954	42592084	72713	61,75,80	0,2,1	53,72,79	0,3,10	274	144	0.000896647	0.0436004	1.0,0.952,0.977	1.0,0.927,0.806	0.065	6.5	6.5
7387	ENSG00000174738	NR1D2	3	+	23963114	23963330	23961976	23962605	23964976	23965162	7387	5,13,24	31,65,58	8,2,7	95,72,65	360	144	9.43914e-06	0.00229907	0.061,0.074,0.142	0.033,0.011,0.041	0.064	6.4	6.4
109550	ENSG00000114098	ARMC8	3	+	138241782	138241983	138239467	138239528	138245087	138245183	109550	209158176	3,10,2	156125144	0,0,0	345	144	6.51892e-05	0.00814819	0.967,0.868,0.973	1.0,1.0,1.0	-0.064	-6.4	6.4
71163	ENSG00000126456	IRF3	19	-	49663342	49663514	49663187	49663258	49665630	49665705	71163	197161123	7,7,4	97195183	0,0,3	316	144	7.62801e-05	0.00902821	0.928,0.913,0.933	1.0,1.0,0.965	-0.064	-6.4	6.4
49492	ENSG00000127511	SIN3B	19	+	16862907	16862979	16862362	16862559	16863679	16863796	49492	1,0,1	32,50,43	3,7,6	28,55,44	216	144	8.4112e-05	0.00970573	0.02,0.0,0.015	0.067,0.078,0.083	-0.064	-6.4	6.4
96406	ENSG00000151338	MIPOL1	14	+	37212229	37212356	37198027	37198104	37247102	37247240	96406	0,7,5	9,27,35	0,0,0	36,29,25	271	144	9.29709e-05	0.0103311	0.0,0.121,0.071	0.0,0.0,0.0	0.064	6.4	6.4
67707	ENSG00000143776	CDC42BPA	1	-	227254063	227254155	227213135	227213219	227317004	227318125	67707	110127132	1,0,2	91108131	8,4,4	236	144	0.000142895	0.013952	0.985,1.0,0.976	0.874,0.943,0.952	0.064	6.4	6.4
13557	ENSG00000211455	STK38L	12	+	27300553	27300601	27297709	27297854	27302136	27302188	13557	8,3,3	49,30,54	0,2,0	40,52,56	192	144	0.000188093	0.0164095	0.109,0.07,0.04	0.0,0.028,0.0	0.064	6.4	6.4
43297	ENSG00000059588	TARBP1	1	-	234393361	234393486	234392415	234392552	234393645	234393837	43297	83121107	9,5,0	108138135	2,0,1	269	144	0.000306718	0.0221842	0.832,0.928,1.0	0.967,1.0,0.986	-0.064	-6.4	6.4
29644	ENSG00000136840	ST6GALNAC4	9	-	127912431	127912680	127912267	127912338	127914655	127914762	29644	182192189	0,5,0	129238231	4,6,11	393	144	0.000331323	0.023309	1.0,0.934,1.0	0.922,0.936,0.885	0.064	6.4	6.4
73036	ENSG00000075539	FRYL	4	-	48549472	48549623	48548689	48548793	48550591	48550704	73036	47,27,73	0,0,11	38,45,29	0,1,0	295	144	0.000445402	0.0279524	1.0,1.0,0.764	1.0,0.956,1.0	-0.064	-6.4	6.4
94116	ENSG00000148840	PPRC1	10	+	102143044	102143098	102139099	102142004	102144249	102144307	94116	61,47,95	1,4,8	70,28,39	2,0,0	198	144	0.000877085	0.0431666	0.978,0.895,0.896	0.962,1.0,1.0	-0.064	-6.4	6.4
60679	ENSG00000258529	RP11-108O10.8	11	-	111865180	111865251	111860546	111860635	111868601	111868736	60679	62,71,57	0,0,0	82,69,77	0,11,0	215	144	0.000907318	0.0440113	1.0,1.0,1.0	1.0,0.808,1.0	0.064	6.4	6.4
58784	ENSG00000122642	FKBP9	7	+	32974616	32974762	32957404	32957794	32975181	32975371	58784	208233208	9,10,6	272216246	0,3,0	290	144	6.84482e-07	0.000397971	0.92,0.92,0.945	1.0,0.973,1.0	-0.063	-6.3	6.3
69112	ENSG00000175582	RAB6A	11	-	73758169	73758273	73730764	73730823	73760957	73761091	69112	0,0,0	61,64,19	8,8,4	51,61,63	248	144	7.4688e-06	0.00197699	0.0,0.0,0.0	0.083,0.071,0.036	-0.063	-6.3	6.3
82883	ENSG00000130733	YIPF2	19	-	10927629	10927716	10925685	10925773	10927798	10927959	82883	189248158	18,7,7	179323249	0,7,3	231	144	1.81248e-05	0.0034533	0.867,0.957,0.934	1.0,0.966,0.981	-0.063	-6.3	6.3
111744	ENSG00000114786	ABHD14A-ACY1	3	+	51985206	51985271	51984046	51984158	51985400	51985465	111744	216235135	19,9,10	109246195	1,7,3	209	144	9.67612e-05	0.0106213	0.887,0.947,0.903	0.987,0.96,0.978	-0.063	-6.3	6.3
50053	ENSG00000264187	RP11-45M22.4	17	-	17236475	17236683	17232787	17232901	17236911	17237185	50053	7,0,10	40,42,22	1,2,2	39,61,61	352	144	0.000245686	0.0193836	0.067,0.0,0.157	0.01,0.013,0.013	0.063	6.3	6.3
44849	ENSG00000165105	RASEF	9	-	83025774	83025921	83022335	83022426	83062436	83063128	44849	104,116,65	1,0,0	87,90,105	0,8,3	291	144	0.0005936	0.0334554	0.981,1.0,1.0	1.0,0.848,0.945	0.063	6.3	6.3
100917	ENSG00000173120	KDM2A	11	+	67131951	67132073	67121268	67121358	67180078	67180217	100917	12,12,12	54,69,99	2,4,4	106,86,60	266	144	1.29471e-05	0.0028133	0.107,0.086,0.062	0.01,0.025,0.035	0.062	6.2	6.2
53094	ENSG00000106460	TMEM106B	7	+	12214200	12214394	12211299	12211425	12214808	12214885	53094	2,2,1	38,62,60	3,10,6	46,32,27	338	144	5.246e-05	0.00706681	0.022,0.014,0.007	0.027,0.117,0.086	-0.062	-6.2	6.2
92539	ENSG00000115993	TRAK2	2	-	201401017	201401094	201399376	201399493	201407402	201407597	92539	117168119	0,0,0	109,90,125	4,4,6	221	144	5.67908e-05	0.00737463	1.0,1.0,1.0	0.947,0.936,0.931	0.062	6.2	6.2
44033	ENSG00000146828	SLC12A9	7	+	100856867	100857176	100852736	100852839	100858834	100858942	44033	296252232	2,5,11	133220256	0,0,2	453	144	8.10162e-05	0.00946976	0.979,0.941,0.87	1.0,1.0,0.976	-0.062	-6.2	6.2
67135	ENSG00000154380	ENAH	1	-	225504990	225505068	225500991	225501070	225507950	225508017	67135	25,19,15	139213157	40,29,27	128124156	222	144	0.000238752	0.0190881	0.104,0.055,0.058	0.169,0.132,0.101	-0.062	-6.2	6.2
100211	ENSG00000089639	GMIP	19	-	19634506	19634703	19633802	19634190	19634791	19634929	100211	147142133	2,1,9	105127133	0,0,0	341	144	0.000391587	0.0258155	0.969,0.984,0.862	1.0,1.0,1.0	-0.062	-6.2	6.2
5055	ENSG00000174775	HRAS	11	-	533276	533358	532241	532755	533452	533612	5055	60,78,59	339289355	67,78,83	159226330	226	144	0.000436623	0.0275544	0.101,0.147,0.096	0.212,0.18,0.138	-0.062	-6.2	6.2
106136	ENSG00000090060	PAPOLA	14	+	96562818	96562892	96560437	96560711	96564954	96564988	106136	106108137	10,10,0	116,67,95	2,1,1	218	144	0.000503345	0.0300805	0.875,0.877,1.0	0.975,0.978,0.984	-0.062	-6.2	6.2
50630	ENSG00000055609	KMT2C	7	-	152157760	152157925	152156204	152156346	152158862	152159072	50630	103,88,111	2,3,8	144,88,125	0,1,2	309	144	0.000576773	0.0329375	0.96,0.932,0.866	1.0,0.976,0.967	-0.062	-6.2	6.2
45919	ENSG00000175224	ATG13	11	+	46650176	46650317	46649136	46649183	46656232	46656398	45919	184239316	4,11,2	230257256	28,12,6	285	144	0.000711629	0.0376804	0.959,0.917,0.988	0.806,0.915,0.956	0.062	6.2	6.2
31563	ENSG00000178761	FAM219B	15	-	74904981	74905059	74904663	74904712	74905153	74905231	31563	4,7,2	151153131	30,16,16	174136145	222	144	2.84825e-08	3.88916e-05	0.017,0.029,0.01	0.101,0.071,0.067	-0.061	-6.1	6.1
70722	ENSG00000114268	PFKFB4	3	-	48525564	48525669	48523700	48523830	48535511	48535658	70722	108203127	0,3,0	257487376	24,10,8	249	144	1.02777e-05	0.00242738	1.0,0.975,1.0	0.861,0.966,0.965	0.061	6.1	6.1
90475	ENSG00000134109	EDEM1	3	+	5192269	5192357	5187763	5188314	5195208	5195281	90475	0,0,0	38,62,45	5,6,4	41,60,43	232	144	6.51207e-05	0.00814819	0.0,0.0,0.0	0.07,0.058,0.055	-0.061	-6.1	6.1
107222	ENSG00000204852	TCTN1	12	+	110627929	110628224	110626417	110626492	110628766	110628918	107222	7,8,2	17,51,20	0,2,0	36,35,15	439	144	0.000174887	0.0156824	0.119,0.049,0.032	0.0,0.018,0.0	0.061	6.1	6.1
58360	ENSG00000143537	ADAM15	1	+	155055701	155055852	155054313	155054506	155055931	155056000	58360	230286240	13,11,13	202301247	2,5,5	295	144	0.000184369	0.0161947	0.896,0.927,0.9	0.98,0.967,0.96	-0.061	-6.1	6.1
38362	ENSG00000132849	INADL	1	+	62100318	62100408	62084514	62084648	62108436	62108520	38362	0,3,2	60,60,42	10,5,6	63,60,32	234	144	0.000217214	0.0179626	0.0,0.03,0.028	0.089,0.049,0.103	-0.061	-6.1	6.1
74208	ENSG00000196323	ZBTB44	11	-	130260855	130261929	130239811	130239896	130314374	130314591	74208	740640818	2,1,3	783583575	9,8,4	1218	144	0.000320501	0.0227968	0.978,0.987,0.97	0.911,0.896,0.944	0.061	6.1	6.1
104017	ENSG00000149743	TRPT1	11	-	64224134	64224210	64223832	64223967	64224284	64224341	104017	120,119,96	9,6,6	142,134,98	0,3,3	220	144	0.000421272	0.0270021	0.897,0.928,0.913	1.0,0.967,0.955	-0.061	-6.1	6.1
69001	ENSG00000153922	CHD1	5	-	98869013	98869277	98868494	98868635	98869753	98869882	69001	44,14,29	64,55,63	12,19,10	57,46,87	408	144	0.000919215	0.044418	0.195,0.082,0.14	0.069,0.127,0.039	0.061	6.1	6.1
5731	ENSG00000103335	PIEZO1	16	-	88725008	88725080	88723865	88723971	88725415	88725544	5731	359268229	0,0,1	154256276	2,12,21	216	144	1.46752e-10	6.96068e-07	1.0,1.0,0.993	0.981,0.934,0.898	0.06	6	6
72342	ENSG00000249141	RP11-514O12.4	6	-	166946681	166946739	166943018	166943089	166952487	166952548	72342	100107112	6,7,3	71,87,87	1,0,0	202	144	0.000103076	0.0111515	0.922,0.916,0.964	0.981,1.0,1.0	-0.06	-6	6
103197	ENSG00000128989	ARPP19	15	-	52568847	52568900	52557099	52557222	52569115	52569167	103197	124126115	15,4,8	104134129	5,2,1	197	144	0.000476289	0.0290217	0.858,0.958,0.913	0.938,0.98,0.99	-0.06	-6	6
33009	ENSG00000149547	EI24	11	+	125570103	125570190	125569279	125569573	125572457	125572569	33009	85,87,90	215268218	40,71,85	146320374	231	144	0.000551859	0.0319214	0.198,0.168,0.205	0.146,0.122,0.124	0.06	6	6
43880	ENSG00000160072	ATAD3B	1	+	1489691	1489826	1489203	1489274	1490256	1490371	43880	4,14,4	104,92,91	14,8,13	64,54,48	279	144	0.00059603	0.0335464	0.019,0.073,0.022	0.101,0.071,0.123	-0.06	-6	6
67736	ENSG00000109065	NAT9	17	-	74773865	74774042	74773575	74773688	74775621	74775707	67736	10,0,2	25,34,8	1,1,0	7,38,38	321	144	0.000801327	0.040662	0.152,0.0,0.101	0.06,0.012,0.0	0.06	6	6
61237	ENSG00000078699	CBFA2T2	20	+	33640343	33640531	33636639	33636708	33644346	33646690	61237	108,124,73	1,8,1	69,111,99	0,0,0	332	144	0.00105105	0.0487748	0.979,0.871,0.969	1.0,1.0,1.0	-0.06	-6	6
2597	ENSG00000179178	TMEM125	1	+	43270923	43271164	43270680	43270793	43272183	43272220	2597	33,31,28	157223120	42,62,71	105161190	385	144	7.44064e-06	0.00197699	0.073,0.049,0.08	0.13,0.126,0.123	-0.059	-5.9	5.9
29906	ENSG00000179104	TMTC2	12	+	82756982	82757126	82687480	82687669	82857009	82857580	29906	13,8,3	69,60,21	1,0,2	26,62,49	288	144	8.97875e-06	0.00222911	0.086,0.062,0.067	0.019,0.0,0.02	0.059	5.9	5.9
69493	ENSG00000151292	CSNK1G3	5	+	123595038	123595134	123591318	123591414	123604723	123604830	69493	11,5,7	70,75,54	0,0,2	43,54,64	240	144	1.10797e-05	0.00253563	0.086,0.038,0.072	0.0,0.0,0.018	0.059	5.9	5.9
47584	ENSG00000052841	TTC17	11	+	43373506	43373669	43358940	43359113	43379232	43379322	47584	0,0,1	37,57,43	2,6,8	36,40,35	307	144	3.67791e-05	0.0056555	0.0,0.0,0.011	0.025,0.066,0.097	-0.059	-5.9	5.9
48660	ENSG00000077454	LRCH4	7	-	100577085	100577154	100576901	100577005	100577496	100577552	48660	129,128,81	6,6,4	79153140	0,0,2	213	144	7.6337e-05	0.00902821	0.936,0.935,0.932	1.0,1.0,0.979	-0.059	-5.9	5.9
90260	ENSG00000157020	SEC13	3	-	10320508	10320664	10318049	10318094	10321049	10321084	90260	17,15,14	154157127	18,38,26	59134157	300	144	0.000101079	0.0110015	0.05,0.044,0.05	0.128,0.12,0.074	-0.059	-5.9	5.9
48663	ENSG00000077454	LRCH4	7	-	100577085	100577389	100576693	100577005	100577496	100577552	48663	311297144	6,6,4	129332301	0,0,2	448	144	0.000117914	0.0122565	0.943,0.941,0.92	1.0,1.0,0.98	-0.059	-5.9	5.9
71186	ENSG00000127804	METTL16	17	-	2502203	2502331	2477685	2477885	2511758	2511886	71186	121133122	9,6,0	109,150,99	0,2,0	272	144	0.000171479	0.0155837	0.877,0.921,1.0	1.0,0.975,1.0	-0.059	-5.9	5.9
98951	ENSG00000119522	DENND1A	9	-	123923192	123923415	123878950	123879021	123929888	123930152	98951	8,2,4	24,20,34	0,0,3	27,43,57	367	144	0.000230344	0.0186852	0.116,0.038,0.044	0.0,0.0,0.02	0.059	5.9	5.9
3109	ENSG00000143476	DTL	1	+	212042992	212043118	212035576	212035942	212044659	212044758	3109	99,88,124	9,2,2	46,88,92	1,0,0	270	144	0.00033852	0.0237043	0.854,0.959,0.971	0.961,1.0,1.0	-0.059	-5.9	5.9
11495	ENSG00000140157	NIPA2	15	+	22848956	22849039	22845145	22845267	22851638	22851870	11495	4,7,4	42,36,74	1,0,1	48,41,59	227	144	0.000365364	0.0247569	0.057,0.11,0.033	0.013,0.0,0.011	0.059	5.9	5.9
84899	ENSG00000150403	TMCO3	13	+	113503495	113503588	113501751	113501880	113510237	113510424	84899	126144110	2,4,0	150146133	17,4,4	237	144	0.000460095	0.0284779	0.975,0.956,1.0	0.843,0.957,0.953	0.059	5.9	5.9
94014	ENSG00000140455	USP3	15	+	63526919	63527037	63504733	63504830	63529013	63529166	94014	9,4,0	30,26,30	0,1,1	21,23,29	262	144	0.000729299	0.0382341	0.142,0.078,0.0	0.0,0.023,0.019	0.059	5.9	5.9
49264	ENSG00000183431	SF3A3	1	-	37976883	37976953	37969570	37969735	37979464	37979533	49264	175151172	9,15,9	124127105	2,4,2	214	144	0.000794856	0.040585	0.929,0.871,0.928	0.977,0.955,0.972	-0.059	-5.9	5.9
11753	ENSG00000101333	PLCB4	20	+	9373046	9373104	9372302	9372403	9380053	9380162	11753	64,49,74	3,0,0	79,61,42	8,4,1	202	144	0.000897457	0.0436004	0.938,1.0,1.0	0.876,0.916,0.968	0.059	5.9	5.9
42203	ENSG00000106077	ABHD11	7	-	73737875	73738072	73737567	73737735	73738327	73738463	42203	56,28,39	150154131	10,16,23	76152192	341	144	3.80165e-06	0.00125416	0.136,0.071,0.112	0.053,0.043,0.048	0.058	5.8	5.8
32822	ENSG00000178149	DALRD3	3	-	49016611	49016673	49016428	49016511	49016773	49016847	32822	144100107	9,8,1	86159122	1,1,0	206	144	2.40264e-05	0.00426258	0.918,0.897,0.987	0.984,0.991,1.0	-0.058	-5.8	5.8
59715	ENSG00000148700	ADD3	10	+	110132304	110132409	110130362	110130486	110133325	110135565	59715	391385492	11,12,12	365238294	33,11,19	249	144	3.35019e-05	0.00531547	0.954,0.949,0.96	0.865,0.926,0.899	0.058	5.8	5.8
41490	ENSG00000198176	TFDP1	13	+	113637817	113637896	113636533	113636700	113640119	113641470	41490	217208189	14,16,12	172183247	2,10,3	223	144	0.000319686	0.0227596	0.909,0.894,0.91	0.982,0.922,0.982	-0.058	-5.8	5.8
58882	ENSG00000138698	RAP1GDS1	4	+	98391951	98392080	98352475	98352601	98404476	98404602	58882	71,87,101	3,0,9	83,65,60	2,0,0	273	144	0.000991827	0.0468221	0.926,1.0,0.855	0.956,1.0,1.0	-0.058	-5.8	5.8
14651	ENSG00000033627	ATP6V0A1	17	+	42516771	42516949	42514288	42514460	42521026	42522582	14651	3,5,6	72,92,118	16,16,12	76,101,60	322	144	6.39802e-06	0.00181889	0.018,0.024,0.022	0.086,0.066,0.082	-0.057	-5.7	5.7
81667	ENSG00000072778	ACADVL	17	+	7224697	7224714	7224479	7224552	7224808	7224884	81667	80,114,62	5,10,2	154134110	0,1,1	161	144	8.36091e-06	0.0021106	0.935,0.911,0.965	1.0,0.992,0.99	-0.057	-5.7	5.7
28752	ENSG00000143575	HAX1	1	+	154273773	154273803	154273335	154273598	154274949	154275001	28752	101,81,74	0,0,0	42,99,130	0,12,5	174	144	1.08076e-05	0.00251026	1.0,1.0,1.0	1.0,0.872,0.956	0.057	5.7	5.7
96431	ENSG00000151338	MIPOL1	14	+	37476921	37477062	37422854	37422949	37499907	37500138	96431	14,1,6	86,91,103	27,7,11	84,53,65	285	144	9.25106e-05	0.0102927	0.076,0.006,0.029	0.14,0.063,0.079	-0.057	-5.7	5.7
39094	ENSG00000117419	ERI3	1	-	44339044	44339316	44319627	44319744	44352849	44352925	39094	430429485	13,14,23	407404416	4,3,10	416	144	0.000160692	0.0149689	0.92,0.914,0.88	0.972,0.979,0.935	-0.057	-5.7	5.7
97362	ENSG00000173812	EIF1	17	+	41689748	41689929	41688886	41689069	41690087	41690189	97362	353391400	19,16,31	594419408	8,8,20	325	144	0.000171869	0.0155837	0.892,0.915,0.851	0.971,0.959,0.9	-0.057	-5.7	5.7
62666	ENSG00000106009	BRAT1	7	-	2544908	2545056	2543753	2543962	2547323	2547478	62666	423330284	12,22,18	237359319	4,4,10	292	144	0.000254602	0.0197459	0.946,0.881,0.886	0.967,0.978,0.94	-0.057	-5.7	5.7
38397	ENSG00000166575	TMEM135	11	+	87071522	87071615	87037843	87038186	87091361	87091395	38397	93107126	3,0,0	132,109,97	5,5,6	237	144	0.000281338	0.0209792	0.95,1.0,1.0	0.941,0.93,0.908	0.057	5.7	5.7
52044	ENSG00000245937	LINC01184	5	-	128064736	128064850	128061143	128061244	128082734	128083100	52044	4,10,9	51,39,53	3,0,3	29,61,58	258	144	0.000357702	0.0243347	0.042,0.125,0.087	0.055,0.0,0.028	0.057	5.7	5.7
31420	ENSG00000145919	BOD1	5	-	173613126	173613255	173609356	173609434	173616199	173616659	31420	156172129	1,3,2	171186169	4,9,12	273	144	0.000358544	0.024368	0.988,0.968,0.971	0.958,0.916,0.881	0.057	5.7	5.7
80308	ENSG00000059378	PARP12	7	-	140037714	140037856	140034234	140034331	140041643	140041728	80308	166158175	1,3,3	177150130	9,10,3	286	144	0.000895861	0.0435934	0.988,0.964,0.967	0.908,0.883,0.956	0.057	5.7	5.7
37140	ENSG00000154710	RABGEF1	7	+	66796775	66796892	66795510	66795592	66797373	66797506	37140	12,2,8	60,67,79	0,0,0	70,42,82	261	144	3.4686e-06	0.00116638	0.099,0.016,0.053	0.0,0.0,0.0	0.056	5.6	5.6
53116	ENSG00000065485	PDIA5	3	+	123130479	123130616	123124271	123124343	123145521	123145592	53116	194184200	17,3,2	240282194	0,1,2	281	144	4.13666e-06	0.00133618	0.854,0.969,0.981	1.0,0.993,0.98	-0.056	-5.6	5.6
102369	ENSG00000140563	MCTP2	15	+	94476291	94476499	94470332	94470442	94476695	94476793	102369	2,3,7	88,81,85	15,6,13	48,65,66	352	144	1.47368e-05	0.00302524	0.009,0.015,0.033	0.113,0.036,0.075	-0.056	-5.6	5.6
62241	ENSG00000170852	KBTBD2	7	-	32874706	32874823	32868171	32870880	32874991	32875157	62241	14,4,5	58,54,72	5,0,0	98,67,44	261	144	3.64332e-05	0.00564152	0.118,0.039,0.037	0.027,0.0,0.0	0.056	5.6	5.6
3194	ENSG00000055332	EIF2AK2	2	-	37122505	37122664	37119958	37120139	37126288	37126411	3194	81,75,158	1,1,12	106,91,45	0,1,0	303	144	0.000110405	0.0117747	0.975,0.973,0.862	1.0,0.977,1.0	-0.056	-5.6	5.6
25260	ENSG00000070159	PTPN3	9	-	109475968	109476172	109463296	109463451	109498218	109498306	25260	3,11,0	25,33,34	0,0,0	40,50,40	348	144	0.000145028	0.0140692	0.047,0.121,0.0	0.0,0.0,0.0	0.056	5.6	5.6
70468	ENSG00000157224	CLDN12	7	+	90412006	90412061	90405518	90405612	90412643	90413238	70468	0,0,0	13,18,14	5,0,8	64,29,45	199	144	0.000679675	0.0366123	0.0,0.0,0.0	0.054,0.0,0.114	-0.056	-5.6	5.6
6430	ENSG00000034152	MAP2K3	17	+	21312198	21312281	21305050	21305128	21313491	21313537	6430	199189173	7,2,2	110175185	6,10,12	227	144	0.000704051	0.0374552	0.947,0.984,0.982	0.921,0.917,0.907	0.056	5.6	5.6
16	ENSG00000166012	TAF1D	11	-	93734624	93734660	93733349	93733397	93736140	93736304	16	65,70,87	5,0,6	80,66,67	0,0,0	180	144	0.00102149	0.0478466	0.912,1.0,0.921	1.0,1.0,1.0	-0.056	-5.6	5.6
84660	ENSG00000165264	NDUFB6	9	-	32558909	32558954	32553532	32553944	32572880	32573184	84660	101137100	5,2,3	64123107	2,15,10	189	144	0.00105813	0.0488517	0.939,0.981,0.962	0.961,0.862,0.891	0.056	5.6	5.6
21493	ENSG00000123349	PFDN5	12	+	53295838	53295948	53295575	53295639	53298044	53298150	21493	347411293	44,38,28	196433424	24,16,15	254	144	0.00107999	0.0492803	0.817,0.86,0.856	0.822,0.939,0.941	-0.056	-5.6	5.6
89751	ENSG00000154122	ANKH	5	-	14839072	14839233	14768974	14769191	14871351	14871778	89751	6,0,6	31,32,23	0,2,2	29,73,78	305	144	0.00108065	0.0492857	0.084,0.0,0.11	0.0,0.013,0.012	0.056	5.6	5.6
44821	ENSG00000152795	HNRNPDL	4	-	82425565	82425667	82422563	82424883	82426036	82426129	44821	33,43,16	312259298	10,54,78	70229270	246	144	4.50977e-07	0.000315055	0.058,0.089,0.03	0.077,0.121,0.145	-0.055	-5.5	5.5
98109	ENSG00000143774	GUK1	1	+	228141123	228141507	228140317	228140363	228145510	228145624	98109	188168136	303343216	76163163	266435504	528	144	1.83254e-06	0.000795382	0.145,0.118,0.147	0.072,0.093,0.081	0.055	5.5	5.5
91555	ENSG00000122203	KIAA1191	5	-	176355570	176355749	176352702	176352748	176361601	176361797	91555	348389268	12,7,14	348362395	1,4,4	323	144	1.68776e-05	0.00330219	0.928,0.961,0.895	0.994,0.976,0.978	-0.055	-5.5	5.5
75879	ENSG00000143569	UBAP2L	1	+	154224412	154224623	154220966	154221040	154225083	154225213	75879	12,6,1	30,43,35	1,0,1	12,40,50	355	144	4.63706e-05	0.00655003	0.14,0.054,0.011	0.033,0.0,0.008	0.055	5.5	5.5
45605	ENSG00000127720	METTL25	12	+	82369386	82369560	82358528	82358824	82386802	82386967	45605	0,3,0	35,49,31	6,9,3	42,36,46	318	144	0.000246812	0.019409	0.0,0.027,0.0	0.061,0.102,0.029	-0.055	-5.5	5.5
46773	ENSG00000123178	SPRYD7	13	-	49918092	49918221	49912705	49915160	49921477	49921580	46773	3,9,8	56,54,36	5,0,2	75,63,81	273	144	0.000264479	0.0201819	0.027,0.081,0.105	0.034,0.0,0.013	0.055	5.5	5.5
32401	ENSG00000167693	NXN	17	-	805067	805247	803681	803806	819438	819545	32401	181168109	0,10,4	126237226	0,0,3	324	144	0.000392859	0.0258427	1.0,0.882,0.924	1.0,1.0,0.971	-0.055	-5.5	5.5
11679	ENSG00000151883	PARP8	5	+	50757118	50757215	50750150	50750188	50759642	50759732	11679	6,11,6	51,59,55	0,3,3	48,47,70	241	144	0.000432957	0.0274254	0.066,0.1,0.061	0.0,0.037,0.025	0.055	5.5	5.5
12177	ENSG00000127415	IDUA	4	+	1003344	1003470	1003035	1003157	1003548	1003625	12177	93138126	4,1,7	86134104	0,0,1	270	144	0.000834776	0.0417249	0.925,0.987,0.906	1.0,1.0,0.982	-0.055	-5.5	5.5
8332	ENSG00000261183	RP11-532F12.5	15	-	40840379	40840491	40838550	40838686	40844178	40844300	8332	18,7,15	90,114,69	0,7,9	56108116	256	144	0.000880367	0.0431666	0.101,0.033,0.109	0.0,0.035,0.042	0.055	5.5	5.5
70219	ENSG00000266173	STRADA	17	-	63707246	63707418	63706634	63706739	63710490	63710614	70219	116,92,108	1,0,11	85111109	0,2,0	316	144	0.000982983	0.0465999	0.981,1.0,0.817	1.0,0.962,1.0	-0.055	-5.5	5.5
47133	ENSG00000169221	TBC1D10B	16	-	30359171	30359361	30358662	30358817	30359537	30359603	47133	336347233	7,6,10	241330344	0,1,1	334	144	5.49374e-06	0.00165584	0.954,0.961,0.909	1.0,0.993,0.993	-0.054	-5.4	5.4
112473	ENSG00000091136	LAMB1	7	-	108002126	108002384	108001557	108001733	108002848	108002971	112473	17,7,5	52,37,45	2,0,7	50,62,85	402	144	1.19335e-05	0.002662	0.105,0.063,0.038	0.014,0.0,0.029	0.054	5.4	5.4
90829	ENSG00000180573	HIST1H2AC	6	+	26127678	26127761	26124144	26124749	26138053	26139084	90829	25,24,16	236220305	43,19,32	224112156	227	144	2.30115e-05	0.00415591	0.063,0.065,0.032	0.109,0.097,0.115	-0.054	-5.4	5.4
74038	ENSG00000146576	C7orf26	7	+	6594434	6594600	6591702	6591867	6599828	6599892	74038	248251240	0,1,0	158240188	5,5,6	310	144	4.84858e-05	0.00673273	1.0,0.991,1.0	0.936,0.957,0.936	0.054	5.4	5.4
74231	ENSG00000137288	UQCC2	6	-	33700443	33700621	33697567	33697750	33701345	33701420	74231	253227189	2,1,2	154286280	9,8,5	322	144	0.00023067	0.0186852	0.983,0.99,0.977	0.884,0.941,0.962	0.054	5.4	5.4
56536	ENSG00000148396	SEC16A	9	-	136457336	136457584	136456052	136456166	136459133	136459239	56536	186182207	0,8,9	154158188	1,2,0	392	144	0.000251059	0.0195722	1.0,0.893,0.894	0.983,0.967,1.0	-0.054	-5.4	5.4
24272	ENSG00000176244	ACBD7	10	-	15081530	15081764	15078922	15079040	15088716	15088776	24272	7,10,2	25,36,20	0,1,4	43,28,26	378	144	0.000355872	0.0242964	0.096,0.096,0.037	0.0,0.013,0.055	0.054	5.4	5.4
103201	ENSG00000128989	ARPP19	15	-	52568847	52568902	52557099	52557222	52569115	52569154	103201	133147135	15,4,8	109157150	5,2,1	199	144	0.000475447	0.0290097	0.865,0.964,0.924	0.94,0.983,0.991	-0.054	-5.4	5.4
27997	ENSG00000260537	RP11-529K1.3	16	+	70319600	70319709	70317495	70317588	70324584	70324687	27997	0,2,0	23,42,28	5,8,0	30,40,23	253	144	0.000492039	0.0296606	0.0,0.026,0.0	0.087,0.102,0.0	-0.054	-5.4	5.4
111585	ENSG00000124523	SIRT5	6	+	13588330	13588464	13584075	13584225	13591668	13591894	111585	117134105	0,1,0	126,139,85	3,7,2	278	144	0.000553987	0.0320034	1.0,0.986,1.0	0.956,0.911,0.957	0.054	5.4	5.4
50503	ENSG00000196586	MYO6	6	+	75898372	75898411	75892529	75892690	75907604	75907708	50503	60,66,68	435466412	33,57,44	641653644	183	144	8.22708e-08	8.62121e-05	0.098,0.1,0.115	0.039,0.064,0.051	0.053	5.3	5.3
2601	ENSG00000179178	TMEM125	1	+	43270900	43271106	43270680	43270793	43272183	43272339	2601	25,17,9	157223120	22,51,44	105161190	350	144	1.3115e-06	0.000632046	0.061,0.03,0.03	0.079,0.115,0.087	-0.053	-5.3	5.3
66865	ENSG00000213983	AP1G2	14	-	23563583	23563856	23563472	23563502	23564045	23564091	66865	240182163	12,0,2	157199219	0,0,0	417	144	7.59903e-05	0.00901085	0.874,1.0,0.966	1.0,1.0,1.0	-0.053	-5.3	5.3
85378	ENSG00000100239	PPP6R2	22	+	50393749	50393799	50372135	50372150	50393892	50394135	85378	6,10,4	63,78,57	0,3,1	67,67,60	194	144	0.000139452	0.0137199	0.066,0.087,0.05	0.0,0.032,0.012	0.053	5.3	5.3
4230	ENSG00000127952	STYXL1	7	-	76040710	76040821	76030420	76030527	76047811	76047988	4230	0,2,0	18,27,36	0,13,7	40,48,57	255	144	0.000214972	0.0178628	0.0,0.04,0.0	0.0,0.133,0.065	-0.053	-5.3	5.3
75773	ENSG00000104907	TRMT1	19	-	13109914	13110001	13109768	13109838	13110157	13110306	75773	138,132,75	11,5,3	53,82,113	2,0,1	231	144	0.00023066	0.0186852	0.887,0.943,0.94	0.943,1.0,0.986	-0.053	-5.3	5.3
106485	ENSG00000172775	FAM192A	16	-	57174440	57174688	57173727	57173869	57185820	57186022	106485	21,9,9	34,46,36	5,2,5	12,55,58	392	144	0.000245844	0.0193836	0.185,0.067,0.084	0.133,0.013,0.031	0.053	5.3	5.3
9443	ENSG00000100376	FAM118A	22	+	45334952	45335188	45332424	45332710	45335349	45335382	9443	0,0,3	56,52,43	6,5,3	25,25,34	380	144	0.000250505	0.0195635	0.0,0.0,0.026	0.083,0.07,0.032	-0.053	-5.3	5.3
105231	ENSG00000138069	RAB1A	2	-	65090982	65091078	65086854	65088690	65097970	65098066	105231	255262240	3,3,4	142233248	15,8,3	240	144	0.000777743	0.0399602	0.981,0.981,0.973	0.85,0.946,0.98	0.053	5.3	5.3
5023	ENSG00000075702	WDR62	19	+	36100747	36100875	36099398	36099617	36101213	36101317	5023	102,45,31	2,0,0	20,56,86	0,0,11	272	144	0.000871324	0.0430031	0.964,1.0,1.0	1.0,1.0,0.805	0.053	5.3	5.3
1160	ENSG00000011451	WIZ	19	-	15429585	15430089	15426981	15427533	15432433	15432557	1160	360398311	0,8,10	199335345	0,2,2	648	144	0.000985517	0.0466219	1.0,0.917,0.874	1.0,0.974,0.975	-0.053	-5.3	5.3
104059	ENSG00000153406	NMRAL1	16	-	4463677	4463850	4461698	4461959	4466152	4466174	104059	358382418	14,22,26	244332426	5,10,10	317	144	0.00107128	0.0490819	0.921,0.887,0.88	0.957,0.938,0.951	-0.053	-5.3	5.3
75874	ENSG00000143569	UBAP2L	1	+	154224412	154224627	154220966	154221040	154225083	154225213	75874	20,6,4	30,43,35	4,0,4	12,40,50	359	144	0.00109562	0.0498673	0.211,0.053,0.044	0.118,0.0,0.031	0.053	5.3	5.3
92606	ENSG00000166526	ZNF3	7	-	100077302	100077433	100075541	100075630	100079535	100079656	92606	176229153	2,2,3	195225164	10,7,8	275	144	0.00058955	0.0332822	0.979,0.984,0.964	0.911,0.944,0.915	0.052	5.2	5.2
47583	ENSG00000052841	TTC17	11	+	43392730	43392813	43391820	43391952	43396708	43396818	47583	1,0,0	39,46,54	4,1,7	67,27,35	227	144	0.00101122	0.0475284	0.016,0.0,0.0	0.036,0.023,0.113	-0.052	-5.2	5.2
30113	ENSG00000156858	PRR14	16	+	30654628	30655214	30654108	30654339	30655350	30655592	30113	748798652	5,4,19	512778739	0,3,2	730	144	1.36522e-05	0.0028949	0.967,0.975,0.871	1.0,0.981,0.986	-0.051	-5.1	5.1
86405	ENSG00000142751	GPN2	1	-	26885972	26886133	26884232	26884290	26888968	26889155	86405	174181210	5,1,13	175200200	0,2,1	305	144	5.32255e-05	0.00712081	0.943,0.988,0.884	1.0,0.979,0.99	-0.051	-5.1	5.1
12911	ENSG00000118454	ANKRD13C	1	-	70293503	70293620	70292387	70292549	70296129	70296261	12911	3,16,10	78,63,106	5,2,0	123,62,62	261	144	6.43514e-05	0.00807708	0.021,0.123,0.049	0.022,0.017,0.0	0.051	5.1	5.1
71882	ENSG00000148187	MRRF	9	+	122286038	122286166	122285168	122285287	122291748	122291798	71882	29,23,24	190176232	41,28,27	158114116	272	144	0.000353188	0.0242416	0.075,0.065,0.052	0.121,0.115,0.11	-0.051	-5.1	5.1
14453	ENSG00000096746	HNRNPH3	10	+	68337857	68337996	68337198	68337333	68338502	68338687	14453	791714526	80,45,56	349827810	37,27,28	283	144	0.00038789	0.0256698	0.834,0.89,0.827	0.828,0.94,0.936	-0.051	-5.1	5.1
90945	ENSG00000070495	JMJD6	17	-	76721262	76721356	76720359	76720498	76721797	76721933	90945	7,5,5	112134120	20,13,7	76103140	238	144	0.000501198	0.0300519	0.036,0.022,0.025	0.137,0.071,0.029	-0.051	-5.1	5.1
43618	ENSG00000167978	SRRM2	16	+	2768504	2768599	2767721	2768261	2768996	2769248	43618	31,20,32	258191195	50,43,35	171176206	239	144	0.000556361	0.0320994	0.068,0.059,0.09	0.15,0.128,0.093	-0.051	-5.1	5.1
95507	ENSG00000185009	AP3M1	10	-	74150334	74150495	74138255	74138382	74150754	74150842	95507	2,8,2	23,23,25	0,1,0	20,7,31	305	144	0.000682797	0.0367146	0.039,0.141,0.036	0.0,0.063,0.0	0.051	5.1	5.1
67799	ENSG00000122741	DCAF10	9	+	37860627	37860800	37860047	37860193	37861139	37861441	67799	15,18,10	58,75,79	5,2,16	99,92,93	317	144	0.000718053	0.0379536	0.105,0.098,0.054	0.022,0.01,0.072	0.051	5.1	5.1
47715	ENSG00000198363	ASPH	8	-	61638321	61638360	61637946	61638003	61642887	61642920	47715	322360385	10,11,30	515392306	45,16,49	183	144	0.00102569	0.0479436	0.962,0.963,0.91	0.9,0.951,0.831	0.051	5.1	5.1
59618	ENSG00000119787	ATL2	2	-	38354066	38354177	38343314	38343512	38377142	38377262	59618	2,3,2	97,98,80	4,19,9	51,90,111	255	144	4.51722e-06	0.00141844	0.012,0.017,0.014	0.042,0.107,0.044	-0.05	-5	5
42937	ENSG00000130768	SMPDL3B	1	+	27942274	27942364	27935038	27935244	27945231	27945445	42937	4,2,0	107,108,90	12,13,2	74,90,113	234	144	1.87575e-05	0.00356629	0.022,0.011,0.0	0.091,0.082,0.011	-0.05	-5	5
38846	ENSG00000115464	USP34	2	-	61314000	61314153	61311783	61311910	61314584	61314744	38846	0,2,0	49,31,61	4,7,9	48,49,53	297	144	3.2289e-05	0.00517774	0.0,0.03,0.0	0.039,0.065,0.076	-0.05	-5	5
6032	ENSG00000114126	TFDP2	3	-	142000251	142000354	141995019	141995141	142005440	142005544	6032	1,2,4	61,57,120	15,7,2	96,42,44	247	144	7.10842e-05	0.00862195	0.009,0.02,0.019	0.083,0.089,0.026	-0.05	-5	5
39086	ENSG00000117419	ERI3	1	-	44339044	44339322	44319627	44319744	44352849	44352925	39086	512519558	13,14,23	462496489	4,3,10	422	144	0.00016256	0.0150565	0.931,0.927,0.892	0.975,0.983,0.943	-0.05	-5	5
45321	ENSG00000122299	ZC3H7A	16	-	11775406	11775482	11774979	11775013	11776319	11776356	45321	6,5,4	56,65,54	0,1,0	41,65,67	220	144	0.000260121	0.0200728	0.066,0.048,0.046	0.0,0.01,0.0	0.05	5	5
90122	ENSG00000174720	LARP7	4	+	112637643	112637787	112637164	112637239	112644667	112644871	90122	5,8,4	34,39,46	1,2,0	15,48,40	288	144	0.000416204	0.0268108	0.068,0.093,0.042	0.032,0.02,0.0	0.05	5	5
79452	ENSG00000092847	AGO1	1	+	35892556	35892677	35888426	35888610	35893096	35893278	79452	90,86,97	1,0,0	81113117	0,3,9	265	144	0.000618021	0.0343591	0.98,1.0,1.0	1.0,0.953,0.876	0.05	5	5
93276	ENSG00000174989	FBXW8	12	+	117004532	117004653	116988662	116988869	117010322	117010450	93276	1,1,10	25,39,37	0,1,0	55,45,45	265	144	0.00068931	0.0369452	0.021,0.014,0.128	0.0,0.012,0.0	0.05	5	5
Significant mutually exclusive exon (MXE) events
ID	GeneID	geneSymbol	chr	strand	1stExonStart_0base	1stExonEnd	2ndExonStart_0base	2ndExonEnd	upstreamES	upstreamEE	downstreamES	downstreamEE	ID	IC_SAMPLE_1	SC_SAMPLE_1	IC_SAMPLE_2	SC_SAMPLE_2	IncFormLen	SkipFormLen	PValue	FDR	IncLevel1	IncLevel2	IncLevelDifference	dPSI	AbsdPSI
22739	ENSG00000116497	S100PBP	1	+	32832333	32832379	32834033	32834061	32829963	32830067	32834864	32837178	22739	2,1,2	2,0,0	0,0,0	1,2,3	190	172	4.0736e-07	0.000373018	0.475,1.0,1.0	0.0,0.0,0.0	0.825	82.5	82.5
15589	ENSG00000140006	WDR89	14	-	63602346	63602456	63603915	63604061	63599262	63599973	63624927	63625033	15589	3,1,8	3,0,0	0,0,1	2,2,4	290	254	1.96424e-08	6.88659e-05	0.467,1.0,1.0	0.0,0.0,0.18	0.762	76.2	76.2
8291	ENSG00000173041	ZNF680	7	-	64525269	64525352	64541729	64541917	64519883	64522500	64543706	64544219	8291	7,3,9	0,0,1	0,1,5	3,7,3	332	227	3.65136e-09	3.84506e-05	1.0,1.0,0.86	0.0,0.089,0.533	0.746	74.6	74.6
603	ENSG00000257621	PSMA3-AS1	14	-	58274096	58274135	58290698	58290861	58273986	58274010	58291634	58291707	603	0,0,0	1,1,1	2,3,6	1,0,2	307	183	4.61606e-10	9.72189e-06	0.0,0.0,0.0	0.544,1.0,0.641	-0.728	-72.8	72.8
425	ENSG00000015153	YAF2	12	-	42199135	42199235	42210547	42210735	42161612	42161765	42237598	42237724	425	1,2,1	0,1,0	0,0,2	1,8,2	332	244	1.26936e-06	0.00083098	1.0,0.595,1.0	0.0,0.0,0.424	0.724	72.4	72.4
2109	ENSG00000100522	GNPNAT1	14	-	52790838	52790901	52790957	52791075	52784496	52784664	52791427	52791601	2109	3,1,4	0,0,0	2,0,2	2,2,2	262	207	3.16755e-07	0.000333559	1.0,1.0,1.0	0.441,0.0,0.441	0.706	70.6	70.6
23061	ENSG00000157214	STEAP2	7	+	90212277	90212336	90212418	90212459	90211859	90211934	90225049	90225574	23061	3,2,2	0,3,0	1,0,0	2,2,4	203	185	1.12467e-07	0.000169191	1.0,0.378,1.0	0.313,0.0,0.0	0.688	68.8	68.8
4464	ENSG00000182446	NPLOC4	17	-	81560581	81560629	81564225	81564246	81559395	81559416	81565504	81565607	4464	0,3,1	1,0,0	0,0,0	2,1,1	165	192	5.19085e-06	0.00181026	0.0,1.0,1.0	0.0,0.0,0.0	0.667	66.7	66.7
22792	ENSG00000165209	STRBP	9	-	123232051	123232147	123234834	123234932	123184131	123184298	123236829	123236966	22792	0,0,0	3,1,2	2,0,1	0,1,0	242	240	6.07678e-05	0.00785172	0.0,0.0,0.0	1.0,0.0,1.0	-0.667	-66.7	66.7
15226	ENSG00000157540	DYRK1A	21	+	37488207	37488351	37489902	37490080	37486466	37486614	37490174	37490461	15226	2,1,4	0,0,0	2,2,0	1,4,1	288	322	6.34783e-05	0.00810253	1.0,1.0,1.0	0.691,0.359,0.0	0.65	65	65
9568	ENSG00000052841	TTC17	11	+	43370078	43370385	43373506	43373669	43358953	43359113	43379232	43379322	9568	2,4,4	0,0,1	2,1,5	2,6,8	451	307	1.71293e-07	0.000222646	1.0,1.0,0.731	0.405,0.102,0.298	0.642	64.2	64.2
9709	ENSG00000112033	PPARD	6	+	35352928	35353050	35383576	35383734	35347066	35347150	35410986	35411217	9709	5,2,4	0,4,2	0,0,1	2,14,7	266	302	3.65287e-08	6.88659e-05	1.0,0.362,0.694	0.0,0.0,0.14	0.639	63.9	63.9
12701	ENSG00000184304	PRKD1	14	-	29871748	29871819	29915175	29915354	29725535	29725674	29927248	29927642	12701	10,5,17	0,0,0	11,0,2	3,2,2	323	215	1.2385e-06	0.00083098	1.0,1.0,1.0	0.709,0.0,0.4	0.63	63	63
14756	ENSG00000168065	SLC22A11	11	+	64568669	64568778	64569651	64569858	64567598	64567813	64570978	64571527	14756	2,1,2	4,0,3	0,0,0	4,5,8	253	351	0.000327741	0.0251918	0.41,1.0,0.48	0.0,0.0,0.0	0.63	63	63
13243	ENSG00000131591	C1orf159	1	-	1090875	1090983	1091277	1091374	1090352	1090428	1091471	1091565	13243	0,1,2	1,3,5	1,3,3	0,4,0	241	252	0.000805657	0.0394132	0.0,0.258,0.295	1.0,0.44,1.0	-0.629	-62.9	62.9
18318	ENSG00000197150	ABCB8	7	+	151032843	151033061	151033442	151033604	151028449	151028610	151034272	151034428	18318	3,3,3	4,8,6	2,5,3	0,1,0	362	306	9.36031e-08	0.000151644	0.388,0.241,0.297	1.0,0.809,1.0	-0.628	-62.8	62.8
427	ENSG00000015153	YAF2	12	-	42199135	42199235	42210547	42210619	42161612	42161765	42237598	42237724	427	3,5,14	0,1,0	0,4,3	1,8,2	216	244	2.07447e-06	0.00106562	1.0,0.85,1.0	0.0,0.361,0.629	0.62	62	62
3261	ENSG00000044115	CTNNA1	5	+	138754693	138755163	138778017	138778088	138753417	138753510	138781922	138782029	3261	11,4,4	0,0,1	8,0,10	11,2,3	614	215	9.07677e-07	0.000682735	1.0,1.0,0.583	0.203,0.0,0.539	0.614	61.4	61.4
420	ENSG00000015153	YAF2	12	-	42210547	42210735	42235613	42235755	42161612	42161765	42237598	42237724	420	0,0,1	1,2,1	2,1,1	0,0,2	286	332	6.55386e-06	0.00191709	0.0,0.0,0.537	1.0,1.0,0.367	-0.61	-61	61
3327	ENSG00000125257	ABCC4	13	-	95038629	95038736	95039501	95039606	95034604	95034739	95043681	95043787	3327	0,1,0	3,2,4	2,4,3	3,0,1	249	251	6.27068e-07	0.000522853	0.0,0.335,0.0	0.402,1.0,0.751	-0.606	-60.6	60.6
2535	ENSG00000113790	EHHADH	3	-	185219144	185219261	185226827	185226858	185218193	185218240	185229431	185229543	2535	1,3,0	3,3,1	1,2,2	0,1,0	175	261	5.60451e-06	0.00181595	0.332,0.599,0.0	1.0,0.749,1.0	-0.606	-60.6	60.6
3734	ENSG00000162004	CCDC78	16	-	724910	724989	725077	725166	724321	724509	725236	725293	3734	0,1,5	2,4,1	2,4,1	0,1,0	233	223	3.6146e-06	0.00152254	0.0,0.193,0.827	1.0,0.793,1.0	-0.591	-59.1	59.1
11077	ENSG00000241685	ARPC1A	7	+	99348835	99349025	99349247	99349386	99344292	99344515	99353908	99354121	11077	4,5,3	1,0,0	0,0,6	1,3,0	334	283	0.000811876	0.0395809	0.772,1.0,1.0	0.0,0.0,1.0	0.591	59.1	59.1
13502	ENSG00000178982	EIF3K	19	+	38626031	38626102	38632429	38632673	38624076	38624197	38634992	38635118	13502	1,0,0	5,1,2	2,1,0	0,0,1	215	388	5.57129e-06	0.00181595	0.265,0.0,0.0	1.0,1.0,0.0	-0.578	-57.8	57.8
21336	ENSG00000248498	ASNSP1	8	-	46592057	46592267	46593454	46593535	46580081	46580237	46595114	46595241	21336	1,2,1	0,0,3	2,0,0	2,1,3	225	354	7.76285e-05	0.00928939	1.0,1.0,0.344	0.611,0.0,0.0	0.578	57.8	57.8
2819	ENSG00000259848	AC097374.2	2	-	94895937	94896053	94909167	94909245	94892507	94892778	94930018	94930173	2819	4,1,2	2,0,0	1,2,0	1,3,2	222	260	1.65972e-05	0.0033254	0.701,1.0,1.0	0.539,0.438,0.0	0.575	57.5	57.5
9292	ENSG00000187951	ARHGAP11B	15	+	30716219	30716342	30748575	30748670	30658716	30658844	30750401	30750556	9292	7,4,1	0,0,2	1,2,1	4,7,3	267	239	7.54996e-06	0.00212013	1.0,1.0,0.309	0.183,0.204,0.23	0.564	56.4	56.4
11219	ENSG00000106692	FKTN	9	+	105615280	105615407	105619933	105620092	105607818	105607951	105635050	105641118	11219	3,2,1	0,1,0	1,0,0	0,3,1	271	303	1.61988e-05	0.00331175	1.0,0.691,1.0	1.0,0.0,0.0	0.564	56.4	56.4
10503	ENSG00000256525	POLG2	17	-	64481269	64481446	64482071	64482234	64480288	64480389	64483963	64484230	10503	0,0,2	3,1,0	1,2,1	0,1,0	307	321	0.000284667	0.0227098	0.0,0.0,1.0	1.0,0.677,1.0	-0.559	-55.9	55.9
9711	ENSG00000112033	PPARD	6	+	35352882	35353050	35383576	35383734	35347066	35347150	35410986	35411217	9711	4,0,4	0,4,2	0,0,0	2,14,7	312	302	1.63536e-05	0.00331175	1.0,0.0,0.659	0.0,0.0,0.0	0.553	55.3	55.3
15365	ENSG00000168528	SERINC2	1	+	31415085	31415280	31415872	31415907	31413812	31414777	31423692	31423854	15365	3,3,3	0,1,0	3,3,3	1,7,8	339	179	1.95937e-06	0.00104857	1.0,0.613,1.0	0.613,0.185,0.165	0.55	55	55
13367	ENSG00000141959	PFKL	21	+	44307259	44307328	44307963	44308111	44306680	44306754	44311005	44311083	13367	1,0,2	4,6,0	1,2,7	0,0,1	213	292	1.77824e-05	0.00350015	0.255,0.0,1.0	1.0,1.0,0.906	-0.55	-55	55
10027	ENSG00000163463	KRTCAP2	1	-	155171732	155171844	155172350	155172481	155169790	155169857	155172564	155172628	10027	0,0,1	2,1,0	3,8,3	0,4,0	275	256	9.07808e-05	0.0103172	0.0,0.0,1.0	1.0,0.651,1.0	-0.55	-55	55
13331	ENSG00000161249	DMKN	19	-	35506125	35506185	35508204	35508240	35505938	35505986	35510183	35510252	13331	1,4,4	0,7,3	0,1,0	3,2,13	180	204	1.28613e-05	0.00285128	1.0,0.393,0.602	0.0,0.362,0.0	0.544	54.4	54.4
12702	ENSG00000184304	PRKD1	14	-	29871748	29871819	29915175	29915357	29725535	29725674	29927248	29927642	12702	9,7,19	0,0,0	13,1,2	3,2,2	326	215	2.93571e-06	0.0012881	1.0,1.0,1.0	0.741,0.248,0.397	0.538	53.8	53.8
10955	ENSG00000138363	ATIC	2	+	215347620	215347790	215348673	215348731	215346758	215346941	215349093	215349249	10955	2,0,0	2,2,2	3,0,1	0,1,0	314	202	0.000103729	0.0114379	0.391,0.0,0.0	1.0,0.0,1.0	-0.536	-53.6	53.6
11163	ENSG00000263809	RP11-849F2.7	17	-	8371308	8371494	8371599	8371808	8368637	8370386	8375899	8376104	11163	0,0,0	13,10,7	1,2,3	7,2,0	353	330	0.000126004	0.0132689	0.0,0.0,0.0	0.118,0.483,1.0	-0.534	-53.4	53.4
7924	ENSG00000122729	ACO1	9	+	32386370	32386438	32399541	32399596	32384619	32384735	32405484	32405603	7924	0,1,1	7,0,4	6,2,4	0,0,1	212	199	1.79715e-07	0.000222646	0.0,1.0,0.19	1.0,1.0,0.79	-0.533	-53.3	53.3
21952	ENSG00000132356	PRKAA1	5	-	40780165	40780338	40786364	40786434	40777444	40777586	40798062	40798198	21952	2,0,2	0,1,2	0,0,0	2,4,2	214	317	0.000233103	0.0194809	1.0,0.0,0.597	0.0,0.0,0.0	0.532	53.2	53.2
4760	ENSG00000101331	CCM2L	20	+	32022659	32022795	32025855	32025919	32019217	32019409	32028994	32029124	4760	2,3,1	0,2,0	1,3,3	2,5,4	280	208	0.00047285	0.0305926	1.0,0.527,1.0	0.271,0.308,0.358	0.53	53	53
5694	ENSG00000221955	SLC12A8	3	-	125190959	125191097	125192585	125192692	125190374	125190521	125211298	125211394	5694	1,3,8	1,1,2	0,0,4	2,3,4	251	282	0.000610042	0.0349133	0.529,0.771,0.818	0.0,0.0,0.529	0.53	53	53
7906	ENSG00000106028	SSBP1	7	+	141739751	141739880	141741748	141741798	141739123	141739190	141742168	141742229	7906	1,0,0	1,1,1	2,2,0	0,0,4	273	194	0.000965522	0.0442062	0.415,0.0,0.0	1.0,1.0,0.0	-0.528	-52.8	52.8
6786	ENSG00000109184	DCUN1D4	4	+	51905188	51905320	51908919	51909006	51899283	51899378	51911069	51911174	6786	3,2,2	0,1,1	0,1,1	1,3,1	276	231	2.1731e-06	0.0010897	1.0,0.626,0.626	0.0,0.218,0.456	0.526	52.6	52.6
5748	ENSG00000111271	ACAD10	12	+	111710274	111710365	111712099	111712193	111709525	111709684	111712497	111712657	5748	2,1,1	4,2,1	7,4,6	0,0,2	235	238	1.54807e-05	0.00322812	0.336,0.336,0.503	1.0,1.0,0.752	-0.526	-52.6	52.6
2735	ENSG00000108423	TUBD1	17	-	59874538	59874703	59878102	59878276	59863663	59863847	59886082	59886230	2735	5,5,8	4,13,15	20,9,14	4,1,0	318	309	3.23158e-08	6.88659e-05	0.548,0.272,0.341	0.829,0.897,1.0	-0.522	-52.2	52.2
3987	ENSG00000074800	ENO1	1	-	8876198	8876302	8876540	8876770	8874823	8874917	8878579	8878690	3987	0,1,1	2,1,4	6,4,2	1,1,1	374	248	2.5624e-06	0.00122651	0.0,0.399,0.142	0.799,0.726,0.57	-0.518	-51.8	51.8
15746	ENSG00000028203	VEZT	12	+	95224179	95224236	95242163	95242264	95217811	95217886	95251939	95252071	15746	2,6,2	14,7,5	3,7,7	0,1,5	201	245	0.000346577	0.0256527	0.148,0.511,0.328	1.0,0.895,0.631	-0.513	-51.3	51.3
10767	ENSG00000119509	INVS	9	+	100131869	100131954	100154363	100154454	100126382	100126549	100226061	100226235	10767	2,1,3	2,0,4	2,0,0	3,5,5	229	235	0.00104063	0.0461787	0.506,1.0,0.435	0.406,0.0,0.0	0.512	51.2	51.2
14893	ENSG00000260565	CTD-2270P14.1	16	-	2669410	2669561	2671023	2671231	2663316	2663407	2671344	2671461	14893	7,0,0	5,9,4	12,6,3	9,1,1	352	295	0.00110263	0.0479802	0.54,0.0,0.0	0.528,0.834,0.715	-0.512	-51.2	51.2
19216	ENSG00000183844	FAM3B	21	+	41305088	41305157	41319457	41320978	41304211	41304310	41322922	41323066	19216	0,2,3	6,8,4	0,0,0	18,2,6	213	1665	9.56108e-06	0.00240695	0.0,0.662,0.854	0.0,0.0,0.0	0.505	50.5	50.5
11742	ENSG00000139428	MMAB	12	-	109567353	109567597	109568481	109568677	109565118	109565176	109568769	109568863	11742	1,1,3	0,0,1	1,3,3	4,2,5	340	388	1.24225e-05	0.00280611	1.0,1.0,0.774	0.222,0.631,0.406	0.505	50.5	50.5
2010	ENSG00000173898	SPTBN2	11	-	66696927	66697003	66698010	66698168	66696276	66696540	66698638	66698785	2010	4,3,3	4,1,0	0,0,2	1,1,1	302	220	0.000790503	0.0393588	0.421,0.686,1.0	0.0,0.0,0.593	0.505	50.5	50.5
14074	ENSG00000281566	RP11-485F13.1	X	+	98731530	98731584	98841940	98842001	98644527	98644574	98864610	98864984	14074	0,1,0	4,0,1	1,2,1	0,2,0	198	205	1.523e-05	0.00322812	0.0,1.0,0.0	1.0,0.509,1.0	-0.503	-50.3	50.3
22005	ENSG00000155506	LARP1	5	+	154739203	154739358	154754641	154754782	154712901	154713130	154790324	154790386	22005	3,1,1	0,1,0	0,1,0	10,0,7	299	285	3.9238e-08	6.88659e-05	1.0,0.488,1.0	0.0,1.0,0.0	0.496	49.6	49.6
23270	ENSG00000170113	NIPA1	15	+	22814386	22814505	22819287	22819416	22814082	22814153	22820312	22820473	23270	1,2,2	1,2,1	0,1,0	1,4,1	263	273	0.00010113	0.01121	0.509,0.509,0.675	0.0,0.206,0.0	0.496	49.6	49.6
813	ENSG00000164182	NDUFAF2	5	+	61045523	61045616	61045898	61045978	60945128	60945382	61073124	61073214	813	2,13,1	2,5,2	6,1,6	0,0,0	237	224	6.27432e-07	0.000522853	0.486,0.711,0.321	1.0,1.0,1.0	-0.494	-49.4	49.4
16948	ENSG00000176124	DLEU1	13	+	50390197	50390291	50415088	50415202	50083141	50083194	50433412	50433550	16948	1,2,4	5,5,0	0,0,0	2,1,4	238	258	2.61073e-05	0.00447028	0.178,0.302,1.0	0.0,0.0,0.0	0.493	49.3	49.3
16949	ENSG00000176124	DLEU1	13	+	50390197	50390291	50415088	50415202	50082170	50082557	50433412	50433550	16949	1,2,4	5,5,0	0,0,0	2,1,4	238	258	2.61073e-05	0.00447028	0.178,0.302,1.0	0.0,0.0,0.0	0.493	49.3	49.3
16950	ENSG00000176124	DLEU1	13	+	50390197	50390291	50415089	50415202	50274931	50275046	50433412	50433550	16950	1,2,4	5,5,0	0,0,0	2,1,4	238	257	2.68615e-05	0.00449558	0.178,0.302,1.0	0.0,0.0,0.0	0.493	49.3	49.3
11764	ENSG00000139428	MMAB	12	-	109567010	109567167	109568254	109568393	109565118	109565176	109568769	109568863	11764	1,0,1	15,6,10	2,6,4	0,8,18	283	301	9.06529e-05	0.0103172	0.066,0.0,0.096	1.0,0.444,0.191	-0.491	-49.1	49.1
13429	ENSG00000254995	STX16-NPEPL1	20	+	58662991	58663057	58667200	58667318	58659622	58659634	58667489	58667597	13429	0,0,0	1,1,4	1,2,2	1,3,3	210	262	8.3129e-05	0.00978089	0.0,0.0,0.0	0.555,0.454,0.454	-0.488	-48.8	48.8
8773	ENSG00000130768	SMPDL3B	1	+	27935579	27935675	27942274	27942364	27935038	27935244	27945231	27945445	8773	2,5,4	4,2,0	1,3,1	12,13,2	240	234	0.00053532	0.0326071	0.328,0.709,1.0	0.075,0.184,0.328	0.483	48.3	48.3
17905	ENSG00000106070	GRB10	7	-	50641853	50641970	50664283	50664469	50626821	50626978	50669721	50669863	17905	0,1,0	2,2,1	2,4,1	4,4,0	330	261	0.00058903	0.0340812	0.0,0.283,0.0	0.283,0.442,1.0	-0.481	-48.1	48.1
2515	ENSG00000127415	IDUA	4	+	999369	999488	1000039	1000064	987808	987949	1000611	1000697	2515	1,0,0	4,5,7	2,5,2	1,4,1	263	169	1.72e-06	0.000990459	0.138,0.0,0.0	0.562,0.445,0.562	-0.477	-47.7	47.7
11775	ENSG00000139428	MMAB	12	-	109567010	109567142	109567353	109567597	109565118	109565176	109568769	109568863	11775	0,0,1	7,5,6	4,2,5	0,3,13	388	276	2.11365e-05	0.0039746	0.0,0.0,0.106	1.0,0.322,0.215	-0.477	-47.7	47.7
7388	ENSG00000263753	LINC00667	18	+	5238989	5239049	5240647	5240819	5238127	5238893	5241698	5241812	7388	4,5,10	3,3,9	0,3,2	16,8,10	204	316	4.71266e-05	0.00680716	0.674,0.721,0.633	0.0,0.367,0.237	0.475	47.5	47.5
14028	ENSG00000175582	RAB6A	11	-	73732298	73732417	73758169	73758273	73730764	73730823	73760957	73761091	14028	0,0,0	1,7,6	8,8,4	15,4,7	248	263	1.42504e-08	6.88659e-05	0.0,0.0,0.0	0.361,0.68,0.377	-0.473	-47.3	47.3
13786	ENSG00000057608	GDI2	10	-	5802309	5802354	5812314	5812442	5800597	5800705	5813213	5813549	13786	0,1,2	1,0,0	0,4,0	3,2,1	272	189	0.000631757	0.035576	0.0,1.0,1.0	0.0,0.582,0.0	0.473	47.3	47.3
967	ENSG00000106723	SPIN1	9	+	88415606	88415699	88416643	88416766	88388430	88388538	88418777	88418951	967	3,4,13	0,0,3	7,7,1	5,7,3	237	267	0.000134316	0.0137322	1.0,1.0,0.83	0.612,0.53,0.273	0.472	47.2	47.2
9606	ENSG00000092439	TRPM7	15	-	50588190	50588250	50589196	50589316	50586391	50586488	50589591	50589656	9606	0,0,2	2,4,10	1,5,3	6,5,0	264	204	0.000511539	0.0317803	0.0,0.0,0.134	0.114,0.436,1.0	-0.472	-47.2	47.2
8107	ENSG00000196456	ZNF775	7	+	150394465	150394498	150395878	150396074	150388421	150388501	150396512	150398631	8107	0,0,0	2,5,1	4,2,0	11,0,4	177	340	0.000761076	0.0387175	0.0,0.0,0.0	0.411,1.0,0.0	-0.47	-47	47
11177	ENSG00000143373	ZNF687	1	+	151283187	151283318	151285205	151285320	151282311	151282395	151286274	151288406	11177	6,3,6	2,0,0	1,3,3	1,3,5	275	259	2.35788e-05	0.00421997	0.739,1.0,1.0	0.485,0.485,0.361	0.469	46.9	46.9
12126	ENSG00000119725	ZNF410	14	+	73894358	73894409	73895219	73895414	73893796	73893932	73896315	73896534	12126	1,4,1	0,0,1	2,3,0	5,1,3	195	339	5.24281e-05	0.00703304	1.0,1.0,0.635	0.41,0.839,0.0	0.462	46.2	46.2
14759	ENSG00000197555	SIPA1L1	14	+	71512742	71512845	71529311	71529370	71400793	71400918	71576534	71576587	14759	3,2,2	1,1,0	0,2,7	2,4,3	247	203	0.000516913	0.0318325	0.711,0.622,1.0	0.0,0.291,0.657	0.462	46.2	46.2
11878	ENSG00000125319	C17orf53	17	+	44154748	44154938	44155285	44155441	44154359	44154664	44157832	44157941	11878	1,0,1	2,1,2	0,2,1	1,0,0	334	300	9.87456e-05	0.0110621	0.31,0.0,0.31	0.0,1.0,1.0	-0.46	-46	46
14493	ENSG00000158156	XKR8	1	+	27965350	27965458	27965718	27965881	27963636	27963693	27966502	27966710	14493	1,6,2	1,0,0	2,1,0	0,6,2	252	307	0.000158274	0.0147496	0.549,1.0,1.0	1.0,0.169,0.0	0.46	46	46
5730	ENSG00000150093	ITGB1	10	-	32935894	32936081	32936241	32936423	32935491	32935558	32958144	32958196	5730	0,5,1	6,1,10	3,8,9	2,2,1	326	331	0.00104252	0.0461787	0.0,0.835,0.092	0.604,0.802,0.901	-0.46	-46	46
11773	ENSG00000139428	MMAB	12	-	109567010	109567142	109568481	109568640	109565118	109565176	109568769	109568863	11773	0,2,0	7,5,6	2,2,5	0,3,13	303	276	0.000483152	0.0310233	0.0,0.267,0.0	1.0,0.378,0.259	-0.457	-45.7	45.7
16735	ENSG00000230189	GS1-124K5.2	7	-	66455658	66455853	66476258	66476327	66450070	66450236	66479008	66479096	16735	0,3,9	6,8,2	22,10,2	3,1,1	213	339	0.000889287	0.0417133	0.0,0.374,0.877	0.921,0.941,0.761	-0.457	-45.7	45.7
1325	ENSG00000171960	PPIH	1	+	42668046	42668151	42675287	42675448	42667350	42667440	42676583	42676758	1325	2,1,1	9,10,10	8,2,8	4,4,4	249	305	2.36436e-05	0.00421997	0.214,0.109,0.109	0.71,0.38,0.71	-0.456	-45.6	45.6
5018	ENSG00000108799	EZH1	17	-	42722791	42722915	42724304	42724442	42720272	42720449	42727634	42727763	5018	2,6,3	3,6,3	0,0,0	3,4,3	282	268	3.83229e-08	6.88659e-05	0.388,0.487,0.487	0.0,0.0,0.0	0.454	45.4	45.4
9430	ENSG00000087301	TXNDC16	14	-	52472885	52472987	52476281	52476347	52470511	52470680	52482229	52482289	9430	2,4,0	2,1,2	0,0,0	2,2,1	210	246	0.000141634	0.0142045	0.539,0.824,0.0	0.0,0.0,0.0	0.454	45.4	45.4
17412	ENSG00000135299	ANKRD6	6	+	89617953	89618031	89621921	89622026	89616558	89616657	89623409	89623544	17412	4,1,1	0,1,2	0,1,0	1,1,3	222	249	9.39114e-06	0.00240695	1.0,0.529,0.359	0.0,0.529,0.0	0.453	45.3	45.3
4345	ENSG00000139517	LNX2	13	-	27606729	27606771	27607990	27608076	27581296	27581803	27620374	27620404	4345	4,3,5	0,1,0	1,2,0	0,3,3	230	186	1.90246e-05	0.00364251	1.0,0.708,1.0	1.0,0.35,0.0	0.453	45.3	45.3
22003	ENSG00000155506	LARP1	5	+	154739203	154739387	154754641	154754782	154712901	154713130	154790324	154790386	22003	2,1,2	0,1,0	0,3,1	10,0,7	328	285	1.04318e-05	0.00252533	1.0,0.465,1.0	0.0,1.0,0.11	0.452	45.2	45.2
15608	ENSG00000078967	UBE2D4	7	+	43945488	43945635	43947179	43947229	43942953	43943031	43948631	43948737	15608	0,4,2	1,0,0	0,1,1	1,2,1	291	194	6.25624e-06	0.00188232	0.0,1.0,1.0	0.0,0.25,0.4	0.45	45	45
4271	ENSG00000137210	TMEM14B	6	+	10751132	10751234	10755141	10755209	10749201	10749268	10756466	10756971	4271	6,3,0	0,3,3	1,12,5	0,0,1	246	212	0.000492826	0.0311609	1.0,0.463,0.0	1.0,1.0,0.812	-0.45	-45	45
20030	ENSG00000266338	NBPF15	1	-	144442816	144442920	144448226	144448350	144440140	144440295	144448774	144448916	20030	4,1,3	0,0,0	4,2,5	2,4,2	268	248	1.99092e-07	0.000232949	1.0,1.0,1.0	0.649,0.316,0.698	0.446	44.6	44.6
16051	ENSG00000179818	PCBP1-AS1	2	-	70055713	70055910	70059642	70059680	70051202	70051305	70083506	70083687	16051	10,2,4	8,5,4	0,1,1	20,9,5	182	341	3.78396e-07	0.000362245	0.701,0.428,0.652	0.0,0.172,0.273	0.445	44.5	44.5
18269	ENSG00000102024	PLS3	X	+	115610802	115610921	115614152	115614534	115610242	115610323	115622245	115622409	18269	0,4,0	4,4,4	5,0,2	0,2,0	263	526	0.000378488	0.0270215	0.0,0.667,0.0	1.0,0.0,1.0	-0.444	-44.4	44.4
12456	ENSG00000078699	CBFA2T2	20	+	33550640	33550764	33556619	33556738	33490086	33490301	33606955	33607099	12456	0,2,3	8,1,3	5,4,6	1,1,1	268	263	0.000504791	0.0315472	0.0,0.662,0.495	0.831,0.797,0.855	-0.442	-44.2	44.2
4472	ENSG00000232677	LINC00665	19	-	36316177	36316348	36320643	36320760	36315956	36316070	36321299	36321357	4472	16,4,14	7,0,0	2,5,7	5,6,6	261	315	0.000387473	0.0273989	0.734,1.0,1.0	0.326,0.501,0.585	0.441	44.1	44.1
13668	ENSG00000134644	PUM1	1	-	30982539	30982640	30988308	30988380	30981311	30981405	30992389	30992660	13668	2,0,2	2,4,0	7,4,5	0,0,1	216	245	0.000782212	0.0393178	0.531,0.0,1.0	1.0,1.0,0.85	-0.44	-44	44
5014	ENSG00000108799	EZH1	17	-	42722788	42722915	42724304	42724442	42720272	42720449	42727634	42727763	5014	2,6,3	4,6,3	0,0,0	3,4,3	282	271	2.12032e-08	6.88659e-05	0.325,0.49,0.49	0.0,0.0,0.0	0.435	43.5	43.5
7253	ENSG00000150556	LYPD6B	2	+	149130882	149130953	149153893	149154064	149119102	149119163	149160763	149160835	7253	4,1,7	20,9,5	4,1,5	1,1,1	215	315	0.000137213	0.0139606	0.227,0.14,0.672	0.854,0.594,0.88	-0.43	-43	43
136	ENSG00000223745	RP4-717I23.3	1	-	93305387	93305470	93311489	93311608	93264644	93264772	93324634	93324729	136	2,2,1	0,2,0	1,1,0	4,0,4	263	227	2.21573e-05	0.00405787	1.0,0.463,1.0	0.177,1.0,0.0	0.429	42.9	42.9
23475	ENSG00000055917	PUM2	2	-	20294375	20294518	20297552	20297660	20283342	20283486	20307977	20308071	23475	4,2,3	1,2,0	1,2,0	1,2,6	252	287	0.000337461	0.025486	0.82,0.532,1.0	0.532,0.532,0.0	0.429	42.9	42.9
3336	ENSG00000160111	CPAMD8	19	-	16899474	16899549	16901209	16901297	16897888	16897994	16902648	16902863	3336	4,5,3	0,1,0	2,1,1	3,0,5	232	219	2.67318e-05	0.00449558	1.0,0.825,1.0	0.386,1.0,0.159	0.427	42.7	42.7
3263	ENSG00000044115	CTNNA1	5	+	138754693	138755163	138778017	138778167	138753417	138753510	138781922	138782029	3263	11,4,4	2,0,0	8,0,10	0,4,6	614	294	0.000798865	0.0394132	0.725,1.0,1.0	1.0,0.0,0.444	0.427	42.7	42.7
134	ENSG00000189171	S100A13	1	-	153628120	153628237	153630449	153630656	153626319	153627598	153631010	153631360	134	16,11,14	3,4,1	5,11,8	4,17,14	351	261	9.82848e-06	0.00240695	0.799,0.672,0.912	0.482,0.325,0.298	0.426	42.6	42.6
11768	ENSG00000139428	MMAB	12	-	109567010	109567167	109567353	109567597	109565118	109565176	109568769	109568863	11768	0,0,1	15,6,10	4,2,5	0,8,18	388	301	6.60046e-05	0.00837423	0.0,0.0,0.072	1.0,0.162,0.177	-0.422	-42.2	42.2
12205	ENSG00000167283	ATP5L	11	+	118405656	118405709	118406936	118406989	118403923	118403985	118408999	118409577	12205	9,2,0	2,1,2	0,0,2	1,4,7	197	197	0.000421765	0.0292197	0.818,0.667,0.0	0.0,0.0,0.222	0.421	42.1	42.1
19370	ENSG00000125107	CNOT1	16	-	58526458	58526508	58527922	58528105	58525988	58526138	58528474	58528648	19370	3,7,3	2,1,2	1,2,5	0,0,0	327	194	0.000851565	0.0404849	0.471,0.806,0.471	1.0,1.0,1.0	-0.417	-41.7	41.7
2767	ENSG00000156042	CFAP70	10	-	73269613	73269715	73274432	73274594	73256368	73256416	73275445	73275598	2767	11,6,10	2,2,3	6,4,4	8,6,8	306	246	0.000117518	0.0125637	0.816,0.707,0.728	0.376,0.349,0.287	0.413	41.3	41.3
6801	ENSG00000122884	P4HA1	10	-	73063190	73063331	73064349	73064475	73053350	73053590	73068845	73068983	6801	2,0,1	0,1,0	0,0,3	4,4,1	270	285	0.000128802	0.0134961	1.0,0.0,1.0	0.0,0.0,0.76	0.413	41.3	41.3
2539	ENSG00000113790	EHHADH	3	-	185221020	185221156	185224375	185224493	185218193	185218240	185229431	185229543	2539	4,6,2	0,0,1	0,3,1	3,4,0	262	280	0.000156248	0.0147294	1.0,1.0,0.681	0.0,0.445,1.0	0.412	41.2	41.2
7672	ENSG00000064042	LIMCH1	4	+	41551320	41551395	41577474	41577572	41524408	41524478	41598919	41598948	7672	2,12,6	4,11,4	4,9,8	0,2,1	219	242	8.00124e-05	0.00946708	0.356,0.547,0.624	1.0,0.833,0.898	-0.401	-40.1	40.1
11759	ENSG00000139428	MMAB	12	-	109568254	109568393	109568481	109568677	109565118	109565176	109568769	109568863	11759	1,1,3	1,0,1	1,3,3	2,6,4	340	283	0.00104408	0.0461787	0.454,1.0,0.714	0.294,0.294,0.384	0.399	39.9	39.9
13948	ENSG00000105953	OGDH	7	+	44613851	44613949	44618823	44619046	44606594	44606653	44624316	44624565	13948	3,0,4	6,4,2	0,0,0	3,5,2	242	367	2.50334e-05	0.00439356	0.431,0.0,0.752	0.0,0.0,0.0	0.394	39.4	39.4
20930	ENSG00000050393	MCUR1	6	-	13791877	13791992	13793893	13794038	13788645	13788704	13798832	13798904	20930	4,2,0	2,1,2	0,0,1	2,1,8	289	259	0.000693009	0.0372333	0.642,0.642,0.0	0.0,0.0,0.101	0.394	39.4	39.4
10215	ENSG00000101391	CDK5RAP1	20	-	33381983	33382179	33383479	33383572	33379460	33379691	33385649	33385770	10215	8,2,1	8,2,2	0,0,2	3,13,4	237	340	4.97768e-05	0.00689704	0.589,0.589,0.418	0.0,0.0,0.418	0.393	39.3	39.3
1952	ENSG00000148842	CNNM2	10	+	102921026	102921115	102925597	102925685	102918316	102920101	102927344	102927618	1952	2,4,3	2,0,6	5,3,2	0,0,0	233	232	3.47211e-05	0.0054982	0.499,1.0,0.332	1.0,1.0,1.0	-0.39	-39	39
11766	ENSG00000139428	MMAB	12	-	109567010	109567167	109568481	109568640	109565118	109565176	109568769	109568863	11766	0,2,0	15,6,10	2,2,5	0,8,18	303	301	0.000940885	0.0436475	0.0,0.249,0.0	1.0,0.199,0.216	-0.389	-38.9	38.9
21924	ENSG00000090372	STRN4	19	-	46733806	46733875	46736457	46736502	46733038	46733236	46736822	46736901	21924	0,3,2	3,0,1	1,0,0	1,1,3	189	213	0.000669531	0.0364367	0.0,1.0,0.693	0.53,0.0,0.0	0.388	38.8	38.8
2523	ENSG00000127415	IDUA	4	+	999369	999498	1000039	1000064	987808	987949	1000611	1000697	2523	0,0,0	4,5,7	0,10,2	1,4,1	273	169	9.43525e-06	0.00240695	0.0,0.0,0.0	0.0,0.607,0.553	-0.387	-38.7	38.7
1602	ENSG00000255054	RP1-317E23.6	1	+	25823200	25823323	25823345	25823439	25823018	25823128	25823643	25823744	1602	3,4,4	2,5,1	13,6,11	1,0,0	267	238	3.56802e-06	0.00152254	0.572,0.416,0.781	0.921,1.0,1.0	-0.384	-38.4	38.4
11606	ENSG00000188026	RILPL1	12	-	123518381	123518494	123520094	123520215	123499417	123499536	123523494	123523645	11606	3,0,0	9,6,10	3,2,8	1,5,13	265	257	0.000673501	0.0365106	0.244,0.0,0.0	0.744,0.279,0.374	-0.384	-38.4	38.4
9705	ENSG00000241316	SUCLG2-AS1	3	+	67670828	67671004	67746770	67746957	67669815	67669909	67749852	67749970	9705	7,3,6	9,4,7	0,2,0	7,8,7	320	331	4.63847e-06	0.00174448	0.446,0.437,0.47	0.0,0.205,0.0	0.383	38.3	38.3
20397	ENSG00000167522	ANKRD11	16	-	89329162	89329374	89361494	89361603	89316932	89317075	89418283	89418368	20397	3,2,3	8,4,2	4,1,1	0,1,0	253	356	1.17055e-05	0.00270912	0.345,0.413,0.679	1.0,0.585,1.0	-0.383	-38.3	38.3
15197	ENSG00000272645	GTF2IP20	1	-	223962610	223962708	223964326	223964539	223962076	223962273	223973981	223974046	15197	20,18,7	9,16,11	10,28,27	0,6,7	357	242	0.00102056	0.0457318	0.601,0.433,0.301	1.0,0.76,0.723	-0.383	-38.3	38.3
809	ENSG00000164182	NDUFAF2	5	+	61045523	61045604	61045898	61045978	60945128	60945382	61073124	61073214	809	7,15,1	2,5,2	6,2,9	0,0,0	225	224	7.01283e-06	0.00201386	0.777,0.749,0.332	1.0,1.0,1.0	-0.381	-38.1	38.1
8288	ENSG00000173041	ZNF680	7	-	64525269	64525352	64535818	64535940	64519883	64522500	64543706	64544219	8288	4,6,5	0,0,1	9,6,4	3,7,3	266	227	4.81215e-06	0.00177126	1.0,1.0,0.81	0.719,0.422,0.532	0.379	37.9	37.9
8345	ENSG00000154316	TDH	8	+	11359213	11359284	11361385	11361535	11358135	11358178	11361634	11361807	8345	5,0,5	3,9,9	0,0,0	2,1,16	215	294	6.04962e-06	0.00184654	0.695,0.0,0.432	0.0,0.0,0.0	0.376	37.6	37.6
11994	ENSG00000178773	CPNE7	16	+	89592197	89592291	89594068	89594158	89591126	89591260	89595366	89595603	11994	3,2,2	4,2,5	2,1,8	0,2,0	238	234	0.000296737	0.0234946	0.424,0.496,0.282	1.0,0.33,1.0	-0.376	-37.6	37.6
2341	ENSG00000140157	NIPA2	15	+	22846948	22847046	22848964	22849039	22845145	22845267	22851638	22851870	2341	1,8,9	2,6,1	12,3,7	0,0,1	242	219	7.15444e-05	0.00891595	0.312,0.547,0.891	1.0,1.0,0.864	-0.371	-37.1	37.1
6802	ENSG00000122884	P4HA1	10	-	73063190	73063331	73064349	73064471	73053350	73053590	73068845	73068983	6802	2,0,4	0,1,0	1,0,2	4,4,1	266	285	3.5142e-05	0.00551841	1.0,0.0,1.0	0.211,0.0,0.682	0.369	36.9	36.9
5634	ENSG00000165233	CARD19	9	+	93107678	93107827	93110567	93110634	93096256	93096352	93112217	93112289	5634	4,7,11	0,0,0	2,10,7	4,0,3	293	211	7.7183e-05	0.00928886	1.0,1.0,1.0	0.265,1.0,0.627	0.369	36.9	36.9
3986	ENSG00000074800	ENO1	1	-	8876198	8876302	8876635	8876770	8874823	8874917	8878579	8878690	3986	1,0,0	2,1,4	1,1,1	1,1,1	279	248	0.000163059	0.0150622	0.308,0.0,0.0	0.471,0.471,0.471	-0.368	-36.8	36.8
18270	ENSG00000102024	PLS3	X	+	115568151	115568343	115608654	115608756	115561181	115561260	115610242	115610323	18270	1,1,1	0,2,4	3,4,2	2,0,0	336	246	0.00017369	0.0157676	1.0,0.268,0.155	0.523,1.0,1.0	-0.367	-36.7	36.7
17849	ENSG00000186017	ZNF566	19	-	36472910	36473006	36473331	36473458	36445118	36450001	36476548	36476616	17849	3,4,6	10,2,8	3,9,17	2,1,2	271	240	0.000462562	0.0305392	0.21,0.639,0.399	0.571,0.889,0.883	-0.365	-36.5	36.5
18875	ENSG00000166169	POLL	10	-	101587121	101587200	101587245	101587403	101580228	101580416	101587884	101588209	18875	3,10,12	2,4,3	1,20,6	0,0,0	302	223	6.45467e-07	0.000522853	0.526,0.649,0.747	1.0,1.0,1.0	-0.359	-35.9	35.9
13028	ENSG00000156345	CDK20	9	-	87969795	87969919	87970567	87970645	87969193	87969307	87970775	87970897	13028	3,2,1	3,2,2	0,1,1	4,4,6	222	268	0.000473538	0.0305926	0.547,0.547,0.376	0.0,0.232,0.168	0.357	35.7	35.7
1062	ENSG00000164418	GRIK2	6	+	101429868	101429937	101495966	101496182	101398792	101399392	101621948	101622116	1062	1,0,0	2,2,1	0,3,2	6,0,3	213	360	0.000817457	0.039742	0.458,0.0,0.0	0.0,1.0,0.53	-0.357	-35.7	35.7
1604	ENSG00000255054	RP1-317E23.6	1	+	25823239	25823323	25823345	25823439	25823018	25823128	25823643	25823744	1604	2,4,4	2,5,1	5,6,6	1,0,0	228	238	9.14808e-06	0.00240695	0.511,0.455,0.807	0.839,1.0,1.0	-0.355	-35.5	35.5
3812	ENSG00000148153	INIP	9	-	112697438	112697582	112699197	112699309	112694130	112694233	112716460	112716541	3812	11,3,1	8,7,4	0,1,0	4,11,6	256	288	1.9915e-06	0.00104857	0.607,0.325,0.22	0.0,0.093,0.0	0.353	35.3	35.3
6852	ENSG00000226002	GTF2IP14	7	+	65089374	65089492	65090274	65090417	65088804	65088941	65090663	65090722	6852	4,2,4	2,4,6	4,1,3	0,1,0	262	287	1.88624e-05	0.00364251	0.687,0.354,0.422	1.0,0.523,1.0	-0.353	-35.3	35.3
2045	ENSG00000112306	RPS12	6	+	132815218	132815224	132816013	132816151	132814971	132815088	132816460	132816563	2045	10,5,9	2,0,0	3,5,2	4,6,2	150	282	2.46544e-06	0.00120755	0.904,1.0,1.0	0.585,0.61,0.653	0.352	35.2	35.2
9478	ENSG00000158106	RHPN1	8	+	143380061	143380175	143380623	143380753	143379314	143379508	143381571	143381718	9478	9,4,3	0,0,0	4,5,4	1,4,3	258	274	9.71671e-07	0.000700967	1.0,1.0,1.0	0.809,0.57,0.586	0.345	34.5	34.5
9790	ENSG00000111371	SLC38A1	12	-	46256691	46256769	46268525	46268623	46254813	46254936	46268864	46269119	9790	9,8,4	7,4,5	4,7,3	2,0,0	242	222	0.000131128	0.0136237	0.541,0.647,0.423	0.647,1.0,1.0	-0.345	-34.5	34.5
4534	ENSG00000137992	DBT	1	-	100244542	100244602	100248898	100249085	100240760	100240884	100249769	100249820	4534	4,11,9	1,3,4	4,5,3	0,0,0	331	204	1.30204e-06	0.00083098	0.711,0.693,0.581	1.0,1.0,1.0	-0.338	-33.8	33.8
1412	ENSG00000122707	RECK	9	+	36080604	36080638	36083364	36083562	36065576	36065624	36087693	36087961	1412	7,4,6	11,12,13	0,1,4	22,24,16	178	342	0.000329224	0.0252138	0.55,0.39,0.47	0.0,0.074,0.324	0.337	33.7	33.7
16420	ENSG00000267120	AD000671.6	19	-	35744520	35744692	35745124	35745212	35744322	35744421	35745347	35745432	16420	5,0,2	7,5,1	0,1,0	3,5,7	232	316	0.000707205	0.0373458	0.493,0.0,0.731	0.0,0.214,0.0	0.337	33.7	33.7
6904	ENSG00000087299	L2HGDH	14	-	50279136	50279228	50282327	50282504	50278519	50278554	50283870	50284033	6904	1,3,6	4,2,3	1,0,0	2,2,3	321	236	4.08869e-05	0.00610723	0.155,0.524,0.595	0.269,0.0,0.0	0.335	33.5	33.5
10034	ENSG00000128881	TTBK2	15	-	42794643	42794801	42810613	42810739	42783418	42783635	42811687	42811780	10034	14,12,6	11,16,10	2,2,4	23,18,14	270	302	1.97793e-05	0.00375291	0.587,0.456,0.402	0.089,0.111,0.242	0.334	33.4	33.4
4869	ENSG00000123106	CCDC91	12	+	28210962	28211034	28255580	28255672	28190445	28190641	28257201	28257245	4869	1,2,0	0,0,1	1,0,0	0,4,1	216	236	1.74004e-06	0.000990459	1.0,1.0,0.0	1.0,0.0,0.0	0.333	33.3	33.3
21473	ENSG00000204406	MBD5	2	+	148310129	148310286	148312918	148313097	148233244	148233395	148342213	148342336	21473	0,0,1	2,2,0	6,0,4	0,2,0	301	323	3.53728e-05	0.00551841	0.0,0.0,1.0	1.0,0.0,1.0	-0.333	-33.3	33.3
88	ENSG00000099875	MKNK2	19	-	2049470	2049616	2050488	2050568	2046603	2046691	2050800	2050947	88	8,4,4	0,0,0	2,9,25	6,5,0	224	290	7.54121e-05	0.00918066	1.0,1.0,1.0	0.301,0.7,1.0	0.333	33.3	33.3
14278	ENSG00000250387	RP11-136K7.2	5	-	71374229	71374378	71405779	71405848	71353486	71353923	71445644	71445785	14278	2,0,0	2,5,2	3,2,0	0,2,1	213	293	0.000601688	0.034529	0.579,0.0,0.0	1.0,0.579,0.0	-0.333	-33.3	33.3
6903	ENSG00000087299	L2HGDH	14	-	50279136	50279228	50282327	50282480	50278519	50278554	50283870	50284033	6903	1,3,5	4,2,3	1,0,0	2,2,3	297	236	4.60305e-05	0.00677935	0.166,0.544,0.57	0.284,0.0,0.0	0.332	33.2	33.2
9482	ENSG00000158106	RHPN1	8	+	143380061	143380175	143380623	143380721	143379314	143379508	143381571	143381718	9482	9,4,3	0,0,0	4,5,4	0,4,4	258	242	8.91267e-06	0.00240695	1.0,1.0,1.0	1.0,0.54,0.484	0.325	32.5	32.5
12319	ENSG00000074603	DPP8	15	-	65451959	65452102	65454262	65454405	65446636	65447006	65456224	65456371	12319	0,0,0	8,6,3	6,3,0	3,7,4	287	287	2.18313e-05	0.00403324	0.0,0.0,0.0	0.667,0.3,0.0	-0.322	-32.2	32.2
6785	ENSG00000109184	DCUN1D4	4	+	51905188	51905320	51908919	51908979	51899283	51899378	51911069	51911174	6785	3,2,2	2,1,0	0,1,1	2,4,0	276	204	0.000599111	0.0344751	0.526,0.596,1.0	0.0,0.156,1.0	0.322	32.2	32.2
17348	ENSG00000126012	KDM5C	X	-	53221687	53221730	53223984	53224066	53220838	53220916	53224739	53225208	17348	4,2,2	0,1,0	6,1,6	0,7,4	226	187	0.000171919	0.0157426	1.0,0.623,1.0	1.0,0.106,0.554	0.321	32.1	32.1
16878	ENSG00000106608	URGCP	7	-	43907011	43907242	43910730	43910828	43887789	43887816	43926131	43926411	16878	2,3,5	0,1,1	2,4,1	0,7,4	242	375	0.000829045	0.0399092	1.0,0.823,0.886	1.0,0.47,0.279	0.32	32	32
22080	ENSG00000148225	WDR31	9	-	113328880	113328951	113330983	113331113	113323010	113323155	113331906	113332050	22080	0,0,0	3,1,9	2,3,2	2,4,9	274	215	7.29277e-05	0.00898205	0.0,0.0,0.0	0.44,0.37,0.148	-0.319	-31.9	31.9
13708	ENSG00000132677	RHBG	1	+	156371181	156371254	156374606	156374729	156369211	156369436	156377300	156377487	13708	0,6,7	4,2,2	1,4,1	0,0,1	217	267	0.000470839	0.0305926	0.0,0.787,0.812	1.0,1.0,0.552	-0.318	-31.8	31.8
9736	ENSG00000132792	CTNNBL1	20	+	37694926	37695033	37724932	37725048	37694031	37694152	37732878	37733067	9736	1,1,0	2,5,11	2,1,3	2,2,2	251	260	0.000371368	0.0266034	0.341,0.172,0.0	0.509,0.341,0.608	-0.315	-31.5	31.5
9734	ENSG00000132792	CTNNBL1	20	+	37694926	37695033	37724936	37725048	37694031	37694152	37732878	37733067	9734	1,1,0	4,7,14	2,1,3	2,3,3	251	256	0.000495809	0.0311708	0.203,0.127,0.0	0.505,0.254,0.505	-0.311	-31.1	31.1
14422	ENSG00000276293	PIP4K2B	17	-	38779634	38779720	38779851	38779932	38779382	38779529	38780451	38780604	14422	5,5,6	0,0,0	8,2,10	3,2,2	225	230	8.64264e-05	0.0100565	1.0,1.0,1.0	0.732,0.505,0.836	0.309	30.9	30.9
12075	ENSG00000148700	ADD3	10	+	110012790	110012909	110079239	110079297	110008208	110008299	110100624	110100704	12075	3,5,3	4,10,6	0,0,0	5,8,13	263	202	3.13348e-07	0.000333559	0.366,0.277,0.277	0.0,0.0,0.0	0.307	30.7	30.7
4601	ENSG00000162813	BPNT1	1	-	220064258	220064415	220066072	220066117	220062756	220062954	220067301	220067393	4601	3,6,0	4,3,2	0,2,0	4,5,11	189	301	0.000704739	0.0373458	0.544,0.761,0.0	0.0,0.389,0.0	0.305	30.5	30.5
489	ENSG00000159592	GPBP1L1	1	-	45657727	45657841	45658613	45658762	45655189	45655319	45659027	45659142	489	4,5,3	0,1,0	9,3,2	2,3,1	293	258	0.000542014	0.0327087	1.0,0.815,1.0	0.798,0.468,0.638	0.304	30.4	30.4
11392	ENSG00000151327	FAM177A1	14	+	35046940	35047084	35051140	35051262	35046504	35046628	35053277	35053451	11392	9,2,21	2,0,0	7,8,2	6,0,3	288	266	0.000538101	0.0326071	0.806,1.0,1.0	0.519,1.0,0.381	0.302	30.2	30.2
2867	ENSG00000170919	TPT1-AS1	13	+	45383090	45383235	45389734	45389820	45379925	45380001	45391031	45393413	2867	4,5,8	3,1,3	16,11,7	0,1,0	289	230	5.20298e-05	0.00703304	0.515,0.799,0.68	1.0,0.897,1.0	-0.301	-30.1	30.1
487	ENSG00000159592	GPBP1L1	1	-	45657727	45657841	45658667	45658762	45655189	45655319	45659027	45659142	487	2,3,4	0,1,0	6,2,2	2,3,1	239	258	0.000502856	0.0315198	1.0,0.764,1.0	0.764,0.418,0.683	0.3	30	30
2808	ENSG00000137221	TJAP1	6	+	43478658	43478718	43489898	43490028	43478086	43478232	43497880	43497977	2808	13,8,12	0,2,1	3,9,20	4,10,5	204	274	5.95631e-05	0.00779204	1.0,0.843,0.942	0.502,0.547,0.843	0.298	29.8	29.8
20032	ENSG00000266338	NBPF15	1	-	144442816	144442917	144448226	144448350	144440140	144440295	144448774	144448916	20032	4,1,3	0,0,1	4,2,5	2,3,1	268	245	0.000459524	0.0304499	1.0,1.0,0.733	0.646,0.379,0.82	0.296	29.6	29.6
10404	ENSG00000188372	ZP3	7	+	76409455	76409565	76415014	76415144	76397517	76397797	76425051	76425276	10404	2,1,5	3,6,12	0,0,0	4,7,15	254	274	5.46592e-06	0.00181595	0.418,0.152,0.31	0.0,0.0,0.0	0.293	29.3	29.3
11858	ENSG00000010322	NISCH	3	+	52480857	52481037	52482641	52482767	52480183	52480295	52484512	52484637	11858	13,11,8	8,7,6	9,17,9	1,2,2	324	270	0.000493555	0.0311609	0.575,0.567,0.526	0.882,0.876,0.789	-0.293	-29.3	29.3
4095	ENSG00000162971	TYW5	2	-	199936404	199936492	199938932	199939070	199935930	199936047	199943764	199943834	4095	1,2,0	10,11,11	1,6,8	7,4,9	282	232	0.000175253	0.0158412	0.076,0.13,0.0	0.105,0.552,0.422	-0.291	-29.1	29.1
16414	ENSG00000267120	AD000671.6	19	-	35744490	35744692	35745124	35745212	35744322	35744421	35745347	35745432	16414	5,0,2	11,9,2	0,1,0	10,9,11	232	346	0.000719169	0.0376777	0.404,0.0,0.599	0.0,0.142,0.0	0.287	28.7	28.7
11865	ENSG00000010322	NISCH	3	+	52480857	52481039	52482641	52482767	52480183	52480295	52484512	52484637	11865	15,11,8	8,7,6	9,19,9	1,2,2	326	270	0.000490141	0.0311609	0.608,0.565,0.525	0.882,0.887,0.788	-0.286	-28.6	28.6
10617	ENSG00000186868	MAPT	17	+	46015952	46016057	46017473	46017596	46014242	46014324	46018617	46018730	10617	5,2,4	2,0,6	2,3,6	0,0,0	249	267	4.0837e-05	0.00610723	0.728,1.0,0.417	1.0,1.0,1.0	-0.285	-28.5	28.5
15420	ENSG00000104907	TRMT1	19	-	13116145	13116165	13116222	13116340	13115996	13116052	13116652	13116740	15420	3,3,4	7,4,3	0,0,2	2,4,8	262	164	0.000348076	0.0256527	0.212,0.319,0.455	0.0,0.0,0.135	0.284	28.4	28.4
21743	ENSG00000198393	ZNF26	12	+	132989769	132989868	133006056	133006259	132987664	132987768	133007041	133007168	21743	0,0,0	9,3,7	4,2,0	6,5,9	243	347	0.000569598	0.0333343	0.0,0.0,0.0	0.488,0.364,0.0	-0.284	-28.4	28.4
18204	ENSG00000223546	LINC00630	X	+	102816991	102817082	102825992	102826169	102769217	102769341	102826968	102827144	18204	0,0,0	6,11,14	2,4,2	10,14,5	235	321	7.88499e-06	0.00218508	0.0,0.0,0.0	0.215,0.281,0.353	-0.283	-28.3	28.3
4096	ENSG00000162971	TYW5	2	-	199936404	199936492	199938932	199939070	199935930	199936047	199948336	199948472	4096	1,2,0	10,9,11	3,4,8	7,5,9	282	232	4.75038e-05	0.00680716	0.076,0.155,0.0	0.261,0.397,0.422	-0.283	-28.3	28.3
19075	ENSG00000270011	ZNF559-ZNF177	19	+	9341101	9341184	9351792	9352004	9339192	9339319	9364861	9364909	19075	3,2,4	2,2,2	14,7,9	0,1,0	227	356	0.000433794	0.0295953	0.702,0.611,0.758	1.0,0.917,1.0	-0.282	-28.2	28.2
338	ENSG00000196693	ZNF33B	10	-	42631928	42632024	42636919	42636972	42594594	42594699	42638473	42638553	338	6,0,3	2,3,9	0,0,1	4,9,4	197	240	0.000187988	0.0167056	0.785,0.0,0.289	0.0,0.0,0.233	0.28	28	28
18858	ENSG00000166169	POLL	10	-	101583507	101583681	101587121	101587200	101580247	101580416	101588203	101588248	18858	2,4,4	15,14,9	0,0,0	20,13,7	223	318	7.57958e-07	0.000591235	0.16,0.289,0.388	0.0,0.0,0.0	0.279	27.9	27.9
3601	ENSG00000141524	TMC6	17	-	78119256	78119392	78121555	78121708	78118970	78119046	78122604	78122749	3601	20,13,6	0,7,5	4,11,14	0,0,0	297	280	5.51173e-06	0.00181595	1.0,0.636,0.531	1.0,1.0,1.0	-0.278	-27.8	27.8
18824	ENSG00000168070	C11orf85	11	-	64947787	64947819	64954042	64954273	64947373	64947465	64954756	64954802	18824	12,4,3	1,4,1	4,3,7	0,1,0	375	176	0.000366599	0.0263536	0.849,0.319,0.585	1.0,0.585,1.0	-0.277	-27.7	27.7
16057	ENSG00000179818	PCBP1-AS1	2	-	70055713	70055910	70059642	70059680	70051202	70051305	70077300	70077381	16057	7,0,4	8,7,4	0,1,1	20,9,5	182	341	0.000299445	0.0235322	0.621,0.0,0.652	0.0,0.172,0.273	0.276	27.6	27.6
12171	ENSG00000117682	DHDDS	1	+	26446315	26446432	26447558	26447660	26442730	26442873	26457790	26457905	12171	19,32,15	25,25,21	41,44,36	12,12,18	261	246	4.65161e-05	0.0068033	0.417,0.547,0.402	0.763,0.776,0.653	-0.275	-27.5	27.5
2727	ENSG00000108423	TUBD1	17	-	59866608	59866749	59878102	59878276	59863663	59863847	59886082	59886230	2727	5,5,8	32,34,44	20,9,14	17,37,12	318	285	0.000414112	0.0290721	0.123,0.116,0.14	0.513,0.179,0.511	-0.275	-27.5	27.5
14077	ENSG00000281566	RP11-485F13.1	X	+	98785026	98785124	98841940	98842001	98644527	98644574	98864610	98864984	14077	1,1,0	4,0,1	3,0,1	0,2,0	242	205	0.000707516	0.0373458	0.175,1.0,0.0	1.0,0.0,1.0	-0.275	-27.5	27.5
15825	ENSG00000259429	UBE2Q2P2	15	+	82415527	82415675	82419207	82419247	82414786	82414804	82419367	82419391	15825	17,19,7	2,3,8	26,30,22	1,0,2	292	184	0.000186747	0.0166656	0.843,0.8,0.355	0.942,1.0,0.874	-0.273	-27.3	27.3
48	ENSG00000265818	EEF1E1-BLOC1S5	6	-	8026366	8026425	8041138	8041268	8015725	8015828	8062533	8062616	48	15,19,40	16,21,18	42,35,35	5,13,10	274	203	0.00101489	0.0455749	0.41,0.401,0.622	0.862,0.666,0.722	-0.272	-27.2	27.2
11864	ENSG00000010322	NISCH	3	+	52480846	52481037	52482641	52482767	52480183	52480295	52484512	52484637	11864	18,11,10	8,7,6	7,19,15	1,2,2	335	270	0.000546443	0.0327881	0.645,0.559,0.573	0.849,0.884,0.858	-0.271	-27.1	27.1
8907	ENSG00000188153	COL4A5	X	+	108674744	108674753	108674817	108674900	108668318	108668504	108677499	108677633	8907	6,3,3	1,3,2	2,1,1	0,0,0	153	227	0.00100726	0.0453487	0.899,0.597,0.69	1.0,1.0,1.0	-0.271	-27.1	27.1
2189	ENSG00000224078	SNHG14	15	+	25087466	25087599	25091589	25091723	25083395	25083527	25093833	25093974	2189	7,7,14	4,2,4	2,1,4	0,0,0	277	278	4.19396e-06	0.00160598	0.637,0.778,0.778	1.0,1.0,1.0	-0.269	-26.9	26.9
18910	ENSG00000160124	CCDC58	3	-	122365564	122365633	122366335	122366552	122365335	122365466	122368175	122368322	18910	8,3,3	0,1,0	11,5,9	4,5,1	361	213	7.24849e-05	0.00898003	1.0,0.639,1.0	0.619,0.371,0.842	0.269	26.9	26.9
22082	ENSG00000148225	WDR31	9	-	113328880	113328955	113330983	113331113	113323010	113323155	113331906	113332050	22082	0,0,0	4,2,14	2,3,2	2,10,8	274	219	0.000220093	0.0187667	0.0,0.0,0.0	0.444,0.193,0.167	-0.268	-26.8	26.8
11867	ENSG00000010322	NISCH	3	+	52480846	52481039	52482641	52482767	52480183	52480295	52484512	52484637	11867	20,11,10	8,7,6	7,21,15	1,2,2	337	270	0.00056979	0.0333343	0.667,0.557,0.572	0.849,0.894,0.857	-0.268	-26.8	26.8
2733	ENSG00000108423	TUBD1	17	-	59874538	59874703	59878102	59878276	59866608	59866749	59886082	59886230	2733	14,13,21	30,31,45	21,17,18	16,17,9	318	309	0.000191344	0.0169324	0.312,0.29,0.312	0.561,0.493,0.66	-0.267	-26.7	26.7
7408	ENSG00000198718	FAM179B	14	+	45046900	45047024	45051234	45051271	45046544	45046703	45052435	45052562	7408	5,5,9	0,3,3	7,9,5	0,0,0	268	181	0.00042886	0.0294209	1.0,0.53,0.67	1.0,1.0,1.0	-0.267	-26.7	26.7
10510	ENSG00000128923	FAM63B	15	+	58821716	58821819	58831773	58831916	58810229	58810388	58847296	58847470	10510	40,33,32	30,32,20	27,15,15	50,45,34	247	287	5.90263e-06	0.00184654	0.608,0.545,0.65	0.386,0.279,0.339	0.266	26.6	26.6
17088	ENSG00000255152	MSH5-SAPCD1	6	+	31745236	31745319	31746459	31746497	31744545	31744581	31747386	31747432	17088	7,11,10	2,1,6	2,14,5	0,0,0	227	182	3.93589e-06	0.00159411	0.737,0.898,0.572	1.0,1.0,1.0	-0.264	-26.4	26.4
19844	ENSG00000138380	CARF	2	+	202924356	202924415	202941859	202941980	202917876	202918043	202942739	202942967	19844	2,3,3	9,16,3	2,0,0	10,8,12	203	265	0.000668037	0.0364367	0.225,0.197,0.566	0.207,0.0,0.0	0.26	26	26
10112	ENSG00000134444	KIAA1468	18	+	62279773	62279856	62280359	62280442	62275373	62275473	62280645	62280709	10112	35,32,32	63,34,35	5,16,18	75,51,57	227	227	3.69552e-06	0.00152611	0.357,0.485,0.478	0.063,0.239,0.24	0.259	25.9	25.9
8010	ENSG00000141582	CBX4	17	-	79836091	79836145	79837303	79837528	79835645	79835712	79837836	79837902	8010	22,14,6	3,4,3	14,32,15	0,1,2	369	198	0.000837026	0.040065	0.797,0.653,0.518	1.0,0.945,0.801	-0.259	-25.9	25.9
15871	ENSG00000004534	RBM6	3	+	50046715	50046833	50047159	50047326	49999439	49999513	50048244	50048319	15871	5,0,4	7,3,4	1,0,0	4,4,5	262	311	7.65331e-05	0.00926359	0.459,0.0,0.543	0.229,0.0,0.0	0.258	25.8	25.8
4717	ENSG00000158402	CDC25C	5	-	138325814	138325904	138326020	138326054	138319218	138319374	138328483	138328529	4717	18,15,14	19,24,27	6,6,7	28,28,37	178	234	0.000152955	0.0146615	0.555,0.451,0.405	0.22,0.22,0.199	0.257	25.7	25.7
20029	ENSG00000266338	NBPF15	1	-	144442816	144442920	144448226	144448450	144440140	144440295	144448774	144448916	20029	11,4,10	0,0,0	15,8,14	2,4,2	368	248	9.75396e-06	0.00240695	1.0,1.0,1.0	0.835,0.574,0.825	0.255	25.5	25.5
14783	ENSG00000106948	AKNA	9	-	114374092	114374167	114376465	114377532	114368438	114368595	114381059	114381446	14783	100,108,93	9,14,10	123190148	2,6,4	1211	219	5.79296e-06	0.00184654	0.668,0.582,0.627	0.918,0.851,0.87	-0.254	-25.4	25.4
17048	ENSG00000182606	TRAK1	3	+	42217246	42217315	42219376	42219390	42209766	42209922	42219493	42219596	17048	4,8,6	4,1,1	4,16,4	0,2,0	213	158	0.000674356	0.0365106	0.426,0.856,0.817	1.0,0.856,1.0	-0.252	-25.2	25.2
759	ENSG00000110717	NDUFS8	11	+	68032151	68032209	68032285	68032523	68030683	68030733	68032922	68033012	759	1,0,1	32,18,19	5,1,7	13,11,27	202	382	1.12298e-05	0.00265743	0.056,0.0,0.091	0.421,0.147,0.329	-0.25	-25	25
5493	ENSG00000126768	TIMM17B	X	-	48895351	48895496	48895994	48896144	48895037	48895101	48896758	48896858	5493	21,13,18	25,39,16	3,8,6	19,31,35	294	289	0.000677073	0.0365637	0.452,0.247,0.525	0.134,0.202,0.144	0.248	24.8	24.8
10863	ENSG00000146733	PSPH	7	-	56039017	56039141	56043147	56043284	56033960	56034154	56051137	56051288	10863	4,3,0	4,1,1	0,0,1	1,2,1	281	268	0.000581835	0.0339447	0.488,0.741,0.0	0.0,0.0,0.488	0.247	24.7	24.7
15219	ENSG00000138162	TACC2	10	+	122132608	122132734	122143571	122143706	122088477	122088591	122195039	122195176	15219	58,61,95	18,27,26	18,72,31	32,34,35	270	279	0.000840017	0.040117	0.769,0.7,0.791	0.368,0.686,0.478	0.243	24.3	24.3
17804	ENSG00000184831	APOO	X	-	23858641	23858733	23868592	23868688	23840312	23840377	23878914	23879034	17804	3,2,6	3,4,9	0,1,0	6,1,5	240	236	4.96537e-05	0.00689704	0.496,0.33,0.396	0.0,0.496,0.0	0.242	24.2	24.2
1232	ENSG00000137343	ATAT1	6	+	30642767	30643011	30645894	30645974	30642175	30642247	30646066	30646109	1232	32,44,52	4,5,0	17,32,34	8,9,8	388	224	0.000260264	0.0212458	0.822,0.836,1.0	0.551,0.672,0.71	0.242	24.2	24.2
18543	ENSG00000165240	ATP7A	X	+	77922998	77923100	77962622	77962814	77910701	77910835	77971620	77971761	18543	1,7,1	10,10,11	0,0,0	11,13,7	246	336	9.34775e-06	0.00240695	0.12,0.489,0.11	0.0,0.0,0.0	0.24	24	24
8749	ENSG00000113761	ZNF346	5	+	177050750	177050936	177062057	177062151	177044391	177044533	177064511	177064966	8749	45,54,60	38,38,29	12,27,30	39,36,47	330	238	7.04722e-05	0.00883461	0.461,0.506,0.599	0.182,0.351,0.315	0.239	23.9	23.9
3999	ENSG00000160191	PDE9A	21	+	42687916	42687994	42698967	42699011	42653778	42653883	42733355	42733426	3999	0,2,3	1,0,1	1,0,0	0,2,2	222	188	0.000214451	0.0184349	0.0,1.0,0.718	1.0,0.0,0.0	0.239	23.9	23.9
8742	ENSG00000113761	ZNF346	5	+	177041777	177041870	177044391	177044533	177041125	177041229	177050750	177050936	8742	31,21,38	35,43,53	27,37,25	9,19,22	237	286	0.000626288	0.0355251	0.517,0.371,0.464	0.784,0.701,0.578	-0.237	-23.7	23.7
[truncated: 1,129 more rows]
